# Supplementary material for: Characterizing Membrane Association and Periplasmic Transfer of Bacterial Lipoproteins through Molecular Dynamics Simulations
Source: Structure. 2020 Apr 7;28(4):475–487.e3. doi: 10.1016/j.str.2020.01.012 (PMC7139219; doi:10.1016/j.str.2020.01.012)
Supplement: Data S1. Final Coordinates from Simulations (Y–Z), Related to Figure 3 [file mmc3.zip › Y-Z/YEHR-3-atomistic.pdb]

TITLE     Protein
REMARK    THIS IS A SIMULATION BOX
CRYST1  129.467  129.467  104.871  90.00  90.00  90.00 P 1           1
MODEL        1
ATOM      1  N   CYSTA   1      60.863  65.344  65.756  1.00  0.00           N
ATOM      3  CA  CYSTA   1      62.193  65.785  66.195  1.00  0.00           C
ATOM      5  C   CYSTA   1      62.003  66.535  67.655  1.00  0.00           C
ATOM      6  O   CYSTA   1      62.993  66.804  68.326  1.00  0.00           O
ATOM      7  CB  CYSTA   1      63.174  64.475  66.076  1.00  0.00           C
ATOM     10  SG  CYSTA   1      64.883  64.394  65.226  1.00  0.00           S
ATOM     11  C1  CYSTA   1      65.394  64.055  63.405  1.00  0.00           C
ATOM     14  CA1 CYSTA   1      60.264  65.254  64.546  1.00  0.00           C
ATOM     15  OA1 CYSTA   1      59.074  65.505  64.576  1.00  0.00           O
ATOM     16  CA2 CYSTA   1      60.834  64.714  63.245  1.00  0.00           C
ATOM     19  C11 CYSTA   1      65.514  62.665  62.625  1.00  0.00           C
ATOM     21  O11 CYSTA   1      64.383  61.855  62.915  1.00  0.00           O
ATOM     22  CX1 CYSTA   1      63.443  61.495  62.035  1.00  0.00           C
ATOM     23  OX1 CYSTA   1      62.554  60.714  62.315  1.00  0.00           O
ATOM     24  CX2 CYSTA   1      63.424  62.215  60.665  1.00  0.00           C
ATOM     27  C12 CYSTA   1      66.813  61.774  62.726  1.00  0.00           C
ATOM     30  O12 CYSTA   1      66.824  60.795  61.646  1.00  0.00           O
ATOM     31  CD1 CYSTA   1      67.924  60.015  61.585  1.00  0.00           C
ATOM     32  OD1 CYSTA   1      68.903  60.145  62.295  1.00  0.00           O
ATOM     33  CD2 CYSTA   1      67.674  58.845  60.605  1.00  0.00           C
ATOM     36  CA3 CYSTA   1      62.003  65.445  62.546  1.00  0.00           C
ATOM     39  CA4 CYSTA   1      61.933  66.975  62.406  1.00  0.00           C
ATOM     42  CA5 CYSTA   1      63.143  67.535  61.635  1.00  0.00           C
ATOM     45  CA6 CYSTA   1      62.863  68.335  60.345  1.00  0.00           C
ATOM     48  CA7 CYSTA   1      62.284  67.525  59.175  1.00  0.00           C
ATOM     51  CA8 CYSTA   1      60.743  67.564  59.105  1.00  0.00           C
ATOM     54  CA9 CYSTA   1      60.174  67.265  57.715  1.00  0.00           C
ATOM     57 0CA1 CYSTA   1      60.424  68.394  56.705  1.00  0.00           C
ATOM     60 1CA1 CYSTA   1      59.804  68.125  55.326  1.00  0.00           C
ATOM     63 2CA1 CYSTA   1      60.273  69.155  54.295  1.00  0.00           C
ATOM     66 3CA1 CYSTA   1      59.703  68.915  52.885  1.00  0.00           C
ATOM     69 4CA1 CYSTA   1      60.333  69.824  51.826  1.00  0.00           C
ATOM     72 5CA1 CYSTA   1      60.243  71.325  52.136  1.00  0.00           C
ATOM     75 6CA1 CYSTA   1      60.904  72.195  51.055  1.00  0.00           C
ATOM     79  CD3 CYSTA   1      68.874  58.265  59.785  1.00  0.00           C
ATOM     82  CD4 CYSTA   1      68.703  58.365  58.265  1.00  0.00           C
ATOM     85  CD5 CYSTA   1      70.034  58.195  57.505  1.00  0.00           C
ATOM     88  CD6 CYSTA   1      69.964  58.745  56.065  1.00  0.00           C
ATOM     91  CD7 CYSTA   1      69.083  57.884  55.155  1.00  0.00           C
ATOM     94  CD8 CYSTA   1      68.743  58.595  53.846  1.00  0.00           C
ATOM     97  CD9 CYSTA   1      68.074  57.645  52.855  1.00  0.00           C
ATOM    100 0CD1 CYSTA   1      67.484  58.395  51.655  1.00  0.00           C
ATOM    103 1CD1 CYSTA   1      66.904  57.415  50.646  1.00  0.00           C
ATOM    106 2CD1 CYSTA   1      66.163  58.095  49.495  1.00  0.00           C
ATOM    109 3CD1 CYSTA   1      65.684  57.034  48.485  1.00  0.00           C
ATOM    112 4CD1 CYSTA   1      64.924  57.595  47.285  1.00  0.00           C
ATOM    115 5CD1 CYSTA   1      63.594  58.245  47.686  1.00  0.00           C
ATOM    118 6CD1 CYSTA   1      62.684  58.575  46.506  1.00  0.00           C
ATOM    122  CX3 CYSTA   1      64.063  61.425  59.485  1.00  0.00           C
ATOM    125  CX4 CYSTA   1      63.174  61.425  58.225  1.00  0.00           C
ATOM    128  CX5 CYSTA   1      63.824  60.765  56.985  1.00  0.00           C
ATOM    131  CX6 CYSTA   1      64.763  61.684  56.205  1.00  0.00           C
ATOM    134  CX7 CYSTA   1      65.493  60.984  55.056  1.00  0.00           C
ATOM    137  CX8 CYSTA   1      66.303  61.945  54.165  1.00  0.00           C
ATOM    140  CX9 CYSTA   1      65.404  62.765  53.265  1.00  0.00           C
ATOM    142 0CX1 CYSTA   1      65.372  62.735  51.925  1.00  0.00           C
ATOM    144 1CX1 CYSTA   1      66.294  61.925  51.045  1.00  0.00           C
ATOM    147 2CX1 CYSTA   1      66.343  62.465  49.605  1.00  0.00           C
ATOM    150 3CX1 CYSTA   1      65.124  62.085  48.765  1.00  0.00           C
ATOM    153 4CX1 CYSTA   1      65.104  62.735  47.375  1.00  0.00           C
ATOM    156 5CX1 CYSTA   1      63.983  62.145  46.506  1.00  0.00           C
ATOM    159 6CX1 CYSTA   1      63.713  62.925  45.205  1.00  0.00           C
ATOM    162 7CX1 CYSTA   1      62.703  62.185  44.315  1.00  0.00           C
ATOM    165 8CX1 CYSTA   1      62.214  62.954  43.095  1.00  0.00           C
ATOM    169  N   GLY A   2      60.743  66.934  68.165  1.00  0.00           N
ATOM    171  CA  GLY A   2      60.254  67.335  69.576  1.00  0.00           C
ATOM    174  C   GLY A   2      60.303  68.674  70.465  1.00  0.00           C
ATOM    175  O   GLY A   2      61.174  69.515  70.275  1.00  0.00           O
ATOM    176  N   ASP A   3      59.384  68.835  71.525  1.00  0.00           N
ATOM    178  CA  ASP A   3      59.284  69.875  72.625  1.00  0.00           C
ATOM    180  CB  ASP A   3      58.174  70.955  72.396  1.00  0.00           C
ATOM    183  CG  ASP A   3      58.794  72.335  72.495  1.00  0.00           C
ATOM    184  OD1 ASP A   3      59.784  72.585  71.756  1.00  0.00           O
ATOM    185  OD2 ASP A   3      58.323  73.174  73.296  1.00  0.00           O
ATOM    186  C   ASP A   3      59.053  69.335  74.095  1.00  0.00           C
ATOM    187  O   ASP A   3      58.964  68.135  74.285  1.00  0.00           O
ATOM    188  N   LYS A   4      58.993  70.235  75.165  1.00  0.00           N
ATOM    190  CA  LYS A   4      59.133  70.025  76.646  1.00  0.00           C
ATOM    192  CB  LYS A   4      57.943  70.405  77.635  1.00  0.00           C
ATOM    195  CG  LYS A   4      56.613  69.644  77.445  1.00  0.00           C
ATOM    198  CD  LYS A   4      55.974  69.035  78.715  1.00  0.00           C
ATOM    201  CE  LYS A   4      54.724  68.135  78.505  1.00  0.00           C
ATOM    204  NZ  LYS A   4      54.714  67.494  77.165  1.00  0.00           N
ATOM    208  C   LYS A   4      59.893  68.794  77.115  1.00  0.00           C
ATOM    209  O   LYS A   4      60.904  68.425  76.546  1.00  0.00           O
ATOM    210  N   GLU A   5      59.424  68.135  78.205  1.00  0.00           N
ATOM    212  CA  GLU A   5      59.674  66.725  78.396  1.00  0.00           C
ATOM    214  CB  GLU A   5      59.864  66.345  79.896  1.00  0.00           C
ATOM    217  CG  GLU A   5      60.523  64.945  80.135  1.00  0.00           C
ATOM    220  CD  GLU A   5      62.003  65.035  80.516  1.00  0.00           C
ATOM    221  OE1 GLU A   5      62.344  65.805  81.455  1.00  0.00           O
ATOM    222  OE2 GLU A   5      62.813  64.375  79.816  1.00  0.00           O
ATOM    223  C   GLU A   5      58.414  66.115  77.856  1.00  0.00           C
ATOM    224  O   GLU A   5      57.344  66.275  78.436  1.00  0.00           O
ATOM    225  N   GLU A   6      58.424  65.475  76.686  1.00  0.00           N
ATOM    227  CA  GLU A   6      57.193  65.105  76.016  1.00  0.00           C
ATOM    229  CB  GLU A   6      56.943  65.955  74.746  1.00  0.00           C
ATOM    232  CG  GLU A   6      55.613  65.735  73.976  1.00  0.00           C
ATOM    235  CD  GLU A   6      55.453  66.804  72.896  1.00  0.00           C
ATOM    236  OE1 GLU A   6      56.273  66.784  71.936  1.00  0.00           O
ATOM    237  OE2 GLU A   6      54.534  67.665  73.016  1.00  0.00           O
ATOM    238  C   GLU A   6      57.234  63.655  75.715  1.00  0.00           C
ATOM    239  O   GLU A   6      58.284  63.035  75.686  1.00  0.00           O
ATOM    240  N   SER A   7      56.054  63.045  75.566  1.00  0.00           N
ATOM    242  CA  SER A   7      55.904  61.625  75.635  1.00  0.00           C
ATOM    244  CB  SER A   7      54.693  61.294  76.565  1.00  0.00           C
ATOM    247  OG  SER A   7      54.503  62.305  77.565  1.00  0.00           O
ATOM    249  C   SER A   7      55.704  61.195  74.186  1.00  0.00           C
ATOM    250  O   SER A   7      54.773  61.605  73.516  1.00  0.00           O
ATOM    251  N   LYS A   8      56.613  60.355  73.635  1.00  0.00           N
ATOM    253  CA  LYS A   8      56.343  59.655  72.406  1.00  0.00           C
ATOM    255  CB  LYS A   8      57.563  59.635  71.476  1.00  0.00           C
ATOM    258  CG  LYS A   8      58.004  61.044  71.055  1.00  0.00           C
ATOM    261  CD  LYS A   8      56.843  61.905  70.516  1.00  0.00           C
ATOM    264  CE  LYS A   8      57.193  63.365  70.265  1.00  0.00           C
ATOM    267  NZ  LYS A   8      58.503  63.465  69.595  1.00  0.00           N
ATOM    271  C   LYS A   8      55.964  58.245  72.716  1.00  0.00           C
ATOM    272  O   LYS A   8      56.703  57.505  73.355  1.00  0.00           O
ATOM    273  N   LYS A   9      54.734  57.864  72.345  1.00  0.00           N
ATOM    275  CA  LYS A   9      54.223  56.565  72.686  1.00  0.00           C
ATOM    277  CB  LYS A   9      52.854  56.634  73.406  1.00  0.00           C
ATOM    280  CG  LYS A   9      52.414  55.285  74.006  1.00  0.00           C
ATOM    283  CD  LYS A   9      51.223  55.384  74.976  1.00  0.00           C
ATOM    286  CE  LYS A   9      50.793  54.025  75.545  1.00  0.00           C
ATOM    289  NZ  LYS A   9      49.903  54.175  76.715  1.00  0.00           N
ATOM    293  C   LYS A   9      54.063  55.825  71.396  1.00  0.00           C
ATOM    294  O   LYS A   9      53.493  56.325  70.436  1.00  0.00           O
ATOM    295  N   PHE A  10      54.573  54.594  71.326  1.00  0.00           N
ATOM    297  CA  PHE A  10      54.363  53.755  70.175  1.00  0.00           C
ATOM    299  CB  PHE A  10      55.683  53.515  69.376  1.00  0.00           C
ATOM    302  CG  PHE A  10      56.553  52.435  69.936  1.00  0.00           C
ATOM    303  CD1 PHE A  10      57.644  52.754  70.756  1.00  0.00           C
ATOM    305  CE1 PHE A  10      58.484  51.745  71.235  1.00  0.00           C
ATOM    307  CZ  PHE A  10      58.223  50.405  70.906  1.00  0.00           C
ATOM    309  CD2 PHE A  10      56.313  51.095  69.595  1.00  0.00           C
ATOM    311  CE2 PHE A  10      57.133  50.085  70.085  1.00  0.00           C
ATOM    313  C   PHE A  10      53.703  52.525  70.705  1.00  0.00           C
ATOM    314  O   PHE A  10      53.934  52.145  71.855  1.00  0.00           O
ATOM    315  N   SER A  11      52.833  51.865  69.915  1.00  0.00           N
ATOM    317  CA  SER A  11      52.304  50.574  70.326  1.00  0.00           C
ATOM    319  CB  SER A  11      50.823  50.585  70.775  1.00  0.00           C
ATOM    322  OG  SER A  11      50.493  49.295  71.275  1.00  0.00           O
ATOM    324  C   SER A  11      52.453  49.585  69.205  1.00  0.00           C
ATOM    325  O   SER A  11      51.954  49.765  68.095  1.00  0.00           O
ATOM    326  N   ALA A  12      53.134  48.484  69.525  1.00  0.00           N
ATOM    328  CA  ALA A  12      53.313  47.375  68.625  1.00  0.00           C
ATOM    330  CB  ALA A  12      54.813  47.105  68.445  1.00  0.00           C
ATOM    334  C   ALA A  12      52.603  46.175  69.215  1.00  0.00           C
ATOM    335  O   ALA A  12      52.644  45.914  70.415  1.00  0.00           O
ATOM    336  N   ASN A  13      51.913  45.384  68.375  1.00  0.00           N
ATOM    338  CA  ASN A  13      51.313  44.155  68.835  1.00  0.00           C
ATOM    340  CB  ASN A  13      49.883  43.995  68.285  1.00  0.00           C
ATOM    343  CG  ASN A  13      49.034  45.205  68.675  1.00  0.00           C
ATOM    344  OD1 ASN A  13      48.913  46.205  67.965  1.00  0.00           O
ATOM    345  ND2 ASN A  13      48.323  45.075  69.826  1.00  0.00           N
ATOM    348  C   ASN A  13      52.224  43.045  68.345  1.00  0.00           C
ATOM    349  O   ASN A  13      52.463  42.905  67.146  1.00  0.00           O
ATOM    350  N   LEU A  14      52.793  42.265  69.266  1.00  0.00           N
ATOM    352  CA  LEU A  14      53.754  41.235  68.945  1.00  0.00           C
ATOM    354  CB  LEU A  14      55.144  41.495  69.615  1.00  0.00           C
ATOM    357  CG  LEU A  14      55.924  42.805  69.345  1.00  0.00           C
ATOM    359  CD1 LEU A  14      56.083  43.155  67.855  1.00  0.00           C
ATOM    363  CD2 LEU A  14      55.363  44.015  70.106  1.00  0.00           C
ATOM    367  C   LEU A  14      53.223  39.945  69.535  1.00  0.00           C
ATOM    368  O   LEU A  14      53.214  39.825  70.756  1.00  0.00           O
ATOM    369  N   ASN A  15      52.813  38.934  68.726  1.00  0.00           N
ATOM    371  CA  ASN A  15      52.403  37.595  69.175  1.00  0.00           C
ATOM    373  CB  ASN A  15      53.664  36.684  69.275  1.00  0.00           C
ATOM    376  CG  ASN A  15      53.264  35.225  69.455  1.00  0.00           C
ATOM    377  OD1 ASN A  15      52.703  34.664  68.516  1.00  0.00           O
ATOM    378  ND2 ASN A  15      53.544  34.605  70.615  1.00  0.00           N
ATOM    381  C   ASN A  15      51.623  37.535  70.485  1.00  0.00           C
ATOM    382  O   ASN A  15      52.133  37.105  71.515  1.00  0.00           O
ATOM    383  N   GLY A  16      50.383  38.045  70.495  1.00  0.00           N
ATOM    385  CA  GLY A  16      49.604  38.175  71.715  1.00  0.00           C
ATOM    388  C   GLY A  16      50.014  39.274  72.675  1.00  0.00           C
ATOM    389  O   GLY A  16      49.163  39.794  73.385  1.00  0.00           O
ATOM    390  N   THR A  17      51.294  39.685  72.726  1.00  0.00           N
ATOM    392  CA  THR A  17      51.803  40.714  73.635  1.00  0.00           C
ATOM    394  CB  THR A  17      53.303  40.535  73.936  1.00  0.00           C
ATOM    396  OG1 THR A  17      53.633  39.175  74.205  1.00  0.00           O
ATOM    398  CG2 THR A  17      53.674  41.325  75.186  1.00  0.00           C
ATOM    402  C   THR A  17      51.593  42.105  73.056  1.00  0.00           C
ATOM    403  O   THR A  17      52.164  42.475  72.025  1.00  0.00           O
ATOM    404  N   GLU A  18      50.784  42.975  73.695  1.00  0.00           N
ATOM    406  CA  GLU A  18      50.693  44.365  73.256  1.00  0.00           C
ATOM    408  CB  GLU A  18      49.333  45.044  73.535  1.00  0.00           C
ATOM    411  CG  GLU A  18      48.104  44.204  73.165  1.00  0.00           C
ATOM    414  CD  GLU A  18      46.833  45.015  73.256  1.00  0.00           C
ATOM    415  OE1 GLU A  18      46.764  46.114  72.635  1.00  0.00           O
ATOM    416  OE2 GLU A  18      45.863  44.524  73.885  1.00  0.00           O
ATOM    417  C   GLU A  18      51.754  45.165  73.986  1.00  0.00           C
ATOM    418  O   GLU A  18      51.633  45.425  75.186  1.00  0.00           O
ATOM    419  N   ILE A  19      52.813  45.585  73.285  1.00  0.00           N
ATOM    421  CA  ILE A  19      53.843  46.405  73.905  1.00  0.00           C
ATOM    423  CB  ILE A  19      55.273  45.955  73.635  1.00  0.00           C
ATOM    425  CG2 ILE A  19      56.264  46.894  74.376  1.00  0.00           C
ATOM    429  CG1 ILE A  19      55.483  44.495  74.085  1.00  0.00           C
ATOM    432  CD  ILE A  19      56.784  43.895  73.576  1.00  0.00           C
ATOM    436  C   ILE A  19      53.624  47.815  73.445  1.00  0.00           C
ATOM    437  O   ILE A  19      53.833  48.165  72.285  1.00  0.00           O
ATOM    438  N   ALA A  20      53.243  48.675  74.396  1.00  0.00           N
ATOM    440  CA  ALA A  20      53.204  50.085  74.176  1.00  0.00           C
ATOM    442  CB  ALA A  20      51.813  50.665  74.506  1.00  0.00           C
ATOM    446  C   ALA A  20      54.284  50.704  75.025  1.00  0.00           C
ATOM    447  O   ALA A  20      54.293  50.585  76.245  1.00  0.00           O
ATOM    448  N   ILE A  21      55.264  51.364  74.415  1.00  0.00           N
ATOM    450  CA  ILE A  21      56.304  52.024  75.186  1.00  0.00           C
ATOM    452  CB  ILE A  21      57.703  51.765  74.656  1.00  0.00           C
ATOM    454  CG2 ILE A  21      58.734  52.544  75.506  1.00  0.00           C
ATOM    458  CG1 ILE A  21      57.993  50.235  74.625  1.00  0.00           C
ATOM    461  CD  ILE A  21      59.443  49.835  74.306  1.00  0.00           C
ATOM    465  C   ILE A  21      55.974  53.484  75.155  1.00  0.00           C
ATOM    466  O   ILE A  21      55.834  54.055  74.076  1.00  0.00           O
ATOM    467  N   THR A  22      55.823  54.134  76.326  1.00  0.00           N
ATOM    469  CA  THR A  22      55.613  55.565  76.366  1.00  0.00           C
ATOM    471  CB  THR A  22      54.333  55.914  77.165  1.00  0.00           C
ATOM    473  OG1 THR A  22      53.604  56.964  76.576  1.00  0.00           O
ATOM    475  CG2 THR A  22      54.503  56.345  78.625  1.00  0.00           C
ATOM    479  C   THR A  22      56.913  56.155  76.876  1.00  0.00           C
ATOM    480  O   THR A  22      57.263  56.114  78.056  1.00  0.00           O
ATOM    481  N   TYR A  23      57.754  56.704  75.976  1.00  0.00           N
ATOM    483  CA  TYR A  23      59.034  57.255  76.366  1.00  0.00           C
ATOM    485  CB  TYR A  23      60.223  56.704  75.545  1.00  0.00           C
ATOM    488  CG  TYR A  23      60.153  56.954  74.055  1.00  0.00           C
ATOM    489  CD1 TYR A  23      59.524  56.015  73.225  1.00  0.00           C
ATOM    491  CE1 TYR A  23      59.473  56.225  71.835  1.00  0.00           C
ATOM    493  CZ  TYR A  23      60.074  57.345  71.265  1.00  0.00           C
ATOM    494  OH  TYR A  23      59.914  57.535  69.875  1.00  0.00           O
ATOM    496  CD2 TYR A  23      60.784  58.065  73.476  1.00  0.00           C
ATOM    498  CE2 TYR A  23      60.753  58.265  72.086  1.00  0.00           C
ATOM    500  C   TYR A  23      58.993  58.775  76.385  1.00  0.00           C
ATOM    501  O   TYR A  23      58.563  59.445  75.445  1.00  0.00           O
ATOM    502  N   VAL A  24      59.454  59.345  77.507  1.00  0.00           N
ATOM    504  CA  VAL A  24      59.483  60.765  77.736  1.00  0.00           C
ATOM    506  CB  VAL A  24      58.993  61.185  79.116  1.00  0.00           C
ATOM    508  CG1 VAL A  24      57.484  60.885  79.215  1.00  0.00           C
ATOM    512  CG2 VAL A  24      59.763  60.475  80.236  1.00  0.00           C
ATOM    516  C   VAL A  24      60.873  61.294  77.476  1.00  0.00           C
ATOM    517  O   VAL A  24      61.884  60.714  77.885  1.00  0.00           O
ATOM    518  N   TYR A  25      60.974  62.395  76.725  1.00  0.00           N
ATOM    520  CA  TYR A  25      62.243  62.905  76.265  1.00  0.00           C
ATOM    522  CB  TYR A  25      62.523  62.475  74.775  1.00  0.00           C
ATOM    525  CG  TYR A  25      61.644  63.204  73.796  1.00  0.00           C
ATOM    526  CD1 TYR A  25      60.313  62.824  73.616  1.00  0.00           C
ATOM    528  CE1 TYR A  25      59.413  63.685  72.975  1.00  0.00           C
ATOM    530  CZ  TYR A  25      59.854  64.885  72.406  1.00  0.00           C
ATOM    531  OH  TYR A  25      58.924  65.684  71.695  1.00  0.00           O
ATOM    533  CD2 TYR A  25      62.094  64.394  73.196  1.00  0.00           C
ATOM    535  CE2 TYR A  25      61.203  65.225  72.495  1.00  0.00           C
ATOM    537  C   TYR A  25      62.183  64.405  76.405  1.00  0.00           C
ATOM    538  O   TYR A  25      61.143  65.015  76.125  1.00  0.00           O
ATOM    539  N   LYS A  26      63.303  65.025  76.806  1.00  0.00           N
ATOM    541  CA  LYS A  26      63.414  66.454  76.845  1.00  0.00           C
ATOM    543  CB  LYS A  26      63.554  66.955  78.296  1.00  0.00           C
ATOM    546  CG  LYS A  26      63.713  68.455  78.496  1.00  0.00           C
ATOM    549  CD  LYS A  26      63.373  68.794  79.965  1.00  0.00           C
ATOM    552  CE  LYS A  26      62.133  69.684  80.077  1.00  0.00           C
ATOM    555  NZ  LYS A  26      61.453  69.595  81.385  1.00  0.00           N
ATOM    559  C   LYS A  26      64.552  66.895  76.005  1.00  0.00           C
ATOM    560  O   LYS A  26      65.693  66.454  76.165  1.00  0.00           O
ATOM    561  N   GLY A  27      64.264  67.765  75.015  1.00  0.00           N
ATOM    563  CA  GLY A  27      65.184  68.085  73.945  1.00  0.00           C
ATOM    566  C   GLY A  27      65.574  66.875  73.146  1.00  0.00           C
ATOM    567  O   GLY A  27      64.754  66.235  72.495  1.00  0.00           O
ATOM    568  N   ASP A  28      66.872  66.555  73.156  1.00  0.00           N
ATOM    570  CA  ASP A  28      67.484  65.455  72.455  1.00  0.00           C
ATOM    572  CB  ASP A  28      68.594  66.025  71.555  1.00  0.00           C
ATOM    575  CG  ASP A  28      69.284  65.005  70.686  1.00  0.00           C
ATOM    576  OD1 ASP A  28      68.674  63.955  70.345  1.00  0.00           O
ATOM    577  OD2 ASP A  28      70.473  65.294  70.355  1.00  0.00           O
ATOM    578  C   ASP A  28      67.983  64.375  73.436  1.00  0.00           C
ATOM    579  O   ASP A  28      68.913  63.625  73.186  1.00  0.00           O
ATOM    580  N   LYS A  29      67.373  64.235  74.615  1.00  0.00           N
ATOM    582  CA  LYS A  29      67.674  63.065  75.415  1.00  0.00           C
ATOM    584  CB  LYS A  29      68.583  63.425  76.606  1.00  0.00           C
ATOM    587  CG  LYS A  29      69.643  62.355  76.936  1.00  0.00           C
ATOM    590  CD  LYS A  29      69.083  61.005  77.375  1.00  0.00           C
ATOM    593  CE  LYS A  29      70.153  60.065  77.926  1.00  0.00           C
ATOM    596  NZ  LYS A  29      69.604  58.705  78.045  1.00  0.00           N
ATOM    600  C   LYS A  29      66.383  62.475  75.906  1.00  0.00           C
ATOM    601  O   LYS A  29      65.584  63.115  76.585  1.00  0.00           O
ATOM    602  N   VAL A  30      66.163  61.185  75.585  1.00  0.00           N
ATOM    604  CA  VAL A  30      65.104  60.405  76.186  1.00  0.00           C
ATOM    606  CB  VAL A  30      64.813  59.125  75.426  1.00  0.00           C
ATOM    608  CG1 VAL A  30      63.513  58.495  75.945  1.00  0.00           C
ATOM    612  CG2 VAL A  30      64.703  59.435  73.915  1.00  0.00           C
ATOM    616  C   VAL A  30      65.473  60.095  77.625  1.00  0.00           C
ATOM    617  O   VAL A  30      66.514  59.475  77.905  1.00  0.00           O
ATOM    618  N   LEU A  31      64.684  60.605  78.586  1.00  0.00           N
ATOM    620  CA  LEU A  31      65.044  60.524  79.985  1.00  0.00           C
ATOM    622  CB  LEU A  31      64.733  61.785  80.826  1.00  0.00           C
ATOM    625  CG  LEU A  31      65.733  62.954  80.656  1.00  0.00           C
ATOM    627  CD1 LEU A  31      65.464  63.985  81.756  1.00  0.00           C
ATOM    631  CD2 LEU A  31      67.193  62.485  80.735  1.00  0.00           C
ATOM    635  C   LEU A  31      64.363  59.384  80.646  1.00  0.00           C
ATOM    636  O   LEU A  31      64.943  58.805  81.555  1.00  0.00           O
ATOM    637  N   LYS A  32      63.153  58.985  80.236  1.00  0.00           N
ATOM    639  CA  LYS A  32      62.523  57.845  80.855  1.00  0.00           C
ATOM    641  CB  LYS A  32      61.644  58.165  82.115  1.00  0.00           C
ATOM    644  CG  LYS A  32      62.424  58.845  83.256  1.00  0.00           C
ATOM    647  CD  LYS A  32      61.613  59.705  84.235  1.00  0.00           C
ATOM    650  CE  LYS A  32      62.493  60.275  85.376  1.00  0.00           C
ATOM    653  NZ  LYS A  32      63.633  61.085  84.885  1.00  0.00           N
ATOM    657  C   LYS A  32      61.754  57.085  79.805  1.00  0.00           C
ATOM    658  O   LYS A  32      61.174  57.645  78.875  1.00  0.00           O
ATOM    659  N   GLN A  33      61.773  55.755  79.906  1.00  0.00           N
ATOM    661  CA  GLN A  33      61.083  54.875  78.995  1.00  0.00           C
ATOM    663  CB  GLN A  33      62.104  54.035  78.215  1.00  0.00           C
ATOM    666  CG  GLN A  33      61.574  52.785  77.495  1.00  0.00           C
ATOM    669  CD  GLN A  33      62.733  51.985  76.936  1.00  0.00           C
ATOM    670  OE1 GLN A  33      63.853  52.475  76.816  1.00  0.00           O
ATOM    671  NE2 GLN A  33      62.504  50.695  76.635  1.00  0.00           N
ATOM    674  C   GLN A  33      60.144  53.995  79.775  1.00  0.00           C
ATOM    675  O   GLN A  33      60.543  53.105  80.506  1.00  0.00           O
ATOM    676  N   SER A  34      58.833  54.235  79.665  1.00  0.00           N
ATOM    678  CA  SER A  34      57.843  53.405  80.315  1.00  0.00           C
ATOM    680  CB  SER A  34      56.714  54.265  80.956  1.00  0.00           C
ATOM    683  OG  SER A  34      55.493  53.575  81.257  1.00  0.00           O
ATOM    685  C   SER A  34      57.393  52.325  79.376  1.00  0.00           C
ATOM    686  O   SER A  34      56.534  52.544  78.525  1.00  0.00           O
ATOM    687  N   SER A  35      58.004  51.114  79.465  1.00  0.00           N
ATOM    689  CA  SER A  35      57.674  50.015  78.576  1.00  0.00           C
ATOM    691  CB  SER A  35      58.813  48.995  78.296  1.00  0.00           C
ATOM    694  OG  SER A  35      59.993  49.635  77.856  1.00  0.00           O
ATOM    696  C   SER A  35      56.504  49.245  79.135  1.00  0.00           C
ATOM    697  O   SER A  35      56.623  48.445  80.056  1.00  0.00           O
ATOM    698  N   GLU A  36      55.303  49.495  78.586  1.00  0.00           N
ATOM    700  CA  GLU A  36      54.074  48.925  79.076  1.00  0.00           C
ATOM    702  CB  GLU A  36      52.913  49.935  78.936  1.00  0.00           C
ATOM    705  CG  GLU A  36      53.143  51.325  79.605  1.00  0.00           C
ATOM    708  CD  GLU A  36      52.084  52.335  79.165  1.00  0.00           C
ATOM    709  OE1 GLU A  36      50.893  51.935  79.065  1.00  0.00           O
ATOM    710  OE2 GLU A  36      52.424  53.515  78.905  1.00  0.00           O
ATOM    711  C   GLU A  36      53.783  47.665  78.256  1.00  0.00           C
ATOM    712  O   GLU A  36      53.354  47.725  77.105  1.00  0.00           O
ATOM    713  N   THR A  37      54.034  46.485  78.846  1.00  0.00           N
ATOM    715  CA  THR A  37      53.944  45.205  78.165  1.00  0.00           C
ATOM    717  CB  THR A  37      55.093  44.254  78.516  1.00  0.00           C
ATOM    719  OG1 THR A  37      56.343  44.765  78.085  1.00  0.00           O
ATOM    721  CG2 THR A  37      54.934  42.915  77.805  1.00  0.00           C
ATOM    725  C   THR A  37      52.694  44.485  78.595  1.00  0.00           C
ATOM    726  O   THR A  37      52.624  43.885  79.665  1.00  0.00           O
ATOM    727  N   LYS A  38      51.663  44.445  77.736  1.00  0.00           N
ATOM    729  CA  LYS A  38      50.433  43.755  78.045  1.00  0.00           C
ATOM    731  CB  LYS A  38      49.254  44.585  77.515  1.00  0.00           C
ATOM    734  CG  LYS A  38      47.883  43.965  77.745  1.00  0.00           C
ATOM    737  CD  LYS A  38      46.784  44.945  77.305  1.00  0.00           C
ATOM    740  CE  LYS A  38      45.403  44.394  77.596  1.00  0.00           C
ATOM    743  NZ  LYS A  38      44.393  45.305  77.065  1.00  0.00           N
ATOM    747  C   LYS A  38      50.424  42.325  77.525  1.00  0.00           C
ATOM    748  O   LYS A  38      50.174  42.024  76.355  1.00  0.00           O
ATOM    749  N   ILE A  39      50.704  41.385  78.436  1.00  0.00           N
ATOM    751  CA  ILE A  39      50.844  39.975  78.175  1.00  0.00           C
ATOM    753  CB  ILE A  39      51.863  39.355  79.135  1.00  0.00           C
ATOM    755  CG2 ILE A  39      52.094  37.875  78.785  1.00  0.00           C
ATOM    759  CG1 ILE A  39      53.174  40.175  79.095  1.00  0.00           C
ATOM    762  CD  ILE A  39      54.303  39.635  79.965  1.00  0.00           C
ATOM    766  C   ILE A  39      49.483  39.305  78.305  1.00  0.00           C
ATOM    767  O   ILE A  39      48.783  39.464  79.306  1.00  0.00           O
ATOM    768  N   GLN A  40      49.074  38.575  77.266  1.00  0.00           N
ATOM    770  CA  GLN A  40      47.854  37.815  77.255  1.00  0.00           C
ATOM    772  CB  GLN A  40      47.224  37.754  75.836  1.00  0.00           C
ATOM    775  CG  GLN A  40      46.754  39.114  75.286  1.00  0.00           C
ATOM    778  CD  GLN A  40      45.803  39.785  76.257  1.00  0.00           C
ATOM    779  OE1 GLN A  40      44.643  39.405  76.405  1.00  0.00           O
ATOM    780  NE2 GLN A  40      46.313  40.784  77.006  1.00  0.00           N
ATOM    783  C   GLN A  40      48.083  36.415  77.756  1.00  0.00           C
ATOM    784  O   GLN A  40      49.123  35.784  77.535  1.00  0.00           O
ATOM    785  N   PHE A  41      47.094  35.865  78.465  1.00  0.00           N
ATOM    787  CA  PHE A  41      47.084  34.505  78.915  1.00  0.00           C
ATOM    789  CB  PHE A  41      46.063  34.245  80.035  1.00  0.00           C
ATOM    792  CG  PHE A  41      46.703  34.655  81.335  1.00  0.00           C
ATOM    793  CD1 PHE A  41      47.154  35.965  81.576  1.00  0.00           C
ATOM    795  CE1 PHE A  41      47.723  36.335  82.796  1.00  0.00           C
ATOM    797  CZ  PHE A  41      47.873  35.375  83.795  1.00  0.00           C
ATOM    799  CD2 PHE A  41      46.884  33.695  82.336  1.00  0.00           C
ATOM    801  CE2 PHE A  41      47.473  34.055  83.545  1.00  0.00           C
ATOM    803  C   PHE A  41      47.014  33.515  77.775  1.00  0.00           C
ATOM    804  O   PHE A  41      46.693  33.875  76.646  1.00  0.00           O
ATOM    805  N   ALA A  42      47.493  32.285  78.016  1.00  0.00           N
ATOM    807  CA  ALA A  42      47.554  31.255  77.016  1.00  0.00           C
ATOM    809  CB  ALA A  42      46.174  30.955  76.405  1.00  0.00           C
ATOM    813  C   ALA A  42      48.684  31.434  75.985  1.00  0.00           C
ATOM    814  O   ALA A  42      49.424  30.495  75.745  1.00  0.00           O
ATOM    815  N   SER A  43      48.853  32.655  75.405  1.00  0.00           N
ATOM    817  CA  SER A  43      50.004  33.095  74.576  1.00  0.00           C
ATOM    819  CB  SER A  43      49.963  34.615  74.195  1.00  0.00           C
ATOM    822  OG  SER A  43      48.924  34.915  73.266  1.00  0.00           O
ATOM    824  C   SER A  43      51.333  32.965  75.275  1.00  0.00           C
ATOM    825  O   SER A  43      52.354  32.635  74.676  1.00  0.00           O
ATOM    826  N   ILE A  44      51.324  33.245  76.576  1.00  0.00           N
ATOM    828  CA  ILE A  44      52.383  33.074  77.555  1.00  0.00           C
ATOM    830  CB  ILE A  44      52.034  34.015  78.705  1.00  0.00           C
ATOM    832  CG2 ILE A  44      50.623  33.685  79.246  1.00  0.00           C
ATOM    836  CG1 ILE A  44      53.053  34.065  79.875  1.00  0.00           C
ATOM    839  CD  ILE A  44      54.384  34.705  79.485  1.00  0.00           C
ATOM    843  C   ILE A  44      52.514  31.634  78.035  1.00  0.00           C
ATOM    844  O   ILE A  44      53.474  31.275  78.715  1.00  0.00           O
ATOM    845  N   GLY A  45      51.553  30.745  77.716  1.00  0.00           N
ATOM    847  CA  GLY A  45      51.583  29.365  78.175  1.00  0.00           C
ATOM    850  C   GLY A  45      51.094  29.204  79.586  1.00  0.00           C
ATOM    851  O   GLY A  45      51.294  28.165  80.205  1.00  0.00           O
ATOM    852  N   ALA A  46      50.373  30.215  80.126  1.00  0.00           N
ATOM    854  CA  ALA A  46      49.833  30.205  81.455  1.00  0.00           C
ATOM    856  CB  ALA A  46      50.243  31.495  82.195  1.00  0.00           C
ATOM    860  C   ALA A  46      48.323  30.135  81.396  1.00  0.00           C
ATOM    861  O   ALA A  46      47.684  30.805  80.566  1.00  0.00           O
ATOM    862  N   THR A  47      47.684  29.335  82.276  1.00  0.00           N
ATOM    864  CA  THR A  47      46.223  29.325  82.365  1.00  0.00           C
ATOM    866  CB  THR A  47      45.693  27.895  82.476  1.00  0.00           C
ATOM    868  OG1 THR A  47      44.293  27.895  82.235  1.00  0.00           O
ATOM    870  CG2 THR A  47      45.974  27.255  83.846  1.00  0.00           C
ATOM    874  C   THR A  47      45.704  30.145  83.536  1.00  0.00           C
ATOM    875  O   THR A  47      44.584  30.625  83.526  1.00  0.00           O
ATOM    876  N   THR A  48      46.523  30.375  84.576  1.00  0.00           N
ATOM    878  CA  THR A  48      46.114  30.995  85.826  1.00  0.00           C
ATOM    880  CB  THR A  48      45.784  30.035  86.975  1.00  0.00           C
ATOM    882  OG1 THR A  48      45.373  30.725  88.156  1.00  0.00           O
ATOM    884  CG2 THR A  48      47.014  29.204  87.385  1.00  0.00           C
ATOM    888  C   THR A  48      47.243  31.865  86.266  1.00  0.00           C
ATOM    889  O   THR A  48      48.393  31.685  85.865  1.00  0.00           O
ATOM    890  N   LYS A  49      46.933  32.875  87.105  1.00  0.00           N
ATOM    892  CA  LYS A  49      47.803  33.945  87.545  1.00  0.00           C
ATOM    894  CB  LYS A  49      46.973  34.855  88.496  1.00  0.00           C
ATOM    897  CG  LYS A  49      46.983  34.605  90.016  1.00  0.00           C
ATOM    900  CD  LYS A  49      48.303  34.955  90.756  1.00  0.00           C
ATOM    903  CE  LYS A  49      48.183  36.065  91.805  1.00  0.00           C
ATOM    906  NZ  LYS A  49      49.293  35.965  92.766  1.00  0.00           N
ATOM    910  C   LYS A  49      49.053  33.385  88.195  1.00  0.00           C
ATOM    911  O   LYS A  49      50.153  33.915  88.065  1.00  0.00           O
ATOM    912  N   GLU A  50      48.924  32.275  88.946  1.00  0.00           N
ATOM    914  CA  GLU A  50      50.044  31.625  89.585  1.00  0.00           C
ATOM    916  CB  GLU A  50      49.433  30.545  90.516  1.00  0.00           C
ATOM    919  CG  GLU A  50      50.464  29.815  91.385  1.00  0.00           C
ATOM    922  CD  GLU A  50      51.114  28.625  90.695  1.00  0.00           C
ATOM    923  OE1 GLU A  50      50.543  28.125  89.695  1.00  0.00           O
ATOM    924  OE2 GLU A  50      52.183  28.195  91.196  1.00  0.00           O
ATOM    925  C   GLU A  50      51.133  31.095  88.626  1.00  0.00           C
ATOM    926  O   GLU A  50      52.313  31.385  88.785  1.00  0.00           O
ATOM    927  N   ASP A  51      50.743  30.375  87.556  1.00  0.00           N
ATOM    929  CA  ASP A  51      51.644  29.905  86.516  1.00  0.00           C
ATOM    931  CB  ASP A  51      50.883  28.925  85.595  1.00  0.00           C
ATOM    934  CG  ASP A  51      51.824  28.085  84.746  1.00  0.00           C
ATOM    935  OD1 ASP A  51      52.943  27.754  85.205  1.00  0.00           O
ATOM    936  OD2 ASP A  51      51.343  27.624  83.685  1.00  0.00           O
ATOM    937  C   ASP A  51      52.263  31.055  85.715  1.00  0.00           C
ATOM    938  O   ASP A  51      53.424  31.065  85.326  1.00  0.00           O
ATOM    939  N   ALA A  52      51.473  32.125  85.466  1.00  0.00           N
ATOM    941  CA  ALA A  52      51.973  33.335  84.856  1.00  0.00           C
ATOM    943  CB  ALA A  52      50.823  34.335  84.856  1.00  0.00           C
ATOM    947  C   ALA A  52      53.113  33.985  85.616  1.00  0.00           C
ATOM    948  O   ALA A  52      54.193  34.204  85.096  1.00  0.00           O
ATOM    949  N   ALA A  53      52.913  34.195  86.926  1.00  0.00           N
ATOM    951  CA  ALA A  53      53.924  34.695  87.805  1.00  0.00           C
ATOM    953  CB  ALA A  53      53.323  34.825  89.216  1.00  0.00           C
ATOM    957  C   ALA A  53      55.184  33.845  87.826  1.00  0.00           C
ATOM    958  O   ALA A  53      56.283  34.365  87.955  1.00  0.00           O
ATOM    959  N   LYS A  54      55.074  32.515  87.705  1.00  0.00           N
ATOM    961  CA  LYS A  54      56.203  31.615  87.545  1.00  0.00           C
ATOM    963  CB  LYS A  54      55.663  30.175  87.615  1.00  0.00           C
ATOM    966  CG  LYS A  54      56.743  29.105  87.796  1.00  0.00           C
ATOM    969  CD  LYS A  54      56.184  27.775  88.316  1.00  0.00           C
ATOM    972  CE  LYS A  54      55.453  27.895  89.676  1.00  0.00           C
ATOM    975  NZ  LYS A  54      55.293  26.574  90.305  1.00  0.00           N
ATOM    979  C   LYS A  54      57.063  31.835  86.295  1.00  0.00           C
ATOM    980  O   LYS A  54      58.284  31.725  86.316  1.00  0.00           O
ATOM    981  N   THR A  55      56.424  32.164  85.145  1.00  0.00           N
ATOM    983  CA  THR A  55      57.123  32.585  83.935  1.00  0.00           C
ATOM    985  CB  THR A  55      56.273  32.325  82.686  1.00  0.00           C
ATOM    987  OG1 THR A  55      56.203  30.925  82.456  1.00  0.00           O
ATOM    989  CG2 THR A  55      56.863  32.905  81.396  1.00  0.00           C
ATOM    993  C   THR A  55      57.583  34.044  83.935  1.00  0.00           C
ATOM    994  O   THR A  55      58.633  34.375  83.375  1.00  0.00           O
ATOM    995  N   LEU A  56      56.843  34.975  84.576  1.00  0.00           N
ATOM    997  CA  LEU A  56      57.094  36.415  84.485  1.00  0.00           C
ATOM    999  CB  LEU A  56      55.774  37.225  84.646  1.00  0.00           C
ATOM   1002  CG  LEU A  56      54.674  36.935  83.615  1.00  0.00           C
ATOM   1004  CD1 LEU A  56      53.363  37.614  84.055  1.00  0.00           C
ATOM   1008  CD2 LEU A  56      55.093  37.325  82.195  1.00  0.00           C
ATOM   1012  C   LEU A  56      58.034  36.945  85.546  1.00  0.00           C
ATOM   1013  O   LEU A  56      58.903  37.765  85.255  1.00  0.00           O
ATOM   1014  N   GLU A  57      57.903  36.475  86.805  1.00  0.00           N
ATOM   1016  CA  GLU A  57      58.664  36.975  87.955  1.00  0.00           C
ATOM   1018  CB  GLU A  57      58.233  36.294  89.286  1.00  0.00           C
ATOM   1021  CG  GLU A  57      58.513  37.145  90.555  1.00  0.00           C
ATOM   1024  CD  GLU A  57      57.473  38.225  90.775  1.00  0.00           C
ATOM   1025  OE1 GLU A  57      56.674  38.525  89.846  1.00  0.00           O
ATOM   1026  OE2 GLU A  57      57.444  38.785  91.915  1.00  0.00           O
ATOM   1027  C   GLU A  57      60.174  36.865  87.796  1.00  0.00           C
ATOM   1028  O   GLU A  57      60.893  37.754  88.246  1.00  0.00           O
ATOM   1029  N   PRO A  58      60.793  35.855  87.166  1.00  0.00           N
ATOM   1030  CD  PRO A  58      60.233  34.524  86.936  1.00  0.00           C
ATOM   1033  CA  PRO A  58      62.234  35.865  86.955  1.00  0.00           C
ATOM   1035  CB  PRO A  58      62.603  34.425  86.576  1.00  0.00           C
ATOM   1038  CG  PRO A  58      61.434  33.595  87.105  1.00  0.00           C
ATOM   1041  C   PRO A  58      62.653  36.835  85.896  1.00  0.00           C
ATOM   1042  O   PRO A  58      63.813  37.225  85.896  1.00  0.00           O
ATOM   1043  N   LEU A  59      61.784  37.185  84.926  1.00  0.00           N
ATOM   1045  CA  LEU A  59      62.043  38.274  84.005  1.00  0.00           C
ATOM   1047  CB  LEU A  59      61.054  38.265  82.815  1.00  0.00           C
ATOM   1050  CG  LEU A  59      61.304  39.355  81.756  1.00  0.00           C
ATOM   1052  CD1 LEU A  59      62.593  39.085  80.975  1.00  0.00           C
ATOM   1056  CD2 LEU A  59      60.093  39.445  80.826  1.00  0.00           C
ATOM   1060  C   LEU A  59      62.024  39.625  84.676  1.00  0.00           C
ATOM   1061  O   LEU A  59      62.943  40.415  84.485  1.00  0.00           O
ATOM   1062  N   SER A  60      60.993  39.905  85.506  1.00  0.00           N
ATOM   1064  CA  SER A  60      60.883  41.175  86.217  1.00  0.00           C
ATOM   1066  CB  SER A  60      59.483  41.385  86.845  1.00  0.00           C
ATOM   1069  OG  SER A  60      59.163  40.405  87.826  1.00  0.00           O
ATOM   1071  C   SER A  60      62.014  41.335  87.216  1.00  0.00           C
ATOM   1072  O   SER A  60      62.653  42.385  87.335  1.00  0.00           O
ATOM   1073  N   ALA A  61      62.424  40.245  87.876  1.00  0.00           N
ATOM   1075  CA  ALA A  61      63.573  40.195  88.755  1.00  0.00           C
ATOM   1077  CB  ALA A  61      63.773  38.745  89.216  1.00  0.00           C
ATOM   1081  C   ALA A  61      64.913  40.685  88.205  1.00  0.00           C
ATOM   1082  O   ALA A  61      65.724  41.215  88.955  1.00  0.00           O
ATOM   1083  N   LYS A  62      65.184  40.515  86.896  1.00  0.00           N
ATOM   1085  CA  LYS A  62      66.394  40.975  86.246  1.00  0.00           C
ATOM   1087  CB  LYS A  62      66.434  40.475  84.795  1.00  0.00           C
ATOM   1090  CG  LYS A  62      66.534  38.965  84.515  1.00  0.00           C
ATOM   1093  CD  LYS A  62      66.193  38.745  83.036  1.00  0.00           C
ATOM   1096  CE  LYS A  62      66.153  37.294  82.556  1.00  0.00           C
ATOM   1099  NZ  LYS A  62      65.674  37.265  81.166  1.00  0.00           N
ATOM   1103  C   LYS A  62      66.523  42.495  86.176  1.00  0.00           C
ATOM   1104  O   LYS A  62      67.633  43.004  86.096  1.00  0.00           O
ATOM   1105  N   TYR A  63      65.404  43.245  86.217  1.00  0.00           N
ATOM   1107  CA  TYR A  63      65.383  44.695  86.196  1.00  0.00           C
ATOM   1109  CB  TYR A  63      63.964  45.175  85.845  1.00  0.00           C
ATOM   1112  CG  TYR A  63      63.563  44.975  84.406  1.00  0.00           C
ATOM   1113  CD1 TYR A  63      62.723  43.905  84.046  1.00  0.00           C
ATOM   1115  CE1 TYR A  63      62.193  43.794  82.756  1.00  0.00           C
ATOM   1117  CZ  TYR A  63      62.523  44.755  81.796  1.00  0.00           C
ATOM   1118  OH  TYR A  63      62.014  44.625  80.497  1.00  0.00           O
ATOM   1120  CD2 TYR A  63      63.883  45.925  83.416  1.00  0.00           C
ATOM   1122  CE2 TYR A  63      63.363  45.825  82.115  1.00  0.00           C
ATOM   1124  C   TYR A  63      65.802  45.324  87.525  1.00  0.00           C
ATOM   1125  O   TYR A  63      66.284  46.465  87.575  1.00  0.00           O
ATOM   1126  N   LYS A  64      65.663  44.555  88.635  1.00  0.00           N
ATOM   1128  CA  LYS A  64      65.693  44.935  90.045  1.00  0.00           C
ATOM   1130  CB  LYS A  64      66.534  43.885  90.835  1.00  0.00           C
ATOM   1133  CG  LYS A  64      66.633  44.074  92.356  1.00  0.00           C
ATOM   1136  CD  LYS A  64      66.824  42.745  93.125  1.00  0.00           C
ATOM   1139  CE  LYS A  64      67.003  42.945  94.636  1.00  0.00           C
ATOM   1142  NZ  LYS A  64      66.953  41.675  95.396  1.00  0.00           N
ATOM   1146  C   LYS A  64      66.104  46.355  90.445  1.00  0.00           C
ATOM   1147  O   LYS A  64      65.293  47.245  90.746  1.00  0.00           O
ATOM   1148  N   ASN A  65      67.424  46.625  90.455  1.00  0.00           N
ATOM   1150  CA  ASN A  65      67.942  47.954  90.705  1.00  0.00           C
ATOM   1152  CB  ASN A  65      68.493  48.105  92.176  1.00  0.00           C
ATOM   1155  CG  ASN A  65      68.993  49.515  92.525  1.00  0.00           C
ATOM   1156  OD1 ASN A  65      70.193  49.755  92.656  1.00  0.00           O
ATOM   1157  ND2 ASN A  65      68.053  50.485  92.656  1.00  0.00           N
ATOM   1160  C   ASN A  65      68.983  48.225  89.625  1.00  0.00           C
ATOM   1161  O   ASN A  65      70.063  48.735  89.895  1.00  0.00           O
ATOM   1162  N   ILE A  66      68.693  47.925  88.335  1.00  0.00           N
ATOM   1164  CA  ILE A  66      69.544  48.405  87.236  1.00  0.00           C
ATOM   1166  CB  ILE A  66      69.113  47.855  85.865  1.00  0.00           C
ATOM   1168  CG2 ILE A  66      70.004  48.445  84.736  1.00  0.00           C
ATOM   1172  CG1 ILE A  66      69.174  46.305  85.835  1.00  0.00           C
ATOM   1175  CD  ILE A  66      68.553  45.755  84.546  1.00  0.00           C
ATOM   1179  C   ILE A  66      69.604  49.925  87.216  1.00  0.00           C
ATOM   1180  O   ILE A  66      70.674  50.535  87.105  1.00  0.00           O
ATOM   1181  N   ALA A  67      68.424  50.524  87.456  1.00  0.00           N
ATOM   1183  CA  ALA A  67      68.193  51.574  88.426  1.00  0.00           C
ATOM   1185  CB  ALA A  67      69.434  52.145  89.095  1.00  0.00           C
ATOM   1189  C   ALA A  67      67.333  52.675  87.876  1.00  0.00           C
ATOM   1190  O   ALA A  67      67.303  52.954  86.686  1.00  0.00           O
ATOM   1191  N   GLY A  68      66.504  53.274  88.755  1.00  0.00           N
ATOM   1193  CA  GLY A  68      65.354  54.085  88.345  1.00  0.00           C
ATOM   1196  C   GLY A  68      64.334  53.305  87.545  1.00  0.00           C
ATOM   1197  O   GLY A  68      63.464  53.845  86.875  1.00  0.00           O
ATOM   1198  N   VAL A  69      64.464  51.975  87.607  1.00  0.00           N
ATOM   1200  CA  VAL A  69      63.604  51.005  86.996  1.00  0.00           C
ATOM   1202  CB  VAL A  69      64.343  49.755  86.505  1.00  0.00           C
ATOM   1204  CG1 VAL A  69      63.354  48.794  85.826  1.00  0.00           C
ATOM   1208  CG2 VAL A  69      65.424  50.145  85.495  1.00  0.00           C
ATOM   1212  C   VAL A  69      62.554  50.634  88.006  1.00  0.00           C
ATOM   1213  O   VAL A  69      62.833  50.434  89.186  1.00  0.00           O
ATOM   1214  N   GLU A  70      61.294  50.574  87.535  1.00  0.00           N
ATOM   1216  CA  GLU A  70      60.184  50.095  88.316  1.00  0.00           C
ATOM   1218  CB  GLU A  70      59.153  51.215  88.596  1.00  0.00           C
ATOM   1221  CG  GLU A  70      59.664  52.385  89.475  1.00  0.00           C
ATOM   1224  CD  GLU A  70      59.473  52.135  90.966  1.00  0.00           C
ATOM   1225  OE1 GLU A  70      58.354  51.704  91.357  1.00  0.00           O
ATOM   1226  OE2 GLU A  70      60.424  52.415  91.756  1.00  0.00           O
ATOM   1227  C   GLU A  70      59.454  49.025  87.535  1.00  0.00           C
ATOM   1228  O   GLU A  70      58.843  49.315  86.505  1.00  0.00           O
ATOM   1229  N   GLU A  71      59.443  47.794  88.046  1.00  0.00           N
ATOM   1231  CA  GLU A  71      58.643  46.715  87.535  1.00  0.00           C
ATOM   1233  CB  GLU A  71      59.264  45.324  87.815  1.00  0.00           C
ATOM   1236  CG  GLU A  71      60.743  45.225  87.365  1.00  0.00           C
ATOM   1239  CD  GLU A  71      61.723  45.644  88.456  1.00  0.00           C
ATOM   1240  OE1 GLU A  71      61.824  44.975  89.525  1.00  0.00           O
ATOM   1241  OE2 GLU A  71      62.304  46.745  88.316  1.00  0.00           O
ATOM   1242  C   GLU A  71      57.323  46.845  88.246  1.00  0.00           C
ATOM   1243  O   GLU A  71      57.243  46.935  89.475  1.00  0.00           O
ATOM   1244  N   LYS A  72      56.234  46.935  87.475  1.00  0.00           N
ATOM   1246  CA  LYS A  72      54.914  46.845  88.046  1.00  0.00           C
ATOM   1248  CB  LYS A  72      54.233  48.225  88.225  1.00  0.00           C
ATOM   1251  CG  LYS A  72      54.573  48.925  89.555  1.00  0.00           C
ATOM   1254  CD  LYS A  72      55.844  49.794  89.576  1.00  0.00           C
ATOM   1257  CE  LYS A  72      55.623  51.265  89.205  1.00  0.00           C
ATOM   1260  NZ  LYS A  72      55.483  51.425  87.747  1.00  0.00           N
ATOM   1264  C   LYS A  72      54.043  45.945  87.216  1.00  0.00           C
ATOM   1265  O   LYS A  72      53.534  46.355  86.176  1.00  0.00           O
ATOM   1266  N   LEU A  73      53.824  44.705  87.675  1.00  0.00           N
ATOM   1268  CA  LEU A  73      52.964  43.775  86.996  1.00  0.00           C
ATOM   1270  CB  LEU A  73      53.414  42.305  87.036  1.00  0.00           C
ATOM   1273  CG  LEU A  73      54.883  42.094  86.605  1.00  0.00           C
ATOM   1275  CD1 LEU A  73      55.733  41.704  87.826  1.00  0.00           C
ATOM   1279  CD2 LEU A  73      55.033  41.065  85.485  1.00  0.00           C
ATOM   1283  C   LEU A  73      51.574  43.885  87.566  1.00  0.00           C
ATOM   1284  O   LEU A  73      51.313  43.745  88.755  1.00  0.00           O
ATOM   1285  N   THR A  74      50.623  44.145  86.675  1.00  0.00           N
ATOM   1287  CA  THR A  74      49.233  44.245  87.036  1.00  0.00           C
ATOM   1289  CB  THR A  74      48.534  45.335  86.255  1.00  0.00           C
ATOM   1291  OG1 THR A  74      49.004  46.605  86.705  1.00  0.00           O
ATOM   1293  CG2 THR A  74      47.024  45.275  86.486  1.00  0.00           C
ATOM   1297  C   THR A  74      48.604  42.895  86.805  1.00  0.00           C
ATOM   1298  O   THR A  74      48.544  42.405  85.676  1.00  0.00           O
ATOM   1299  N   TYR A  75      48.123  42.245  87.885  1.00  0.00           N
ATOM   1301  CA  TYR A  75      47.453  40.955  87.826  1.00  0.00           C
ATOM   1303  CB  TYR A  75      47.764  40.114  89.095  1.00  0.00           C
ATOM   1306  CG  TYR A  75      49.104  39.464  88.935  1.00  0.00           C
ATOM   1307  CD1 TYR A  75      50.303  40.175  89.116  1.00  0.00           C
ATOM   1309  CE1 TYR A  75      51.523  39.575  88.795  1.00  0.00           C
ATOM   1311  CZ  TYR A  75      51.563  38.265  88.316  1.00  0.00           C
ATOM   1312  OH  TYR A  75      52.773  37.705  87.866  1.00  0.00           O
ATOM   1314  CD2 TYR A  75      49.163  38.125  88.536  1.00  0.00           C
ATOM   1316  CE2 TYR A  75      50.383  37.515  88.225  1.00  0.00           C
ATOM   1318  C   TYR A  75      45.953  41.075  87.726  1.00  0.00           C
ATOM   1319  O   TYR A  75      45.343  41.645  88.635  1.00  0.00           O
ATOM   1320  N   THR A  76      45.313  40.504  86.665  1.00  0.00           N
ATOM   1322  CA  THR A  76      43.853  40.335  86.616  1.00  0.00           C
ATOM   1324  CB  THR A  76      43.193  41.434  85.735  1.00  0.00           C
ATOM   1326  OG1 THR A  76      41.903  41.165  85.175  1.00  0.00           O
ATOM   1328  CG2 THR A  76      42.983  42.684  86.586  1.00  0.00           C
ATOM   1332  C   THR A  76      43.424  38.915  86.236  1.00  0.00           C
ATOM   1333  O   THR A  76      42.243  38.695  85.975  1.00  0.00           O
ATOM   1334  N   ASP A  77      44.343  37.915  86.166  1.00  0.00           N
ATOM   1336  CA  ASP A  77      44.063  36.555  85.715  1.00  0.00           C
ATOM   1338  CB  ASP A  77      42.973  35.795  86.565  1.00  0.00           C
ATOM   1341  CG  ASP A  77      41.773  35.215  85.826  1.00  0.00           C
ATOM   1342  OD1 ASP A  77      41.493  34.004  86.036  1.00  0.00           O
ATOM   1343  OD2 ASP A  77      41.054  35.984  85.126  1.00  0.00           O
ATOM   1344  C   ASP A  77      43.983  36.465  84.195  1.00  0.00           C
ATOM   1345  O   ASP A  77      44.734  35.735  83.566  1.00  0.00           O
ATOM   1346  N   THR A  78      43.113  37.285  83.556  1.00  0.00           N
ATOM   1348  CA  THR A  78      42.953  37.425  82.115  1.00  0.00           C
ATOM   1350  CB  THR A  78      41.893  38.465  81.747  1.00  0.00           C
ATOM   1352  OG1 THR A  78      40.974  38.705  82.805  1.00  0.00           O
ATOM   1354  CG2 THR A  78      41.143  37.954  80.506  1.00  0.00           C
ATOM   1358  C   THR A  78      44.203  37.864  81.376  1.00  0.00           C
ATOM   1359  O   THR A  78      44.543  37.425  80.286  1.00  0.00           O
ATOM   1360  N   TYR A  79      44.883  38.855  81.965  1.00  0.00           N
ATOM   1362  CA  TYR A  79      46.044  39.454  81.346  1.00  0.00           C
ATOM   1364  CB  TYR A  79      45.743  40.605  80.326  1.00  0.00           C
ATOM   1367  CG  TYR A  79      45.243  41.894  80.926  1.00  0.00           C
ATOM   1368  CD1 TYR A  79      46.164  42.905  81.275  1.00  0.00           C
ATOM   1370  CE1 TYR A  79      45.714  44.105  81.835  1.00  0.00           C
ATOM   1372  CZ  TYR A  79      44.354  44.315  82.046  1.00  0.00           C
ATOM   1373  OH  TYR A  79      43.964  45.515  82.665  1.00  0.00           O
ATOM   1375  CD2 TYR A  79      43.864  42.135  81.096  1.00  0.00           C
ATOM   1377  CE2 TYR A  79      43.424  43.344  81.665  1.00  0.00           C
ATOM   1379  C   TYR A  79      46.924  39.885  82.486  1.00  0.00           C
ATOM   1380  O   TYR A  79      46.483  40.155  83.606  1.00  0.00           O
ATOM   1381  N   ALA A  80      48.223  39.945  82.186  1.00  0.00           N
ATOM   1383  CA  ALA A  80      49.223  40.475  83.065  1.00  0.00           C
ATOM   1385  CB  ALA A  80      50.254  39.394  83.437  1.00  0.00           C
ATOM   1389  C   ALA A  80      49.854  41.605  82.305  1.00  0.00           C
ATOM   1390  O   ALA A  80      50.363  41.425  81.195  1.00  0.00           O
ATOM   1391  N   GLN A  81      49.833  42.824  82.857  1.00  0.00           N
ATOM   1393  CA  GLN A  81      50.424  43.965  82.195  1.00  0.00           C
ATOM   1395  CB  GLN A  81      49.354  45.075  82.036  1.00  0.00           C
ATOM   1398  CG  GLN A  81      49.784  46.565  82.105  1.00  0.00           C
ATOM   1401  CD  GLN A  81      50.723  47.005  80.985  1.00  0.00           C
ATOM   1402  OE1 GLN A  81      50.534  46.704  79.816  1.00  0.00           O
ATOM   1403  NE2 GLN A  81      51.733  47.824  81.327  1.00  0.00           N
ATOM   1406  C   GLN A  81      51.644  44.394  82.976  1.00  0.00           C
ATOM   1407  O   GLN A  81      51.504  44.875  84.095  1.00  0.00           O
ATOM   1408  N   GLU A  82      52.863  44.254  82.425  1.00  0.00           N
ATOM   1410  CA  GLU A  82      54.043  44.755  83.095  1.00  0.00           C
ATOM   1412  CB  GLU A  82      55.343  43.945  82.896  1.00  0.00           C
ATOM   1415  CG  GLU A  82      56.473  44.464  83.825  1.00  0.00           C
ATOM   1418  CD  GLU A  82      57.733  43.605  83.825  1.00  0.00           C
ATOM   1419  OE1 GLU A  82      58.113  43.095  82.745  1.00  0.00           O
ATOM   1420  OE2 GLU A  82      58.334  43.505  84.926  1.00  0.00           O
ATOM   1421  C   GLU A  82      54.254  46.175  82.655  1.00  0.00           C
ATOM   1422  O   GLU A  82      54.654  46.485  81.536  1.00  0.00           O
ATOM   1423  N   ASN A  83      53.973  47.125  83.566  1.00  0.00           N
ATOM   1425  CA  ASN A  83      54.333  48.505  83.365  1.00  0.00           C
ATOM   1427  CB  ASN A  83      53.313  49.464  84.046  1.00  0.00           C
ATOM   1430  CG  ASN A  83      53.453  50.925  83.577  1.00  0.00           C
ATOM   1431  OD1 ASN A  83      52.473  51.665  83.566  1.00  0.00           O
ATOM   1432  ND2 ASN A  83      54.654  51.375  83.135  1.00  0.00           N
ATOM   1435  C   ASN A  83      55.723  48.685  83.935  1.00  0.00           C
ATOM   1436  O   ASN A  83      55.883  49.165  85.056  1.00  0.00           O
ATOM   1437  N   VAL A  84      56.733  48.405  83.095  1.00  0.00           N
ATOM   1439  CA  VAL A  84      58.104  48.825  83.305  1.00  0.00           C
ATOM   1441  CB  VAL A  84      59.034  48.185  82.266  1.00  0.00           C
ATOM   1443  CG1 VAL A  84      60.504  48.425  82.655  1.00  0.00           C
ATOM   1447  CG2 VAL A  84      58.794  46.665  82.176  1.00  0.00           C
ATOM   1451  C   VAL A  84      58.174  50.355  83.256  1.00  0.00           C
ATOM   1452  O   VAL A  84      57.424  50.995  82.515  1.00  0.00           O
ATOM   1453  N   THR A  85      59.053  50.995  84.016  1.00  0.00           N
ATOM   1455  CA  THR A  85      59.613  52.294  83.645  1.00  0.00           C
ATOM   1457  CB  THR A  85      59.093  53.484  84.455  1.00  0.00           C
ATOM   1459  OG1 THR A  85      59.133  54.695  83.717  1.00  0.00           O
ATOM   1461  CG2 THR A  85      59.854  53.705  85.775  1.00  0.00           C
ATOM   1465  C   THR A  85      61.104  52.145  83.775  1.00  0.00           C
ATOM   1466  O   THR A  85      61.553  51.364  84.605  1.00  0.00           O
ATOM   1467  N   ILE A  86      61.873  52.815  82.915  1.00  0.00           N
ATOM   1469  CA  ILE A  86      63.323  52.785  82.857  1.00  0.00           C
ATOM   1471  CB  ILE A  86      63.773  52.185  81.516  1.00  0.00           C
ATOM   1473  CG2 ILE A  86      65.313  52.164  81.396  1.00  0.00           C
ATOM   1477  CG1 ILE A  86      63.163  50.784  81.257  1.00  0.00           C
ATOM   1480  CD  ILE A  86      63.523  49.745  82.326  1.00  0.00           C
ATOM   1484  C   ILE A  86      63.764  54.245  82.915  1.00  0.00           C
ATOM   1485  O   ILE A  86      63.414  55.015  82.025  1.00  0.00           O
ATOM   1486  N   ASP A  87      64.512  54.675  83.955  1.00  0.00           N
ATOM   1488  CA  ASP A  87      65.004  56.044  84.095  1.00  0.00           C
ATOM   1490  CB  ASP A  87      64.652  56.605  85.525  1.00  0.00           C
ATOM   1493  CG  ASP A  87      65.442  57.754  86.166  1.00  0.00           C
ATOM   1494  OD1 ASP A  87      66.683  57.835  86.015  1.00  0.00           O
ATOM   1495  OD2 ASP A  87      64.813  58.484  86.975  1.00  0.00           O
ATOM   1496  C   ASP A  87      66.443  56.155  83.606  1.00  0.00           C
ATOM   1497  O   ASP A  87      67.403  55.615  84.156  1.00  0.00           O
ATOM   1498  N   MET A  88      66.622  56.894  82.507  1.00  0.00           N
ATOM   1500  CA  MET A  88      67.764  56.855  81.626  1.00  0.00           C
ATOM   1502  CB  MET A  88      67.364  57.255  80.175  1.00  0.00           C
ATOM   1505  CG  MET A  88      66.153  56.525  79.555  1.00  0.00           C
ATOM   1508  SD  MET A  88      66.552  55.125  78.476  1.00  0.00           S
ATOM   1509  CE  MET A  88      65.264  55.585  77.285  1.00  0.00           C
ATOM   1513  C   MET A  88      68.803  57.875  82.085  1.00  0.00           C
ATOM   1514  O   MET A  88      69.773  58.134  81.376  1.00  0.00           O
ATOM   1515  N   GLU A  89      68.604  58.455  83.275  1.00  0.00           N
ATOM   1517  CA  GLU A  89      69.583  59.215  84.025  1.00  0.00           C
ATOM   1519  CB  GLU A  89      68.843  60.105  85.086  1.00  0.00           C
ATOM   1522  CG  GLU A  89      67.723  60.995  84.445  1.00  0.00           C
ATOM   1525  CD  GLU A  89      67.143  62.105  85.315  1.00  0.00           C
ATOM   1526  OE1 GLU A  89      67.872  63.115  85.485  1.00  0.00           O
ATOM   1527  OE2 GLU A  89      65.943  62.045  85.695  1.00  0.00           O
ATOM   1528  C   GLU A  89      70.574  58.214  84.646  1.00  0.00           C
ATOM   1529  O   GLU A  89      71.784  58.405  84.646  1.00  0.00           O
ATOM   1530  N   LYS A  90      70.034  57.045  85.086  1.00  0.00           N
ATOM   1532  CA  LYS A  90      70.733  56.035  85.865  1.00  0.00           C
ATOM   1534  CB  LYS A  90      70.254  56.225  87.327  1.00  0.00           C
ATOM   1537  CG  LYS A  90      70.762  55.364  88.515  1.00  0.00           C
ATOM   1540  CD  LYS A  90      71.993  54.464  88.305  1.00  0.00           C
ATOM   1543  CE  LYS A  90      72.344  53.575  89.525  1.00  0.00           C
ATOM   1546  NZ  LYS A  90      72.583  52.155  89.146  1.00  0.00           N
ATOM   1550  C   LYS A  90      70.473  54.664  85.247  1.00  0.00           C
ATOM   1551  O   LYS A  90      70.233  53.645  85.875  1.00  0.00           O
ATOM   1552  N   VAL A  91      70.684  54.605  83.925  1.00  0.00           N
ATOM   1554  CA  VAL A  91      70.773  53.355  83.195  1.00  0.00           C
ATOM   1556  CB  VAL A  91      70.302  53.455  81.747  1.00  0.00           C
ATOM   1558  CG1 VAL A  91      68.773  53.325  81.726  1.00  0.00           C
ATOM   1562  CG2 VAL A  91      70.762  54.785  81.125  1.00  0.00           C
ATOM   1566  C   VAL A  91      72.174  52.794  83.256  1.00  0.00           C
ATOM   1567  O   VAL A  91      73.184  53.435  82.936  1.00  0.00           O
ATOM   1568  N   ASP A  92      72.284  51.535  83.706  1.00  0.00           N
ATOM   1570  CA  ASP A  92      73.483  50.755  83.536  1.00  0.00           C
ATOM   1572  CB  ASP A  92      73.684  49.825  84.746  1.00  0.00           C
ATOM   1575  CG  ASP A  92      74.833  48.855  84.576  1.00  0.00           C
ATOM   1576  OD1 ASP A  92      76.004  49.324  84.646  1.00  0.00           O
ATOM   1577  OD2 ASP A  92      74.574  47.655  84.326  1.00  0.00           O
ATOM   1578  C   ASP A  92      73.383  49.985  82.235  1.00  0.00           C
ATOM   1579  O   ASP A  92      72.553  49.085  82.085  1.00  0.00           O
ATOM   1580  N   PHE A  93      74.223  50.345  81.257  1.00  0.00           N
ATOM   1582  CA  PHE A  93      74.154  49.755  79.936  1.00  0.00           C
ATOM   1584  CB  PHE A  93      74.824  50.685  78.896  1.00  0.00           C
ATOM   1587  CG  PHE A  93      73.953  51.905  78.726  1.00  0.00           C
ATOM   1588  CD1 PHE A  93      72.674  51.725  78.186  1.00  0.00           C
ATOM   1590  CE1 PHE A  93      71.803  52.805  78.006  1.00  0.00           C
ATOM   1592  CZ  PHE A  93      72.214  54.085  78.375  1.00  0.00           C
ATOM   1594  CD2 PHE A  93      74.363  53.195  79.076  1.00  0.00           C
ATOM   1596  CE2 PHE A  93      73.504  54.285  78.905  1.00  0.00           C
ATOM   1598  C   PHE A  93      74.714  48.344  79.866  1.00  0.00           C
ATOM   1599  O   PHE A  93      74.343  47.575  78.986  1.00  0.00           O
ATOM   1600  N   LYS A  94      75.584  47.934  80.816  1.00  0.00           N
ATOM   1602  CA  LYS A  94      76.113  46.585  80.905  1.00  0.00           C
ATOM   1604  CB  LYS A  94      77.133  46.565  82.066  1.00  0.00           C
ATOM   1607  CG  LYS A  94      78.294  47.544  81.875  1.00  0.00           C
ATOM   1610  CD  LYS A  94      79.144  47.614  83.146  1.00  0.00           C
ATOM   1613  CE  LYS A  94      80.323  48.575  82.995  1.00  0.00           C
ATOM   1616  NZ  LYS A  94      81.004  48.675  84.296  1.00  0.00           N
ATOM   1620  C   LYS A  94      75.063  45.515  81.185  1.00  0.00           C
ATOM   1621  O   LYS A  94      74.924  44.524  80.455  1.00  0.00           O
ATOM   1622  N   ALA A  95      74.254  45.735  82.235  1.00  0.00           N
ATOM   1624  CA  ALA A  95      73.163  44.895  82.616  1.00  0.00           C
ATOM   1626  CB  ALA A  95      72.793  45.155  84.086  1.00  0.00           C
ATOM   1630  C   ALA A  95      71.953  45.105  81.726  1.00  0.00           C
ATOM   1631  O   ALA A  95      71.163  44.175  81.546  1.00  0.00           O
ATOM   1632  N   LEU A  96      71.834  46.294  81.086  1.00  0.00           N
ATOM   1634  CA  LEU A  96      70.753  46.574  80.135  1.00  0.00           C
ATOM   1636  CB  LEU A  96      70.843  47.985  79.475  1.00  0.00           C
ATOM   1639  CG  LEU A  96      69.693  48.315  78.496  1.00  0.00           C
ATOM   1641  CD1 LEU A  96      68.393  48.535  79.266  1.00  0.00           C
ATOM   1645  CD2 LEU A  96      69.973  49.534  77.625  1.00  0.00           C
ATOM   1649  C   LEU A  96      70.663  45.565  78.995  1.00  0.00           C
ATOM   1650  O   LEU A  96      69.583  45.095  78.675  1.00  0.00           O
ATOM   1651  N   GLN A  97      71.813  45.195  78.415  1.00  0.00           N
ATOM   1653  CA  GLN A  97      71.943  44.274  77.296  1.00  0.00           C
ATOM   1655  CB  GLN A  97      73.443  44.044  76.965  1.00  0.00           C
ATOM   1658  CG  GLN A  97      74.133  45.305  76.396  1.00  0.00           C
ATOM   1661  CD  GLN A  97      75.622  45.085  76.105  1.00  0.00           C
ATOM   1662  OE1 GLN A  97      76.053  44.065  75.566  1.00  0.00           O
ATOM   1663  NE2 GLN A  97      76.442  46.114  76.415  1.00  0.00           N
ATOM   1666  C   GLN A  97      71.303  42.925  77.565  1.00  0.00           C
ATOM   1667  O   GLN A  97      70.654  42.345  76.695  1.00  0.00           O
ATOM   1668  N   GLY A  98      71.443  42.455  78.815  1.00  0.00           N
ATOM   1670  CA  GLY A  98      70.934  41.165  79.256  1.00  0.00           C
ATOM   1673  C   GLY A  98      69.474  41.145  79.555  1.00  0.00           C
ATOM   1674  O   GLY A  98      68.813  40.105  79.465  1.00  0.00           O
ATOM   1675  N   ILE A  99      68.903  42.305  79.955  1.00  0.00           N
ATOM   1677  CA  ILE A  99      67.504  42.395  80.336  1.00  0.00           C
ATOM   1679  CB  ILE A  99      67.243  43.355  81.516  1.00  0.00           C
ATOM   1681  CG2 ILE A  99      67.784  44.794  81.315  1.00  0.00           C
ATOM   1685  CG1 ILE A  99      65.753  43.414  81.925  1.00  0.00           C
ATOM   1688  CD  ILE A  99      65.074  42.045  81.995  1.00  0.00           C
ATOM   1692  C   ILE A  99      66.583  42.625  79.146  1.00  0.00           C
ATOM   1693  O   ILE A  99      65.973  41.704  78.616  1.00  0.00           O
ATOM   1694  N   SER A 100      66.473  43.885  78.705  1.00  0.00           N
ATOM   1696  CA  SER A 100      65.693  44.355  77.596  1.00  0.00           C
ATOM   1698  CB  SER A 100      64.663  45.454  78.006  1.00  0.00           C
ATOM   1701  OG  SER A 100      65.254  46.465  78.855  1.00  0.00           O
ATOM   1703  C   SER A 100      66.723  44.855  76.635  1.00  0.00           C
ATOM   1704  O   SER A 100      66.983  46.044  76.555  1.00  0.00           O
ATOM   1705  N   GLY A 101      67.394  43.925  75.915  1.00  0.00           N
ATOM   1707  CA  GLY A 101      68.633  44.204  75.175  1.00  0.00           C
ATOM   1710  C   GLY A 101      68.633  45.285  74.135  1.00  0.00           C
ATOM   1711  O   GLY A 101      69.703  45.784  73.785  1.00  0.00           O
ATOM   1712  N   ILE A 102      67.443  45.665  73.605  1.00  0.00           N
ATOM   1714  CA  ILE A 102      67.203  46.695  72.585  1.00  0.00           C
ATOM   1716  CB  ILE A 102      67.052  48.115  73.126  1.00  0.00           C
ATOM   1718  CG2 ILE A 102      66.563  49.085  72.016  1.00  0.00           C
ATOM   1722  CG1 ILE A 102      66.034  48.195  74.275  1.00  0.00           C
ATOM   1725  CD  ILE A 102      66.184  49.454  75.125  1.00  0.00           C
ATOM   1729  C   ILE A 102      68.154  46.574  71.415  1.00  0.00           C
ATOM   1730  O   ILE A 102      68.843  47.495  70.985  1.00  0.00           O
ATOM   1731  N   ASN A 103      68.203  45.355  70.845  1.00  0.00           N
ATOM   1733  CA  ASN A 103      69.104  45.005  69.766  1.00  0.00           C
ATOM   1735  CB  ASN A 103      69.443  43.495  69.855  1.00  0.00           C
ATOM   1738  CG  ASN A 103      68.174  42.645  69.855  1.00  0.00           C
ATOM   1739  OD1 ASN A 103      67.604  42.405  70.925  1.00  0.00           O
ATOM   1740  ND2 ASN A 103      67.703  42.234  68.656  1.00  0.00           N
ATOM   1743  C   ASN A 103      68.504  45.384  68.415  1.00  0.00           C
ATOM   1744  O   ASN A 103      68.734  44.725  67.415  1.00  0.00           O
ATOM   1745  N   VAL A 104      67.684  46.455  68.385  1.00  0.00           N
ATOM   1747  CA  VAL A 104      67.303  47.125  67.156  1.00  0.00           C
ATOM   1749  CB  VAL A 104      66.254  48.195  67.425  1.00  0.00           C
ATOM   1751  CG1 VAL A 104      65.824  48.794  66.086  1.00  0.00           C
ATOM   1755  CG2 VAL A 104      65.023  47.575  68.126  1.00  0.00           C
ATOM   1759  C   VAL A 104      68.504  47.745  66.436  1.00  0.00           C
ATOM   1760  O   VAL A 104      68.734  47.565  65.245  1.00  0.00           O
ATOM   1761  N   SER A 105      69.354  48.425  67.205  1.00  0.00           N
ATOM   1763  CA  SER A 105      70.654  48.855  66.756  1.00  0.00           C
ATOM   1765  CB  SER A 105      70.724  50.335  66.235  1.00  0.00           C
ATOM   1768  OG  SER A 105      70.574  51.335  67.255  1.00  0.00           O
ATOM   1770  C   SER A 105      71.543  48.665  67.945  1.00  0.00           C
ATOM   1771  O   SER A 105      71.163  48.915  69.085  1.00  0.00           O
ATOM   1772  N   ALA A 106      72.793  48.204  67.726  1.00  0.00           N
ATOM   1774  CA  ALA A 106      73.714  48.015  68.805  1.00  0.00           C
ATOM   1776  CB  ALA A 106      74.913  47.195  68.305  1.00  0.00           C
ATOM   1780  C   ALA A 106      74.154  49.355  69.396  1.00  0.00           C
ATOM   1781  O   ALA A 106      74.512  49.485  70.566  1.00  0.00           O
ATOM   1782  N   GLU A 107      74.144  50.384  68.535  1.00  0.00           N
ATOM   1784  CA  GLU A 107      74.453  51.754  68.796  1.00  0.00           C
ATOM   1786  CB  GLU A 107      74.372  52.505  67.445  1.00  0.00           C
ATOM   1789  CG  GLU A 107      75.424  52.135  66.355  1.00  0.00           C
ATOM   1792  CD  GLU A 107      75.404  50.665  65.945  1.00  0.00           C
ATOM   1793  OE1 GLU A 107      74.284  50.125  65.735  1.00  0.00           O
ATOM   1794  OE2 GLU A 107      76.483  50.025  65.985  1.00  0.00           O
ATOM   1795  C   GLU A 107      73.534  52.405  69.826  1.00  0.00           C
ATOM   1796  O   GLU A 107      74.034  52.945  70.805  1.00  0.00           O
ATOM   1797  N   ASP A 108      72.184  52.325  69.695  1.00  0.00           N
ATOM   1799  CA  ASP A 108      71.284  52.975  70.646  1.00  0.00           C
ATOM   1801  CB  ASP A 108      69.833  52.934  70.096  1.00  0.00           C
ATOM   1804  CG  ASP A 108      68.843  53.745  70.936  1.00  0.00           C
ATOM   1805  OD1 ASP A 108      69.144  54.945  71.186  1.00  0.00           O
ATOM   1806  OD2 ASP A 108      67.764  53.204  71.275  1.00  0.00           O
ATOM   1807  C   ASP A 108      71.383  52.425  72.076  1.00  0.00           C
ATOM   1808  O   ASP A 108      71.523  53.144  73.066  1.00  0.00           O
ATOM   1809  N   ALA A 109      71.374  51.095  72.195  1.00  0.00           N
ATOM   1811  CA  ALA A 109      71.514  50.405  73.455  1.00  0.00           C
ATOM   1813  CB  ALA A 109      71.184  48.925  73.245  1.00  0.00           C
ATOM   1817  C   ALA A 109      72.863  50.585  74.155  1.00  0.00           C
ATOM   1818  O   ALA A 109      72.913  50.765  75.366  1.00  0.00           O
ATOM   1819  N   LYS A 110      74.014  50.515  73.436  1.00  0.00           N
ATOM   1821  CA  LYS A 110      75.324  50.595  74.076  1.00  0.00           C
ATOM   1823  CB  LYS A 110      76.354  49.725  73.315  1.00  0.00           C
ATOM   1826  CG  LYS A 110      76.133  48.235  73.605  1.00  0.00           C
ATOM   1829  CD  LYS A 110      76.872  47.335  72.605  1.00  0.00           C
ATOM   1832  CE  LYS A 110      76.624  45.835  72.805  1.00  0.00           C
ATOM   1835  NZ  LYS A 110      77.083  45.095  71.616  1.00  0.00           N
ATOM   1839  C   LYS A 110      75.883  51.995  74.266  1.00  0.00           C
ATOM   1840  O   LYS A 110      76.644  52.275  75.195  1.00  0.00           O
ATOM   1841  N   LYS A 111      75.473  52.945  73.415  1.00  0.00           N
ATOM   1843  CA  LYS A 111      76.083  54.265  73.415  1.00  0.00           C
ATOM   1845  CB  LYS A 111      76.273  54.755  71.975  1.00  0.00           C
ATOM   1848  CG  LYS A 111      77.122  53.775  71.125  1.00  0.00           C
ATOM   1851  CD  LYS A 111      77.152  54.235  69.665  1.00  0.00           C
ATOM   1854  CE  LYS A 111      78.333  53.765  68.805  1.00  0.00           C
ATOM   1857  NZ  LYS A 111      78.393  52.305  68.686  1.00  0.00           N
ATOM   1861  C   LYS A 111      75.223  55.225  74.215  1.00  0.00           C
ATOM   1862  O   LYS A 111      75.613  56.345  74.535  1.00  0.00           O
ATOM   1863  N   GLY A 112      74.063  54.705  74.646  1.00  0.00           N
ATOM   1865  CA  GLY A 112      73.053  55.375  75.415  1.00  0.00           C
ATOM   1868  C   GLY A 112      72.052  56.135  74.586  1.00  0.00           C
ATOM   1869  O   GLY A 112      72.373  56.765  73.576  1.00  0.00           O
ATOM   1870  N   ILE A 113      70.794  56.065  75.015  1.00  0.00           N
ATOM   1872  CA  ILE A 113      69.674  56.555  74.235  1.00  0.00           C
ATOM   1874  CB  ILE A 113      68.364  56.044  74.805  1.00  0.00           C
ATOM   1876  CG2 ILE A 113      67.174  56.704  74.085  1.00  0.00           C
ATOM   1880  CG1 ILE A 113      68.233  54.515  74.605  1.00  0.00           C
ATOM   1883  CD  ILE A 113      69.052  53.605  75.525  1.00  0.00           C
ATOM   1887  C   ILE A 113      69.643  58.065  74.025  1.00  0.00           C
ATOM   1888  O   ILE A 113      69.633  58.855  74.985  1.00  0.00           O
ATOM   1889  N   THR A 114      69.563  58.435  72.736  1.00  0.00           N
ATOM   1891  CA  THR A 114      69.474  59.765  72.156  1.00  0.00           C
ATOM   1893  CB  THR A 114      70.534  59.995  71.065  1.00  0.00           C
ATOM   1895  OG1 THR A 114      71.843  59.705  71.535  1.00  0.00           O
ATOM   1897  CG2 THR A 114      70.544  61.455  70.605  1.00  0.00           C
ATOM   1901  C   THR A 114      68.113  59.864  71.496  1.00  0.00           C
ATOM   1902  O   THR A 114      67.563  58.845  71.076  1.00  0.00           O
ATOM   1903  N   MET A 115      67.464  61.044  71.415  1.00  0.00           N
ATOM   1905  CA  MET A 115      66.153  61.165  70.775  1.00  0.00           C
ATOM   1907  CB  MET A 115      65.633  62.614  70.955  1.00  0.00           C
ATOM   1910  CG  MET A 115      64.104  62.765  71.035  1.00  0.00           C
ATOM   1913  SD  MET A 115      63.193  62.364  69.516  1.00  0.00           S
ATOM   1914  CE  MET A 115      61.623  61.975  70.335  1.00  0.00           C
ATOM   1918  C   MET A 115      66.203  60.815  69.285  1.00  0.00           C
ATOM   1919  O   MET A 115      65.363  60.055  68.785  1.00  0.00           O
ATOM   1920  N   ALA A 116      67.233  61.305  68.576  1.00  0.00           N
ATOM   1922  CA  ALA A 116      67.453  61.055  67.175  1.00  0.00           C
ATOM   1924  CB  ALA A 116      68.723  61.815  66.745  1.00  0.00           C
ATOM   1928  C   ALA A 116      67.613  59.575  66.826  1.00  0.00           C
ATOM   1929  O   ALA A 116      67.003  59.074  65.875  1.00  0.00           O
ATOM   1930  N   GLN A 117      68.393  58.835  67.646  1.00  0.00           N
ATOM   1932  CA  GLN A 117      68.483  57.385  67.596  1.00  0.00           C
ATOM   1934  CB  GLN A 117      69.464  56.805  68.646  1.00  0.00           C
ATOM   1937  CG  GLN A 117      70.943  57.155  68.396  1.00  0.00           C
ATOM   1940  CD  GLN A 117      71.904  56.585  69.446  1.00  0.00           C
ATOM   1941  OE1 GLN A 117      73.074  56.335  69.126  1.00  0.00           O
ATOM   1942  NE2 GLN A 117      71.453  56.415  70.705  1.00  0.00           N
ATOM   1945  C   GLN A 117      67.152  56.704  67.835  1.00  0.00           C
ATOM   1946  O   GLN A 117      66.714  55.905  67.025  1.00  0.00           O
ATOM   1947  N   MET A 118      66.464  57.075  68.936  1.00  0.00           N
ATOM   1949  CA  MET A 118      65.223  56.455  69.355  1.00  0.00           C
ATOM   1951  CB  MET A 118      64.733  57.094  70.675  1.00  0.00           C
ATOM   1954  CG  MET A 118      63.393  56.555  71.215  1.00  0.00           C
ATOM   1957  SD  MET A 118      63.363  54.785  71.616  1.00  0.00           S
ATOM   1958  CE  MET A 118      64.574  54.915  72.936  1.00  0.00           C
ATOM   1962  C   MET A 118      64.122  56.525  68.315  1.00  0.00           C
ATOM   1963  O   MET A 118      63.493  55.524  67.975  1.00  0.00           O
ATOM   1964  N   GLU A 119      63.924  57.715  67.695  1.00  0.00           N
ATOM   1966  CA  GLU A 119      63.053  57.824  66.546  1.00  0.00           C
ATOM   1968  CB  GLU A 119      62.973  59.295  66.055  1.00  0.00           C
ATOM   1971  CG  GLU A 119      62.133  60.205  66.985  1.00  0.00           C
ATOM   1974  CD  GLU A 119      60.634  60.065  66.795  1.00  0.00           C
ATOM   1975  OE1 GLU A 119      60.004  59.204  67.455  1.00  0.00           O
ATOM   1976  OE2 GLU A 119      60.044  60.885  66.055  1.00  0.00           O
ATOM   1977  C   GLU A 119      63.443  56.935  65.376  1.00  0.00           C
ATOM   1978  O   GLU A 119      62.614  56.165  64.906  1.00  0.00           O
ATOM   1979  N   LEU A 120      64.723  56.954  64.915  1.00  0.00           N
ATOM   1981  CA  LEU A 120      65.153  56.095  63.825  1.00  0.00           C
ATOM   1983  CB  LEU A 120      66.644  56.325  63.435  1.00  0.00           C
ATOM   1986  CG  LEU A 120      67.152  55.405  62.276  1.00  0.00           C
ATOM   1988  CD1 LEU A 120      66.303  55.535  60.995  1.00  0.00           C
ATOM   1992  CD2 LEU A 120      68.644  55.595  62.006  1.00  0.00           C
ATOM   1996  C   LEU A 120      65.034  54.615  64.095  1.00  0.00           C
ATOM   1997  O   LEU A 120      64.474  53.875  63.285  1.00  0.00           O
ATOM   1998  N   VAL A 121      65.523  54.134  65.256  1.00  0.00           N
ATOM   2000  CA  VAL A 121      65.523  52.725  65.605  1.00  0.00           C
ATOM   2002  CB  VAL A 121      66.343  52.385  66.865  1.00  0.00           C
ATOM   2004  CG1 VAL A 121      67.793  52.855  66.675  1.00  0.00           C
ATOM   2008  CG2 VAL A 121      65.743  52.965  68.156  1.00  0.00           C
ATOM   2012  C   VAL A 121      64.093  52.205  65.696  1.00  0.00           C
ATOM   2013  O   VAL A 121      63.773  51.155  65.155  1.00  0.00           O
ATOM   2014  N   MET A 122      63.163  52.965  66.296  1.00  0.00           N
ATOM   2016  CA  MET A 122      61.764  52.605  66.305  1.00  0.00           C
ATOM   2018  CB  MET A 122      60.964  53.484  67.296  1.00  0.00           C
ATOM   2021  CG  MET A 122      61.383  53.235  68.765  1.00  0.00           C
ATOM   2024  SD  MET A 122      61.203  51.504  69.266  1.00  0.00           S
ATOM   2025  CE  MET A 122      61.943  51.645  70.896  1.00  0.00           C
ATOM   2029  C   MET A 122      61.104  52.495  64.945  1.00  0.00           C
ATOM   2030  O   MET A 122      60.343  51.555  64.695  1.00  0.00           O
ATOM   2031  N   LYS A 123      61.424  53.425  64.015  1.00  0.00           N
ATOM   2033  CA  LYS A 123      61.003  53.325  62.616  1.00  0.00           C
ATOM   2035  CB  LYS A 123      61.343  54.585  61.756  1.00  0.00           C
ATOM   2038  CG  LYS A 123      60.964  55.984  62.295  1.00  0.00           C
ATOM   2041  CD  LYS A 123      59.773  56.095  63.275  1.00  0.00           C
ATOM   2044  CE  LYS A 123      59.643  57.475  63.945  1.00  0.00           C
ATOM   2047  NZ  LYS A 123      58.474  57.575  64.836  1.00  0.00           N
ATOM   2051  C   LYS A 123      61.623  52.094  61.945  1.00  0.00           C
ATOM   2052  O   LYS A 123      60.974  51.364  61.205  1.00  0.00           O
ATOM   2053  N   ALA A 124      62.924  51.824  62.206  1.00  0.00           N
ATOM   2055  CA  ALA A 124      63.674  50.714  61.635  1.00  0.00           C
ATOM   2057  CB  ALA A 124      65.174  50.945  61.875  1.00  0.00           C
ATOM   2061  C   ALA A 124      63.303  49.345  62.195  1.00  0.00           C
ATOM   2062  O   ALA A 124      63.534  48.315  61.556  1.00  0.00           O
ATOM   2063  N   ALA A 125      62.714  49.285  63.396  1.00  0.00           N
ATOM   2065  CA  ALA A 125      62.164  48.085  64.006  1.00  0.00           C
ATOM   2067  CB  ALA A 125      62.063  48.315  65.516  1.00  0.00           C
ATOM   2071  C   ALA A 125      60.793  47.725  63.435  1.00  0.00           C
ATOM   2072  O   ALA A 125      60.293  46.614  63.586  1.00  0.00           O
ATOM   2073  N   GLY A 126      60.184  48.725  62.756  1.00  0.00           N
ATOM   2075  CA  GLY A 126      58.924  48.645  62.045  1.00  0.00           C
ATOM   2078  C   GLY A 126      57.764  49.125  62.866  1.00  0.00           C
ATOM   2079  O   GLY A 126      56.644  49.245  62.375  1.00  0.00           O
ATOM   2080  N   PHE A 127      57.964  49.425  64.155  1.00  0.00           N
ATOM   2082  CA  PHE A 127      56.873  49.685  65.065  1.00  0.00           C
ATOM   2084  CB  PHE A 127      57.344  49.825  66.525  1.00  0.00           C
ATOM   2087  CG  PHE A 127      58.163  48.665  67.006  1.00  0.00           C
ATOM   2088  CD1 PHE A 127      57.764  47.325  66.855  1.00  0.00           C
ATOM   2090  CE1 PHE A 127      58.544  46.285  67.396  1.00  0.00           C
ATOM   2092  CZ  PHE A 127      59.724  46.574  68.095  1.00  0.00           C
ATOM   2094  CD2 PHE A 127      59.354  48.934  67.695  1.00  0.00           C
ATOM   2096  CE2 PHE A 127      60.124  47.905  68.245  1.00  0.00           C
ATOM   2098  C   PHE A 127      56.013  50.895  64.715  1.00  0.00           C
ATOM   2099  O   PHE A 127      56.493  51.964  64.326  1.00  0.00           O
ATOM   2100  N   LYS A 128      54.683  50.745  64.885  1.00  0.00           N
ATOM   2102  CA  LYS A 128      53.713  51.805  64.715  1.00  0.00           C
ATOM   2104  CB  LYS A 128      52.263  51.245  64.635  1.00  0.00           C
ATOM   2107  CG  LYS A 128      52.043  50.184  63.545  1.00  0.00           C
ATOM   2110  CD  LYS A 128      50.733  49.394  63.685  1.00  0.00           C
ATOM   2113  CE  LYS A 128      50.643  48.544  64.965  1.00  0.00           C
ATOM   2116  NZ  LYS A 128      49.343  47.855  65.046  1.00  0.00           N
ATOM   2120  C   LYS A 128      53.734  52.715  65.925  1.00  0.00           C
ATOM   2121  O   LYS A 128      53.664  52.245  67.065  1.00  0.00           O
ATOM   2122  N   GLU A 129      53.804  54.044  65.725  1.00  0.00           N
ATOM   2124  CA  GLU A 129      53.633  54.955  66.835  1.00  0.00           C
ATOM   2126  CB  GLU A 129      54.693  56.075  66.896  1.00  0.00           C
ATOM   2129  CG  GLU A 129      54.584  57.185  65.826  1.00  0.00           C
ATOM   2132  CD  GLU A 129      54.934  56.805  64.385  1.00  0.00           C
ATOM   2133  OE1 GLU A 129      56.114  56.915  63.976  1.00  0.00           O
ATOM   2134  OE2 GLU A 129      53.973  56.515  63.625  1.00  0.00           O
ATOM   2135  C   GLU A 129      52.183  55.415  66.955  1.00  0.00           C
ATOM   2136  O   GLU A 129      51.534  55.855  66.005  1.00  0.00           O
ATOM   2137  N   VAL A 130      51.604  55.275  68.165  1.00  0.00           N
ATOM   2139  CA  VAL A 130      50.284  55.815  68.465  1.00  0.00           C
ATOM   2141  CB  VAL A 130      49.623  55.184  69.705  1.00  0.00           C
ATOM   2143  CG1 VAL A 130      50.483  55.364  70.976  1.00  0.00           C
ATOM   2147  CG2 VAL A 130      48.204  55.755  69.925  1.00  0.00           C
ATOM   2151  C   VAL A 130      50.293  57.335  68.516  1.00  0.00           C
ATOM   2152  O   VAL A 130      49.393  57.965  67.965  1.00  0.00           O
ATOM   2153  N   LYS A 131      51.374  57.895  69.126  1.00  0.00           N
ATOM   2155  CA  LYS A 131      51.723  59.295  69.105  1.00  0.00           C
ATOM   2157  CB  LYS A 131      51.933  59.755  67.646  1.00  0.00           C
ATOM   2160  CG  LYS A 131      52.294  61.225  67.436  1.00  0.00           C
ATOM   2163  CD  LYS A 131      53.783  61.525  67.646  1.00  0.00           C
ATOM   2166  CE  LYS A 131      54.043  62.975  67.285  1.00  0.00           C
ATOM   2169  NZ  LYS A 131      55.473  63.165  66.995  1.00  0.00           N
ATOM   2173  C   LYS A 131      50.803  60.225  69.965  1.00  0.00           C
ATOM   2174  OT1 LYS A 131      49.613  60.434  69.635  1.00  0.00           O
ATOM   2175  OT2 LYS A 131      51.313  60.755  70.995  1.00  0.00           O
ATOM   2176  NH3 POPEB 132      26.114  95.744  58.155  1.00  0.00           N
ATOM   2180  C12 POPEB 132      25.233  94.675  58.736  1.00  0.00           C
ATOM   2183  C11 POPEB 132      25.113  93.495  57.756  1.00  0.00           C
ATOM   2186  P   POPEB 132      26.293  92.205  55.855  1.00  0.00           P
ATOM   2187  O13 POPEB 132      27.653  91.634  55.925  1.00  0.00           O
ATOM   2188  O14 POPEB 132      25.163  91.275  56.065  1.00  0.00           O
ATOM   2189  O11 POPEB 132      26.114  92.875  54.436  1.00  0.00           O
ATOM   2190  O12 POPEB 132      26.233  93.414  56.855  1.00  0.00           O
ATOM   2191  C1  POPEB 132      27.123  93.724  53.885  1.00  0.00           C
ATOM   2194  C2  POPEB 132      26.863  94.015  52.385  1.00  0.00           C
ATOM   2196  O21 POPEB 132      25.583  94.634  52.266  1.00  0.00           O
ATOM   2197  C21 POPEB 132      25.224  95.394  51.236  1.00  0.00           C
ATOM   2198  O22 POPEB 132      24.053  95.645  50.975  1.00  0.00           O
ATOM   2199  C22 POPEB 132      26.374  96.025  50.436  1.00  0.00           C
ATOM   2202  C3  POPEB 132      26.903  92.684  51.576  1.00  0.00           C
ATOM   2205  O31 POPEB 132      26.553  92.884  50.195  1.00  0.00           O
ATOM   2206  C31 POPEB 132      26.833  91.845  49.415  1.00  0.00           C
ATOM   2207  O32 POPEB 132      27.483  90.865  49.745  1.00  0.00           O
ATOM   2208  C32 POPEB 132      26.284  92.085  48.006  1.00  0.00           C
ATOM   2211  C23 POPEB 132      25.793  96.835  49.256  1.00  0.00           C
ATOM   2214  C24 POPEB 132      26.823  97.474  48.316  1.00  0.00           C
ATOM   2217  C25 POPEB 132      26.094  98.225  47.195  1.00  0.00           C
ATOM   2220  C26 POPEB 132      26.983  98.694  46.035  1.00  0.00           C
ATOM   2223  C27 POPEB 132      26.144  99.214  44.865  1.00  0.00           C
ATOM   2226  C28 POPEB 132      26.583  98.675  43.495  1.00  0.00           C
ATOM   2229  C29 POPEB 132      27.883  99.274  43.015  1.00  0.00           C
ATOM   2231 0C21 POPEB 132      28.223  99.445  41.726  1.00  0.00           C
ATOM   2233 1C21 POPEB 132      27.394  99.044  40.515  1.00  0.00           C
ATOM   2236 2C21 POPEB 132      26.903 100.254  39.705  1.00  0.00           C
ATOM   2239 3C21 POPEB 132      27.913 100.744  38.646  1.00  0.00           C
ATOM   2242 4C21 POPEB 132      28.083 102.265  38.646  1.00  0.00           C
ATOM   2245 5C21 POPEB 132      28.983 102.775  37.505  1.00  0.00           C
ATOM   2248 6C21 POPEB 132      29.704 104.074  37.875  1.00  0.00           C
ATOM   2251 7C21 POPEB 132      30.604 104.615  36.765  1.00  0.00           C
ATOM   2254 8C21 POPEB 132      31.424 105.835  37.175  1.00  0.00           C
ATOM   2258  C33 POPEB 132      25.364  90.944  47.515  1.00  0.00           C
ATOM   2261  C34 POPEB 132      24.894  91.114  46.065  1.00  0.00           C
ATOM   2264  C35 POPEB 132      24.104  92.415  45.795  1.00  0.00           C
ATOM   2267  C36 POPEB 132      24.944  93.484  45.105  1.00  0.00           C
ATOM   2270  C37 POPEB 132      24.204  94.824  44.935  1.00  0.00           C
ATOM   2273  C38 POPEB 132      23.833  95.114  43.475  1.00  0.00           C
ATOM   2276  C39 POPEB 132      23.503  96.585  43.215  1.00  0.00           C
ATOM   2279 0C31 POPEB 132      23.174  96.914  41.756  1.00  0.00           C
ATOM   2282 1C31 POPEB 132      24.104  96.275  40.705  1.00  0.00           C
ATOM   2285 2C31 POPEB 132      23.673  96.534  39.256  1.00  0.00           C
ATOM   2288 3C31 POPEB 132      23.443  98.015  38.945  1.00  0.00           C
ATOM   2291 4C31 POPEB 132      23.323  98.294  37.445  1.00  0.00           C
ATOM   2294 5C31 POPEB 132      23.024  99.765  37.165  1.00  0.00           C
ATOM   2297 6C31 POPEB 132      22.973 100.114  35.685  1.00  0.00           C
ATOM   2301  NH3 POPEC 133       6.444   3.915  18.995  1.00  0.00           N
ATOM   2305  C12 POPEC 133       7.373   5.075  19.115  1.00  0.00           C
ATOM   2308  C11 POPEC 133       8.804   4.635  19.485  1.00  0.00           C
ATOM   2311  P   POPEC 133       9.583   6.605  21.015  1.00  0.00           P
ATOM   2312  O13 POPEC 133      10.413   7.085  19.885  1.00  0.00           O
ATOM   2313  O14 POPEC 133       8.403   7.445  21.255  1.00  0.00           O
ATOM   2314  O11 POPEC 133      10.473   6.555  22.305  1.00  0.00           O
ATOM   2315  O12 POPEC 133       9.184   5.115  20.775  1.00  0.00           O
ATOM   2316  C1  POPEC 133       9.933   5.915  23.475  1.00  0.00           C
ATOM   2319  C2  POPEC 133      10.583   6.495  24.745  1.00  0.00           C
ATOM   2321  O21 POPEC 133       9.803   6.085  25.895  1.00  0.00           O
ATOM   2322  C21 POPEC 133      10.314   5.115  26.635  1.00  0.00           C
ATOM   2323  O22 POPEC 133      11.373   4.535  26.425  1.00  0.00           O
ATOM   2324  C22 POPEC 133       9.373   4.855  27.815  1.00  0.00           C
ATOM   2327  C3  POPEC 133      10.644   8.045  24.705  1.00  0.00           C
ATOM   2330  O31 POPEC 133      11.403   8.555  25.825  1.00  0.00           O
ATOM   2331  C31 POPEC 133      10.793   9.385  26.665  1.00  0.00           C
ATOM   2332  O32 POPEC 133       9.763   9.995  26.445  1.00  0.00           O
ATOM   2333  C32 POPEC 133      11.644   9.495  27.935  1.00  0.00           C
ATOM   2336  C23 POPEC 133      10.063   5.045  29.185  1.00  0.00           C
ATOM   2339  C24 POPEC 133       9.053   5.115  30.335  1.00  0.00           C
ATOM   2342  C25 POPEC 133       9.653   5.595  31.656  1.00  0.00           C
ATOM   2345  C26 POPEC 133      10.553   4.565  32.355  1.00  0.00           C
ATOM   2348  C27 POPEC 133      11.333   5.215  33.515  1.00  0.00           C
ATOM   2351  C28 POPEC 133      11.983   4.175  34.445  1.00  0.00           C
ATOM   2354  C29 POPEC 133      12.944   4.785  35.435  1.00  0.00           C
ATOM   2356 0C21 POPEC 133      12.613   5.415  36.576  1.00  0.00           C
ATOM   2358 1C21 POPEC 133      11.223   5.685  37.095  1.00  0.00           C
ATOM   2361 2C21 POPEC 133      10.873   4.895  38.366  1.00  0.00           C
ATOM   2364 3C21 POPEC 133      10.353   3.465  38.115  1.00  0.00           C
ATOM   2367 4C21 POPEC 133       9.953   2.775  39.425  1.00  0.00           C
ATOM   2370 5C21 POPEC 133       9.443   1.345  39.256  1.00  0.00           C
ATOM   2373 6C21 POPEC 133       9.134   0.685  40.605  1.00  0.00           C
ATOM   2376 7C21 POPEC 133       8.783  -0.805  40.495  1.00  0.00           C
ATOM   2379 8C21 POPEC 133       8.493  -1.455  41.855  1.00  0.00           C
ATOM   2383  C33 POPEC 133      10.844   9.985  29.165  1.00  0.00           C
ATOM   2386  C34 POPEC 133       9.973   8.885  29.805  1.00  0.00           C
ATOM   2389  C35 POPEC 133       9.464   9.225  31.225  1.00  0.00           C
ATOM   2392  C36 POPEC 133       8.753  10.575  31.355  1.00  0.00           C
ATOM   2395  C37 POPEC 133       8.163  10.795  32.756  1.00  0.00           C
ATOM   2398  C38 POPEC 133       8.193  12.255  33.225  1.00  0.00           C
ATOM   2401  C39 POPEC 133       7.743  12.485  34.686  1.00  0.00           C
ATOM   2404 0C31 POPEC 133       8.513  11.665  35.736  1.00  0.00           C
ATOM   2407 1C31 POPEC 133       7.734  10.425  36.195  1.00  0.00           C
ATOM   2410 2C31 POPEC 133       8.384   9.625  37.335  1.00  0.00           C
ATOM   2413 3C31 POPEC 133       7.424   8.555  37.855  1.00  0.00           C
ATOM   2416 4C31 POPEC 133       7.833   7.875  39.175  1.00  0.00           C
ATOM   2419 5C31 POPEC 133       6.683   7.035  39.745  1.00  0.00           C
ATOM   2422 6C31 POPEC 133       6.983   6.325  41.066  1.00  0.00           C
ATOM   2426  NH3 POPED 134      84.354 111.765  18.845  1.00  0.00           N
ATOM   2430  C12 POPED 134      83.273 112.815  18.725  1.00  0.00           C
ATOM   2433  C11 POPED 134      83.903 114.205  18.495  1.00  0.00           C
ATOM   2436  P   POPED 134      82.423 116.391  18.655  1.00  0.00           P
ATOM   2437  O13 POPED 134      83.483 117.402  18.475  1.00  0.00           O
ATOM   2438  O14 POPED 134      81.074 116.692  18.135  1.00  0.00           O
ATOM   2439  O11 POPED 134      82.394 115.942  20.165  1.00  0.00           O
ATOM   2440  O12 POPED 134      82.953 115.102  17.915  1.00  0.00           O
ATOM   2441  C1  POPED 134      82.854 116.772  21.245  1.00  0.00           C
ATOM   2444  C2  POPED 134      81.813 116.792  22.406  1.00  0.00           C
ATOM   2446  O21 POPED 134      82.373 116.482  23.695  1.00  0.00           O
ATOM   2447  C21 POPED 134      82.733 115.222  23.915  1.00  0.00           C
ATOM   2448  O22 POPED 134      83.184 114.442  23.085  1.00  0.00           O
ATOM   2449  C22 POPED 134      82.403 114.832  25.355  1.00  0.00           C
ATOM   2452  C3  POPED 134      80.554 115.922  22.125  1.00  0.00           C
ATOM   2455  O31 POPED 134      79.643 115.922  23.255  1.00  0.00           O
ATOM   2456  C31 POPED 134      78.763 116.921  23.236  1.00  0.00           C
ATOM   2457  O32 POPED 134      78.623 117.732  22.335  1.00  0.00           O
ATOM   2458  C32 POPED 134      77.902 116.862  24.495  1.00  0.00           C
ATOM   2461  C23 POPED 134      83.632 114.731  26.285  1.00  0.00           C
ATOM   2464  C24 POPED 134      83.434 113.745  27.445  1.00  0.00           C
ATOM   2467  C25 POPED 134      82.243 114.104  28.335  1.00  0.00           C
ATOM   2470  C26 POPED 134      82.154 113.275  29.625  1.00  0.00           C
ATOM   2473  C27 POPED 134      80.853 113.555  30.385  1.00  0.00           C
ATOM   2476  C28 POPED 134      80.633 112.644  31.615  1.00  0.00           C
ATOM   2479  C29 POPED 134      79.163 112.525  31.925  1.00  0.00           C
ATOM   2481 0C21 POPED 134      78.604 112.285  33.125  1.00  0.00           C
ATOM   2483 1C21 POPED 134      79.324 112.065  34.425  1.00  0.00           C
ATOM   2486 2C21 POPED 134      79.074 113.214  35.416  1.00  0.00           C
ATOM   2489 3C21 POPED 134      79.932 113.045  36.666  1.00  0.00           C
ATOM   2492 4C21 POPED 134      79.703 114.104  37.756  1.00  0.00           C
ATOM   2495 5C21 POPED 134      80.122 115.502  37.305  1.00  0.00           C
ATOM   2498 6C21 POPED 134      80.303 116.472  38.475  1.00  0.00           C
ATOM   2501 7C21 POPED 134      80.952 117.802  38.045  1.00  0.00           C
ATOM   2504 8C21 POPED 134      81.232 118.732  39.215  1.00  0.00           C
ATOM   2508  C33 POPED 134      78.203 118.031  25.455  1.00  0.00           C
ATOM   2511  C34 POPED 134      79.493 117.852  26.255  1.00  0.00           C
ATOM   2514  C35 POPED 134      79.413 116.702  27.265  1.00  0.00           C
ATOM   2517  C36 POPED 134      80.074 117.072  28.596  1.00  0.00           C
ATOM   2520  C37 POPED 134      79.163 117.942  29.465  1.00  0.00           C
ATOM   2523  C38 POPED 134      79.903 118.562  30.655  1.00  0.00           C
ATOM   2526  C39 POPED 134      78.953 119.362  31.545  1.00  0.00           C
ATOM   2529 0C31 POPED 134      79.703 120.092  32.665  1.00  0.00           C
ATOM   2532 1C31 POPED 134      78.802 120.352  33.875  1.00  0.00           C
ATOM   2535 2C31 POPED 134      79.552 121.052  35.005  1.00  0.00           C
ATOM   2538 3C31 POPED 134      78.703 121.121  36.275  1.00  0.00           C
ATOM   2541 4C31 POPED 134      79.483 121.711  37.455  1.00  0.00           C
ATOM   2544 5C31 POPED 134      78.703 121.671  38.765  1.00  0.00           C
ATOM   2547 6C31 POPED 134      79.523 122.211  39.935  1.00  0.00           C
ATOM   2551  NH3 POPEE 135      14.333  97.884  12.615  1.00  0.00           N
ATOM   2555  C12 POPEE 135      15.553  98.434  11.935  1.00  0.00           C
ATOM   2558  C11 POPEE 135      15.853  99.874  12.385  1.00  0.00           C
ATOM   2561  P   POPEE 135      13.753 101.044  13.485  1.00  0.00           P
ATOM   2562  O13 POPEE 135      14.003 102.444  13.855  1.00  0.00           O
ATOM   2563  O14 POPEE 135      12.363 100.645  13.205  1.00  0.00           O
ATOM   2564  O11 POPEE 135      14.303 100.095  14.625  1.00  0.00           O
ATOM   2565  O12 POPEE 135      14.693 100.695  12.275  1.00  0.00           O
ATOM   2566  C1  POPEE 135      13.513  99.834  15.795  1.00  0.00           C
ATOM   2569  C2  POPEE 135      13.393 101.084  16.705  1.00  0.00           C
ATOM   2571  O21 POPEE 135      13.373 100.674  18.085  1.00  0.00           O
ATOM   2572  C21 POPEE 135      14.073 101.415  18.945  1.00  0.00           C
ATOM   2573  O22 POPEE 135      14.833 102.304  18.635  1.00  0.00           O
ATOM   2574  C22 POPEE 135      13.713 101.005  20.385  1.00  0.00           C
ATOM   2577  C3  POPEE 135      12.123 101.905  16.425  1.00  0.00           C
ATOM   2580  O31 POPEE 135      12.333 103.225  16.965  1.00  0.00           O
ATOM   2581  C31 POPEE 135      11.464 103.584  17.895  1.00  0.00           C
ATOM   2582  O32 POPEE 135      10.403 103.055  18.125  1.00  0.00           O
ATOM   2583  C32 POPEE 135      12.024 104.785  18.625  1.00  0.00           C
ATOM   2586  C23 POPEE 135      12.923 102.085  21.156  1.00  0.00           C
ATOM   2589  C24 POPEE 135      12.623 101.695  22.615  1.00  0.00           C
ATOM   2592  C25 POPEE 135      13.863 101.474  23.505  1.00  0.00           C
ATOM   2595  C26 POPEE 135      13.524 101.485  25.005  1.00  0.00           C
ATOM   2598  C27 POPEE 135      14.704 101.105  25.915  1.00  0.00           C
ATOM   2601  C28 POPEE 135      14.313 100.955  27.405  1.00  0.00           C
ATOM   2604  C29 POPEE 135      13.843 102.225  28.065  1.00  0.00           C
ATOM   2606 0C21 POPEE 135      14.603 103.104  28.745  1.00  0.00           C
ATOM   2608 1C21 POPEE 135      16.094 103.045  28.915  1.00  0.00           C
ATOM   2611 2C21 POPEE 135      16.743 103.945  27.855  1.00  0.00           C
ATOM   2614 3C21 POPEE 135      18.283 103.854  27.835  1.00  0.00           C
ATOM   2617 4C21 POPEE 135      18.854 104.465  26.556  1.00  0.00           C
ATOM   2620 5C21 POPEE 135      19.063 105.984  26.645  1.00  0.00           C
ATOM   2623 6C21 POPEE 135      19.573 106.544  25.315  1.00  0.00           C
ATOM   2626 7C21 POPEE 135      19.713 108.075  25.325  1.00  0.00           C
ATOM   2629 8C21 POPEE 135      20.264 108.595  24.005  1.00  0.00           C
ATOM   2633  C33 POPEE 135      11.174 105.104  19.865  1.00  0.00           C
ATOM   2636  C34 POPEE 135      11.733 106.315  20.605  1.00  0.00           C
ATOM   2639  C35 POPEE 135      11.354 106.254  22.085  1.00  0.00           C
ATOM   2642  C36 POPEE 135      11.443 107.604  22.775  1.00  0.00           C
ATOM   2645  C37 POPEE 135      10.844 107.485  24.175  1.00  0.00           C
ATOM   2648  C38 POPEE 135      10.523 108.824  24.835  1.00  0.00           C
ATOM   2651  C39 POPEE 135       9.833 108.565  26.175  1.00  0.00           C
ATOM   2654 0C31 POPEE 135       9.373 109.804  26.945  1.00  0.00           C
ATOM   2657 1C31 POPEE 135       8.543 109.354  28.146  1.00  0.00           C
ATOM   2660 2C31 POPEE 135       7.953 110.515  28.955  1.00  0.00           C
ATOM   2663 3C31 POPEE 135       6.953 110.025  29.995  1.00  0.00           C
ATOM   2666 4C31 POPEE 135       7.603 109.365  31.215  1.00  0.00           C
ATOM   2669 5C31 POPEE 135       6.593 108.714  32.155  1.00  0.00           C
ATOM   2672 6C31 POPEE 135       7.203 108.335  33.506  1.00  0.00           C
ATOM   2676  NH3 POPEF 136      38.153 120.461  17.015  1.00  0.00           N
ATOM   2680  C12 POPEF 136      38.534 119.041  16.685  1.00  0.00           C
ATOM   2683  C11 POPEF 136      38.073 118.112  17.815  1.00  0.00           C
ATOM   2686  P   POPEF 136      35.483 117.852  17.355  1.00  0.00           P
ATOM   2687  O13 POPEF 136      35.183 118.912  16.355  1.00  0.00           O
ATOM   2688  O14 POPEF 136      35.764 116.492  16.865  1.00  0.00           O
ATOM   2689  O11 POPEF 136      34.354 117.812  18.465  1.00  0.00           O
ATOM   2690  O12 POPEF 136      36.723 118.391  18.195  1.00  0.00           O
ATOM   2691  C1  POPEF 136      34.574 117.102  19.685  1.00  0.00           C
ATOM   2694  C2  POPEF 136      33.433 117.412  20.695  1.00  0.00           C
ATOM   2696  O21 POPEF 136      33.824 117.172  22.055  1.00  0.00           O
ATOM   2697  C21 POPEF 136      34.054 115.902  22.395  1.00  0.00           C
ATOM   2698  O22 POPEF 136      33.944 114.932  21.665  1.00  0.00           O
ATOM   2699  C22 POPEF 136      34.424 115.872  23.885  1.00  0.00           C
ATOM   2702  C3  POPEF 136      32.063 116.772  20.315  1.00  0.00           C
ATOM   2705  O31 POPEF 136      30.954 117.432  20.956  1.00  0.00           O
ATOM   2706  C31 POPEF 136      30.503 116.912  22.105  1.00  0.00           C
ATOM   2707  O32 POPEF 136      30.943 115.942  22.685  1.00  0.00           O
ATOM   2708  C32 POPEF 136      29.223 117.662  22.495  1.00  0.00           C
ATOM   2711  C23 POPEF 136      34.664 114.462  24.475  1.00  0.00           C
ATOM   2714  C24 POPEF 136      34.813 114.512  26.005  1.00  0.00           C
ATOM   2717  C25 POPEF 136      35.413 113.235  26.615  1.00  0.00           C
ATOM   2720  C26 POPEF 136      35.424 113.225  28.155  1.00  0.00           C
ATOM   2723  C27 POPEF 136      36.674 112.525  28.725  1.00  0.00           C
ATOM   2726  C28 POPEF 136      36.493 112.075  30.185  1.00  0.00           C
ATOM   2729  C29 POPEF 136      37.784 111.555  30.785  1.00  0.00           C
ATOM   2731 0C21 POPEF 136      38.174 111.665  32.075  1.00  0.00           C
ATOM   2733 1C21 POPEF 136      37.383 112.265  33.215  1.00  0.00           C
ATOM   2736 2C21 POPEF 136      38.034 113.505  33.866  1.00  0.00           C
ATOM   2739 3C21 POPEF 136      37.434 113.805  35.245  1.00  0.00           C
ATOM   2742 4C21 POPEF 136      38.014 115.052  35.936  1.00  0.00           C
ATOM   2745 5C21 POPEF 136      37.753 115.052  37.445  1.00  0.00           C
ATOM   2748 6C21 POPEF 136      38.273 116.302  38.165  1.00  0.00           C
ATOM   2751 7C21 POPEF 136      37.953 116.292  39.665  1.00  0.00           C
ATOM   2754 8C21 POPEF 136      38.493 117.502  40.415  1.00  0.00           C
ATOM   2758  C33 POPEF 136      28.863 117.572  23.995  1.00  0.00           C
ATOM   2761  C34 POPEF 136      29.424 118.722  24.855  1.00  0.00           C
ATOM   2764  C35 POPEF 136      30.914 118.601  25.205  1.00  0.00           C
ATOM   2767  C36 POPEF 136      31.264 119.332  26.505  1.00  0.00           C
ATOM   2770  C37 POPEF 136      31.194 120.862  26.365  1.00  0.00           C
ATOM   2773  C38 POPEF 136      31.633 121.622  27.625  1.00  0.00           C
ATOM   2776  C39 POPEF 136      31.614 123.132  27.375  1.00  0.00           C
ATOM   2779 0C31 POPEF 136      32.174 123.982  28.525  1.00  0.00           C
ATOM   2782 1C31 POPEF 136      32.313 125.442  28.095  1.00  0.00           C
ATOM   2785 2C31 POPEF 136      33.083 126.342  29.075  1.00  0.00           C
ATOM   2788 3C31 POPEF 136      32.493 126.442  30.485  1.00  0.00           C
ATOM   2791 4C31 POPEF 136      30.973 126.711  30.525  1.00  0.00           C
ATOM   2794 5C31 POPEF 136      30.464 126.972  31.945  1.00  0.00           C
ATOM   2797 6C31 POPEF 136      28.974 127.351  31.986  1.00  0.00           C
ATOM   2801  NH3 POPEG 137      21.354 104.675  15.395  1.00  0.00           N
ATOM   2805  C12 POPEG 137      22.473 104.824  16.385  1.00  0.00           C
ATOM   2808  C11 POPEG 137      22.333 103.915  17.625  1.00  0.00           C
ATOM   2811  P   POPEG 137      21.963 101.525  16.585  1.00  0.00           P
ATOM   2812  O13 POPEG 137      20.963 100.485  16.935  1.00  0.00           O
ATOM   2813  O14 POPEG 137      22.064 101.994  15.185  1.00  0.00           O
ATOM   2814  O11 POPEG 137      23.403 101.224  17.115  1.00  0.00           O
ATOM   2815  O12 POPEG 137      21.544 102.775  17.405  1.00  0.00           O
ATOM   2816  C1  POPEG 137      23.563 100.785  18.455  1.00  0.00           C
ATOM   2819  C2  POPEG 137      25.073 100.475  18.665  1.00  0.00           C
ATOM   2821  O21 POPEG 137      25.354  99.845  19.925  1.00  0.00           O
ATOM   2822  C21 POPEG 137      25.043 100.505  21.026  1.00  0.00           C
ATOM   2823  O22 POPEG 137      24.564 101.625  21.085  1.00  0.00           O
ATOM   2824  C22 POPEG 137      25.253  99.585  22.225  1.00  0.00           C
ATOM   2827  C3  POPEG 137      25.973 101.714  18.375  1.00  0.00           C
ATOM   2830  O31 POPEG 137      27.323 101.574  18.875  1.00  0.00           O
ATOM   2831  C31 POPEG 137      27.993 100.564  18.335  1.00  0.00           C
ATOM   2832  O32 POPEG 137      27.674  99.944  17.335  1.00  0.00           O
ATOM   2833  C32 POPEG 137      29.214 100.265  19.195  1.00  0.00           C
ATOM   2836  C23 POPEG 137      26.253 100.095  23.306  1.00  0.00           C
ATOM   2839  C24 POPEG 137      26.024 101.525  23.795  1.00  0.00           C
ATOM   2842  C25 POPEG 137      26.983 101.975  24.905  1.00  0.00           C
ATOM   2845  C26 POPEG 137      26.944 101.095  26.166  1.00  0.00           C
ATOM   2848  C27 POPEG 137      27.843 101.634  27.285  1.00  0.00           C
ATOM   2851  C28 POPEG 137      28.073 100.664  28.465  1.00  0.00           C
ATOM   2854  C29 POPEG 137      26.793 100.284  29.165  1.00  0.00           C
ATOM   2856 0C21 POPEG 137      26.523 100.165  30.485  1.00  0.00           C
ATOM   2858 1C21 POPEG 137      27.413 100.305  31.705  1.00  0.00           C
ATOM   2861 2C21 POPEG 137      28.924  99.985  31.645  1.00  0.00           C
ATOM   2864 3C21 POPEG 137      29.853 101.205  31.775  1.00  0.00           C
ATOM   2867 4C21 POPEG 137      29.674 101.994  33.085  1.00  0.00           C
ATOM   2870 5C21 POPEG 137      30.784 103.034  33.325  1.00  0.00           C
ATOM   2873 6C21 POPEG 137      30.884 104.125  32.245  1.00  0.00           C
ATOM   2876 7C21 POPEG 137      32.333 104.485  31.915  1.00  0.00           C
ATOM   2879 8C21 POPEG 137      32.473 105.394  30.695  1.00  0.00           C
ATOM   2883  C33 POPEG 137      29.193  98.805  19.705  1.00  0.00           C
ATOM   2886  C34 POPEG 137      30.273  98.525  20.755  1.00  0.00           C
ATOM   2889  C35 POPEG 137      29.964  99.095  22.146  1.00  0.00           C
ATOM   2892  C36 POPEG 137      31.153  98.964  23.105  1.00  0.00           C
ATOM   2895  C37 POPEG 137      30.893  99.535  24.505  1.00  0.00           C
ATOM   2898  C38 POPEG 137      32.144 100.254  25.025  1.00  0.00           C
ATOM   2901  C39 POPEG 137      31.953 100.905  26.405  1.00  0.00           C
ATOM   2904 0C31 POPEG 137      32.123  99.895  27.545  1.00  0.00           C
ATOM   2907 1C31 POPEG 137      32.543 100.585  28.835  1.00  0.00           C
ATOM   2910 2C31 POPEG 137      33.104  99.634  29.895  1.00  0.00           C
ATOM   2913 3C31 POPEG 137      34.043 100.394  30.835  1.00  0.00           C
ATOM   2916 4C31 POPEG 137      34.674  99.524  31.925  1.00  0.00           C
ATOM   2919 5C31 POPEG 137      35.883 100.224  32.556  1.00  0.00           C
ATOM   2922 6C31 POPEG 137      36.604  99.354  33.576  1.00  0.00           C
ATOM   2926  NH3 POPEH 138      29.413  23.925  18.975  1.00  0.00           N
ATOM   2930  C12 POPEH 138      29.743  22.765  18.105  1.00  0.00           C
ATOM   2933  C11 POPEH 138      28.524  21.835  18.115  1.00  0.00           C
ATOM   2936  P   POPEH 138      25.933  21.825  18.245  1.00  0.00           P
ATOM   2937  O13 POPEH 138      24.833  22.795  18.445  1.00  0.00           O
ATOM   2938  O14 POPEH 138      25.843  20.775  17.215  1.00  0.00           O
ATOM   2939  O11 POPEH 138      26.243  21.135  19.645  1.00  0.00           O
ATOM   2940  O12 POPEH 138      27.304  22.615  18.075  1.00  0.00           O
ATOM   2941  C1  POPEH 138      26.503  21.954  20.785  1.00  0.00           C
ATOM   2944  C2  POPEH 138      26.253  21.115  22.076  1.00  0.00           C
ATOM   2946  O21 POPEH 138      26.073  21.935  23.255  1.00  0.00           O
ATOM   2947  C21 POPEH 138      25.273  22.995  23.115  1.00  0.00           C
ATOM   2948  O22 POPEH 138      25.663  24.145  23.155  1.00  0.00           O
ATOM   2949  C22 POPEH 138      23.823  22.565  22.845  1.00  0.00           C
ATOM   2952  C3  POPEH 138      27.394  20.055  22.265  1.00  0.00           C
ATOM   2955  O31 POPEH 138      28.163  20.215  23.475  1.00  0.00           O
ATOM   2956  C31 POPEH 138      29.093  21.175  23.455  1.00  0.00           C
ATOM   2957  O32 POPEH 138      29.374  21.875  22.495  1.00  0.00           O
ATOM   2958  C32 POPEH 138      29.713  21.325  24.846  1.00  0.00           C
ATOM   2961  C23 POPEH 138      22.764  23.585  23.335  1.00  0.00           C
ATOM   2964  C24 POPEH 138      21.403  23.204  22.745  1.00  0.00           C
ATOM   2967  C25 POPEH 138      20.163  23.865  23.365  1.00  0.00           C
ATOM   2970  C26 POPEH 138      18.903  23.335  22.645  1.00  0.00           C
ATOM   2973  C27 POPEH 138      17.573  23.735  23.285  1.00  0.00           C
ATOM   2976  C28 POPEH 138      16.413  22.905  22.695  1.00  0.00           C
ATOM   2979  C29 POPEH 138      15.034  23.335  23.125  1.00  0.00           C
ATOM   2981 0C21 POPEH 138      14.173  22.655  23.905  1.00  0.00           C
ATOM   2983 1C21 POPEH 138      14.424  21.315  24.565  1.00  0.00           C
ATOM   2986 2C21 POPEH 138      13.763  21.165  25.955  1.00  0.00           C
ATOM   2989 3C21 POPEH 138      14.524  21.855  27.095  1.00  0.00           C
ATOM   2992 4C21 POPEH 138      14.253  21.215  28.465  1.00  0.00           C
ATOM   2995 5C21 POPEH 138      12.833  21.535  28.955  1.00  0.00           C
ATOM   2998 6C21 POPEH 138      12.413  20.935  30.295  1.00  0.00           C
ATOM   3001 7C21 POPEH 138      10.954  21.305  30.605  1.00  0.00           C
ATOM   3004 8C21 POPEH 138      10.423  20.745  31.925  1.00  0.00           C
ATOM   3008  C33 POPEH 138      28.723  20.975  25.975  1.00  0.00           C
ATOM   3011  C34 POPEH 138      29.284  21.165  27.385  1.00  0.00           C
ATOM   3014  C35 POPEH 138      28.143  21.165  28.415  1.00  0.00           C
ATOM   3017  C36 POPEH 138      28.583  21.015  29.875  1.00  0.00           C
ATOM   3020  C37 POPEH 138      27.383  20.925  30.845  1.00  0.00           C
ATOM   3023  C38 POPEH 138      26.903  22.295  31.365  1.00  0.00           C
ATOM   3026  C39 POPEH 138      27.174  22.485  32.865  1.00  0.00           C
ATOM   3029 0C31 POPEH 138      26.184  21.715  33.755  1.00  0.00           C
ATOM   3032 1C31 POPEH 138      26.644  21.605  35.215  1.00  0.00           C
ATOM   3035 2C31 POPEH 138      25.534  21.165  36.175  1.00  0.00           C
ATOM   3038 3C31 POPEH 138      24.704  19.975  35.685  1.00  0.00           C
ATOM   3041 4C31 POPEH 138      23.633  19.585  36.715  1.00  0.00           C
ATOM   3044 5C31 POPEH 138      22.553  18.655  36.155  1.00  0.00           C
ATOM   3047 6C31 POPEH 138      21.403  18.475  37.135  1.00  0.00           C
ATOM   3051  NH3 POPEI 139      76.163  63.585  24.655  1.00  0.00           N
ATOM   3055  C12 POPEI 139      76.913  62.824  23.596  1.00  0.00           C
ATOM   3058  C11 POPEI 139      77.432  63.705  22.455  1.00  0.00           C
ATOM   3061  P   POPEI 139      79.792  64.915  22.255  1.00  0.00           P
ATOM   3062  O13 POPEI 139      79.894  66.364  21.955  1.00  0.00           O
ATOM   3063  O14 POPEI 139      80.052  64.035  21.115  1.00  0.00           O
ATOM   3064  O11 POPEI 139      80.843  64.525  23.415  1.00  0.00           O
ATOM   3065  O12 POPEI 139      78.383  64.655  22.945  1.00  0.00           O
ATOM   3066  C1  POPEI 139      81.193  65.425  24.486  1.00  0.00           C
ATOM   3069  C2  POPEI 139      80.802  64.905  25.925  1.00  0.00           C
ATOM   3071  O21 POPEI 139      81.953  64.405  26.635  1.00  0.00           O
ATOM   3072  C21 POPEI 139      82.574  65.265  27.425  1.00  0.00           C
ATOM   3073  O22 POPEI 139      82.403  66.475  27.495  1.00  0.00           O
ATOM   3074  C22 POPEI 139      83.592  64.574  28.325  1.00  0.00           C
ATOM   3077  C3  POPEI 139      79.684  63.825  25.895  1.00  0.00           C
ATOM   3080  O31 POPEI 139      78.903  63.765  27.105  1.00  0.00           O
ATOM   3081  C31 POPEI 139      79.334  62.925  28.035  1.00  0.00           C
ATOM   3082  O32 POPEI 139      80.424  62.385  28.045  1.00  0.00           O
ATOM   3083  C32 POPEI 139      78.233  62.754  29.085  1.00  0.00           C
ATOM   3086  C23 POPEI 139      83.133  64.515  29.805  1.00  0.00           C
ATOM   3089  C24 POPEI 139      84.193  63.895  30.725  1.00  0.00           C
ATOM   3092  C25 POPEI 139      85.323  64.824  31.225  1.00  0.00           C
ATOM   3095  C26 POPEI 139      84.993  65.515  32.556  1.00  0.00           C
ATOM   3098  C27 POPEI 139      86.214  66.034  33.335  1.00  0.00           C
ATOM   3101  C28 POPEI 139      85.824  67.175  34.306  1.00  0.00           C
ATOM   3104  C29 POPEI 139      86.473  67.184  35.665  1.00  0.00           C
ATOM   3106 0C21 POPEI 139      87.762  67.455  35.965  1.00  0.00           C
ATOM   3108 1C21 POPEI 139      88.894  67.715  35.005  1.00  0.00           C
ATOM   3111 2C21 POPEI 139      90.203  67.165  35.615  1.00  0.00           C
ATOM   3114 3C21 POPEI 139      90.773  68.054  36.725  1.00  0.00           C
ATOM   3117 4C21 POPEI 139      91.792  67.345  37.625  1.00  0.00           C
ATOM   3120 5C21 POPEI 139      91.114  66.355  38.576  1.00  0.00           C
ATOM   3123 6C21 POPEI 139      92.103  65.544  39.415  1.00  0.00           C
ATOM   3126 7C21 POPEI 139      91.362  64.515  40.275  1.00  0.00           C
ATOM   3129 8C21 POPEI 139      92.273  63.605  41.105  1.00  0.00           C
ATOM   3133  C33 POPEI 139      78.753  62.645  30.535  1.00  0.00           C
ATOM   3136  C34 POPEI 139      77.593  62.855  31.525  1.00  0.00           C
ATOM   3139  C35 POPEI 139      77.964  62.665  32.995  1.00  0.00           C
ATOM   3142  C36 POPEI 139      78.993  63.685  33.485  1.00  0.00           C
ATOM   3145  C37 POPEI 139      79.233  63.585  34.995  1.00  0.00           C
ATOM   3148  C38 POPEI 139      80.344  64.515  35.486  1.00  0.00           C
ATOM   3151  C39 POPEI 139      80.414  64.574  37.015  1.00  0.00           C
ATOM   3154 0C31 POPEI 139      81.604  65.394  37.525  1.00  0.00           C
ATOM   3157 1C31 POPEI 139      81.493  65.635  39.035  1.00  0.00           C
ATOM   3160 2C31 POPEI 139      82.504  66.664  39.565  1.00  0.00           C
ATOM   3163 3C31 POPEI 139      81.833  67.925  40.146  1.00  0.00           C
ATOM   3166 4C31 POPEI 139      81.023  67.634  41.425  1.00  0.00           C
ATOM   3169 5C31 POPEI 139      80.383  68.905  42.006  1.00  0.00           C
ATOM   3172 6C31 POPEI 139      79.413  68.604  43.155  1.00  0.00           C
ATOM   3176  NH3 POPEJ 140      65.493  79.214  64.146  1.00  0.00           N
ATOM   3180  C12 POPEJ 140      66.514  79.234  65.245  1.00  0.00           C
ATOM   3183  C11 POPEJ 140      67.863  78.744  64.715  1.00  0.00           C
ATOM   3186  P   POPEJ 140      69.063  77.015  66.366  1.00  0.00           P
ATOM   3187  O13 POPEJ 140      67.843  76.174  66.515  1.00  0.00           O
ATOM   3188  O14 POPEJ 140      69.873  77.225  67.576  1.00  0.00           O
ATOM   3189  O11 POPEJ 140      69.934  76.395  65.195  1.00  0.00           O
ATOM   3190  O12 POPEJ 140      68.714  78.455  65.815  1.00  0.00           O
ATOM   3191  C1  POPEJ 140      70.864  77.144  64.406  1.00  0.00           C
ATOM   3194  C2  POPEJ 140      71.083  76.415  63.045  1.00  0.00           C
ATOM   3196  O21 POPEJ 140      71.714  77.214  62.025  1.00  0.00           O
ATOM   3197  C21 POPEJ 140      71.074  78.265  61.565  1.00  0.00           C
ATOM   3198  O22 POPEJ 140      70.223  78.925  62.136  1.00  0.00           O
ATOM   3199  C22 POPEJ 140      71.483  78.464  60.105  1.00  0.00           C
ATOM   3202  C3  POPEJ 140      69.763  75.775  62.525  1.00  0.00           C
ATOM   3205  O31 POPEJ 140      69.934  75.145  61.236  1.00  0.00           O
ATOM   3206  C31 POPEJ 140      68.773  74.994  60.576  1.00  0.00           C
ATOM   3207  O32 POPEJ 140      68.443  75.684  59.625  1.00  0.00           O
ATOM   3208  C32 POPEJ 140      67.942  73.864  61.185  1.00  0.00           C
ATOM   3211  C23 POPEJ 140      70.553  79.424  59.326  1.00  0.00           C
ATOM   3214  C24 POPEJ 140      70.762  79.265  57.815  1.00  0.00           C
ATOM   3217  C25 POPEJ 140      70.023  80.294  56.955  1.00  0.00           C
ATOM   3220  C26 POPEJ 140      70.413  80.125  55.475  1.00  0.00           C
ATOM   3223  C27 POPEJ 140      69.763  81.124  54.515  1.00  0.00           C
ATOM   3226  C28 POPEJ 140      70.404  81.165  53.125  1.00  0.00           C
ATOM   3229  C29 POPEJ 140      71.773  81.805  53.146  1.00  0.00           C
ATOM   3231 0C21 POPEJ 140      72.263  82.684  52.266  1.00  0.00           C
ATOM   3233 1C21 POPEJ 140      71.574  83.185  51.026  1.00  0.00           C
ATOM   3236 2C21 POPEJ 140      72.473  83.064  49.776  1.00  0.00           C
ATOM   3239 3C21 POPEJ 140      73.633  84.065  49.795  1.00  0.00           C
ATOM   3242 4C21 POPEJ 140      74.284  84.255  48.425  1.00  0.00           C
ATOM   3245 5C21 POPEJ 140      75.302  85.405  48.415  1.00  0.00           C
ATOM   3248 6C21 POPEJ 140      74.663  86.795  48.405  1.00  0.00           C
ATOM   3251 7C21 POPEJ 140      75.654  87.875  48.866  1.00  0.00           C
ATOM   3254 8C21 POPEJ 140      75.044  89.274  48.905  1.00  0.00           C
ATOM   3258  C33 POPEJ 140      67.333  72.945  60.096  1.00  0.00           C
ATOM   3261  C34 POPEJ 140      67.354  71.465  60.475  1.00  0.00           C
ATOM   3264  C35 POPEJ 140      66.943  70.595  59.275  1.00  0.00           C
ATOM   3267  C36 POPEJ 140      66.703  69.115  59.576  1.00  0.00           C
ATOM   3270  C37 POPEJ 140      66.163  68.235  58.425  1.00  0.00           C
ATOM   3273  C38 POPEJ 140      67.243  67.655  57.476  1.00  0.00           C
ATOM   3276  C39 POPEJ 140      66.714  66.734  56.346  1.00  0.00           C
ATOM   3279 0C31 POPEJ 140      66.534  67.424  54.986  1.00  0.00           C
ATOM   3282 1C31 POPEJ 140      66.114  66.485  53.835  1.00  0.00           C
ATOM   3285 2C31 POPEJ 140      66.133  67.195  52.465  1.00  0.00           C
ATOM   3288 3C31 POPEJ 140      65.413  66.445  51.315  1.00  0.00           C
ATOM   3291 4C31 POPEJ 140      63.874  66.495  51.425  1.00  0.00           C
ATOM   3294 5C31 POPEJ 140      63.153  66.104  50.125  1.00  0.00           C
ATOM   3297 6C31 POPEJ 140      61.653  66.425  50.155  1.00  0.00           C
ATOM   3301  NH3 POPEK 141       4.453  66.854  24.846  1.00  0.00           N
ATOM   3305  C12 POPEK 141       3.553  65.744  25.325  1.00  0.00           C
ATOM   3308  C11 POPEK 141       2.083  66.174  25.245  1.00  0.00           C
ATOM   3311  P   POPEK 141       0.793  63.864  25.565  1.00  0.00           P
ATOM   3312  O13 POPEK 141       1.903  63.295  24.765  1.00  0.00           O
ATOM   3313  O14 POPEK 141      -0.587  63.885  25.025  1.00  0.00           O
ATOM   3314  O11 POPEK 141       0.793  63.134  26.965  1.00  0.00           O
ATOM   3315  O12 POPEK 141       1.213  65.335  25.995  1.00  0.00           O
ATOM   3316  C1  POPEK 141       1.753  63.495  27.976  1.00  0.00           C
ATOM   3319  C2  POPEK 141       1.143  64.475  28.995  1.00  0.00           C
ATOM   3321  O21 POPEK 141       2.243  65.025  29.745  1.00  0.00           O
ATOM   3322  C21 POPEK 141       2.523  66.294  29.525  1.00  0.00           C
ATOM   3323  O22 POPEK 141       1.973  67.035  28.725  1.00  0.00           O
ATOM   3324  C22 POPEK 141       3.733  66.705  30.385  1.00  0.00           C
ATOM   3327  C3  POPEK 141       0.113  63.745  29.916  1.00  0.00           C
ATOM   3330  O31 POPEK 141       0.263  64.095  31.306  1.00  0.00           O
ATOM   3331  C31 POPEK 141       1.233  63.414  31.925  1.00  0.00           C
ATOM   3332  O32 POPEK 141       1.813  62.445  31.465  1.00  0.00           O
ATOM   3333  C32 POPEK 141       1.483  64.015  33.295  1.00  0.00           C
ATOM   3336  C23 POPEK 141       3.893  68.244  30.455  1.00  0.00           C
ATOM   3339  C24 POPEK 141       4.743  68.714  31.645  1.00  0.00           C
ATOM   3342  C25 POPEK 141       3.973  68.735  32.986  1.00  0.00           C
ATOM   3345  C26 POPEK 141       4.753  69.385  34.146  1.00  0.00           C
ATOM   3348  C27 POPEK 141       3.963  69.364  35.465  1.00  0.00           C
ATOM   3351  C28 POPEK 141       4.543  70.265  36.576  1.00  0.00           C
ATOM   3354  C29 POPEK 141       5.083  69.535  37.785  1.00  0.00           C
ATOM   3356 0C21 POPEK 141       4.383  68.755  38.635  1.00  0.00           C
ATOM   3358 1C21 POPEK 141       2.903  68.445  38.555  1.00  0.00           C
ATOM   3361 2C21 POPEK 141       2.133  68.644  39.885  1.00  0.00           C
ATOM   3364 3C21 POPEK 141       1.863  67.324  40.625  1.00  0.00           C
ATOM   3367 4C21 POPEK 141       1.143  67.515  41.965  1.00  0.00           C
ATOM   3370 5C21 POPEK 141       0.463  66.235  42.476  1.00  0.00           C
ATOM   3373 6C21 POPEK 141       1.413  65.035  42.616  1.00  0.00           C
ATOM   3376 7C21 POPEK 141       0.683  63.735  42.995  1.00  0.00           C
ATOM   3379 8C21 POPEK 141       1.453  62.465  42.635  1.00  0.00           C
ATOM   3383  C33 POPEK 141       2.613  63.375  34.125  1.00  0.00           C
ATOM   3386  C34 POPEK 141       2.973  64.305  35.306  1.00  0.00           C
ATOM   3389  C35 POPEK 141       3.993  63.755  36.306  1.00  0.00           C
ATOM   3392  C36 POPEK 141       3.553  62.405  36.896  1.00  0.00           C
ATOM   3395  C37 POPEK 141       4.263  62.045  38.195  1.00  0.00           C
ATOM   3398  C38 POPEK 141       3.783  60.695  38.725  1.00  0.00           C
ATOM   3401  C39 POPEK 141       4.263  60.395  40.146  1.00  0.00           C
ATOM   3404 0C31 POPEK 141       3.713  59.055  40.655  1.00  0.00           C
ATOM   3407 1C31 POPEK 141       3.683  58.975  42.185  1.00  0.00           C
ATOM   3410 2C31 POPEK 141       3.173  57.614  42.715  1.00  0.00           C
ATOM   3413 3C31 POPEK 141       1.813  57.164  42.155  1.00  0.00           C
ATOM   3416 4C31 POPEK 141       0.673  58.155  42.395  1.00  0.00           C
ATOM   3419 5C31 POPEK 141      -0.637  57.695  41.756  1.00  0.00           C
ATOM   3422 6C31 POPEK 141      -1.817  58.625  42.076  1.00  0.00           C
ATOM   3426  NH3 POPEL 142     131.701  50.305  21.145  1.00  0.00           N
ATOM   3430  C12 POPEL 142     131.990  49.565  22.406  1.00  0.00           C
ATOM   3433  C11 POPEL 142     131.221  48.255  22.315  1.00  0.00           C
ATOM   3436  P   POPEL 142     128.870  47.225  22.115  1.00  0.00           P
ATOM   3437  O13 POPEL 142     127.661  47.575  21.335  1.00  0.00           O
ATOM   3438  O14 POPEL 142     129.701  46.135  21.565  1.00  0.00           O
ATOM   3439  O11 POPEL 142     128.470  46.884  23.615  1.00  0.00           O
ATOM   3440  O12 POPEL 142     129.801  48.525  22.255  1.00  0.00           O
ATOM   3441  C1  POPEL 142     129.471  46.485  24.565  1.00  0.00           C
ATOM   3444  C2  POPEL 142     128.900  46.315  26.005  1.00  0.00           C
ATOM   3446  O21 POPEL 142     130.010  46.005  26.855  1.00  0.00           O
ATOM   3447  C21 POPEL 142     130.540  46.865  27.715  1.00  0.00           C
ATOM   3448  O22 POPEL 142     131.719  46.935  27.976  1.00  0.00           O
ATOM   3449  C22 POPEL 142     129.501  47.725  28.445  1.00  0.00           C
ATOM   3452  C3  POPEL 142     127.821  45.205  26.135  1.00  0.00           C
ATOM   3455  O31 POPEL 142     126.910  45.595  27.175  1.00  0.00           O
ATOM   3456  C31 POPEL 142     126.750  44.864  28.265  1.00  0.00           C
ATOM   3457  O32 POPEL 142     127.191  43.755  28.465  1.00  0.00           O
ATOM   3458  C32 POPEL 142     125.951  45.714  29.265  1.00  0.00           C
ATOM   3461  C23 POPEL 142     129.831  47.875  29.945  1.00  0.00           C
ATOM   3464  C24 POPEL 142     128.971  48.945  30.625  1.00  0.00           C
ATOM   3467  C25 POPEL 142     128.971  48.905  32.155  1.00  0.00           C
ATOM   3470  C26 POPEL 142     130.351  49.085  32.806  1.00  0.00           C
ATOM   3473  C27 POPEL 142     130.260  49.245  34.326  1.00  0.00           C
ATOM   3476  C28 POPEL 142     131.641  49.305  35.005  1.00  0.00           C
ATOM   3479  C29 POPEL 142     131.510  49.565  36.485  1.00  0.00           C
ATOM   3481 0C21 POPEL 142     131.710  50.735  37.116  1.00  0.00           C
ATOM   3483 1C21 POPEL 142     132.161  52.034  36.475  1.00  0.00           C
ATOM   3486 2C21 POPEL 142     133.051  52.875  37.405  1.00  0.00           C
ATOM   3489 3C21 POPEL 142     134.331  52.155  37.875  1.00  0.00           C
ATOM   3492 4C21 POPEL 142     135.281  53.074  38.666  1.00  0.00           C
ATOM   3495 5C21 POPEL 142     134.840  53.355  40.116  1.00  0.00           C
ATOM   3498 6C21 POPEL 142     135.161  52.205  41.075  1.00  0.00           C
ATOM   3501 7C21 POPEL 142     135.000  52.595  42.556  1.00  0.00           C
ATOM   3504 8C21 POPEL 142     135.520  51.555  43.545  1.00  0.00           C
ATOM   3508  C33 POPEL 142     126.090  45.265  30.745  1.00  0.00           C
ATOM   3511  C34 POPEL 142     125.561  46.355  31.685  1.00  0.00           C
ATOM   3514  C35 POPEL 142     126.039  46.255  33.146  1.00  0.00           C
ATOM   3517  C36 POPEL 142     125.741  44.925  33.835  1.00  0.00           C
ATOM   3520  C37 POPEL 142     125.871  45.025  35.365  1.00  0.00           C
ATOM   3523  C38 POPEL 142     125.899  43.675  36.085  1.00  0.00           C
ATOM   3526  C39 POPEL 142     125.881  43.794  37.616  1.00  0.00           C
ATOM   3529 0C31 POPEL 142     125.871  42.405  38.275  1.00  0.00           C
ATOM   3532 1C31 POPEL 142     125.701  42.425  39.795  1.00  0.00           C
ATOM   3535 2C31 POPEL 142     125.660  40.995  40.365  1.00  0.00           C
ATOM   3538 3C31 POPEL 142     125.470  40.935  41.885  1.00  0.00           C
ATOM   3541 4C31 POPEL 142     125.611  39.505  42.416  1.00  0.00           C
ATOM   3544 5C31 POPEL 142     125.289  39.355  43.905  1.00  0.00           C
ATOM   3547 6C31 POPEL 142     125.510  37.934  44.415  1.00  0.00           C
ATOM   3551  NH3 POPEM 143      73.113  67.824  23.146  1.00  0.00           N
ATOM   3555  C12 POPEM 143      72.184  66.625  23.185  1.00  0.00           C
ATOM   3558  C11 POPEM 143      72.313  65.805  24.486  1.00  0.00           C
ATOM   3561  P   POPEM 143      72.733  63.305  25.135  1.00  0.00           P
ATOM   3562  O13 POPEM 143      73.653  62.675  24.156  1.00  0.00           O
ATOM   3563  O14 POPEM 143      73.434  63.905  26.285  1.00  0.00           O
ATOM   3564  O11 POPEM 143      71.644  62.335  25.675  1.00  0.00           O
ATOM   3565  O12 POPEM 143      71.904  64.434  24.355  1.00  0.00           O
ATOM   3566  C1  POPEM 143      70.404  62.815  26.236  1.00  0.00           C
ATOM   3569  C2  POPEM 143      70.243  62.245  27.665  1.00  0.00           C
ATOM   3571  O21 POPEM 143      68.874  62.285  28.125  1.00  0.00           O
ATOM   3572  C21 POPEM 143      68.373  63.475  28.415  1.00  0.00           C
ATOM   3573  O22 POPEM 143      68.843  64.555  28.135  1.00  0.00           O
ATOM   3574  C22 POPEM 143      67.063  63.325  29.205  1.00  0.00           C
ATOM   3577  C3  POPEM 143      71.254  62.855  28.685  1.00  0.00           C
ATOM   3580  O31 POPEM 143      71.034  62.415  30.056  1.00  0.00           O
ATOM   3581  C31 POPEM 143      71.284  61.114  30.235  1.00  0.00           C
ATOM   3582  O32 POPEM 143      71.773  60.355  29.435  1.00  0.00           O
ATOM   3583  C32 POPEM 143      70.843  60.685  31.625  1.00  0.00           C
ATOM   3586  C23 POPEM 143      66.924  64.345  30.365  1.00  0.00           C
ATOM   3589  C24 POPEM 143      66.383  63.685  31.645  1.00  0.00           C
ATOM   3592  C25 POPEM 143      66.214  64.615  32.855  1.00  0.00           C
ATOM   3595  C26 POPEM 143      67.544  64.975  33.545  1.00  0.00           C
ATOM   3598  C27 POPEM 143      67.383  65.245  35.056  1.00  0.00           C
ATOM   3601  C28 POPEM 143      68.743  65.425  35.765  1.00  0.00           C
ATOM   3604  C29 POPEM 143      68.614  65.525  37.265  1.00  0.00           C
ATOM   3606 0C21 POPEM 143      68.623  66.644  38.015  1.00  0.00           C
ATOM   3608 1C21 POPEM 143      68.693  68.075  37.535  1.00  0.00           C
ATOM   3611 2C21 POPEM 143      69.943  68.845  38.035  1.00  0.00           C
ATOM   3614 3C21 POPEM 143      71.174  68.714  37.116  1.00  0.00           C
ATOM   3617 4C21 POPEM 143      72.294  67.824  37.675  1.00  0.00           C
ATOM   3620 5C21 POPEM 143      73.122  68.445  38.806  1.00  0.00           C
ATOM   3623 6C21 POPEM 143      74.004  69.614  38.335  1.00  0.00           C
ATOM   3626 7C21 POPEM 143      74.964  70.114  39.425  1.00  0.00           C
ATOM   3629 8C21 POPEM 143      76.034  71.074  38.896  1.00  0.00           C
ATOM   3633  C33 POPEM 143      69.663  59.685  31.525  1.00  0.00           C
ATOM   3636  C34 POPEM 143      69.803  58.475  32.475  1.00  0.00           C
ATOM   3639  C35 POPEM 143      70.063  58.845  33.945  1.00  0.00           C
ATOM   3642  C36 POPEM 143      68.894  59.575  34.616  1.00  0.00           C
ATOM   3645  C37 POPEM 143      69.243  59.995  36.055  1.00  0.00           C
ATOM   3648  C38 POPEM 143      68.023  60.454  36.865  1.00  0.00           C
ATOM   3651  C39 POPEM 143      68.393  60.745  38.325  1.00  0.00           C
ATOM   3654 0C31 POPEM 143      67.203  61.175  39.195  1.00  0.00           C
ATOM   3657 1C31 POPEM 143      67.504  61.005  40.686  1.00  0.00           C
ATOM   3660 2C31 POPEM 143      66.363  61.434  41.635  1.00  0.00           C
ATOM   3663 3C31 POPEM 143      65.993  62.925  41.535  1.00  0.00           C
ATOM   3666 4C31 POPEM 143      67.104  63.895  41.945  1.00  0.00           C
ATOM   3669 5C31 POPEM 143      66.803  65.324  41.486  1.00  0.00           C
ATOM   3672 6C31 POPEM 143      67.824  66.355  41.965  1.00  0.00           C
ATOM   3676  NH3 POPEN 144      78.734 108.724  62.066  1.00  0.00           N
ATOM   3680  C12 POPEN 144      78.623 107.935  63.335  1.00  0.00           C
ATOM   3683  C11 POPEN 144      79.833 108.174  64.275  1.00  0.00           C
ATOM   3686  P   POPEN 144      82.154 108.635  63.115  1.00  0.00           P
ATOM   3687  O13 POPEN 144      81.983 110.014  63.596  1.00  0.00           O
ATOM   3688  O14 POPEN 144      83.523 108.085  63.205  1.00  0.00           O
ATOM   3689  O11 POPEN 144      81.693 108.605  61.595  1.00  0.00           O
ATOM   3690  O12 POPEN 144      81.062 107.684  63.745  1.00  0.00           O
ATOM   3691  C1  POPEN 144      82.622 108.754  60.525  1.00  0.00           C
ATOM   3694  C2  POPEN 144      82.084 107.964  59.315  1.00  0.00           C
ATOM   3696  O21 POPEN 144      83.104 107.945  58.305  1.00  0.00           O
ATOM   3697  C21 POPEN 144      83.324 106.725  57.815  1.00  0.00           C
ATOM   3698  O22 POPEN 144      82.972 105.685  58.316  1.00  0.00           O
ATOM   3699  C22 POPEN 144      84.024 106.854  56.465  1.00  0.00           C
ATOM   3702  C3  POPEN 144      80.812 108.595  58.705  1.00  0.00           C
ATOM   3705  O31 POPEN 144      80.153 107.604  57.915  1.00  0.00           O
ATOM   3706  C31 POPEN 144      80.033 107.765  56.605  1.00  0.00           C
ATOM   3707  O32 POPEN 144      80.354 108.754  55.975  1.00  0.00           O
ATOM   3708  C32 POPEN 144      79.512 106.434  56.035  1.00  0.00           C
ATOM   3711  C23 POPEN 144      84.783 105.575  56.075  1.00  0.00           C
ATOM   3714  C24 POPEN 144      85.424 105.704  54.695  1.00  0.00           C
ATOM   3717  C25 POPEN 144      84.413 105.704  53.535  1.00  0.00           C
ATOM   3720  C26 POPEN 144      85.104 105.965  52.195  1.00  0.00           C
ATOM   3723  C27 POPEN 144      84.174 105.814  50.985  1.00  0.00           C
ATOM   3726  C28 POPEN 144      84.934 105.995  49.655  1.00  0.00           C
ATOM   3729  C29 POPEN 144      83.973 106.054  48.495  1.00  0.00           C
ATOM   3731 0C21 POPEN 144      84.283 106.315  47.215  1.00  0.00           C
ATOM   3733 1C21 POPEN 144      85.653 106.574  46.655  1.00  0.00           C
ATOM   3736 2C21 POPEN 144      85.923 108.064  46.366  1.00  0.00           C
ATOM   3739 3C21 POPEN 144      84.812 108.785  45.576  1.00  0.00           C
ATOM   3742 4C21 POPEN 144      85.344 110.014  44.846  1.00  0.00           C
ATOM   3745 5C21 POPEN 144      85.864 109.655  43.445  1.00  0.00           C
ATOM   3748 6C21 POPEN 144      84.743 109.655  42.395  1.00  0.00           C
ATOM   3751 7C21 POPEN 144      85.083 108.854  41.136  1.00  0.00           C
ATOM   3754 8C21 POPEN 144      83.973 108.925  40.085  1.00  0.00           C
ATOM   3758  C33 POPEN 144      79.133 106.375  54.535  1.00  0.00           C
ATOM   3761  C34 POPEN 144      78.883 104.915  54.116  1.00  0.00           C
ATOM   3764  C35 POPEN 144      78.203 104.734  52.756  1.00  0.00           C
ATOM   3767  C36 POPEN 144      79.144 104.974  51.565  1.00  0.00           C
ATOM   3770  C37 POPEN 144      78.402 104.934  50.215  1.00  0.00           C
ATOM   3773  C38 POPEN 144      78.973 105.925  49.186  1.00  0.00           C
ATOM   3776  C39 POPEN 144      80.243 105.455  48.475  1.00  0.00           C
ATOM   3779 0C31 POPEN 144      79.964 104.384  47.416  1.00  0.00           C
ATOM   3782 1C31 POPEN 144      81.123 104.225  46.416  1.00  0.00           C
ATOM   3785 2C31 POPEN 144      80.923 103.095  45.396  1.00  0.00           C
ATOM   3788 3C31 POPEN 144      80.964 101.695  46.035  1.00  0.00           C
ATOM   3791 4C31 POPEN 144      80.624 100.564  45.056  1.00  0.00           C
ATOM   3794 5C31 POPEN 144      80.643  99.205  45.756  1.00  0.00           C
ATOM   3797 6C31 POPEN 144      80.174  98.045  44.865  1.00  0.00           C
ATOM   3801  NH3 POPEO 145      84.152  55.434  65.205  1.00  0.00           N
ATOM   3805  C12 POPEO 145      84.073  56.574  66.175  1.00  0.00           C
ATOM   3808  C11 POPEO 145      83.574  57.845  65.465  1.00  0.00           C
ATOM   3811  P   POPEO 145      84.434  59.845  66.955  1.00  0.00           P
ATOM   3812  O13 POPEO 145      83.743  60.475  68.105  1.00  0.00           O
ATOM   3813  O14 POPEO 145      85.663  59.085  67.205  1.00  0.00           O
ATOM   3814  O11 POPEO 145      84.574  60.905  65.766  1.00  0.00           O
ATOM   3815  O12 POPEO 145      83.302  58.895  66.385  1.00  0.00           O
ATOM   3816  C1  POPEO 145      85.493  60.774  64.675  1.00  0.00           C
ATOM   3819  C2  POPEO 145      84.754  60.844  63.295  1.00  0.00           C
ATOM   3821  O21 POPEO 145      85.643  61.044  62.185  1.00  0.00           O
ATOM   3822  C21 POPEO 145      86.652  60.225  62.015  1.00  0.00           C
ATOM   3823  O22 POPEO 145      86.934  59.254  62.695  1.00  0.00           O
ATOM   3824  C22 POPEO 145      87.342  60.574  60.695  1.00  0.00           C
ATOM   3827  C3  POPEO 145      83.722  62.005  63.265  1.00  0.00           C
ATOM   3830  O31 POPEO 145      82.883  61.995  62.105  1.00  0.00           O
ATOM   3831  C31 POPEO 145      82.854  62.954  61.166  1.00  0.00           C
ATOM   3832  O32 POPEO 145      82.023  62.945  60.256  1.00  0.00           O
ATOM   3833  C32 POPEO 145      83.953  64.004  61.215  1.00  0.00           C
ATOM   3836  C23 POPEO 145      87.583  62.085  60.475  1.00  0.00           C
ATOM   3839  C24 POPEO 145      88.434  62.364  59.225  1.00  0.00           C
ATOM   3842  C25 POPEO 145      87.733  62.055  57.885  1.00  0.00           C
ATOM   3845  C26 POPEO 145      88.604  62.285  56.625  1.00  0.00           C
ATOM   3848  C27 POPEO 145      87.883  62.105  55.275  1.00  0.00           C
ATOM   3851  C28 POPEO 145      88.802  62.325  54.056  1.00  0.00           C
ATOM   3854  C29 POPEO 145      89.783  61.195  53.855  1.00  0.00           C
ATOM   3856 0C21 POPEO 145      90.952  61.255  53.186  1.00  0.00           C
ATOM   3858 1C21 POPEO 145      91.524  62.475  52.495  1.00  0.00           C
ATOM   3861 2C21 POPEO 145      90.913  62.745  51.115  1.00  0.00           C
ATOM   3864 3C21 POPEO 145      91.582  63.925  50.415  1.00  0.00           C
ATOM   3867 4C21 POPEO 145      90.974  64.245  49.046  1.00  0.00           C
ATOM   3870 5C21 POPEO 145      90.934  63.024  48.115  1.00  0.00           C
ATOM   3873 6C21 POPEO 145      90.484  63.365  46.705  1.00  0.00           C
ATOM   3876 7C21 POPEO 145      90.153  62.105  45.896  1.00  0.00           C
ATOM   3879 8C21 POPEO 145      89.552  62.425  44.535  1.00  0.00           C
ATOM   3883  C33 POPEO 145      83.993  64.794  59.875  1.00  0.00           C
ATOM   3886  C34 POPEO 145      85.093  65.864  59.875  1.00  0.00           C
ATOM   3889  C35 POPEO 145      85.133  66.705  58.596  1.00  0.00           C
ATOM   3892  C36 POPEO 145      85.673  65.915  57.406  1.00  0.00           C
ATOM   3895  C37 POPEO 145      86.144  66.784  56.236  1.00  0.00           C
ATOM   3898  C38 POPEO 145      86.983  65.975  55.245  1.00  0.00           C
ATOM   3901  C39 POPEO 145      87.342  66.725  53.955  1.00  0.00           C
ATOM   3904 0C31 POPEO 145      86.354  66.515  52.806  1.00  0.00           C
ATOM   3907 1C31 POPEO 145      86.783  67.345  51.595  1.00  0.00           C
ATOM   3910 2C31 POPEO 145      86.202  66.905  50.245  1.00  0.00           C
ATOM   3913 3C31 POPEO 145      86.433  67.995  49.195  1.00  0.00           C
ATOM   3916 4C31 POPEO 145      86.082  67.575  47.756  1.00  0.00           C
ATOM   3919 5C31 POPEO 145      85.942  68.794  46.845  1.00  0.00           C
ATOM   3922 6C31 POPEO 145      85.363  68.485  45.465  1.00  0.00           C
ATOM   3926  NH3 POPEP 146      47.304 131.112  20.445  1.00  0.00           N
ATOM   3930  C12 POPEP 146      47.183 130.902  18.955  1.00  0.00           C
ATOM   3933  C11 POPEP 146      48.433 130.212  18.375  1.00  0.00           C
ATOM   3936  P   POPEP 146      49.384 127.812  18.135  1.00  0.00           P
ATOM   3937  O13 POPEP 146      48.944 126.432  17.895  1.00  0.00           O
ATOM   3938  O14 POPEP 146      50.453 128.311  17.235  1.00  0.00           O
ATOM   3939  O11 POPEP 146      49.804 127.882  19.675  1.00  0.00           O
ATOM   3940  O12 POPEP 146      48.174 128.822  18.095  1.00  0.00           O
ATOM   3941  C1  POPEP 146      50.634 126.851  20.265  1.00  0.00           C
ATOM   3944  C2  POPEP 146      49.893 125.782  21.166  1.00  0.00           C
ATOM   3946  O21 POPEP 146      50.054 124.451  20.625  1.00  0.00           O
ATOM   3947  C21 POPEP 146      50.914 123.682  21.295  1.00  0.00           C
ATOM   3948  O22 POPEP 146      51.653 124.052  22.195  1.00  0.00           O
ATOM   3949  C22 POPEP 146      50.723 122.252  20.826  1.00  0.00           C
ATOM   3952  C3  POPEP 146      48.373 126.012  21.365  1.00  0.00           C
ATOM   3955  O31 POPEP 146      47.743 124.972  22.155  1.00  0.00           O
ATOM   3956  C31 POPEP 146      46.453 125.262  22.416  1.00  0.00           C
ATOM   3957  O32 POPEP 146      45.844 126.202  21.945  1.00  0.00           O
ATOM   3958  C32 POPEP 146      45.854 124.281  23.405  1.00  0.00           C
ATOM   3961  C23 POPEP 146      51.993 121.391  20.935  1.00  0.00           C
ATOM   3964  C24 POPEP 146      52.323 120.772  22.295  1.00  0.00           C
ATOM   3967  C25 POPEP 146      53.053 119.442  22.115  1.00  0.00           C
ATOM   3970  C26 POPEP 146      54.023 119.091  23.245  1.00  0.00           C
ATOM   3973  C27 POPEP 146      54.693 117.722  23.006  1.00  0.00           C
ATOM   3976  C28 POPEP 146      55.683 117.292  24.085  1.00  0.00           C
ATOM   3979  C29 POPEP 146      56.983 118.031  23.935  1.00  0.00           C
ATOM   3981 0C21 POPEP 146      58.214 117.511  23.815  1.00  0.00           C
ATOM   3983 1C21 POPEP 146      58.604 116.062  23.896  1.00  0.00           C
ATOM   3986 2C21 POPEP 146      59.993 115.872  24.535  1.00  0.00           C
ATOM   3989 3C21 POPEP 146      60.054 116.302  26.015  1.00  0.00           C
ATOM   3992 4C21 POPEP 146      61.383 115.942  26.705  1.00  0.00           C
ATOM   3995 5C21 POPEP 146      61.444 116.521  28.125  1.00  0.00           C
ATOM   3998 6C21 POPEP 146      62.674 116.072  28.925  1.00  0.00           C
ATOM   4001 7C21 POPEP 146      62.624 116.572  30.375  1.00  0.00           C
ATOM   4004 8C21 POPEP 146      63.703 115.981  31.295  1.00  0.00           C
ATOM   4008  C33 POPEP 146      46.153 122.852  22.935  1.00  0.00           C
ATOM   4011  C34 POPEP 146      45.683 121.752  23.875  1.00  0.00           C
ATOM   4014  C35 POPEP 146      45.834 121.942  25.385  1.00  0.00           C
ATOM   4017  C36 POPEP 146      45.443 120.642  26.096  1.00  0.00           C
ATOM   4020  C37 POPEP 146      45.593 120.652  27.615  1.00  0.00           C
ATOM   4023  C38 POPEP 146      45.514 119.232  28.195  1.00  0.00           C
ATOM   4026  C39 POPEP 146      45.893 119.091  29.675  1.00  0.00           C
ATOM   4029 0C31 POPEP 146      47.243 119.711  30.025  1.00  0.00           C
ATOM   4032 1C31 POPEP 146      47.563 119.662  31.515  1.00  0.00           C
ATOM   4035 2C31 POPEP 146      48.874 120.382  31.865  1.00  0.00           C
ATOM   4038 3C31 POPEP 146      48.794 121.921  31.745  1.00  0.00           C
ATOM   4041 4C31 POPEP 146      50.184 122.542  31.556  1.00  0.00           C
ATOM   4044 5C31 POPEP 146      50.233 124.031  31.905  1.00  0.00           C
ATOM   4047 6C31 POPEP 146      51.424 124.722  31.265  1.00  0.00           C
ATOM   4051  NH3 POPEQ 147      50.273 110.715  60.125  1.00  0.00           N
ATOM   4055  C12 POPEQ 147      50.004 110.195  61.515  1.00  0.00           C
ATOM   4058  C11 POPEQ 147      48.734 110.835  62.076  1.00  0.00           C
ATOM   4061  P   POPEQ 147      46.973 111.795  60.405  1.00  0.00           P
ATOM   4062  O13 POPEQ 147      45.924 112.455  61.215  1.00  0.00           O
ATOM   4063  O14 POPEQ 147      48.004 112.684  59.785  1.00  0.00           O
ATOM   4064  O11 POPEQ 147      46.164 111.095  59.256  1.00  0.00           O
ATOM   4065  O12 POPEQ 147      47.653 110.604  61.175  1.00  0.00           O
ATOM   4066  C1  POPEQ 147      46.723 110.324  58.205  1.00  0.00           C
ATOM   4069  C2  POPEQ 147      46.304 110.934  56.845  1.00  0.00           C
ATOM   4071  O21 POPEQ 147      46.824 110.184  55.725  1.00  0.00           O
ATOM   4072  C21 POPEQ 147      48.134 110.275  55.506  1.00  0.00           C
ATOM   4073  O22 POPEQ 147      48.953 110.814  56.226  1.00  0.00           O
ATOM   4074  C22 POPEQ 147      48.464 109.585  54.186  1.00  0.00           C
ATOM   4077  C3  POPEQ 147      46.604 112.464  56.775  1.00  0.00           C
ATOM   4080  O31 POPEQ 147      46.243 113.095  55.535  1.00  0.00           O
ATOM   4081  C31 POPEQ 147      44.973 113.484  55.436  1.00  0.00           C
ATOM   4082  O32 POPEQ 147      44.083 113.255  56.226  1.00  0.00           O
ATOM   4083  C32 POPEQ 147      44.813 114.311  54.155  1.00  0.00           C
ATOM   4086  C23 POPEQ 147      49.984 109.325  54.015  1.00  0.00           C
ATOM   4089  C24 POPEQ 147      50.793 110.564  53.605  1.00  0.00           C
ATOM   4092  C25 POPEQ 147      50.504 111.074  52.175  1.00  0.00           C
ATOM   4095  C26 POPEQ 147      50.914 110.095  51.075  1.00  0.00           C
ATOM   4098  C27 POPEQ 147      50.904 110.735  49.675  1.00  0.00           C
ATOM   4101  C28 POPEQ 147      51.153 109.725  48.545  1.00  0.00           C
ATOM   4104  C29 POPEQ 147      49.914 108.974  48.125  1.00  0.00           C
ATOM   4106 0C21 POPEQ 147      49.604 108.605  46.875  1.00  0.00           C
ATOM   4108 1C21 POPEQ 147      50.473 108.815  45.655  1.00  0.00           C
ATOM   4111 2C21 POPEQ 147      49.693 108.694  44.335  1.00  0.00           C
ATOM   4114 3C21 POPEQ 147      48.794 109.905  44.035  1.00  0.00           C
ATOM   4117 4C21 POPEQ 147      48.074 109.765  42.686  1.00  0.00           C
ATOM   4120 5C21 POPEQ 147      47.733 111.095  41.995  1.00  0.00           C
ATOM   4123 6C21 POPEQ 147      47.533 110.925  40.485  1.00  0.00           C
ATOM   4126 7C21 POPEQ 147      47.644 112.215  39.675  1.00  0.00           C
ATOM   4129 8C21 POPEQ 147      47.743 111.954  38.165  1.00  0.00           C
ATOM   4133  C33 POPEQ 147      43.544 113.925  53.355  1.00  0.00           C
ATOM   4136  C34 POPEQ 147      43.883 113.745  51.875  1.00  0.00           C
ATOM   4139  C35 POPEQ 147      42.973 114.472  50.886  1.00  0.00           C
ATOM   4142  C36 POPEQ 147      43.563 114.284  49.495  1.00  0.00           C
ATOM   4145  C37 POPEQ 147      42.833 114.932  48.316  1.00  0.00           C
ATOM   4148  C38 POPEQ 147      43.624 114.571  47.045  1.00  0.00           C
ATOM   4151  C39 POPEQ 147      43.274 115.342  45.775  1.00  0.00           C
ATOM   4154 0C31 POPEQ 147      44.233 114.911  44.655  1.00  0.00           C
ATOM   4157 1C31 POPEQ 147      44.004 115.561  43.295  1.00  0.00           C
ATOM   4160 2C31 POPEQ 147      45.144 115.191  42.336  1.00  0.00           C
ATOM   4163 3C31 POPEQ 147      44.773 115.212  40.835  1.00  0.00           C
ATOM   4166 4C31 POPEQ 147      44.183 116.522  40.275  1.00  0.00           C
ATOM   4169 5C31 POPEQ 147      44.104 116.452  38.736  1.00  0.00           C
ATOM   4172 6C31 POPEQ 147      43.274 117.562  38.085  1.00  0.00           C
ATOM   4176  NH3 POPER 148     101.534  37.505  64.516  1.00  0.00           N
ATOM   4180  C12 POPER 148     101.923  36.195  65.146  1.00  0.00           C
ATOM   4183  C11 POPER 148     103.042  35.475  64.376  1.00  0.00           C
ATOM   4186  P   POPER 148     103.063  33.165  63.035  1.00  0.00           P
ATOM   4187  O13 POPER 148     104.323  32.485  63.435  1.00  0.00           O
ATOM   4188  O14 POPER 148     101.874  32.305  62.815  1.00  0.00           O
ATOM   4189  O11 POPER 148     103.312  34.095  61.785  1.00  0.00           O
ATOM   4190  O12 POPER 148     102.644  34.125  64.205  1.00  0.00           O
ATOM   4191  C1  POPER 148     102.332  34.905  61.135  1.00  0.00           C
ATOM   4194  C2  POPER 148     103.013  35.995  60.245  1.00  0.00           C
ATOM   4196  O21 POPER 148     103.983  36.725  61.026  1.00  0.00           O
ATOM   4197  C21 POPER 148     105.013  37.145  60.296  1.00  0.00           C
ATOM   4198  O22 POPER 148     105.093  37.055  59.085  1.00  0.00           O
ATOM   4199  C22 POPER 148     106.104  37.725  61.175  1.00  0.00           C
ATOM   4202  C3  POPER 148     101.973  36.964  59.595  1.00  0.00           C
ATOM   4205  O31 POPER 148     101.413  36.405  58.396  1.00  0.00           O
ATOM   4206  C31 POPER 148     101.783  36.754  57.125  1.00  0.00           C
ATOM   4207  O32 POPER 148     101.563  36.025  56.166  1.00  0.00           O
ATOM   4208  C32 POPER 148     102.482  38.115  57.035  1.00  0.00           C
ATOM   4211  C23 POPER 148     107.254  38.385  60.375  1.00  0.00           C
ATOM   4214  C24 POPER 148     108.113  39.285  61.265  1.00  0.00           C
ATOM   4217  C25 POPER 148     109.012  40.265  60.495  1.00  0.00           C
ATOM   4220  C26 POPER 148     110.023  39.635  59.535  1.00  0.00           C
ATOM   4223  C27 POPER 148     110.624  40.725  58.625  1.00  0.00           C
ATOM   4226  C28 POPER 148     111.512  40.195  57.495  1.00  0.00           C
ATOM   4229  C29 POPER 148     110.793  39.515  56.366  1.00  0.00           C
ATOM   4231 0C21 POPER 148     110.414  40.075  55.205  1.00  0.00           C
ATOM   4233 1C21 POPER 148     110.573  41.525  54.805  1.00  0.00           C
ATOM   4236 2C21 POPER 148     109.234  42.225  54.485  1.00  0.00           C
ATOM   4239 3C21 POPER 148     108.623  41.835  53.125  1.00  0.00           C
ATOM   4242 4C21 POPER 148     107.294  42.565  52.885  1.00  0.00           C
ATOM   4245 5C21 POPER 148     106.843  42.585  51.416  1.00  0.00           C
ATOM   4248 6C21 POPER 148     107.663  43.565  50.565  1.00  0.00           C
ATOM   4251 7C21 POPER 148     106.983  43.945  49.245  1.00  0.00           C
ATOM   4254 8C21 POPER 148     107.583  45.215  48.625  1.00  0.00           C
ATOM   4258  C33 POPER 148     102.984  38.484  55.615  1.00  0.00           C
ATOM   4261  C34 POPER 148     101.944  39.245  54.795  1.00  0.00           C
ATOM   4264  C35 POPER 148     102.504  39.715  53.445  1.00  0.00           C
ATOM   4267  C36 POPER 148     101.524  40.634  52.695  1.00  0.00           C
ATOM   4270  C37 POPER 148     102.163  41.185  51.416  1.00  0.00           C
ATOM   4273  C38 POPER 148     101.973  42.695  51.255  1.00  0.00           C
ATOM   4276  C39 POPER 148     102.803  43.255  50.096  1.00  0.00           C
ATOM   4279 0C31 POPER 148     102.184  42.945  48.726  1.00  0.00           C
ATOM   4282 1C31 POPER 148     103.173  43.144  47.575  1.00  0.00           C
ATOM   4285 2C31 POPER 148     102.523  43.785  46.335  1.00  0.00           C
ATOM   4288 3C31 POPER 148     102.173  45.275  46.525  1.00  0.00           C
ATOM   4291 4C31 POPER 148     103.404  46.145  46.775  1.00  0.00           C
ATOM   4294 5C31 POPER 148     103.073  47.635  46.835  1.00  0.00           C
ATOM   4297 6C31 POPER 148     104.313  48.484  47.105  1.00  0.00           C
ATOM   4301  NH3 POPES 149      77.233 120.131  18.005  1.00  0.00           N
ATOM   4305  C12 POPES 149      76.473 119.232  18.955  1.00  0.00           C
ATOM   4308  C11 POPES 149      76.263 117.822  18.375  1.00  0.00           C
ATOM   4311  P   POPES 149      74.903 115.642  18.785  1.00  0.00           P
ATOM   4312  O13 POPES 149      73.493 115.652  18.325  1.00  0.00           O
ATOM   4313  O14 POPES 149      75.924 115.002  17.915  1.00  0.00           O
ATOM   4314  O11 POPES 149      74.873 114.882  20.155  1.00  0.00           O
ATOM   4315  O12 POPES 149      75.372 117.091  19.215  1.00  0.00           O
ATOM   4316  C1  POPES 149      73.883 115.192  21.145  1.00  0.00           C
ATOM   4319  C2  POPES 149      74.474 116.132  22.225  1.00  0.00           C
ATOM   4321  O21 POPES 149      74.183 115.652  23.566  1.00  0.00           O
ATOM   4322  C21 POPES 149      72.913 115.692  23.925  1.00  0.00           C
ATOM   4323  O22 POPES 149      71.953 115.852  23.195  1.00  0.00           O
ATOM   4324  C22 POPES 149      72.813 115.601  25.445  1.00  0.00           C
ATOM   4327  C3  POPES 149      74.122 117.641  22.045  1.00  0.00           C
ATOM   4330  O31 POPES 149      75.124 118.432  22.715  1.00  0.00           O
ATOM   4331  C31 POPES 149      74.964 119.731  22.595  1.00  0.00           C
ATOM   4332  O32 POPES 149      74.014 120.291  22.076  1.00  0.00           O
ATOM   4333  C32 POPES 149      76.253 120.421  23.055  1.00  0.00           C
ATOM   4336  C23 POPES 149      72.034 116.802  26.015  1.00  0.00           C
ATOM   4339  C24 POPES 149      72.354 117.082  27.495  1.00  0.00           C
ATOM   4342  C25 POPES 149      71.324 116.442  28.425  1.00  0.00           C
ATOM   4345  C26 POPES 149      71.674 116.641  29.895  1.00  0.00           C
ATOM   4348  C27 POPES 149      70.584 116.101  30.835  1.00  0.00           C
ATOM   4351  C28 POPES 149      71.044 116.062  32.305  1.00  0.00           C
ATOM   4354  C29 POPES 149      71.574 117.382  32.765  1.00  0.00           C
ATOM   4356 0C21 POPES 149      70.983 118.272  33.565  1.00  0.00           C
ATOM   4358 1C21 POPES 149      69.643 118.162  34.245  1.00  0.00           C
ATOM   4361 2C21 POPES 149      69.824 118.391  35.765  1.00  0.00           C
ATOM   4364 3C21 POPES 149      68.534 118.811  36.475  1.00  0.00           C
ATOM   4367 4C21 POPES 149      68.824 119.862  37.556  1.00  0.00           C
ATOM   4370 5C21 POPES 149      67.593 120.341  38.335  1.00  0.00           C
ATOM   4373 6C21 POPES 149      66.504 120.952  37.435  1.00  0.00           C
ATOM   4376 7C21 POPES 149      65.333 121.541  38.215  1.00  0.00           C
ATOM   4379 8C21 POPES 149      63.973 121.101  37.665  1.00  0.00           C
ATOM   4383  C33 POPES 149      76.042 121.792  23.755  1.00  0.00           C
ATOM   4386  C34 POPES 149      75.184 121.731  25.015  1.00  0.00           C
ATOM   4389  C35 POPES 149      75.794 120.942  26.175  1.00  0.00           C
ATOM   4392  C36 POPES 149      74.723 120.662  27.235  1.00  0.00           C
ATOM   4395  C37 POPES 149      75.233 119.871  28.435  1.00  0.00           C
ATOM   4398  C38 POPES 149      74.254 119.991  29.605  1.00  0.00           C
ATOM   4401  C39 POPES 149      74.773 119.412  30.925  1.00  0.00           C
ATOM   4404 0C31 POPES 149      74.122 120.141  32.105  1.00  0.00           C
ATOM   4407 1C31 POPES 149      74.614 119.662  33.475  1.00  0.00           C
ATOM   4410 2C31 POPES 149      74.223 120.612  34.616  1.00  0.00           C
ATOM   4413 3C31 POPES 149      74.754 122.042  34.415  1.00  0.00           C
ATOM   4416 4C31 POPES 149      74.894 122.822  35.725  1.00  0.00           C
ATOM   4419 5C31 POPES 149      75.163 124.311  35.486  1.00  0.00           C
ATOM   4422 6C31 POPES 149      75.644 125.042  36.736  1.00  0.00           C
ATOM   4426  NH3 POPET 150      43.393 111.165  60.816  1.00  0.00           N
ATOM   4430  C12 POPET 150      43.004 111.595  59.415  1.00  0.00           C
ATOM   4433  C11 POPET 150      42.883 110.394  58.465  1.00  0.00           C
ATOM   4436  P   POPET 150      40.764 108.815  58.215  1.00  0.00           P
ATOM   4437  O13 POPET 150      41.294 107.884  57.206  1.00  0.00           O
ATOM   4438  O14 POPET 150      39.813 108.285  59.225  1.00  0.00           O
ATOM   4439  O11 POPET 150      40.083 110.014  57.465  1.00  0.00           O
ATOM   4440  O12 POPET 150      41.973 109.454  58.995  1.00  0.00           O
ATOM   4441  C1  POPET 150      39.053 109.715  56.506  1.00  0.00           C
ATOM   4444  C2  POPET 150      39.163 110.695  55.306  1.00  0.00           C
ATOM   4446  O21 POPET 150      40.233 110.265  54.436  1.00  0.00           O
ATOM   4447  C21 POPET 150      39.973 110.244  53.146  1.00  0.00           C
ATOM   4448  O22 POPET 150      38.914 110.555  52.625  1.00  0.00           O
ATOM   4449  C22 POPET 150      41.203 109.794  52.355  1.00  0.00           C
ATOM   4452  C3  POPET 150      39.473 112.105  55.875  1.00  0.00           C
ATOM   4455  O31 POPET 150      39.293 113.145  54.906  1.00  0.00           O
ATOM   4456  C31 POPET 150      38.073 113.675  54.875  1.00  0.00           C
ATOM   4457  O32 POPET 150      37.144 113.355  55.585  1.00  0.00           O
ATOM   4458  C32 POPET 150      38.093 114.822  53.855  1.00  0.00           C
ATOM   4461  C23 POPET 150      40.964 109.925  50.835  1.00  0.00           C
ATOM   4464  C24 POPET 150      42.253 110.095  50.015  1.00  0.00           C
ATOM   4467  C25 POPET 150      41.983 110.475  48.545  1.00  0.00           C
ATOM   4470  C26 POPET 150      43.253 110.435  47.695  1.00  0.00           C
ATOM   4473  C27 POPET 150      43.043 110.674  46.185  1.00  0.00           C
ATOM   4476  C28 POPET 150      44.363 110.545  45.405  1.00  0.00           C
ATOM   4479  C29 POPET 150      44.254 110.755  43.925  1.00  0.00           C
ATOM   4481 0C21 POPET 150      43.833 109.855  43.015  1.00  0.00           C
ATOM   4483 1C21 POPET 150      43.334 108.465  43.305  1.00  0.00           C
ATOM   4486 2C21 POPET 150      44.384 107.364  43.076  1.00  0.00           C
ATOM   4489 3C21 POPET 150      44.854 107.265  41.615  1.00  0.00           C
ATOM   4492 4C21 POPET 150      45.984 106.245  41.416  1.00  0.00           C
ATOM   4495 5C21 POPET 150      46.453 106.245  39.955  1.00  0.00           C
ATOM   4498 6C21 POPET 150      47.674 105.365  39.675  1.00  0.00           C
ATOM   4501 7C21 POPET 150      48.233 105.545  38.255  1.00  0.00           C
ATOM   4504 8C21 POPET 150      49.443 104.655  37.955  1.00  0.00           C
ATOM   4508  C33 POPET 150      36.703 115.151  53.285  1.00  0.00           C
ATOM   4511  C34 POPET 150      36.693 116.352  52.315  1.00  0.00           C
ATOM   4514  C35 POPET 150      37.613 116.231  51.086  1.00  0.00           C
ATOM   4517  C36 POPET 150      37.323 115.032  50.166  1.00  0.00           C
ATOM   4520  C37 POPET 150      38.063 115.151  48.825  1.00  0.00           C
ATOM   4523  C38 POPET 150      37.883 113.945  47.885  1.00  0.00           C
ATOM   4526  C39 POPET 150      38.933 113.945  46.765  1.00  0.00           C
ATOM   4529 0C31 POPET 150      38.944 112.705  45.855  1.00  0.00           C
ATOM   4532 1C31 POPET 150      39.894 112.905  44.665  1.00  0.00           C
ATOM   4535 2C31 POPET 150      40.034 111.665  43.765  1.00  0.00           C
ATOM   4538 3C31 POPET 150      41.063 111.825  42.635  1.00  0.00           C
ATOM   4541 4C31 POPET 150      40.653 112.784  41.506  1.00  0.00           C
ATOM   4544 5C31 POPET 150      41.613 112.684  40.315  1.00  0.00           C
ATOM   4547 6C31 POPET 150      41.424 113.775  39.256  1.00  0.00           C
ATOM   4551  NH3 POPEU 151      31.733  65.534  21.236  1.00  0.00           N
ATOM   4555  C12 POPEU 151      31.514  65.455  19.745  1.00  0.00           C
ATOM   4558  C11 POPEU 151      30.573  66.594  19.305  1.00  0.00           C
ATOM   4561  P   POPEU 151      29.204  68.485  20.395  1.00  0.00           P
ATOM   4562  O13 POPEU 151      30.324  69.434  20.475  1.00  0.00           O
ATOM   4563  O14 POPEU 151      28.143  68.674  19.375  1.00  0.00           O
ATOM   4564  O11 POPEU 151      28.454  68.495  21.785  1.00  0.00           O
ATOM   4565  O12 POPEU 151      29.723  66.994  20.375  1.00  0.00           O
ATOM   4566  C1  POPEU 151      29.233  68.545  22.985  1.00  0.00           C
ATOM   4569  C2  POPEU 151      28.233  68.695  24.156  1.00  0.00           C
ATOM   4571  O21 POPEU 151      28.844  68.925  25.435  1.00  0.00           O
ATOM   4572  C21 POPEU 151      29.623  67.975  25.945  1.00  0.00           C
ATOM   4573  O22 POPEU 151      29.973  66.955  25.385  1.00  0.00           O
ATOM   4574  C22 POPEU 151      30.073  68.384  27.346  1.00  0.00           C
ATOM   4577  C3  POPEU 151      27.183  67.544  24.165  1.00  0.00           C
ATOM   4580  O31 POPEU 151      25.963  67.975  24.795  1.00  0.00           O
ATOM   4581  C31 POPEU 151      25.933  67.844  26.105  1.00  0.00           C
ATOM   4582  O32 POPEU 151      26.804  67.305  26.795  1.00  0.00           O
ATOM   4583  C32 POPEU 151      24.653  68.405  26.665  1.00  0.00           C
ATOM   4586  C23 POPEU 151      30.303  67.165  28.295  1.00  0.00           C
ATOM   4589  C24 POPEU 151      30.624  67.595  29.735  1.00  0.00           C
ATOM   4592  C25 POPEU 151      30.823  66.405  30.685  1.00  0.00           C
ATOM   4595  C26 POPEU 151      30.653  66.765  32.175  1.00  0.00           C
ATOM   4598  C27 POPEU 151      31.433  65.814  33.105  1.00  0.00           C
ATOM   4601  C28 POPEU 151      32.664  66.454  33.765  1.00  0.00           C
ATOM   4604  C29 POPEU 151      33.653  66.994  32.756  1.00  0.00           C
ATOM   4606 0C21 POPEU 151      34.993  66.905  32.826  1.00  0.00           C
ATOM   4608 1C21 POPEU 151      35.793  66.275  33.936  1.00  0.00           C
ATOM   4611 2C21 POPEU 151      36.264  64.854  33.545  1.00  0.00           C
ATOM   4614 3C21 POPEU 151      37.264  64.854  32.385  1.00  0.00           C
ATOM   4617 4C21 POPEU 151      37.594  63.445  31.885  1.00  0.00           C
ATOM   4620 5C21 POPEU 151      38.194  63.484  30.485  1.00  0.00           C
ATOM   4623 6C21 POPEU 151      38.354  62.105  29.846  1.00  0.00           C
ATOM   4626 7C21 POPEU 151      38.894  62.245  28.425  1.00  0.00           C
ATOM   4629 8C21 POPEU 151      38.993  60.925  27.665  1.00  0.00           C
ATOM   4633  C33 POPEU 151      24.674  68.265  28.185  1.00  0.00           C
ATOM   4636  C34 POPEU 151      23.314  68.345  28.865  1.00  0.00           C
ATOM   4639  C35 POPEU 151      23.463  68.515  30.395  1.00  0.00           C
ATOM   4642  C36 POPEU 151      24.523  67.575  30.975  1.00  0.00           C
ATOM   4645  C37 POPEU 151      24.934  67.695  32.445  1.00  0.00           C
ATOM   4648  C38 POPEU 151      26.323  67.044  32.605  1.00  0.00           C
ATOM   4651  C39 POPEU 151      26.793  66.845  34.035  1.00  0.00           C
ATOM   4654 0C31 POPEU 151      26.163  65.625  34.705  1.00  0.00           C
ATOM   4657 1C31 POPEU 151      26.593  65.464  36.166  1.00  0.00           C
ATOM   4660 2C31 POPEU 151      25.963  64.235  36.826  1.00  0.00           C
ATOM   4663 3C31 POPEU 151      26.033  64.294  38.355  1.00  0.00           C
ATOM   4666 4C31 POPEU 151      25.573  62.985  39.006  1.00  0.00           C
ATOM   4669 5C31 POPEU 151      25.534  63.074  40.535  1.00  0.00           C
ATOM   4672 6C31 POPEU 151      25.133  61.754  41.195  1.00  0.00           C
ATOM   4676  NH3 POPEV 152      69.183  29.125  63.295  1.00  0.00           N
ATOM   4680  C12 POPEV 152      69.924  29.675  62.105  1.00  0.00           C
ATOM   4683  C11 POPEV 152      70.813  28.605  61.486  1.00  0.00           C
ATOM   4686  P   POPEV 152      73.113  27.535  62.045  1.00  0.00           P
ATOM   4687  O13 POPEV 152      74.203  28.515  62.215  1.00  0.00           O
ATOM   4688  O14 POPEV 152      73.214  26.235  62.736  1.00  0.00           O
ATOM   4689  O11 POPEV 152      72.883  27.175  60.525  1.00  0.00           O
ATOM   4690  O12 POPEV 152      71.764  28.195  62.465  1.00  0.00           O
ATOM   4691  C1  POPEV 152      73.903  26.465  59.815  1.00  0.00           C
ATOM   4694  C2  POPEV 152      74.924  27.455  59.235  1.00  0.00           C
ATOM   4696  O21 POPEV 152      74.534  27.795  57.905  1.00  0.00           O
ATOM   4697  C21 POPEV 152      73.653  28.785  57.806  1.00  0.00           C
ATOM   4698  O22 POPEV 152      73.093  29.375  58.715  1.00  0.00           O
ATOM   4699  C22 POPEV 152      73.473  29.085  56.315  1.00  0.00           C
ATOM   4702  C3  POPEV 152      76.343  26.825  59.235  1.00  0.00           C
ATOM   4705  O31 POPEV 152      77.333  27.624  58.545  1.00  0.00           O
ATOM   4706  C31 POPEV 152      77.663  28.735  59.195  1.00  0.00           C
ATOM   4707  O32 POPEV 152      77.223  29.055  60.296  1.00  0.00           O
ATOM   4708  C32 POPEV 152      78.674  29.575  58.405  1.00  0.00           C
ATOM   4711  C23 POPEV 152      74.014  30.485  55.956  1.00  0.00           C
ATOM   4714  C24 POPEV 152      74.523  30.565  54.515  1.00  0.00           C
ATOM   4717  C25 POPEV 152      75.273  31.875  54.265  1.00  0.00           C
ATOM   4720  C26 POPEV 152      76.074  31.875  52.965  1.00  0.00           C
ATOM   4723  C27 POPEV 152      76.883  33.155  52.796  1.00  0.00           C
ATOM   4726  C28 POPEV 152      77.843  33.165  51.605  1.00  0.00           C
ATOM   4729  C29 POPEV 152      79.093  32.364  51.905  1.00  0.00           C
ATOM   4731 0C21 POPEV 152      79.803  31.625  51.035  1.00  0.00           C
ATOM   4733 1C21 POPEV 152      79.552  31.485  49.566  1.00  0.00           C
ATOM   4736 2C21 POPEV 152      80.853  31.774  48.785  1.00  0.00           C
ATOM   4739 3C21 POPEV 152      80.753  31.465  47.285  1.00  0.00           C
ATOM   4742 4C21 POPEV 152      79.913  32.485  46.495  1.00  0.00           C
ATOM   4745 5C21 POPEV 152      80.014  32.315  44.976  1.00  0.00           C
ATOM   4748 6C21 POPEV 152      81.403  32.665  44.415  1.00  0.00           C
ATOM   4751 7C21 POPEV 152      81.534  32.425  42.906  1.00  0.00           C
ATOM   4754 8C21 POPEV 152      82.924  32.754  42.355  1.00  0.00           C
ATOM   4758  C33 POPEV 152      78.893  29.115  56.936  1.00  0.00           C
ATOM   4761  C34 POPEV 152      79.833  30.065  56.175  1.00  0.00           C
ATOM   4764  C35 POPEV 152      79.754  29.915  54.646  1.00  0.00           C
ATOM   4767  C36 POPEV 152      80.052  28.495  54.155  1.00  0.00           C
ATOM   4770  C37 POPEV 152      79.844  28.344  52.635  1.00  0.00           C
ATOM   4773  C38 POPEV 152      79.754  26.865  52.225  1.00  0.00           C
ATOM   4776  C39 POPEV 152      81.104  26.215  51.925  1.00  0.00           C
ATOM   4779 0C31 POPEV 152      81.563  26.444  50.475  1.00  0.00           C
ATOM   4782 1C31 POPEV 152      82.692  25.475  50.085  1.00  0.00           C
ATOM   4785 2C31 POPEV 152      83.033  25.515  48.586  1.00  0.00           C
ATOM   4788 3C31 POPEV 152      82.832  24.165  47.866  1.00  0.00           C
ATOM   4791 4C31 POPEV 152      83.574  22.985  48.505  1.00  0.00           C
ATOM   4794 5C31 POPEV 152      83.442  21.675  47.726  1.00  0.00           C
ATOM   4797 6C31 POPEV 152      84.003  20.475  48.505  1.00  0.00           C
ATOM   4801  NH3 POPEW 153      32.304 133.182  60.445  1.00  0.00           N
ATOM   4805  C12 POPEW 153      32.063 131.732  60.745  1.00  0.00           C
ATOM   4808  C11 POPEW 153      31.614 130.972  59.495  1.00  0.00           C
ATOM   4811  P   POPEW 153      31.173 128.442  59.925  1.00  0.00           P
ATOM   4812  O13 POPEW 153      32.023 127.322  60.405  1.00  0.00           O
ATOM   4813  O14 POPEW 153      30.034 128.912  60.735  1.00  0.00           O
ATOM   4814  O11 POPEW 153      30.733 128.022  58.475  1.00  0.00           O
ATOM   4815  O12 POPEW 153      32.113 129.652  59.605  1.00  0.00           O
ATOM   4816  C1  POPEW 153      29.573 127.222  58.316  1.00  0.00           C
ATOM   4819  C2  POPEW 153      29.263 127.052  56.806  1.00  0.00           C
ATOM   4821  O21 POPEW 153      29.434 128.342  56.185  1.00  0.00           O
ATOM   4822  C21 POPEW 153      29.923 128.302  54.965  1.00  0.00           C
ATOM   4823  O22 POPEW 153      30.264 127.302  54.355  1.00  0.00           O
ATOM   4824  C22 POPEW 153      30.104 129.722  54.415  1.00  0.00           C
ATOM   4827  C3  POPEW 153      27.813 126.522  56.635  1.00  0.00           C
ATOM   4830  O31 POPEW 153      27.323 126.582  55.275  1.00  0.00           O
ATOM   4831  C31 POPEW 153      27.713 125.552  54.506  1.00  0.00           C
ATOM   4832  O32 POPEW 153      28.354 124.592  54.896  1.00  0.00           O
ATOM   4833  C32 POPEW 153      27.243 125.782  53.065  1.00  0.00           C
ATOM   4836  C23 POPEW 153      29.523 129.832  52.995  1.00  0.00           C
ATOM   4839  C24 POPEW 153      30.354 130.722  52.045  1.00  0.00           C
ATOM   4842  C25 POPEW 153      31.684 130.132  51.546  1.00  0.00           C
ATOM   4845  C26 POPEW 153      31.514 128.792  50.795  1.00  0.00           C
ATOM   4848  C27 POPEW 153      32.683 128.472  49.846  1.00  0.00           C
ATOM   4851  C28 POPEW 153      32.804 126.962  49.566  1.00  0.00           C
ATOM   4854  C29 POPEW 153      33.383 126.562  48.225  1.00  0.00           C
ATOM   4856 0C21 POPEW 153      34.593 126.872  47.745  1.00  0.00           C
ATOM   4858 1C21 POPEW 153      35.674 127.632  48.465  1.00  0.00           C
ATOM   4861 2C21 POPEW 153      37.053 127.482  47.806  1.00  0.00           C
ATOM   4864 3C21 POPEW 153      37.203 128.312  46.525  1.00  0.00           C
ATOM   4867 4C21 POPEW 153      38.484 127.972  45.765  1.00  0.00           C
ATOM   4870 5C21 POPEW 153      38.493 128.562  44.345  1.00  0.00           C
ATOM   4873 6C21 POPEW 153      39.723 128.132  43.545  1.00  0.00           C
ATOM   4876 7C21 POPEW 153      39.653 128.562  42.065  1.00  0.00           C
ATOM   4879 8C21 POPEW 153      40.873 128.122  41.255  1.00  0.00           C
ATOM   4883  C33 POPEW 153      28.373 125.582  52.025  1.00  0.00           C
ATOM   4886  C34 POPEW 153      27.943 125.712  50.556  1.00  0.00           C
ATOM   4889  C35 POPEW 153      29.053 125.222  49.595  1.00  0.00           C
ATOM   4892  C36 POPEW 153      28.933 125.732  48.146  1.00  0.00           C
ATOM   4895  C37 POPEW 153      29.913 125.042  47.175  1.00  0.00           C
ATOM   4898  C38 POPEW 153      30.483 125.942  46.065  1.00  0.00           C
ATOM   4901  C39 POPEW 153      31.493 125.212  45.155  1.00  0.00           C
ATOM   4904 0C31 POPEW 153      32.313 126.152  44.245  1.00  0.00           C
ATOM   4907 1C31 POPEW 153      33.624 125.532  43.705  1.00  0.00           C
ATOM   4910 2C31 POPEW 153      33.443 124.432  42.646  1.00  0.00           C
ATOM   4913 3C31 POPEW 153      33.063 124.942  41.245  1.00  0.00           C
ATOM   4916 4C31 POPEW 153      34.203 125.582  40.445  1.00  0.00           C
ATOM   4919 5C31 POPEW 153      33.714 126.162  39.115  1.00  0.00           C
ATOM   4922 6C31 POPEW 153      34.833 126.712  38.225  1.00  0.00           C
ATOM   4926  NH3 POPEX 154      85.563  90.214  63.755  1.00  0.00           N
ATOM   4930  C12 POPEX 154      86.953  90.095  64.326  1.00  0.00           C
ATOM   4933  C11 POPEX 154      87.683  88.885  63.745  1.00  0.00           C
ATOM   4936  P   POPEX 154      89.882  87.535  64.116  1.00  0.00           P
ATOM   4937  O13 POPEX 154      90.493  87.134  65.396  1.00  0.00           O
ATOM   4938  O14 POPEX 154      89.113  86.494  63.375  1.00  0.00           O
ATOM   4939  O11 POPEX 154      91.044  88.125  63.245  1.00  0.00           O
ATOM   4940  O12 POPEX 154      88.983  88.824  64.326  1.00  0.00           O
ATOM   4941  C1  POPEX 154      91.004  88.465  61.875  1.00  0.00           C
ATOM   4944  C2  POPEX 154      92.472  88.465  61.366  1.00  0.00           C
ATOM   4946  O21 POPEX 154      92.774  89.365  60.285  1.00  0.00           O
ATOM   4947  C21 POPEX 154      91.983  89.515  59.256  1.00  0.00           C
ATOM   4948  O22 POPEX 154      90.843  89.115  59.125  1.00  0.00           O
ATOM   4949  C22 POPEX 154      92.832  90.165  58.146  1.00  0.00           C
ATOM   4952  C3  POPEX 154      93.023  87.015  61.135  1.00  0.00           C
ATOM   4955  O31 POPEX 154      93.353  86.685  59.766  1.00  0.00           O
ATOM   4956  C31 POPEX 154      94.533  87.134  59.345  1.00  0.00           C
ATOM   4957  O32 POPEX 154      95.284  87.884  59.945  1.00  0.00           O
ATOM   4958  C32 POPEX 154      94.854  86.544  57.985  1.00  0.00           C
ATOM   4961  C23 POPEX 154      92.062  91.044  57.155  1.00  0.00           C
ATOM   4964  C24 POPEX 154      92.854  91.434  55.905  1.00  0.00           C
ATOM   4967  C25 POPEX 154      91.993  92.294  54.965  1.00  0.00           C
ATOM   4970  C26 POPEX 154      92.593  92.455  53.565  1.00  0.00           C
ATOM   4973  C27 POPEX 154      91.983  93.635  52.796  1.00  0.00           C
ATOM   4976  C28 POPEX 154      92.003  93.414  51.265  1.00  0.00           C
ATOM   4979  C29 POPEX 154      92.354  94.645  50.485  1.00  0.00           C
ATOM   4981 0C21 POPEX 154      91.664  95.114  49.436  1.00  0.00           C
ATOM   4983 1C21 POPEX 154      90.443  94.454  48.855  1.00  0.00           C
ATOM   4986 2C21 POPEX 154      90.023  95.114  47.535  1.00  0.00           C
ATOM   4989 3C21 POPEX 154      88.802  94.435  46.896  1.00  0.00           C
ATOM   4992 4C21 POPEX 154      88.533  94.905  45.455  1.00  0.00           C
ATOM   4995 5C21 POPEX 154      88.293  96.415  45.315  1.00  0.00           C
ATOM   4998 6C21 POPEX 154      87.993  96.825  43.866  1.00  0.00           C
ATOM   5001 7C21 POPEX 154      87.784  98.344  43.705  1.00  0.00           C
ATOM   5004 8C21 POPEX 154      87.563  98.764  42.255  1.00  0.00           C
ATOM   5008  C33 POPEX 154      95.373  87.604  56.995  1.00  0.00           C
ATOM   5011  C34 POPEX 154      94.854  87.355  55.576  1.00  0.00           C
ATOM   5014  C35 POPEX 154      95.453  86.105  54.925  1.00  0.00           C
ATOM   5017  C36 POPEX 154      94.894  85.835  53.526  1.00  0.00           C
ATOM   5020  C37 POPEX 154      95.733  84.804  52.775  1.00  0.00           C
ATOM   5023  C38 POPEX 154      95.083  84.305  51.486  1.00  0.00           C
ATOM   5026  C39 POPEX 154      96.074  83.565  50.565  1.00  0.00           C
ATOM   5029 0C31 POPEX 154      96.553  82.215  51.115  1.00  0.00           C
ATOM   5032 1C31 POPEX 154      97.482  81.504  50.116  1.00  0.00           C
ATOM   5035 2C31 POPEX 154      97.823  80.055  50.515  1.00  0.00           C
ATOM   5038 3C31 POPEX 154      98.523  79.325  49.355  1.00  0.00           C
ATOM   5041 4C31 POPEX 154      98.924  77.885  49.675  1.00  0.00           C
ATOM   5044 5C31 POPEX 154      99.123  77.055  48.386  1.00  0.00           C
ATOM   5047 6C31 POPEX 154      99.882  75.754  48.586  1.00  0.00           C
ATOM   5051  NH3 POPEY 155      59.063  97.374  17.605  1.00  0.00           N
ATOM   5055  C12 POPEY 155      58.063  98.395  17.175  1.00  0.00           C
ATOM   5058  C11 POPEY 155      57.304  98.875  18.425  1.00  0.00           C
ATOM   5061  P   POPEY 155      57.174 101.434  18.255  1.00  0.00           P
ATOM   5062  O13 POPEY 155      58.523 101.434  17.685  1.00  0.00           O
ATOM   5063  O14 POPEY 155      56.283 102.514  17.835  1.00  0.00           O
ATOM   5064  O11 POPEY 155      57.383 101.485  19.815  1.00  0.00           O
ATOM   5065  O12 POPEY 155      56.504 100.014  18.105  1.00  0.00           O
ATOM   5066  C1  POPEY 155      56.374 101.214  20.775  1.00  0.00           C
ATOM   5069  C2  POPEY 155      56.824 100.144  21.816  1.00  0.00           C
ATOM   5071  O21 POPEY 155      55.854 100.074  22.875  1.00  0.00           O
ATOM   5072  C21 POPEY 155      55.743 101.095  23.685  1.00  0.00           C
ATOM   5073  O22 POPEY 155      56.444 102.094  23.736  1.00  0.00           O
ATOM   5074  C22 POPEY 155      54.573 100.855  24.615  1.00  0.00           C
ATOM   5077  C3  POPEY 155      58.293 100.305  22.346  1.00  0.00           C
ATOM   5080  O31 POPEY 155      58.474  99.414  23.465  1.00  0.00           O
ATOM   5081  C31 POPEY 155      58.874  99.934  24.615  1.00  0.00           C
ATOM   5082  O32 POPEY 155      59.534 100.934  24.775  1.00  0.00           O
ATOM   5083  C32 POPEY 155      58.334  99.065  25.745  1.00  0.00           C
ATOM   5086  C23 POPEY 155      54.503 101.945  25.695  1.00  0.00           C
ATOM   5089  C24 POPEY 155      53.493 101.615  26.785  1.00  0.00           C
ATOM   5092  C25 POPEY 155      53.414 102.735  27.835  1.00  0.00           C
ATOM   5095  C26 POPEY 155      52.603 102.334  29.056  1.00  0.00           C
ATOM   5098  C27 POPEY 155      53.474 101.604  30.085  1.00  0.00           C
ATOM   5101  C28 POPEY 155      52.714 101.264  31.375  1.00  0.00           C
ATOM   5104  C29 POPEY 155      51.613 100.275  31.105  1.00  0.00           C
ATOM   5106 0C21 POPEY 155      50.723  99.895  32.025  1.00  0.00           C
ATOM   5108 1C21 POPEY 155      50.723 100.324  33.465  1.00  0.00           C
ATOM   5111 2C21 POPEY 155      50.674  99.085  34.355  1.00  0.00           C
ATOM   5114 3C21 POPEY 155      50.613  99.435  35.845  1.00  0.00           C
ATOM   5117 4C21 POPEY 155      50.793  98.204  36.745  1.00  0.00           C
ATOM   5120 5C21 POPEY 155      49.763  97.094  36.455  1.00  0.00           C
ATOM   5123 6C21 POPEY 155      49.953  95.884  37.375  1.00  0.00           C
ATOM   5126 7C21 POPEY 155      48.883  94.804  37.186  1.00  0.00           C
ATOM   5129 8C21 POPEY 155      49.233  93.455  37.846  1.00  0.00           C
ATOM   5133  C33 POPEY 155      58.274  99.755  27.135  1.00  0.00           C
ATOM   5136  C34 POPEY 155      57.733  98.794  28.195  1.00  0.00           C
ATOM   5139  C35 POPEY 155      57.633  99.375  29.605  1.00  0.00           C
ATOM   5142  C36 POPEY 155      56.893  98.414  30.555  1.00  0.00           C
ATOM   5145  C37 POPEY 155      56.803  98.964  31.986  1.00  0.00           C
ATOM   5148  C38 POPEY 155      55.834  98.185  32.885  1.00  0.00           C
ATOM   5151  C39 POPEY 155      56.434  96.905  33.475  1.00  0.00           C
ATOM   5154 0C31 POPEY 155      55.433  96.145  34.365  1.00  0.00           C
ATOM   5157 1C31 POPEY 155      56.023  94.845  34.935  1.00  0.00           C
ATOM   5160 2C31 POPEY 155      54.973  93.994  35.665  1.00  0.00           C
ATOM   5163 3C31 POPEY 155      55.543  92.724  36.315  1.00  0.00           C
ATOM   5166 4C31 POPEY 155      56.543  93.034  37.445  1.00  0.00           C
ATOM   5169 5C31 POPEY 155      57.034  91.784  38.185  1.00  0.00           C
ATOM   5172 6C31 POPEY 155      57.993  92.115  39.326  1.00  0.00           C
ATOM   5176  NH3 POPEZ 156      41.493 127.302  18.935  1.00  0.00           N
ATOM   5180  C12 POPEZ 156      42.723 126.531  19.355  1.00  0.00           C
ATOM   5183  C11 POPEZ 156      43.433 125.841  18.165  1.00  0.00           C
ATOM   5186  P   POPEZ 156      44.313 123.492  18.975  1.00  0.00           P
ATOM   5187  O13 POPEZ 156      45.653 122.992  19.355  1.00  0.00           O
ATOM   5188  O14 POPEZ 156      43.653 122.832  17.835  1.00  0.00           O
ATOM   5189  O11 POPEZ 156      43.373 123.502  20.255  1.00  0.00           O
ATOM   5190  O12 POPEZ 156      44.493 125.022  18.645  1.00  0.00           O
ATOM   5191  C1  POPEZ 156      42.843 122.272  20.765  1.00  0.00           C
ATOM   5194  C2  POPEZ 156      42.304 122.452  22.215  1.00  0.00           C
ATOM   5196  O21 POPEZ 156      41.754 121.192  22.635  1.00  0.00           O
ATOM   5197  C21 POPEZ 156      41.793 120.972  23.935  1.00  0.00           C
ATOM   5198  O22 POPEZ 156      42.393 121.641  24.755  1.00  0.00           O
ATOM   5199  C22 POPEZ 156      41.003 119.692  24.245  1.00  0.00           C
ATOM   5202  C3  POPEZ 156      41.243 123.592  22.305  1.00  0.00           C
ATOM   5205  O31 POPEZ 156      40.284 123.432  23.365  1.00  0.00           O
ATOM   5206  C31 POPEZ 156      40.324 124.021  24.565  1.00  0.00           C
ATOM   5207  O32 POPEZ 156      39.434 123.942  25.385  1.00  0.00           O
ATOM   5208  C32 POPEZ 156      41.583 124.851  24.865  1.00  0.00           C
ATOM   5211  C23 POPEZ 156      41.073 119.211  25.715  1.00  0.00           C
ATOM   5214  C24 POPEZ 156      39.894 119.711  26.565  1.00  0.00           C
ATOM   5217  C25 POPEZ 156      40.133 121.052  27.265  1.00  0.00           C
ATOM   5220  C26 POPEZ 156      41.194 120.972  28.375  1.00  0.00           C
ATOM   5223  C27 POPEZ 156      41.243 122.272  29.195  1.00  0.00           C
ATOM   5226  C28 POPEZ 156      41.903 122.152  30.576  1.00  0.00           C
ATOM   5229  C29 POPEZ 156      43.354 121.752  30.476  1.00  0.00           C
ATOM   5231 0C21 POPEZ 156      44.413 122.342  31.055  1.00  0.00           C
ATOM   5233 1C21 POPEZ 156      44.393 123.542  31.955  1.00  0.00           C
ATOM   5236 2C21 POPEZ 156      44.174 123.192  33.436  1.00  0.00           C
ATOM   5239 3C21 POPEZ 156      45.264 122.292  34.026  1.00  0.00           C
ATOM   5242 4C21 POPEZ 156      45.174 122.231  35.556  1.00  0.00           C
ATOM   5245 5C21 POPEZ 156      46.104 121.192  36.175  1.00  0.00           C
ATOM   5248 6C21 POPEZ 156      46.013 121.212  37.705  1.00  0.00           C
ATOM   5251 7C21 POPEZ 156      46.863 120.122  38.355  1.00  0.00           C
ATOM   5254 8C21 POPEZ 156      47.003 120.312  39.865  1.00  0.00           C
ATOM   5258  C33 POPEZ 156      42.003 124.722  26.345  1.00  0.00           C
ATOM   5261  C34 POPEZ 156      43.344 125.402  26.635  1.00  0.00           C
ATOM   5264  C35 POPEZ 156      44.043 124.912  27.906  1.00  0.00           C
ATOM   5267  C36 POPEZ 156      45.563 125.131  27.795  1.00  0.00           C
ATOM   5270  C37 POPEZ 156      46.343 124.472  28.935  1.00  0.00           C
ATOM   5273  C38 POPEZ 156      47.854 124.722  28.835  1.00  0.00           C
ATOM   5276  C39 POPEZ 156      48.484 124.112  27.585  1.00  0.00           C
ATOM   5279 0C31 POPEZ 156      49.944 124.542  27.425  1.00  0.00           C
ATOM   5282 1C31 POPEZ 156      50.543 124.041  26.115  1.00  0.00           C
ATOM   5285 2C31 POPEZ 156      52.003 124.451  25.955  1.00  0.00           C
ATOM   5288 3C31 POPEZ 156      52.203 125.872  25.435  1.00  0.00           C
ATOM   5291 4C31 POPEZ 156      53.674 126.261  25.515  1.00  0.00           C
ATOM   5294 5C31 POPEZ 156      54.043 127.402  24.575  1.00  0.00           C
ATOM   5297 6C31 POPEZ 156      55.333 128.091  25.015  1.00  0.00           C
ATOM   5301  NH3 POPEa 157      16.663 106.065  57.885  1.00  0.00           N
ATOM   5305  C12 POPEa 157      17.633 107.215  57.835  1.00  0.00           C
ATOM   5308  C11 POPEa 157      17.934 107.665  56.385  1.00  0.00           C
ATOM   5311  P   POPEa 157      19.174 109.915  56.985  1.00  0.00           P
ATOM   5312  O13 POPEa 157      19.543 109.684  58.396  1.00  0.00           O
ATOM   5313  O14 POPEa 157      17.903 110.645  56.725  1.00  0.00           O
ATOM   5314  O11 POPEa 157      20.383 110.664  56.296  1.00  0.00           O
ATOM   5315  O12 POPEa 157      19.104 108.495  56.285  1.00  0.00           O
ATOM   5316  C1  POPEa 157      21.163 110.084  55.245  1.00  0.00           C
ATOM   5319  C2  POPEa 157      20.633 110.545  53.866  1.00  0.00           C
ATOM   5321  O21 POPEa 157      21.124 109.605  52.896  1.00  0.00           O
ATOM   5322  C21 POPEa 157      20.224 109.185  52.035  1.00  0.00           C
ATOM   5323  O22 POPEa 157      19.114 109.664  51.875  1.00  0.00           O
ATOM   5324  C22 POPEa 157      20.753 107.945  51.315  1.00  0.00           C
ATOM   5327  C3  POPEa 157      21.103 111.985  53.555  1.00  0.00           C
ATOM   5330  O31 POPEa 157      20.373 112.565  52.445  1.00  0.00           O
ATOM   5331  C31 POPEa 157      20.743 113.834  52.266  1.00  0.00           C
ATOM   5332  O32 POPEa 157      21.653 114.372  52.875  1.00  0.00           O
ATOM   5333  C32 POPEa 157      19.854 114.501  51.226  1.00  0.00           C
ATOM   5336  C23 POPEa 157      19.694 106.825  51.245  1.00  0.00           C
ATOM   5339  C24 POPEa 157      20.243 105.534  50.605  1.00  0.00           C
ATOM   5342  C25 POPEa 157      20.454 105.655  49.085  1.00  0.00           C
ATOM   5345  C26 POPEa 157      19.214 105.294  48.265  1.00  0.00           C
ATOM   5348  C27 POPEa 157      19.463 105.524  46.765  1.00  0.00           C
ATOM   5351  C28 POPEa 157      18.413 104.874  45.845  1.00  0.00           C
ATOM   5354  C29 POPEa 157      18.844 105.065  44.405  1.00  0.00           C
ATOM   5356 0C21 POPEa 157      18.104 105.485  43.365  1.00  0.00           C
ATOM   5358 1C21 POPEa 157      16.644 105.835  43.355  1.00  0.00           C
ATOM   5361 2C21 POPEa 157      15.753 104.655  42.936  1.00  0.00           C
ATOM   5364 3C21 POPEa 157      16.204 103.934  41.646  1.00  0.00           C
ATOM   5367 4C21 POPEa 157      15.203 102.865  41.145  1.00  0.00           C
ATOM   5370 5C21 POPEa 157      15.733 102.085  39.935  1.00  0.00           C
ATOM   5373 6C21 POPEa 157      16.604 100.875  40.315  1.00  0.00           C
ATOM   5376 7C21 POPEa 157      17.293 100.214  39.115  1.00  0.00           C
ATOM   5379 8C21 POPEa 157      18.363  99.195  39.505  1.00  0.00           C
ATOM   5383  C33 POPEa 157      20.534 115.722  50.545  1.00  0.00           C
ATOM   5386  C34 POPEa 157      19.573 116.522  49.646  1.00  0.00           C
ATOM   5389  C35 POPEa 157      19.043 115.722  48.435  1.00  0.00           C
ATOM   5392  C36 POPEa 157      19.783 116.052  47.136  1.00  0.00           C
ATOM   5395  C37 POPEa 157      19.723 114.902  46.115  1.00  0.00           C
ATOM   5398  C38 POPEa 157      20.893 114.922  45.135  1.00  0.00           C
ATOM   5401  C39 POPEa 157      20.793 115.962  44.006  1.00  0.00           C
ATOM   5404 0C31 POPEa 157      20.213 115.382  42.705  1.00  0.00           C
ATOM   5407 1C31 POPEa 157      20.424 116.341  41.525  1.00  0.00           C
ATOM   5410 2C31 POPEa 157      19.854 115.841  40.195  1.00  0.00           C
ATOM   5413 3C31 POPEa 157      20.713 114.762  39.515  1.00  0.00           C
ATOM   5416 4C31 POPEa 157      20.273 114.542  38.065  1.00  0.00           C
ATOM   5419 5C31 POPEa 157      21.124 113.505  37.326  1.00  0.00           C
ATOM   5422 6C31 POPEa 157      20.884 113.515  35.815  1.00  0.00           C
ATOM   5426  NH3 POPEb 158      15.394  13.495  55.865  1.00  0.00           N
ATOM   5430  C12 POPEb 158      16.593  13.675  54.976  1.00  0.00           C
ATOM   5433  C11 POPEb 158      17.573  14.685  55.585  1.00  0.00           C
ATOM   5436  P   POPEb 158      17.113  15.645  57.985  1.00  0.00           P
ATOM   5437  O13 POPEb 158      17.153  15.085  59.355  1.00  0.00           O
ATOM   5438  O14 POPEb 158      17.773  16.925  57.675  1.00  0.00           O
ATOM   5439  O11 POPEb 158      15.623  15.645  57.425  1.00  0.00           O
ATOM   5440  O12 POPEb 158      17.703  14.545  57.006  1.00  0.00           O
ATOM   5441  C1  POPEb 158      14.813  16.815  57.515  1.00  0.00           C
ATOM   5444  C2  POPEb 158      13.804  16.915  56.325  1.00  0.00           C
ATOM   5446  O21 POPEb 158      14.424  16.425  55.105  1.00  0.00           O
ATOM   5447  C21 POPEb 158      13.524  16.045  54.195  1.00  0.00           C
ATOM   5448  O22 POPEb 158      12.413  15.625  54.475  1.00  0.00           O
ATOM   5449  C22 POPEb 158      14.114  16.235  52.796  1.00  0.00           C
ATOM   5452  C3  POPEb 158      13.264  18.385  56.156  1.00  0.00           C
ATOM   5455  O31 POPEb 158      13.554  18.955  54.846  1.00  0.00           O
ATOM   5456  C31 POPEb 158      14.073  20.175  54.815  1.00  0.00           C
ATOM   5457  O32 POPEb 158      14.424  20.825  55.785  1.00  0.00           O
ATOM   5458  C32 POPEb 158      14.114  20.675  53.365  1.00  0.00           C
ATOM   5461  C23 POPEb 158      14.083  14.965  51.905  1.00  0.00           C
ATOM   5464  C24 POPEb 158      13.784  15.285  50.425  1.00  0.00           C
ATOM   5467  C25 POPEb 158      14.984  15.375  49.475  1.00  0.00           C
ATOM   5470  C26 POPEb 158      14.543  15.715  48.035  1.00  0.00           C
ATOM   5473  C27 POPEb 158      15.644  15.525  46.985  1.00  0.00           C
ATOM   5476  C28 POPEb 158      15.184  15.795  45.535  1.00  0.00           C
ATOM   5479  C29 POPEb 158      14.303  14.695  44.986  1.00  0.00           C
ATOM   5481 0C21 POPEb 158      14.144  14.375  43.685  1.00  0.00           C
ATOM   5483 1C21 POPEb 158      14.774  15.075  42.505  1.00  0.00           C
ATOM   5486 2C21 POPEb 158      15.863  14.245  41.796  1.00  0.00           C
ATOM   5489 3C21 POPEb 158      15.333  12.955  41.145  1.00  0.00           C
ATOM   5492 4C21 POPEb 158      16.333  12.355  40.146  1.00  0.00           C
ATOM   5495 5C21 POPEb 158      15.883  11.025  39.525  1.00  0.00           C
ATOM   5498 6C21 POPEb 158      14.553  11.105  38.775  1.00  0.00           C
ATOM   5501 7C21 POPEb 158      14.293   9.865  37.905  1.00  0.00           C
ATOM   5504 8C21 POPEb 158      12.944   9.875  37.195  1.00  0.00           C
ATOM   5508  C33 POPEb 158      15.203  20.005  52.505  1.00  0.00           C
ATOM   5511  C34 POPEb 158      14.893  19.945  50.995  1.00  0.00           C
ATOM   5514  C35 POPEb 158      14.563  21.285  50.335  1.00  0.00           C
ATOM   5517  C36 POPEb 158      14.573  21.205  48.796  1.00  0.00           C
ATOM   5520  C37 POPEb 158      13.983  22.465  48.155  1.00  0.00           C
ATOM   5523  C38 POPEb 158      13.833  22.425  46.625  1.00  0.00           C
ATOM   5526  C39 POPEb 158      12.443  21.925  46.205  1.00  0.00           C
ATOM   5529 0C31 POPEb 158      11.384  23.025  46.086  1.00  0.00           C
ATOM   5532 1C31 POPEb 158      10.003  22.465  45.715  1.00  0.00           C
ATOM   5535 2C31 POPEb 158       8.953  23.535  45.366  1.00  0.00           C
ATOM   5538 3C31 POPEb 158       7.713  22.925  44.695  1.00  0.00           C
ATOM   5541 4C31 POPEb 158       6.693  23.965  44.205  1.00  0.00           C
ATOM   5544 5C31 POPEb 158       5.654  23.355  43.265  1.00  0.00           C
ATOM   5547 6C31 POPEb 158       4.643  24.365  42.705  1.00  0.00           C
ATOM   5551  NH3 POPEc 159      16.063  56.325  20.515  1.00  0.00           N
ATOM   5555  C12 POPEc 159      15.333  55.925  21.756  1.00  0.00           C
ATOM   5558  C11 POPEc 159      14.064  55.114  21.425  1.00  0.00           C
ATOM   5561  P   POPEc 159      14.774  53.284  19.555  1.00  0.00           P
ATOM   5562  O13 POPEc 159      15.943  54.074  19.105  1.00  0.00           O
ATOM   5563  O14 POPEc 159      13.604  53.284  18.665  1.00  0.00           O
ATOM   5564  O11 POPEc 159      15.233  51.795  19.845  1.00  0.00           O
ATOM   5565  O12 POPEc 159      14.353  53.815  20.985  1.00  0.00           O
ATOM   5566  C1  POPEc 159      15.503  51.325  21.175  1.00  0.00           C
ATOM   5569  C2  POPEc 159      14.233  50.875  21.985  1.00  0.00           C
ATOM   5571  O21 POPEc 159      14.663  50.345  23.255  1.00  0.00           O
ATOM   5572  C21 POPEc 159      15.063  51.225  24.145  1.00  0.00           C
ATOM   5573  O22 POPEc 159      15.083  52.435  24.015  1.00  0.00           O
ATOM   5574  C22 POPEc 159      15.473  50.465  25.406  1.00  0.00           C
ATOM   5577  C3  POPEc 159      13.373  49.785  21.255  1.00  0.00           C
ATOM   5580  O31 POPEc 159      13.313  48.505  21.955  1.00  0.00           O
ATOM   5581  C31 POPEc 159      12.233  48.305  22.715  1.00  0.00           C
ATOM   5582  O32 POPEc 159      11.284  49.044  22.785  1.00  0.00           O
ATOM   5583  C32 POPEc 159      12.333  46.954  23.455  1.00  0.00           C
ATOM   5586  C23 POPEc 159      16.194  51.355  26.435  1.00  0.00           C
ATOM   5589  C24 POPEc 159      16.773  50.565  27.615  1.00  0.00           C
ATOM   5592  C25 POPEc 159      15.733  49.734  28.375  1.00  0.00           C
ATOM   5595  C26 POPEc 159      16.323  49.155  29.665  1.00  0.00           C
ATOM   5598  C27 POPEc 159      15.343  48.265  30.445  1.00  0.00           C
ATOM   5601  C28 POPEc 159      15.913  47.855  31.826  1.00  0.00           C
ATOM   5604  C29 POPEc 159      14.984  46.954  32.605  1.00  0.00           C
ATOM   5606 0C21 POPEc 159      14.103  47.345  33.545  1.00  0.00           C
ATOM   5608 1C21 POPEc 159      13.833  48.755  34.015  1.00  0.00           C
ATOM   5611 2C21 POPEc 159      14.333  49.025  35.455  1.00  0.00           C
ATOM   5614 3C21 POPEc 159      13.413  48.445  36.545  1.00  0.00           C
ATOM   5617 4C21 POPEc 159      14.073  48.445  37.935  1.00  0.00           C
ATOM   5620 5C21 POPEc 159      14.934  47.185  38.185  1.00  0.00           C
ATOM   5623 6C21 POPEc 159      14.073  46.005  38.655  1.00  0.00           C
ATOM   5626 7C21 POPEc 159      14.804  44.655  38.725  1.00  0.00           C
ATOM   5629 8C21 POPEc 159      13.953  43.555  39.375  1.00  0.00           C
ATOM   5633  C33 POPEc 159      12.434  47.135  24.995  1.00  0.00           C
ATOM   5636  C34 POPEc 159      12.453  45.835  25.815  1.00  0.00           C
ATOM   5639  C35 POPEc 159      11.054  45.215  25.995  1.00  0.00           C
ATOM   5642  C36 POPEc 159      11.013  44.065  27.035  1.00  0.00           C
ATOM   5645  C37 POPEc 159       9.634  43.385  27.095  1.00  0.00           C
ATOM   5648  C38 POPEc 159       9.643  42.024  27.815  1.00  0.00           C
ATOM   5651  C39 POPEc 159       8.333  41.215  27.765  1.00  0.00           C
ATOM   5654 0C31 POPEc 159       7.283  41.675  28.795  1.00  0.00           C
ATOM   5657 1C31 POPEc 159       5.893  41.055  28.555  1.00  0.00           C
ATOM   5660 2C31 POPEc 159       4.853  41.364  29.645  1.00  0.00           C
ATOM   5663 3C31 POPEc 159       5.213  40.885  31.066  1.00  0.00           C
ATOM   5666 4C31 POPEc 159       5.293  39.355  31.185  1.00  0.00           C
ATOM   5669 5C31 POPEc 159       5.503  38.855  32.625  1.00  0.00           C
ATOM   5672 6C31 POPEc 159       5.313  37.345  32.776  1.00  0.00           C
ATOM   5676  NH3 POPEd 160      97.342  91.105  19.015  1.00  0.00           N
ATOM   5680  C12 POPEd 160      97.074  92.514  18.515  1.00  0.00           C
ATOM   5683  C11 POPEd 160      98.243  93.484  18.655  1.00  0.00           C
ATOM   5686  P   POPEd 160      97.723  95.914  17.725  1.00  0.00           P
ATOM   5687  O13 POPEd 160      97.943  95.305  16.405  1.00  0.00           O
ATOM   5688  O14 POPEd 160      96.503  96.735  17.885  1.00  0.00           O
ATOM   5689  O11 POPEd 160      98.973  96.774  18.185  1.00  0.00           O
ATOM   5690  O12 POPEd 160      97.703  94.794  18.835  1.00  0.00           O
ATOM   5691  C1  POPEd 160     100.052  96.315  18.985  1.00  0.00           C
ATOM   5694  C2  POPEd 160     100.112  96.954  20.415  1.00  0.00           C
ATOM   5696  O21 POPEd 160     101.053  96.135  21.135  1.00  0.00           O
ATOM   5697  C21 POPEd 160     101.652  96.595  22.225  1.00  0.00           C
ATOM   5698  O22 POPEd 160     101.594  96.084  23.335  1.00  0.00           O
ATOM   5699  C22 POPEd 160     102.563  97.805  21.915  1.00  0.00           C
ATOM   5702  C3  POPEd 160      98.722  96.994  21.135  1.00  0.00           C
ATOM   5705  O31 POPEd 160      98.773  97.675  22.416  1.00  0.00           O
ATOM   5706  C31 POPEd 160      97.583  97.884  22.985  1.00  0.00           C
ATOM   5707  O32 POPEd 160      96.503  97.665  22.465  1.00  0.00           O
ATOM   5708  C32 POPEd 160      97.743  98.455  24.396  1.00  0.00           C
ATOM   5711  C23 POPEd 160     104.073  97.455  21.965  1.00  0.00           C
ATOM   5714  C24 POPEd 160     105.004  98.624  21.595  1.00  0.00           C
ATOM   5717  C25 POPEd 160     106.372  98.554  22.295  1.00  0.00           C
ATOM   5720  C26 POPEd 160     106.383  99.205  23.695  1.00  0.00           C
ATOM   5723  C27 POPEd 160     107.762  99.174  24.385  1.00  0.00           C
ATOM   5726  C28 POPEd 160     107.733  99.824  25.775  1.00  0.00           C
ATOM   5729  C29 POPEd 160     109.003  99.615  26.565  1.00  0.00           C
ATOM   5731 0C21 POPEd 160     109.263 100.084  27.795  1.00  0.00           C
ATOM   5733 1C21 POPEd 160     108.343 100.955  28.625  1.00  0.00           C
ATOM   5736 2C21 POPEd 160     108.592 102.455  28.405  1.00  0.00           C
ATOM   5739 3C21 POPEd 160     110.034 102.894  28.745  1.00  0.00           C
ATOM   5742 4C21 POPEd 160     110.284 104.405  28.585  1.00  0.00           C
ATOM   5745 5C21 POPEd 160     109.842 105.014  27.245  1.00  0.00           C
ATOM   5748 6C21 POPEd 160     110.393 104.314  25.985  1.00  0.00           C
ATOM   5751 7C21 POPEd 160     109.864 104.955  24.695  1.00  0.00           C
ATOM   5754 8C21 POPEd 160     110.223 104.174  23.425  1.00  0.00           C
ATOM   5758  C33 POPEd 160      99.034  98.064  25.185  1.00  0.00           C
ATOM   5761  C34 POPEd 160      98.714  97.415  26.545  1.00  0.00           C
ATOM   5764  C35 POPEd 160      99.913  97.444  27.505  1.00  0.00           C
ATOM   5767  C36 POPEd 160      99.633  96.744  28.826  1.00  0.00           C
ATOM   5770  C37 POPEd 160     100.783  96.924  29.825  1.00  0.00           C
ATOM   5773  C38 POPEd 160     100.554  96.245  31.175  1.00  0.00           C
ATOM   5776  C39 POPEd 160     101.623  96.674  32.195  1.00  0.00           C
ATOM   5779 0C31 POPEd 160     101.483  95.984  33.555  1.00  0.00           C
ATOM   5782 1C31 POPEd 160     102.233  96.744  34.655  1.00  0.00           C
ATOM   5785 2C31 POPEd 160     102.324  95.965  35.975  1.00  0.00           C
ATOM   5788 3C31 POPEd 160     103.693  95.294  36.155  1.00  0.00           C
ATOM   5791 4C31 POPEd 160     104.794  96.305  36.506  1.00  0.00           C
ATOM   5794 5C31 POPEd 160     106.214  95.755  36.415  1.00  0.00           C
ATOM   5797 6C31 POPEd 160     107.254  96.814  36.756  1.00  0.00           C
ATOM   5801  NH3 POPEe 161      -0.827  84.554  20.245  1.00  0.00           N
ATOM   5805  C12 POPEe 161       0.273  83.785  19.585  1.00  0.00           C
ATOM   5808  C11 POPEe 161       0.843  82.695  20.515  1.00  0.00           C
ATOM   5811  P   POPEe 161       1.743  82.754  23.025  1.00  0.00           P
ATOM   5812  O13 POPEe 161       0.433  82.485  23.625  1.00  0.00           O
ATOM   5813  O14 POPEe 161       2.773  81.705  23.076  1.00  0.00           O
ATOM   5814  O11 POPEe 161       2.263  84.074  23.625  1.00  0.00           O
ATOM   5815  O12 POPEe 161       1.543  83.304  21.575  1.00  0.00           O
ATOM   5816  C1  POPEe 161       3.133  84.305  24.715  1.00  0.00           C
ATOM   5819  C2  POPEe 161       2.293  84.755  25.935  1.00  0.00           C
ATOM   5821  O21 POPEe 161       3.033  85.515  26.905  1.00  0.00           O
ATOM   5822  C21 POPEe 161       4.233  85.165  27.316  1.00  0.00           C
ATOM   5823  O22 POPEe 161       4.823  84.134  27.015  1.00  0.00           O
ATOM   5824  C22 POPEe 161       4.643  86.095  28.455  1.00  0.00           C
ATOM   5827  C3  POPEe 161       1.523  83.544  26.545  1.00  0.00           C
ATOM   5830  O31 POPEe 161       1.043  83.785  27.875  1.00  0.00           O
ATOM   5831  C31 POPEe 161      -0.227  84.174  27.965  1.00  0.00           C
ATOM   5832  O32 POPEe 161      -0.987  84.305  27.025  1.00  0.00           O
ATOM   5833  C32 POPEe 161      -0.557  84.305  29.445  1.00  0.00           C
ATOM   5836  C23 POPEe 161       4.453  85.405  29.825  1.00  0.00           C
ATOM   5839  C24 POPEe 161       4.933  86.245  31.005  1.00  0.00           C
ATOM   5842  C25 POPEe 161       6.383  86.695  30.855  1.00  0.00           C
ATOM   5845  C26 POPEe 161       6.953  87.265  32.155  1.00  0.00           C
ATOM   5848  C27 POPEe 161       8.393  87.754  32.025  1.00  0.00           C
ATOM   5851  C28 POPEe 161       8.964  88.015  33.425  1.00  0.00           C
ATOM   5854  C29 POPEe 161      10.303  88.694  33.465  1.00  0.00           C
ATOM   5856 0C21 POPEe 161      10.714  89.475  34.486  1.00  0.00           C
ATOM   5858 1C21 POPEe 161       9.933  89.775  35.736  1.00  0.00           C
ATOM   5861 2C21 POPEe 161       9.713  91.275  35.995  1.00  0.00           C
ATOM   5864 3C21 POPEe 161      10.983  91.914  36.565  1.00  0.00           C
ATOM   5867 4C21 POPEe 161      10.813  93.395  36.915  1.00  0.00           C
ATOM   5870 5C21 POPEe 161      12.123  94.004  37.416  1.00  0.00           C
ATOM   5873 6C21 POPEe 161      12.484  93.565  38.845  1.00  0.00           C
ATOM   5876 7C21 POPEe 161      13.743  94.235  39.385  1.00  0.00           C
ATOM   5879 8C21 POPEe 161      14.214  93.645  40.715  1.00  0.00           C
ATOM   5883  C33 POPEe 161      -1.517  85.435  29.865  1.00  0.00           C
ATOM   5886  C34 POPEe 161      -1.137  85.855  31.295  1.00  0.00           C
ATOM   5889  C35 POPEe 161      -2.287  86.235  32.215  1.00  0.00           C
ATOM   5892  C36 POPEe 161      -1.737  86.525  33.625  1.00  0.00           C
ATOM   5895  C37 POPEe 161      -2.797  86.574  34.725  1.00  0.00           C
ATOM   5898  C38 POPEe 161      -2.187  86.685  36.135  1.00  0.00           C
ATOM   5901  C39 POPEe 161      -1.457  88.015  36.385  1.00  0.00           C
ATOM   5904 0C31 POPEe 161      -0.897  88.115  37.815  1.00  0.00           C
ATOM   5907 1C31 POPEe 161      -0.127  89.424  38.035  1.00  0.00           C
ATOM   5910 2C31 POPEe 161       0.233  89.675  39.505  1.00  0.00           C
ATOM   5913 3C31 POPEe 161       0.873  91.054  39.695  1.00  0.00           C
ATOM   5916 4C31 POPEe 161       1.063  91.425  41.175  1.00  0.00           C
ATOM   5919 5C31 POPEe 161       1.673  92.824  41.355  1.00  0.00           C
ATOM   5922 6C31 POPEe 161       1.863  93.204  42.826  1.00  0.00           C
ATOM   5926  NH3 POPEf 162     120.824  63.085  22.486  1.00  0.00           N
ATOM   5930  C12 POPEf 162     121.843  63.934  23.195  1.00  0.00           C
ATOM   5933  C11 POPEf 162     121.132  64.824  24.205  1.00  0.00           C
ATOM   5936  P   POPEf 162     119.514  66.864  24.035  1.00  0.00           P
ATOM   5937  O13 POPEf 162     120.604  67.844  24.056  1.00  0.00           O
ATOM   5938  O14 POPEf 162     118.293  67.195  23.255  1.00  0.00           O
ATOM   5939  O11 POPEf 162     119.063  66.465  25.495  1.00  0.00           O
ATOM   5940  O12 POPEf 162     120.093  65.515  23.505  1.00  0.00           O
ATOM   5941  C1  POPEf 162     118.483  67.445  26.355  1.00  0.00           C
ATOM   5944  C2  POPEf 162     119.473  67.905  27.445  1.00  0.00           C
ATOM   5946  O21 POPEf 162     118.993  67.665  28.785  1.00  0.00           O
ATOM   5947  C21 POPEf 162     118.722  66.425  29.115  1.00  0.00           C
ATOM   5948  O22 POPEf 162     118.942  65.435  28.435  1.00  0.00           O
ATOM   5949  C22 POPEf 162     118.104  66.425  30.525  1.00  0.00           C
ATOM   5952  C3  POPEf 162     119.702  69.424  27.275  1.00  0.00           C
ATOM   5955  O31 POPEf 162     118.434  70.105  27.435  1.00  0.00           O
ATOM   5956  C31 POPEf 162     118.203  70.665  28.596  1.00  0.00           C
ATOM   5957  O32 POPEf 162     119.034  71.025  29.415  1.00  0.00           O
ATOM   5958  C32 POPEf 162     116.703  70.565  28.925  1.00  0.00           C
ATOM   5961  C23 POPEf 162     118.942  65.604  31.535  1.00  0.00           C
ATOM   5964  C24 POPEf 162     118.933  66.205  32.955  1.00  0.00           C
ATOM   5967  C25 POPEf 162     119.623  67.575  33.025  1.00  0.00           C
ATOM   5970  C26 POPEf 162     120.153  67.945  34.415  1.00  0.00           C
ATOM   5973  C27 POPEf 162     120.974  69.245  34.385  1.00  0.00           C
ATOM   5976  C28 POPEf 162     122.023  69.345  35.515  1.00  0.00           C
ATOM   5979  C29 POPEf 162     121.483  69.655  36.885  1.00  0.00           C
ATOM   5981 0C21 POPEf 162     122.202  70.114  37.935  1.00  0.00           C
ATOM   5983 1C21 POPEf 162     123.693  70.355  37.945  1.00  0.00           C
ATOM   5986 2C21 POPEf 162     124.393  69.935  39.256  1.00  0.00           C
ATOM   5989 3C21 POPEf 162     124.273  70.995  40.355  1.00  0.00           C
ATOM   5992 4C21 POPEf 162     125.260  70.884  41.525  1.00  0.00           C
ATOM   5995 5C21 POPEf 162     125.421  69.485  42.146  1.00  0.00           C
ATOM   5998 6C21 POPEf 162     126.450  69.504  43.295  1.00  0.00           C
ATOM   6001 7C21 POPEf 162     126.601  68.174  44.025  1.00  0.00           C
ATOM   6004 8C21 POPEf 162     127.531  68.275  45.236  1.00  0.00           C
ATOM   6008  C33 POPEf 162     116.503  70.204  30.415  1.00  0.00           C
ATOM   6011  C34 POPEf 162     115.074  69.754  30.765  1.00  0.00           C
ATOM   6014  C35 POPEf 162     114.972  69.074  32.145  1.00  0.00           C
ATOM   6017  C36 POPEf 162     115.604  69.894  33.275  1.00  0.00           C
ATOM   6020  C37 POPEf 162     115.174  69.475  34.686  1.00  0.00           C
ATOM   6023  C38 POPEf 162     115.983  70.215  35.765  1.00  0.00           C
ATOM   6026  C39 POPEf 162     115.223  70.525  37.065  1.00  0.00           C
ATOM   6029 0C31 POPEf 162     114.663  69.294  37.806  1.00  0.00           C
ATOM   6032 1C31 POPEf 162     113.894  69.714  39.065  1.00  0.00           C
ATOM   6035 2C31 POPEf 162     113.113  68.555  39.705  1.00  0.00           C
ATOM   6038 3C31 POPEf 162     111.983  69.024  40.635  1.00  0.00           C
ATOM   6041 4C31 POPEf 162     112.452  69.805  41.866  1.00  0.00           C
ATOM   6044 5C31 POPEf 162     112.133  69.085  43.195  1.00  0.00           C
ATOM   6047 6C31 POPEf 162     112.482  69.924  44.425  1.00  0.00           C
ATOM   6051  NH3 POPEg 163       0.593 116.602  61.325  1.00  0.00           N
ATOM   6055  C12 POPEg 163       1.593 116.762  62.425  1.00  0.00           C
ATOM   6058  C11 POPEg 163       2.993 116.961  61.815  1.00  0.00           C
ATOM   6061  P   POPEg 163       4.063 115.891  59.646  1.00  0.00           P
ATOM   6062  O13 POPEg 163       5.123 116.921  59.665  1.00  0.00           O
ATOM   6063  O14 POPEg 163       4.464 114.542  59.205  1.00  0.00           O
ATOM   6064  O11 POPEg 163       2.933 116.401  58.666  1.00  0.00           O
ATOM   6065  O12 POPEg 163       3.363 115.811  61.065  1.00  0.00           O
ATOM   6066  C1  POPEg 163       3.393 116.762  57.346  1.00  0.00           C
ATOM   6069  C2  POPEg 163       2.563 116.032  56.285  1.00  0.00           C
ATOM   6071  O21 POPEg 163       3.393 115.751  55.145  1.00  0.00           O
ATOM   6072  C21 POPEg 163       3.193 116.212  53.936  1.00  0.00           C
ATOM   6073  O22 POPEg 163       2.433 117.091  53.575  1.00  0.00           O
ATOM   6074  C22 POPEg 163       4.083 115.442  52.965  1.00  0.00           C
ATOM   6077  C3  POPEg 163       1.223 116.802  56.086  1.00  0.00           C
ATOM   6080  O31 POPEg 163       0.243 116.052  55.335  1.00  0.00           O
ATOM   6081  C31 POPEg 163      -0.837 116.811  55.085  1.00  0.00           C
ATOM   6082  O32 POPEg 163      -1.037 117.921  55.535  1.00  0.00           O
ATOM   6083  C32 POPEg 163      -1.807 116.052  54.225  1.00  0.00           C
ATOM   6086  C23 POPEg 163       3.963 113.904  53.146  1.00  0.00           C
ATOM   6089  C24 POPEg 163       4.763 113.115  52.125  1.00  0.00           C
ATOM   6092  C25 POPEg 163       4.283 113.335  50.686  1.00  0.00           C
ATOM   6095  C26 POPEg 163       4.993 112.364  49.755  1.00  0.00           C
ATOM   6098  C27 POPEg 163       5.333 112.935  48.375  1.00  0.00           C
ATOM   6101  C28 POPEg 163       6.393 112.024  47.736  1.00  0.00           C
ATOM   6104  C29 POPEg 163       6.453 112.205  46.245  1.00  0.00           C
ATOM   6106 0C21 POPEg 163       6.603 111.194  45.375  1.00  0.00           C
ATOM   6108 1C21 POPEg 163       6.783 109.755  45.765  1.00  0.00           C
ATOM   6111 2C21 POPEg 163       7.373 108.915  44.625  1.00  0.00           C
ATOM   6114 3C21 POPEg 163       6.423 108.794  43.425  1.00  0.00           C
ATOM   6117 4C21 POPEg 163       7.013 108.134  42.185  1.00  0.00           C
ATOM   6120 5C21 POPEg 163       5.963 108.164  41.066  1.00  0.00           C
ATOM   6123 6C21 POPEg 163       6.403 107.485  39.775  1.00  0.00           C
ATOM   6126 7C21 POPEg 163       5.273 107.444  38.736  1.00  0.00           C
ATOM   6129 8C21 POPEg 163       5.763 107.064  37.335  1.00  0.00           C
ATOM   6133  C33 POPEg 163      -1.597 116.371  52.736  1.00  0.00           C
ATOM   6136  C34 POPEg 163      -2.457 115.452  51.875  1.00  0.00           C
ATOM   6139  C35 POPEg 163      -2.137 115.571  50.396  1.00  0.00           C
ATOM   6142  C36 POPEg 163      -3.257 114.972  49.545  1.00  0.00           C
ATOM   6145  C37 POPEg 163      -2.937 115.082  48.065  1.00  0.00           C
ATOM   6148  C38 POPEg 163      -4.167 114.841  47.195  1.00  0.00           C
ATOM   6151  C39 POPEg 163      -3.817 114.811  45.705  1.00  0.00           C
ATOM   6154 0C31 POPEg 163      -5.083 114.692  44.875  1.00  0.00           C
ATOM   6157 1C31 POPEg 163      -4.834 114.342  43.405  1.00  0.00           C
ATOM   6160 2C31 POPEg 163      -6.164 114.235  42.675  1.00  0.00           C
ATOM   6163 3C31 POPEg 163      -6.054 113.675  41.255  1.00  0.00           C
ATOM   6166 4C31 POPEg 163      -7.444 113.475  40.625  1.00  0.00           C
ATOM   6169 5C31 POPEg 163      -7.453 112.495  39.455  1.00  0.00           C
ATOM   6172 6C31 POPEg 163      -8.873 112.145  39.006  1.00  0.00           C
ATOM   6176  NH3 POPEh 164      41.333  63.505  63.225  1.00  0.00           N
ATOM   6180  C12 POPEh 164      41.424  63.755  61.756  1.00  0.00           C
ATOM   6183  C11 POPEh 164      42.873  63.845  61.296  1.00  0.00           C
ATOM   6186  P   POPEh 164      45.184  64.625  62.095  1.00  0.00           P
ATOM   6187  O13 POPEh 164      45.813  65.934  62.375  1.00  0.00           O
ATOM   6188  O14 POPEh 164      45.553  63.395  62.826  1.00  0.00           O
ATOM   6189  O11 POPEh 164      45.354  64.285  60.576  1.00  0.00           O
ATOM   6190  O12 POPEh 164      43.604  64.794  62.085  1.00  0.00           O
ATOM   6191  C1  POPEh 164      45.223  65.324  59.585  1.00  0.00           C
ATOM   6194  C2  POPEh 164      46.333  65.184  58.526  1.00  0.00           C
ATOM   6196  O21 POPEh 164      45.834  64.455  57.396  1.00  0.00           O
ATOM   6197  C21 POPEh 164      45.693  65.195  56.296  1.00  0.00           C
ATOM   6198  O22 POPEh 164      45.834  66.395  56.215  1.00  0.00           O
ATOM   6199  C22 POPEh 164      45.483  64.254  55.096  1.00  0.00           C
ATOM   6202  C3  POPEh 164      47.504  64.415  59.175  1.00  0.00           C
ATOM   6205  O31 POPEh 164      48.713  64.515  58.425  1.00  0.00           O
ATOM   6206  C31 POPEh 164      49.043  63.414  57.745  1.00  0.00           C
ATOM   6207  O32 POPEh 164      48.363  62.435  57.565  1.00  0.00           O
ATOM   6208  C32 POPEh 164      50.534  63.565  57.416  1.00  0.00           C
ATOM   6211  C23 POPEh 164      45.863  64.975  53.785  1.00  0.00           C
ATOM   6214  C24 POPEh 164      46.003  64.065  52.556  1.00  0.00           C
ATOM   6217  C25 POPEh 164      44.693  63.595  51.915  1.00  0.00           C
ATOM   6220  C26 POPEh 164      44.893  63.004  50.515  1.00  0.00           C
ATOM   6223  C27 POPEh 164      43.773  62.034  50.105  1.00  0.00           C
ATOM   6226  C28 POPEh 164      43.813  61.585  48.625  1.00  0.00           C
ATOM   6229  C29 POPEh 164      43.274  62.655  47.705  1.00  0.00           C
ATOM   6231 0C21 POPEh 164      43.624  62.884  46.436  1.00  0.00           C
ATOM   6233 1C21 POPEh 164      44.573  62.055  45.605  1.00  0.00           C
ATOM   6236 2C21 POPEh 164      44.273  62.175  44.105  1.00  0.00           C
ATOM   6239 3C21 POPEh 164      44.864  63.455  43.475  1.00  0.00           C
ATOM   6242 4C21 POPEh 164      44.483  63.645  41.995  1.00  0.00           C
ATOM   6245 5C21 POPEh 164      45.273  64.775  41.346  1.00  0.00           C
ATOM   6248 6C21 POPEh 164      44.973  64.945  39.846  1.00  0.00           C
ATOM   6251 7C21 POPEh 164      45.993  65.845  39.146  1.00  0.00           C
ATOM   6254 8C21 POPEh 164      45.723  66.004  37.646  1.00  0.00           C
ATOM   6258  C33 POPEh 164      51.023  62.815  56.175  1.00  0.00           C
ATOM   6261  C34 POPEh 164      52.473  63.225  55.865  1.00  0.00           C
ATOM   6264  C35 POPEh 164      53.014  62.655  54.555  1.00  0.00           C
ATOM   6267  C36 POPEh 164      52.393  63.315  53.326  1.00  0.00           C
ATOM   6270  C37 POPEh 164      52.764  62.625  52.006  1.00  0.00           C
ATOM   6273  C38 POPEh 164      51.993  63.214  50.826  1.00  0.00           C
ATOM   6276  C39 POPEh 164      52.743  64.294  50.056  1.00  0.00           C
ATOM   6279 0C31 POPEh 164      51.824  64.975  49.046  1.00  0.00           C
ATOM   6282 1C31 POPEh 164      52.583  65.934  48.135  1.00  0.00           C
ATOM   6285 2C31 POPEh 164      51.644  66.675  47.185  1.00  0.00           C
ATOM   6288 3C31 POPEh 164      52.323  67.855  46.486  1.00  0.00           C
ATOM   6291 4C31 POPEh 164      53.523  67.445  45.625  1.00  0.00           C
ATOM   6294 5C31 POPEh 164      54.183  68.655  44.955  1.00  0.00           C
ATOM   6297 6C31 POPEh 164      55.313  68.294  43.995  1.00  0.00           C
ATOM   6301  NH3 POPEi 165      88.833  30.914  23.315  1.00  0.00           N
ATOM   6305  C12 POPEi 165      89.894  31.665  24.075  1.00  0.00           C
ATOM   6308  C11 POPEi 165      89.934  33.125  23.625  1.00  0.00           C
ATOM   6311  P   POPEi 165      88.143  34.955  22.995  1.00  0.00           P
ATOM   6312  O13 POPEi 165      89.213  35.454  22.105  1.00  0.00           O
ATOM   6313  O14 POPEi 165      86.944  34.394  22.325  1.00  0.00           O
ATOM   6314  O11 POPEi 165      87.703  36.055  24.035  1.00  0.00           O
ATOM   6315  O12 POPEi 165      88.702  33.785  23.905  1.00  0.00           O
ATOM   6316  C1  POPEi 165      88.604  36.865  24.805  1.00  0.00           C
ATOM   6319  C2  POPEi 165      89.222  36.155  26.066  1.00  0.00           C
ATOM   6321  O21 POPEi 165      89.043  37.024  27.215  1.00  0.00           O
ATOM   6322  C21 POPEi 165      89.243  36.465  28.385  1.00  0.00           C
ATOM   6323  O22 POPEi 165      89.643  35.335  28.596  1.00  0.00           O
ATOM   6324  C22 POPEi 165      88.964  37.455  29.525  1.00  0.00           C
ATOM   6327  C3  POPEi 165      90.723  35.815  25.806  1.00  0.00           C
ATOM   6330  O31 POPEi 165      91.114  34.545  26.375  1.00  0.00           O
ATOM   6331  C31 POPEi 165      92.133  34.545  27.215  1.00  0.00           C
ATOM   6332  O32 POPEi 165      92.854  35.504  27.475  1.00  0.00           O
ATOM   6333  C32 POPEi 165      92.283  33.175  27.875  1.00  0.00           C
ATOM   6336  C23 POPEi 165      89.603  36.925  30.845  1.00  0.00           C
ATOM   6339  C24 POPEi 165      89.633  37.905  32.035  1.00  0.00           C
ATOM   6342  C25 POPEi 165      90.034  37.135  33.306  1.00  0.00           C
ATOM   6345  C26 POPEi 165      90.233  37.954  34.585  1.00  0.00           C
ATOM   6348  C27 POPEi 165      90.414  37.024  35.806  1.00  0.00           C
ATOM   6351  C28 POPEi 165      90.493  37.735  37.165  1.00  0.00           C
ATOM   6354  C29 POPEi 165      91.783  38.495  37.355  1.00  0.00           C
ATOM   6356 0C21 POPEi 165      92.513  38.555  38.485  1.00  0.00           C
ATOM   6358 1C21 POPEi 165      92.214  37.864  39.795  1.00  0.00           C
ATOM   6361 2C21 POPEi 165      93.184  36.695  39.925  1.00  0.00           C
ATOM   6364 3C21 POPEi 165      92.854  35.695  41.045  1.00  0.00           C
ATOM   6367 4C21 POPEi 165      93.644  34.384  40.865  1.00  0.00           C
ATOM   6370 5C21 POPEi 165      95.153  34.605  40.665  1.00  0.00           C
ATOM   6373 6C21 POPEi 165      95.934  33.305  40.485  1.00  0.00           C
ATOM   6376 7C21 POPEi 165      97.434  33.555  40.285  1.00  0.00           C
ATOM   6379 8C21 POPEi 165      98.253  32.275  40.225  1.00  0.00           C
ATOM   6383  C33 POPEi 165      92.373  33.325  29.405  1.00  0.00           C
ATOM   6386  C34 POPEi 165      91.983  32.094  30.225  1.00  0.00           C
ATOM   6389  C35 POPEi 165      91.773  32.475  31.705  1.00  0.00           C
ATOM   6392  C36 POPEi 165      91.473  31.285  32.616  1.00  0.00           C
ATOM   6395  C37 POPEi 165      91.232  31.704  34.076  1.00  0.00           C
ATOM   6398  C38 POPEi 165      90.723  30.535  34.935  1.00  0.00           C
ATOM   6401  C39 POPEi 165      90.463  30.935  36.396  1.00  0.00           C
ATOM   6404 0C31 POPEi 165      91.743  30.935  37.235  1.00  0.00           C
ATOM   6407 1C31 POPEi 165      91.604  31.715  38.555  1.00  0.00           C
ATOM   6410 2C31 POPEi 165      91.843  30.875  39.826  1.00  0.00           C
ATOM   6413 3C31 POPEi 165      93.264  30.295  39.916  1.00  0.00           C
ATOM   6416 4C31 POPEi 165      93.592  29.755  41.315  1.00  0.00           C
ATOM   6419 5C31 POPEi 165      95.083  29.384  41.465  1.00  0.00           C
ATOM   6422 6C31 POPEi 165      95.463  29.025  42.906  1.00  0.00           C
ATOM   6426  NH3 POPEj 166      93.442   2.675  16.245  1.00  0.00           N
ATOM   6430  C12 POPEj 166      93.933   3.695  15.245  1.00  0.00           C
ATOM   6433  C11 POPEj 166      95.122   4.525  15.765  1.00  0.00           C
ATOM   6436  P   POPEj 166      97.703   3.835  15.525  1.00  0.00           P
ATOM   6437  O13 POPEj 166      97.993   2.755  14.545  1.00  0.00           O
ATOM   6438  O14 POPEj 166      97.943   5.235  15.085  1.00  0.00           O
ATOM   6439  O11 POPEj 166      98.544   3.615  16.855  1.00  0.00           O
ATOM   6440  O12 POPEj 166      96.222   3.675  16.056  1.00  0.00           O
ATOM   6441  C1  POPEj 166      99.673   2.735  16.835  1.00  0.00           C
ATOM   6444  C2  POPEj 166     100.393   2.605  18.215  1.00  0.00           C
ATOM   6446  O21 POPEj 166      99.514   2.045  19.215  1.00  0.00           O
ATOM   6447  C21 POPEj 166     100.144   1.345  20.145  1.00  0.00           C
ATOM   6448  O22 POPEj 166     101.343   1.145  20.195  1.00  0.00           O
ATOM   6449  C22 POPEj 166      99.183   0.845  21.215  1.00  0.00           C
ATOM   6452  C3  POPEj 166     100.964   3.975  18.675  1.00  0.00           C
ATOM   6455  O31 POPEj 166     101.263   4.015  20.095  1.00  0.00           O
ATOM   6456  C31 POPEj 166     100.332   4.575  20.855  1.00  0.00           C
ATOM   6457  O32 POPEj 166      99.304   5.085  20.465  1.00  0.00           O
ATOM   6458  C32 POPEj 166     100.802   4.575  22.305  1.00  0.00           C
ATOM   6461  C23 POPEj 166      99.812  -0.305  22.035  1.00  0.00           C
ATOM   6464  C24 POPEj 166      98.903  -0.815  23.155  1.00  0.00           C
ATOM   6467  C25 POPEj 166      98.743   0.155  24.335  1.00  0.00           C
ATOM   6470  C26 POPEj 166      99.923   0.105  25.325  1.00  0.00           C
ATOM   6473  C27 POPEj 166      99.803   1.155  26.435  1.00  0.00           C
ATOM   6476  C28 POPEj 166     100.783   0.925  27.595  1.00  0.00           C
ATOM   6479  C29 POPEj 166     100.503   1.905  28.705  1.00  0.00           C
ATOM   6481 0C21 POPEj 166     100.824   1.765  30.005  1.00  0.00           C
ATOM   6483 1C21 POPEj 166     101.563   0.625  30.646  1.00  0.00           C
ATOM   6486 2C21 POPEj 166     101.354   0.535  32.175  1.00  0.00           C
ATOM   6489 3C21 POPEj 166     101.664   1.845  32.916  1.00  0.00           C
ATOM   6492 4C21 POPEj 166     101.874   1.665  34.425  1.00  0.00           C
ATOM   6495 5C21 POPEj 166     102.312   2.955  35.135  1.00  0.00           C
ATOM   6498 6C21 POPEj 166     103.302   2.715  36.285  1.00  0.00           C
ATOM   6501 7C21 POPEj 166     103.732   3.995  37.005  1.00  0.00           C
ATOM   6504 8C21 POPEj 166     104.783   3.745  38.085  1.00  0.00           C
ATOM   6508  C33 POPEj 166      99.724   5.245  23.175  1.00  0.00           C
ATOM   6511  C34 POPEj 166     100.233   5.655  24.556  1.00  0.00           C
ATOM   6514  C35 POPEj 166      99.164   6.445  25.315  1.00  0.00           C
ATOM   6517  C36 POPEj 166      98.104   5.535  25.935  1.00  0.00           C
ATOM   6520  C37 POPEj 166      98.023   5.635  27.465  1.00  0.00           C
ATOM   6523  C38 POPEj 166      97.254   4.455  28.065  1.00  0.00           C
ATOM   6526  C39 POPEj 166      97.214   4.475  29.595  1.00  0.00           C
ATOM   6529 0C31 POPEj 166      96.722   3.125  30.135  1.00  0.00           C
ATOM   6532 1C31 POPEj 166      96.783   2.985  31.656  1.00  0.00           C
ATOM   6535 2C31 POPEj 166      96.424   1.565  32.116  1.00  0.00           C
ATOM   6538 3C31 POPEj 166      94.993   1.165  31.726  1.00  0.00           C
ATOM   6541 4C31 POPEj 166      94.473  -0.085  32.455  1.00  0.00           C
ATOM   6544 5C31 POPEj 166      93.093  -0.515  31.925  1.00  0.00           C
ATOM   6547 6C31 POPEj 166      92.263  -1.325  32.925  1.00  0.00           C
ATOM   6551  NH3 POPEk 167      94.873  36.135  66.296  1.00  0.00           N
ATOM   6555  C12 POPEk 167      95.363  36.954  65.125  1.00  0.00           C
ATOM   6558  C11 POPEk 167      96.874  36.774  64.875  1.00  0.00           C
ATOM   6561  P   POPEk 167      98.383  36.735  62.686  1.00  0.00           P
ATOM   6562  O13 POPEk 167      99.503  37.695  62.635  1.00  0.00           O
ATOM   6563  O14 POPEk 167      98.793  35.364  63.076  1.00  0.00           O
ATOM   6564  O11 POPEk 167      97.714  36.665  61.265  1.00  0.00           O
ATOM   6565  O12 POPEk 167      97.202  37.294  63.596  1.00  0.00           O
ATOM   6566  C1  POPEk 167      98.113  35.585  60.415  1.00  0.00           C
ATOM   6569  C2  POPEk 167      97.413  35.625  59.035  1.00  0.00           C
ATOM   6571  O21 POPEk 167      98.283  35.105  58.006  1.00  0.00           O
ATOM   6572  C21 POPEk 167      98.592  33.825  58.155  1.00  0.00           C
ATOM   6573  O22 POPEk 167      98.143  33.085  59.015  1.00  0.00           O
ATOM   6574  C22 POPEk 167      99.643  33.414  57.125  1.00  0.00           C
ATOM   6577  C3  POPEk 167      96.983  37.075  58.695  1.00  0.00           C
ATOM   6580  O31 POPEk 167      96.623  37.205  57.305  1.00  0.00           O
ATOM   6581  C31 POPEk 167      97.534  37.775  56.535  1.00  0.00           C
ATOM   6582  O32 POPEk 167      98.464  38.465  56.915  1.00  0.00           O
ATOM   6583  C32 POPEk 167      97.233  37.495  55.065  1.00  0.00           C
ATOM   6586  C23 POPEk 167      99.724  31.875  56.995  1.00  0.00           C
ATOM   6589  C24 POPEk 167     100.424  31.355  55.725  1.00  0.00           C
ATOM   6592  C25 POPEk 167      99.692  31.795  54.455  1.00  0.00           C
ATOM   6595  C26 POPEk 167     100.122  31.075  53.175  1.00  0.00           C
ATOM   6598  C27 POPEk 167      99.222  31.475  51.985  1.00  0.00           C
ATOM   6601  C28 POPEk 167      99.643  30.865  50.635  1.00  0.00           C
ATOM   6604  C29 POPEk 167      99.203  29.435  50.485  1.00  0.00           C
ATOM   6606 0C21 POPEk 167      98.833  28.845  49.326  1.00  0.00           C
ATOM   6608 1C21 POPEk 167      98.862  29.475  47.955  1.00  0.00           C
ATOM   6611 2C21 POPEk 167      97.543  30.145  47.535  1.00  0.00           C
ATOM   6614 3C21 POPEk 167      96.324  29.225  47.596  1.00  0.00           C
ATOM   6617 4C21 POPEk 167      95.063  29.835  46.975  1.00  0.00           C
ATOM   6620 5C21 POPEk 167      94.832  31.315  47.325  1.00  0.00           C
ATOM   6623 6C21 POPEk 167      93.383  31.795  47.165  1.00  0.00           C
ATOM   6626 7C21 POPEk 167      93.233  33.274  47.565  1.00  0.00           C
ATOM   6629 8C21 POPEk 167      91.854  33.635  48.115  1.00  0.00           C
ATOM   6633  C33 POPEk 167      97.984  36.255  54.525  1.00  0.00           C
ATOM   6636  C34 POPEk 167      98.903  36.625  53.345  1.00  0.00           C
ATOM   6639  C35 POPEk 167      99.794  35.445  52.925  1.00  0.00           C
ATOM   6642  C36 POPEk 167     100.694  35.784  51.725  1.00  0.00           C
ATOM   6645  C37 POPEk 167     102.192  35.595  52.035  1.00  0.00           C
ATOM   6648  C38 POPEk 167     103.063  36.005  50.845  1.00  0.00           C
ATOM   6651  C39 POPEk 167     104.562  35.774  51.045  1.00  0.00           C
ATOM   6654 0C31 POPEk 167     105.163  36.555  52.215  1.00  0.00           C
ATOM   6657 1C31 POPEk 167     106.652  36.875  51.985  1.00  0.00           C
ATOM   6660 2C31 POPEk 167     107.324  37.585  53.165  1.00  0.00           C
ATOM   6663 3C31 POPEk 167     107.832  36.634  54.265  1.00  0.00           C
ATOM   6666 4C31 POPEk 167     109.053  35.795  53.855  1.00  0.00           C
ATOM   6669 5C31 POPEk 167     109.493  34.845  54.976  1.00  0.00           C
ATOM   6672 6C31 POPEk 167     110.723  34.025  54.585  1.00  0.00           C
ATOM   6676  NH3 POPEl 168      69.754  98.735  20.455  1.00  0.00           N
ATOM   6680  C12 POPEl 168      71.234  98.834  20.695  1.00  0.00           C
ATOM   6683  C11 POPEl 168      71.983  99.115  19.385  1.00  0.00           C
ATOM   6686  P   POPEl 168      72.254 100.804  17.425  1.00  0.00           P
ATOM   6687  O13 POPEl 168      71.443 101.504  16.405  1.00  0.00           O
ATOM   6688  O14 POPEl 168      73.294  99.845  16.985  1.00  0.00           O
ATOM   6689  O11 POPEl 168      72.964 101.965  18.245  1.00  0.00           O
ATOM   6690  O12 POPEl 168      71.343 100.114  18.556  1.00  0.00           O
ATOM   6691  C1  POPEl 168      72.083 103.055  18.605  1.00  0.00           C
ATOM   6694  C2  POPEl 168      72.324 103.544  20.056  1.00  0.00           C
ATOM   6696  O21 POPEl 168      73.663 104.074  20.115  1.00  0.00           O
ATOM   6697  C21 POPEl 168      73.803 105.004  21.035  1.00  0.00           C
ATOM   6698  O22 POPEl 168      72.904 105.534  21.655  1.00  0.00           O
ATOM   6699  C22 POPEl 168      75.284 105.305  21.245  1.00  0.00           C
ATOM   6702  C3  POPEl 168      72.123 102.415  21.096  1.00  0.00           C
ATOM   6705  O31 POPEl 168      71.714 102.935  22.375  1.00  0.00           O
ATOM   6706  C31 POPEl 168      71.872 102.125  23.425  1.00  0.00           C
ATOM   6707  O32 POPEl 168      72.473 101.065  23.415  1.00  0.00           O
ATOM   6708  C32 POPEl 168      71.063 102.684  24.605  1.00  0.00           C
ATOM   6711  C23 POPEl 168      75.613 105.114  22.736  1.00  0.00           C
ATOM   6714  C24 POPEl 168      77.034 105.515  23.105  1.00  0.00           C
ATOM   6717  C25 POPEl 168      77.354 105.025  24.525  1.00  0.00           C
ATOM   6720  C26 POPEl 168      78.734 105.455  25.025  1.00  0.00           C
ATOM   6723  C27 POPEl 168      78.883 105.335  26.545  1.00  0.00           C
ATOM   6726  C28 POPEl 168      78.604 103.934  27.135  1.00  0.00           C
ATOM   6729  C29 POPEl 168      77.583 103.985  28.245  1.00  0.00           C
ATOM   6731 0C21 POPEl 168      77.813 104.085  29.565  1.00  0.00           C
ATOM   6733 1C21 POPEl 168      79.152 104.134  30.275  1.00  0.00           C
ATOM   6736 2C21 POPEl 168      78.962 103.785  31.765  1.00  0.00           C
ATOM   6739 3C21 POPEl 168      80.233 103.934  32.605  1.00  0.00           C
ATOM   6742 4C21 POPEl 168      79.953 103.934  34.125  1.00  0.00           C
ATOM   6745 5C21 POPEl 168      79.643 102.565  34.735  1.00  0.00           C
ATOM   6748 6C21 POPEl 168      80.883 101.674  34.955  1.00  0.00           C
ATOM   6751 7C21 POPEl 168      80.633 100.555  35.975  1.00  0.00           C
ATOM   6754 8C21 POPEl 168      81.594  99.365  35.855  1.00  0.00           C
ATOM   6758  C33 POPEl 168      71.813 102.775  25.945  1.00  0.00           C
ATOM   6761  C34 POPEl 168      72.953 103.805  25.905  1.00  0.00           C
ATOM   6764  C35 POPEl 168      73.333 104.345  27.285  1.00  0.00           C
ATOM   6767  C36 POPEl 168      73.734 103.274  28.306  1.00  0.00           C
ATOM   6770  C37 POPEl 168      74.093 103.904  29.655  1.00  0.00           C
ATOM   6773  C38 POPEl 168      74.483 102.865  30.705  1.00  0.00           C
ATOM   6776  C39 POPEl 168      74.813 103.484  32.075  1.00  0.00           C
ATOM   6779 0C31 POPEl 168      74.703 102.444  33.195  1.00  0.00           C
ATOM   6782 1C31 POPEl 168      75.074 102.994  34.575  1.00  0.00           C
ATOM   6785 2C31 POPEl 168      74.794 101.985  35.705  1.00  0.00           C
ATOM   6788 3C31 POPEl 168      73.294 101.814  35.985  1.00  0.00           C
ATOM   6791 4C31 POPEl 168      72.993 100.975  37.235  1.00  0.00           C
ATOM   6794 5C31 POPEl 168      71.523 101.084  37.655  1.00  0.00           C
ATOM   6797 6C31 POPEl 168      71.153 100.195  38.855  1.00  0.00           C
ATOM   6801  NH3 POPEm 169      37.284  67.844  62.635  1.00  0.00           N
ATOM   6805  C12 POPEm 169      37.473  66.375  62.406  1.00  0.00           C
ATOM   6808  C11 POPEm 169      38.343  66.095  61.146  1.00  0.00           C
ATOM   6811  P   POPEm 169      37.903  63.544  61.515  1.00  0.00           P
ATOM   6812  O13 POPEm 169      38.703  63.625  62.756  1.00  0.00           O
ATOM   6813  O14 POPEm 169      36.444  63.555  61.665  1.00  0.00           O
ATOM   6814  O11 POPEm 169      38.383  62.315  60.665  1.00  0.00           O
ATOM   6815  O12 POPEm 169      38.303  64.765  60.605  1.00  0.00           O
ATOM   6816  C1  POPEm 169      37.514  61.625  59.776  1.00  0.00           C
ATOM   6819  C2  POPEm 169      38.203  61.445  58.405  1.00  0.00           C
ATOM   6821  O21 POPEm 169      37.394  60.644  57.535  1.00  0.00           O
ATOM   6822  C21 POPEm 169      37.273  59.355  57.785  1.00  0.00           C
ATOM   6823  O22 POPEm 169      37.843  58.715  58.656  1.00  0.00           O
ATOM   6824  C22 POPEm 169      36.153  58.785  56.905  1.00  0.00           C
ATOM   6827  C3  POPEm 169      39.693  60.995  58.586  1.00  0.00           C
ATOM   6830  O31 POPEm 169      40.324  60.545  57.355  1.00  0.00           O
ATOM   6831  C31 POPEm 169      41.613  60.825  57.245  1.00  0.00           C
ATOM   6832  O32 POPEm 169      42.273  61.475  58.035  1.00  0.00           O
ATOM   6833  C32 POPEm 169      42.143  60.195  55.935  1.00  0.00           C
ATOM   6836  C23 POPEm 169      36.663  57.905  55.735  1.00  0.00           C
ATOM   6839  C24 POPEm 169      36.313  58.455  54.335  1.00  0.00           C
ATOM   6842  C25 POPEm 169      37.323  59.464  53.755  1.00  0.00           C
ATOM   6845  C26 POPEm 169      37.174  59.555  52.225  1.00  0.00           C
ATOM   6848  C27 POPEm 169      38.083  60.545  51.486  1.00  0.00           C
ATOM   6851  C28 POPEm 169      37.924  60.384  49.955  1.00  0.00           C
ATOM   6854  C29 POPEm 169      38.874  61.205  49.105  1.00  0.00           C
ATOM   6856 0C21 POPEm 169      39.483  60.795  47.975  1.00  0.00           C
ATOM   6858 1C21 POPEm 169      39.363  59.435  47.336  1.00  0.00           C
ATOM   6861 2C21 POPEm 169      38.104  59.254  46.465  1.00  0.00           C
ATOM   6864 3C21 POPEm 169      38.073  60.075  45.166  1.00  0.00           C
ATOM   6867 4C21 POPEm 169      36.953  61.125  45.155  1.00  0.00           C
ATOM   6870 5C21 POPEm 169      36.753  61.835  43.806  1.00  0.00           C
ATOM   6873 6C21 POPEm 169      36.184  60.925  42.705  1.00  0.00           C
ATOM   6876 7C21 POPEm 169      35.543  61.715  41.545  1.00  0.00           C
ATOM   6879 8C21 POPEm 169      35.024  60.835  40.406  1.00  0.00           C
ATOM   6883  C33 POPEm 169      43.534  59.505  56.035  1.00  0.00           C
ATOM   6886  C34 POPEm 169      43.734  58.405  54.976  1.00  0.00           C
ATOM   6889  C35 POPEm 169      43.973  58.895  53.535  1.00  0.00           C
ATOM   6892  C36 POPEm 169      43.713  57.785  52.495  1.00  0.00           C
ATOM   6895  C37 POPEm 169      43.983  58.225  51.045  1.00  0.00           C
ATOM   6898  C38 POPEm 169      44.254  57.055  50.085  1.00  0.00           C
ATOM   6901  C39 POPEm 169      43.083  56.075  49.916  1.00  0.00           C
ATOM   6904 0C31 POPEm 169      41.943  56.574  49.025  1.00  0.00           C
ATOM   6907 1C31 POPEm 169      40.933  55.434  48.755  1.00  0.00           C
ATOM   6910 2C31 POPEm 169      39.993  55.595  47.556  1.00  0.00           C
ATOM   6913 3C31 POPEm 169      40.663  55.815  46.185  1.00  0.00           C
ATOM   6916 4C31 POPEm 169      41.933  54.975  45.935  1.00  0.00           C
ATOM   6919 5C31 POPEm 169      42.444  55.044  44.485  1.00  0.00           C
ATOM   6922 6C31 POPEm 169      42.773  56.465  43.995  1.00  0.00           C
ATOM   6926  NH3 POPEn 170      -0.417 121.832  15.875  1.00  0.00           N
ATOM   6930  C12 POPEn 170       0.363 121.622  14.605  1.00  0.00           C
ATOM   6933  C11 POPEn 170       1.653 120.822  14.845  1.00  0.00           C
ATOM   6936  P   POPEn 170       0.883 118.962  16.585  1.00  0.00           P
ATOM   6937  O13 POPEn 170      -0.577 119.202  16.685  1.00  0.00           O
ATOM   6938  O14 POPEn 170       1.423 117.631  16.885  1.00  0.00           O
ATOM   6939  O11 POPEn 170       1.503 120.061  17.525  1.00  0.00           O
ATOM   6940  O12 POPEn 170       1.383 119.462  15.165  1.00  0.00           O
ATOM   6941  C1  POPEn 170       2.563 119.762  18.415  1.00  0.00           C
ATOM   6944  C2  POPEn 170       2.063 119.762  19.885  1.00  0.00           C
ATOM   6946  O21 POPEn 170       3.073 119.232  20.745  1.00  0.00           O
ATOM   6947  C21 POPEn 170       3.153 117.942  20.975  1.00  0.00           C
ATOM   6948  O22 POPEn 170       2.803 117.022  20.245  1.00  0.00           O
ATOM   6949  C22 POPEn 170       3.743 117.832  22.375  1.00  0.00           C
ATOM   6952  C3  POPEn 170       0.663 119.122  20.145  1.00  0.00           C
ATOM   6955  O31 POPEn 170       0.373 119.072  21.575  1.00  0.00           O
ATOM   6956  C31 POPEn 170       0.073 120.242  22.105  1.00  0.00           C
ATOM   6957  O32 POPEn 170      -0.037 121.292  21.495  1.00  0.00           O
ATOM   6958  C32 POPEn 170      -0.157 120.122  23.605  1.00  0.00           C
ATOM   6961  C23 POPEn 170       3.643 116.391  22.905  1.00  0.00           C
ATOM   6964  C24 POPEn 170       3.863 116.311  24.415  1.00  0.00           C
ATOM   6967  C25 POPEn 170       2.843 117.082  25.255  1.00  0.00           C
ATOM   6970  C26 POPEn 170       2.943 116.732  26.745  1.00  0.00           C
ATOM   6973  C27 POPEn 170       1.803 117.312  27.605  1.00  0.00           C
ATOM   6976  C28 POPEn 170       0.413 116.722  27.305  1.00  0.00           C
ATOM   6979  C29 POPEn 170      -0.427 117.511  26.326  1.00  0.00           C
ATOM   6981 0C21 POPEn 170      -1.687 117.972  26.495  1.00  0.00           C
ATOM   6983 1C21 POPEn 170      -2.547 117.841  27.725  1.00  0.00           C
ATOM   6986 2C21 POPEn 170      -3.327 119.122  28.095  1.00  0.00           C
ATOM   6989 3C21 POPEn 170      -2.447 120.192  28.745  1.00  0.00           C
ATOM   6992 4C21 POPEn 170      -3.217 121.451  29.156  1.00  0.00           C
ATOM   6995 5C21 POPEn 170      -2.277 122.572  29.605  1.00  0.00           C
ATOM   6998 6C21 POPEn 170      -2.957 123.621  30.495  1.00  0.00           C
ATOM   7001 7C21 POPEn 170      -2.117 124.882  30.695  1.00  0.00           C
ATOM   7004 8C21 POPEn 170      -2.587 125.741  31.865  1.00  0.00           C
ATOM   7008  C33 POPEn 170      -0.607 121.512  24.105  1.00  0.00           C
ATOM   7011  C34 POPEn 170      -0.947 121.622  25.595  1.00  0.00           C
ATOM   7014  C35 POPEn 170      -1.787 122.872  25.865  1.00  0.00           C
ATOM   7017  C36 POPEn 170      -0.907 124.112  25.955  1.00  0.00           C
ATOM   7020  C37 POPEn 170      -1.687 125.411  25.985  1.00  0.00           C
ATOM   7023  C38 POPEn 170      -0.747 126.582  25.705  1.00  0.00           C
ATOM   7026  C39 POPEn 170      -1.317 127.911  26.205  1.00  0.00           C
ATOM   7029 0C31 POPEn 170      -0.237 128.992  26.265  1.00  0.00           C
ATOM   7032 1C31 POPEn 170      -0.677 130.162  27.145  1.00  0.00           C
ATOM   7035 2C31 POPEn 170       0.483 131.022  27.625  1.00  0.00           C
ATOM   7038 3C31 POPEn 170      -0.017 132.171  28.505  1.00  0.00           C
ATOM   7041 4C31 POPEn 170       1.133 132.982  29.095  1.00  0.00           C
ATOM   7044 5C31 POPEn 170       0.633 134.261  29.765  1.00  0.00           C
ATOM   7047 6C31 POPEn 170       1.743 135.201  30.215  1.00  0.00           C
ATOM   7051  NH3 POPEo 171      72.443 113.195  18.226  1.00  0.00           N
ATOM   7055  C12 POPEo 171      72.324 113.255  16.725  1.00  0.00           C
ATOM   7058  C11 POPEo 171      72.104 111.884  16.056  1.00  0.00           C
ATOM   7061  P   POPEo 171      72.624 109.535  17.205  1.00  0.00           P
ATOM   7062  O13 POPEo 171      71.163 109.345  17.015  1.00  0.00           O
ATOM   7063  O14 POPEo 171      73.534 108.425  16.805  1.00  0.00           O
ATOM   7064  O11 POPEo 171      72.854 109.874  18.725  1.00  0.00           O
ATOM   7065  O12 POPEo 171      73.053 110.884  16.455  1.00  0.00           O
ATOM   7066  C1  POPEo 171      72.913 108.815  19.675  1.00  0.00           C
ATOM   7069  C2  POPEo 171      72.063 109.165  20.915  1.00  0.00           C
ATOM   7071  O21 POPEo 171      72.593 108.405  22.005  1.00  0.00           O
ATOM   7072  C21 POPEo 171      72.653 109.034  23.155  1.00  0.00           C
ATOM   7073  O22 POPEo 171      72.303 110.184  23.375  1.00  0.00           O
ATOM   7074  C22 POPEo 171      73.133 108.055  24.205  1.00  0.00           C
ATOM   7077  C3  POPEo 171      70.553 108.805  20.715  1.00  0.00           C
ATOM   7080  O31 POPEo 171      69.773 109.235  21.855  1.00  0.00           O
ATOM   7081  C31 POPEo 171      69.214 108.274  22.595  1.00  0.00           C
ATOM   7082  O32 POPEo 171      68.684 107.265  22.146  1.00  0.00           O
ATOM   7083  C32 POPEo 171      69.552 108.565  24.075  1.00  0.00           C
ATOM   7086  C23 POPEo 171      73.343 108.764  25.555  1.00  0.00           C
ATOM   7089  C24 POPEo 171      74.313 107.985  26.445  1.00  0.00           C
ATOM   7092  C25 POPEo 171      74.223 108.355  27.935  1.00  0.00           C
ATOM   7095  C26 POPEo 171      72.813 108.125  28.485  1.00  0.00           C
ATOM   7098  C27 POPEo 171      72.674 108.405  29.986  1.00  0.00           C
ATOM   7101  C28 POPEo 171      71.193 108.335  30.406  1.00  0.00           C
ATOM   7104  C29 POPEo 171      70.674 106.914  30.395  1.00  0.00           C
ATOM   7106 0C21 POPEo 171      70.873 105.984  31.345  1.00  0.00           C
ATOM   7108 1C21 POPEo 171      71.622 106.165  32.635  1.00  0.00           C
ATOM   7111 2C21 POPEo 171      71.174 107.355  33.506  1.00  0.00           C
ATOM   7114 3C21 POPEo 171      71.324 107.094  35.005  1.00  0.00           C
ATOM   7117 4C21 POPEo 171      72.784 106.914  35.425  1.00  0.00           C
ATOM   7120 5C21 POPEo 171      72.872 106.525  36.896  1.00  0.00           C
ATOM   7123 6C21 POPEo 171      74.303 106.565  37.445  1.00  0.00           C
ATOM   7126 7C21 POPEo 171      74.313 106.474  38.965  1.00  0.00           C
ATOM   7129 8C21 POPEo 171      75.684 106.744  39.575  1.00  0.00           C
ATOM   7133  C33 POPEo 171      68.483 108.425  25.185  1.00  0.00           C
ATOM   7136  C34 POPEo 171      69.144 108.645  26.565  1.00  0.00           C
ATOM   7139  C35 POPEo 171      68.302 108.355  27.815  1.00  0.00           C
ATOM   7142  C36 POPEo 171      66.834 108.745  27.695  1.00  0.00           C
ATOM   7145  C37 POPEo 171      66.034 108.614  28.995  1.00  0.00           C
ATOM   7148  C38 POPEo 171      65.893 109.885  29.855  1.00  0.00           C
ATOM   7151  C39 POPEo 171      67.203 110.564  30.285  1.00  0.00           C
ATOM   7154 0C31 POPEo 171      66.964 111.445  31.525  1.00  0.00           C
ATOM   7157 1C31 POPEo 171      68.133 112.364  31.896  1.00  0.00           C
ATOM   7160 2C31 POPEo 171      68.023 112.975  33.306  1.00  0.00           C
ATOM   7163 3C31 POPEo 171      66.654 113.595  33.625  1.00  0.00           C
ATOM   7166 4C31 POPEo 171      66.622 114.195  35.046  1.00  0.00           C
ATOM   7169 5C31 POPEo 171      65.223 114.641  35.475  1.00  0.00           C
ATOM   7172 6C31 POPEo 171      65.174 115.072  36.945  1.00  0.00           C
ATOM   7176  NH3 POPEp 172     128.840  35.254  20.595  1.00  0.00           N
ATOM   7180  C12 POPEp 172     127.631  34.384  20.795  1.00  0.00           C
ATOM   7183  C11 POPEp 172     127.980  32.915  20.535  1.00  0.00           C
ATOM   7186  P   POPEp 172     130.441  32.094  20.646  1.00  0.00           P
ATOM   7187  O13 POPEp 172     130.721  33.214  19.715  1.00  0.00           O
ATOM   7188  O14 POPEp 172     130.320  30.745  20.095  1.00  0.00           O
ATOM   7189  O11 POPEp 172     131.531  32.115  21.785  1.00  0.00           O
ATOM   7190  O12 POPEp 172     129.070  32.475  21.375  1.00  0.00           O
ATOM   7191  C1  POPEp 172     131.611  31.035  22.715  1.00  0.00           C
ATOM   7194  C2  POPEp 172     130.861  31.355  24.025  1.00  0.00           C
ATOM   7196  O21 POPEp 172     131.130  32.725  24.425  1.00  0.00           O
ATOM   7197  C21 POPEp 172     130.330  33.295  25.335  1.00  0.00           C
ATOM   7198  O22 POPEp 172     130.740  33.945  26.285  1.00  0.00           O
ATOM   7199  C22 POPEp 172     128.861  33.045  25.015  1.00  0.00           C
ATOM   7202  C3  POPEp 172     131.271  30.375  25.165  1.00  0.00           C
ATOM   7205  O31 POPEp 172     130.681  30.755  26.425  1.00  0.00           O
ATOM   7206  C31 POPEp 172     131.501  30.825  27.475  1.00  0.00           C
ATOM   7207  O32 POPEp 172     132.671  30.495  27.475  1.00  0.00           O
ATOM   7208  C32 POPEp 172     130.740  31.335  28.695  1.00  0.00           C
ATOM   7211  C23 POPEp 172     127.801  33.885  25.755  1.00  0.00           C
ATOM   7214  C24 POPEp 172     126.539  33.055  25.995  1.00  0.00           C
ATOM   7217  C25 POPEp 172     125.451  33.794  26.775  1.00  0.00           C
ATOM   7220  C26 POPEp 172     125.811  33.985  28.245  1.00  0.00           C
ATOM   7223  C27 POPEp 172     124.564  34.125  29.115  1.00  0.00           C
ATOM   7226  C28 POPEp 172     124.864  34.095  30.615  1.00  0.00           C
ATOM   7229  C29 POPEp 172     123.574  33.985  31.385  1.00  0.00           C
ATOM   7231 0C21 POPEp 172     123.354  34.445  32.625  1.00  0.00           C
ATOM   7233 1C21 POPEp 172     124.343  35.125  33.535  1.00  0.00           C
ATOM   7236 2C21 POPEp 172     123.743  36.375  34.195  1.00  0.00           C
ATOM   7239 3C21 POPEp 172     124.114  36.465  35.675  1.00  0.00           C
ATOM   7242 4C21 POPEp 172     123.174  37.364  36.495  1.00  0.00           C
ATOM   7245 5C21 POPEp 172     123.373  37.115  37.995  1.00  0.00           C
ATOM   7248 6C21 POPEp 172     122.364  37.824  38.885  1.00  0.00           C
ATOM   7251 7C21 POPEp 172     122.484  37.345  40.335  1.00  0.00           C
ATOM   7254 8C21 POPEp 172     121.433  37.934  41.276  1.00  0.00           C
ATOM   7258  C33 POPEp 172     129.201  31.205  28.566  1.00  0.00           C
ATOM   7261  C34 POPEp 172     128.430  31.615  29.835  1.00  0.00           C
ATOM   7264  C35 POPEp 172     128.900  30.885  31.096  1.00  0.00           C
ATOM   7267  C36 POPEp 172     128.010  31.185  32.295  1.00  0.00           C
ATOM   7270  C37 POPEp 172     128.171  32.605  32.846  1.00  0.00           C
ATOM   7273  C38 POPEp 172     127.600  32.684  34.265  1.00  0.00           C
ATOM   7276  C39 POPEp 172     127.870  34.004  34.995  1.00  0.00           C
ATOM   7279 0C31 POPEp 172     127.320  33.915  36.415  1.00  0.00           C
ATOM   7282 1C31 POPEp 172     127.359  35.235  37.195  1.00  0.00           C
ATOM   7285 2C31 POPEp 172     126.381  35.215  38.375  1.00  0.00           C
ATOM   7288 3C31 POPEp 172     126.750  34.204  39.475  1.00  0.00           C
ATOM   7291 4C31 POPEp 172     126.890  34.885  40.845  1.00  0.00           C
ATOM   7294 5C31 POPEp 172     127.149  33.864  41.965  1.00  0.00           C
ATOM   7297 6C31 POPEp 172     127.410  34.475  43.355  1.00  0.00           C
ATOM   7301  NH3 POPEq 173     122.902  96.485  16.675  1.00  0.00           N
ATOM   7305  C12 POPEq 173     122.154  95.405  15.935  1.00  0.00           C
ATOM   7308  C11 POPEq 173     120.713  95.825  15.575  1.00  0.00           C
ATOM   7311  P   POPEq 173     118.983  93.894  16.075  1.00  0.00           P
ATOM   7312  O13 POPEq 173     117.622  94.485  16.085  1.00  0.00           O
ATOM   7313  O14 POPEq 173     119.113  92.444  15.775  1.00  0.00           O
ATOM   7314  O11 POPEq 173     119.684  94.174  17.465  1.00  0.00           O
ATOM   7315  O12 POPEq 173     119.952  94.705  15.115  1.00  0.00           O
ATOM   7316  C1  POPEq 173     118.953  93.915  18.655  1.00  0.00           C
ATOM   7319  C2  POPEq 173     119.763  94.405  19.865  1.00  0.00           C
ATOM   7321  O21 POPEq 173     118.883  94.314  21.005  1.00  0.00           O
ATOM   7322  C21 POPEq 173     119.473  94.174  22.165  1.00  0.00           C
ATOM   7323  O22 POPEq 173     120.643  93.915  22.365  1.00  0.00           O
ATOM   7324  C22 POPEq 173     118.413  94.305  23.255  1.00  0.00           C
ATOM   7327  C3  POPEq 173     120.274  95.865  19.655  1.00  0.00           C
ATOM   7330  O31 POPEq 173     121.623  96.005  20.145  1.00  0.00           O
ATOM   7331  C31 POPEq 173     121.753  96.544  21.345  1.00  0.00           C
ATOM   7332  O32 POPEq 173     120.893  97.145  21.955  1.00  0.00           O
ATOM   7333  C32 POPEq 173     123.104  96.124  21.915  1.00  0.00           C
ATOM   7336  C23 POPEq 173     118.673  95.515  24.185  1.00  0.00           C
ATOM   7339  C24 POPEq 173     117.464  95.715  25.095  1.00  0.00           C
ATOM   7342  C25 POPEq 173     117.793  96.285  26.475  1.00  0.00           C
ATOM   7345  C26 POPEq 173     118.413  97.684  26.475  1.00  0.00           C
ATOM   7348  C27 POPEq 173     117.924  98.505  27.675  1.00  0.00           C
ATOM   7351  C28 POPEq 173     118.933  99.564  28.155  1.00  0.00           C
ATOM   7354  C29 POPEq 173     119.934  98.974  29.105  1.00  0.00           C
ATOM   7356 0C21 POPEq 173     120.563  99.634  30.095  1.00  0.00           C
ATOM   7358 1C21 POPEq 173     120.433 101.114  30.365  1.00  0.00           C
ATOM   7361 2C21 POPEq 173     119.552 101.404  31.595  1.00  0.00           C
ATOM   7364 3C21 POPEq 173     119.333 102.915  31.765  1.00  0.00           C
ATOM   7367 4C21 POPEq 173     118.533 103.274  33.015  1.00  0.00           C
ATOM   7370 5C21 POPEq 173     118.763 104.725  33.485  1.00  0.00           C
ATOM   7373 6C21 POPEq 173     118.592 105.804  32.416  1.00  0.00           C
ATOM   7376 7C21 POPEq 173     118.582 107.194  33.076  1.00  0.00           C
ATOM   7379 8C21 POPEq 173     118.942 108.344  32.135  1.00  0.00           C
ATOM   7383  C33 POPEq 173     123.924  97.285  22.525  1.00  0.00           C
ATOM   7386  C34 POPEq 173     124.873  96.805  23.625  1.00  0.00           C
ATOM   7389  C35 POPEq 173     125.890  95.774  23.135  1.00  0.00           C
ATOM   7392  C36 POPEq 173     126.741  95.195  24.275  1.00  0.00           C
ATOM   7395  C37 POPEq 173     127.630  94.044  23.785  1.00  0.00           C
ATOM   7398  C38 POPEq 173     127.681  92.815  24.695  1.00  0.00           C
ATOM   7401  C39 POPEq 173     128.809  92.805  25.715  1.00  0.00           C
ATOM   7404 0C31 POPEq 173     129.141  91.364  26.166  1.00  0.00           C
ATOM   7407 1C31 POPEq 173     130.189  91.275  27.275  1.00  0.00           C
ATOM   7410 2C31 POPEq 173     130.520  89.804  27.605  1.00  0.00           C
ATOM   7413 3C31 POPEq 173     131.520  89.655  28.765  1.00  0.00           C
ATOM   7416 4C31 POPEq 173     132.960  90.025  28.375  1.00  0.00           C
ATOM   7419 5C31 POPEq 173     133.939  89.925  29.545  1.00  0.00           C
ATOM   7422 6C31 POPEq 173     135.391  90.095  29.115  1.00  0.00           C
ATOM   7426  NH3 POPEr 174      64.873  38.985  21.995  1.00  0.00           N
ATOM   7430  C12 POPEr 174      63.563  39.705  21.905  1.00  0.00           C
ATOM   7433  C11 POPEr 174      63.484  40.875  22.905  1.00  0.00           C
ATOM   7436  P   POPEr 174      61.723  42.614  22.015  1.00  0.00           P
ATOM   7437  O13 POPEr 174      61.663  43.515  20.855  1.00  0.00           O
ATOM   7438  O14 POPEr 174      60.743  41.515  22.025  1.00  0.00           O
ATOM   7439  O11 POPEr 174      61.514  43.475  23.306  1.00  0.00           O
ATOM   7440  O12 POPEr 174      63.204  42.105  22.245  1.00  0.00           O
ATOM   7441  C1  POPEr 174      61.184  42.824  24.535  1.00  0.00           C
ATOM   7444  C2  POPEr 174      60.293  43.745  25.395  1.00  0.00           C
ATOM   7446  O21 POPEr 174      60.093  43.055  26.635  1.00  0.00           O
ATOM   7447  C21 POPEr 174      59.763  43.815  27.635  1.00  0.00           C
ATOM   7448  O22 POPEr 174      59.633  45.025  27.625  1.00  0.00           O
ATOM   7449  C22 POPEr 174      59.573  42.925  28.855  1.00  0.00           C
ATOM   7452  C3  POPEr 174      58.944  44.055  24.715  1.00  0.00           C
ATOM   7455  O31 POPEr 174      58.393  45.324  25.085  1.00  0.00           O
ATOM   7456  C31 POPEr 174      57.113  45.475  25.375  1.00  0.00           C
ATOM   7457  O32 POPEr 174      56.294  44.575  25.525  1.00  0.00           O
ATOM   7458  C32 POPEr 174      56.824  46.975  25.325  1.00  0.00           C
ATOM   7461  C23 POPEr 174      58.284  43.305  29.585  1.00  0.00           C
ATOM   7464  C24 POPEr 174      58.093  42.525  30.885  1.00  0.00           C
ATOM   7467  C25 POPEr 174      56.793  42.934  31.595  1.00  0.00           C
ATOM   7470  C26 POPEr 174      56.983  44.015  32.675  1.00  0.00           C
ATOM   7473  C27 POPEr 174      57.304  45.395  32.085  1.00  0.00           C
ATOM   7476  C28 POPEr 174      56.863  46.574  32.965  1.00  0.00           C
ATOM   7479  C29 POPEr 174      55.354  46.655  32.975  1.00  0.00           C
ATOM   7481 0C21 POPEr 174      54.604  47.265  33.896  1.00  0.00           C
ATOM   7483 1C21 POPEr 174      55.174  47.965  35.095  1.00  0.00           C
ATOM   7486 2C21 POPEr 174      54.104  48.405  36.105  1.00  0.00           C
ATOM   7489 3C21 POPEr 174      54.784  48.915  37.375  1.00  0.00           C
ATOM   7492 4C21 POPEr 174      53.833  49.454  38.436  1.00  0.00           C
ATOM   7495 5C21 POPEr 174      54.594  49.855  39.705  1.00  0.00           C
ATOM   7498 6C21 POPEr 174      53.713  50.524  40.756  1.00  0.00           C
ATOM   7501 7C21 POPEr 174      54.543  51.085  41.925  1.00  0.00           C
ATOM   7504 8C21 POPEr 174      53.723  51.964  42.875  1.00  0.00           C
ATOM   7508  C33 POPEr 174      55.933  47.555  26.445  1.00  0.00           C
ATOM   7511  C34 POPEr 174      56.264  49.044  26.635  1.00  0.00           C
ATOM   7514  C35 POPEr 174      57.224  49.324  27.806  1.00  0.00           C
ATOM   7517  C36 POPEr 174      56.583  49.215  29.205  1.00  0.00           C
ATOM   7520  C37 POPEr 174      55.303  50.055  29.355  1.00  0.00           C
ATOM   7523  C38 POPEr 174      54.794  50.155  30.806  1.00  0.00           C
ATOM   7526  C39 POPEr 174      55.514  51.225  31.635  1.00  0.00           C
ATOM   7529 0C31 POPEr 174      54.924  51.315  33.056  1.00  0.00           C
ATOM   7532 1C31 POPEr 174      55.873  52.024  34.035  1.00  0.00           C
ATOM   7535 2C31 POPEr 174      55.233  52.285  35.396  1.00  0.00           C
ATOM   7538 3C31 POPEr 174      56.264  52.754  36.425  1.00  0.00           C
ATOM   7541 4C31 POPEr 174      55.634  53.325  37.705  1.00  0.00           C
ATOM   7544 5C31 POPEr 174      56.683  53.864  38.685  1.00  0.00           C
ATOM   7547 6C31 POPEr 174      56.083  54.615  39.865  1.00  0.00           C
ATOM   7551  NH3 POPEs 175      51.203  88.544  59.685  1.00  0.00           N
ATOM   7555  C12 POPEs 175      51.294  87.044  59.675  1.00  0.00           C
ATOM   7558  C11 POPEs 175      51.424  86.445  61.086  1.00  0.00           C
ATOM   7561  P   POPEs 175      50.514  84.034  60.445  1.00  0.00           P
ATOM   7562  O13 POPEs 175      50.844  82.675  60.886  1.00  0.00           O
ATOM   7563  O14 POPEs 175      49.153  84.544  60.735  1.00  0.00           O
ATOM   7564  O11 POPEs 175      50.733  84.144  58.885  1.00  0.00           O
ATOM   7565  O12 POPEs 175      51.583  85.025  61.055  1.00  0.00           O
ATOM   7566  C1  POPEs 175      51.174  83.055  58.065  1.00  0.00           C
ATOM   7569  C2  POPEs 175      50.233  82.824  56.845  1.00  0.00           C
ATOM   7571  O21 POPEs 175      50.293  83.994  56.005  1.00  0.00           O
ATOM   7572  C21 POPEs 175      50.184  83.735  54.715  1.00  0.00           C
ATOM   7573  O22 POPEs 175      50.093  82.614  54.225  1.00  0.00           O
ATOM   7574  C22 POPEs 175      50.074  85.004  53.875  1.00  0.00           C
ATOM   7577  C3  POPEs 175      48.773  82.525  57.285  1.00  0.00           C
ATOM   7580  O31 POPEs 175      47.824  82.775  56.236  1.00  0.00           O
ATOM   7581  C31 POPEs 175      47.183  81.774  55.646  1.00  0.00           C
ATOM   7582  O32 POPEs 175      47.263  80.595  55.945  1.00  0.00           O
ATOM   7583  C32 POPEs 175      46.254  82.425  54.615  1.00  0.00           C
ATOM   7586  C23 POPEs 175      48.734  85.014  53.115  1.00  0.00           C
ATOM   7589  C24 POPEs 175      48.354  86.324  52.416  1.00  0.00           C
ATOM   7592  C25 POPEs 175      49.144  86.705  51.156  1.00  0.00           C
ATOM   7595  C26 POPEs 175      49.193  85.634  50.056  1.00  0.00           C
ATOM   7598  C27 POPEs 175      49.683  86.194  48.715  1.00  0.00           C
ATOM   7601  C28 POPEs 175      50.004  85.135  47.645  1.00  0.00           C
ATOM   7604  C29 POPEs 175      51.283  84.395  47.936  1.00  0.00           C
ATOM   7606 0C21 POPEs 175      52.523  84.684  47.495  1.00  0.00           C
ATOM   7608 1C21 POPEs 175      52.933  85.835  46.605  1.00  0.00           C
ATOM   7611 2C21 POPEs 175      53.833  85.435  45.415  1.00  0.00           C
ATOM   7614 3C21 POPEs 175      54.483  86.674  44.776  1.00  0.00           C
ATOM   7617 4C21 POPEs 175      55.413  86.354  43.605  1.00  0.00           C
ATOM   7620 5C21 POPEs 175      55.863  87.625  42.865  1.00  0.00           C
ATOM   7623 6C21 POPEs 175      56.924  87.345  41.785  1.00  0.00           C
ATOM   7626 7C21 POPEs 175      57.084  88.505  40.806  1.00  0.00           C
ATOM   7629 8C21 POPEs 175      58.253  88.335  39.835  1.00  0.00           C
ATOM   7633  C33 POPEs 175      46.003  81.615  53.326  1.00  0.00           C
ATOM   7636  C34 POPEs 175      45.184  82.425  52.315  1.00  0.00           C
ATOM   7639  C35 POPEs 175      44.944  81.725  50.975  1.00  0.00           C
ATOM   7642  C36 POPEs 175      46.234  81.404  50.205  1.00  0.00           C
ATOM   7645  C37 POPEs 175      45.964  81.005  48.745  1.00  0.00           C
ATOM   7648  C38 POPEs 175      47.243  80.955  47.905  1.00  0.00           C
ATOM   7651  C39 POPEs 175      46.943  80.564  46.445  1.00  0.00           C
ATOM   7654 0C31 POPEs 175      47.894  81.235  45.445  1.00  0.00           C
ATOM   7657 1C31 POPEs 175      47.484  82.684  45.116  1.00  0.00           C
ATOM   7660 2C31 POPEs 175      48.354  83.344  44.035  1.00  0.00           C
ATOM   7663 3C31 POPEs 175      48.243  82.625  42.686  1.00  0.00           C
ATOM   7666 4C31 POPEs 175      49.144  83.204  41.595  1.00  0.00           C
ATOM   7669 5C31 POPEs 175      49.183  82.294  40.365  1.00  0.00           C
ATOM   7672 6C31 POPEs 175      50.284  82.654  39.375  1.00  0.00           C
ATOM   7676  NH3 POPEt 176      78.104  54.975  23.655  1.00  0.00           N
ATOM   7680  C12 POPEt 176      77.443  53.815  22.976  1.00  0.00           C
ATOM   7683  C11 POPEt 176      78.133  53.555  21.616  1.00  0.00           C
ATOM   7686  P   POPEt 176      80.183  51.875  22.015  1.00  0.00           P
ATOM   7687  O13 POPEt 176      80.373  50.465  21.575  1.00  0.00           O
ATOM   7688  O14 POPEt 176      81.232  52.845  21.686  1.00  0.00           O
ATOM   7689  O11 POPEt 176      80.052  51.865  23.585  1.00  0.00           O
ATOM   7690  O12 POPEt 176      78.763  52.285  21.535  1.00  0.00           O
ATOM   7691  C1  POPEt 176      80.433  52.945  24.435  1.00  0.00           C
ATOM   7694  C2  POPEt 176      81.604  52.585  25.406  1.00  0.00           C
ATOM   7696  O21 POPEt 176      81.623  53.614  26.415  1.00  0.00           O
ATOM   7697  C21 POPEt 176      81.944  53.185  27.635  1.00  0.00           C
ATOM   7698  O22 POPEt 176      82.202  52.034  27.925  1.00  0.00           O
ATOM   7699  C22 POPEt 176      82.062  54.365  28.596  1.00  0.00           C
ATOM   7702  C3  POPEt 176      82.984  52.505  24.685  1.00  0.00           C
ATOM   7705  O31 POPEt 176      83.953  51.795  25.476  1.00  0.00           O
ATOM   7706  C31 POPEt 176      84.702  52.505  26.335  1.00  0.00           C
ATOM   7707  O32 POPEt 176      84.794  53.715  26.355  1.00  0.00           O
ATOM   7708  C32 POPEt 176      85.274  51.515  27.365  1.00  0.00           C
ATOM   7711  C23 POPEt 176      81.394  54.114  29.975  1.00  0.00           C
ATOM   7714  C24 POPEt 176      81.953  52.915  30.745  1.00  0.00           C
ATOM   7717  C25 POPEt 176      81.883  53.065  32.265  1.00  0.00           C
ATOM   7720  C26 POPEt 176      82.033  51.704  32.965  1.00  0.00           C
ATOM   7723  C27 POPEt 176      82.504  51.845  34.415  1.00  0.00           C
ATOM   7726  C28 POPEt 176      82.674  50.485  35.105  1.00  0.00           C
ATOM   7729  C29 POPEt 176      83.673  50.574  36.236  1.00  0.00           C
ATOM   7731 0C21 POPEt 176      83.434  50.875  37.515  1.00  0.00           C
ATOM   7733 1C21 POPEt 176      82.084  51.145  38.135  1.00  0.00           C
ATOM   7736 2C21 POPEt 176      81.792  50.165  39.285  1.00  0.00           C
ATOM   7739 3C21 POPEt 176      82.723  50.324  40.506  1.00  0.00           C
ATOM   7742 4C21 POPEt 176      82.373  49.324  41.605  1.00  0.00           C
ATOM   7745 5C21 POPEt 176      83.213  49.485  42.885  1.00  0.00           C
ATOM   7748 6C21 POPEt 176      82.364  49.235  44.135  1.00  0.00           C
ATOM   7751 7C21 POPEt 176      83.153  49.285  45.445  1.00  0.00           C
ATOM   7754 8C21 POPEt 176      82.254  49.145  46.686  1.00  0.00           C
ATOM   7758  C33 POPEt 176      86.193  52.085  28.465  1.00  0.00           C
ATOM   7761  C34 POPEt 176      86.173  51.225  29.745  1.00  0.00           C
ATOM   7764  C35 POPEt 176      87.534  51.255  30.445  1.00  0.00           C
ATOM   7767  C36 POPEt 176      87.543  50.485  31.775  1.00  0.00           C
ATOM   7770  C37 POPEt 176      88.784  50.875  32.585  1.00  0.00           C
ATOM   7773  C38 POPEt 176      88.933  50.114  33.905  1.00  0.00           C
ATOM   7776  C39 POPEt 176      87.823  50.454  34.905  1.00  0.00           C
ATOM   7779 0C31 POPEt 176      88.264  50.275  36.366  1.00  0.00           C
ATOM   7782 1C31 POPEt 176      87.084  50.315  37.346  1.00  0.00           C
ATOM   7785 2C31 POPEt 176      87.452  50.005  38.796  1.00  0.00           C
ATOM   7788 3C31 POPEt 176      88.464  50.995  39.396  1.00  0.00           C
ATOM   7791 4C31 POPEt 176      88.854  50.634  40.835  1.00  0.00           C
ATOM   7794 5C31 POPEt 176      90.112  51.385  41.276  1.00  0.00           C
ATOM   7797 6C31 POPEt 176      90.523  51.114  42.725  1.00  0.00           C
ATOM   7801  NH3 POPEu 177      34.223  34.755  20.035  1.00  0.00           N
ATOM   7805  C12 POPEu 177      33.414  34.274  18.845  1.00  0.00           C
ATOM   7808  C11 POPEu 177      31.963  33.875  19.205  1.00  0.00           C
ATOM   7811  P   POPEu 177      29.713  35.285  19.396  1.00  0.00           P
ATOM   7812  O13 POPEu 177      28.803  34.155  19.705  1.00  0.00           O
ATOM   7813  O14 POPEu 177      29.174  36.485  18.715  1.00  0.00           O
ATOM   7814  O11 POPEu 177      30.434  35.704  20.745  1.00  0.00           O
ATOM   7815  O12 POPEu 177      30.993  34.745  18.605  1.00  0.00           O
ATOM   7816  C1  POPEu 177      29.753  35.485  21.985  1.00  0.00           C
ATOM   7819  C2  POPEu 177      30.684  35.784  23.195  1.00  0.00           C
ATOM   7821  O21 POPEu 177      30.984  37.175  23.325  1.00  0.00           O
ATOM   7822  C21 POPEu 177      31.833  37.775  22.505  1.00  0.00           C
ATOM   7823  O22 POPEu 177      32.594  37.245  21.715  1.00  0.00           O
ATOM   7824  C22 POPEu 177      31.723  39.285  22.675  1.00  0.00           C
ATOM   7827  C3  POPEu 177      31.924  34.835  23.165  1.00  0.00           C
ATOM   7830  O31 POPEu 177      32.694  34.915  24.385  1.00  0.00           O
ATOM   7831  C31 POPEu 177      34.003  35.035  24.215  1.00  0.00           C
ATOM   7832  O32 POPEu 177      34.583  35.055  23.146  1.00  0.00           O
ATOM   7833  C32 POPEu 177      34.644  35.015  25.625  1.00  0.00           C
ATOM   7836  C23 POPEu 177      31.233  39.785  24.056  1.00  0.00           C
ATOM   7839  C24 POPEu 177      32.284  39.695  25.165  1.00  0.00           C
ATOM   7842  C25 POPEu 177      31.714  40.065  26.535  1.00  0.00           C
ATOM   7845  C26 POPEu 177      32.784  40.225  27.625  1.00  0.00           C
ATOM   7848  C27 POPEu 177      32.153  40.485  29.005  1.00  0.00           C
ATOM   7851  C28 POPEu 177      33.143  41.044  30.056  1.00  0.00           C
ATOM   7854  C29 POPEu 177      33.473  42.485  29.765  1.00  0.00           C
ATOM   7856 0C21 POPEu 177      33.414  43.525  30.615  1.00  0.00           C
ATOM   7858 1C21 POPEu 177      33.054  43.495  32.075  1.00  0.00           C
ATOM   7861 2C21 POPEu 177      34.304  43.295  32.945  1.00  0.00           C
ATOM   7864 3C21 POPEu 177      33.993  43.395  34.435  1.00  0.00           C
ATOM   7867 4C21 POPEu 177      35.194  43.105  35.335  1.00  0.00           C
ATOM   7870 5C21 POPEu 177      34.804  43.095  36.815  1.00  0.00           C
ATOM   7873 6C21 POPEu 177      35.863  42.475  37.725  1.00  0.00           C
ATOM   7876 7C21 POPEu 177      35.363  42.345  39.166  1.00  0.00           C
ATOM   7879 8C21 POPEu 177      36.214  41.405  40.015  1.00  0.00           C
ATOM   7883  C33 POPEu 177      34.054  36.105  26.565  1.00  0.00           C
ATOM   7886  C34 POPEu 177      34.903  36.455  27.806  1.00  0.00           C
ATOM   7889  C35 POPEu 177      34.604  35.615  29.065  1.00  0.00           C
ATOM   7892  C36 POPEu 177      35.453  34.345  29.195  1.00  0.00           C
ATOM   7895  C37 POPEu 177      34.813  33.245  30.056  1.00  0.00           C
ATOM   7898  C38 POPEu 177      33.793  32.415  29.265  1.00  0.00           C
ATOM   7901  C39 POPEu 177      33.653  30.945  29.695  1.00  0.00           C
ATOM   7904 0C31 POPEu 177      32.993  30.704  31.066  1.00  0.00           C
ATOM   7907 1C31 POPEu 177      32.354  29.305  31.135  1.00  0.00           C
ATOM   7910 2C31 POPEu 177      31.614  29.055  32.445  1.00  0.00           C
ATOM   7913 3C31 POPEu 177      32.553  28.645  33.585  1.00  0.00           C
ATOM   7916 4C31 POPEu 177      31.804  28.465  34.916  1.00  0.00           C
ATOM   7919 5C31 POPEu 177      32.613  27.705  35.965  1.00  0.00           C
ATOM   7922 6C31 POPEu 177      31.993  27.754  37.355  1.00  0.00           C
ATOM   7926  NH3 POPEv 178      45.413  61.105  60.995  1.00  0.00           N
ATOM   7930  C12 POPEv 178      44.303  60.305  60.326  1.00  0.00           C
ATOM   7933  C11 POPEv 178      44.004  58.934  60.985  1.00  0.00           C
ATOM   7936  P   POPEv 178      41.773  57.495  61.205  1.00  0.00           P
ATOM   7937  O13 POPEv 178      42.544  56.345  61.735  1.00  0.00           O
ATOM   7938  O14 POPEv 178      40.433  57.675  61.815  1.00  0.00           O
ATOM   7939  O11 POPEv 178      41.543  57.315  59.665  1.00  0.00           O
ATOM   7940  O12 POPEv 178      42.603  58.845  61.315  1.00  0.00           O
ATOM   7941  C1  POPEv 178      42.424  56.585  58.815  1.00  0.00           C
ATOM   7944  C2  POPEv 178      41.633  55.844  57.695  1.00  0.00           C
ATOM   7946  O21 POPEv 178      42.633  55.355  56.785  1.00  0.00           O
ATOM   7947  C21 POPEv 178      42.354  54.235  56.156  1.00  0.00           C
ATOM   7948  O22 POPEv 178      41.333  53.575  56.325  1.00  0.00           O
ATOM   7949  C22 POPEv 178      43.493  53.825  55.226  1.00  0.00           C
ATOM   7952  C3  POPEv 178      40.604  56.795  56.995  1.00  0.00           C
ATOM   7955  O31 POPEv 178      39.563  56.105  56.255  1.00  0.00           O
ATOM   7956  C31 POPEv 178      39.813  55.905  54.965  1.00  0.00           C
ATOM   7957  O32 POPEv 178      40.863  56.155  54.405  1.00  0.00           O
ATOM   7958  C32 POPEv 178      38.604  55.265  54.295  1.00  0.00           C
ATOM   7961  C23 POPEv 178      43.014  53.575  53.775  1.00  0.00           C
ATOM   7964  C24 POPEv 178      43.703  52.395  53.076  1.00  0.00           C
ATOM   7967  C25 POPEv 178      43.083  52.085  51.705  1.00  0.00           C
ATOM   7970  C26 POPEv 178      43.804  50.995  50.915  1.00  0.00           C
ATOM   7973  C27 POPEv 178      42.964  50.504  49.725  1.00  0.00           C
ATOM   7976  C28 POPEv 178      43.604  49.295  49.006  1.00  0.00           C
ATOM   7979  C29 POPEv 178      42.684  48.705  47.965  1.00  0.00           C
ATOM   7981 0C21 POPEv 178      42.953  48.505  46.655  1.00  0.00           C
ATOM   7983 1C21 POPEv 178      44.223  48.885  45.945  1.00  0.00           C
ATOM   7986 2C21 POPEv 178      44.023  49.195  44.445  1.00  0.00           C
ATOM   7989 3C21 POPEv 178      42.854  50.165  44.155  1.00  0.00           C
ATOM   7992 4C21 POPEv 178      42.863  50.685  42.715  1.00  0.00           C
ATOM   7995 5C21 POPEv 178      41.593  51.455  42.336  1.00  0.00           C
ATOM   7998 6C21 POPEv 178      40.403  50.535  42.056  1.00  0.00           C
ATOM   8001 7C21 POPEv 178      39.113  51.305  41.745  1.00  0.00           C
ATOM   8004 8C21 POPEv 178      37.924  50.375  41.486  1.00  0.00           C
ATOM   8008  C33 POPEv 178      38.414  55.774  52.845  1.00  0.00           C
ATOM   8011  C34 POPEv 178      37.434  54.915  52.025  1.00  0.00           C
ATOM   8014  C35 POPEv 178      37.144  55.535  50.646  1.00  0.00           C
ATOM   8017  C36 POPEv 178      36.363  54.615  49.695  1.00  0.00           C
ATOM   8020  C37 POPEv 178      35.933  55.364  48.425  1.00  0.00           C
ATOM   8023  C38 POPEv 178      35.074  54.505  47.476  1.00  0.00           C
ATOM   8026  C39 POPEv 178      35.903  53.515  46.655  1.00  0.00           C
ATOM   8029 0C31 POPEv 178      35.043  52.575  45.805  1.00  0.00           C
ATOM   8032 1C31 POPEv 178      35.903  51.544  45.046  1.00  0.00           C
ATOM   8035 2C31 POPEv 178      35.113  50.675  44.046  1.00  0.00           C
ATOM   8038 3C31 POPEv 178      34.104  49.705  44.665  1.00  0.00           C
ATOM   8041 4C31 POPEv 178      34.764  48.585  45.495  1.00  0.00           C
ATOM   8044 5C31 POPEv 178      33.774  47.505  45.935  1.00  0.00           C
ATOM   8047 6C31 POPEv 178      34.434  46.345  46.686  1.00  0.00           C
ATOM   8051  NH3 POPEw 179      14.424  36.515  61.395  1.00  0.00           N
ATOM   8055  C12 POPEw 179      15.314  36.135  60.245  1.00  0.00           C
ATOM   8058  C11 POPEw 179      15.323  37.205  59.135  1.00  0.00           C
ATOM   8061  P   POPEw 179      17.693  38.325  59.155  1.00  0.00           P
ATOM   8062  O13 POPEw 179      18.034  39.265  58.056  1.00  0.00           O
ATOM   8063  O14 POPEw 179      18.433  38.484  60.405  1.00  0.00           O
ATOM   8064  O11 POPEw 179      17.934  36.865  58.596  1.00  0.00           O
ATOM   8065  O12 POPEw 179      16.124  38.344  59.455  1.00  0.00           O
ATOM   8066  C1  POPEw 179      19.104  36.375  57.936  1.00  0.00           C
ATOM   8069  C2  POPEw 179      18.833  36.165  56.416  1.00  0.00           C
ATOM   8071  O21 POPEw 179      19.594  35.105  55.805  1.00  0.00           O
ATOM   8072  C21 POPEw 179      20.903  35.215  55.695  1.00  0.00           C
ATOM   8073  O22 POPEw 179      21.614  35.935  56.375  1.00  0.00           O
ATOM   8074  C22 POPEw 179      21.374  34.394  54.475  1.00  0.00           C
ATOM   8077  C3  POPEw 179      18.943  37.465  55.585  1.00  0.00           C
ATOM   8080  O31 POPEw 179      18.573  37.245  54.205  1.00  0.00           O
ATOM   8081  C31 POPEw 179      18.953  38.255  53.425  1.00  0.00           C
ATOM   8082  O32 POPEw 179      19.553  39.235  53.815  1.00  0.00           O
ATOM   8083  C32 POPEw 179      18.433  38.004  52.006  1.00  0.00           C
ATOM   8086  C23 POPEw 179      21.893  35.294  53.335  1.00  0.00           C
ATOM   8089  C24 POPEw 179      22.134  34.555  52.015  1.00  0.00           C
ATOM   8092  C25 POPEw 179      23.433  33.725  52.006  1.00  0.00           C
ATOM   8095  C26 POPEw 179      24.623  34.454  51.366  1.00  0.00           C
ATOM   8098  C27 POPEw 179      25.843  33.515  51.296  1.00  0.00           C
ATOM   8101  C28 POPEw 179      27.113  34.155  50.705  1.00  0.00           C
ATOM   8104  C29 POPEw 179      28.264  33.195  50.915  1.00  0.00           C
ATOM   8106 0C21 POPEw 179      29.074  32.635  50.005  1.00  0.00           C
ATOM   8108 1C21 POPEw 179      29.044  32.805  48.505  1.00  0.00           C
ATOM   8111 2C21 POPEw 179      29.284  31.475  47.785  1.00  0.00           C
ATOM   8114 3C21 POPEw 179      29.723  31.685  46.325  1.00  0.00           C
ATOM   8117 4C21 POPEw 179      29.753  30.384  45.525  1.00  0.00           C
ATOM   8120 5C21 POPEw 179      29.903  30.625  44.015  1.00  0.00           C
ATOM   8123 6C21 POPEw 179      31.323  30.984  43.565  1.00  0.00           C
ATOM   8126 7C21 POPEw 179      31.444  31.005  42.035  1.00  0.00           C
ATOM   8129 8C21 POPEw 179      32.843  31.345  41.515  1.00  0.00           C
ATOM   8133  C33 POPEw 179      18.803  36.625  51.375  1.00  0.00           C
ATOM   8136  C34 POPEw 179      17.733  35.914  50.525  1.00  0.00           C
ATOM   8139  C35 POPEw 179      16.593  36.745  49.906  1.00  0.00           C
ATOM   8142  C36 POPEw 179      17.003  37.754  48.815  1.00  0.00           C
ATOM   8145  C37 POPEw 179      15.764  38.525  48.326  1.00  0.00           C
ATOM   8148  C38 POPEw 179      16.054  39.545  47.225  1.00  0.00           C
ATOM   8151  C39 POPEw 179      16.174  38.965  45.805  1.00  0.00           C
ATOM   8154 0C31 POPEw 179      14.823  38.455  45.265  1.00  0.00           C
ATOM   8157 1C31 POPEw 179      14.863  38.095  43.765  1.00  0.00           C
ATOM   8160 2C31 POPEw 179      13.543  37.445  43.335  1.00  0.00           C
ATOM   8163 3C31 POPEw 179      13.344  37.315  41.815  1.00  0.00           C
ATOM   8166 4C31 POPEw 179      13.353  38.665  41.075  1.00  0.00           C
ATOM   8169 5C31 POPEw 179      12.684  38.595  39.695  1.00  0.00           C
ATOM   8172 6C31 POPEw 179      12.823  39.885  38.885  1.00  0.00           C
ATOM   8176  NH3 POPEx 180      61.973 127.952  62.515  1.00  0.00           N
ATOM   8180  C12 POPEx 180      63.123 128.822  62.146  1.00  0.00           C
ATOM   8183  C11 POPEx 180      64.363 128.031  62.556  1.00  0.00           C
ATOM   8186  P   POPEx 180      66.622 128.262  63.656  1.00  0.00           P
ATOM   8187  O13 POPEx 180      67.284 129.202  64.565  1.00  0.00           O
ATOM   8188  O14 POPEx 180      66.273 126.902  64.165  1.00  0.00           O
ATOM   8189  O11 POPEx 180      67.434 128.091  62.295  1.00  0.00           O
ATOM   8190  O12 POPEx 180      65.324 128.942  63.076  1.00  0.00           O
ATOM   8191  C1  POPEx 180      67.993 129.261  61.695  1.00  0.00           C
ATOM   8194  C2  POPEx 180      67.993 129.222  60.135  1.00  0.00           C
ATOM   8196  O21 POPEx 180      68.493 130.492  59.695  1.00  0.00           O
ATOM   8197  C21 POPEx 180      69.523 130.622  58.855  1.00  0.00           C
ATOM   8198  O22 POPEx 180      70.372 131.481  58.955  1.00  0.00           O
ATOM   8199  C22 POPEx 180      69.424 129.712  57.616  1.00  0.00           C
ATOM   8202  C3  POPEx 180      66.523 129.002  59.695  1.00  0.00           C
ATOM   8205  O31 POPEx 180      66.324 128.981  58.265  1.00  0.00           O
ATOM   8206  C31 POPEx 180      65.063 129.202  57.905  1.00  0.00           C
ATOM   8207  O32 POPEx 180      64.154 129.472  58.675  1.00  0.00           O
ATOM   8208  C32 POPEx 180      64.924 129.121  56.395  1.00  0.00           C
ATOM   8211  C23 POPEx 180      70.174 130.352  56.416  1.00  0.00           C
ATOM   8214  C24 POPEx 180      69.864 129.692  55.056  1.00  0.00           C
ATOM   8217  C25 POPEx 180      70.293 130.591  53.885  1.00  0.00           C
ATOM   8220  C26 POPEx 180      70.083 129.982  52.486  1.00  0.00           C
ATOM   8223  C27 POPEx 180      70.264 131.042  51.385  1.00  0.00           C
ATOM   8226  C28 POPEx 180      70.233 130.502  49.945  1.00  0.00           C
ATOM   8229  C29 POPEx 180      70.372 131.641  48.965  1.00  0.00           C
ATOM   8231 0C21 POPEx 180      70.394 131.552  47.625  1.00  0.00           C
ATOM   8233 1C21 POPEx 180      70.284 130.291  46.806  1.00  0.00           C
ATOM   8236 2C21 POPEx 180      68.934 130.181  46.086  1.00  0.00           C
ATOM   8239 3C21 POPEx 180      68.903 129.102  44.986  1.00  0.00           C
ATOM   8242 4C21 POPEx 180      69.372 127.722  45.455  1.00  0.00           C
ATOM   8245 5C21 POPEx 180      69.052 126.602  44.455  1.00  0.00           C
ATOM   8248 6C21 POPEx 180      69.684 126.792  43.065  1.00  0.00           C
ATOM   8251 7C21 POPEx 180      69.372 125.652  42.085  1.00  0.00           C
ATOM   8254 8C21 POPEx 180      67.872 125.391  41.885  1.00  0.00           C
ATOM   8258  C33 POPEx 180      63.534 128.582  55.985  1.00  0.00           C
ATOM   8261  C34 POPEx 180      63.344 128.481  54.465  1.00  0.00           C
ATOM   8264  C35 POPEx 180      61.933 127.982  54.095  1.00  0.00           C
ATOM   8267  C36 POPEx 180      61.644 127.982  52.585  1.00  0.00           C
ATOM   8270  C37 POPEx 180      60.233 127.452  52.285  1.00  0.00           C
ATOM   8273  C38 POPEx 180      59.623 127.921  50.965  1.00  0.00           C
ATOM   8276  C39 POPEx 180      60.254 127.342  49.685  1.00  0.00           C
ATOM   8279 0C31 POPEx 180      59.363 127.631  48.465  1.00  0.00           C
ATOM   8282 1C31 POPEx 180      60.004 127.302  47.105  1.00  0.00           C
ATOM   8285 2C31 POPEx 180      59.014 127.472  45.935  1.00  0.00           C
ATOM   8288 3C31 POPEx 180      59.703 127.622  44.576  1.00  0.00           C
ATOM   8291 4C31 POPEx 180      59.944 129.102  44.225  1.00  0.00           C
ATOM   8294 5C31 POPEx 180      60.844 129.292  42.995  1.00  0.00           C
ATOM   8297 6C31 POPEx 180      61.054 130.762  42.646  1.00  0.00           C
ATOM   8301  NH3 POPEy 181     129.620  34.755  64.485  1.00  0.00           N
ATOM   8305  C12 POPEy 181     130.171  35.315  65.756  1.00  0.00           C
ATOM   8308  C11 POPEy 181     129.880  36.824  65.836  1.00  0.00           C
ATOM   8311  P   POPEy 181     131.811  38.105  64.665  1.00  0.00           P
ATOM   8312  O13 POPEy 181     132.380  38.015  66.025  1.00  0.00           O
ATOM   8313  O14 POPEy 181     131.801  39.425  64.006  1.00  0.00           O
ATOM   8314  O11 POPEy 181     132.590  37.075  63.755  1.00  0.00           O
ATOM   8315  O12 POPEy 181     130.351  37.495  64.665  1.00  0.00           O
ATOM   8316  C1  POPEy 181     133.171  37.525  62.515  1.00  0.00           C
ATOM   8319  C2  POPEy 181     132.171  37.405  61.346  1.00  0.00           C
ATOM   8321  O21 POPEy 181     132.100  36.044  60.865  1.00  0.00           O
ATOM   8322  C21 POPEy 181     130.870  35.524  60.875  1.00  0.00           C
ATOM   8323  O22 POPEy 181     130.161  35.434  61.865  1.00  0.00           O
ATOM   8324  C22 POPEy 181     130.441  35.215  59.436  1.00  0.00           C
ATOM   8327  C3  POPEy 181     132.600  38.284  60.155  1.00  0.00           C
ATOM   8330  O31 POPEy 181     131.570  38.245  59.125  1.00  0.00           O
ATOM   8331  C31 POPEy 181     130.671  39.215  59.256  1.00  0.00           C
ATOM   8332  O32 POPEy 181     130.690  40.085  60.105  1.00  0.00           O
ATOM   8333  C32 POPEy 181     129.549  39.035  58.235  1.00  0.00           C
ATOM   8336  C23 POPEy 181     129.630  33.925  59.275  1.00  0.00           C
ATOM   8339  C24 POPEy 181     129.400  33.505  57.806  1.00  0.00           C
ATOM   8342  C25 POPEy 181     128.850  34.625  56.896  1.00  0.00           C
ATOM   8345  C26 POPEy 181     127.880  34.095  55.826  1.00  0.00           C
ATOM   8348  C27 POPEy 181     127.021  35.195  55.175  1.00  0.00           C
ATOM   8351  C28 POPEy 181     125.709  34.645  54.576  1.00  0.00           C
ATOM   8354  C29 POPEy 181     124.832  35.695  53.936  1.00  0.00           C
ATOM   8356 0C21 POPEy 181     124.114  35.574  52.796  1.00  0.00           C
ATOM   8358 1C21 POPEy 181     124.003  34.394  51.865  1.00  0.00           C
ATOM   8361 2C21 POPEy 181     122.574  33.805  51.806  1.00  0.00           C
ATOM   8364 3C21 POPEy 181     122.434  32.735  50.715  1.00  0.00           C
ATOM   8367 4C21 POPEy 181     121.082  31.995  50.715  1.00  0.00           C
ATOM   8370 5C21 POPEy 181     121.044  30.945  49.585  1.00  0.00           C
ATOM   8373 6C21 POPEy 181     119.654  30.345  49.285  1.00  0.00           C
ATOM   8376 7C21 POPEy 181     119.743  29.315  48.146  1.00  0.00           C
ATOM   8379 8C21 POPEy 181     118.393  28.845  47.585  1.00  0.00           C
ATOM   8383  C33 POPEy 181     130.000  38.835  56.775  1.00  0.00           C
ATOM   8386  C34 POPEy 181     128.790  38.575  55.875  1.00  0.00           C
ATOM   8389  C35 POPEy 181     129.080  38.385  54.385  1.00  0.00           C
ATOM   8392  C36 POPEy 181     127.781  38.565  53.575  1.00  0.00           C
ATOM   8395  C37 POPEy 181     127.801  37.864  52.215  1.00  0.00           C
ATOM   8398  C38 POPEy 181     126.510  38.144  51.425  1.00  0.00           C
ATOM   8401  C39 POPEy 181     126.650  39.305  50.436  1.00  0.00           C
ATOM   8404 0C31 POPEy 181     127.451  38.875  49.205  1.00  0.00           C
ATOM   8407 1C31 POPEy 181     127.640  39.975  48.155  1.00  0.00           C
ATOM   8410 2C31 POPEy 181     128.020  39.394  46.775  1.00  0.00           C
ATOM   8413 3C31 POPEy 181     129.281  38.525  46.795  1.00  0.00           C
ATOM   8416 4C31 POPEy 181     129.600  37.895  45.436  1.00  0.00           C
ATOM   8419 5C31 POPEy 181     130.899  37.085  45.475  1.00  0.00           C
ATOM   8422 6C31 POPEy 181     131.311  36.495  44.116  1.00  0.00           C
ATOM   8426  NH3 POPEz 182      25.143  16.375  60.215  1.00  0.00           N
ATOM   8430  C12 POPEz 182      26.094  15.475  60.965  1.00  0.00           C
ATOM   8433  C11 POPEz 182      27.543  15.975  60.826  1.00  0.00           C
ATOM   8436  P   POPEz 182      29.483  15.145  59.365  1.00  0.00           P
ATOM   8437  O13 POPEz 182      30.524  16.025  59.916  1.00  0.00           O
ATOM   8438  O14 POPEz 182      29.363  13.795  59.945  1.00  0.00           O
ATOM   8439  O11 POPEz 182      29.743  14.935  57.845  1.00  0.00           O
ATOM   8440  O12 POPEz 182      28.054  15.795  59.485  1.00  0.00           O
ATOM   8441  C1  POPEz 182      29.564  15.905  56.826  1.00  0.00           C
ATOM   8444  C2  POPEz 182      28.983  15.175  55.585  1.00  0.00           C
ATOM   8446  O21 POPEz 182      29.014  15.995  54.396  1.00  0.00           O
ATOM   8447  C21 POPEz 182      28.393  17.155  54.455  1.00  0.00           C
ATOM   8448  O22 POPEz 182      27.624  17.505  55.335  1.00  0.00           O
ATOM   8449  C22 POPEz 182      28.874  18.045  53.295  1.00  0.00           C
ATOM   8452  C3  POPEz 182      27.594  14.554  55.886  1.00  0.00           C
ATOM   8455  O31 POPEz 182      27.274  13.535  54.925  1.00  0.00           O
ATOM   8456  C31 POPEz 182      26.274  13.785  54.095  1.00  0.00           C
ATOM   8457  O32 POPEz 182      25.464  14.685  54.186  1.00  0.00           O
ATOM   8458  C32 POPEz 182      26.323  12.725  52.995  1.00  0.00           C
ATOM   8461  C23 POPEz 182      28.354  17.605  51.896  1.00  0.00           C
ATOM   8464  C24 POPEz 182      29.323  16.695  51.135  1.00  0.00           C
ATOM   8467  C25 POPEz 182      29.934  17.285  49.855  1.00  0.00           C
ATOM   8470  C26 POPEz 182      28.924  17.475  48.715  1.00  0.00           C
ATOM   8473  C27 POPEz 182      29.444  18.475  47.675  1.00  0.00           C
ATOM   8476  C28 POPEz 182      28.644  18.485  46.366  1.00  0.00           C
ATOM   8479  C29 POPEz 182      29.123  19.605  45.485  1.00  0.00           C
ATOM   8481 0C21 POPEz 182      28.414  20.665  45.046  1.00  0.00           C
ATOM   8483 1C21 POPEz 182      26.953  20.925  45.326  1.00  0.00           C
ATOM   8486 2C21 POPEz 182      26.444  22.195  44.595  1.00  0.00           C
ATOM   8489 3C21 POPEz 182      26.483  22.095  43.056  1.00  0.00           C
ATOM   8492 4C21 POPEz 182      26.514  23.465  42.355  1.00  0.00           C
ATOM   8495 5C21 POPEz 182      25.124  23.925  41.915  1.00  0.00           C
ATOM   8498 6C21 POPEz 182      24.664  23.235  40.625  1.00  0.00           C
ATOM   8501 7C21 POPEz 182      23.133  23.145  40.495  1.00  0.00           C
ATOM   8504 8C21 POPEz 182      22.703  22.355  39.265  1.00  0.00           C
ATOM   8508  C33 POPEz 182      26.214  13.345  51.585  1.00  0.00           C
ATOM   8511  C34 POPEz 182      26.633  12.365  50.475  1.00  0.00           C
ATOM   8514  C35 POPEz 182      26.674  13.035  49.105  1.00  0.00           C
ATOM   8517  C36 POPEz 182      28.003  12.785  48.375  1.00  0.00           C
ATOM   8520  C37 POPEz 182      28.124  13.555  47.055  1.00  0.00           C
ATOM   8523  C38 POPEz 182      29.523  13.375  46.445  1.00  0.00           C
ATOM   8526  C39 POPEz 182      29.844  14.335  45.296  1.00  0.00           C
ATOM   8529 0C31 POPEz 182      31.293  14.835  45.385  1.00  0.00           C
ATOM   8532 1C31 POPEz 182      31.714  15.685  44.186  1.00  0.00           C
ATOM   8535 2C31 POPEz 182      33.133  16.255  44.335  1.00  0.00           C
ATOM   8538 3C31 POPEz 182      34.233  15.195  44.205  1.00  0.00           C
ATOM   8541 4C31 POPEz 182      35.643  15.765  44.425  1.00  0.00           C
ATOM   8544 5C31 POPEz 182      36.733  14.695  44.455  1.00  0.00           C
ATOM   8547 6C31 POPEz 182      38.143  15.255  44.675  1.00  0.00           C
ATOM   8551  NH3 POPE0 183     132.751 114.582  18.645  1.00  0.00           N
ATOM   8555  C12 POPE0 183     131.831 114.912  17.495  1.00  0.00           C
ATOM   8558  C11 POPE0 183     131.281 113.675  16.765  1.00  0.00           C
ATOM   8561  P   POPE0 183     129.090 113.004  15.505  1.00  0.00           P
ATOM   8562  O13 POPE0 183     128.620 113.444  14.175  1.00  0.00           O
ATOM   8563  O14 POPE0 183     129.770 111.705  15.615  1.00  0.00           O
ATOM   8564  O11 POPE0 183     127.860 113.015  16.485  1.00  0.00           O
ATOM   8565  O12 POPE0 183     130.081 114.065  16.105  1.00  0.00           O
ATOM   8566  C1  POPE0 183     127.991 112.705  17.875  1.00  0.00           C
ATOM   8569  C2  POPE0 183     128.171 113.994  18.715  1.00  0.00           C
ATOM   8571  O21 POPE0 183     128.160 113.675  20.125  1.00  0.00           O
ATOM   8572  C21 POPE0 183     129.311 113.164  20.535  1.00  0.00           C
ATOM   8573  O22 POPE0 183     130.271 112.934  19.815  1.00  0.00           O
ATOM   8574  C22 POPE0 183     129.311 113.035  22.045  1.00  0.00           C
ATOM   8577  C3  POPE0 183     127.030 114.991  18.365  1.00  0.00           C
ATOM   8580  O31 POPE0 183     127.071 116.212  19.145  1.00  0.00           O
ATOM   8581  C31 POPE0 183     126.399 117.211  18.565  1.00  0.00           C
ATOM   8582  O32 POPE0 183     125.861 117.141  17.475  1.00  0.00           O
ATOM   8583  C32 POPE0 183     126.330 118.412  19.525  1.00  0.00           C
ATOM   8586  C23 POPE0 183     129.301 114.421  22.715  1.00  0.00           C
ATOM   8589  C24 POPE0 183     129.711 114.421  24.195  1.00  0.00           C
ATOM   8592  C25 POPE0 183     128.870 113.535  25.135  1.00  0.00           C
ATOM   8595  C26 POPE0 183     127.401 113.955  25.245  1.00  0.00           C
ATOM   8598  C27 POPE0 183     126.679 113.335  26.445  1.00  0.00           C
ATOM   8601  C28 POPE0 183     125.154 113.565  26.405  1.00  0.00           C
ATOM   8604  C29 POPE0 183     124.413 112.905  27.556  1.00  0.00           C
ATOM   8606 0C21 POPE0 183     124.434 113.304  28.835  1.00  0.00           C
ATOM   8608 1C21 POPE0 183     125.193 114.482  29.396  1.00  0.00           C
ATOM   8611 2C21 POPE0 183     126.460 114.055  30.165  1.00  0.00           C
ATOM   8614 3C21 POPE0 183     127.430 115.242  30.295  1.00  0.00           C
ATOM   8617 4C21 POPE0 183     128.721 114.952  31.085  1.00  0.00           C
ATOM   8620 5C21 POPE0 183     129.561 116.232  31.236  1.00  0.00           C
ATOM   8623 6C21 POPE0 183     130.781 116.092  32.155  1.00  0.00           C
ATOM   8626 7C21 POPE0 183     131.580 117.392  32.235  1.00  0.00           C
ATOM   8629 8C21 POPE0 183     132.760 117.351  33.215  1.00  0.00           C
ATOM   8633  C33 POPE0 183     125.941 118.031  20.975  1.00  0.00           C
ATOM   8636  C34 POPE0 183     125.163 119.122  21.746  1.00  0.00           C
ATOM   8639  C35 POPE0 183     124.363 118.542  22.945  1.00  0.00           C
ATOM   8642  C36 POPE0 183     123.373 119.491  23.645  1.00  0.00           C
ATOM   8645  C37 POPE0 183     123.133 119.132  25.125  1.00  0.00           C
ATOM   8648  C38 POPE0 183     122.472 120.291  25.905  1.00  0.00           C
ATOM   8651  C39 POPE0 183     121.993 119.871  27.295  1.00  0.00           C
ATOM   8654 0C31 POPE0 183     121.203 120.972  28.015  1.00  0.00           C
ATOM   8657 1C31 POPE0 183     120.404 120.502  29.245  1.00  0.00           C
ATOM   8660 2C31 POPE0 183     121.234 120.322  30.525  1.00  0.00           C
ATOM   8663 3C31 POPE0 183     121.913 118.951  30.625  1.00  0.00           C
ATOM   8666 4C31 POPE0 183     123.163 118.972  31.515  1.00  0.00           C
ATOM   8669 5C31 POPE0 183     123.904 117.631  31.475  1.00  0.00           C
ATOM   8672 6C31 POPE0 183     125.063 117.561  32.475  1.00  0.00           C
ATOM   8676  NH3 POPE1 184      25.524  77.704  19.575  1.00  0.00           N
ATOM   8680  C12 POPE1 184      26.813  76.915  19.725  1.00  0.00           C
ATOM   8683  C11 POPE1 184      27.943  77.494  18.855  1.00  0.00           C
ATOM   8686  P   POPE1 184      27.943  80.095  18.345  1.00  0.00           P
ATOM   8687  O13 POPE1 184      28.963  80.435  17.365  1.00  0.00           O
ATOM   8688  O14 POPE1 184      26.723  80.925  18.335  1.00  0.00           O
ATOM   8689  O11 POPE1 184      28.544  80.065  19.806  1.00  0.00           O
ATOM   8690  O12 POPE1 184      27.503  78.615  18.085  1.00  0.00           O
ATOM   8691  C1  POPE1 184      29.693  80.855  20.145  1.00  0.00           C
ATOM   8694  C2  POPE1 184      30.424  80.254  21.385  1.00  0.00           C
ATOM   8696  O21 POPE1 184      30.993  81.254  22.255  1.00  0.00           O
ATOM   8697  C21 POPE1 184      31.953  82.005  21.746  1.00  0.00           C
ATOM   8698  O22 POPE1 184      32.294  82.054  20.576  1.00  0.00           O
ATOM   8699  C22 POPE1 184      32.633  82.805  22.866  1.00  0.00           C
ATOM   8702  C3  POPE1 184      31.453  79.164  20.965  1.00  0.00           C
ATOM   8705  O31 POPE1 184      32.273  78.775  22.095  1.00  0.00           O
ATOM   8706  C31 POPE1 184      31.653  77.975  22.945  1.00  0.00           C
ATOM   8707  O32 POPE1 184      30.624  77.365  22.745  1.00  0.00           O
ATOM   8708  C32 POPE1 184      32.364  78.015  24.305  1.00  0.00           C
ATOM   8711  C23 POPE1 184      34.144  82.444  22.945  1.00  0.00           C
ATOM   8714  C24 POPE1 184      35.034  83.554  23.515  1.00  0.00           C
ATOM   8717  C25 POPE1 184      34.693  83.985  24.955  1.00  0.00           C
ATOM   8720  C26 POPE1 184      35.153  82.994  26.025  1.00  0.00           C
ATOM   8723  C27 POPE1 184      35.104  83.655  27.416  1.00  0.00           C
ATOM   8726  C28 POPE1 184      35.663  82.765  28.535  1.00  0.00           C
ATOM   8729  C29 POPE1 184      35.613  83.515  29.835  1.00  0.00           C
ATOM   8731 0C21 POPE1 184      35.043  83.115  30.985  1.00  0.00           C
ATOM   8733 1C21 POPE1 184      34.354  81.795  31.236  1.00  0.00           C
ATOM   8736 2C21 POPE1 184      35.324  80.715  31.745  1.00  0.00           C
ATOM   8739 3C21 POPE1 184      35.943  81.044  33.105  1.00  0.00           C
ATOM   8742 4C21 POPE1 184      36.823  79.894  33.625  1.00  0.00           C
ATOM   8745 5C21 POPE1 184      37.824  80.324  34.705  1.00  0.00           C
ATOM   8748 6C21 POPE1 184      38.624  79.115  35.215  1.00  0.00           C
ATOM   8751 7C21 POPE1 184      39.434  79.395  36.475  1.00  0.00           C
ATOM   8754 8C21 POPE1 184      40.163  78.135  36.965  1.00  0.00           C
ATOM   8758  C33 POPE1 184      31.333  78.135  25.455  1.00  0.00           C
ATOM   8761  C34 POPE1 184      30.843  79.574  25.685  1.00  0.00           C
ATOM   8764  C35 POPE1 184      31.714  80.345  26.675  1.00  0.00           C
ATOM   8767  C36 POPE1 184      31.083  81.695  27.065  1.00  0.00           C
ATOM   8770  C37 POPE1 184      31.553  82.194  28.435  1.00  0.00           C
ATOM   8773  C38 POPE1 184      30.863  83.495  28.835  1.00  0.00           C
ATOM   8776  C39 POPE1 184      31.214  83.994  30.245  1.00  0.00           C
ATOM   8779 0C31 POPE1 184      30.814  83.055  31.396  1.00  0.00           C
ATOM   8782 1C31 POPE1 184      30.993  83.754  32.745  1.00  0.00           C
ATOM   8785 2C31 POPE1 184      30.723  82.884  33.975  1.00  0.00           C
ATOM   8788 3C31 POPE1 184      30.613  83.724  35.256  1.00  0.00           C
ATOM   8791 4C31 POPE1 184      30.413  82.894  36.515  1.00  0.00           C
ATOM   8794 5C31 POPE1 184      30.424  83.754  37.785  1.00  0.00           C
ATOM   8797 6C31 POPE1 184      30.063  82.975  39.056  1.00  0.00           C
ATOM   8801  NH3 POPE2 185      28.694  70.254  62.045  1.00  0.00           N
ATOM   8805  C12 POPE2 185      29.193  71.244  63.056  1.00  0.00           C
ATOM   8808  C11 POPE2 185      28.083  72.235  63.415  1.00  0.00           C
ATOM   8811  P   POPE2 185      29.434  74.164  64.615  1.00  0.00           P
ATOM   8812  O13 POPE2 185      29.293  74.835  65.925  1.00  0.00           O
ATOM   8813  O14 POPE2 185      30.764  73.655  64.225  1.00  0.00           O
ATOM   8814  O11 POPE2 185      28.924  75.095  63.445  1.00  0.00           O
ATOM   8815  O12 POPE2 185      28.414  72.964  64.576  1.00  0.00           O
ATOM   8816  C1  POPE2 185      29.853  75.754  62.556  1.00  0.00           C
ATOM   8819  C2  POPE2 185      30.034  74.915  61.265  1.00  0.00           C
ATOM   8821  O21 POPE2 185      31.073  75.414  60.396  1.00  0.00           O
ATOM   8822  C21 POPE2 185      30.753  76.355  59.525  1.00  0.00           C
ATOM   8823  O22 POPE2 185      29.983  77.284  59.706  1.00  0.00           O
ATOM   8824  C22 POPE2 185      31.444  76.065  58.175  1.00  0.00           C
ATOM   8827  C3  POPE2 185      28.653  74.784  60.545  1.00  0.00           C
ATOM   8830  O31 POPE2 185      28.743  74.024  59.326  1.00  0.00           O
ATOM   8831  C31 POPE2 185      28.253  72.794  59.365  1.00  0.00           C
ATOM   8832  O32 POPE2 185      27.743  72.225  60.315  1.00  0.00           O
ATOM   8833  C32 POPE2 185      28.524  72.114  58.045  1.00  0.00           C
ATOM   8836  C23 POPE2 185      30.573  76.495  56.945  1.00  0.00           C
ATOM   8839  C24 POPE2 185      30.943  75.744  55.655  1.00  0.00           C
ATOM   8842  C25 POPE2 185      30.143  76.185  54.415  1.00  0.00           C
ATOM   8845  C26 POPE2 185      30.413  75.315  53.165  1.00  0.00           C
ATOM   8848  C27 POPE2 185      30.083  76.045  51.855  1.00  0.00           C
ATOM   8851  C28 POPE2 185      30.633  75.365  50.576  1.00  0.00           C
ATOM   8854  C29 POPE2 185      29.674  74.424  49.896  1.00  0.00           C
ATOM   8856 0C21 POPE2 185      29.133  74.585  48.666  1.00  0.00           C
ATOM   8858 1C21 POPE2 185      29.323  75.725  47.695  1.00  0.00           C
ATOM   8861 2C21 POPE2 185      27.993  76.384  47.255  1.00  0.00           C
ATOM   8864 3C21 POPE2 185      27.053  75.414  46.506  1.00  0.00           C
ATOM   8867 4C21 POPE2 185      25.784  76.085  45.956  1.00  0.00           C
ATOM   8870 5C21 POPE2 185      25.924  76.625  44.525  1.00  0.00           C
ATOM   8873 6C21 POPE2 185      24.553  77.044  43.945  1.00  0.00           C
ATOM   8876 7C21 POPE2 185      24.523  77.114  42.416  1.00  0.00           C
ATOM   8879 8C21 POPE2 185      23.124  77.375  41.855  1.00  0.00           C
ATOM   8883  C33 POPE2 185      27.624  72.645  56.925  1.00  0.00           C
ATOM   8886  C34 POPE2 185      27.783  71.765  55.695  1.00  0.00           C
ATOM   8889  C35 POPE2 185      26.893  72.184  54.525  1.00  0.00           C
ATOM   8892  C36 POPE2 185      26.903  71.115  53.435  1.00  0.00           C
ATOM   8895  C37 POPE2 185      28.253  70.985  52.745  1.00  0.00           C
ATOM   8898  C38 POPE2 185      28.333  69.725  51.885  1.00  0.00           C
ATOM   8901  C39 POPE2 185      27.794  69.885  50.465  1.00  0.00           C
ATOM   8904 0C31 POPE2 185      28.233  68.674  49.646  1.00  0.00           C
ATOM   8907 1C31 POPE2 185      27.803  68.735  48.175  1.00  0.00           C
ATOM   8910 2C31 POPE2 185      28.614  67.725  47.355  1.00  0.00           C
ATOM   8913 3C31 POPE2 185      28.213  67.695  45.886  1.00  0.00           C
ATOM   8916 4C31 POPE2 185      29.323  67.114  45.005  1.00  0.00           C
ATOM   8919 5C31 POPE2 185      28.883  66.994  43.545  1.00  0.00           C
ATOM   8922 6C31 POPE2 185      30.034  67.074  42.556  1.00  0.00           C
ATOM   8926  NH3 POPE3 186      20.653  82.604  59.465  1.00  0.00           N
ATOM   8930  C12 POPE3 186      21.903  83.344  59.076  1.00  0.00           C
ATOM   8933  C11 POPE3 186      21.593  84.405  58.006  1.00  0.00           C
ATOM   8936  P   POPE3 186      23.024  86.364  56.965  1.00  0.00           P
ATOM   8937  O13 POPE3 186      23.043  87.794  57.305  1.00  0.00           O
ATOM   8938  O14 POPE3 186      24.344  85.855  56.556  1.00  0.00           O
ATOM   8939  O11 POPE3 186      21.993  86.124  55.775  1.00  0.00           O
ATOM   8940  O12 POPE3 186      22.483  85.494  58.175  1.00  0.00           O
ATOM   8941  C1  POPE3 186      22.464  85.774  54.475  1.00  0.00           C
ATOM   8944  C2  POPE3 186      22.423  86.945  53.456  1.00  0.00           C
ATOM   8946  O21 POPE3 186      23.443  86.725  52.465  1.00  0.00           O
ATOM   8947  C21 POPE3 186      24.664  87.245  52.565  1.00  0.00           C
ATOM   8948  O22 POPE3 186      25.174  87.724  53.555  1.00  0.00           O
ATOM   8949  C22 POPE3 186      25.383  86.914  51.245  1.00  0.00           C
ATOM   8952  C3  POPE3 186      22.394  88.384  54.076  1.00  0.00           C
ATOM   8955  O31 POPE3 186      22.773  89.365  53.085  1.00  0.00           O
ATOM   8956  C31 POPE3 186      22.643  90.615  53.495  1.00  0.00           C
ATOM   8957  O32 POPE3 186      22.093  90.995  54.515  1.00  0.00           O
ATOM   8958  C32 POPE3 186      23.393  91.544  52.546  1.00  0.00           C
ATOM   8961  C23 POPE3 186      26.274  88.045  50.665  1.00  0.00           C
ATOM   8964  C24 POPE3 186      26.983  87.635  49.355  1.00  0.00           C
ATOM   8967  C25 POPE3 186      26.014  87.054  48.305  1.00  0.00           C
ATOM   8970  C26 POPE3 186      26.604  86.814  46.905  1.00  0.00           C
ATOM   8973  C27 POPE3 186      25.543  86.224  45.965  1.00  0.00           C
ATOM   8976  C28 POPE3 186      26.003  85.884  44.535  1.00  0.00           C
ATOM   8979  C29 POPE3 186      26.474  87.094  43.785  1.00  0.00           C
ATOM   8981 0C21 POPE3 186      26.944  87.115  42.526  1.00  0.00           C
ATOM   8983 1C21 POPE3 186      27.043  85.925  41.595  1.00  0.00           C
ATOM   8986 2C21 POPE3 186      26.433  86.294  40.236  1.00  0.00           C
ATOM   8989 3C21 POPE3 186      26.674  85.235  39.146  1.00  0.00           C
ATOM   8992 4C21 POPE3 186      26.044  85.674  37.806  1.00  0.00           C
ATOM   8995 5C21 POPE3 186      26.583  84.925  36.576  1.00  0.00           C
ATOM   8998 6C21 POPE3 186      26.393  83.405  36.625  1.00  0.00           C
ATOM   9001 7C21 POPE3 186      26.674  82.765  35.256  1.00  0.00           C
ATOM   9004 8C21 POPE3 186      26.523  81.245  35.225  1.00  0.00           C
ATOM   9008  C33 POPE3 186      22.464  92.584  51.885  1.00  0.00           C
ATOM   9011  C34 POPE3 186      21.574  92.005  50.785  1.00  0.00           C
ATOM   9014  C35 POPE3 186      20.933  93.125  49.955  1.00  0.00           C
ATOM   9017  C36 POPE3 186      20.073  92.595  48.806  1.00  0.00           C
ATOM   9020  C37 POPE3 186      20.863  92.444  47.495  1.00  0.00           C
ATOM   9023  C38 POPE3 186      20.094  91.814  46.325  1.00  0.00           C
ATOM   9026  C39 POPE3 186      18.674  92.355  46.125  1.00  0.00           C
ATOM   9029 0C31 POPE3 186      17.604  91.464  46.785  1.00  0.00           C
ATOM   9032 1C31 POPE3 186      16.204  92.085  46.785  1.00  0.00           C
ATOM   9035 2C31 POPE3 186      15.113  91.124  46.275  1.00  0.00           C
ATOM   9038 3C31 POPE3 186      15.193  90.905  44.766  1.00  0.00           C
ATOM   9041 4C31 POPE3 186      14.293  89.765  44.256  1.00  0.00           C
ATOM   9044 5C31 POPE3 186      14.514  89.475  42.765  1.00  0.00           C
ATOM   9047 6C31 POPE3 186      13.663  88.325  42.215  1.00  0.00           C
ATOM   9051  NH3 POPE4 187      81.254  60.875  66.936  1.00  0.00           N
ATOM   9055  C12 POPE4 187      81.284  62.315  67.375  1.00  0.00           C
ATOM   9058  C11 POPE4 187      82.493  63.085  66.855  1.00  0.00           C
ATOM   9061  P   POPE4 187      82.963  65.484  65.915  1.00  0.00           P
ATOM   9062  O13 POPE4 187      83.684  66.355  66.876  1.00  0.00           O
ATOM   9063  O14 POPE4 187      83.732  64.885  64.805  1.00  0.00           O
ATOM   9064  O11 POPE4 187      81.792  66.345  65.296  1.00  0.00           O
ATOM   9065  O12 POPE4 187      82.074  64.415  66.655  1.00  0.00           O
ATOM   9066  C1  POPE4 187      82.052  67.575  64.646  1.00  0.00           C
ATOM   9069  C2  POPE4 187      81.823  67.424  63.115  1.00  0.00           C
ATOM   9071  O21 POPE4 187      82.342  68.555  62.385  1.00  0.00           O
ATOM   9072  C21 POPE4 187      81.804  69.735  62.675  1.00  0.00           C
ATOM   9073  O22 POPE4 187      81.004  69.975  63.565  1.00  0.00           O
ATOM   9074  C22 POPE4 187      82.294  70.794  61.705  1.00  0.00           C
ATOM   9077  C3  POPE4 187      80.323  67.105  62.796  1.00  0.00           C
ATOM   9080  O31 POPE4 187      80.133  66.045  61.835  1.00  0.00           O
ATOM   9081  C31 POPE4 187      80.332  66.355  60.556  1.00  0.00           C
ATOM   9082  O32 POPE4 187      80.934  67.324  60.135  1.00  0.00           O
ATOM   9083  C32 POPE4 187      79.593  65.335  59.706  1.00  0.00           C
ATOM   9086  C23 POPE4 187      81.082  71.375  60.925  1.00  0.00           C
ATOM   9089  C24 POPE4 187      81.493  72.505  59.976  1.00  0.00           C
ATOM   9092  C25 POPE4 187      81.413  72.175  58.475  1.00  0.00           C
ATOM   9095  C26 POPE4 187      82.163  70.905  58.035  1.00  0.00           C
ATOM   9098  C27 POPE4 187      81.874  70.475  56.585  1.00  0.00           C
ATOM   9101  C28 POPE4 187      82.612  71.265  55.485  1.00  0.00           C
ATOM   9104  C29 POPE4 187      81.973  72.575  55.075  1.00  0.00           C
ATOM   9106 0C21 POPE4 187      81.652  72.964  53.825  1.00  0.00           C
ATOM   9108 1C21 POPE4 187      81.874  72.195  52.546  1.00  0.00           C
ATOM   9111 2C21 POPE4 187      81.013  72.765  51.395  1.00  0.00           C
ATOM   9114 3C21 POPE4 187      81.424  72.265  49.995  1.00  0.00           C
ATOM   9117 4C21 POPE4 187      80.802  73.095  48.855  1.00  0.00           C
ATOM   9120 5C21 POPE4 187      79.303  72.855  48.605  1.00  0.00           C
ATOM   9123 6C21 POPE4 187      79.012  71.625  47.726  1.00  0.00           C
ATOM   9126 7C21 POPE4 187      77.552  71.574  47.255  1.00  0.00           C
ATOM   9129 8C21 POPE4 187      77.163  70.235  46.635  1.00  0.00           C
ATOM   9133  C33 POPE4 187      78.104  65.735  59.535  1.00  0.00           C
ATOM   9136  C34 POPE4 187      77.813  66.345  58.155  1.00  0.00           C
ATOM   9139  C35 POPE4 187      77.712  65.254  57.085  1.00  0.00           C
ATOM   9142  C36 POPE4 187      77.254  65.754  55.705  1.00  0.00           C
ATOM   9145  C37 POPE4 187      77.104  64.595  54.715  1.00  0.00           C
ATOM   9148  C38 POPE4 187      76.123  64.915  53.575  1.00  0.00           C
ATOM   9151  C39 POPE4 187      75.613  63.685  52.815  1.00  0.00           C
ATOM   9154 0C31 POPE4 187      76.683  62.945  51.995  1.00  0.00           C
ATOM   9157 1C31 POPE4 187      76.063  61.835  51.135  1.00  0.00           C
ATOM   9160 2C31 POPE4 187      77.044  61.165  50.155  1.00  0.00           C
ATOM   9163 3C31 POPE4 187      77.762  62.195  49.275  1.00  0.00           C
ATOM   9166 4C31 POPE4 187      78.313  61.625  47.965  1.00  0.00           C
ATOM   9169 5C31 POPE4 187      79.023  62.715  47.155  1.00  0.00           C
ATOM   9172 6C31 POPE4 187      79.434  62.275  45.756  1.00  0.00           C
ATOM   9176  NH3 POPE5 188      90.942  59.495  67.285  1.00  0.00           N
ATOM   9180  C12 POPE5 188      91.144  58.055  67.675  1.00  0.00           C
ATOM   9183  C11 POPE5 188      92.283  57.415  66.865  1.00  0.00           C
ATOM   9186  P   POPE5 188      94.654  56.385  67.025  1.00  0.00           P
ATOM   9187  O13 POPE5 188      95.843  57.135  67.455  1.00  0.00           O
ATOM   9188  O14 POPE5 188      94.714  54.905  67.125  1.00  0.00           O
ATOM   9189  O11 POPE5 188      94.434  56.815  65.545  1.00  0.00           O
ATOM   9190  O12 POPE5 188      93.343  56.985  67.715  1.00  0.00           O
ATOM   9191  C1  POPE5 188      94.923  56.215  64.355  1.00  0.00           C
ATOM   9194  C2  POPE5 188      93.883  56.495  63.256  1.00  0.00           C
ATOM   9196  O21 POPE5 188      94.374  55.975  62.006  1.00  0.00           O
ATOM   9197  C21 POPE5 188      93.404  55.595  61.175  1.00  0.00           C
ATOM   9198  O22 POPE5 188      92.224  55.524  61.455  1.00  0.00           O
ATOM   9199  C22 POPE5 188      94.012  55.205  59.836  1.00  0.00           C
ATOM   9202  C3  POPE5 188      93.582  58.024  63.155  1.00  0.00           C
ATOM   9205  O31 POPE5 188      92.283  58.284  62.616  1.00  0.00           O
ATOM   9206  C31 POPE5 188      92.254  58.614  61.325  1.00  0.00           C
ATOM   9207  O32 POPE5 188      93.233  58.725  60.605  1.00  0.00           O
ATOM   9208  C32 POPE5 188      90.783  58.725  60.915  1.00  0.00           C
ATOM   9211  C23 POPE5 188      93.054  54.365  58.955  1.00  0.00           C
ATOM   9214  C24 POPE5 188      93.743  53.965  57.655  1.00  0.00           C
ATOM   9217  C25 POPE5 188      92.984  52.985  56.756  1.00  0.00           C
ATOM   9220  C26 POPE5 188      93.894  52.555  55.585  1.00  0.00           C
ATOM   9223  C27 POPE5 188      93.223  51.645  54.555  1.00  0.00           C
ATOM   9226  C28 POPE5 188      94.203  51.065  53.505  1.00  0.00           C
ATOM   9229  C29 POPE5 188      95.144  52.075  52.896  1.00  0.00           C
ATOM   9231 0C21 POPE5 188      94.794  53.095  52.095  1.00  0.00           C
ATOM   9233 1C21 POPE5 188      93.393  53.385  51.605  1.00  0.00           C
ATOM   9236 2C21 POPE5 188      93.353  54.125  50.256  1.00  0.00           C
ATOM   9239 3C21 POPE5 188      94.104  53.405  49.125  1.00  0.00           C
ATOM   9242 4C21 POPE5 188      93.983  54.125  47.765  1.00  0.00           C
ATOM   9245 5C21 POPE5 188      94.702  53.375  46.625  1.00  0.00           C
ATOM   9248 6C21 POPE5 188      96.232  53.475  46.695  1.00  0.00           C
ATOM   9251 7C21 POPE5 188      96.944  52.495  45.745  1.00  0.00           C
ATOM   9254 8C21 POPE5 188      98.474  52.605  45.826  1.00  0.00           C
ATOM   9258  C33 POPE5 188      90.593  58.945  59.396  1.00  0.00           C
ATOM   9261  C34 POPE5 188      91.092  57.785  58.516  1.00  0.00           C
ATOM   9264  C35 POPE5 188      90.653  57.965  57.066  1.00  0.00           C
ATOM   9267  C36 POPE5 188      91.354  56.985  56.125  1.00  0.00           C
ATOM   9270  C37 POPE5 188      90.764  57.024  54.706  1.00  0.00           C
ATOM   9273  C38 POPE5 188      91.343  55.945  53.785  1.00  0.00           C
ATOM   9276  C39 POPE5 188      90.964  56.175  52.325  1.00  0.00           C
ATOM   9279 0C31 POPE5 188      91.804  57.275  51.665  1.00  0.00           C
ATOM   9282 1C31 POPE5 188      91.302  57.645  50.265  1.00  0.00           C
ATOM   9285 2C31 POPE5 188      91.843  58.995  49.776  1.00  0.00           C
ATOM   9288 3C31 POPE5 188      93.364  59.055  49.535  1.00  0.00           C
ATOM   9291 4C31 POPE5 188      93.843  58.095  48.435  1.00  0.00           C
ATOM   9294 5C31 POPE5 188      95.074  58.635  47.686  1.00  0.00           C
ATOM   9297 6C31 POPE5 188      95.643  57.675  46.625  1.00  0.00           C
ATOM   9301  NH3 POPE6 189      14.073  66.975  24.275  1.00  0.00           N
ATOM   9305  C12 POPE6 189      14.134  65.595  23.655  1.00  0.00           C
ATOM   9308  C11 POPE6 189      15.514  65.225  23.095  1.00  0.00           C
ATOM   9311  P   POPE6 189      16.644  63.255  21.805  1.00  0.00           P
ATOM   9312  O13 POPE6 189      17.393  64.355  21.156  1.00  0.00           O
ATOM   9313  O14 POPE6 189      16.153  62.185  20.896  1.00  0.00           O
ATOM   9314  O11 POPE6 189      17.633  62.665  22.885  1.00  0.00           O
ATOM   9315  O12 POPE6 189      15.444  63.875  22.625  1.00  0.00           O
ATOM   9316  C1  POPE6 189      17.264  61.735  23.915  1.00  0.00           C
ATOM   9319  C2  POPE6 189      16.614  62.395  25.195  1.00  0.00           C
ATOM   9321  O21 POPE6 189      17.493  62.655  26.315  1.00  0.00           O
ATOM   9322  C21 POPE6 189      18.053  61.614  26.925  1.00  0.00           C
ATOM   9323  O22 POPE6 189      18.353  60.555  26.405  1.00  0.00           O
ATOM   9324  C22 POPE6 189      18.243  61.905  28.405  1.00  0.00           C
ATOM   9327  C3  POPE6 189      15.314  61.665  25.665  1.00  0.00           C
ATOM   9330  O31 POPE6 189      15.493  60.265  25.995  1.00  0.00           O
ATOM   9331  C31 POPE6 189      15.394  59.955  27.295  1.00  0.00           C
ATOM   9332  O32 POPE6 189      15.273  60.765  28.205  1.00  0.00           O
ATOM   9333  C32 POPE6 189      15.483  58.445  27.455  1.00  0.00           C
ATOM   9336  C23 POPE6 189      19.553  62.645  28.725  1.00  0.00           C
ATOM   9339  C24 POPE6 189      19.704  62.915  30.235  1.00  0.00           C
ATOM   9342  C25 POPE6 189      19.214  64.294  30.695  1.00  0.00           C
ATOM   9345  C26 POPE6 189      19.264  64.394  32.225  1.00  0.00           C
ATOM   9348  C27 POPE6 189      19.023  65.805  32.785  1.00  0.00           C
ATOM   9351  C28 POPE6 189      19.163  65.845  34.315  1.00  0.00           C
ATOM   9354  C29 POPE6 189      19.184  67.245  34.865  1.00  0.00           C
ATOM   9356 0C21 POPE6 189      20.243  67.875  35.385  1.00  0.00           C
ATOM   9358 1C21 POPE6 189      21.633  67.284  35.545  1.00  0.00           C
ATOM   9361 2C21 POPE6 189      22.464  67.984  36.635  1.00  0.00           C
ATOM   9364 3C21 POPE6 189      23.833  68.485  36.135  1.00  0.00           C
ATOM   9367 4C21 POPE6 189      24.583  69.364  37.155  1.00  0.00           C
ATOM   9370 5C21 POPE6 189      23.714  70.525  37.655  1.00  0.00           C
ATOM   9373 6C21 POPE6 189      24.473  71.625  38.405  1.00  0.00           C
ATOM   9376 7C21 POPE6 189      23.484  72.595  39.076  1.00  0.00           C
ATOM   9379 8C21 POPE6 189      24.133  73.765  39.795  1.00  0.00           C
ATOM   9383  C33 POPE6 189      15.143  57.975  28.885  1.00  0.00           C
ATOM   9386  C34 POPE6 189      16.363  57.905  29.825  1.00  0.00           C
ATOM   9389  C35 POPE6 189      15.933  57.544  31.245  1.00  0.00           C
ATOM   9392  C36 POPE6 189      17.073  57.715  32.245  1.00  0.00           C
ATOM   9395  C37 POPE6 189      16.764  57.105  33.625  1.00  0.00           C
ATOM   9398  C38 POPE6 189      17.833  57.475  34.645  1.00  0.00           C
ATOM   9401  C39 POPE6 189      17.623  58.864  35.265  1.00  0.00           C
ATOM   9404 0C31 POPE6 189      16.794  58.805  36.556  1.00  0.00           C
ATOM   9407 1C31 POPE6 189      16.663  60.165  37.245  1.00  0.00           C
ATOM   9410 2C31 POPE6 189      16.054  60.075  38.655  1.00  0.00           C
ATOM   9413 3C31 POPE6 189      14.683  59.384  38.695  1.00  0.00           C
ATOM   9416 4C31 POPE6 189      14.134  59.254  40.125  1.00  0.00           C
ATOM   9419 5C31 POPE6 189      12.923  58.325  40.205  1.00  0.00           C
ATOM   9422 6C31 POPE6 189      12.593  57.925  41.646  1.00  0.00           C
ATOM   9426  NH3 POPE7 190      13.073  24.775  59.825  1.00  0.00           N
ATOM   9430  C12 POPE7 190      13.513  23.595  59.015  1.00  0.00           C
ATOM   9433  C11 POPE7 190      14.163  22.565  59.935  1.00  0.00           C
ATOM   9436  P   POPE7 190      16.733  22.095  60.145  1.00  0.00           P
ATOM   9437  O13 POPE7 190      17.973  22.775  60.545  1.00  0.00           O
ATOM   9438  O14 POPE7 190      16.503  20.804  60.816  1.00  0.00           O
ATOM   9439  O11 POPE7 190      16.784  21.785  58.615  1.00  0.00           O
ATOM   9440  O12 POPE7 190      15.453  23.025  60.355  1.00  0.00           O
ATOM   9441  C1  POPE7 190      16.663  22.795  57.625  1.00  0.00           C
ATOM   9444  C2  POPE7 190      17.823  22.715  56.605  1.00  0.00           C
ATOM   9446  O21 POPE7 190      17.333  22.815  55.265  1.00  0.00           O
ATOM   9447  C21 POPE7 190      16.813  23.995  54.995  1.00  0.00           C
ATOM   9448  O22 POPE7 190      16.813  24.965  55.735  1.00  0.00           O
ATOM   9449  C22 POPE7 190      16.293  23.995  53.555  1.00  0.00           C
ATOM   9452  C3  POPE7 190      18.624  21.385  56.715  1.00  0.00           C
ATOM   9455  O31 POPE7 190      19.753  21.425  55.826  1.00  0.00           O
ATOM   9456  C31 POPE7 190      19.723  20.915  54.576  1.00  0.00           C
ATOM   9457  O32 POPE7 190      20.543  21.205  53.715  1.00  0.00           O
ATOM   9458  C32 POPE7 190      18.613  19.885  54.326  1.00  0.00           C
ATOM   9461  C23 POPE7 190      15.023  24.855  53.375  1.00  0.00           C
ATOM   9464  C24 POPE7 190      15.153  25.935  52.295  1.00  0.00           C
ATOM   9467  C25 POPE7 190      15.394  25.435  50.865  1.00  0.00           C
ATOM   9470  C26 POPE7 190      15.003  26.525  49.855  1.00  0.00           C
ATOM   9473  C27 POPE7 190      15.603  26.315  48.456  1.00  0.00           C
ATOM   9476  C28 POPE7 190      14.804  26.995  47.325  1.00  0.00           C
ATOM   9479  C29 POPE7 190      13.483  26.304  47.095  1.00  0.00           C
ATOM   9481 0C21 POPE7 190      12.593  26.595  46.125  1.00  0.00           C
ATOM   9483 1C21 POPE7 190      12.753  27.665  45.075  1.00  0.00           C
ATOM   9486 2C21 POPE7 190      11.844  28.885  45.326  1.00  0.00           C
ATOM   9489 3C21 POPE7 190      10.353  28.614  45.075  1.00  0.00           C
ATOM   9492 4C21 POPE7 190       9.514  29.905  44.995  1.00  0.00           C
ATOM   9495 5C21 POPE7 190       8.543  30.114  46.166  1.00  0.00           C
ATOM   9498 6C21 POPE7 190       9.193  30.645  47.445  1.00  0.00           C
ATOM   9501 7C21 POPE7 190       8.174  30.905  48.555  1.00  0.00           C
ATOM   9504 8C21 POPE7 190       8.773  31.525  49.825  1.00  0.00           C
ATOM   9508  C33 POPE7 190      18.733  19.285  52.905  1.00  0.00           C
ATOM   9511  C34 POPE7 190      18.143  17.875  52.756  1.00  0.00           C
ATOM   9514  C35 POPE7 190      18.283  17.425  51.296  1.00  0.00           C
ATOM   9517  C36 POPE7 190      18.184  15.905  51.086  1.00  0.00           C
ATOM   9520  C37 POPE7 190      18.613  15.545  49.655  1.00  0.00           C
ATOM   9523  C38 POPE7 190      18.624  14.035  49.405  1.00  0.00           C
ATOM   9526  C39 POPE7 190      19.573  13.615  48.285  1.00  0.00           C
ATOM   9529 0C31 POPE7 190      19.153  14.075  46.885  1.00  0.00           C
ATOM   9532 1C31 POPE7 190      19.284  12.935  45.865  1.00  0.00           C
ATOM   9535 2C31 POPE7 190      18.684  13.245  44.495  1.00  0.00           C
ATOM   9538 3C31 POPE7 190      18.524  11.975  43.635  1.00  0.00           C
ATOM   9541 4C31 POPE7 190      19.783  11.105  43.596  1.00  0.00           C
ATOM   9544 5C31 POPE7 190      19.683   9.905  42.655  1.00  0.00           C
ATOM   9547 6C31 POPE7 190      20.973   9.095  42.666  1.00  0.00           C
ATOM   9551  NH3 POPE8 191     105.223 117.371  16.125  1.00  0.00           N
ATOM   9555  C12 POPE8 191     105.533 118.391  15.095  1.00  0.00           C
ATOM   9558  C11 POPE8 191     106.633 119.332  15.615  1.00  0.00           C
ATOM   9561  P   POPE8 191     105.802 121.692  14.975  1.00  0.00           P
ATOM   9562  O13 POPE8 191     106.222 122.771  14.055  1.00  0.00           O
ATOM   9563  O14 POPE8 191     104.403 121.222  14.925  1.00  0.00           O
ATOM   9564  O11 POPE8 191     106.214 122.082  16.455  1.00  0.00           O
ATOM   9565  O12 POPE8 191     106.763 120.461  14.755  1.00  0.00           O
ATOM   9566  C1  POPE8 191     105.174 122.202  17.445  1.00  0.00           C
ATOM   9569  C2  POPE8 191     105.783 122.432  18.845  1.00  0.00           C
ATOM   9571  O21 POPE8 191     104.882 121.942  19.865  1.00  0.00           O
ATOM   9572  C21 POPE8 191     103.743 122.582  20.056  1.00  0.00           C
ATOM   9573  O22 POPE8 191     103.423 123.642  19.545  1.00  0.00           O
ATOM   9574  C22 POPE8 191     102.793 121.692  20.875  1.00  0.00           C
ATOM   9577  C3  POPE8 191     106.284 123.912  18.985  1.00  0.00           C
ATOM   9580  O31 POPE8 191     106.372 124.412  20.335  1.00  0.00           O
ATOM   9581  C31 POPE8 191     107.324 123.901  21.096  1.00  0.00           C
ATOM   9582  O32 POPE8 191     108.324 123.332  20.705  1.00  0.00           O
ATOM   9583  C32 POPE8 191     106.934 124.161  22.556  1.00  0.00           C
ATOM   9586  C23 POPE8 191     101.813 122.452  21.805  1.00  0.00           C
ATOM   9589  C24 POPE8 191     102.472 123.092  23.035  1.00  0.00           C
ATOM   9592  C25 POPE8 191     101.553 123.162  24.265  1.00  0.00           C
ATOM   9595  C26 POPE8 191     102.062 124.112  25.355  1.00  0.00           C
ATOM   9598  C27 POPE8 191     101.874 125.592  24.995  1.00  0.00           C
ATOM   9601  C28 POPE8 191     102.423 126.572  26.055  1.00  0.00           C
ATOM   9604  C29 POPE8 191     101.703 126.541  27.375  1.00  0.00           C
ATOM   9606 0C21 POPE8 191     102.263 126.162  28.545  1.00  0.00           C
ATOM   9608 1C21 POPE8 191     103.684 125.682  28.675  1.00  0.00           C
ATOM   9611 2C21 POPE8 191     104.024 125.112  30.065  1.00  0.00           C
ATOM   9614 3C21 POPE8 191     104.123 126.192  31.145  1.00  0.00           C
ATOM   9617 4C21 POPE8 191     104.603 125.622  32.486  1.00  0.00           C
ATOM   9620 5C21 POPE8 191     104.363 126.591  33.655  1.00  0.00           C
ATOM   9623 6C21 POPE8 191     105.513 127.582  33.826  1.00  0.00           C
ATOM   9626 7C21 POPE8 191     105.083 128.942  34.365  1.00  0.00           C
ATOM   9629 8C21 POPE8 191     106.273 129.882  34.545  1.00  0.00           C
ATOM   9633  C33 POPE8 191     107.793 123.492  23.645  1.00  0.00           C
ATOM   9636  C34 POPE8 191     106.973 123.171  24.916  1.00  0.00           C
ATOM   9639  C35 POPE8 191     106.512 124.382  25.745  1.00  0.00           C
ATOM   9642  C36 POPE8 191     107.612 125.232  26.415  1.00  0.00           C
ATOM   9645  C37 POPE8 191     107.033 126.121  27.525  1.00  0.00           C
ATOM   9648  C38 POPE8 191     108.093 126.951  28.285  1.00  0.00           C
ATOM   9651  C39 POPE8 191     107.513 127.952  29.305  1.00  0.00           C
ATOM   9654 0C31 POPE8 191     106.604 129.022  28.666  1.00  0.00           C
ATOM   9657 1C31 POPE8 191     106.023 130.011  29.685  1.00  0.00           C
ATOM   9660 2C31 POPE8 191     104.894 130.871  29.105  1.00  0.00           C
ATOM   9663 3C31 POPE8 191     105.344 131.802  27.965  1.00  0.00           C
ATOM   9666 4C31 POPE8 191     104.263 132.811  27.565  1.00  0.00           C
ATOM   9669 5C31 POPE8 191     104.794 133.792  26.505  1.00  0.00           C
ATOM   9672 6C31 POPE8 191     103.754 134.781  25.975  1.00  0.00           C
ATOM   9676  NH3 POPE9 192       0.593  47.895  63.265  1.00  0.00           N
ATOM   9680  C12 POPE9 192       2.043  47.754  62.885  1.00  0.00           C
ATOM   9683  C11 POPE9 192       2.973  47.544  64.095  1.00  0.00           C
ATOM   9686  P   POPE9 192       5.303  48.695  63.675  1.00  0.00           P
ATOM   9687  O13 POPE9 192       6.123  48.685  64.915  1.00  0.00           O
ATOM   9688  O14 POPE9 192       4.503  49.925  63.485  1.00  0.00           O
ATOM   9689  O11 POPE9 192       6.203  48.505  62.396  1.00  0.00           O
ATOM   9690  O12 POPE9 192       4.333  47.455  63.656  1.00  0.00           O
ATOM   9691  C1  POPE9 192       5.984  47.445  61.445  1.00  0.00           C
ATOM   9694  C2  POPE9 192       4.734  47.645  60.535  1.00  0.00           C
ATOM   9696  O21 POPE9 192       4.883  46.845  59.345  1.00  0.00           O
ATOM   9697  C21 POPE9 192       3.813  46.135  58.995  1.00  0.00           C
ATOM   9698  O22 POPE9 192       2.733  46.165  59.566  1.00  0.00           O
ATOM   9699  C22 POPE9 192       4.134  45.275  57.775  1.00  0.00           C
ATOM   9702  C3  POPE9 192       4.523  49.125  60.105  1.00  0.00           C
ATOM   9705  O31 POPE9 192       3.223  49.345  59.495  1.00  0.00           O
ATOM   9706  C31 POPE9 192       3.013  49.324  58.175  1.00  0.00           C
ATOM   9707  O32 POPE9 192       1.903  49.355  57.675  1.00  0.00           O
ATOM   9708  C32 POPE9 192       4.283  49.405  57.325  1.00  0.00           C
ATOM   9711  C23 POPE9 192       3.663  45.895  56.436  1.00  0.00           C
ATOM   9714  C24 POPE9 192       3.273  44.815  55.405  1.00  0.00           C
ATOM   9717  C25 POPE9 192       2.803  45.355  54.046  1.00  0.00           C
ATOM   9720  C26 POPE9 192       3.883  46.114  53.256  1.00  0.00           C
ATOM   9723  C27 POPE9 192       3.593  46.125  51.735  1.00  0.00           C
ATOM   9726  C28 POPE9 192       4.663  46.855  50.905  1.00  0.00           C
ATOM   9729  C29 POPE9 192       4.643  46.455  49.455  1.00  0.00           C
ATOM   9731 0C21 POPE9 192       4.803  47.234  48.365  1.00  0.00           C
ATOM   9733 1C21 POPE9 192       5.033  48.725  48.335  1.00  0.00           C
ATOM   9736 2C21 POPE9 192       3.733  49.475  48.015  1.00  0.00           C
ATOM   9739 3C21 POPE9 192       3.933  50.965  47.726  1.00  0.00           C
ATOM   9742 4C21 POPE9 192       2.603  51.745  47.625  1.00  0.00           C
ATOM   9745 5C21 POPE9 192       1.683  51.364  46.455  1.00  0.00           C
ATOM   9748 6C21 POPE9 192       2.303  51.574  45.065  1.00  0.00           C
ATOM   9751 7C21 POPE9 192       1.233  51.455  43.976  1.00  0.00           C
ATOM   9754 8C21 POPE9 192       1.783  51.574  42.556  1.00  0.00           C
ATOM   9758  C33 POPE9 192       3.943  49.605  55.826  1.00  0.00           C
ATOM   9761  C34 POPE9 192       5.183  49.975  55.015  1.00  0.00           C
ATOM   9764  C35 POPE9 192       4.903  50.184  53.516  1.00  0.00           C
ATOM   9767  C36 POPE9 192       4.033  51.395  53.186  1.00  0.00           C
ATOM   9770  C37 POPE9 192       3.963  51.645  51.675  1.00  0.00           C
ATOM   9773  C38 POPE9 192       2.953  52.725  51.285  1.00  0.00           C
ATOM   9776  C39 POPE9 192       3.583  54.095  50.975  1.00  0.00           C
ATOM   9779 0C31 POPE9 192       2.553  55.055  50.345  1.00  0.00           C
ATOM   9782 1C31 POPE9 192       3.143  56.405  49.916  1.00  0.00           C
ATOM   9785 2C31 POPE9 192       3.843  56.385  48.545  1.00  0.00           C
ATOM   9788 3C31 POPE9 192       2.943  56.815  47.365  1.00  0.00           C
ATOM   9791 4C31 POPE9 192       1.733  55.895  47.125  1.00  0.00           C
ATOM   9794 5C31 POPE9 192       1.123  56.075  45.735  1.00  0.00           C
ATOM   9797 6C31 POPE9 192      -0.087  55.175  45.475  1.00  0.00           C
ATOM   9801  NH3 POPE  193       1.813  41.935  63.415  1.00  0.00           N
ATOM   9805  C12 POPE  193       2.463  42.485  62.175  1.00  0.00           C
ATOM   9808  C11 POPE  193       3.983  42.185  62.175  1.00  0.00           C
ATOM   9811  P   POPE  193       5.963  42.055  60.495  1.00  0.00           P
ATOM   9812  O13 POPE  193       6.823  41.754  61.665  1.00  0.00           O
ATOM   9813  O14 POPE  193       5.633  40.935  59.585  1.00  0.00           O
ATOM   9814  O11 POPE  193       6.613  43.225  59.646  1.00  0.00           O
ATOM   9815  O12 POPE  193       4.593  42.715  60.995  1.00  0.00           O
ATOM   9816  C1  POPE  193       7.173  43.015  58.335  1.00  0.00           C
ATOM   9819  C2  POPE  193       8.503  43.805  58.175  1.00  0.00           C
ATOM   9821  O21 POPE  193       9.083  43.525  56.875  1.00  0.00           O
ATOM   9822  C21 POPE  193       9.853  44.454  56.296  1.00  0.00           C
ATOM   9823  O22 POPE  193      10.974  44.265  55.865  1.00  0.00           O
ATOM   9824  C22 POPE  193       9.123  45.805  56.156  1.00  0.00           C
ATOM   9827  C3  POPE  193       9.473  43.385  59.326  1.00  0.00           C
ATOM   9830  O31 POPE  193      10.853  43.785  59.165  1.00  0.00           O
ATOM   9831  C31 POPE  193      11.094  45.085  59.186  1.00  0.00           C
ATOM   9832  O32 POPE  193      10.273  45.965  59.335  1.00  0.00           O
ATOM   9833  C32 POPE  193      12.573  45.305  58.895  1.00  0.00           C
ATOM   9836  C23 POPE  193       9.643  46.684  54.995  1.00  0.00           C
ATOM   9839  C24 POPE  193       8.793  47.945  54.745  1.00  0.00           C
ATOM   9842  C25 POPE  193       9.433  48.864  53.695  1.00  0.00           C
ATOM   9845  C26 POPE  193       8.573  49.985  53.105  1.00  0.00           C
ATOM   9848  C27 POPE  193       9.403  50.905  52.185  1.00  0.00           C
ATOM   9851  C28 POPE  193       8.563  51.935  51.405  1.00  0.00           C
ATOM   9854  C29 POPE  193       7.813  51.305  50.265  1.00  0.00           C
ATOM   9856 0C21 POPE  193       7.343  51.954  49.175  1.00  0.00           C
ATOM   9858 1C21 POPE  193       7.443  53.435  48.895  1.00  0.00           C
ATOM   9861 2C21 POPE  193       8.403  53.775  47.736  1.00  0.00           C
ATOM   9864 3C21 POPE  193       8.143  52.965  46.455  1.00  0.00           C
ATOM   9867 4C21 POPE  193       8.894  53.445  45.205  1.00  0.00           C
ATOM   9870 5C21 POPE  193      10.403  53.655  45.405  1.00  0.00           C
ATOM   9873 6C21 POPE  193      11.094  53.985  44.076  1.00  0.00           C
ATOM   9876 7C21 POPE  193      12.563  54.394  44.235  1.00  0.00           C
ATOM   9879 8C21 POPE  193      13.293  54.505  42.896  1.00  0.00           C
ATOM   9883  C33 POPE  193      13.014  46.765  59.105  1.00  0.00           C
ATOM   9886  C34 POPE  193      14.144  47.125  58.146  1.00  0.00           C
ATOM   9889  C35 POPE  193      13.643  47.325  56.705  1.00  0.00           C
ATOM   9892  C36 POPE  193      14.663  46.805  55.675  1.00  0.00           C
ATOM   9895  C37 POPE  193      14.093  46.765  54.256  1.00  0.00           C
ATOM   9898  C38 POPE  193      15.003  46.075  53.235  1.00  0.00           C
ATOM   9901  C39 POPE  193      14.474  46.225  51.806  1.00  0.00           C
ATOM   9904 0C31 POPE  193      15.333  45.625  50.695  1.00  0.00           C
ATOM   9907 1C31 POPE  193      14.643  45.795  49.326  1.00  0.00           C
ATOM   9910 2C31 POPE  193      15.423  45.135  48.186  1.00  0.00           C
ATOM   9913 3C31 POPE  193      14.813  45.425  46.806  1.00  0.00           C
ATOM   9916 4C31 POPE  193      15.743  44.975  45.665  1.00  0.00           C
ATOM   9919 5C31 POPE  193      15.093  45.035  44.275  1.00  0.00           C
ATOM   9922 6C31 POPE  193      14.643  46.445  43.846  1.00  0.00           C
ATOM   9926  NH3 POPE  194      92.382  51.245  20.705  1.00  0.00           N
ATOM   9930  C12 POPE  194      92.844  50.195  19.725  1.00  0.00           C
ATOM   9933  C11 POPE  194      93.393  48.965  20.455  1.00  0.00           C
ATOM   9936  P   POPE  194      95.974  48.825  20.826  1.00  0.00           P
ATOM   9937  O13 POPE  194      95.873  47.445  20.325  1.00  0.00           O
ATOM   9938  O14 POPE  194      96.604  49.875  19.975  1.00  0.00           O
ATOM   9939  O11 POPE  194      96.763  48.695  22.195  1.00  0.00           O
ATOM   9940  O12 POPE  194      94.533  49.324  21.245  1.00  0.00           O
ATOM   9941  C1  POPE  194      97.342  49.805  22.895  1.00  0.00           C
ATOM   9944  C2  POPE  194      97.324  49.605  24.435  1.00  0.00           C
ATOM   9946  O21 POPE  194      97.493  50.905  25.035  1.00  0.00           O
ATOM   9947  C21 POPE  194      97.184  50.925  26.326  1.00  0.00           C
ATOM   9948  O22 POPE  194      96.524  50.085  26.905  1.00  0.00           O
ATOM   9949  C22 POPE  194      97.762  52.205  26.965  1.00  0.00           C
ATOM   9952  C3  POPE  194      98.404  48.605  24.975  1.00  0.00           C
ATOM   9955  O31 POPE  194      97.873  47.785  26.055  1.00  0.00           O
ATOM   9956  C31 POPE  194      98.464  47.905  27.255  1.00  0.00           C
ATOM   9957  O32 POPE  194      99.363  48.675  27.525  1.00  0.00           O
ATOM   9958  C32 POPE  194      97.692  47.055  28.275  1.00  0.00           C
ATOM   9961  C23 POPE  194      98.754  51.935  28.125  1.00  0.00           C
ATOM   9964  C24 POPE  194      98.663  52.965  29.275  1.00  0.00           C
ATOM   9967  C25 POPE  194      99.894  52.905  30.175  1.00  0.00           C
ATOM   9970  C26 POPE  194      99.894  53.905  31.335  1.00  0.00           C
ATOM   9973  C27 POPE  194     101.243  53.875  32.065  1.00  0.00           C
ATOM   9976  C28 POPE  194     101.324  54.815  33.285  1.00  0.00           C
ATOM   9979  C29 POPE  194     102.753  54.825  33.775  1.00  0.00           C
ATOM   9981 0C21 POPE  194     103.233  54.355  34.935  1.00  0.00           C
ATOM   9983 1C21 POPE  194     102.482  53.705  36.065  1.00  0.00           C
ATOM   9986 2C21 POPE  194     102.902  54.265  37.425  1.00  0.00           C
ATOM   9989 3C21 POPE  194     102.233  55.605  37.776  1.00  0.00           C
ATOM   9992 4C21 POPE  194     102.452  55.995  39.245  1.00  0.00           C
ATOM   9995 5C21 POPE  194     101.713  57.275  39.655  1.00  0.00           C
ATOM   9998 6C21 POPE  194     102.093  57.735  41.066  1.00  0.00           C
ATOM  10001 7C21 POPE  194     101.573  59.134  41.405  1.00  0.00           C
ATOM  10004 8C21 POPE  194     102.074  59.664  42.745  1.00  0.00           C
ATOM  10008  C33 POPE  194      98.513  45.945  28.975  1.00  0.00           C
ATOM  10011  C34 POPE  194      97.633  45.055  29.865  1.00  0.00           C
ATOM  10014  C35 POPE  194      98.434  44.134  30.795  1.00  0.00           C
ATOM  10017  C36 POPE  194      98.843  44.815  32.105  1.00  0.00           C
ATOM  10020  C37 POPE  194      99.824  43.965  32.935  1.00  0.00           C
ATOM  10023  C38 POPE  194     100.013  44.515  34.355  1.00  0.00           C
ATOM  10026  C39 POPE  194     101.173  43.855  35.105  1.00  0.00           C
ATOM  10029 0C31 POPE  194     101.284  44.345  36.556  1.00  0.00           C
ATOM  10032 1C31 POPE  194     102.543  43.875  37.275  1.00  0.00           C
ATOM  10035 2C31 POPE  194     102.543  44.195  38.785  1.00  0.00           C
ATOM  10038 3C31 POPE  194     102.394  45.685  39.115  1.00  0.00           C
ATOM  10041 4C31 POPE  194     102.303  45.984  40.625  1.00  0.00           C
ATOM  10044 5C31 POPE  194     103.523  45.535  41.436  1.00  0.00           C
ATOM  10047 6C31 POPE  194     103.562  46.155  42.835  1.00  0.00           C
ATOM  10051  NH3 POPE  195      75.563 106.515  16.315  1.00  0.00           N
ATOM  10055  C12 POPE  195      75.724 105.224  17.115  1.00  0.00           C
ATOM  10058  C11 POPE  195      77.104 105.044  17.795  1.00  0.00           C
ATOM  10061  P   POPE  195      78.273 107.315  18.315  1.00  0.00           P
ATOM  10062  O13 POPE  195      79.674 107.085  18.685  1.00  0.00           O
ATOM  10063  O14 POPE  195      77.972 107.595  16.896  1.00  0.00           O
ATOM  10064  O11 POPE  195      77.653 108.484  19.155  1.00  0.00           O
ATOM  10065  O12 POPE  195      77.403 106.074  18.745  1.00  0.00           O
ATOM  10066  C1  POPE  195      77.523 108.455  20.576  1.00  0.00           C
ATOM  10069  C2  POPE  195      78.284 109.664  21.175  1.00  0.00           C
ATOM  10071  O21 POPE  195      78.354 109.475  22.595  1.00  0.00           O
ATOM  10072  C21 POPE  195      79.354 110.144  23.165  1.00  0.00           C
ATOM  10073  O22 POPE  195      80.203 110.794  22.595  1.00  0.00           O
ATOM  10074  C22 POPE  195      79.372 109.785  24.655  1.00  0.00           C
ATOM  10077  C3  POPE  195      77.692 111.044  20.755  1.00  0.00           C
ATOM  10080  O31 POPE  195      77.354 111.924  21.855  1.00  0.00           O
ATOM  10081  C31 POPE  195      76.083 111.865  22.225  1.00  0.00           C
ATOM  10082  O32 POPE  195      75.273 111.025  21.855  1.00  0.00           O
ATOM  10083  C32 POPE  195      75.813 112.924  23.265  1.00  0.00           C
ATOM  10086  C23 POPE  195      80.183 110.794  25.495  1.00  0.00           C
ATOM  10089  C24 POPE  195      80.303 110.384  26.965  1.00  0.00           C
ATOM  10092  C25 POPE  195      78.953 110.055  27.615  1.00  0.00           C
ATOM  10095  C26 POPE  195      78.983 110.125  29.145  1.00  0.00           C
ATOM  10098  C27 POPE  195      77.653 109.655  29.775  1.00  0.00           C
ATOM  10101  C28 POPE  195      77.793 108.344  30.565  1.00  0.00           C
ATOM  10104  C29 POPE  195      76.453 107.815  31.015  1.00  0.00           C
ATOM  10106 0C21 POPE  195      75.753 108.225  32.095  1.00  0.00           C
ATOM  10108 1C21 POPE  195      76.144 109.284  33.085  1.00  0.00           C
ATOM  10111 2C21 POPE  195      76.253 108.694  34.505  1.00  0.00           C
ATOM  10114 3C21 POPE  195      77.622 108.045  34.785  1.00  0.00           C
ATOM  10117 4C21 POPE  195      77.614 107.175  36.045  1.00  0.00           C
ATOM  10120 5C21 POPE  195      79.012 106.774  36.515  1.00  0.00           C
ATOM  10123 6C21 POPE  195      78.973 105.704  37.616  1.00  0.00           C
ATOM  10126 7C21 POPE  195      80.354 105.445  38.255  1.00  0.00           C
ATOM  10129 8C21 POPE  195      80.313 104.354  39.326  1.00  0.00           C
ATOM  10133  C33 POPE  195      76.372 112.525  24.635  1.00  0.00           C
ATOM  10136  C34 POPE  195      75.943 113.544  25.695  1.00  0.00           C
ATOM  10139  C35 POPE  195      76.554 113.285  27.065  1.00  0.00           C
ATOM  10142  C36 POPE  195      76.013 114.295  28.076  1.00  0.00           C
ATOM  10145  C37 POPE  195      76.504 114.044  29.505  1.00  0.00           C
ATOM  10148  C38 POPE  195      75.753 114.911  30.515  1.00  0.00           C
ATOM  10151  C39 POPE  195      76.263 114.712  31.935  1.00  0.00           C
ATOM  10154 0C31 POPE  195      75.654 115.662  32.965  1.00  0.00           C
ATOM  10157 1C31 POPE  195      76.473 115.641  34.265  1.00  0.00           C
ATOM  10160 2C31 POPE  195      75.993 116.641  35.315  1.00  0.00           C
ATOM  10163 3C31 POPE  195      74.754 116.172  36.085  1.00  0.00           C
ATOM  10166 4C31 POPE  195      74.383 117.182  37.175  1.00  0.00           C
ATOM  10169 5C31 POPE  195      73.333 116.681  38.165  1.00  0.00           C
ATOM  10172 6C31 POPE  195      73.122 117.691  39.295  1.00  0.00           C
ATOM  10176  NH3 POPE  196      78.734  87.784  64.285  1.00  0.00           N
ATOM  10180  C12 POPE  196      78.534  88.934  65.226  1.00  0.00           C
ATOM  10183  C11 POPE  196      79.652  89.995  65.096  1.00  0.00           C
ATOM  10186  P   POPE  196      81.843  88.785  64.436  1.00  0.00           P
ATOM  10187  O13 POPE  196      82.714  89.435  65.436  1.00  0.00           O
ATOM  10188  O14 POPE  196      81.302  87.455  64.775  1.00  0.00           O
ATOM  10189  O11 POPE  196      82.633  88.624  63.076  1.00  0.00           O
ATOM  10190  O12 POPE  196      80.633  89.725  64.076  1.00  0.00           O
ATOM  10191  C1  POPE  196      81.944  87.994  61.985  1.00  0.00           C
ATOM  10194  C2  POPE  196      81.132  89.034  61.156  1.00  0.00           C
ATOM  10196  O21 POPE  196      79.754  88.684  61.195  1.00  0.00           O
ATOM  10197  C21 POPE  196      78.753  89.515  60.865  1.00  0.00           C
ATOM  10198  O22 POPE  196      77.572  89.185  60.956  1.00  0.00           O
ATOM  10199  C22 POPE  196      79.144  90.905  60.375  1.00  0.00           C
ATOM  10202  C3  POPE  196      81.713  89.185  59.725  1.00  0.00           C
ATOM  10205  O31 POPE  196      81.973  90.575  59.455  1.00  0.00           O
ATOM  10206  C31 POPE  196      82.504  90.755  58.256  1.00  0.00           C
ATOM  10207  O32 POPE  196      82.543  89.905  57.385  1.00  0.00           O
ATOM  10208  C32 POPE  196      83.093  92.155  58.195  1.00  0.00           C
ATOM  10211  C23 POPE  196      77.883  91.774  60.155  1.00  0.00           C
ATOM  10214  C24 POPE  196      78.193  93.085  59.425  1.00  0.00           C
ATOM  10217  C25 POPE  196      76.983  94.025  59.365  1.00  0.00           C
ATOM  10220  C26 POPE  196      77.243  95.275  58.505  1.00  0.00           C
ATOM  10223  C27 POPE  196      76.034  96.235  58.475  1.00  0.00           C
ATOM  10226  C28 POPE  196      76.214  97.355  57.435  1.00  0.00           C
ATOM  10229  C29 POPE  196      75.023  98.274  57.285  1.00  0.00           C
ATOM  10231 0C21 POPE  196      74.363  98.554  56.146  1.00  0.00           C
ATOM  10233 1C21 POPE  196      74.652  97.964  54.785  1.00  0.00           C
ATOM  10236 2C21 POPE  196      73.493  98.055  53.775  1.00  0.00           C
ATOM  10239 3C21 POPE  196      72.104  97.705  54.335  1.00  0.00           C
ATOM  10242 4C21 POPE  196      71.023  97.604  53.245  1.00  0.00           C
ATOM  10245 5C21 POPE  196      71.053  96.264  52.515  1.00  0.00           C
ATOM  10248 6C21 POPE  196      70.493  95.135  53.386  1.00  0.00           C
ATOM  10251 7C21 POPE  196      70.534  93.794  52.666  1.00  0.00           C
ATOM  10254 8C21 POPE  196      69.894  92.735  53.535  1.00  0.00           C
ATOM  10258  C33 POPE  196      83.393  92.665  56.765  1.00  0.00           C
ATOM  10261  C34 POPE  196      84.614  91.975  56.125  1.00  0.00           C
ATOM  10264  C35 POPE  196      84.253  91.054  54.945  1.00  0.00           C
ATOM  10267  C36 POPE  196      83.993  91.854  53.666  1.00  0.00           C
ATOM  10270  C37 POPE  196      83.373  90.984  52.575  1.00  0.00           C
ATOM  10273  C38 POPE  196      83.283  91.735  51.245  1.00  0.00           C
ATOM  10276  C39 POPE  196      82.604  90.914  50.166  1.00  0.00           C
ATOM  10279 0C31 POPE  196      82.062  91.774  49.025  1.00  0.00           C
ATOM  10282 1C31 POPE  196      81.354  90.914  47.985  1.00  0.00           C
ATOM  10285 2C31 POPE  196      80.192  91.625  47.285  1.00  0.00           C
ATOM  10288 3C31 POPE  196      79.534  90.774  46.195  1.00  0.00           C
ATOM  10291 4C31 POPE  196      79.113  89.365  46.655  1.00  0.00           C
ATOM  10294 5C31 POPE  196      78.633  88.515  45.475  1.00  0.00           C
ATOM  10297 6C31 POPE  196      78.402  87.035  45.805  1.00  0.00           C
ATOM  10301  NH3 POPE  197     104.113  79.164  61.605  1.00  0.00           N
ATOM  10305  C12 POPE  197     104.024  79.665  60.175  1.00  0.00           C
ATOM  10308  C11 POPE  197     105.122  79.065  59.285  1.00  0.00           C
ATOM  10311  P   POPE  197     107.192  78.054  60.525  1.00  0.00           P
ATOM  10312  O13 POPE  197     106.534  77.815  61.826  1.00  0.00           O
ATOM  10313  O14 POPE  197     108.614  78.415  60.565  1.00  0.00           O
ATOM  10314  O11 POPE  197     106.973  76.864  59.515  1.00  0.00           O
ATOM  10315  O12 POPE  197     106.413  79.255  59.865  1.00  0.00           O
ATOM  10316  C1  POPE  197     107.963  76.495  58.545  1.00  0.00           C
ATOM  10319  C2  POPE  197     108.023  77.455  57.315  1.00  0.00           C
ATOM  10321  O21 POPE  197     107.743  76.705  56.105  1.00  0.00           O
ATOM  10322  C21 POPE  197     106.483  76.625  55.756  1.00  0.00           C
ATOM  10323  O22 POPE  197     105.523  77.035  56.385  1.00  0.00           O
ATOM  10324  C22 POPE  197     106.372  76.045  54.355  1.00  0.00           C
ATOM  10327  C3  POPE  197     109.423  78.125  57.165  1.00  0.00           C
ATOM  10330  O31 POPE  197     109.363  79.354  56.405  1.00  0.00           O
ATOM  10331  C31 POPE  197     109.483  79.245  55.085  1.00  0.00           C
ATOM  10332  O32 POPE  197     109.763  78.235  54.465  1.00  0.00           O
ATOM  10333  C32 POPE  197     109.193  80.615  54.465  1.00  0.00           C
ATOM  10336  C23 POPE  197     106.543  74.525  54.235  1.00  0.00           C
ATOM  10339  C24 POPE  197     106.594  74.135  52.745  1.00  0.00           C
ATOM  10342  C25 POPE  197     106.993  72.675  52.546  1.00  0.00           C
ATOM  10345  C26 POPE  197     107.043  72.284  51.065  1.00  0.00           C
ATOM  10348  C27 POPE  197     107.103  70.765  50.886  1.00  0.00           C
ATOM  10351  C28 POPE  197     107.644  70.355  49.506  1.00  0.00           C
ATOM  10354  C29 POPE  197     109.152  70.445  49.455  1.00  0.00           C
ATOM  10356 0C21 POPE  197     109.913  70.044  48.425  1.00  0.00           C
ATOM  10358 1C21 POPE  197     109.383  69.465  47.146  1.00  0.00           C
ATOM  10361 2C21 POPE  197     108.793  70.544  46.215  1.00  0.00           C
ATOM  10364 3C21 POPE  197     108.423  69.964  44.846  1.00  0.00           C
ATOM  10367 4C21 POPE  197     107.312  70.754  44.146  1.00  0.00           C
ATOM  10370 5C21 POPE  197     107.033  70.225  42.725  1.00  0.00           C
ATOM  10373 6C21 POPE  197     106.524  68.785  42.715  1.00  0.00           C
ATOM  10376 7C21 POPE  197     105.904  68.415  41.366  1.00  0.00           C
ATOM  10379 8C21 POPE  197     105.554  66.924  41.285  1.00  0.00           C
ATOM  10383  C33 POPE  197     109.354  80.585  52.925  1.00  0.00           C
ATOM  10386  C34 POPE  197     108.623  81.714  52.195  1.00  0.00           C
ATOM  10389  C35 POPE  197     108.854  81.625  50.686  1.00  0.00           C
ATOM  10392  C36 POPE  197     109.714  82.765  50.116  1.00  0.00           C
ATOM  10395  C37 POPE  197     110.223  82.425  48.715  1.00  0.00           C
ATOM  10398  C38 POPE  197     110.733  83.624  47.915  1.00  0.00           C
ATOM  10401  C39 POPE  197     112.133  84.155  48.275  1.00  0.00           C
ATOM  10404 0C31 POPE  197     112.653  85.014  47.115  1.00  0.00           C
ATOM  10407 1C31 POPE  197     113.883  85.895  47.406  1.00  0.00           C
ATOM  10410 2C31 POPE  197     115.214  85.135  47.546  1.00  0.00           C
ATOM  10413 3C31 POPE  197     116.413  86.015  47.155  1.00  0.00           C
ATOM  10416 4C31 POPE  197     116.854  86.994  48.256  1.00  0.00           C
ATOM  10419 5C31 POPE  197     117.452  88.285  47.686  1.00  0.00           C
ATOM  10422 6C31 POPE  197     118.003  89.244  48.745  1.00  0.00           C
ATOM  10426  NH3 POPE  198     127.851  84.144  23.835  1.00  0.00           N
ATOM  10430  C12 POPE  198     127.991  85.645  24.015  1.00  0.00           C
ATOM  10433  C11 POPE  198     129.150  86.324  23.245  1.00  0.00           C
ATOM  10436  P   POPE  198     128.451  88.055  21.355  1.00  0.00           P
ATOM  10437  O13 POPE  198     129.340  89.065  21.975  1.00  0.00           O
ATOM  10438  O14 POPE  198     128.320  87.994  19.885  1.00  0.00           O
ATOM  10439  O11 POPE  198     127.030  88.164  21.985  1.00  0.00           O
ATOM  10440  O12 POPE  198     128.880  86.604  21.865  1.00  0.00           O
ATOM  10441  C1  POPE  198     126.411  89.445  22.146  1.00  0.00           C
ATOM  10444  C2  POPE  198     125.650  89.424  23.485  1.00  0.00           C
ATOM  10446  O21 POPE  198     125.014  90.645  23.855  1.00  0.00           O
ATOM  10447  C21 POPE  198     124.424  91.434  23.025  1.00  0.00           C
ATOM  10448  O22 POPE  198     124.654  91.634  21.835  1.00  0.00           O
ATOM  10449  C22 POPE  198     123.253  92.054  23.785  1.00  0.00           C
ATOM  10452  C3  POPE  198     126.590  89.004  24.645  1.00  0.00           C
ATOM  10455  O31 POPE  198     125.871  88.964  25.885  1.00  0.00           O
ATOM  10456  C31 POPE  198     126.320  88.155  26.826  1.00  0.00           C
ATOM  10457  O32 POPE  198     127.320  87.464  26.765  1.00  0.00           O
ATOM  10458  C32 POPE  198     125.421  88.304  28.055  1.00  0.00           C
ATOM  10461  C23 POPE  198     123.703  93.225  24.685  1.00  0.00           C
ATOM  10464  C24 POPE  198     122.854  93.304  25.945  1.00  0.00           C
ATOM  10467  C25 POPE  198     122.854  94.675  26.635  1.00  0.00           C
ATOM  10470  C26 POPE  198     122.233  94.575  28.035  1.00  0.00           C
ATOM  10473  C27 POPE  198     122.303  95.895  28.806  1.00  0.00           C
ATOM  10476  C28 POPE  198     121.734  95.794  30.235  1.00  0.00           C
ATOM  10479  C29 POPE  198     122.644  95.004  31.135  1.00  0.00           C
ATOM  10481 0C21 POPE  198     122.604  95.025  32.486  1.00  0.00           C
ATOM  10483 1C21 POPE  198     121.622  95.825  33.306  1.00  0.00           C
ATOM  10486 2C21 POPE  198     122.163  97.234  33.596  1.00  0.00           C
ATOM  10489 3C21 POPE  198     121.222  98.024  34.515  1.00  0.00           C
ATOM  10492 4C21 POPE  198     121.794  99.414  34.785  1.00  0.00           C
ATOM  10495 5C21 POPE  198     120.974 100.184  35.815  1.00  0.00           C
ATOM  10498 6C21 POPE  198     121.604 101.544  36.135  1.00  0.00           C
ATOM  10501 7C21 POPE  198     120.904 102.304  37.256  1.00  0.00           C
ATOM  10504 8C21 POPE  198     121.264 103.785  37.245  1.00  0.00           C
ATOM  10508  C33 POPE  198     125.063  89.785  28.385  1.00  0.00           C
ATOM  10511  C34 POPE  198     125.721  90.384  29.635  1.00  0.00           C
ATOM  10514  C35 POPE  198     127.230  90.175  29.765  1.00  0.00           C
ATOM  10517  C36 POPE  198     127.781  90.765  31.075  1.00  0.00           C
ATOM  10520  C37 POPE  198     128.870  89.905  31.715  1.00  0.00           C
ATOM  10523  C38 POPE  198     129.061  90.175  33.215  1.00  0.00           C
ATOM  10526  C39 POPE  198     129.740  91.515  33.515  1.00  0.00           C
ATOM  10529 0C31 POPE  198     129.960  91.765  35.015  1.00  0.00           C
ATOM  10532 1C31 POPE  198     130.730  93.075  35.225  1.00  0.00           C
ATOM  10535 2C31 POPE  198     131.451  93.225  36.576  1.00  0.00           C
ATOM  10538 3C31 POPE  198     132.451  94.384  36.485  1.00  0.00           C
ATOM  10541 4C31 POPE  198     133.061  94.855  37.806  1.00  0.00           C
ATOM  10544 5C31 POPE  198     133.891  96.135  37.576  1.00  0.00           C
ATOM  10547 6C31 POPE  198     134.521  96.725  38.835  1.00  0.00           C
ATOM  10551  NH3 POPE  199      39.083  91.035  60.995  1.00  0.00           N
ATOM  10555  C12 POPE  199      39.644  91.705  62.215  1.00  0.00           C
ATOM  10558  C11 POPE  199      40.883  90.975  62.715  1.00  0.00           C
ATOM  10561  P   POPE  199      43.223  90.184  61.955  1.00  0.00           P
ATOM  10562  O13 POPE  199      43.643  90.794  63.235  1.00  0.00           O
ATOM  10563  O14 POPE  199      43.344  88.714  61.815  1.00  0.00           O
ATOM  10564  O11 POPE  199      44.034  90.804  60.775  1.00  0.00           O
ATOM  10565  O12 POPE  199      41.754  90.645  61.625  1.00  0.00           O
ATOM  10566  C1  POPE  199      44.223  92.194  60.585  1.00  0.00           C
ATOM  10569  C2  POPE  199      43.624  92.684  59.245  1.00  0.00           C
ATOM  10571  O21 POPE  199      43.874  91.725  58.186  1.00  0.00           O
ATOM  10572  C21 POPE  199      44.984  91.814  57.455  1.00  0.00           C
ATOM  10573  O22 POPE  199      45.993  92.425  57.745  1.00  0.00           O
ATOM  10574  C22 POPE  199      44.753  91.074  56.135  1.00  0.00           C
ATOM  10577  C3  POPE  199      44.034  94.165  58.986  1.00  0.00           C
ATOM  10580  O31 POPE  199      43.523  94.615  57.715  1.00  0.00           O
ATOM  10581  C31 POPE  199      44.233  95.205  56.735  1.00  0.00           C
ATOM  10582  O32 POPE  199      43.723  95.464  55.655  1.00  0.00           O
ATOM  10583  C32 POPE  199      45.693  95.524  57.035  1.00  0.00           C
ATOM  10586  C23 POPE  199      44.973  91.994  54.906  1.00  0.00           C
ATOM  10589  C24 POPE  199      44.313  91.445  53.625  1.00  0.00           C
ATOM  10592  C25 POPE  199      44.924  92.015  52.336  1.00  0.00           C
ATOM  10595  C26 POPE  199      44.193  91.504  51.086  1.00  0.00           C
ATOM  10598  C27 POPE  199      44.633  92.175  49.766  1.00  0.00           C
ATOM  10601  C28 POPE  199      43.843  91.714  48.526  1.00  0.00           C
ATOM  10604  C29 POPE  199      42.374  92.054  48.615  1.00  0.00           C
ATOM  10606 0C21 POPE  199      41.413  91.725  47.736  1.00  0.00           C
ATOM  10608 1C21 POPE  199      41.583  90.975  46.436  1.00  0.00           C
ATOM  10611 2C21 POPE  199      40.873  91.685  45.256  1.00  0.00           C
ATOM  10614 3C21 POPE  199      39.333  91.714  45.366  1.00  0.00           C
ATOM  10617 4C21 POPE  199      38.624  92.134  44.065  1.00  0.00           C
ATOM  10620 5C21 POPE  199      38.833  93.605  43.695  1.00  0.00           C
ATOM  10623 6C21 POPE  199      38.324  93.955  42.285  1.00  0.00           C
ATOM  10626 7C21 POPE  199      38.733  95.375  41.866  1.00  0.00           C
ATOM  10629 8C21 POPE  199      38.124  95.835  40.546  1.00  0.00           C
ATOM  10633  C33 POPE  199      46.514  95.755  55.745  1.00  0.00           C
ATOM  10636  C34 POPE  199      48.014  95.844  56.035  1.00  0.00           C
ATOM  10639  C35 POPE  199      48.894  96.084  54.805  1.00  0.00           C
ATOM  10642  C36 POPE  199      48.723  95.114  53.625  1.00  0.00           C
ATOM  10645  C37 POPE  199      49.594  95.555  52.435  1.00  0.00           C
ATOM  10648  C38 POPE  199      49.483  94.694  51.185  1.00  0.00           C
ATOM  10651  C39 POPE  199      50.273  95.284  50.025  1.00  0.00           C
ATOM  10654 0C31 POPE  199      50.433  94.244  48.925  1.00  0.00           C
ATOM  10657 1C31 POPE  199      51.194  94.755  47.705  1.00  0.00           C
ATOM  10660 2C31 POPE  199      51.083  93.745  46.565  1.00  0.00           C
ATOM  10663 3C31 POPE  199      51.593  94.284  45.226  1.00  0.00           C
ATOM  10666 4C31 POPE  199      50.674  95.365  44.665  1.00  0.00           C
ATOM  10669 5C31 POPE  199      51.223  95.965  43.375  1.00  0.00           C
ATOM  10672 6C31 POPE  199      50.324  97.064  42.795  1.00  0.00           C
ATOM  10676  NH3 POPE  200      48.113 123.612  18.556  1.00  0.00           N
ATOM  10680  C12 POPE  200      48.643 123.402  17.175  1.00  0.00           C
ATOM  10683  C11 POPE  200      47.653 122.722  16.236  1.00  0.00           C
ATOM  10686  P   POPE  200      47.953 120.741  14.535  1.00  0.00           P
ATOM  10687  O13 POPE  200      46.574 120.391  14.915  1.00  0.00           O
ATOM  10688  O14 POPE  200      48.223 120.732  13.075  1.00  0.00           O
ATOM  10689  O11 POPE  200      48.944 119.742  15.255  1.00  0.00           O
ATOM  10690  O12 POPE  200      48.373 122.141  15.145  1.00  0.00           O
ATOM  10691  C1  POPE  200      48.474 118.451  15.655  1.00  0.00           C
ATOM  10694  C2  POPE  200      48.284 118.381  17.195  1.00  0.00           C
ATOM  10696  O21 POPE  200      47.803 117.091  17.645  1.00  0.00           O
ATOM  10697  C21 POPE  200      48.783 116.202  17.705  1.00  0.00           C
ATOM  10698  O22 POPE  200      49.924 116.381  17.315  1.00  0.00           O
ATOM  10699  C22 POPE  200      48.323 114.952  18.435  1.00  0.00           C
ATOM  10702  C3  POPE  200      47.344 119.512  17.705  1.00  0.00           C
ATOM  10705  O31 POPE  200      46.983 119.332  19.085  1.00  0.00           O
ATOM  10706  C31 POPE  200      47.493 120.182  19.955  1.00  0.00           C
ATOM  10707  O32 POPE  200      48.134 121.182  19.725  1.00  0.00           O
ATOM  10708  C32 POPE  200      47.214 119.631  21.335  1.00  0.00           C
ATOM  10711  C23 POPE  200      48.503 115.032  19.955  1.00  0.00           C
ATOM  10714  C24 POPE  200      48.363 113.655  20.625  1.00  0.00           C
ATOM  10717  C25 POPE  200      47.863 113.835  22.065  1.00  0.00           C
ATOM  10720  C26 POPE  200      47.964 112.585  22.955  1.00  0.00           C
ATOM  10723  C27 POPE  200      46.973 112.705  24.115  1.00  0.00           C
ATOM  10726  C28 POPE  200      46.884 111.515  25.085  1.00  0.00           C
ATOM  10729  C29 POPE  200      47.993 111.464  26.096  1.00  0.00           C
ATOM  10731 0C21 POPE  200      47.973 110.714  27.205  1.00  0.00           C
ATOM  10733 1C21 POPE  200      46.873 109.755  27.615  1.00  0.00           C
ATOM  10736 2C21 POPE  200      46.644 109.715  29.145  1.00  0.00           C
ATOM  10739 3C21 POPE  200      45.723 110.825  29.655  1.00  0.00           C
ATOM  10742 4C21 POPE  200      45.743 110.924  31.185  1.00  0.00           C
ATOM  10745 5C21 POPE  200      44.823 112.015  31.765  1.00  0.00           C
ATOM  10748 6C21 POPE  200      44.714 111.935  33.295  1.00  0.00           C
ATOM  10751 7C21 POPE  200      43.363 112.445  33.815  1.00  0.00           C
ATOM  10754 8C21 POPE  200      43.204 112.345  35.346  1.00  0.00           C
ATOM  10758  C33 POPE  200      47.733 118.182  21.525  1.00  0.00           C
ATOM  10761  C34 POPE  200      48.824 118.042  22.585  1.00  0.00           C
ATOM  10764  C35 POPE  200      48.424 118.492  23.995  1.00  0.00           C
ATOM  10767  C36 POPE  200      49.594 118.322  24.965  1.00  0.00           C
ATOM  10770  C37 POPE  200      49.683 119.402  26.055  1.00  0.00           C
ATOM  10773  C38 POPE  200      51.073 119.322  26.695  1.00  0.00           C
ATOM  10776  C39 POPE  200      51.143 119.862  28.125  1.00  0.00           C
ATOM  10779 0C31 POPE  200      52.544 119.631  28.725  1.00  0.00           C
ATOM  10782 1C31 POPE  200      52.593 119.862  30.235  1.00  0.00           C
ATOM  10785 2C31 POPE  200      54.034 120.042  30.755  1.00  0.00           C
ATOM  10788 3C31 POPE  200      54.963 118.852  30.476  1.00  0.00           C
ATOM  10791 4C31 POPE  200      56.294 119.281  29.835  1.00  0.00           C
ATOM  10794 5C31 POPE  200      57.143 118.092  29.365  1.00  0.00           C
ATOM  10797 6C31 POPE  200      56.723 117.532  28.006  1.00  0.00           C
ATOM  10801  NH3 POPE  201      43.573  78.525  59.205  1.00  0.00           N
ATOM  10805  C12 POPE  201      44.413  77.645  60.065  1.00  0.00           C
ATOM  10808  C11 POPE  201      43.813  77.675  61.486  1.00  0.00           C
ATOM  10811  P   POPE  201      41.194  77.725  61.715  1.00  0.00           P
ATOM  10812  O13 POPE  201      40.793  77.715  63.135  1.00  0.00           O
ATOM  10813  O14 POPE  201      41.313  78.965  60.925  1.00  0.00           O
ATOM  10814  O11 POPE  201      40.343  76.664  60.896  1.00  0.00           O
ATOM  10815  O12 POPE  201      42.574  76.975  61.546  1.00  0.00           O
ATOM  10816  C1  POPE  201      40.163  76.854  59.485  1.00  0.00           C
ATOM  10819  C2  POPE  201      38.754  77.464  59.205  1.00  0.00           C
ATOM  10821  O21 POPE  201      37.734  76.485  58.936  1.00  0.00           O
ATOM  10822  C21 POPE  201      37.553  75.934  57.726  1.00  0.00           C
ATOM  10823  O22 POPE  201      36.514  75.975  57.105  1.00  0.00           O
ATOM  10824  C22 POPE  201      38.754  75.064  57.295  1.00  0.00           C
ATOM  10827  C3  POPE  201      38.764  78.735  58.275  1.00  0.00           C
ATOM  10830  O31 POPE  201      38.264  78.485  56.945  1.00  0.00           O
ATOM  10831  C31 POPE  201      37.253  79.265  56.556  1.00  0.00           C
ATOM  10832  O32 POPE  201      36.813  80.224  57.165  1.00  0.00           O
ATOM  10833  C32 POPE  201      36.723  78.805  55.195  1.00  0.00           C
ATOM  10836  C23 POPE  201      38.443  74.024  56.175  1.00  0.00           C
ATOM  10839  C24 POPE  201      38.604  74.585  54.766  1.00  0.00           C
ATOM  10842  C25 POPE  201      37.413  74.265  53.866  1.00  0.00           C
ATOM  10845  C26 POPE  201      37.664  74.705  52.416  1.00  0.00           C
ATOM  10848  C27 POPE  201      36.703  74.044  51.425  1.00  0.00           C
ATOM  10851  C28 POPE  201      37.133  74.315  49.976  1.00  0.00           C
ATOM  10854  C29 POPE  201      36.153  73.794  48.945  1.00  0.00           C
ATOM  10856 0C21 POPE  201      35.264  74.555  48.265  1.00  0.00           C
ATOM  10858 1C21 POPE  201      35.053  76.034  48.445  1.00  0.00           C
ATOM  10861 2C21 POPE  201      36.144  76.924  47.806  1.00  0.00           C
ATOM  10864 3C21 POPE  201      36.104  76.945  46.265  1.00  0.00           C
ATOM  10867 4C21 POPE  201      37.153  77.885  45.646  1.00  0.00           C
ATOM  10870 5C21 POPE  201      38.624  77.475  45.865  1.00  0.00           C
ATOM  10873 6C21 POPE  201      38.944  76.045  45.375  1.00  0.00           C
ATOM  10876 7C21 POPE  201      40.443  75.725  45.385  1.00  0.00           C
ATOM  10879 8C21 POPE  201      40.764  74.265  45.025  1.00  0.00           C
ATOM  10883  C33 POPE  201      37.253  79.714  54.065  1.00  0.00           C
ATOM  10886  C34 POPE  201      37.644  78.945  52.796  1.00  0.00           C
ATOM  10889  C35 POPE  201      38.264  79.885  51.756  1.00  0.00           C
ATOM  10892  C36 POPE  201      39.133  79.185  50.715  1.00  0.00           C
ATOM  10895  C37 POPE  201      39.764  80.205  49.766  1.00  0.00           C
ATOM  10898  C38 POPE  201      41.034  79.714  49.046  1.00  0.00           C
ATOM  10901  C39 POPE  201      41.633  80.855  48.195  1.00  0.00           C
ATOM  10904 0C31 POPE  201      42.703  80.424  47.185  1.00  0.00           C
ATOM  10907 1C31 POPE  201      42.123  79.784  45.915  1.00  0.00           C
ATOM  10910 2C31 POPE  201      43.143  79.735  44.766  1.00  0.00           C
ATOM  10913 3C31 POPE  201      43.393  81.114  44.125  1.00  0.00           C
ATOM  10916 4C31 POPE  201      42.903  81.214  42.675  1.00  0.00           C
ATOM  10919 5C31 POPE  201      42.943  82.644  42.126  1.00  0.00           C
ATOM  10922 6C31 POPE  201      42.653  82.754  40.635  1.00  0.00           C
ATOM  10926  NH3 POPE  202      79.684  71.454  25.065  1.00  0.00           N
ATOM  10930  C12 POPE  202      78.393  71.405  24.295  1.00  0.00           C
ATOM  10933  C11 POPE  202      78.084  72.805  23.775  1.00  0.00           C
ATOM  10936  P   POPE  202      76.302  74.275  22.675  1.00  0.00           P
ATOM  10937  O13 POPE  202      77.254  75.015  21.835  1.00  0.00           O
ATOM  10938  O14 POPE  202      74.943  74.144  22.135  1.00  0.00           O
ATOM  10939  O11 POPE  202      76.243  75.035  24.065  1.00  0.00           O
ATOM  10940  O12 POPE  202      76.843  72.824  23.055  1.00  0.00           O
ATOM  10941  C1  POPE  202      75.254  74.835  25.056  1.00  0.00           C
ATOM  10944  C2  POPE  202      74.604  76.185  25.485  1.00  0.00           C
ATOM  10946  O21 POPE  202      75.233  76.875  26.585  1.00  0.00           O
ATOM  10947  C21 POPE  202      75.302  76.305  27.775  1.00  0.00           C
ATOM  10948  O22 POPE  202      75.104  75.134  28.025  1.00  0.00           O
ATOM  10949  C22 POPE  202      75.633  77.385  28.826  1.00  0.00           C
ATOM  10952  C3  POPE  202      73.053  76.115  25.665  1.00  0.00           C
ATOM  10955  O31 POPE  202      72.484  77.365  25.215  1.00  0.00           O
ATOM  10956  C31 POPE  202      72.383  78.294  26.155  1.00  0.00           C
ATOM  10957  O32 POPE  202      72.473  78.095  27.346  1.00  0.00           O
ATOM  10958  C32 POPE  202      72.163  79.665  25.495  1.00  0.00           C
ATOM  10961  C23 POPE  202      76.094  76.794  30.175  1.00  0.00           C
ATOM  10964  C24 POPE  202      76.133  77.794  31.335  1.00  0.00           C
ATOM  10967  C25 POPE  202      74.924  77.725  32.275  1.00  0.00           C
ATOM  10970  C26 POPE  202      73.604  78.054  31.565  1.00  0.00           C
ATOM  10973  C27 POPE  202      72.333  78.104  32.425  1.00  0.00           C
ATOM  10976  C28 POPE  202      72.152  79.385  33.255  1.00  0.00           C
ATOM  10979  C29 POPE  202      73.034  79.395  34.475  1.00  0.00           C
ATOM  10981 0C21 POPE  202      73.302  80.455  35.245  1.00  0.00           C
ATOM  10983 1C21 POPE  202      72.693  81.835  35.095  1.00  0.00           C
ATOM  10986 2C21 POPE  202      71.974  82.255  36.396  1.00  0.00           C
ATOM  10989 3C21 POPE  202      72.913  82.665  37.546  1.00  0.00           C
ATOM  10992 4C21 POPE  202      73.553  84.065  37.385  1.00  0.00           C
ATOM  10995 5C21 POPE  202      72.553  85.224  37.235  1.00  0.00           C
ATOM  10998 6C21 POPE  202      71.552  85.375  38.395  1.00  0.00           C
ATOM  11001 7C21 POPE  202      70.383  86.294  38.045  1.00  0.00           C
ATOM  11004 8C21 POPE  202      69.453  86.574  39.236  1.00  0.00           C
ATOM  11008  C33 POPE  202      71.663  80.674  26.535  1.00  0.00           C
ATOM  11011  C34 POPE  202      71.063  81.975  25.975  1.00  0.00           C
ATOM  11014  C35 POPE  202      70.633  82.955  27.095  1.00  0.00           C
ATOM  11017  C36 POPE  202      69.943  82.245  28.265  1.00  0.00           C
ATOM  11020  C37 POPE  202      69.303  83.145  29.335  1.00  0.00           C
ATOM  11023  C38 POPE  202      69.214  82.364  30.655  1.00  0.00           C
ATOM  11026  C39 POPE  202      68.203  82.915  31.656  1.00  0.00           C
ATOM  11029 0C31 POPE  202      68.144  82.035  32.905  1.00  0.00           C
ATOM  11032 1C31 POPE  202      66.974  82.405  33.826  1.00  0.00           C
ATOM  11035 2C31 POPE  202      66.863  81.515  35.056  1.00  0.00           C
ATOM  11038 3C31 POPE  202      68.113  81.565  35.955  1.00  0.00           C
ATOM  11041 4C31 POPE  202      67.733  81.375  37.425  1.00  0.00           C
ATOM  11044 5C31 POPE  202      68.943  81.285  38.366  1.00  0.00           C
ATOM  11047 6C31 POPE  202      68.534  81.145  39.835  1.00  0.00           C
ATOM  11051  NH3 POPE  203      94.574  98.444  17.205  1.00  0.00           N
ATOM  11055  C12 POPE  203      93.614  98.735  18.335  1.00  0.00           C
ATOM  11058  C11 POPE  203      92.133  98.785  17.865  1.00  0.00           C
ATOM  11061  P   POPE  203      90.974 101.114  18.095  1.00  0.00           P
ATOM  11062  O13 POPE  203      90.942 102.385  17.315  1.00  0.00           O
ATOM  11063  O14 POPE  203      89.673 100.524  18.485  1.00  0.00           O
ATOM  11064  O11 POPE  203      91.874 101.324  19.375  1.00  0.00           O
ATOM  11065  O12 POPE  203      91.804 100.044  17.275  1.00  0.00           O
ATOM  11066  C1  POPE  203      91.424 101.474  20.715  1.00  0.00           C
ATOM  11069  C2  POPE  203      92.192 102.635  21.435  1.00  0.00           C
ATOM  11071  O21 POPE  203      91.623 102.845  22.755  1.00  0.00           O
ATOM  11072  C21 POPE  203      92.523 102.935  23.745  1.00  0.00           C
ATOM  11073  O22 POPE  203      93.732 102.964  23.605  1.00  0.00           O
ATOM  11074  C22 POPE  203      91.783 102.994  25.085  1.00  0.00           C
ATOM  11077  C3  POPE  203      92.093 103.934  20.595  1.00  0.00           C
ATOM  11080  O31 POPE  203      92.443 105.135  21.325  1.00  0.00           O
ATOM  11081  C31 POPE  203      93.693 105.604  21.166  1.00  0.00           C
ATOM  11082  O32 POPE  203      94.562 105.084  20.496  1.00  0.00           O
ATOM  11083  C32 POPE  203      93.802 106.895  21.995  1.00  0.00           C
ATOM  11086  C23 POPE  203      92.653 103.505  26.255  1.00  0.00           C
ATOM  11089  C24 POPE  203      91.773 103.794  27.486  1.00  0.00           C
ATOM  11092  C25 POPE  203      92.543 104.205  28.755  1.00  0.00           C
ATOM  11095  C26 POPE  203      92.364 105.685  29.135  1.00  0.00           C
ATOM  11098  C27 POPE  203      92.793 105.984  30.576  1.00  0.00           C
ATOM  11101  C28 POPE  203      92.563 107.455  30.965  1.00  0.00           C
ATOM  11104  C29 POPE  203      93.003 107.735  32.375  1.00  0.00           C
ATOM  11106 0C21 POPE  203      92.233 108.164  33.395  1.00  0.00           C
ATOM  11108 1C21 POPE  203      90.753 108.465  33.335  1.00  0.00           C
ATOM  11111 2C21 POPE  203      90.063 108.414  34.715  1.00  0.00           C
ATOM  11114 3C21 POPE  203      88.702 109.144  34.745  1.00  0.00           C
ATOM  11117 4C21 POPE  203      88.862 110.664  34.905  1.00  0.00           C
ATOM  11120 5C21 POPE  203      87.604 111.474  34.545  1.00  0.00           C
ATOM  11123 6C21 POPE  203      86.464 111.385  35.565  1.00  0.00           C
ATOM  11126 7C21 POPE  203      85.153 111.954  35.005  1.00  0.00           C
ATOM  11129 8C21 POPE  203      84.094 112.205  36.085  1.00  0.00           C
ATOM  11133  C33 POPE  203      95.133 107.665  21.925  1.00  0.00           C
ATOM  11136  C34 POPE  203      95.144 108.925  22.815  1.00  0.00           C
ATOM  11139  C35 POPE  203      94.684 108.714  24.275  1.00  0.00           C
ATOM  11142  C36 POPE  203      95.453 107.614  25.015  1.00  0.00           C
ATOM  11145  C37 POPE  203      94.754 107.175  26.315  1.00  0.00           C
ATOM  11148  C38 POPE  203      95.583 106.145  27.075  1.00  0.00           C
ATOM  11151  C39 POPE  203      96.703 106.774  27.915  1.00  0.00           C
ATOM  11154 0C31 POPE  203      96.184 107.464  29.175  1.00  0.00           C
ATOM  11157 1C31 POPE  203      97.303 107.684  30.205  1.00  0.00           C
ATOM  11160 2C31 POPE  203      96.843 108.495  31.415  1.00  0.00           C
ATOM  11163 3C31 POPE  203      97.993 109.265  32.065  1.00  0.00           C
ATOM  11166 4C31 POPE  203      97.543 110.035  33.315  1.00  0.00           C
ATOM  11169 5C31 POPE  203      98.604 111.044  33.775  1.00  0.00           C
ATOM  11172 6C31 POPE  203      98.153 111.854  34.995  1.00  0.00           C
ATOM  11176  NH3 POPE  204      82.622  32.745  24.215  1.00  0.00           N
ATOM  11180  C12 POPE  204      83.862  31.925  24.455  1.00  0.00           C
ATOM  11183  C11 POPE  204      83.493  30.524  24.965  1.00  0.00           C
ATOM  11186  P   POPE  204      85.824  29.345  25.465  1.00  0.00           P
ATOM  11187  O13 POPE  204      86.092  27.884  25.476  1.00  0.00           O
ATOM  11188  O14 POPE  204      86.874  30.235  24.925  1.00  0.00           O
ATOM  11189  O11 POPE  204      85.493  29.835  26.915  1.00  0.00           O
ATOM  11190  O12 POPE  204      84.514  29.605  24.635  1.00  0.00           O
ATOM  11191  C1  POPE  204      85.694  29.035  28.085  1.00  0.00           C
ATOM  11194  C2  POPE  204      84.363  28.934  28.855  1.00  0.00           C
ATOM  11196  O21 POPE  204      84.584  28.204  30.076  1.00  0.00           O
ATOM  11197  C21 POPE  204      84.263  28.835  31.185  1.00  0.00           C
ATOM  11198  O22 POPE  204      84.243  30.035  31.365  1.00  0.00           O
ATOM  11199  C22 POPE  204      83.773  27.795  32.186  1.00  0.00           C
ATOM  11202  C3  POPE  204      83.273  28.185  28.035  1.00  0.00           C
ATOM  11205  O31 POPE  204      82.014  28.905  27.945  1.00  0.00           O
ATOM  11206  C31 POPE  204      81.243  28.825  29.035  1.00  0.00           C
ATOM  11207  O32 POPE  204      81.442  28.105  29.986  1.00  0.00           O
ATOM  11208  C32 POPE  204      80.112  29.855  28.945  1.00  0.00           C
ATOM  11211  C23 POPE  204      84.832  27.245  33.155  1.00  0.00           C
ATOM  11214  C24 POPE  204      84.473  25.805  33.555  1.00  0.00           C
ATOM  11217  C25 POPE  204      83.063  25.665  34.135  1.00  0.00           C
ATOM  11220  C26 POPE  204      82.924  26.175  35.565  1.00  0.00           C
ATOM  11223  C27 POPE  204      81.543  25.835  36.125  1.00  0.00           C
ATOM  11226  C28 POPE  204      81.493  26.025  37.646  1.00  0.00           C
ATOM  11229  C29 POPE  204      80.133  25.655  38.175  1.00  0.00           C
ATOM  11231 0C21 POPE  204      79.943  24.935  39.285  1.00  0.00           C
ATOM  11233 1C21 POPE  204      81.053  24.475  40.195  1.00  0.00           C
ATOM  11236 2C21 POPE  204      80.503  23.925  41.515  1.00  0.00           C
ATOM  11239 3C21 POPE  204      81.623  23.485  42.476  1.00  0.00           C
ATOM  11242 4C21 POPE  204      81.104  23.125  43.875  1.00  0.00           C
ATOM  11245 5C21 POPE  204      80.183  21.895  43.866  1.00  0.00           C
ATOM  11248 6C21 POPE  204      79.324  21.795  45.135  1.00  0.00           C
ATOM  11251 7C21 POPE  204      78.243  20.725  44.995  1.00  0.00           C
ATOM  11254 8C21 POPE  204      77.263  20.704  46.175  1.00  0.00           C
ATOM  11258  C33 POPE  204      78.802  29.335  29.585  1.00  0.00           C
ATOM  11261  C34 POPE  204      77.754  30.445  29.785  1.00  0.00           C
ATOM  11264  C35 POPE  204      78.193  31.504  30.806  1.00  0.00           C
ATOM  11267  C36 POPE  204      77.044  31.995  31.695  1.00  0.00           C
ATOM  11270  C37 POPE  204      77.413  33.245  32.505  1.00  0.00           C
ATOM  11273  C38 POPE  204      76.193  33.945  33.115  1.00  0.00           C
ATOM  11276  C39 POPE  204      75.424  33.134  34.175  1.00  0.00           C
ATOM  11279 0C31 POPE  204      76.234  32.735  35.425  1.00  0.00           C
ATOM  11282 1C31 POPE  204      75.243  32.315  36.506  1.00  0.00           C
ATOM  11285 2C31 POPE  204      75.784  31.675  37.776  1.00  0.00           C
ATOM  11288 3C31 POPE  204      74.604  31.235  38.646  1.00  0.00           C
ATOM  11291 4C31 POPE  204      74.973  30.675  40.026  1.00  0.00           C
ATOM  11294 5C31 POPE  204      73.734  30.114  40.736  1.00  0.00           C
ATOM  11297 6C31 POPE  204      74.034  29.585  42.135  1.00  0.00           C
ATOM  11301  NH3 POPE  205      47.764  71.945  18.495  1.00  0.00           N
ATOM  11305  C12 POPE  205      49.254  72.074  18.615  1.00  0.00           C
ATOM  11308  C11 POPE  205      49.664  72.245  20.095  1.00  0.00           C
ATOM  11311  P   POPE  205      51.893  72.275  21.505  1.00  0.00           P
ATOM  11312  O13 POPE  205      52.393  71.174  22.325  1.00  0.00           O
ATOM  11313  O14 POPE  205      52.903  73.095  20.805  1.00  0.00           O
ATOM  11314  O11 POPE  205      50.964  73.184  22.425  1.00  0.00           O
ATOM  11315  O12 POPE  205      50.953  71.714  20.366  1.00  0.00           O
ATOM  11316  C1  POPE  205      49.864  72.625  23.165  1.00  0.00           C
ATOM  11319  C2  POPE  205      49.804  73.135  24.635  1.00  0.00           C
ATOM  11321  O21 POPE  205      48.523  72.785  25.185  1.00  0.00           O
ATOM  11322  C21 POPE  205      48.293  72.595  26.505  1.00  0.00           C
ATOM  11323  O22 POPE  205      47.164  72.475  26.965  1.00  0.00           O
ATOM  11324  C22 POPE  205      49.573  72.464  27.375  1.00  0.00           C
ATOM  11327  C3  POPE  205      50.063  74.675  24.685  1.00  0.00           C
ATOM  11330  O31 POPE  205      49.914  75.195  26.015  1.00  0.00           O
ATOM  11331  C31 POPE  205      50.823  75.964  26.635  1.00  0.00           C
ATOM  11332  O32 POPE  205      50.933  76.034  27.845  1.00  0.00           O
ATOM  11333  C32 POPE  205      51.714  76.775  25.695  1.00  0.00           C
ATOM  11336  C23 POPE  205      49.313  72.455  28.896  1.00  0.00           C
ATOM  11339  C24 POPE  205      50.464  73.104  29.675  1.00  0.00           C
ATOM  11342  C25 POPE  205      50.114  73.305  31.155  1.00  0.00           C
ATOM  11345  C26 POPE  205      50.993  74.345  31.875  1.00  0.00           C
ATOM  11348  C27 POPE  205      50.704  75.794  31.445  1.00  0.00           C
ATOM  11351  C28 POPE  205      51.453  76.815  32.326  1.00  0.00           C
ATOM  11354  C29 POPE  205      50.964  78.235  32.116  1.00  0.00           C
ATOM  11356 0C21 POPE  205      49.984  78.814  32.815  1.00  0.00           C
ATOM  11358 1C21 POPE  205      49.254  78.125  33.936  1.00  0.00           C
ATOM  11361 2C21 POPE  205      48.544  79.085  34.896  1.00  0.00           C
ATOM  11364 3C21 POPE  205      48.074  78.324  36.135  1.00  0.00           C
ATOM  11367 4C21 POPE  205      47.393  79.205  37.186  1.00  0.00           C
ATOM  11370 5C21 POPE  205      47.063  78.405  38.436  1.00  0.00           C
ATOM  11373 6C21 POPE  205      46.764  79.304  39.635  1.00  0.00           C
ATOM  11376 7C21 POPE  205      46.553  78.495  40.915  1.00  0.00           C
ATOM  11379 8C21 POPE  205      46.543  79.354  42.175  1.00  0.00           C
ATOM  11383  C33 POPE  205      52.593  77.754  26.515  1.00  0.00           C
ATOM  11386  C34 POPE  205      53.764  78.285  25.695  1.00  0.00           C
ATOM  11389  C35 POPE  205      54.553  79.434  26.335  1.00  0.00           C
ATOM  11392  C36 POPE  205      55.273  79.125  27.655  1.00  0.00           C
ATOM  11395  C37 POPE  205      55.803  80.415  28.325  1.00  0.00           C
ATOM  11398  C38 POPE  205      54.753  81.124  29.205  1.00  0.00           C
ATOM  11401  C39 POPE  205      54.643  80.585  30.646  1.00  0.00           C
ATOM  11404 0C31 POPE  205      55.974  80.625  31.415  1.00  0.00           C
ATOM  11407 1C31 POPE  205      55.863  80.394  32.925  1.00  0.00           C
ATOM  11410 2C31 POPE  205      57.214  80.655  33.605  1.00  0.00           C
ATOM  11413 3C31 POPE  205      57.154  80.765  35.135  1.00  0.00           C
ATOM  11416 4C31 POPE  205      57.094  79.424  35.866  1.00  0.00           C
ATOM  11419 5C31 POPE  205      57.263  79.595  37.375  1.00  0.00           C
ATOM  11422 6C31 POPE  205      57.504  78.275  38.115  1.00  0.00           C
ATOM  11426  NH3 POPE  206       7.594  63.115  23.845  1.00  0.00           N
ATOM  11430  C12 POPE  206       6.964  61.835  23.395  1.00  0.00           C
ATOM  11433  C11 POPE  206       6.883  60.815  24.535  1.00  0.00           C
ATOM  11436  P   POPE  206       7.313  58.414  23.505  1.00  0.00           P
ATOM  11437  O13 POPE  206       6.433  57.335  23.006  1.00  0.00           O
ATOM  11438  O14 POPE  206       8.293  58.985  22.556  1.00  0.00           O
ATOM  11439  O11 POPE  206       8.143  57.985  24.795  1.00  0.00           O
ATOM  11440  O12 POPE  206       6.383  59.594  24.015  1.00  0.00           O
ATOM  11441  C1  POPE  206       7.734  56.894  25.635  1.00  0.00           C
ATOM  11444  C2  POPE  206       8.753  56.665  26.785  1.00  0.00           C
ATOM  11446  O21 POPE  206       8.403  55.445  27.486  1.00  0.00           O
ATOM  11447  C21 POPE  206       9.413  54.845  28.105  1.00  0.00           C
ATOM  11448  O22 POPE  206      10.583  55.184  28.045  1.00  0.00           O
ATOM  11449  C22 POPE  206       8.894  53.625  28.896  1.00  0.00           C
ATOM  11452  C3  POPE  206       8.764  57.915  27.725  1.00  0.00           C
ATOM  11455  O31 POPE  206       9.594  57.775  28.896  1.00  0.00           O
ATOM  11456  C31 POPE  206      10.853  58.134  28.725  1.00  0.00           C
ATOM  11457  O32 POPE  206      11.413  58.305  27.655  1.00  0.00           O
ATOM  11458  C32 POPE  206      11.473  58.385  30.105  1.00  0.00           C
ATOM  11461  C23 POPE  206      10.054  52.705  29.355  1.00  0.00           C
ATOM  11464  C24 POPE  206       9.713  51.675  30.455  1.00  0.00           C
ATOM  11467  C25 POPE  206       9.403  52.275  31.826  1.00  0.00           C
ATOM  11470  C26 POPE  206       9.903  51.445  33.035  1.00  0.00           C
ATOM  11473  C27 POPE  206       9.703  52.234  34.335  1.00  0.00           C
ATOM  11476  C28 POPE  206      10.413  51.785  35.615  1.00  0.00           C
ATOM  11479  C29 POPE  206       9.464  51.035  36.515  1.00  0.00           C
ATOM  11481 0C21 POPE  206       9.634  50.875  37.835  1.00  0.00           C
ATOM  11483 1C21 POPE  206      10.833  51.355  38.605  1.00  0.00           C
ATOM  11486 2C21 POPE  206      10.514  51.634  40.085  1.00  0.00           C
ATOM  11489 3C21 POPE  206      10.184  50.345  40.855  1.00  0.00           C
ATOM  11492 4C21 POPE  206      10.223  50.515  42.375  1.00  0.00           C
ATOM  11495 5C21 POPE  206      10.043  49.195  43.135  1.00  0.00           C
ATOM  11498 6C21 POPE  206       8.674  48.544  42.885  1.00  0.00           C
ATOM  11501 7C21 POPE  206       8.363  47.435  43.895  1.00  0.00           C
ATOM  11504 8C21 POPE  206       7.023  46.725  43.666  1.00  0.00           C
ATOM  11508  C33 POPE  206      11.583  57.105  30.985  1.00  0.00           C
ATOM  11511  C34 POPE  206      12.113  57.425  32.385  1.00  0.00           C
ATOM  11514  C35 POPE  206      12.033  56.215  33.345  1.00  0.00           C
ATOM  11517  C36 POPE  206      12.484  56.565  34.775  1.00  0.00           C
ATOM  11520  C37 POPE  206      13.513  55.585  35.355  1.00  0.00           C
ATOM  11523  C38 POPE  206      13.934  55.975  36.775  1.00  0.00           C
ATOM  11526  C39 POPE  206      15.264  55.355  37.235  1.00  0.00           C
ATOM  11529 0C31 POPE  206      15.214  53.835  37.425  1.00  0.00           C
ATOM  11532 1C31 POPE  206      16.493  53.284  38.056  1.00  0.00           C
ATOM  11535 2C31 POPE  206      16.354  51.805  38.445  1.00  0.00           C
ATOM  11538 3C31 POPE  206      17.473  51.294  39.365  1.00  0.00           C
ATOM  11541 4C31 POPE  206      17.434  51.905  40.775  1.00  0.00           C
ATOM  11544 5C31 POPE  206      18.363  51.175  41.765  1.00  0.00           C
ATOM  11547 6C31 POPE  206      18.233  51.695  43.195  1.00  0.00           C
ATOM  11551  NH3 POPE  207      57.073  92.945  61.416  1.00  0.00           N
ATOM  11555  C12 POPE  207      55.714  92.754  60.795  1.00  0.00           C
ATOM  11558  C11 POPE  207      55.083  91.364  61.026  1.00  0.00           C
ATOM  11561  P   POPE  207      55.243  88.824  60.756  1.00  0.00           P
ATOM  11562  O13 POPE  207      55.984  87.865  61.605  1.00  0.00           O
ATOM  11563  O14 POPE  207      53.783  88.964  61.005  1.00  0.00           O
ATOM  11564  O11 POPE  207      55.424  88.355  59.235  1.00  0.00           O
ATOM  11565  O12 POPE  207      55.964  90.265  60.785  1.00  0.00           O
ATOM  11566  C1  POPE  207      56.714  88.465  58.615  1.00  0.00           C
ATOM  11569  C2  POPE  207      57.263  87.184  57.875  1.00  0.00           C
ATOM  11571  O21 POPE  207      58.493  87.595  57.255  1.00  0.00           O
ATOM  11572  C21 POPE  207      59.623  87.334  57.896  1.00  0.00           C
ATOM  11573  O22 POPE  207      59.683  86.765  58.976  1.00  0.00           O
ATOM  11574  C22 POPE  207      60.823  87.865  57.105  1.00  0.00           C
ATOM  11577  C3  POPE  207      56.364  86.544  56.765  1.00  0.00           C
ATOM  11580  O31 POPE  207      56.893  86.685  55.425  1.00  0.00           O
ATOM  11581  C31 POPE  207      57.833  85.855  54.916  1.00  0.00           C
ATOM  11582  O32 POPE  207      58.334  86.015  53.806  1.00  0.00           O
ATOM  11583  C32 POPE  207      58.223  84.694  55.826  1.00  0.00           C
ATOM  11586  C23 POPE  207      60.574  87.955  55.595  1.00  0.00           C
ATOM  11589  C24 POPE  207      61.773  88.444  54.776  1.00  0.00           C
ATOM  11592  C25 POPE  207      61.413  88.405  53.285  1.00  0.00           C
ATOM  11595  C26 POPE  207      62.583  88.335  52.305  1.00  0.00           C
ATOM  11598  C27 POPE  207      62.053  88.075  50.886  1.00  0.00           C
ATOM  11601  C28 POPE  207      63.083  87.504  49.896  1.00  0.00           C
ATOM  11604  C29 POPE  207      63.934  88.595  49.295  1.00  0.00           C
ATOM  11606 0C21 POPE  207      63.953  88.955  47.995  1.00  0.00           C
ATOM  11608 1C21 POPE  207      63.174  88.294  46.885  1.00  0.00           C
ATOM  11611 2C21 POPE  207      61.683  88.675  46.845  1.00  0.00           C
ATOM  11614 3C21 POPE  207      61.383  90.035  46.185  1.00  0.00           C
ATOM  11617 4C21 POPE  207      59.883  90.165  45.875  1.00  0.00           C
ATOM  11620 5C21 POPE  207      59.543  91.175  44.776  1.00  0.00           C
ATOM  11623 6C21 POPE  207      58.053  91.114  44.415  1.00  0.00           C
ATOM  11626 7C21 POPE  207      57.603  92.194  43.435  1.00  0.00           C
ATOM  11629 8C21 POPE  207      56.083  92.194  43.205  1.00  0.00           C
ATOM  11633  C33 POPE  207      59.514  83.964  55.375  1.00  0.00           C
ATOM  11636  C34 POPE  207      59.753  82.695  56.195  1.00  0.00           C
ATOM  11639  C35 POPE  207      60.163  81.485  55.355  1.00  0.00           C
ATOM  11642  C36 POPE  207      58.983  80.875  54.605  1.00  0.00           C
ATOM  11645  C37 POPE  207      59.333  79.564  53.916  1.00  0.00           C
ATOM  11648  C38 POPE  207      58.123  78.864  53.305  1.00  0.00           C
ATOM  11651  C39 POPE  207      57.964  77.455  53.885  1.00  0.00           C
ATOM  11654 0C31 POPE  207      59.104  76.524  53.465  1.00  0.00           C
ATOM  11657 1C31 POPE  207      59.183  75.285  54.365  1.00  0.00           C
ATOM  11660 2C31 POPE  207      60.523  74.555  54.265  1.00  0.00           C
ATOM  11663 3C31 POPE  207      60.643  73.324  55.186  1.00  0.00           C
ATOM  11666 4C31 POPE  207      60.643  73.655  56.686  1.00  0.00           C
ATOM  11669 5C31 POPE  207      61.003  72.445  57.565  1.00  0.00           C
ATOM  11672 6C31 POPE  207      61.023  72.745  59.065  1.00  0.00           C
ATOM  11676  NH3 POPE  208      17.514  97.614  60.046  1.00  0.00           N
ATOM  11680  C12 POPE  208      18.034  98.994  59.766  1.00  0.00           C
ATOM  11683  C11 POPE  208      17.014  99.895  59.056  1.00  0.00           C
ATOM  11686  P   POPE  208      16.823 102.255  57.975  1.00  0.00           P
ATOM  11687  O13 POPE  208      15.493 102.395  58.596  1.00  0.00           O
ATOM  11688  O14 POPE  208      17.633 103.484  57.855  1.00  0.00           O
ATOM  11689  O11 POPE  208      16.553 101.604  56.556  1.00  0.00           O
ATOM  11690  O12 POPE  208      17.623 101.165  58.796  1.00  0.00           O
ATOM  11691  C1  POPE  208      17.623 101.084  55.775  1.00  0.00           C
ATOM  11694  C2  POPE  208      17.143 100.464  54.436  1.00  0.00           C
ATOM  11696  O21 POPE  208      18.363 100.175  53.736  1.00  0.00           O
ATOM  11697  C21 POPE  208      18.454  99.375  52.675  1.00  0.00           C
ATOM  11698  O22 POPE  208      17.543  98.934  52.006  1.00  0.00           O
ATOM  11699  C22 POPE  208      19.934  98.994  52.575  1.00  0.00           C
ATOM  11702  C3  POPE  208      16.194 101.474  53.726  1.00  0.00           C
ATOM  11705  O31 POPE  208      15.733 101.025  52.445  1.00  0.00           O
ATOM  11706  C31 POPE  208      14.733 100.144  52.495  1.00  0.00           C
ATOM  11707  O32 POPE  208      14.253  99.655  53.505  1.00  0.00           O
ATOM  11708  C32 POPE  208      14.424  99.745  51.055  1.00  0.00           C
ATOM  11711  C23 POPE  208      20.303  98.085  51.375  1.00  0.00           C
ATOM  11714  C24 POPE  208      20.124  98.705  49.986  1.00  0.00           C
ATOM  11717  C25 POPE  208      20.434  97.654  48.895  1.00  0.00           C
ATOM  11720  C26 POPE  208      20.604  98.225  47.486  1.00  0.00           C
ATOM  11723  C27 POPE  208      21.054  97.155  46.465  1.00  0.00           C
ATOM  11726  C28 POPE  208      20.003  96.065  46.146  1.00  0.00           C
ATOM  11729  C29 POPE  208      18.863  96.534  45.265  1.00  0.00           C
ATOM  11731 0C21 POPE  208      18.733  96.345  43.936  1.00  0.00           C
ATOM  11733 1C21 POPE  208      19.733  95.685  43.015  1.00  0.00           C
ATOM  11736 2C21 POPE  208      19.303  94.314  42.456  1.00  0.00           C
ATOM  11739 3C21 POPE  208      18.473  94.375  41.156  1.00  0.00           C
ATOM  11742 4C21 POPE  208      18.094  92.955  40.675  1.00  0.00           C
ATOM  11745 5C21 POPE  208      17.514  92.884  39.256  1.00  0.00           C
ATOM  11748 6C21 POPE  208      17.003  91.474  38.905  1.00  0.00           C
ATOM  11751 7C21 POPE  208      16.124  91.434  37.635  1.00  0.00           C
ATOM  11754 8C21 POPE  208      15.543  90.055  37.346  1.00  0.00           C
ATOM  11758  C33 POPE  208      12.923  99.554  50.745  1.00  0.00           C
ATOM  11761  C34 POPE  208      12.323  98.244  51.275  1.00  0.00           C
ATOM  11764  C35 POPE  208      11.143  97.765  50.425  1.00  0.00           C
ATOM  11767  C36 POPE  208      10.793  96.294  50.665  1.00  0.00           C
ATOM  11770  C37 POPE  208      11.653  95.284  49.906  1.00  0.00           C
ATOM  11773  C38 POPE  208      11.304  93.845  50.296  1.00  0.00           C
ATOM  11776  C39 POPE  208      12.313  92.854  49.715  1.00  0.00           C
ATOM  11779 0C31 POPE  208      12.313  91.494  50.425  1.00  0.00           C
ATOM  11782 1C31 POPE  208      13.703  90.865  50.335  1.00  0.00           C
ATOM  11785 2C31 POPE  208      13.813  89.475  50.956  1.00  0.00           C
ATOM  11788 3C31 POPE  208      13.823  89.465  52.486  1.00  0.00           C
ATOM  11791 4C31 POPE  208      13.873  88.024  53.025  1.00  0.00           C
ATOM  11794 5C31 POPE  208      14.173  87.945  54.525  1.00  0.00           C
ATOM  11797 6C31 POPE  208      14.273  86.504  55.025  1.00  0.00           C
ATOM  11801  NH3 POPE  209      24.973   5.445  60.335  1.00  0.00           N
ATOM  11805  C12 POPE  209      24.613   6.895  60.565  1.00  0.00           C
ATOM  11808  C11 POPE  209      24.613   7.675  59.245  1.00  0.00           C
ATOM  11811  P   POPE  209      25.364  10.185  59.445  1.00  0.00           P
ATOM  11812  O13 POPE  209      24.753  11.495  59.685  1.00  0.00           O
ATOM  11813  O14 POPE  209      26.474   9.785  60.345  1.00  0.00           O
ATOM  11814  O11 POPE  209      25.963  10.155  57.985  1.00  0.00           O
ATOM  11815  O12 POPE  209      24.263   9.035  59.465  1.00  0.00           O
ATOM  11816  C1  POPE  209      25.133  10.585  56.896  1.00  0.00           C
ATOM  11819  C2  POPE  209      24.444   9.365  56.226  1.00  0.00           C
ATOM  11821  O21 POPE  209      24.514   9.515  54.795  1.00  0.00           O
ATOM  11822  C21 POPE  209      24.853   8.405  54.165  1.00  0.00           C
ATOM  11823  O22 POPE  209      25.434   7.445  54.675  1.00  0.00           O
ATOM  11824  C22 POPE  209      24.463   8.485  52.705  1.00  0.00           C
ATOM  11827  C3  POPE  209      22.954   9.205  56.616  1.00  0.00           C
ATOM  11830  O31 POPE  209      22.374   8.155  55.816  1.00  0.00           O
ATOM  11831  C31 POPE  209      21.054   8.065  55.905  1.00  0.00           C
ATOM  11832  O32 POPE  209      20.354   8.775  56.605  1.00  0.00           O
ATOM  11833  C32 POPE  209      20.594   6.955  54.976  1.00  0.00           C
ATOM  11836  C23 POPE  209      24.713   7.135  52.015  1.00  0.00           C
ATOM  11839  C24 POPE  209      23.974   6.995  50.675  1.00  0.00           C
ATOM  11842  C25 POPE  209      24.263   5.615  50.085  1.00  0.00           C
ATOM  11845  C26 POPE  209      23.883   5.435  48.605  1.00  0.00           C
ATOM  11848  C27 POPE  209      24.764   4.345  47.965  1.00  0.00           C
ATOM  11851  C28 POPE  209      24.193   3.705  46.695  1.00  0.00           C
ATOM  11854  C29 POPE  209      23.003   2.835  47.025  1.00  0.00           C
ATOM  11856 0C21 POPE  209      21.844   2.755  46.355  1.00  0.00           C
ATOM  11858 1C21 POPE  209      21.503   3.525  45.105  1.00  0.00           C
ATOM  11861 2C21 POPE  209      20.023   3.305  44.706  1.00  0.00           C
ATOM  11864 3C21 POPE  209      19.674   4.015  43.396  1.00  0.00           C
ATOM  11867 4C21 POPE  209      18.163   4.155  43.135  1.00  0.00           C
ATOM  11870 5C21 POPE  209      17.413   2.845  42.855  1.00  0.00           C
ATOM  11873 6C21 POPE  209      15.943   3.125  42.535  1.00  0.00           C
ATOM  11876 7C21 POPE  209      15.143   1.895  42.105  1.00  0.00           C
ATOM  11879 8C21 POPE  209      13.684   2.215  41.765  1.00  0.00           C
ATOM  11883  C33 POPE  209      20.073   7.515  53.635  1.00  0.00           C
ATOM  11886  C34 POPE  209      19.603   6.445  52.655  1.00  0.00           C
ATOM  11889  C35 POPE  209      18.554   6.975  51.675  1.00  0.00           C
ATOM  11892  C36 POPE  209      18.983   8.225  50.875  1.00  0.00           C
ATOM  11895  C37 POPE  209      17.813   8.725  50.015  1.00  0.00           C
ATOM  11898  C38 POPE  209      17.983  10.185  49.555  1.00  0.00           C
ATOM  11901  C39 POPE  209      16.753  10.705  48.796  1.00  0.00           C
ATOM  11904 0C31 POPE  209      16.543   9.995  47.455  1.00  0.00           C
ATOM  11907 1C31 POPE  209      15.444  10.625  46.585  1.00  0.00           C
ATOM  11910 2C31 POPE  209      15.283   9.845  45.285  1.00  0.00           C
ATOM  11913 3C31 POPE  209      14.093  10.315  44.436  1.00  0.00           C
ATOM  11916 4C31 POPE  209      13.903   9.405  43.215  1.00  0.00           C
ATOM  11919 5C31 POPE  209      12.653   9.765  42.406  1.00  0.00           C
ATOM  11922 6C31 POPE  209      12.393   8.815  41.236  1.00  0.00           C
ATOM  11926  NH3 POPE  210      46.824  24.445  19.265  1.00  0.00           N
ATOM  11930  C12 POPE  210      47.154  22.995  19.525  1.00  0.00           C
ATOM  11933  C11 POPE  210      48.534  22.855  20.185  1.00  0.00           C
ATOM  11936  P   POPE  210      49.363  20.435  19.986  1.00  0.00           P
ATOM  11937  O13 POPE  210      48.993  19.085  20.445  1.00  0.00           O
ATOM  11938  O14 POPE  210      49.273  20.795  18.545  1.00  0.00           O
ATOM  11939  O11 POPE  210      50.883  20.675  20.366  1.00  0.00           O
ATOM  11940  O12 POPE  210      48.643  21.565  20.815  1.00  0.00           O
ATOM  11941  C1  POPE  210      51.403  20.085  21.565  1.00  0.00           C
ATOM  11944  C2  POPE  210      52.943  20.305  21.595  1.00  0.00           C
ATOM  11946  O21 POPE  210      53.563  19.475  22.595  1.00  0.00           O
ATOM  11947  C21 POPE  210      53.253  19.705  23.865  1.00  0.00           C
ATOM  11948  O22 POPE  210      52.484  20.575  24.265  1.00  0.00           O
ATOM  11949  C22 POPE  210      54.043  18.785  24.785  1.00  0.00           C
ATOM  11952  C3  POPE  210      53.253  21.835  21.705  1.00  0.00           C
ATOM  11955  O31 POPE  210      54.623  22.165  22.015  1.00  0.00           O
ATOM  11956  C31 POPE  210      54.893  22.425  23.306  1.00  0.00           C
ATOM  11957  O32 POPE  210      55.643  21.755  23.985  1.00  0.00           O
ATOM  11958  C32 POPE  210      54.063  23.605  23.845  1.00  0.00           C
ATOM  11961  C23 POPE  210      53.204  18.175  25.925  1.00  0.00           C
ATOM  11964  C24 POPE  210      53.713  16.795  26.396  1.00  0.00           C
ATOM  11967  C25 POPE  210      55.203  16.695  26.715  1.00  0.00           C
ATOM  11970  C26 POPE  210      55.514  15.425  27.525  1.00  0.00           C
ATOM  11973  C27 POPE  210      56.993  15.225  27.825  1.00  0.00           C
ATOM  11976  C28 POPE  210      57.273  14.025  28.755  1.00  0.00           C
ATOM  11979  C29 POPE  210      58.743  13.705  28.855  1.00  0.00           C
ATOM  11981 0C21 POPE  210      59.313  12.935  29.795  1.00  0.00           C
ATOM  11983 1C21 POPE  210      58.583  12.215  30.895  1.00  0.00           C
ATOM  11986 2C21 POPE  210      58.874  12.815  32.285  1.00  0.00           C
ATOM  11989 3C21 POPE  210      58.183  12.025  33.405  1.00  0.00           C
ATOM  11992 4C21 POPE  210      58.053  12.805  34.725  1.00  0.00           C
ATOM  11995 5C21 POPE  210      59.363  13.145  35.445  1.00  0.00           C
ATOM  11998 6C21 POPE  210      60.114  11.925  36.006  1.00  0.00           C
ATOM  12001 7C21 POPE  210      61.184  12.345  37.025  1.00  0.00           C
ATOM  12004 8C21 POPE  210      61.873  11.165  37.705  1.00  0.00           C
ATOM  12008  C33 POPE  210      54.683  24.255  25.115  1.00  0.00           C
ATOM  12011  C34 POPE  210      53.703  25.135  25.905  1.00  0.00           C
ATOM  12014  C35 POPE  210      54.354  25.745  27.155  1.00  0.00           C
ATOM  12017  C36 POPE  210      53.383  26.525  28.045  1.00  0.00           C
ATOM  12020  C37 POPE  210      54.093  27.115  29.275  1.00  0.00           C
ATOM  12023  C38 POPE  210      53.174  27.865  30.255  1.00  0.00           C
ATOM  12026  C39 POPE  210      52.174  26.975  31.005  1.00  0.00           C
ATOM  12029 0C31 POPE  210      52.843  26.005  31.975  1.00  0.00           C
ATOM  12032 1C31 POPE  210      51.803  25.184  32.765  1.00  0.00           C
ATOM  12035 2C31 POPE  210      52.463  24.295  33.826  1.00  0.00           C
ATOM  12038 3C31 POPE  210      51.444  23.725  34.826  1.00  0.00           C
ATOM  12041 4C31 POPE  210      52.104  22.925  35.945  1.00  0.00           C
ATOM  12044 5C31 POPE  210      51.124  22.575  37.075  1.00  0.00           C
ATOM  12047 6C31 POPE  210      51.803  21.915  38.275  1.00  0.00           C
ATOM  12051  NH3 POPE  211      58.134 124.641  61.065  1.00  0.00           N
ATOM  12055  C12 POPE  211      56.663 124.932  61.265  1.00  0.00           C
ATOM  12058  C11 POPE  211      56.104 125.792  60.116  1.00  0.00           C
ATOM  12061  P   POPE  211      53.513 125.382  60.355  1.00  0.00           P
ATOM  12062  O13 POPE  211      52.344 126.272  60.195  1.00  0.00           O
ATOM  12063  O14 POPE  211      53.523 124.582  61.595  1.00  0.00           O
ATOM  12064  O11 POPE  211      53.764 124.532  59.046  1.00  0.00           O
ATOM  12065  O12 POPE  211      54.794 126.311  60.396  1.00  0.00           O
ATOM  12066  C1  POPE  211      53.113 124.832  57.796  1.00  0.00           C
ATOM  12069  C2  POPE  211      54.113 125.222  56.675  1.00  0.00           C
ATOM  12071  O21 POPE  211      53.344 125.612  55.515  1.00  0.00           O
ATOM  12072  C21 POPE  211      53.964 126.412  54.675  1.00  0.00           C
ATOM  12073  O22 POPE  211      55.023 126.991  54.875  1.00  0.00           O
ATOM  12074  C22 POPE  211      53.134 126.572  53.405  1.00  0.00           C
ATOM  12077  C3  POPE  211      55.054 124.031  56.366  1.00  0.00           C
ATOM  12080  O31 POPE  211      56.083 124.342  55.396  1.00  0.00           O
ATOM  12081  C31 POPE  211      55.873 123.881  54.165  1.00  0.00           C
ATOM  12082  O32 POPE  211      54.934 123.201  53.815  1.00  0.00           O
ATOM  12083  C32 POPE  211      56.993 124.372  53.256  1.00  0.00           C
ATOM  12086  C23 POPE  211      53.993 126.951  52.185  1.00  0.00           C
ATOM  12089  C24 POPE  211      53.293 126.602  50.865  1.00  0.00           C
ATOM  12092  C25 POPE  211      52.133 127.542  50.515  1.00  0.00           C
ATOM  12095  C26 POPE  211      52.574 128.862  49.855  1.00  0.00           C
ATOM  12098  C27 POPE  211      51.353 129.681  49.415  1.00  0.00           C
ATOM  12101  C28 POPE  211      51.683 130.791  48.405  1.00  0.00           C
ATOM  12104  C29 POPE  211      52.473 131.932  49.006  1.00  0.00           C
ATOM  12106 0C21 POPE  211      52.493 133.171  48.505  1.00  0.00           C
ATOM  12108 1C21 POPE  211      51.803 133.612  47.235  1.00  0.00           C
ATOM  12111 2C21 POPE  211      50.473 134.332  47.455  1.00  0.00           C
ATOM  12114 3C21 POPE  211      50.174 135.291  46.306  1.00  0.00           C
ATOM  12117 4C21 POPE  211      48.934 136.162  46.556  1.00  0.00           C
ATOM  12120 5C21 POPE  211      48.573 137.061  45.355  1.00  0.00           C
ATOM  12123 6C21 POPE  211      49.763 137.852  44.785  1.00  0.00           C
ATOM  12126 7C21 POPE  211      49.363 138.841  43.685  1.00  0.00           C
ATOM  12129 8C21 POPE  211      50.534 139.701  43.205  1.00  0.00           C
ATOM  12133  C33 POPE  211      56.873 123.782  51.835  1.00  0.00           C
ATOM  12136  C34 POPE  211      57.883 124.392  50.845  1.00  0.00           C
ATOM  12139  C35 POPE  211      57.544 124.122  49.375  1.00  0.00           C
ATOM  12142  C36 POPE  211      56.174 124.701  48.976  1.00  0.00           C
ATOM  12145  C37 POPE  211      56.044 125.052  47.486  1.00  0.00           C
ATOM  12148  C38 POPE  211      54.874 126.002  47.215  1.00  0.00           C
ATOM  12151  C39 POPE  211      54.903 126.622  45.805  1.00  0.00           C
ATOM  12154 0C31 POPE  211      54.074 127.902  45.715  1.00  0.00           C
ATOM  12157 1C31 POPE  211      54.424 128.742  44.475  1.00  0.00           C
ATOM  12160 2C31 POPE  211      53.754 130.112  44.475  1.00  0.00           C
ATOM  12163 3C31 POPE  211      52.234 130.061  44.256  1.00  0.00           C
ATOM  12166 4C31 POPE  211      51.674 131.372  43.685  1.00  0.00           C
ATOM  12169 5C31 POPE  211      50.153 131.352  43.555  1.00  0.00           C
ATOM  12172 6C31 POPE  211      49.584 132.552  42.785  1.00  0.00           C
ATOM  12176  NH3 POPE  212      59.823   0.465  18.155  1.00  0.00           N
ATOM  12180  C12 POPE  212      60.803   1.595  18.255  1.00  0.00           C
ATOM  12183  C11 POPE  212      61.683   1.465  19.495  1.00  0.00           C
ATOM  12186  P   POPE  212      63.554   3.235  19.025  1.00  0.00           P
ATOM  12187  O13 POPE  212      63.853   2.325  17.895  1.00  0.00           O
ATOM  12188  O14 POPE  212      63.344   4.665  18.736  1.00  0.00           O
ATOM  12189  O11 POPE  212      64.652   3.065  20.175  1.00  0.00           O
ATOM  12190  O12 POPE  212      62.263   2.725  19.795  1.00  0.00           O
ATOM  12191  C1  POPE  212      65.093   1.735  20.436  1.00  0.00           C
ATOM  12194  C2  POPE  212      66.133   1.565  21.595  1.00  0.00           C
ATOM  12196  O21 POPE  212      65.544   1.605  22.915  1.00  0.00           O
ATOM  12197  C21 POPE  212      64.934   0.455  23.195  1.00  0.00           C
ATOM  12198  O22 POPE  212      64.693  -0.425  22.406  1.00  0.00           O
ATOM  12199  C22 POPE  212      64.633   0.335  24.685  1.00  0.00           C
ATOM  12202  C3  POPE  212      67.413   2.435  21.545  1.00  0.00           C
ATOM  12205  O31 POPE  212      68.574   1.955  22.255  1.00  0.00           O
ATOM  12206  C31 POPE  212      68.714   0.825  22.955  1.00  0.00           C
ATOM  12207  O32 POPE  212      68.004  -0.155  22.945  1.00  0.00           O
ATOM  12208  C32 POPE  212      70.004   0.925  23.755  1.00  0.00           C
ATOM  12211  C23 POPE  212      64.294  -1.135  25.015  1.00  0.00           C
ATOM  12214  C24 POPE  212      64.604  -1.525  26.465  1.00  0.00           C
ATOM  12217  C25 POPE  212      63.824  -0.695  27.495  1.00  0.00           C
ATOM  12220  C26 POPE  212      64.043  -1.265  28.896  1.00  0.00           C
ATOM  12223  C27 POPE  212      63.293  -0.525  29.995  1.00  0.00           C
ATOM  12226  C28 POPE  212      63.143  -1.395  31.255  1.00  0.00           C
ATOM  12229  C29 POPE  212      64.434  -1.475  32.045  1.00  0.00           C
ATOM  12231 0C21 POPE  212      64.614  -1.055  33.306  1.00  0.00           C
ATOM  12233 1C21 POPE  212      63.573  -0.425  34.195  1.00  0.00           C
ATOM  12236 2C21 POPE  212      63.063  -1.415  35.256  1.00  0.00           C
ATOM  12239 3C21 POPE  212      64.074  -1.645  36.396  1.00  0.00           C
ATOM  12242 4C21 POPE  212      63.404  -2.055  37.715  1.00  0.00           C
ATOM  12245 5C21 POPE  212      62.364  -1.045  38.225  1.00  0.00           C
ATOM  12248 6C21 POPE  212      62.803   0.425  38.155  1.00  0.00           C
ATOM  12251 7C21 POPE  212      61.683   1.375  38.576  1.00  0.00           C
ATOM  12254 8C21 POPE  212      62.034   2.835  38.306  1.00  0.00           C
ATOM  12258  C33 POPE  212      69.723   1.045  25.275  1.00  0.00           C
ATOM  12261  C34 POPE  212      69.043   2.375  25.625  1.00  0.00           C
ATOM  12264  C35 POPE  212      69.043   2.695  27.125  1.00  0.00           C
ATOM  12267  C36 POPE  212      68.203   1.725  27.965  1.00  0.00           C
ATOM  12270  C37 POPE  212      67.983   2.255  29.385  1.00  0.00           C
ATOM  12273  C38 POPE  212      67.254   1.285  30.315  1.00  0.00           C
ATOM  12276  C39 POPE  212      68.144   0.125  30.815  1.00  0.00           C
ATOM  12279 0C31 POPE  212      68.544   0.225  32.295  1.00  0.00           C
ATOM  12282 1C31 POPE  212      68.824  -1.145  32.925  1.00  0.00           C
ATOM  12285 2C31 POPE  212      69.394  -1.105  34.355  1.00  0.00           C
ATOM  12288 3C31 POPE  212      68.693  -0.105  35.285  1.00  0.00           C
ATOM  12291 4C31 POPE  212      68.993  -0.345  36.775  1.00  0.00           C
ATOM  12294 5C31 POPE  212      68.894   0.945  37.605  1.00  0.00           C
ATOM  12297 6C31 POPE  212      69.063   0.725  39.105  1.00  0.00           C
ATOM  12301  NH3 POPE  213      31.693 100.965  59.646  1.00  0.00           N
ATOM  12305  C12 POPE  213      32.383  99.725  59.155  1.00  0.00           C
ATOM  12308  C11 POPE  213      32.804  98.815  60.315  1.00  0.00           C
ATOM  12311  P   POPE  213      35.354  98.854  60.816  1.00  0.00           P
ATOM  12312  O13 POPE  213      36.324  99.934  61.055  1.00  0.00           O
ATOM  12313  O14 POPE  213      35.464  97.644  61.655  1.00  0.00           O
ATOM  12314  O11 POPE  213      35.354  98.434  59.295  1.00  0.00           O
ATOM  12315  O12 POPE  213      33.894  99.424  61.026  1.00  0.00           O
ATOM  12316  C1  POPE  213      36.514  97.894  58.695  1.00  0.00           C
ATOM  12319  C2  POPE  213      36.944  98.785  57.505  1.00  0.00           C
ATOM  12321  O21 POPE  213      37.843  98.045  56.675  1.00  0.00           O
ATOM  12322  C21 POPE  213      37.413  97.085  55.845  1.00  0.00           C
ATOM  12323  O22 POPE  213      38.143  96.294  55.285  1.00  0.00           O
ATOM  12324  C22 POPE  213      35.933  97.234  55.455  1.00  0.00           C
ATOM  12327  C3  POPE  213      37.604 100.114  57.985  1.00  0.00           C
ATOM  12330  O31 POPE  213      38.284 100.774  56.896  1.00  0.00           O
ATOM  12331  C31 POPE  213      39.563 100.445  56.725  1.00  0.00           C
ATOM  12332  O32 POPE  213      40.233  99.734  57.455  1.00  0.00           O
ATOM  12333  C32 POPE  213      40.074 101.065  55.425  1.00  0.00           C
ATOM  12336  C23 POPE  213      35.493  96.214  54.375  1.00  0.00           C
ATOM  12339  C24 POPE  213      34.223  96.674  53.635  1.00  0.00           C
ATOM  12342  C25 POPE  213      34.453  97.824  52.645  1.00  0.00           C
ATOM  12345  C26 POPE  213      35.293  97.444  51.416  1.00  0.00           C
ATOM  12348  C27 POPE  213      35.243  98.525  50.315  1.00  0.00           C
ATOM  12351  C28 POPE  213      35.773  98.045  48.945  1.00  0.00           C
ATOM  12354  C29 POPE  213      34.874  96.994  48.335  1.00  0.00           C
ATOM  12356 0C21 POPE  213      34.764  96.695  47.035  1.00  0.00           C
ATOM  12358 1C21 POPE  213      35.543  97.285  45.896  1.00  0.00           C
ATOM  12361 2C21 POPE  213      35.653  96.324  44.695  1.00  0.00           C
ATOM  12364 3C21 POPE  213      34.333  96.184  43.905  1.00  0.00           C
ATOM  12367 4C21 POPE  213      34.553  95.534  42.535  1.00  0.00           C
ATOM  12370 5C21 POPE  213      33.313  95.595  41.625  1.00  0.00           C
ATOM  12373 6C21 POPE  213      33.694  95.284  40.175  1.00  0.00           C
ATOM  12376 7C21 POPE  213      32.504  95.154  39.236  1.00  0.00           C
ATOM  12379 8C21 POPE  213      32.933  94.885  37.795  1.00  0.00           C
[truncated: 1,725,135 more chars]
