# Supplementary material for: Characterizing Membrane Association and Periplasmic Transfer of Bacterial Lipoproteins through Molecular Dynamics Simulations
Source: Structure. 2020 Apr 7;28(4):475–487.e3. doi: 10.1016/j.str.2020.01.012 (PMC7139219; doi:10.1016/j.str.2020.01.012)
Supplement: Data S1. Final Coordinates from Simulations (Y–Z), Related to Figure 3 [file mmc3.zip › Y-Z/YEHR-4-atomistic.pdb]

TITLE     Protein
REMARK    THIS IS A SIMULATION BOX
CRYST1  129.576  129.576  104.650  90.00  90.00  90.00 P 1           1
MODEL        1
ATOM      1  N   CYSTA   1      68.453  73.423  61.905  1.00  0.00           N
ATOM      3  CA  CYSTA   1      67.353  73.213  62.805  1.00  0.00           C
ATOM      5  C   CYSTA   1      67.223  74.353  63.765  1.00  0.00           C
ATOM      6  O   CYSTA   1      67.973  74.543  64.715  1.00  0.00           O
ATOM      7  CB  CYSTA   1      67.153  71.843  63.515  1.00  0.00           C
ATOM     10  SG  CYSTA   1      66.653  70.623  62.275  1.00  0.00           S
ATOM     11  C1  CYSTA   1      65.893  69.483  63.455  1.00  0.00           C
ATOM     14  CA1 CYSTA   1      69.313  72.483  61.535  1.00  0.00           C
ATOM     15  OA1 CYSTA   1      69.663  71.573  62.275  1.00  0.00           O
ATOM     16  CA2 CYSTA   1      69.733  72.403  60.125  1.00  0.00           C
ATOM     19  C11 CYSTA   1      65.443  68.163  62.795  1.00  0.00           C
ATOM     21  O11 CYSTA   1      66.433  67.513  61.985  1.00  0.00           O
ATOM     22  CX1 CYSTA   1      67.693  67.443  62.325  1.00  0.00           C
ATOM     23  OX1 CYSTA   1      68.263  68.083  63.195  1.00  0.00           O
ATOM     24  CX2 CYSTA   1      68.443  66.623  61.285  1.00  0.00           C
ATOM     27  C12 CYSTA   1      64.153  68.403  61.945  1.00  0.00           C
ATOM     30  O12 CYSTA   1      63.973  67.533  60.805  1.00  0.00           O
ATOM     31  CD1 CYSTA   1      63.813  66.253  61.095  1.00  0.00           C
ATOM     32  OD1 CYSTA   1      64.063  65.723  62.175  1.00  0.00           O
ATOM     33  CD2 CYSTA   1      63.163  65.603  59.885  1.00  0.00           C
ATOM     36  CA3 CYSTA   1      69.873  73.773  59.435  1.00  0.00           C
ATOM     39  CA4 CYSTA   1      69.203  73.693  58.065  1.00  0.00           C
ATOM     42  CA5 CYSTA   1      67.823  74.333  57.925  1.00  0.00           C
ATOM     45  CA6 CYSTA   1      66.623  73.423  58.175  1.00  0.00           C
ATOM     48  CA7 CYSTA   1      66.293  72.453  57.035  1.00  0.00           C
ATOM     51  CA8 CYSTA   1      64.963  71.753  57.315  1.00  0.00           C
ATOM     54  CA9 CYSTA   1      64.433  70.893  56.155  1.00  0.00           C
ATOM     57 0CA1 CYSTA   1      63.843  71.733  55.005  1.00  0.00           C
ATOM     60 1CA1 CYSTA   1      62.433  72.293  55.235  1.00  0.00           C
ATOM     63 2CA1 CYSTA   1      61.333  71.463  54.545  1.00  0.00           C
ATOM     66 3CA1 CYSTA   1      61.213  70.033  55.085  1.00  0.00           C
ATOM     69 4CA1 CYSTA   1      60.873  69.933  56.565  1.00  0.00           C
ATOM     72 5CA1 CYSTA   1      59.483  70.443  56.845  1.00  0.00           C
ATOM     75 6CA1 CYSTA   1      59.133  70.303  58.315  1.00  0.00           C
ATOM     79  CD3 CYSTA   1      64.083  64.563  59.265  1.00  0.00           C
ATOM     82  CD4 CYSTA   1      64.933  65.163  58.155  1.00  0.00           C
ATOM     85  CD5 CYSTA   1      65.243  64.103  57.105  1.00  0.00           C
ATOM     88  CD6 CYSTA   1      64.023  63.793  56.235  1.00  0.00           C
ATOM     91  CD7 CYSTA   1      64.423  63.023  54.985  1.00  0.00           C
ATOM     94  CD8 CYSTA   1      63.223  62.563  54.155  1.00  0.00           C
ATOM     97  CD9 CYSTA   1      63.643  61.533  53.115  1.00  0.00           C
ATOM    100 0CD1 CYSTA   1      64.273  62.183  51.875  1.00  0.00           C
ATOM    103 1CD1 CYSTA   1      64.923  61.143  50.955  1.00  0.00           C
ATOM    106 2CD1 CYSTA   1      65.333  61.703  49.595  1.00  0.00           C
ATOM    109 3CD1 CYSTA   1      66.223  60.703  48.855  1.00  0.00           C
ATOM    112 4CD1 CYSTA   1      66.293  60.963  47.345  1.00  0.00           C
ATOM    115 5CD1 CYSTA   1      67.253  59.993  46.655  1.00  0.00           C
ATOM    118 6CD1 CYSTA   1      67.263  60.153  45.135  1.00  0.00           C
ATOM    122  CX3 CYSTA   1      68.653  65.143  61.675  1.00  0.00           C
ATOM    125  CX4 CYSTA   1      68.313  64.193  60.525  1.00  0.00           C
ATOM    128  CX5 CYSTA   1      69.363  64.233  59.415  1.00  0.00           C
ATOM    131  CX6 CYSTA   1      68.883  63.473  58.175  1.00  0.00           C
ATOM    134  CX7 CYSTA   1      69.873  63.593  57.005  1.00  0.00           C
ATOM    137  CX8 CYSTA   1      69.603  62.633  55.825  1.00  0.00           C
ATOM    140  CX9 CYSTA   1      68.293  62.903  55.135  1.00  0.00           C
ATOM    142 0CX1 CYSTA   1      68.113  63.363  53.885  1.00  0.00           C
ATOM    144 1CX1 CYSTA   1      69.163  63.743  52.875  1.00  0.00           C
ATOM    147 2CX1 CYSTA   1      70.013  64.963  53.275  1.00  0.00           C
ATOM    150 3CX1 CYSTA   1      70.753  65.623  52.095  1.00  0.00           C
ATOM    153 4CX1 CYSTA   1      71.533  66.863  52.555  1.00  0.00           C
ATOM    156 5CX1 CYSTA   1      72.223  67.623  51.405  1.00  0.00           C
ATOM    159 6CX1 CYSTA   1      73.353  68.573  51.835  1.00  0.00           C
ATOM    162 7CX1 CYSTA   1      73.883  69.443  50.685  1.00  0.00           C
ATOM    165 8CX1 CYSTA   1      74.923  70.453  51.145  1.00  0.00           C
ATOM    169  N   GLY A   2      66.153  75.123  63.535  1.00  0.00           N
ATOM    171  CA  GLY A   2      65.593  76.053  64.505  1.00  0.00           C
ATOM    174  C   GLY A   2      65.203  75.323  65.765  1.00  0.00           C
ATOM    175  O   GLY A   2      65.213  75.873  66.855  1.00  0.00           O
ATOM    176  N   ASP A   3      64.823  74.063  65.565  1.00  0.00           N
ATOM    178  CA  ASP A   3      63.833  73.353  66.315  1.00  0.00           C
ATOM    180  CB  ASP A   3      63.373  72.133  65.515  1.00  0.00           C
ATOM    183  CG  ASP A   3      63.123  72.573  64.085  1.00  0.00           C
ATOM    184  OD1 ASP A   3      63.603  71.843  63.185  1.00  0.00           O
ATOM    185  OD2 ASP A   3      62.503  73.653  63.895  1.00  0.00           O
ATOM    186  C   ASP A   3      64.013  73.093  67.785  1.00  0.00           C
ATOM    187  O   ASP A   3      63.183  73.653  68.485  1.00  0.00           O
ATOM    188  N   LYS A   4      64.983  72.273  68.275  1.00  0.00           N
ATOM    190  CA  LYS A   4      65.513  72.333  69.655  1.00  0.00           C
ATOM    192  CB  LYS A   4      64.613  73.013  70.755  1.00  0.00           C
ATOM    195  CG  LYS A   4      63.183  72.433  70.985  1.00  0.00           C
ATOM    198  CD  LYS A   4      63.003  71.453  72.165  1.00  0.00           C
ATOM    201  CE  LYS A   4      62.213  70.163  71.905  1.00  0.00           C
ATOM    204  NZ  LYS A   4      62.443  69.613  70.545  1.00  0.00           N
ATOM    208  C   LYS A   4      66.033  71.043  70.275  1.00  0.00           C
ATOM    209  O   LYS A   4      65.933  70.893  71.475  1.00  0.00           O
ATOM    210  N   GLU A   5      66.603  70.043  69.575  1.00  0.00           N
ATOM    212  CA  GLU A   5      66.893  68.743  70.205  1.00  0.00           C
ATOM    214  CB  GLU A   5      67.693  68.713  71.545  1.00  0.00           C
ATOM    217  CG  GLU A   5      68.033  67.283  72.035  1.00  0.00           C
ATOM    220  CD  GLU A   5      69.523  67.043  72.195  1.00  0.00           C
ATOM    221  OE1 GLU A   5      70.183  67.933  72.795  1.00  0.00           O
ATOM    222  OE2 GLU A   5      69.993  65.993  71.705  1.00  0.00           O
ATOM    223  C   GLU A   5      65.593  67.983  70.375  1.00  0.00           C
ATOM    224  O   GLU A   5      64.783  68.273  71.265  1.00  0.00           O
ATOM    225  N   GLU A   6      65.283  67.033  69.495  1.00  0.00           N
ATOM    227  CA  GLU A   6      63.943  66.503  69.395  1.00  0.00           C
ATOM    229  CB  GLU A   6      63.353  66.773  67.985  1.00  0.00           C
ATOM    232  CG  GLU A   6      61.863  66.403  67.805  1.00  0.00           C
ATOM    235  CD  GLU A   6      61.313  66.853  66.455  1.00  0.00           C
ATOM    236  OE1 GLU A   6      61.613  66.243  65.395  1.00  0.00           O
ATOM    237  OE2 GLU A   6      60.543  67.853  66.475  1.00  0.00           O
ATOM    238  C   GLU A   6      63.993  65.033  69.725  1.00  0.00           C
ATOM    239  O   GLU A   6      65.003  64.363  69.515  1.00  0.00           O
ATOM    240  N   SER A   7      62.943  64.513  70.345  1.00  0.00           N
ATOM    242  CA  SER A   7      62.903  63.123  70.735  1.00  0.00           C
ATOM    244  CB  SER A   7      62.013  62.893  71.975  1.00  0.00           C
ATOM    247  OG  SER A   7      62.233  63.933  72.925  1.00  0.00           O
ATOM    249  C   SER A   7      62.333  62.323  69.595  1.00  0.00           C
ATOM    250  O   SER A   7      61.343  62.693  68.965  1.00  0.00           O
ATOM    251  N   LYS A   8      62.963  61.193  69.285  1.00  0.00           N
ATOM    253  CA  LYS A   8      62.423  60.203  68.395  1.00  0.00           C
ATOM    255  CB  LYS A   8      63.433  59.833  67.285  1.00  0.00           C
ATOM    258  CG  LYS A   8      63.773  60.973  66.325  1.00  0.00           C
ATOM    261  CD  LYS A   8      62.563  61.473  65.535  1.00  0.00           C
ATOM    264  CE  LYS A   8      62.773  62.843  64.885  1.00  0.00           C
ATOM    267  NZ  LYS A   8      63.853  62.843  63.885  1.00  0.00           N
ATOM    271  C   LYS A   8      62.153  58.983  69.215  1.00  0.00           C
ATOM    272  O   LYS A   8      63.063  58.433  69.815  1.00  0.00           O
ATOM    273  N   LYS A   9      60.883  58.553  69.275  1.00  0.00           N
ATOM    275  CA  LYS A   9      60.553  57.423  70.095  1.00  0.00           C
ATOM    277  CB  LYS A   9      59.443  57.743  71.115  1.00  0.00           C
ATOM    280  CG  LYS A   9      59.313  56.673  72.205  1.00  0.00           C
ATOM    283  CD  LYS A   9      58.493  57.153  73.415  1.00  0.00           C
ATOM    286  CE  LYS A   9      58.343  56.043  74.465  1.00  0.00           C
ATOM    289  NZ  LYS A   9      57.913  56.583  75.755  1.00  0.00           N
ATOM    293  C   LYS A   9      60.123  56.333  69.165  1.00  0.00           C
ATOM    294  O   LYS A   9      59.273  56.513  68.285  1.00  0.00           O
ATOM    295  N   PHE A  10      60.693  55.143  69.355  1.00  0.00           N
ATOM    297  CA  PHE A  10      60.213  53.973  68.675  1.00  0.00           C
ATOM    299  CB  PHE A  10      61.243  53.413  67.645  1.00  0.00           C
ATOM    302  CG  PHE A  10      62.313  52.553  68.245  1.00  0.00           C
ATOM    303  CD1 PHE A  10      63.543  53.103  68.605  1.00  0.00           C
ATOM    305  CE1 PHE A  10      64.553  52.283  69.105  1.00  0.00           C
ATOM    307  CZ  PHE A  10      64.333  50.903  69.265  1.00  0.00           C
ATOM    309  CD2 PHE A  10      62.093  51.173  68.395  1.00  0.00           C
ATOM    311  CE2 PHE A  10      63.093  50.353  68.925  1.00  0.00           C
ATOM    313  C   PHE A  10      59.823  53.033  69.765  1.00  0.00           C
ATOM    314  O   PHE A  10      60.403  53.033  70.845  1.00  0.00           O
ATOM    315  N   SER A  11      58.793  52.213  69.515  1.00  0.00           N
ATOM    317  CA  SER A  11      58.413  51.153  70.425  1.00  0.00           C
ATOM    319  CB  SER A  11      57.073  51.443  71.175  1.00  0.00           C
ATOM    322  OG  SER A  11      56.543  50.293  71.845  1.00  0.00           O
ATOM    324  C   SER A  11      58.373  49.833  69.685  1.00  0.00           C
ATOM    325  O   SER A  11      57.493  49.553  68.885  1.00  0.00           O
ATOM    326  N   ALA A  12      59.263  48.913  70.055  1.00  0.00           N
ATOM    328  CA  ALA A  12      59.223  47.563  69.575  1.00  0.00           C
ATOM    330  CB  ALA A  12      60.613  47.153  69.085  1.00  0.00           C
ATOM    334  C   ALA A  12      58.743  46.703  70.715  1.00  0.00           C
ATOM    335  O   ALA A  12      59.103  46.863  71.875  1.00  0.00           O
ATOM    336  N   ASN A  13      57.823  45.783  70.415  1.00  0.00           N
ATOM    338  CA  ASN A  13      57.433  44.763  71.345  1.00  0.00           C
ATOM    340  CB  ASN A  13      55.903  44.493  71.295  1.00  0.00           C
ATOM    343  CG  ASN A  13      55.153  45.813  71.385  1.00  0.00           C
ATOM    344  OD1 ASN A  13      55.003  46.523  70.375  1.00  0.00           O
ATOM    345  ND2 ASN A  13      54.733  46.233  72.595  1.00  0.00           N
ATOM    348  C   ASN A  13      58.243  43.553  70.915  1.00  0.00           C
ATOM    349  O   ASN A  13      58.103  43.133  69.765  1.00  0.00           O
ATOM    350  N   LEU A  14      59.103  43.043  71.825  1.00  0.00           N
ATOM    352  CA  LEU A  14      59.973  41.903  71.595  1.00  0.00           C
ATOM    354  CB  LEU A  14      61.493  42.233  71.675  1.00  0.00           C
ATOM    357  CG  LEU A  14      62.073  43.273  70.705  1.00  0.00           C
ATOM    359  CD1 LEU A  14      61.663  42.983  69.265  1.00  0.00           C
ATOM    363  CD2 LEU A  14      61.753  44.703  71.155  1.00  0.00           C
ATOM    367  C   LEU A  14      59.733  40.873  72.695  1.00  0.00           C
ATOM    368  O   LEU A  14      60.063  41.123  73.855  1.00  0.00           O
ATOM    369  N   ASN A  15      59.203  39.683  72.355  1.00  0.00           N
ATOM    371  CA  ASN A  15      58.873  38.573  73.245  1.00  0.00           C
ATOM    373  CB  ASN A  15      60.033  37.533  73.265  1.00  0.00           C
ATOM    376  CG  ASN A  15      59.633  36.253  73.995  1.00  0.00           C
ATOM    377  OD1 ASN A  15      58.543  35.703  73.805  1.00  0.00           O
ATOM    378  ND2 ASN A  15      60.463  35.853  74.985  1.00  0.00           N
ATOM    381  C   ASN A  15      58.453  38.953  74.665  1.00  0.00           C
ATOM    382  O   ASN A  15      59.083  38.543  75.635  1.00  0.00           O
ATOM    383  N   GLY A  16      57.383  39.743  74.875  1.00  0.00           N
ATOM    385  CA  GLY A  16      56.963  40.113  76.225  1.00  0.00           C
ATOM    388  C   GLY A  16      57.733  41.203  76.925  1.00  0.00           C
ATOM    389  O   GLY A  16      57.383  41.573  78.045  1.00  0.00           O
ATOM    390  N   THR A  17      58.753  41.783  76.285  1.00  0.00           N
ATOM    392  CA  THR A  17      59.383  43.013  76.725  1.00  0.00           C
ATOM    394  CB  THR A  17      60.903  42.953  76.755  1.00  0.00           C
ATOM    396  OG1 THR A  17      61.383  42.003  77.695  1.00  0.00           O
ATOM    398  CG2 THR A  17      61.453  44.273  77.275  1.00  0.00           C
ATOM    402  C   THR A  17      58.973  44.083  75.725  1.00  0.00           C
ATOM    403  O   THR A  17      59.253  43.963  74.535  1.00  0.00           O
ATOM    404  N   GLU A  18      58.293  45.153  76.185  1.00  0.00           N
ATOM    406  CA  GLU A  18      57.953  46.283  75.335  1.00  0.00           C
ATOM    408  CB  GLU A  18      56.613  47.013  75.735  1.00  0.00           C
ATOM    411  CG  GLU A  18      55.373  46.133  76.025  1.00  0.00           C
ATOM    414  CD  GLU A  18      54.103  46.943  76.365  1.00  0.00           C
ATOM    415  OE1 GLU A  18      53.693  47.823  75.565  1.00  0.00           O
ATOM    416  OE2 GLU A  18      53.533  46.663  77.455  1.00  0.00           O
ATOM    417  C   GLU A  18      59.103  47.283  75.445  1.00  0.00           C
ATOM    418  O   GLU A  18      59.203  48.053  76.395  1.00  0.00           O
ATOM    419  N   ILE A  19      60.043  47.303  74.485  1.00  0.00           N
ATOM    421  CA  ILE A  19      61.153  48.243  74.505  1.00  0.00           C
ATOM    423  CB  ILE A  19      62.473  47.683  73.985  1.00  0.00           C
ATOM    425  CG2 ILE A  19      63.573  48.763  74.085  1.00  0.00           C
ATOM    429  CG1 ILE A  19      62.863  46.433  74.815  1.00  0.00           C
ATOM    432  CD  ILE A  19      64.053  45.623  74.285  1.00  0.00           C
ATOM    436  C   ILE A  19      60.743  49.473  73.735  1.00  0.00           C
ATOM    437  O   ILE A  19      60.513  49.433  72.525  1.00  0.00           O
ATOM    438  N   ALA A  20      60.653  50.633  74.415  1.00  0.00           N
ATOM    440  CA  ALA A  20      60.503  51.893  73.755  1.00  0.00           C
ATOM    442  CB  ALA A  20      59.233  52.633  74.215  1.00  0.00           C
ATOM    446  C   ALA A  20      61.723  52.733  74.015  1.00  0.00           C
ATOM    447  O   ALA A  20      62.093  53.003  75.145  1.00  0.00           O
ATOM    448  N   ILE A  21      62.423  53.153  72.955  1.00  0.00           N
ATOM    450  CA  ILE A  21      63.583  53.993  73.135  1.00  0.00           C
ATOM    452  CB  ILE A  21      64.813  53.513  72.375  1.00  0.00           C
ATOM    454  CG2 ILE A  21      65.983  54.463  72.675  1.00  0.00           C
ATOM    458  CG1 ILE A  21      65.143  52.033  72.735  1.00  0.00           C
ATOM    461  CD  ILE A  21      66.423  51.463  72.095  1.00  0.00           C
ATOM    465  C   ILE A  21      63.173  55.363  72.665  1.00  0.00           C
ATOM    466  O   ILE A  21      62.813  55.523  71.495  1.00  0.00           O
ATOM    467  N   THR A  22      63.213  56.393  73.545  1.00  0.00           N
ATOM    469  CA  THR A  22      63.093  57.783  73.115  1.00  0.00           C
ATOM    471  CB  THR A  22      62.063  58.633  73.865  1.00  0.00           C
ATOM    473  OG1 THR A  22      61.513  59.633  73.025  1.00  0.00           O
ATOM    475  CG2 THR A  22      62.563  59.353  75.125  1.00  0.00           C
ATOM    479  C   THR A  22      64.493  58.343  73.145  1.00  0.00           C
ATOM    480  O   THR A  22      65.133  58.523  74.175  1.00  0.00           O
ATOM    481  N   TYR A  23      65.063  58.573  71.955  1.00  0.00           N
ATOM    483  CA  TYR A  23      66.383  59.113  71.825  1.00  0.00           C
ATOM    485  CB  TYR A  23      67.313  58.273  70.895  1.00  0.00           C
ATOM    488  CG  TYR A  23      66.753  58.013  69.515  1.00  0.00           C
ATOM    489  CD1 TYR A  23      65.933  56.903  69.285  1.00  0.00           C
ATOM    491  CE1 TYR A  23      65.443  56.633  68.005  1.00  0.00           C
ATOM    493  CZ  TYR A  23      65.773  57.463  66.935  1.00  0.00           C
ATOM    494  OH  TYR A  23      65.213  57.133  65.685  1.00  0.00           O
ATOM    496  CD2 TYR A  23      67.103  58.833  68.425  1.00  0.00           C
ATOM    498  CE2 TYR A  23      66.613  58.563  67.135  1.00  0.00           C
ATOM    500  C   TYR A  23      66.223  60.553  71.405  1.00  0.00           C
ATOM    501  O   TYR A  23      65.543  60.873  70.435  1.00  0.00           O
ATOM    502  N   VAL A  24      66.823  61.483  72.175  1.00  0.00           N
ATOM    504  CA  VAL A  24      66.883  62.873  71.825  1.00  0.00           C
ATOM    506  CB  VAL A  24      66.833  63.833  73.005  1.00  0.00           C
ATOM    508  CG1 VAL A  24      65.403  63.833  73.575  1.00  0.00           C
ATOM    512  CG2 VAL A  24      67.873  63.473  74.065  1.00  0.00           C
ATOM    516  C   VAL A  24      68.103  63.123  70.975  1.00  0.00           C
ATOM    517  O   VAL A  24      69.173  62.523  71.145  1.00  0.00           O
ATOM    518  N   TYR A  25      67.933  63.963  69.955  1.00  0.00           N
ATOM    520  CA  TYR A  25      68.993  64.223  69.015  1.00  0.00           C
ATOM    522  CB  TYR A  25      68.913  63.303  67.735  1.00  0.00           C
ATOM    525  CG  TYR A  25      67.783  63.693  66.825  1.00  0.00           C
ATOM    526  CD1 TYR A  25      66.473  63.373  67.205  1.00  0.00           C
ATOM    528  CE1 TYR A  25      65.403  64.033  66.605  1.00  0.00           C
ATOM    530  CZ  TYR A  25      65.603  64.913  65.545  1.00  0.00           C
ATOM    531  OH  TYR A  25      64.463  65.513  64.955  1.00  0.00           O
ATOM    533  CD2 TYR A  25      67.983  64.573  65.755  1.00  0.00           C
ATOM    535  CE2 TYR A  25      66.893  65.173  65.105  1.00  0.00           C
ATOM    537  C   TYR A  25      68.873  65.683  68.645  1.00  0.00           C
ATOM    538  O   TYR A  25      67.783  66.223  68.415  1.00  0.00           O
ATOM    539  N   LYS A  26      70.023  66.343  68.535  1.00  0.00           N
ATOM    541  CA  LYS A  26      70.073  67.683  68.085  1.00  0.00           C
ATOM    543  CB  LYS A  26      70.603  68.593  69.185  1.00  0.00           C
ATOM    546  CG  LYS A  26      70.553  70.043  68.755  1.00  0.00           C
ATOM    549  CD  LYS A  26      70.813  70.973  69.925  1.00  0.00           C
ATOM    552  CE  LYS A  26      69.633  71.873  70.265  1.00  0.00           C
ATOM    555  NZ  LYS A  26      69.673  72.243  71.675  1.00  0.00           N
ATOM    559  C   LYS A  26      70.963  67.753  66.885  1.00  0.00           C
ATOM    560  O   LYS A  26      72.103  67.273  66.875  1.00  0.00           O
ATOM    561  N   GLY A  27      70.433  68.323  65.785  1.00  0.00           N
ATOM    563  CA  GLY A  27      71.163  68.333  64.535  1.00  0.00           C
ATOM    566  C   GLY A  27      71.393  66.943  64.005  1.00  0.00           C
ATOM    567  O   GLY A  27      70.463  66.143  63.945  1.00  0.00           O
ATOM    568  N   ASP A  28      72.643  66.603  63.625  1.00  0.00           N
ATOM    570  CA  ASP A  28      72.963  65.273  63.115  1.00  0.00           C
ATOM    572  CB  ASP A  28      73.933  65.383  61.885  1.00  0.00           C
ATOM    575  CG  ASP A  28      73.973  64.113  61.035  1.00  0.00           C
ATOM    576  OD1 ASP A  28      72.863  63.593  60.745  1.00  0.00           O
ATOM    577  OD2 ASP A  28      75.063  63.693  60.565  1.00  0.00           O
ATOM    578  C   ASP A  28      73.513  64.343  64.215  1.00  0.00           C
ATOM    579  O   ASP A  28      73.953  63.223  63.955  1.00  0.00           O
ATOM    580  N   LYS A  29      73.473  64.743  65.505  1.00  0.00           N
ATOM    582  CA  LYS A  29      74.043  63.903  66.555  1.00  0.00           C
ATOM    584  CB  LYS A  29      75.193  64.623  67.305  1.00  0.00           C
ATOM    587  CG  LYS A  29      76.383  63.693  67.615  1.00  0.00           C
ATOM    590  CD  LYS A  29      76.043  62.513  68.535  1.00  0.00           C
ATOM    593  CE  LYS A  29      77.283  61.743  68.985  1.00  0.00           C
ATOM    596  NZ  LYS A  29      76.933  60.563  69.795  1.00  0.00           N
ATOM    600  C   LYS A  29      72.953  63.523  67.525  1.00  0.00           C
ATOM    601  O   LYS A  29      72.223  64.353  68.075  1.00  0.00           O
ATOM    602  N   VAL A  30      72.803  62.223  67.805  1.00  0.00           N
ATOM    604  CA  VAL A  30      71.953  61.763  68.885  1.00  0.00           C
ATOM    606  CB  VAL A  30      71.523  60.313  68.675  1.00  0.00           C
ATOM    608  CG1 VAL A  30      70.463  59.933  69.715  1.00  0.00           C
ATOM    612  CG2 VAL A  30      70.953  60.123  67.255  1.00  0.00           C
ATOM    616  C   VAL A  30      72.703  61.913  70.205  1.00  0.00           C
ATOM    617  O   VAL A  30      73.803  61.383  70.355  1.00  0.00           O
ATOM    618  N   LEU A  31      72.163  62.693  71.165  1.00  0.00           N
ATOM    620  CA  LEU A  31      72.893  63.003  72.385  1.00  0.00           C
ATOM    622  CB  LEU A  31      72.783  64.493  72.785  1.00  0.00           C
ATOM    625  CG  LEU A  31      73.563  65.473  71.885  1.00  0.00           C
ATOM    627  CD1 LEU A  31      73.523  66.873  72.505  1.00  0.00           C
ATOM    631  CD2 LEU A  31      75.033  65.063  71.725  1.00  0.00           C
ATOM    635  C   LEU A  31      72.473  62.193  73.565  1.00  0.00           C
ATOM    636  O   LEU A  31      73.293  61.963  74.455  1.00  0.00           O
ATOM    637  N   LYS A  32      71.233  61.693  73.635  1.00  0.00           N
ATOM    639  CA  LYS A  32      70.813  60.873  74.755  1.00  0.00           C
ATOM    641  CB  LYS A  32      70.253  61.693  75.965  1.00  0.00           C
ATOM    644  CG  LYS A  32      71.273  62.663  76.595  1.00  0.00           C
ATOM    647  CD  LYS A  32      70.743  63.783  77.485  1.00  0.00           C
ATOM    650  CE  LYS A  32      71.883  64.633  78.085  1.00  0.00           C
ATOM    653  NZ  LYS A  32      72.793  65.143  77.045  1.00  0.00           N
ATOM    657  C   LYS A  32      69.823  59.833  74.265  1.00  0.00           C
ATOM    658  O   LYS A  32      69.013  60.073  73.375  1.00  0.00           O
ATOM    659  N   GLN A  33      69.913  58.603  74.795  1.00  0.00           N
ATOM    661  CA  GLN A  33      69.073  57.483  74.425  1.00  0.00           C
ATOM    663  CB  GLN A  33      69.943  56.383  73.785  1.00  0.00           C
ATOM    666  CG  GLN A  33      69.293  55.003  73.515  1.00  0.00           C
ATOM    669  CD  GLN A  33      70.333  53.933  73.145  1.00  0.00           C
ATOM    670  OE1 GLN A  33      71.433  54.223  72.675  1.00  0.00           O
ATOM    671  NE2 GLN A  33      69.953  52.643  73.295  1.00  0.00           N
ATOM    674  C   GLN A  33      68.383  56.943  75.655  1.00  0.00           C
ATOM    675  O   GLN A  33      68.993  56.263  76.475  1.00  0.00           O
ATOM    676  N   SER A  34      67.083  57.233  75.815  1.00  0.00           N
ATOM    678  CA  SER A  34      66.283  56.723  76.915  1.00  0.00           C
ATOM    680  CB  SER A  34      65.393  57.833  77.585  1.00  0.00           C
ATOM    683  OG  SER A  34      64.083  57.453  78.025  1.00  0.00           O
ATOM    685  C   SER A  34      65.613  55.433  76.515  1.00  0.00           C
ATOM    686  O   SER A  34      64.533  55.423  75.915  1.00  0.00           O
ATOM    687  N   SER A  35      66.283  54.293  76.795  1.00  0.00           N
ATOM    689  CA  SER A  35      65.783  52.963  76.435  1.00  0.00           C
ATOM    691  CB  SER A  35      66.883  51.883  76.205  1.00  0.00           C
ATOM    694  OG  SER A  35      67.943  52.373  75.385  1.00  0.00           O
ATOM    696  C   SER A  35      64.873  52.453  77.515  1.00  0.00           C
ATOM    697  O   SER A  35      65.303  51.833  78.485  1.00  0.00           O
ATOM    698  N   GLU A  36      63.563  52.703  77.385  1.00  0.00           N
ATOM    700  CA  GLU A  36      62.533  52.343  78.325  1.00  0.00           C
ATOM    702  CB  GLU A  36      61.283  53.273  78.155  1.00  0.00           C
ATOM    705  CG  GLU A  36      61.563  54.803  78.245  1.00  0.00           C
ATOM    708  CD  GLU A  36      60.553  55.643  77.475  1.00  0.00           C
ATOM    709  OE1 GLU A  36      59.333  55.643  77.805  1.00  0.00           O
ATOM    710  OE2 GLU A  36      60.973  56.353  76.515  1.00  0.00           O
ATOM    711  C   GLU A  36      62.113  50.893  78.065  1.00  0.00           C
ATOM    712  O   GLU A  36      61.403  50.573  77.115  1.00  0.00           O
ATOM    713  N   THR A  37      62.593  49.953  78.895  1.00  0.00           N
ATOM    715  CA  THR A  37      62.423  48.523  78.665  1.00  0.00           C
ATOM    717  CB  THR A  37      63.713  47.743  78.985  1.00  0.00           C
ATOM    719  OG1 THR A  37      64.793  48.073  78.125  1.00  0.00           O
ATOM    721  CG2 THR A  37      63.523  46.243  78.775  1.00  0.00           C
ATOM    725  C   THR A  37      61.333  48.003  79.595  1.00  0.00           C
ATOM    726  O   THR A  37      61.603  47.743  80.765  1.00  0.00           O
ATOM    727  N   LYS A  38      60.083  47.803  79.125  1.00  0.00           N
ATOM    729  CA  LYS A  38      59.023  47.293  79.965  1.00  0.00           C
ATOM    731  CB  LYS A  38      57.683  47.943  79.595  1.00  0.00           C
ATOM    734  CG  LYS A  38      56.453  47.423  80.345  1.00  0.00           C
ATOM    737  CD  LYS A  38      55.183  48.173  79.905  1.00  0.00           C
ATOM    740  CE  LYS A  38      53.913  47.673  80.605  1.00  0.00           C
ATOM    743  NZ  LYS A  38      52.763  48.463  80.155  1.00  0.00           N
ATOM    747  C   LYS A  38      58.943  45.773  79.935  1.00  0.00           C
ATOM    748  O   LYS A  38      58.403  45.153  79.025  1.00  0.00           O
ATOM    749  N   ILE A  39      59.513  45.143  80.975  1.00  0.00           N
ATOM    751  CA  ILE A  39      59.683  43.713  81.155  1.00  0.00           C
ATOM    753  CB  ILE A  39      60.943  43.453  81.985  1.00  0.00           C
ATOM    755  CG2 ILE A  39      61.203  41.933  82.145  1.00  0.00           C
ATOM    759  CG1 ILE A  39      62.183  44.163  81.385  1.00  0.00           C
ATOM    762  CD  ILE A  39      63.443  44.023  82.225  1.00  0.00           C
ATOM    766  C   ILE A  39      58.453  43.143  81.885  1.00  0.00           C
ATOM    767  O   ILE A  39      58.153  43.473  83.035  1.00  0.00           O
ATOM    768  N   GLN A  40      57.693  42.243  81.225  1.00  0.00           N
ATOM    770  CA  GLN A  40      56.563  41.603  81.865  1.00  0.00           C
ATOM    772  CB  GLN A  40      55.493  41.173  80.825  1.00  0.00           C
ATOM    775  CG  GLN A  40      54.903  42.323  79.955  1.00  0.00           C
ATOM    778  CD  GLN A  40      54.153  43.413  80.735  1.00  0.00           C
ATOM    779  OE1 GLN A  40      52.933  43.433  80.895  1.00  0.00           O
ATOM    780  NE2 GLN A  40      54.943  44.403  81.205  1.00  0.00           N
ATOM    783  C   GLN A  40      57.003  40.403  82.705  1.00  0.00           C
ATOM    784  O   GLN A  40      57.963  39.693  82.385  1.00  0.00           O
ATOM    785  N   PHE A  41      56.293  40.143  83.815  1.00  0.00           N
ATOM    787  CA  PHE A  41      56.493  38.993  84.665  1.00  0.00           C
ATOM    789  CB  PHE A  41      56.013  39.203  86.115  1.00  0.00           C
ATOM    792  CG  PHE A  41      57.053  39.963  86.905  1.00  0.00           C
ATOM    793  CD1 PHE A  41      57.393  41.283  86.595  1.00  0.00           C
ATOM    795  CE1 PHE A  41      58.243  42.023  87.425  1.00  0.00           C
ATOM    797  CZ  PHE A  41      58.783  41.433  88.565  1.00  0.00           C
ATOM    799  CD2 PHE A  41      57.663  39.353  88.005  1.00  0.00           C
ATOM    801  CE2 PHE A  41      58.493  40.093  88.845  1.00  0.00           C
ATOM    803  C   PHE A  41      56.003  37.683  84.095  1.00  0.00           C
ATOM    804  O   PHE A  41      55.133  37.663  83.225  1.00  0.00           O
ATOM    805  N   ALA A  42      56.643  36.573  84.545  1.00  0.00           N
ATOM    807  CA  ALA A  42      56.513  35.213  84.035  1.00  0.00           C
ATOM    809  CB  ALA A  42      55.053  34.743  83.945  1.00  0.00           C
ATOM    813  C   ALA A  42      57.293  34.943  82.755  1.00  0.00           C
ATOM    814  O   ALA A  42      57.993  33.933  82.665  1.00  0.00           O
ATOM    815  N   SER A  43      57.273  35.883  81.795  1.00  0.00           N
ATOM    817  CA  SER A  43      58.113  35.953  80.605  1.00  0.00           C
ATOM    819  CB  SER A  43      57.803  37.223  79.775  1.00  0.00           C
ATOM    822  OG  SER A  43      56.433  37.193  79.395  1.00  0.00           O
ATOM    824  C   SER A  43      59.593  35.983  80.885  1.00  0.00           C
ATOM    825  O   SER A  43      60.383  35.413  80.145  1.00  0.00           O
ATOM    826  N   ILE A  44      59.953  36.673  81.985  1.00  0.00           N
ATOM    828  CA  ILE A  44      61.263  36.843  82.595  1.00  0.00           C
ATOM    830  CB  ILE A  44      61.213  38.123  83.455  1.00  0.00           C
ATOM    832  CG2 ILE A  44      60.063  38.063  84.465  1.00  0.00           C
ATOM    836  CG1 ILE A  44      62.533  38.503  84.155  1.00  0.00           C
ATOM    839  CD  ILE A  44      63.583  38.903  83.135  1.00  0.00           C
ATOM    843  C   ILE A  44      61.633  35.633  83.435  1.00  0.00           C
ATOM    844  O   ILE A  44      62.763  35.443  83.885  1.00  0.00           O
ATOM    845  N   GLY A  45      60.633  34.753  83.695  1.00  0.00           N
ATOM    847  CA  GLY A  45      60.743  33.583  84.565  1.00  0.00           C
ATOM    850  C   GLY A  45      60.973  33.913  86.005  1.00  0.00           C
ATOM    851  O   GLY A  45      61.533  33.153  86.795  1.00  0.00           O
ATOM    852  N   ALA A  46      60.463  35.093  86.365  1.00  0.00           N
ATOM    854  CA  ALA A  46      60.333  35.613  87.685  1.00  0.00           C
ATOM    856  CB  ALA A  46      60.853  37.053  87.815  1.00  0.00           C
ATOM    860  C   ALA A  46      58.863  35.603  87.975  1.00  0.00           C
ATOM    861  O   ALA A  46      58.063  35.973  87.115  1.00  0.00           O
ATOM    862  N   THR A  47      58.473  35.163  89.185  1.00  0.00           N
ATOM    864  CA  THR A  47      57.083  35.243  89.595  1.00  0.00           C
ATOM    866  CB  THR A  47      56.603  33.973  90.285  1.00  0.00           C
ATOM    868  OG1 THR A  47      55.183  33.913  90.195  1.00  0.00           O
ATOM    870  CG2 THR A  47      57.023  33.873  91.755  1.00  0.00           C
ATOM    874  C   THR A  47      56.893  36.413  90.535  1.00  0.00           C
ATOM    875  O   THR A  47      55.793  36.923  90.715  1.00  0.00           O
ATOM    876  N   THR A  48      57.993  36.893  91.145  1.00  0.00           N
ATOM    878  CA  THR A  48      57.913  37.863  92.215  1.00  0.00           C
ATOM    880  CB  THR A  48      57.863  37.263  93.625  1.00  0.00           C
ATOM    882  OG1 THR A  48      57.533  38.243  94.595  1.00  0.00           O
ATOM    884  CG2 THR A  48      59.183  36.613  94.075  1.00  0.00           C
ATOM    888  C   THR A  48      59.103  38.763  92.095  1.00  0.00           C
ATOM    889  O   THR A  48      60.103  38.433  91.465  1.00  0.00           O
ATOM    890  N   LYS A  49      58.983  39.963  92.695  1.00  0.00           N
ATOM    892  CA  LYS A  49      59.853  41.093  92.505  1.00  0.00           C
ATOM    894  CB  LYS A  49      59.353  42.283  93.385  1.00  0.00           C
ATOM    897  CG  LYS A  49      59.983  42.493  94.795  1.00  0.00           C
ATOM    900  CD  LYS A  49      61.403  43.113  94.885  1.00  0.00           C
ATOM    903  CE  LYS A  49      61.443  44.543  95.445  1.00  0.00           C
ATOM    906  NZ  LYS A  49      62.823  44.963  95.835  1.00  0.00           N
ATOM    910  C   LYS A  49      61.283  40.713  92.845  1.00  0.00           C
ATOM    911  O   LYS A  49      62.223  41.153  92.195  1.00  0.00           O
ATOM    912  N   GLU A  50      61.413  39.873  93.885  1.00  0.00           N
ATOM    914  CA  GLU A  50      62.633  39.383  94.455  1.00  0.00           C
ATOM    916  CB  GLU A  50      62.193  38.693  95.775  1.00  0.00           C
ATOM    919  CG  GLU A  50      63.303  38.533  96.835  1.00  0.00           C
ATOM    922  CD  GLU A  50      64.133  37.293  96.605  1.00  0.00           C
ATOM    923  OE1 GLU A  50      63.783  36.443  95.765  1.00  0.00           O
ATOM    924  OE2 GLU A  50      65.163  37.133  97.305  1.00  0.00           O
ATOM    925  C   GLU A  50      63.453  38.503  93.495  1.00  0.00           C
ATOM    926  O   GLU A  50      64.643  38.763  93.325  1.00  0.00           O
ATOM    927  N   ASP A  51      62.813  37.543  92.775  1.00  0.00           N
ATOM    929  CA  ASP A  51      63.383  36.723  91.705  1.00  0.00           C
ATOM    931  CB  ASP A  51      62.323  35.613  91.335  1.00  0.00           C
ATOM    934  CG  ASP A  51      62.803  34.433  90.485  1.00  0.00           C
ATOM    935  OD1 ASP A  51      63.993  34.063  90.505  1.00  0.00           O
ATOM    936  OD2 ASP A  51      61.933  33.783  89.835  1.00  0.00           O
ATOM    937  C   ASP A  51      63.753  37.573  90.485  1.00  0.00           C
ATOM    938  O   ASP A  51      64.823  37.473  89.875  1.00  0.00           O
ATOM    939  N   ALA A  52      62.863  38.533  90.125  1.00  0.00           N
ATOM    941  CA  ALA A  52      63.113  39.463  89.055  1.00  0.00           C
ATOM    943  CB  ALA A  52      61.893  40.373  88.805  1.00  0.00           C
ATOM    947  C   ALA A  52      64.323  40.333  89.315  1.00  0.00           C
ATOM    948  O   ALA A  52      65.223  40.433  88.495  1.00  0.00           O
ATOM    949  N   ALA A  53      64.453  40.893  90.515  1.00  0.00           N
ATOM    951  CA  ALA A  53      65.603  41.643  90.945  1.00  0.00           C
ATOM    953  CB  ALA A  53      65.333  42.153  92.375  1.00  0.00           C
ATOM    957  C   ALA A  53      66.913  40.863  90.885  1.00  0.00           C
ATOM    958  O   ALA A  53      67.953  41.393  90.505  1.00  0.00           O
ATOM    959  N   LYS A  54      66.883  39.563  91.205  1.00  0.00           N
ATOM    961  CA  LYS A  54      67.993  38.663  91.005  1.00  0.00           C
ATOM    963  CB  LYS A  54      67.613  37.293  91.575  1.00  0.00           C
ATOM    966  CG  LYS A  54      68.813  36.343  91.745  1.00  0.00           C
ATOM    969  CD  LYS A  54      68.533  35.243  92.775  1.00  0.00           C
ATOM    972  CE  LYS A  54      68.353  35.863  94.165  1.00  0.00           C
ATOM    975  NZ  LYS A  54      68.403  34.843  95.205  1.00  0.00           N
ATOM    979  C   LYS A  54      68.453  38.533  89.545  1.00  0.00           C
ATOM    980  O   LYS A  54      69.643  38.443  89.265  1.00  0.00           O
ATOM    981  N   THR A  55      67.503  38.513  88.595  1.00  0.00           N
ATOM    983  CA  THR A  55      67.793  38.473  87.155  1.00  0.00           C
ATOM    985  CB  THR A  55      66.643  37.813  86.375  1.00  0.00           C
ATOM    987  OG1 THR A  55      66.643  36.423  86.655  1.00  0.00           O
ATOM    989  CG2 THR A  55      66.793  37.903  84.845  1.00  0.00           C
ATOM    993  C   THR A  55      68.113  39.823  86.525  1.00  0.00           C
ATOM    994  O   THR A  55      68.963  39.943  85.645  1.00  0.00           O
ATOM    995  N   LEU A  56      67.453  40.913  86.965  1.00  0.00           N
ATOM    997  CA  LEU A  56      67.623  42.223  86.365  1.00  0.00           C
ATOM    999  CB  LEU A  56      66.373  43.093  86.635  1.00  0.00           C
ATOM   1002  CG  LEU A  56      65.033  42.503  86.135  1.00  0.00           C
ATOM   1004  CD1 LEU A  56      63.843  43.333  86.635  1.00  0.00           C
ATOM   1008  CD2 LEU A  56      65.013  42.323  84.625  1.00  0.00           C
ATOM   1012  C   LEU A  56      68.853  42.953  86.895  1.00  0.00           C
ATOM   1013  O   LEU A  56      69.553  43.643  86.155  1.00  0.00           O
ATOM   1014  N   GLU A  57      69.173  42.783  88.185  1.00  0.00           N
ATOM   1016  CA  GLU A  57      70.233  43.533  88.835  1.00  0.00           C
ATOM   1018  CB  GLU A  57      70.153  43.393  90.365  1.00  0.00           C
ATOM   1021  CG  GLU A  57      70.803  44.543  91.175  1.00  0.00           C
ATOM   1024  CD  GLU A  57      69.963  45.833  91.275  1.00  0.00           C
ATOM   1025  OE1 GLU A  57      68.713  45.773  91.325  1.00  0.00           O
ATOM   1026  OE2 GLU A  57      70.603  46.913  91.385  1.00  0.00           O
ATOM   1027  C   GLU A  57      71.643  43.253  88.275  1.00  0.00           C
ATOM   1028  O   GLU A  57      72.423  44.193  88.185  1.00  0.00           O
ATOM   1029  N   PRO A  58      72.053  42.043  87.845  1.00  0.00           N
ATOM   1030  CD  PRO A  58      71.513  40.773  88.325  1.00  0.00           C
ATOM   1033  CA  PRO A  58      73.323  41.853  87.145  1.00  0.00           C
ATOM   1035  CB  PRO A  58      73.453  40.323  87.025  1.00  0.00           C
ATOM   1038  CG  PRO A  58      72.703  39.813  88.255  1.00  0.00           C
ATOM   1041  C   PRO A  58      73.373  42.543  85.805  1.00  0.00           C
ATOM   1042  O   PRO A  58      74.463  42.933  85.385  1.00  0.00           O
ATOM   1043  N   LEU A  59      72.243  42.653  85.095  1.00  0.00           N
ATOM   1045  CA  LEU A  59      72.173  43.373  83.845  1.00  0.00           C
ATOM   1047  CB  LEU A  59      70.883  43.033  83.075  1.00  0.00           C
ATOM   1050  CG  LEU A  59      70.783  43.673  81.665  1.00  0.00           C
ATOM   1052  CD1 LEU A  59      71.853  43.113  80.715  1.00  0.00           C
ATOM   1056  CD2 LEU A  59      69.383  43.403  81.115  1.00  0.00           C
ATOM   1060  C   LEU A  59      72.273  44.883  83.995  1.00  0.00           C
ATOM   1061  O   LEU A  59      73.023  45.533  83.285  1.00  0.00           O
ATOM   1062  N   SER A  60      71.533  45.463  84.965  1.00  0.00           N
ATOM   1064  CA  SER A  60      71.583  46.893  85.245  1.00  0.00           C
ATOM   1066  CB  SER A  60      70.473  47.323  86.225  1.00  0.00           C
ATOM   1069  OG  SER A  60      70.593  46.663  87.485  1.00  0.00           O
ATOM   1071  C   SER A  60      72.963  47.323  85.745  1.00  0.00           C
ATOM   1072  O   SER A  60      73.503  48.363  85.395  1.00  0.00           O
ATOM   1073  N   ALA A  61      73.623  46.463  86.535  1.00  0.00           N
ATOM   1075  CA  ALA A  61      74.923  46.723  87.115  1.00  0.00           C
ATOM   1077  CB  ALA A  61      75.233  45.613  88.125  1.00  0.00           C
ATOM   1081  C   ALA A  61      76.083  46.713  86.125  1.00  0.00           C
ATOM   1082  O   ALA A  61      77.193  47.153  86.425  1.00  0.00           O
ATOM   1083  N   LYS A  62      75.863  46.223  84.895  1.00  0.00           N
ATOM   1085  CA  LYS A  62      76.833  46.373  83.835  1.00  0.00           C
ATOM   1087  CB  LYS A  62      76.483  45.463  82.655  1.00  0.00           C
ATOM   1090  CG  LYS A  62      76.593  43.943  82.865  1.00  0.00           C
ATOM   1093  CD  LYS A  62      75.843  43.253  81.715  1.00  0.00           C
ATOM   1096  CE  LYS A  62      75.763  41.733  81.755  1.00  0.00           C
ATOM   1099  NZ  LYS A  62      74.843  41.293  80.695  1.00  0.00           N
ATOM   1103  C   LYS A  62      76.883  47.803  83.295  1.00  0.00           C
ATOM   1104  O   LYS A  62      77.913  48.223  82.795  1.00  0.00           O
ATOM   1105  N   TYR A  63      75.793  48.583  83.435  1.00  0.00           N
ATOM   1107  CA  TYR A  63      75.683  49.943  82.925  1.00  0.00           C
ATOM   1109  CB  TYR A  63      74.203  50.383  82.815  1.00  0.00           C
ATOM   1112  CG  TYR A  63      73.433  49.753  81.675  1.00  0.00           C
ATOM   1113  CD1 TYR A  63      72.563  48.663  81.905  1.00  0.00           C
ATOM   1115  CE1 TYR A  63      71.713  48.183  80.895  1.00  0.00           C
ATOM   1117  CZ  TYR A  63      71.713  48.803  79.645  1.00  0.00           C
ATOM   1118  OH  TYR A  63      70.883  48.353  78.605  1.00  0.00           O
ATOM   1120  CD2 TYR A  63      73.433  50.333  80.395  1.00  0.00           C
ATOM   1122  CE2 TYR A  63      72.573  49.873  79.395  1.00  0.00           C
ATOM   1124  C   TYR A  63      76.423  51.003  83.765  1.00  0.00           C
ATOM   1125  O   TYR A  63      76.773  52.083  83.275  1.00  0.00           O
ATOM   1126  N   LYS A  64      76.693  50.653  85.045  1.00  0.00           N
ATOM   1128  CA  LYS A  64      77.133  51.443  86.185  1.00  0.00           C
ATOM   1130  CB  LYS A  64      78.203  50.663  86.975  1.00  0.00           C
ATOM   1133  CG  LYS A  64      78.673  51.323  88.275  1.00  0.00           C
ATOM   1136  CD  LYS A  64      78.993  50.273  89.355  1.00  0.00           C
ATOM   1139  CE  LYS A  64      79.733  50.843  90.565  1.00  0.00           C
ATOM   1142  NZ  LYS A  64      79.583  49.973  91.765  1.00  0.00           N
ATOM   1146  C   LYS A  64      77.573  52.883  85.985  1.00  0.00           C
ATOM   1147  O   LYS A  64      76.863  53.823  86.335  1.00  0.00           O
ATOM   1148  N   ASN A  65      78.783  53.133  85.465  1.00  0.00           N
ATOM   1150  CA  ASN A  65      79.203  54.483  85.195  1.00  0.00           C
ATOM   1152  CB  ASN A  65      80.033  55.043  86.405  1.00  0.00           C
ATOM   1155  CG  ASN A  65      80.533  56.473  86.285  1.00  0.00           C
ATOM   1156  OD1 ASN A  65      81.733  56.783  86.295  1.00  0.00           O
ATOM   1157  ND2 ASN A  65      79.593  57.443  86.175  1.00  0.00           N
ATOM   1160  C   ASN A  65      79.943  54.453  83.865  1.00  0.00           C
ATOM   1161  O   ASN A  65      80.943  55.133  83.675  1.00  0.00           O
ATOM   1162  N   ILE A  66      79.393  53.693  82.875  1.00  0.00           N
ATOM   1164  CA  ILE A  66      79.853  53.673  81.475  1.00  0.00           C
ATOM   1166  CB  ILE A  66      79.023  52.723  80.595  1.00  0.00           C
ATOM   1168  CG2 ILE A  66      79.483  52.813  79.115  1.00  0.00           C
ATOM   1172  CG1 ILE A  66      79.063  51.263  81.095  1.00  0.00           C
ATOM   1175  CD  ILE A  66      78.153  50.343  80.275  1.00  0.00           C
ATOM   1179  C   ILE A  66      79.773  55.073  80.905  1.00  0.00           C
ATOM   1180  O   ILE A  66      80.713  55.573  80.265  1.00  0.00           O
ATOM   1181  N   ALA A  67      78.643  55.723  81.245  1.00  0.00           N
ATOM   1183  CA  ALA A  67      78.593  57.033  81.855  1.00  0.00           C
ATOM   1185  CB  ALA A  67      79.913  57.753  82.065  1.00  0.00           C
ATOM   1189  C   ALA A  67      77.593  57.963  81.225  1.00  0.00           C
ATOM   1190  O   ALA A  67      77.143  57.823  80.085  1.00  0.00           O
ATOM   1191  N   GLY A  68      77.083  58.853  82.095  1.00  0.00           N
ATOM   1193  CA  GLY A  68      75.783  59.493  81.935  1.00  0.00           C
ATOM   1196  C   GLY A  68      74.673  58.493  81.685  1.00  0.00           C
ATOM   1197  O   GLY A  68      73.653  58.773  81.065  1.00  0.00           O
ATOM   1198  N   VAL A  69      74.883  57.273  82.205  1.00  0.00           N
ATOM   1200  CA  VAL A  69      73.953  56.193  82.105  1.00  0.00           C
ATOM   1202  CB  VAL A  69      74.553  54.833  81.775  1.00  0.00           C
ATOM   1204  CG1 VAL A  69      73.413  53.793  81.755  1.00  0.00           C
ATOM   1208  CG2 VAL A  69      75.243  54.853  80.395  1.00  0.00           C
ATOM   1212  C   VAL A  69      73.233  56.163  83.425  1.00  0.00           C
ATOM   1213  O   VAL A  69      73.843  56.203  84.485  1.00  0.00           O
ATOM   1214  N   GLU A  70      71.903  56.153  83.395  1.00  0.00           N
ATOM   1216  CA  GLU A  70      71.123  55.953  84.585  1.00  0.00           C
ATOM   1218  CB  GLU A  70      70.123  57.103  84.865  1.00  0.00           C
ATOM   1221  CG  GLU A  70      70.723  58.483  85.175  1.00  0.00           C
ATOM   1224  CD  GLU A  70      70.783  58.803  86.665  1.00  0.00           C
ATOM   1225  OE1 GLU A  70      69.833  58.503  87.435  1.00  0.00           O
ATOM   1226  OE2 GLU A  70      71.703  59.563  87.035  1.00  0.00           O
ATOM   1227  C   GLU A  70      70.293  54.713  84.405  1.00  0.00           C
ATOM   1228  O   GLU A  70      69.573  54.583  83.415  1.00  0.00           O
ATOM   1229  N   GLU A  71      70.343  53.823  85.395  1.00  0.00           N
ATOM   1231  CA  GLU A  71      69.523  52.653  85.475  1.00  0.00           C
ATOM   1233  CB  GLU A  71      70.363  51.433  85.935  1.00  0.00           C
ATOM   1236  CG  GLU A  71      71.773  51.393  85.285  1.00  0.00           C
ATOM   1239  CD  GLU A  71      72.813  52.183  86.075  1.00  0.00           C
ATOM   1240  OE1 GLU A  71      73.253  51.743  87.175  1.00  0.00           O
ATOM   1241  OE2 GLU A  71      73.143  53.313  85.625  1.00  0.00           O
ATOM   1242  C   GLU A  71      68.443  52.923  86.505  1.00  0.00           C
ATOM   1243  O   GLU A  71      68.683  53.183  87.685  1.00  0.00           O
ATOM   1244  N   LYS A  72      67.173  52.933  86.055  1.00  0.00           N
ATOM   1246  CA  LYS A  72      66.043  53.043  86.945  1.00  0.00           C
ATOM   1248  CB  LYS A  72      65.313  54.413  86.865  1.00  0.00           C
ATOM   1251  CG  LYS A  72      65.993  55.523  87.685  1.00  0.00           C
ATOM   1254  CD  LYS A  72      67.163  56.233  86.995  1.00  0.00           C
ATOM   1257  CE  LYS A  72      66.843  57.603  86.365  1.00  0.00           C
ATOM   1260  NZ  LYS A  72      65.843  57.483  85.285  1.00  0.00           N
ATOM   1264  C   LYS A  72      65.063  51.953  86.645  1.00  0.00           C
ATOM   1265  O   LYS A  72      64.373  52.013  85.635  1.00  0.00           O
ATOM   1266  N   LEU A  73      64.933  50.953  87.535  1.00  0.00           N
ATOM   1268  CA  LEU A  73      63.963  49.903  87.385  1.00  0.00           C
ATOM   1270  CB  LEU A  73      64.473  48.503  87.775  1.00  0.00           C
ATOM   1273  CG  LEU A  73      65.753  48.103  87.035  1.00  0.00           C
ATOM   1275  CD1 LEU A  73      66.953  48.043  87.995  1.00  0.00           C
ATOM   1279  CD2 LEU A  73      65.583  46.773  86.285  1.00  0.00           C
ATOM   1283  C   LEU A  73      62.773  50.213  88.235  1.00  0.00           C
ATOM   1284  O   LEU A  73      62.853  50.423  89.445  1.00  0.00           O
ATOM   1285  N   THR A  74      61.603  50.233  87.605  1.00  0.00           N
ATOM   1287  CA  THR A  74      60.383  50.483  88.335  1.00  0.00           C
ATOM   1289  CB  THR A  74      59.333  51.243  87.565  1.00  0.00           C
ATOM   1291  OG1 THR A  74      59.913  52.443  87.085  1.00  0.00           O
ATOM   1293  CG2 THR A  74      58.173  51.553  88.515  1.00  0.00           C
ATOM   1297  C   THR A  74      59.833  49.163  88.775  1.00  0.00           C
ATOM   1298  O   THR A  74      59.393  48.343  87.975  1.00  0.00           O
ATOM   1299  N   TYR A  75      59.803  48.933  90.095  1.00  0.00           N
ATOM   1301  CA  TYR A  75      59.163  47.793  90.695  1.00  0.00           C
ATOM   1303  CB  TYR A  75      59.833  47.463  92.075  1.00  0.00           C
ATOM   1306  CG  TYR A  75      61.143  46.763  91.815  1.00  0.00           C
ATOM   1307  CD1 TYR A  75      62.283  47.463  91.385  1.00  0.00           C
ATOM   1309  CE1 TYR A  75      63.413  46.763  90.965  1.00  0.00           C
ATOM   1311  CZ  TYR A  75      63.443  45.363  91.005  1.00  0.00           C
ATOM   1312  OH  TYR A  75      64.553  44.703  90.465  1.00  0.00           O
ATOM   1314  CD2 TYR A  75      61.203  45.373  91.915  1.00  0.00           C
ATOM   1316  CE2 TYR A  75      62.343  44.663  91.515  1.00  0.00           C
ATOM   1318  C   TYR A  75      57.673  48.003  90.865  1.00  0.00           C
ATOM   1319  O   TYR A  75      57.233  49.013  91.395  1.00  0.00           O
ATOM   1320  N   THR A  76      56.823  47.043  90.415  1.00  0.00           N
ATOM   1322  CA  THR A  76      55.413  47.073  90.825  1.00  0.00           C
ATOM   1324  CB  THR A  76      54.513  47.593  89.695  1.00  0.00           C
ATOM   1326  OG1 THR A  76      53.423  46.783  89.265  1.00  0.00           O
ATOM   1328  CG2 THR A  76      53.943  48.903  90.215  1.00  0.00           C
ATOM   1332  C   THR A  76      54.923  45.773  91.385  1.00  0.00           C
ATOM   1333  O   THR A  76      53.823  45.723  91.925  1.00  0.00           O
ATOM   1334  N   ASP A  77      55.753  44.713  91.285  1.00  0.00           N
ATOM   1336  CA  ASP A  77      55.353  43.313  91.275  1.00  0.00           C
ATOM   1338  CB  ASP A  77      54.513  42.853  92.525  1.00  0.00           C
ATOM   1341  CG  ASP A  77      53.403  41.843  92.295  1.00  0.00           C
ATOM   1342  OD1 ASP A  77      53.623  40.653  92.645  1.00  0.00           O
ATOM   1343  OD2 ASP A  77      52.283  42.233  91.845  1.00  0.00           O
ATOM   1344  C   ASP A  77      54.933  42.853  89.875  1.00  0.00           C
ATOM   1345  O   ASP A  77      55.463  41.863  89.385  1.00  0.00           O
ATOM   1346  N   THR A  78      54.033  43.553  89.155  1.00  0.00           N
ATOM   1348  CA  THR A  78      53.413  42.933  87.985  1.00  0.00           C
ATOM   1350  CB  THR A  78      52.033  43.503  87.705  1.00  0.00           C
ATOM   1352  OG1 THR A  78      51.313  43.733  88.915  1.00  0.00           O
ATOM   1354  CG2 THR A  78      51.253  42.493  86.855  1.00  0.00           C
ATOM   1358  C   THR A  78      54.253  43.103  86.715  1.00  0.00           C
ATOM   1359  O   THR A  78      54.233  42.293  85.785  1.00  0.00           O
ATOM   1360  N   TYR A  79      55.033  44.183  86.655  1.00  0.00           N
ATOM   1362  CA  TYR A  79      55.953  44.423  85.565  1.00  0.00           C
ATOM   1364  CB  TYR A  79      55.353  45.143  84.325  1.00  0.00           C
ATOM   1367  CG  TYR A  79      54.973  46.593  84.505  1.00  0.00           C
ATOM   1368  CD1 TYR A  79      55.903  47.623  84.255  1.00  0.00           C
ATOM   1370  CE1 TYR A  79      55.513  48.963  84.335  1.00  0.00           C
ATOM   1372  CZ  TYR A  79      54.193  49.283  84.645  1.00  0.00           C
ATOM   1373  OH  TYR A  79      53.793  50.623  84.755  1.00  0.00           O
ATOM   1375  CD2 TYR A  79      53.653  46.923  84.835  1.00  0.00           C
ATOM   1377  CE2 TYR A  79      53.263  48.273  84.895  1.00  0.00           C
ATOM   1379  C   TYR A  79      57.113  45.183  86.145  1.00  0.00           C
ATOM   1380  O   TYR A  79      56.983  45.883  87.155  1.00  0.00           O
ATOM   1381  N   ALA A  80      58.273  45.023  85.505  1.00  0.00           N
ATOM   1383  CA  ALA A  80      59.473  45.733  85.815  1.00  0.00           C
ATOM   1385  CB  ALA A  80      60.663  44.763  85.985  1.00  0.00           C
ATOM   1389  C   ALA A  80      59.703  46.633  84.625  1.00  0.00           C
ATOM   1390  O   ALA A  80      59.613  46.203  83.485  1.00  0.00           O
ATOM   1391  N   GLN A  81      59.953  47.923  84.835  1.00  0.00           N
ATOM   1393  CA  GLN A  81      60.223  48.823  83.725  1.00  0.00           C
ATOM   1395  CB  GLN A  81      59.123  49.913  83.595  1.00  0.00           C
ATOM   1398  CG  GLN A  81      59.513  51.363  83.175  1.00  0.00           C
ATOM   1401  CD  GLN A  81      59.933  51.533  81.715  1.00  0.00           C
ATOM   1402  OE1 GLN A  81      59.323  51.013  80.785  1.00  0.00           O
ATOM   1403  NE2 GLN A  81      60.973  52.383  81.485  1.00  0.00           N
ATOM   1406  C   GLN A  81      61.603  49.363  83.935  1.00  0.00           C
ATOM   1407  O   GLN A  81      61.813  50.113  84.875  1.00  0.00           O
ATOM   1408  N   GLU A  82      62.593  48.983  83.105  1.00  0.00           N
ATOM   1410  CA  GLU A  82      63.903  49.593  83.255  1.00  0.00           C
ATOM   1412  CB  GLU A  82      65.133  48.713  82.975  1.00  0.00           C
ATOM   1415  CG  GLU A  82      66.423  49.483  83.375  1.00  0.00           C
ATOM   1418  CD  GLU A  82      67.713  48.673  83.285  1.00  0.00           C
ATOM   1419  OE1 GLU A  82      67.963  48.053  82.215  1.00  0.00           O
ATOM   1420  OE2 GLU A  82      68.493  48.743  84.265  1.00  0.00           O
ATOM   1421  C   GLU A  82      63.923  50.803  82.365  1.00  0.00           C
ATOM   1422  O   GLU A  82      63.933  50.703  81.135  1.00  0.00           O
ATOM   1423  N   ASN A  83      63.933  52.003  82.955  1.00  0.00           N
ATOM   1425  CA  ASN A  83      64.153  53.233  82.235  1.00  0.00           C
ATOM   1427  CB  ASN A  83      63.483  54.463  82.905  1.00  0.00           C
ATOM   1430  CG  ASN A  83      63.253  55.633  81.935  1.00  0.00           C
ATOM   1431  OD1 ASN A  83      62.113  56.053  81.765  1.00  0.00           O
ATOM   1432  ND2 ASN A  83      64.303  56.123  81.225  1.00  0.00           N
ATOM   1435  C   ASN A  83      65.653  53.343  82.205  1.00  0.00           C
ATOM   1436  O   ASN A  83      66.293  53.723  83.185  1.00  0.00           O
ATOM   1437  N   VAL A  84      66.243  53.003  81.065  1.00  0.00           N
ATOM   1439  CA  VAL A  84      67.633  53.303  80.825  1.00  0.00           C
ATOM   1441  CB  VAL A  84      68.263  52.333  79.845  1.00  0.00           C
ATOM   1443  CG1 VAL A  84      69.783  52.543  79.805  1.00  0.00           C
ATOM   1447  CG2 VAL A  84      67.923  50.903  80.295  1.00  0.00           C
ATOM   1451  C   VAL A  84      67.663  54.713  80.285  1.00  0.00           C
ATOM   1452  O   VAL A  84      66.733  55.163  79.635  1.00  0.00           O
ATOM   1453  N   THR A  85      68.733  55.463  80.535  1.00  0.00           N
ATOM   1455  CA  THR A  85      69.003  56.663  79.775  1.00  0.00           C
ATOM   1457  CB  THR A  85      68.553  57.943  80.495  1.00  0.00           C
ATOM   1459  OG1 THR A  85      68.203  58.993  79.605  1.00  0.00           O
ATOM   1461  CG2 THR A  85      69.563  58.483  81.505  1.00  0.00           C
ATOM   1465  C   THR A  85      70.483  56.543  79.565  1.00  0.00           C
ATOM   1466  O   THR A  85      71.203  56.253  80.505  1.00  0.00           O
ATOM   1467  N   ILE A  86      70.963  56.663  78.315  1.00  0.00           N
ATOM   1469  CA  ILE A  86      72.373  56.593  77.965  1.00  0.00           C
ATOM   1471  CB  ILE A  86      72.633  55.633  76.785  1.00  0.00           C
ATOM   1473  CG2 ILE A  86      74.123  55.593  76.405  1.00  0.00           C
ATOM   1477  CG1 ILE A  86      72.043  54.223  77.005  1.00  0.00           C
ATOM   1480  CD  ILE A  86      72.733  53.453  78.125  1.00  0.00           C
ATOM   1484  C   ILE A  86      72.713  57.983  77.505  1.00  0.00           C
ATOM   1485  O   ILE A  86      71.993  58.503  76.655  1.00  0.00           O
ATOM   1486  N   ASP A  87      73.763  58.643  78.025  1.00  0.00           N
ATOM   1488  CA  ASP A  87      74.153  59.953  77.545  1.00  0.00           C
ATOM   1490  CB  ASP A  87      74.343  60.863  78.775  1.00  0.00           C
ATOM   1493  CG  ASP A  87      74.953  62.243  78.605  1.00  0.00           C
ATOM   1494  OD1 ASP A  87      75.733  62.443  77.645  1.00  0.00           O
ATOM   1495  OD2 ASP A  87      74.743  63.063  79.545  1.00  0.00           O
ATOM   1496  C   ASP A  87      75.353  59.813  76.625  1.00  0.00           C
ATOM   1497  O   ASP A  87      76.423  59.303  76.975  1.00  0.00           O
ATOM   1498  N   MET A  88      75.183  60.213  75.365  1.00  0.00           N
ATOM   1500  CA  MET A  88      76.063  59.923  74.275  1.00  0.00           C
ATOM   1502  CB  MET A  88      75.313  60.063  72.945  1.00  0.00           C
ATOM   1505  CG  MET A  88      74.023  59.223  72.835  1.00  0.00           C
ATOM   1508  SD  MET A  88      74.303  57.523  72.295  1.00  0.00           S
ATOM   1509  CE  MET A  88      72.793  57.573  71.315  1.00  0.00           C
ATOM   1513  C   MET A  88      77.253  60.853  74.275  1.00  0.00           C
ATOM   1514  O   MET A  88      78.253  60.603  73.615  1.00  0.00           O
ATOM   1515  N   GLU A  89      77.203  61.953  75.065  1.00  0.00           N
ATOM   1517  CA  GLU A  89      78.313  62.863  75.285  1.00  0.00           C
ATOM   1519  CB  GLU A  89      77.893  64.133  76.105  1.00  0.00           C
ATOM   1522  CG  GLU A  89      76.623  64.903  75.605  1.00  0.00           C
ATOM   1525  CD  GLU A  89      76.233  66.113  76.475  1.00  0.00           C
ATOM   1526  OE1 GLU A  89      76.973  67.133  76.415  1.00  0.00           O
ATOM   1527  OE2 GLU A  89      75.183  66.063  77.175  1.00  0.00           O
ATOM   1528  C   GLU A  89      79.463  62.083  75.945  1.00  0.00           C
ATOM   1529  O   GLU A  89      80.633  62.203  75.585  1.00  0.00           O
ATOM   1530  N   LYS A  90      79.123  61.143  76.865  1.00  0.00           N
ATOM   1532  CA  LYS A  90      80.073  60.373  77.655  1.00  0.00           C
ATOM   1534  CB  LYS A  90      80.153  61.063  79.035  1.00  0.00           C
ATOM   1537  CG  LYS A  90      80.903  60.493  80.255  1.00  0.00           C
ATOM   1540  CD  LYS A  90      82.013  59.453  79.995  1.00  0.00           C
ATOM   1543  CE  LYS A  90      82.783  59.033  81.245  1.00  0.00           C
ATOM   1546  NZ  LYS A  90      83.093  57.583  81.245  1.00  0.00           N
ATOM   1550  C   LYS A  90      79.733  58.883  77.615  1.00  0.00           C
ATOM   1551  O   LYS A  90      79.563  58.173  78.605  1.00  0.00           O
ATOM   1552  N   VAL A  91      79.693  58.323  76.395  1.00  0.00           N
ATOM   1554  CA  VAL A  91      79.623  56.883  76.155  1.00  0.00           C
ATOM   1556  CB  VAL A  91      78.793  56.493  74.935  1.00  0.00           C
ATOM   1558  CG1 VAL A  91      77.303  56.503  75.315  1.00  0.00           C
ATOM   1562  CG2 VAL A  91      79.063  57.463  73.775  1.00  0.00           C
ATOM   1566  C   VAL A  91      81.013  56.333  75.995  1.00  0.00           C
ATOM   1567  O   VAL A  91      81.873  56.913  75.335  1.00  0.00           O
ATOM   1568  N   ASP A  92      81.303  55.193  76.645  1.00  0.00           N
ATOM   1570  CA  ASP A  92      82.493  54.423  76.405  1.00  0.00           C
ATOM   1572  CB  ASP A  92      83.093  53.963  77.775  1.00  0.00           C
ATOM   1575  CG  ASP A  92      84.183  52.903  77.665  1.00  0.00           C
ATOM   1576  OD1 ASP A  92      85.233  53.223  77.045  1.00  0.00           O
ATOM   1577  OD2 ASP A  92      83.973  51.763  78.155  1.00  0.00           O
ATOM   1578  C   ASP A  92      82.093  53.283  75.475  1.00  0.00           C
ATOM   1579  O   ASP A  92      81.403  52.333  75.855  1.00  0.00           O
ATOM   1580  N   PHE A  93      82.503  53.353  74.185  1.00  0.00           N
ATOM   1582  CA  PHE A  93      82.113  52.363  73.185  1.00  0.00           C
ATOM   1584  CB  PHE A  93      82.333  52.893  71.745  1.00  0.00           C
ATOM   1587  CG  PHE A  93      81.373  54.003  71.475  1.00  0.00           C
ATOM   1588  CD1 PHE A  93      80.003  53.703  71.365  1.00  0.00           C
ATOM   1590  CE1 PHE A  93      79.063  54.713  71.115  1.00  0.00           C
ATOM   1592  CZ  PHE A  93      79.493  56.033  70.965  1.00  0.00           C
ATOM   1594  CD2 PHE A  93      81.793  55.333  71.315  1.00  0.00           C
ATOM   1596  CE2 PHE A  93      80.863  56.343  71.065  1.00  0.00           C
ATOM   1598  C   PHE A  93      82.803  51.013  73.315  1.00  0.00           C
ATOM   1599  O   PHE A  93      82.373  50.013  72.755  1.00  0.00           O
ATOM   1600  N   LYS A  94      83.883  50.963  74.095  1.00  0.00           N
ATOM   1602  CA  LYS A  94      84.573  49.753  74.475  1.00  0.00           C
ATOM   1604  CB  LYS A  94      85.763  50.163  75.365  1.00  0.00           C
ATOM   1607  CG  LYS A  94      86.783  51.073  74.655  1.00  0.00           C
ATOM   1610  CD  LYS A  94      87.923  51.453  75.605  1.00  0.00           C
ATOM   1613  CE  LYS A  94      89.053  52.223  74.935  1.00  0.00           C
ATOM   1616  NZ  LYS A  94      90.093  52.543  75.935  1.00  0.00           N
ATOM   1620  C   LYS A  94      83.723  48.783  75.285  1.00  0.00           C
ATOM   1621  O   LYS A  94      83.683  47.573  75.035  1.00  0.00           O
ATOM   1622  N   ALA A  95      83.013  49.343  76.285  1.00  0.00           N
ATOM   1624  CA  ALA A  95      82.163  48.603  77.185  1.00  0.00           C
ATOM   1626  CB  ALA A  95      82.243  49.253  78.565  1.00  0.00           C
ATOM   1630  C   ALA A  95      80.713  48.633  76.735  1.00  0.00           C
ATOM   1631  O   ALA A  95      79.933  47.753  77.095  1.00  0.00           O
ATOM   1632  N   LEU A  96      80.323  49.603  75.865  1.00  0.00           N
ATOM   1634  CA  LEU A  96      78.973  49.663  75.305  1.00  0.00           C
ATOM   1636  CB  LEU A  96      78.763  50.873  74.345  1.00  0.00           C
ATOM   1639  CG  LEU A  96      77.303  51.033  73.835  1.00  0.00           C
ATOM   1641  CD1 LEU A  96      76.363  51.513  74.945  1.00  0.00           C
ATOM   1645  CD2 LEU A  96      77.203  51.973  72.625  1.00  0.00           C
ATOM   1649  C   LEU A  96      78.583  48.373  74.595  1.00  0.00           C
ATOM   1650  O   LEU A  96      77.483  47.863  74.785  1.00  0.00           O
ATOM   1651  N   GLN A  97      79.543  47.773  73.845  1.00  0.00           N
ATOM   1653  CA  GLN A  97      79.433  46.503  73.155  1.00  0.00           C
ATOM   1655  CB  GLN A  97      80.813  46.083  72.565  1.00  0.00           C
ATOM   1658  CG  GLN A  97      81.243  46.953  71.375  1.00  0.00           C
ATOM   1661  CD  GLN A  97      82.533  46.463  70.685  1.00  0.00           C
ATOM   1662  OE1 GLN A  97      82.563  45.373  70.105  1.00  0.00           O
ATOM   1663  NE2 GLN A  97      83.583  47.313  70.685  1.00  0.00           N
ATOM   1666  C   GLN A  97      78.953  45.343  74.005  1.00  0.00           C
ATOM   1667  O   GLN A  97      78.113  44.533  73.605  1.00  0.00           O
ATOM   1668  N   GLY A  98      79.483  45.243  75.235  1.00  0.00           N
ATOM   1670  CA  GLY A  98      79.163  44.173  76.155  1.00  0.00           C
ATOM   1673  C   GLY A  98      77.833  44.333  76.815  1.00  0.00           C
ATOM   1674  O   GLY A  98      77.193  43.353  77.185  1.00  0.00           O
ATOM   1675  N   ILE A  99      77.373  45.593  77.015  1.00  0.00           N
ATOM   1677  CA  ILE A  99      76.173  45.873  77.785  1.00  0.00           C
ATOM   1679  CB  ILE A  99      76.283  47.163  78.625  1.00  0.00           C
ATOM   1681  CG2 ILE A  99      76.673  48.423  77.825  1.00  0.00           C
ATOM   1685  CG1 ILE A  99      74.983  47.433  79.415  1.00  0.00           C
ATOM   1688  CD  ILE A  99      74.403  46.203  80.105  1.00  0.00           C
ATOM   1692  C   ILE A  99      74.913  45.883  76.945  1.00  0.00           C
ATOM   1693  O   ILE A  99      74.033  45.023  77.085  1.00  0.00           O
ATOM   1694  N   SER A 100      74.813  46.833  76.025  1.00  0.00           N
ATOM   1696  CA  SER A 100      73.693  47.083  75.155  1.00  0.00           C
ATOM   1698  CB  SER A 100      72.683  48.213  75.575  1.00  0.00           C
ATOM   1701  OG  SER A 100      73.243  49.393  76.165  1.00  0.00           O
ATOM   1703  C   SER A 100      74.393  47.393  73.885  1.00  0.00           C
ATOM   1704  O   SER A 100      74.543  48.553  73.515  1.00  0.00           O
ATOM   1705  N   GLY A 101      74.903  46.333  73.225  1.00  0.00           N
ATOM   1707  CA  GLY A 101      75.933  46.483  72.205  1.00  0.00           C
ATOM   1710  C   GLY A 101      75.473  47.053  70.915  1.00  0.00           C
ATOM   1711  O   GLY A 101      76.293  47.503  70.125  1.00  0.00           O
ATOM   1712  N   ILE A 102      74.143  47.033  70.685  1.00  0.00           N
ATOM   1714  CA  ILE A 102      73.463  47.613  69.535  1.00  0.00           C
ATOM   1716  CB  ILE A 102      73.383  49.153  69.545  1.00  0.00           C
ATOM   1718  CG2 ILE A 102      72.503  49.693  68.385  1.00  0.00           C
ATOM   1722  CG1 ILE A 102      72.813  49.683  70.885  1.00  0.00           C
ATOM   1725  CD  ILE A 102      73.153  51.163  71.145  1.00  0.00           C
ATOM   1729  C   ILE A 102      74.033  47.013  68.255  1.00  0.00           C
ATOM   1730  O   ILE A 102      74.523  47.673  67.345  1.00  0.00           O
ATOM   1731  N   ASN A 103      73.983  45.663  68.135  1.00  0.00           N
ATOM   1733  CA  ASN A 103      74.703  44.973  67.075  1.00  0.00           C
ATOM   1735  CB  ASN A 103      75.183  43.573  67.535  1.00  0.00           C
ATOM   1738  CG  ASN A 103      74.033  42.653  67.925  1.00  0.00           C
ATOM   1739  OD1 ASN A 103      73.753  42.463  69.105  1.00  0.00           O
ATOM   1740  ND2 ASN A 103      73.333  42.063  66.945  1.00  0.00           N
ATOM   1743  C   ASN A 103      73.873  44.893  65.815  1.00  0.00           C
ATOM   1744  O   ASN A 103      74.083  44.003  64.985  1.00  0.00           O
ATOM   1745  N   VAL A 104      72.903  45.803  65.645  1.00  0.00           N
ATOM   1747  CA  VAL A 104      72.153  45.973  64.415  1.00  0.00           C
ATOM   1749  CB  VAL A 104      71.083  47.043  64.585  1.00  0.00           C
ATOM   1751  CG1 VAL A 104      70.293  47.153  63.265  1.00  0.00           C
ATOM   1755  CG2 VAL A 104      70.153  46.653  65.755  1.00  0.00           C
ATOM   1759  C   VAL A 104      73.073  46.363  63.275  1.00  0.00           C
ATOM   1760  O   VAL A 104      72.973  45.873  62.155  1.00  0.00           O
ATOM   1761  N   SER A 105      74.053  47.233  63.585  1.00  0.00           N
ATOM   1763  CA  SER A 105      75.163  47.473  62.695  1.00  0.00           C
ATOM   1765  CB  SER A 105      74.923  48.683  61.745  1.00  0.00           C
ATOM   1768  OG  SER A 105      75.133  49.973  62.315  1.00  0.00           O
ATOM   1770  C   SER A 105      76.353  47.703  63.585  1.00  0.00           C
ATOM   1771  O   SER A 105      76.253  48.333  64.635  1.00  0.00           O
ATOM   1772  N   ALA A 106      77.543  47.223  63.195  1.00  0.00           N
ATOM   1774  CA  ALA A 106      78.713  47.473  64.015  1.00  0.00           C
ATOM   1776  CB  ALA A 106      79.863  46.483  63.685  1.00  0.00           C
ATOM   1780  C   ALA A 106      79.193  48.883  63.795  1.00  0.00           C
ATOM   1781  O   ALA A 106      79.893  49.443  64.635  1.00  0.00           O
ATOM   1782  N   GLU A 107      78.853  49.493  62.645  1.00  0.00           N
ATOM   1784  CA  GLU A 107      79.153  50.873  62.325  1.00  0.00           C
ATOM   1786  CB  GLU A 107      78.673  51.223  60.885  1.00  0.00           C
ATOM   1789  CG  GLU A 107      79.463  50.663  59.665  1.00  0.00           C
ATOM   1792  CD  GLU A 107      80.013  49.253  59.825  1.00  0.00           C
ATOM   1793  OE1 GLU A 107      79.253  48.323  60.165  1.00  0.00           O
ATOM   1794  OE2 GLU A 107      81.263  49.113  59.755  1.00  0.00           O
ATOM   1795  C   GLU A 107      78.553  51.853  63.305  1.00  0.00           C
ATOM   1796  O   GLU A 107      79.293  52.633  63.905  1.00  0.00           O
ATOM   1797  N   ASP A 108      77.233  51.813  63.575  1.00  0.00           N
ATOM   1799  CA  ASP A 108      76.573  52.733  64.495  1.00  0.00           C
ATOM   1801  CB  ASP A 108      75.023  52.563  64.425  1.00  0.00           C
ATOM   1804  CG  ASP A 108      74.273  53.683  65.145  1.00  0.00           C
ATOM   1805  OD1 ASP A 108      74.663  54.863  64.945  1.00  0.00           O
ATOM   1806  OD2 ASP A 108      73.253  53.383  65.815  1.00  0.00           O
ATOM   1807  C   ASP A 108      77.093  52.583  65.915  1.00  0.00           C
ATOM   1808  O   ASP A 108      77.373  53.543  66.625  1.00  0.00           O
ATOM   1809  N   ALA A 109      77.283  51.333  66.355  1.00  0.00           N
ATOM   1811  CA  ALA A 109      77.733  51.073  67.695  1.00  0.00           C
ATOM   1813  CB  ALA A 109      77.383  49.623  68.045  1.00  0.00           C
ATOM   1817  C   ALA A 109      79.213  51.333  67.975  1.00  0.00           C
ATOM   1818  O   ALA A 109      79.563  51.643  69.115  1.00  0.00           O
ATOM   1819  N   LYS A 110      80.123  51.213  66.975  1.00  0.00           N
ATOM   1821  CA  LYS A 110      81.563  51.393  67.175  1.00  0.00           C
ATOM   1823  CB  LYS A 110      82.413  50.323  66.405  1.00  0.00           C
ATOM   1826  CG  LYS A 110      82.293  48.923  67.055  1.00  0.00           C
ATOM   1829  CD  LYS A 110      82.803  47.683  66.305  1.00  0.00           C
ATOM   1832  CE  LYS A 110      82.543  46.423  67.165  1.00  0.00           C
ATOM   1835  NZ  LYS A 110      82.783  45.113  66.505  1.00  0.00           N
ATOM   1839  C   LYS A 110      82.053  52.793  66.845  1.00  0.00           C
ATOM   1840  O   LYS A 110      82.993  53.303  67.445  1.00  0.00           O
ATOM   1841  N   LYS A 111      81.383  53.473  65.895  1.00  0.00           N
ATOM   1843  CA  LYS A 111      81.883  54.703  65.295  1.00  0.00           C
ATOM   1845  CB  LYS A 111      81.683  54.673  63.755  1.00  0.00           C
ATOM   1848  CG  LYS A 111      82.273  53.443  63.055  1.00  0.00           C
ATOM   1851  CD  LYS A 111      81.853  53.373  61.575  1.00  0.00           C
ATOM   1854  CE  LYS A 111      82.663  52.413  60.685  1.00  0.00           C
ATOM   1857  NZ  LYS A 111      82.673  51.023  61.175  1.00  0.00           N
ATOM   1861  C   LYS A 111      81.183  55.913  65.865  1.00  0.00           C
ATOM   1862  O   LYS A 111      81.283  57.033  65.355  1.00  0.00           O
ATOM   1863  N   GLY A 112      80.453  55.723  66.975  1.00  0.00           N
ATOM   1865  CA  GLY A 112      79.553  56.703  67.545  1.00  0.00           C
ATOM   1868  C   GLY A 112      78.223  56.783  66.865  1.00  0.00           C
ATOM   1869  O   GLY A 112      78.123  56.793  65.645  1.00  0.00           O
ATOM   1870  N   ILE A 113      77.153  56.883  67.685  1.00  0.00           N
ATOM   1872  CA  ILE A 113      75.803  57.073  67.195  1.00  0.00           C
ATOM   1874  CB  ILE A 113      74.723  56.833  68.255  1.00  0.00           C
ATOM   1876  CG2 ILE A 113      73.333  57.233  67.685  1.00  0.00           C
ATOM   1880  CG1 ILE A 113      74.623  55.343  68.685  1.00  0.00           C
ATOM   1883  CD  ILE A 113      75.763  54.803  69.555  1.00  0.00           C
ATOM   1887  C   ILE A 113      75.633  58.433  66.555  1.00  0.00           C
ATOM   1888  O   ILE A 113      75.873  59.473  67.185  1.00  0.00           O
ATOM   1889  N   THR A 114      75.133  58.403  65.315  1.00  0.00           N
ATOM   1891  CA  THR A 114      74.863  59.523  64.425  1.00  0.00           C
ATOM   1893  CB  THR A 114      75.653  59.453  63.125  1.00  0.00           C
ATOM   1895  OG1 THR A 114      77.023  59.483  63.445  1.00  0.00           O
ATOM   1897  CG2 THR A 114      75.393  60.643  62.205  1.00  0.00           C
ATOM   1901  C   THR A 114      73.403  59.423  64.095  1.00  0.00           C
ATOM   1902  O   THR A 114      72.833  58.333  64.075  1.00  0.00           O
ATOM   1903  N   MET A 115      72.713  60.553  63.865  1.00  0.00           N
ATOM   1905  CA  MET A 115      71.303  60.553  63.535  1.00  0.00           C
ATOM   1907  CB  MET A 115      70.823  62.013  63.365  1.00  0.00           C
ATOM   1910  CG  MET A 115      69.393  62.243  63.845  1.00  0.00           C
ATOM   1913  SD  MET A 115      68.153  61.293  62.935  1.00  0.00           S
ATOM   1914  CE  MET A 115      66.823  61.473  64.135  1.00  0.00           C
ATOM   1918  C   MET A 115      70.993  59.773  62.255  1.00  0.00           C
ATOM   1919  O   MET A 115      70.123  58.903  62.245  1.00  0.00           O
ATOM   1920  N   ALA A 116      71.773  60.003  61.175  1.00  0.00           N
ATOM   1922  CA  ALA A 116      71.603  59.303  59.915  1.00  0.00           C
ATOM   1924  CB  ALA A 116      72.703  59.783  58.945  1.00  0.00           C
ATOM   1928  C   ALA A 116      71.713  57.793  60.045  1.00  0.00           C
ATOM   1929  O   ALA A 116      70.853  57.043  59.575  1.00  0.00           O
ATOM   1930  N   GLN A 117      72.753  57.343  60.805  1.00  0.00           N
ATOM   1932  CA  GLN A 117      72.903  55.953  61.185  1.00  0.00           C
ATOM   1934  CB  GLN A 117      74.203  55.723  61.995  1.00  0.00           C
ATOM   1937  CG  GLN A 117      75.513  56.003  61.225  1.00  0.00           C
ATOM   1940  CD  GLN A 117      76.783  55.743  62.045  1.00  0.00           C
ATOM   1941  OE1 GLN A 117      77.813  55.303  61.535  1.00  0.00           O
ATOM   1942  NE2 GLN A 117      76.713  56.063  63.345  1.00  0.00           N
ATOM   1945  C   GLN A 117      71.723  55.443  61.985  1.00  0.00           C
ATOM   1946  O   GLN A 117      71.083  54.493  61.545  1.00  0.00           O
ATOM   1947  N   MET A 118      71.343  56.133  63.085  1.00  0.00           N
ATOM   1949  CA  MET A 118      70.313  55.743  64.025  1.00  0.00           C
ATOM   1951  CB  MET A 118      70.163  56.833  65.115  1.00  0.00           C
ATOM   1954  CG  MET A 118      68.983  56.643  66.095  1.00  0.00           C
ATOM   1957  SD  MET A 118      68.943  55.093  67.035  1.00  0.00           S
ATOM   1958  CE  MET A 118      70.583  55.303  67.745  1.00  0.00           C
ATOM   1962  C   MET A 118      68.973  55.513  63.375  1.00  0.00           C
ATOM   1963  O   MET A 118      68.323  54.493  63.575  1.00  0.00           O
ATOM   1964  N   GLU A 119      68.553  56.433  62.505  1.00  0.00           N
ATOM   1966  CA  GLU A 119      67.413  56.173  61.655  1.00  0.00           C
ATOM   1968  CB  GLU A 119      67.103  57.443  60.845  1.00  0.00           C
ATOM   1971  CG  GLU A 119      66.413  58.503  61.725  1.00  0.00           C
ATOM   1974  CD  GLU A 119      64.913  58.293  61.795  1.00  0.00           C
ATOM   1975  OE1 GLU A 119      64.463  57.373  62.535  1.00  0.00           O
ATOM   1976  OE2 GLU A 119      64.183  59.013  61.065  1.00  0.00           O
ATOM   1977  C   GLU A 119      67.543  54.973  60.745  1.00  0.00           C
ATOM   1978  O   GLU A 119      66.743  54.043  60.845  1.00  0.00           O
ATOM   1979  N   LEU A 120      68.593  54.893  59.895  1.00  0.00           N
ATOM   1981  CA  LEU A 120      68.743  53.793  58.955  1.00  0.00           C
ATOM   1983  CB  LEU A 120      70.003  54.003  58.065  1.00  0.00           C
ATOM   1986  CG  LEU A 120      70.213  52.943  56.955  1.00  0.00           C
ATOM   1988  CD1 LEU A 120      69.113  53.013  55.875  1.00  0.00           C
ATOM   1992  CD2 LEU A 120      71.603  53.093  56.305  1.00  0.00           C
ATOM   1996  C   LEU A 120      68.833  52.433  59.615  1.00  0.00           C
ATOM   1997  O   LEU A 120      68.143  51.493  59.225  1.00  0.00           O
ATOM   1998  N   VAL A 121      69.653  52.293  60.675  1.00  0.00           N
ATOM   2000  CA  VAL A 121      69.793  51.093  61.475  1.00  0.00           C
ATOM   2002  CB  VAL A 121      70.993  51.143  62.425  1.00  0.00           C
ATOM   2004  CG1 VAL A 121      72.283  51.443  61.635  1.00  0.00           C
ATOM   2008  CG2 VAL A 121      70.783  52.163  63.555  1.00  0.00           C
ATOM   2012  C   VAL A 121      68.533  50.713  62.235  1.00  0.00           C
ATOM   2013  O   VAL A 121      68.213  49.543  62.375  1.00  0.00           O
ATOM   2014  N   MET A 122      67.763  51.673  62.785  1.00  0.00           N
ATOM   2016  CA  MET A 122      66.483  51.343  63.405  1.00  0.00           C
ATOM   2018  CB  MET A 122      65.933  52.493  64.265  1.00  0.00           C
ATOM   2021  CG  MET A 122      66.743  52.693  65.565  1.00  0.00           C
ATOM   2024  SD  MET A 122      66.713  51.243  66.645  1.00  0.00           S
ATOM   2025  CE  MET A 122      67.673  51.963  67.975  1.00  0.00           C
ATOM   2029  C   MET A 122      65.433  50.813  62.455  1.00  0.00           C
ATOM   2030  O   MET A 122      64.733  49.843  62.755  1.00  0.00           O
ATOM   2031  N   LYS A 123      65.363  51.413  61.245  1.00  0.00           N
ATOM   2033  CA  LYS A 123      64.613  50.843  60.145  1.00  0.00           C
ATOM   2035  CB  LYS A 123      64.603  51.753  58.875  1.00  0.00           C
ATOM   2038  CG  LYS A 123      64.263  53.253  59.025  1.00  0.00           C
ATOM   2041  CD  LYS A 123      63.143  53.653  60.025  1.00  0.00           C
ATOM   2044  CE  LYS A 123      63.113  55.183  60.255  1.00  0.00           C
ATOM   2047  NZ  LYS A 123      62.063  55.583  61.185  1.00  0.00           N
ATOM   2051  C   LYS A 123      65.163  49.443  59.795  1.00  0.00           C
ATOM   2052  O   LYS A 123      64.433  48.463  59.695  1.00  0.00           O
ATOM   2053  N   ALA A 124      66.503  49.273  59.695  1.00  0.00           N
ATOM   2055  CA  ALA A 124      67.123  47.983  59.405  1.00  0.00           C
ATOM   2057  CB  ALA A 124      68.653  48.153  59.315  1.00  0.00           C
ATOM   2061  C   ALA A 124      66.783  46.873  60.415  1.00  0.00           C
ATOM   2062  O   ALA A 124      66.463  45.743  60.065  1.00  0.00           O
ATOM   2063  N   ALA A 125      66.743  47.253  61.695  1.00  0.00           N
ATOM   2065  CA  ALA A 125      66.323  46.453  62.825  1.00  0.00           C
ATOM   2067  CB  ALA A 125      66.613  47.233  64.115  1.00  0.00           C
ATOM   2071  C   ALA A 125      64.843  46.073  62.855  1.00  0.00           C
ATOM   2072  O   ALA A 125      64.403  45.313  63.715  1.00  0.00           O
ATOM   2073  N   GLY A 126      64.053  46.623  61.905  1.00  0.00           N
ATOM   2075  CA  GLY A 126      62.653  46.293  61.665  1.00  0.00           C
ATOM   2078  C   GLY A 126      61.753  46.753  62.765  1.00  0.00           C
ATOM   2079  O   GLY A 126      60.663  46.203  62.975  1.00  0.00           O
ATOM   2080  N   PHE A 127      62.173  47.773  63.515  1.00  0.00           N
ATOM   2082  CA  PHE A 127      61.413  48.293  64.615  1.00  0.00           C
ATOM   2084  CB  PHE A 127      62.303  48.933  65.695  1.00  0.00           C
ATOM   2087  CG  PHE A 127      63.283  47.983  66.345  1.00  0.00           C
ATOM   2088  CD1 PHE A 127      62.903  46.743  66.885  1.00  0.00           C
ATOM   2090  CE1 PHE A 127      63.793  46.023  67.695  1.00  0.00           C
ATOM   2092  CZ  PHE A 127      65.073  46.513  67.935  1.00  0.00           C
ATOM   2094  CD2 PHE A 127      64.593  48.423  66.545  1.00  0.00           C
ATOM   2096  CE2 PHE A 127      65.483  47.703  67.335  1.00  0.00           C
ATOM   2098  C   PHE A 127      60.433  49.353  64.165  1.00  0.00           C
ATOM   2099  O   PHE A 127      60.743  50.223  63.355  1.00  0.00           O
ATOM   2100  N   LYS A 128      59.223  49.333  64.745  1.00  0.00           N
ATOM   2102  CA  LYS A 128      58.213  50.343  64.495  1.00  0.00           C
ATOM   2104  CB  LYS A 128      56.803  49.823  64.875  1.00  0.00           C
ATOM   2107  CG  LYS A 128      56.413  48.443  64.315  1.00  0.00           C
ATOM   2110  CD  LYS A 128      55.143  47.873  64.965  1.00  0.00           C
ATOM   2113  CE  LYS A 128      55.313  47.463  66.435  1.00  0.00           C
ATOM   2116  NZ  LYS A 128      54.033  47.033  67.055  1.00  0.00           N
ATOM   2120  C   LYS A 128      58.483  51.563  65.365  1.00  0.00           C
ATOM   2121  O   LYS A 128      58.453  51.493  66.605  1.00  0.00           O
ATOM   2122  N   GLU A 129      58.713  52.733  64.755  1.00  0.00           N
ATOM   2124  CA  GLU A 129      58.593  53.993  65.455  1.00  0.00           C
ATOM   2126  CB  GLU A 129      59.333  55.163  64.775  1.00  0.00           C
ATOM   2129  CG  GLU A 129      58.793  55.613  63.395  1.00  0.00           C
ATOM   2132  CD  GLU A 129      58.883  54.553  62.305  1.00  0.00           C
ATOM   2133  OE1 GLU A 129      60.013  54.123  61.955  1.00  0.00           O
ATOM   2134  OE2 GLU A 129      57.803  54.133  61.795  1.00  0.00           O
ATOM   2135  C   GLU A 129      57.183  54.303  65.935  1.00  0.00           C
ATOM   2136  O   GLU A 129      56.203  53.853  65.365  1.00  0.00           O
ATOM   2137  N   VAL A 130      57.053  55.023  67.075  1.00  0.00           N
ATOM   2139  CA  VAL A 130      55.753  55.543  67.505  1.00  0.00           C
ATOM   2141  CB  VAL A 130      55.493  55.373  69.015  1.00  0.00           C
ATOM   2143  CG1 VAL A 130      56.623  55.933  69.895  1.00  0.00           C
ATOM   2147  CG2 VAL A 130      54.183  56.063  69.425  1.00  0.00           C
ATOM   2151  C   VAL A 130      55.633  56.993  67.115  1.00  0.00           C
ATOM   2152  O   VAL A 130      54.563  57.463  66.725  1.00  0.00           O
ATOM   2153  N   LYS A 131      56.793  57.693  67.175  1.00  0.00           N
ATOM   2155  CA  LYS A 131      57.013  58.953  66.515  1.00  0.00           C
ATOM   2157  CB  LYS A 131      56.743  58.763  64.995  1.00  0.00           C
ATOM   2160  CG  LYS A 131      56.753  60.023  64.155  1.00  0.00           C
ATOM   2163  CD  LYS A 131      58.143  60.603  64.155  1.00  0.00           C
ATOM   2166  CE  LYS A 131      58.153  62.033  63.695  1.00  0.00           C
ATOM   2169  NZ  LYS A 131      59.533  62.403  63.815  1.00  0.00           N
ATOM   2173  C   LYS A 131      56.363  60.203  67.195  1.00  0.00           C
ATOM   2174  OT1 LYS A 131      55.153  60.183  67.535  1.00  0.00           O
ATOM   2175  OT2 LYS A 131      57.103  61.203  67.415  1.00  0.00           O
ATOM   2176  NH3 POPEB 132      73.683  80.573  61.415  1.00  0.00           N
ATOM   2180  C12 POPEB 132      72.533  79.753  61.945  1.00  0.00           C
ATOM   2183  C11 POPEB 132      71.413  80.613  62.545  1.00  0.00           C
ATOM   2186  P   POPEB 132      68.823  80.323  62.885  1.00  0.00           P
ATOM   2187  O13 POPEB 132      68.963  80.423  64.345  1.00  0.00           O
ATOM   2188  O14 POPEB 132      68.173  81.513  62.315  1.00  0.00           O
ATOM   2189  O11 POPEB 132      67.853  79.113  62.615  1.00  0.00           O
ATOM   2190  O12 POPEB 132      70.173  80.043  62.145  1.00  0.00           O
ATOM   2191  C1  POPEB 132      68.143  78.073  61.685  1.00  0.00           C
ATOM   2194  C2  POPEB 132      67.213  78.143  60.445  1.00  0.00           C
ATOM   2196  O21 POPEB 132      67.793  77.403  59.375  1.00  0.00           O
ATOM   2197  C21 POPEB 132      68.623  78.023  58.545  1.00  0.00           C
ATOM   2198  O22 POPEB 132      69.353  78.963  58.815  1.00  0.00           O
ATOM   2199  C22 POPEB 132      68.573  77.263  57.215  1.00  0.00           C
ATOM   2202  C3  POPEB 132      66.813  79.603  60.035  1.00  0.00           C
ATOM   2205  O31 POPEB 132      66.263  79.633  58.685  1.00  0.00           O
ATOM   2206  C31 POPEB 132      66.293  80.833  58.115  1.00  0.00           C
ATOM   2207  O32 POPEB 132      66.533  81.893  58.685  1.00  0.00           O
ATOM   2208  C32 POPEB 132      65.953  80.683  56.625  1.00  0.00           C
ATOM   2211  C23 POPEB 132      68.613  78.023  55.875  1.00  0.00           C
ATOM   2214  C24 POPEB 132      68.643  77.023  54.705  1.00  0.00           C
ATOM   2217  C25 POPEB 132      68.103  77.593  53.385  1.00  0.00           C
ATOM   2220  C26 POPEB 132      68.123  76.553  52.255  1.00  0.00           C
ATOM   2223  C27 POPEB 132      67.733  77.163  50.895  1.00  0.00           C
ATOM   2226  C28 POPEB 132      67.343  76.103  49.855  1.00  0.00           C
ATOM   2229  C29 POPEB 132      67.593  76.563  48.445  1.00  0.00           C
ATOM   2231 0C21 POPEB 132      67.043  76.073  47.325  1.00  0.00           C
ATOM   2233 1C21 POPEB 132      66.063  74.923  47.245  1.00  0.00           C
ATOM   2236 2C21 POPEB 132      66.813  73.583  47.235  1.00  0.00           C
ATOM   2239 3C21 POPEB 132      65.893  72.343  47.145  1.00  0.00           C
ATOM   2242 4C21 POPEB 132      66.743  71.073  47.205  1.00  0.00           C
ATOM   2245 5C21 POPEB 132      65.943  69.783  47.425  1.00  0.00           C
ATOM   2248 6C21 POPEB 132      66.863  68.553  47.425  1.00  0.00           C
ATOM   2251 7C21 POPEB 132      66.123  67.233  47.665  1.00  0.00           C
ATOM   2254 8C21 POPEB 132      67.073  66.033  47.735  1.00  0.00           C
ATOM   2258  C33 POPEB 132      66.903  81.433  55.655  1.00  0.00           C
ATOM   2261  C34 POPEB 132      66.343  81.353  54.225  1.00  0.00           C
ATOM   2264  C35 POPEB 132      66.943  82.313  53.185  1.00  0.00           C
ATOM   2267  C36 POPEB 132      68.453  82.183  52.945  1.00  0.00           C
ATOM   2270  C37 POPEB 132      68.913  83.083  51.785  1.00  0.00           C
ATOM   2273  C38 POPEB 132      70.393  82.953  51.395  1.00  0.00           C
ATOM   2276  C39 POPEB 132      70.753  83.813  50.175  1.00  0.00           C
ATOM   2279 0C31 POPEB 132      72.153  83.523  49.605  1.00  0.00           C
ATOM   2282 1C31 POPEB 132      72.463  84.413  48.395  1.00  0.00           C
ATOM   2285 2C31 POPEB 132      73.293  83.703  47.325  1.00  0.00           C
ATOM   2288 3C31 POPEB 132      73.453  84.513  46.035  1.00  0.00           C
ATOM   2291 4C31 POPEB 132      73.833  83.613  44.855  1.00  0.00           C
ATOM   2294 5C31 POPEB 132      74.183  84.393  43.575  1.00  0.00           C
ATOM   2297 6C31 POPEB 132      74.553  83.463  42.415  1.00  0.00           C
ATOM   2301  NH3 POPEC 133      15.003  41.013  13.615  1.00  0.00           N
ATOM   2305  C12 POPEC 133      13.973  41.833  12.895  1.00  0.00           C
ATOM   2308  C11 POPEC 133      14.203  43.353  13.075  1.00  0.00           C
ATOM   2311  P   POPEC 133      12.143  44.653  12.015  1.00  0.00           P
ATOM   2312  O13 POPEC 133      12.133  46.003  12.635  1.00  0.00           O
ATOM   2313  O14 POPEC 133      11.513  44.483  10.695  1.00  0.00           O
ATOM   2314  O11 POPEC 133      11.493  43.603  13.035  1.00  0.00           O
ATOM   2315  O12 POPEC 133      13.623  44.083  11.985  1.00  0.00           O
ATOM   2316  C1  POPEC 133      10.263  43.843  13.735  1.00  0.00           C
ATOM   2319  C2  POPEC 133      10.483  43.953  15.275  1.00  0.00           C
ATOM   2321  O21 POPEC 133       9.233  44.193  15.955  1.00  0.00           O
ATOM   2322  C21 POPEC 133       8.483  43.143  16.225  1.00  0.00           C
ATOM   2323  O22 POPEC 133       8.633  42.013  15.795  1.00  0.00           O
ATOM   2324  C22 POPEC 133       7.443  43.563  17.275  1.00  0.00           C
ATOM   2327  C3  POPEC 133      11.453  45.113  15.615  1.00  0.00           C
ATOM   2330  O31 POPEC 133      11.533  45.463  17.015  1.00  0.00           O
ATOM   2331  C31 POPEC 133      12.283  44.673  17.765  1.00  0.00           C
ATOM   2332  O32 POPEC 133      12.863  43.663  17.395  1.00  0.00           O
ATOM   2333  C32 POPEC 133      12.403  45.263  19.175  1.00  0.00           C
ATOM   2336  C23 POPEC 133       7.943  43.343  18.725  1.00  0.00           C
ATOM   2339  C24 POPEC 133       6.833  43.443  19.775  1.00  0.00           C
ATOM   2342  C25 POPEC 133       7.153  42.723  21.105  1.00  0.00           C
ATOM   2345  C26 POPEC 133       8.063  43.503  22.085  1.00  0.00           C
ATOM   2348  C27 POPEC 133       7.993  42.913  23.505  1.00  0.00           C
ATOM   2351  C28 POPEC 133       8.533  43.833  24.635  1.00  0.00           C
ATOM   2354  C29 POPEC 133       9.933  43.553  25.135  1.00  0.00           C
ATOM   2356 0C21 POPEC 133      10.263  42.993  26.315  1.00  0.00           C
ATOM   2358 1C21 POPEC 133       9.333  42.453  27.365  1.00  0.00           C
ATOM   2361 2C21 POPEC 133       9.333  43.143  28.755  1.00  0.00           C
ATOM   2364 3C21 POPEC 133       8.513  42.313  29.755  1.00  0.00           C
ATOM   2367 4C21 POPEC 133       8.593  42.763  31.225  1.00  0.00           C
ATOM   2370 5C21 POPEC 133       7.773  41.823  32.125  1.00  0.00           C
ATOM   2373 6C21 POPEC 133       7.803  42.183  33.615  1.00  0.00           C
ATOM   2376 7C21 POPEC 133       6.933  41.233  34.445  1.00  0.00           C
ATOM   2379 8C21 POPEC 133       6.723  41.693  35.885  1.00  0.00           C
ATOM   2383  C33 POPEC 133      13.093  44.293  20.155  1.00  0.00           C
ATOM   2386  C34 POPEC 133      12.963  44.633  21.645  1.00  0.00           C
ATOM   2389  C35 POPEC 133      13.773  45.833  22.155  1.00  0.00           C
ATOM   2392  C36 POPEC 133      13.893  45.743  23.685  1.00  0.00           C
ATOM   2395  C37 POPEC 133      14.523  46.953  24.385  1.00  0.00           C
ATOM   2398  C38 POPEC 133      14.893  46.663  25.855  1.00  0.00           C
ATOM   2401  C39 POPEC 133      13.673  46.333  26.735  1.00  0.00           C
ATOM   2404 0C31 POPEC 133      14.013  46.073  28.205  1.00  0.00           C
ATOM   2407 1C31 POPEC 133      12.843  45.423  28.965  1.00  0.00           C
ATOM   2410 2C31 POPEC 133      13.023  45.453  30.495  1.00  0.00           C
ATOM   2413 3C31 POPEC 133      11.913  44.703  31.255  1.00  0.00           C
ATOM   2416 4C31 POPEC 133      12.243  44.593  32.745  1.00  0.00           C
ATOM   2419 5C31 POPEC 133      11.273  43.713  33.555  1.00  0.00           C
ATOM   2422 6C31 POPEC 133      11.743  43.463  34.995  1.00  0.00           C
ATOM   2426  NH3 POPED 134     117.333 120.569  11.845  1.00  0.00           N
ATOM   2430  C12 POPED 134     118.133 120.869  13.085  1.00  0.00           C
ATOM   2433  C11 POPED 134     117.323 121.549  14.205  1.00  0.00           C
ATOM   2436  P   POPED 134     114.903 122.279  13.345  1.00  0.00           P
ATOM   2437  O13 POPED 134     115.663 122.729  12.155  1.00  0.00           O
ATOM   2438  O14 POPED 134     113.673 121.459  13.115  1.00  0.00           O
ATOM   2439  O11 POPED 134     114.533 123.469  14.285  1.00  0.00           O
ATOM   2440  O12 POPED 134     115.903 121.349  14.145  1.00  0.00           O
ATOM   2441  C1  POPED 134     115.173 123.949  15.455  1.00  0.00           C
ATOM   2444  C2  POPED 134     114.653 123.219  16.735  1.00  0.00           C
ATOM   2446  O21 POPED 134     114.313 124.129  17.795  1.00  0.00           O
ATOM   2447  C21 POPED 134     115.263 124.889  18.305  1.00  0.00           C
ATOM   2448  O22 POPED 134     116.413 124.959  17.915  1.00  0.00           O
ATOM   2449  C22 POPED 134     114.713 125.629  19.525  1.00  0.00           C
ATOM   2452  C3  POPED 134     115.593 122.069  17.225  1.00  0.00           C
ATOM   2455  O31 POPED 134     114.883 121.159  18.065  1.00  0.00           O
ATOM   2456  C31 POPED 134     115.413 120.619  19.175  1.00  0.00           C
ATOM   2457  O32 POPED 134     114.983 119.613  19.715  1.00  0.00           O
ATOM   2458  C32 POPED 134     116.533 121.449  19.805  1.00  0.00           C
ATOM   2461  C23 POPED 134     115.803 125.959  20.575  1.00  0.00           C
ATOM   2464  C24 POPED 134     115.233 126.649  21.815  1.00  0.00           C
ATOM   2467  C25 POPED 134     116.303 127.099  22.825  1.00  0.00           C
ATOM   2470  C26 POPED 134     116.773 126.009  23.805  1.00  0.00           C
ATOM   2473  C27 POPED 134     117.323 126.609  25.115  1.00  0.00           C
ATOM   2476  C28 POPED 134     117.613 125.569  26.215  1.00  0.00           C
ATOM   2479  C29 POPED 134     117.683 126.229  27.565  1.00  0.00           C
ATOM   2481 0C21 POPED 134     117.403 125.639  28.745  1.00  0.00           C
ATOM   2483 1C21 POPED 134     117.123 124.169  28.935  1.00  0.00           C
ATOM   2486 2C21 POPED 134     117.663 123.609  30.275  1.00  0.00           C
ATOM   2489 3C21 POPED 134     119.073 124.099  30.645  1.00  0.00           C
ATOM   2492 4C21 POPED 134     119.573 123.539  31.975  1.00  0.00           C
ATOM   2495 5C21 POPED 134     120.003 122.069  31.925  1.00  0.00           C
ATOM   2498 6C21 POPED 134     120.633 121.639  33.255  1.00  0.00           C
ATOM   2501 7C21 POPED 134     120.893 120.139  33.315  1.00  0.00           C
ATOM   2504 8C21 POPED 134     121.093 119.603  34.735  1.00  0.00           C
ATOM   2508  C33 POPED 134     116.663 121.109  21.305  1.00  0.00           C
ATOM   2511  C34 POPED 134     117.183 122.309  22.105  1.00  0.00           C
ATOM   2514  C35 POPED 134     116.923 122.139  23.605  1.00  0.00           C
ATOM   2517  C36 POPED 134     118.173 121.859  24.425  1.00  0.00           C
ATOM   2520  C37 POPED 134     117.793 121.599  25.875  1.00  0.00           C
ATOM   2523  C38 POPED 134     118.873 120.879  26.675  1.00  0.00           C
ATOM   2526  C39 POPED 134     120.153 121.679  26.895  1.00  0.00           C
ATOM   2529 0C31 POPED 134     121.233 120.749  27.445  1.00  0.00           C
ATOM   2532 1C31 POPED 134     122.493 121.459  27.935  1.00  0.00           C
ATOM   2535 2C31 POPED 134     123.413 120.469  28.665  1.00  0.00           C
ATOM   2538 3C31 POPED 134     124.603 121.179  29.315  1.00  0.00           C
ATOM   2541 4C31 POPED 134     125.153 120.419  30.525  1.00  0.00           C
ATOM   2544 5C31 POPED 134     126.353 121.159  31.135  1.00  0.00           C
ATOM   2547 6C31 POPED 134     126.993 120.449  32.315  1.00  0.00           C
ATOM   2551  NH3 POPEE 135      96.933  90.723  19.205  1.00  0.00           N
ATOM   2555  C12 POPEE 135      97.623  89.803  18.245  1.00  0.00           C
ATOM   2558  C11 POPEE 135      96.653  88.783  17.665  1.00  0.00           C
ATOM   2561  P   POPEE 135      96.433  86.193  17.815  1.00  0.00           P
ATOM   2562  O13 POPEE 135      94.993  86.513  17.795  1.00  0.00           O
ATOM   2563  O14 POPEE 135      96.933  85.283  16.775  1.00  0.00           O
ATOM   2564  O11 POPEE 135      96.843  85.663  19.255  1.00  0.00           O
ATOM   2565  O12 POPEE 135      97.283  87.513  17.685  1.00  0.00           O
ATOM   2566  C1  POPEE 135      96.643  86.573  20.345  1.00  0.00           C
ATOM   2569  C2  POPEE 135      96.453  85.823  21.695  1.00  0.00           C
ATOM   2571  O21 POPEE 135      95.943  86.613  22.765  1.00  0.00           O
ATOM   2572  C21 POPEE 135      95.933  87.923  22.795  1.00  0.00           C
ATOM   2573  O22 POPEE 135      96.383  88.713  21.985  1.00  0.00           O
ATOM   2574  C22 POPEE 135      95.193  88.343  24.075  1.00  0.00           C
ATOM   2577  C3  POPEE 135      97.753  85.083  22.135  1.00  0.00           C
ATOM   2580  O31 POPEE 135      97.633  84.443  23.425  1.00  0.00           O
ATOM   2581  C31 POPEE 135      97.983  85.173  24.475  1.00  0.00           C
ATOM   2582  O32 POPEE 135      98.413  86.313  24.455  1.00  0.00           O
ATOM   2583  C32 POPEE 135      97.823  84.353  25.755  1.00  0.00           C
ATOM   2586  C23 POPEE 135      96.123  89.023  25.095  1.00  0.00           C
ATOM   2589  C24 POPEE 135      95.473  89.193  26.465  1.00  0.00           C
ATOM   2592  C25 POPEE 135      96.513  89.443  27.555  1.00  0.00           C
ATOM   2595  C26 POPEE 135      95.923  89.413  28.965  1.00  0.00           C
ATOM   2598  C27 POPEE 135      97.023  89.393  30.035  1.00  0.00           C
ATOM   2601  C28 POPEE 135      96.493  89.523  31.475  1.00  0.00           C
ATOM   2604  C29 POPEE 135      95.623  88.363  31.885  1.00  0.00           C
ATOM   2606 0C21 POPEE 135      94.883  88.313  33.005  1.00  0.00           C
ATOM   2608 1C21 POPEE 135      94.763  89.393  34.045  1.00  0.00           C
ATOM   2611 2C21 POPEE 135      93.323  89.593  34.545  1.00  0.00           C
ATOM   2614 3C21 POPEE 135      93.253  90.553  35.745  1.00  0.00           C
ATOM   2617 4C21 POPEE 135      91.853  90.743  36.335  1.00  0.00           C
ATOM   2620 5C21 POPEE 135      91.233  89.453  36.885  1.00  0.00           C
ATOM   2623 6C21 POPEE 135      89.993  89.723  37.755  1.00  0.00           C
ATOM   2626 7C21 POPEE 135      89.233  88.453  38.175  1.00  0.00           C
ATOM   2629 8C21 POPEE 135      88.103  88.733  39.165  1.00  0.00           C
ATOM   2633  C33 POPEE 135      98.633  85.023  26.895  1.00  0.00           C
ATOM   2636  C34 POPEE 135      98.423  84.353  28.255  1.00  0.00           C
ATOM   2639  C35 POPEE 135      99.133  85.113  29.375  1.00  0.00           C
ATOM   2642  C36 POPEE 135      99.363  84.203  30.585  1.00  0.00           C
ATOM   2645  C37 POPEE 135     100.003  84.933  31.785  1.00  0.00           C
ATOM   2648  C38 POPEE 135     100.353  83.933  32.895  1.00  0.00           C
ATOM   2651  C39 POPEE 135     100.803  84.613  34.195  1.00  0.00           C
ATOM   2654 0C31 POPEE 135     101.273  83.603  35.265  1.00  0.00           C
ATOM   2657 1C31 POPEE 135     101.553  84.303  36.595  1.00  0.00           C
ATOM   2660 2C31 POPEE 135     102.353  83.453  37.615  1.00  0.00           C
ATOM   2663 3C31 POPEE 135     101.753  82.083  37.965  1.00  0.00           C
ATOM   2666 4C31 POPEE 135     100.303  82.103  38.445  1.00  0.00           C
ATOM   2669 5C31 POPEE 135      99.813  80.703  38.875  1.00  0.00           C
ATOM   2672 6C31 POPEE 135      98.373  80.673  39.395  1.00  0.00           C
ATOM   2676  NH3 POPEF 136      99.823 104.153  14.095  1.00  0.00           N
ATOM   2680  C12 POPEF 136     100.213 105.043  12.955  1.00  0.00           C
ATOM   2683  C11 POPEF 136      99.613 106.473  13.055  1.00  0.00           C
ATOM   2686  P   POPEF 136      99.193 106.953  15.585  1.00  0.00           P
ATOM   2687  O13 POPEF 136      97.773 106.863  15.245  1.00  0.00           O
ATOM   2688  O14 POPEF 136      99.773 105.773  16.265  1.00  0.00           O
ATOM   2689  O11 POPEF 136      99.383 108.253  16.425  1.00  0.00           O
ATOM   2690  O12 POPEF 136     100.013 107.163  14.255  1.00  0.00           O
ATOM   2691  C1  POPEF 136     100.483 108.573  17.265  1.00  0.00           C
ATOM   2694  C2  POPEF 136      99.933 109.263  18.545  1.00  0.00           C
ATOM   2696  O21 POPEF 136     101.023 109.573  19.435  1.00  0.00           O
ATOM   2697  C21 POPEF 136     101.113 110.863  19.755  1.00  0.00           C
ATOM   2698  O22 POPEF 136     100.653 111.783  19.115  1.00  0.00           O
ATOM   2699  C22 POPEF 136     101.753 110.973  21.135  1.00  0.00           C
ATOM   2702  C3  POPEF 136      98.893 108.333  19.265  1.00  0.00           C
ATOM   2705  O31 POPEF 136      98.553 108.773  20.605  1.00  0.00           O
ATOM   2706  C31 POPEF 136      99.023 108.043  21.615  1.00  0.00           C
ATOM   2707  O32 POPEF 136      99.763 107.083  21.515  1.00  0.00           O
ATOM   2708  C32 POPEF 136      98.463 108.593  22.915  1.00  0.00           C
ATOM   2711  C23 POPEF 136     101.763 112.423  21.675  1.00  0.00           C
ATOM   2714  C24 POPEF 136     102.333 112.523  23.095  1.00  0.00           C
ATOM   2717  C25 POPEF 136     101.303 112.193  24.195  1.00  0.00           C
ATOM   2720  C26 POPEF 136     101.953 112.133  25.585  1.00  0.00           C
ATOM   2723  C27 POPEF 136     101.113 111.363  26.615  1.00  0.00           C
ATOM   2726  C28 POPEF 136     101.893 111.113  27.915  1.00  0.00           C
ATOM   2729  C29 POPEF 136     101.233 110.093  28.805  1.00  0.00           C
ATOM   2731 0C21 POPEF 136     100.333 110.343  29.775  1.00  0.00           C
ATOM   2733 1C21 POPEF 136      99.793 111.693  30.165  1.00  0.00           C
ATOM   2736 2C21 POPEF 136      99.253 111.703  31.605  1.00  0.00           C
ATOM   2739 3C21 POPEF 136     100.343 111.633  32.685  1.00  0.00           C
ATOM   2742 4C21 POPEF 136      99.773 111.393  34.095  1.00  0.00           C
ATOM   2745 5C21 POPEF 136     100.823 111.493  35.205  1.00  0.00           C
ATOM   2748 6C21 POPEF 136     100.283 111.103  36.595  1.00  0.00           C
ATOM   2751 7C21 POPEF 136     101.363 111.243  37.685  1.00  0.00           C
ATOM   2754 8C21 POPEF 136     100.903 110.823  39.085  1.00  0.00           C
ATOM   2758  C33 POPEF 136      98.723 107.613  24.075  1.00  0.00           C
ATOM   2761  C34 POPEF 136      97.783 107.853  25.265  1.00  0.00           C
ATOM   2764  C35 POPEF 136      98.323 107.273  26.575  1.00  0.00           C
ATOM   2767  C36 POPEF 136      97.403 107.503  27.785  1.00  0.00           C
ATOM   2770  C37 POPEF 136      98.053 107.133  29.125  1.00  0.00           C
ATOM   2773  C38 POPEF 136      97.513 107.933  30.335  1.00  0.00           C
ATOM   2776  C39 POPEF 136      96.283 107.323  31.035  1.00  0.00           C
ATOM   2779 0C31 POPEF 136      96.613 106.243  32.085  1.00  0.00           C
ATOM   2782 1C31 POPEF 136      95.353 105.683  32.765  1.00  0.00           C
ATOM   2785 2C31 POPEF 136      95.553 104.383  33.565  1.00  0.00           C
ATOM   2788 3C31 POPEF 136      96.053 104.563  35.015  1.00  0.00           C
ATOM   2791 4C31 POPEF 136      94.933 104.833  36.025  1.00  0.00           C
ATOM   2794 5C31 POPEF 136      95.443 104.893  37.465  1.00  0.00           C
ATOM   2797 6C31 POPEF 136      94.353 105.243  38.485  1.00  0.00           C
ATOM   2801  NH3 POPEG 137     133.619  52.393  16.555  1.00  0.00           N
ATOM   2805  C12 POPEG 137     132.113  52.463  16.555  1.00  0.00           C
ATOM   2808  C11 POPEG 137     131.573  52.103  15.165  1.00  0.00           C
ATOM   2811  P   POPEG 137     129.293  51.073  15.825  1.00  0.00           P
ATOM   2812  O13 POPEG 137     128.033  50.893  15.085  1.00  0.00           O
ATOM   2813  O14 POPEG 137     130.113  49.853  16.015  1.00  0.00           O
ATOM   2814  O11 POPEG 137     129.023  51.823  17.195  1.00  0.00           O
ATOM   2815  O12 POPEG 137     130.153  52.153  15.055  1.00  0.00           O
ATOM   2816  C1  POPEG 137     127.743  52.483  17.305  1.00  0.00           C
ATOM   2819  C2  POPEG 137     127.713  53.513  18.475  1.00  0.00           C
ATOM   2821  O21 POPEG 137     126.423  54.143  18.575  1.00  0.00           O
ATOM   2822  C21 POPEG 137     125.513  53.383  19.135  1.00  0.00           C
ATOM   2823  O22 POPEG 137     125.633  52.213  19.445  1.00  0.00           O
ATOM   2824  C22 POPEG 137     124.293  54.213  19.495  1.00  0.00           C
ATOM   2827  C3  POPEG 137     128.793  54.623  18.345  1.00  0.00           C
ATOM   2830  O31 POPEG 137     128.873  55.423  19.565  1.00  0.00           O
ATOM   2831  C31 POPEG 137     129.583  54.823  20.515  1.00  0.00           C
ATOM   2832  O32 POPEG 137     130.093  53.733  20.415  1.00  0.00           O
ATOM   2833  C32 POPEG 137     129.583  55.673  21.785  1.00  0.00           C
ATOM   2836  C23 POPEG 137     123.813  53.773  20.895  1.00  0.00           C
ATOM   2839  C24 POPEG 137     124.903  54.003  21.955  1.00  0.00           C
ATOM   2842  C25 POPEG 137     124.423  54.383  23.365  1.00  0.00           C
ATOM   2845  C26 POPEG 137     123.123  53.713  23.825  1.00  0.00           C
ATOM   2848  C27 POPEG 137     123.083  53.433  25.335  1.00  0.00           C
ATOM   2851  C28 POPEG 137     121.673  53.113  25.875  1.00  0.00           C
ATOM   2854  C29 POPEG 137     120.913  54.353  26.285  1.00  0.00           C
ATOM   2856 0C21 POPEG 137     120.483  54.653  27.535  1.00  0.00           C
ATOM   2858 1C21 POPEG 137     120.653  53.833  28.785  1.00  0.00           C
ATOM   2861 2C21 POPEG 137     121.413  54.573  29.905  1.00  0.00           C
ATOM   2864 3C21 POPEG 137     121.653  53.653  31.115  1.00  0.00           C
ATOM   2867 4C21 POPEG 137     122.573  54.273  32.165  1.00  0.00           C
ATOM   2870 5C21 POPEG 137     122.493  53.593  33.535  1.00  0.00           C
ATOM   2873 6C21 POPEG 137     122.893  52.113  33.645  1.00  0.00           C
ATOM   2876 7C21 POPEG 137     122.893  51.683  35.125  1.00  0.00           C
ATOM   2879 8C21 POPEG 137     123.363  50.243  35.355  1.00  0.00           C
ATOM   2883  C33 POPEG 137     130.563  55.153  22.865  1.00  0.00           C
ATOM   2886  C34 POPEG 137     130.463  56.003  24.145  1.00  0.00           C
ATOM   2889  C35 POPEG 137     131.093  55.363  25.385  1.00  0.00           C
ATOM   2892  C36 POPEG 137     130.713  56.153  26.645  1.00  0.00           C
ATOM   2895  C37 POPEG 137     131.073  55.443  27.955  1.00  0.00           C
ATOM   2898  C38 POPEG 137     130.313  56.043  29.155  1.00  0.00           C
ATOM   2901  C39 POPEG 137     130.593  55.303  30.465  1.00  0.00           C
ATOM   2904 0C31 POPEG 137     129.533  55.543  31.545  1.00  0.00           C
ATOM   2907 1C31 POPEG 137     129.853  54.743  32.805  1.00  0.00           C
ATOM   2910 2C31 POPEG 137     128.673  54.593  33.785  1.00  0.00           C
ATOM   2913 3C31 POPEG 137     128.953  53.533  34.865  1.00  0.00           C
ATOM   2916 4C31 POPEG 137     128.913  52.093  34.315  1.00  0.00           C
ATOM   2919 5C31 POPEG 137     129.813  51.123  35.085  1.00  0.00           C
ATOM   2922 6C31 POPEG 137     129.913  49.753  34.415  1.00  0.00           C
ATOM   2926  NH3 POPEH 138      56.073 111.083  19.875  1.00  0.00           N
ATOM   2930  C12 POPEH 138      55.153 111.813  18.935  1.00  0.00           C
ATOM   2933  C11 POPEH 138      53.683 111.413  19.115  1.00  0.00           C
ATOM   2936  P   POPEH 138      53.113 110.793  21.575  1.00  0.00           P
ATOM   2937  O13 POPEH 138      51.863 110.043  21.345  1.00  0.00           O
ATOM   2938  O14 POPEH 138      54.373 110.033  21.645  1.00  0.00           O
ATOM   2939  O11 POPEH 138      53.033 111.833  22.775  1.00  0.00           O
ATOM   2940  O12 POPEH 138      53.253 111.813  20.405  1.00  0.00           O
ATOM   2941  C1  POPEH 138      53.403 111.453  24.105  1.00  0.00           C
ATOM   2944  C2  POPEH 138      52.273 111.803  25.095  1.00  0.00           C
ATOM   2946  O21 POPEH 138      52.343 110.903  26.215  1.00  0.00           O
ATOM   2947  C21 POPEH 138      53.413 111.043  26.965  1.00  0.00           C
ATOM   2948  O22 POPEH 138      54.203 111.963  26.925  1.00  0.00           O
ATOM   2949  C22 POPEH 138      53.523 109.823  27.865  1.00  0.00           C
ATOM   2952  C3  POPEH 138      50.873 111.683  24.425  1.00  0.00           C
ATOM   2955  O31 POPEH 138      49.843 111.563  25.445  1.00  0.00           O
ATOM   2956  C31 POPEH 138      49.423 110.323  25.625  1.00  0.00           C
ATOM   2957  O32 POPEH 138      49.513 109.413  24.825  1.00  0.00           O
ATOM   2958  C32 POPEH 138      48.833 110.203  27.025  1.00  0.00           C
ATOM   2961  C23 POPEH 138      52.383 109.773  28.895  1.00  0.00           C
ATOM   2964  C24 POPEH 138      52.293 108.433  29.645  1.00  0.00           C
ATOM   2967  C25 POPEH 138      52.063 108.643  31.145  1.00  0.00           C
ATOM   2970  C26 POPEH 138      50.743 109.343  31.465  1.00  0.00           C
ATOM   2973  C27 POPEH 138      50.813 110.053  32.825  1.00  0.00           C
ATOM   2976  C28 POPEH 138      49.473 110.673  33.275  1.00  0.00           C
ATOM   2979  C29 POPEH 138      48.453 109.583  33.505  1.00  0.00           C
ATOM   2981 0C21 POPEH 138      48.243 108.943  34.675  1.00  0.00           C
ATOM   2983 1C21 POPEH 138      48.953 109.283  35.955  1.00  0.00           C
ATOM   2986 2C21 POPEH 138      48.293 108.703  37.225  1.00  0.00           C
ATOM   2989 3C21 POPEH 138      48.423 109.673  38.415  1.00  0.00           C
ATOM   2992 4C21 POPEH 138      48.253 109.013  39.785  1.00  0.00           C
ATOM   2995 5C21 POPEH 138      48.143 110.033  40.935  1.00  0.00           C
ATOM   2998 6C21 POPEH 138      49.423 110.853  41.185  1.00  0.00           C
ATOM   3001 7C21 POPEH 138      49.223 111.933  42.255  1.00  0.00           C
ATOM   3004 8C21 POPEH 138      50.513 112.653  42.675  1.00  0.00           C
ATOM   3008  C33 POPEH 138      48.743 108.723  27.445  1.00  0.00           C
ATOM   3011  C34 POPEH 138      48.103 108.543  28.815  1.00  0.00           C
ATOM   3014  C35 POPEH 138      46.573 108.413  28.745  1.00  0.00           C
ATOM   3017  C36 POPEH 138      45.973 108.363  30.145  1.00  0.00           C
ATOM   3020  C37 POPEH 138      44.443 108.283  30.185  1.00  0.00           C
ATOM   3023  C38 POPEH 138      43.913 107.703  31.505  1.00  0.00           C
ATOM   3026  C39 POPEH 138      44.663 108.243  32.725  1.00  0.00           C
ATOM   3029 0C31 POPEH 138      43.913 108.063  34.045  1.00  0.00           C
ATOM   3032 1C31 POPEH 138      44.793 108.483  35.225  1.00  0.00           C
ATOM   3035 2C31 POPEH 138      44.003 108.873  36.475  1.00  0.00           C
ATOM   3038 3C31 POPEH 138      43.643 110.363  36.515  1.00  0.00           C
ATOM   3041 4C31 POPEH 138      43.143 110.793  37.895  1.00  0.00           C
ATOM   3044 5C31 POPEH 138      42.733 112.273  37.935  1.00  0.00           C
ATOM   3047 6C31 POPEH 138      42.453 112.793  39.345  1.00  0.00           C
ATOM   3051  NH3 POPEI 139     128.373 103.693  11.455  1.00  0.00           N
ATOM   3055  C12 POPEI 139     128.803 102.303  11.075  1.00  0.00           C
ATOM   3058  C11 POPEI 139     127.643 101.293  10.845  1.00  0.00           C
ATOM   3061  P   POPEI 139     125.123 101.753  11.585  1.00  0.00           P
ATOM   3062  O13 POPEI 139     125.303 102.813  12.595  1.00  0.00           O
ATOM   3063  O14 POPEI 139     123.843 101.773  10.835  1.00  0.00           O
ATOM   3064  O11 POPEI 139     125.283 100.353  12.295  1.00  0.00           O
ATOM   3065  O12 POPEI 139     126.353 101.873  10.605  1.00  0.00           O
ATOM   3066  C1  POPEI 139     124.763 100.103  13.595  1.00  0.00           C
ATOM   3069  C2  POPEI 139     125.793  99.283  14.435  1.00  0.00           C
ATOM   3071  O21 POPEI 139     125.453  99.133  15.825  1.00  0.00           O
ATOM   3072  C21 POPEI 139     125.483 100.193  16.595  1.00  0.00           C
ATOM   3073  O22 POPEI 139     125.543 101.353  16.235  1.00  0.00           O
ATOM   3074  C22 POPEI 139     125.393  99.753  18.045  1.00  0.00           C
ATOM   3077  C3  POPEI 139     127.213  99.843  14.245  1.00  0.00           C
ATOM   3080  O31 POPEI 139     128.093  99.433  15.325  1.00  0.00           O
ATOM   3081  C31 POPEI 139     129.333  99.823  15.075  1.00  0.00           C
ATOM   3082  O32 POPEI 139     129.673 100.533  14.155  1.00  0.00           O
ATOM   3083  C32 POPEI 139     130.253  99.203  16.115  1.00  0.00           C
ATOM   3086  C23 POPEI 139     124.933 100.883  18.985  1.00  0.00           C
ATOM   3089  C24 POPEI 139     124.823 100.403  20.435  1.00  0.00           C
ATOM   3092  C25 POPEI 139     126.183 100.053  21.045  1.00  0.00           C
ATOM   3095  C26 POPEI 139     126.053  99.653  22.515  1.00  0.00           C
ATOM   3098  C27 POPEI 139     127.383  99.183  23.135  1.00  0.00           C
ATOM   3101  C28 POPEI 139     127.473  99.413  24.655  1.00  0.00           C
ATOM   3104  C29 POPEI 139     126.403  98.693  25.425  1.00  0.00           C
ATOM   3106 0C21 POPEI 139     126.473  98.243  26.685  1.00  0.00           C
ATOM   3108 1C21 POPEI 139     127.653  98.363  27.625  1.00  0.00           C
ATOM   3111 2C21 POPEI 139     127.323  99.263  28.835  1.00  0.00           C
ATOM   3114 3C21 POPEI 139     128.323  99.063  29.985  1.00  0.00           C
ATOM   3117 4C21 POPEI 139     129.763  99.543  29.695  1.00  0.00           C
ATOM   3120 5C21 POPEI 139     129.973 101.073  29.745  1.00  0.00           C
ATOM   3123 6C21 POPEI 139     129.503 101.703  31.065  1.00  0.00           C
ATOM   3126 7C21 POPEI 139     129.913 103.163  31.255  1.00  0.00           C
ATOM   3129 8C21 POPEI 139     129.363 103.693  32.575  1.00  0.00           C
ATOM   3133  C33 POPEI 139     130.013  99.803  17.515  1.00  0.00           C
ATOM   3136  C34 POPEI 139     130.673 101.163  17.705  1.00  0.00           C
ATOM   3139  C35 POPEI 139     130.503 101.653  19.135  1.00  0.00           C
ATOM   3142  C36 POPEI 139     131.493 102.773  19.455  1.00  0.00           C
ATOM   3145  C37 POPEI 139     131.323 103.313  20.875  1.00  0.00           C
ATOM   3148  C38 POPEI 139     132.373 104.373  21.155  1.00  0.00           C
ATOM   3151  C39 POPEI 139     132.163 105.123  22.465  1.00  0.00           C
ATOM   3154 0C31 POPEI 139     133.133 106.293  22.565  1.00  0.00           C
ATOM   3157 1C31 POPEI 139     133.003 107.003  23.905  1.00  0.00           C
ATOM   3160 2C31 POPEI 139     134.169 107.953  24.175  1.00  0.00           C
ATOM   3163 3C31 POPEI 139     134.209 108.353  25.645  1.00  0.00           C
ATOM   3166 4C31 POPEI 139     133.183 109.453  25.965  1.00  0.00           C
ATOM   3169 5C31 POPEI 139     133.153 109.793  27.455  1.00  0.00           C
ATOM   3172 6C31 POPEI 139     132.203 110.933  27.795  1.00  0.00           C
ATOM   3176  NH3 POPEJ 140      25.453  54.103  62.305  1.00  0.00           N
ATOM   3180  C12 POPEJ 140      24.063  54.263  61.755  1.00  0.00           C
ATOM   3183  C11 POPEJ 140      23.003  53.613  62.665  1.00  0.00           C
ATOM   3186  P   POPEJ 140      20.503  52.823  62.415  1.00  0.00           P
ATOM   3187  O13 POPEJ 140      20.743  52.333  63.795  1.00  0.00           O
ATOM   3188  O14 POPEJ 140      19.273  53.593  62.175  1.00  0.00           O
ATOM   3189  O11 POPEJ 140      20.663  51.673  61.345  1.00  0.00           O
ATOM   3190  O12 POPEJ 140      21.713  53.783  62.065  1.00  0.00           O
ATOM   3191  C1  POPEJ 140      21.433  51.853  60.155  1.00  0.00           C
ATOM   3194  C2  POPEJ 140      20.973  50.813  59.105  1.00  0.00           C
ATOM   3196  O21 POPEJ 140      22.023  50.253  58.285  1.00  0.00           O
ATOM   3197  C21 POPEJ 140      22.953  51.013  57.725  1.00  0.00           C
ATOM   3198  O22 POPEJ 140      22.993  52.223  57.725  1.00  0.00           O
ATOM   3199  C22 POPEJ 140      24.023  50.133  57.085  1.00  0.00           C
ATOM   3202  C3  POPEJ 140      19.713  51.273  58.305  1.00  0.00           C
ATOM   3205  O31 POPEJ 140      18.903  50.143  57.895  1.00  0.00           O
ATOM   3206  C31 POPEJ 140      19.413  49.313  56.985  1.00  0.00           C
ATOM   3207  O32 POPEJ 140      19.533  48.103  57.165  1.00  0.00           O
ATOM   3208  C32 POPEJ 140      19.633  50.063  55.655  1.00  0.00           C
ATOM   3211  C23 POPEJ 140      24.223  50.483  55.595  1.00  0.00           C
ATOM   3214  C24 POPEJ 140      25.503  49.853  55.035  1.00  0.00           C
ATOM   3217  C25 POPEJ 140      25.693  50.143  53.535  1.00  0.00           C
ATOM   3220  C26 POPEJ 140      26.413  51.473  53.335  1.00  0.00           C
ATOM   3223  C27 POPEJ 140      26.383  52.003  51.895  1.00  0.00           C
ATOM   3226  C28 POPEJ 140      27.563  51.543  51.025  1.00  0.00           C
ATOM   3229  C29 POPEJ 140      27.453  50.193  50.375  1.00  0.00           C
ATOM   3231 0C21 POPEJ 140      26.873  49.963  49.185  1.00  0.00           C
ATOM   3233 1C21 POPEJ 140      26.123  50.983  48.365  1.00  0.00           C
ATOM   3236 2C21 POPEJ 140      24.813  50.373  47.835  1.00  0.00           C
ATOM   3239 3C21 POPEJ 140      23.843  51.393  47.225  1.00  0.00           C
ATOM   3242 4C21 POPEJ 140      22.933  50.773  46.145  1.00  0.00           C
ATOM   3245 5C21 POPEJ 140      22.093  49.583  46.625  1.00  0.00           C
ATOM   3248 6C21 POPEJ 140      21.113  49.093  45.555  1.00  0.00           C
ATOM   3251 7C21 POPEJ 140      20.103  48.073  46.095  1.00  0.00           C
ATOM   3254 8C21 POPEJ 140      18.983  47.733  45.105  1.00  0.00           C
ATOM   3258  C33 POPEJ 140      20.043  49.153  54.475  1.00  0.00           C
ATOM   3261  C34 POPEJ 140      20.233  49.953  53.175  1.00  0.00           C
ATOM   3264  C35 POPEJ 140      20.653  49.113  51.955  1.00  0.00           C
ATOM   3267  C36 POPEJ 140      22.073  48.543  52.075  1.00  0.00           C
ATOM   3270  C37 POPEJ 140      22.703  48.173  50.725  1.00  0.00           C
ATOM   3273  C38 POPEJ 140      24.143  47.673  50.895  1.00  0.00           C
ATOM   3276  C39 POPEJ 140      24.503  46.443  50.065  1.00  0.00           C
ATOM   3279 0C31 POPEJ 140      24.723  46.733  48.575  1.00  0.00           C
ATOM   3282 1C31 POPEJ 140      25.063  45.473  47.755  1.00  0.00           C
ATOM   3285 2C31 POPEJ 140      25.753  45.793  46.415  1.00  0.00           C
ATOM   3288 3C31 POPEJ 140      25.063  46.903  45.605  1.00  0.00           C
ATOM   3291 4C31 POPEJ 140      25.753  47.203  44.265  1.00  0.00           C
ATOM   3294 5C31 POPEJ 140      25.513  48.653  43.805  1.00  0.00           C
ATOM   3297 6C31 POPEJ 140      26.333  49.053  42.575  1.00  0.00           C
ATOM   3301  NH3 POPEK 141     124.093  86.723  11.265  1.00  0.00           N
ATOM   3305  C12 POPEK 141     124.473  85.373  11.825  1.00  0.00           C
ATOM   3308  C11 POPEK 141     123.243  84.633  12.365  1.00  0.00           C
ATOM   3311  P   POPEK 141     121.963  86.283  14.015  1.00  0.00           P
ATOM   3312  O13 POPEK 141     120.723  85.773  14.605  1.00  0.00           O
ATOM   3313  O14 POPEK 141     121.903  87.123  12.775  1.00  0.00           O
ATOM   3314  O11 POPEK 141     122.853  87.043  15.075  1.00  0.00           O
ATOM   3315  O12 POPEK 141     122.903  85.073  13.685  1.00  0.00           O
ATOM   3316  C1  POPEK 141     122.513  87.163  16.455  1.00  0.00           C
ATOM   3319  C2  POPEK 141     122.683  85.843  17.275  1.00  0.00           C
ATOM   3321  O21 POPEK 141     122.463  86.053  18.685  1.00  0.00           O
ATOM   3322  C21 POPEK 141     123.353  86.723  19.405  1.00  0.00           C
ATOM   3323  O22 POPEK 141     124.253  87.423  18.975  1.00  0.00           O
ATOM   3324  C22 POPEK 141     123.093  86.403  20.885  1.00  0.00           C
ATOM   3327  C3  POPEK 141     123.993  85.033  17.025  1.00  0.00           C
ATOM   3330  O31 POPEK 141     123.913  83.773  17.735  1.00  0.00           O
ATOM   3331  C31 POPEK 141     124.663  83.643  18.825  1.00  0.00           C
ATOM   3332  O32 POPEK 141     125.573  84.383  19.155  1.00  0.00           O
ATOM   3333  C32 POPEK 141     124.093  82.483  19.645  1.00  0.00           C
ATOM   3336  C23 POPEK 141     122.613  87.583  21.755  1.00  0.00           C
ATOM   3339  C24 POPEK 141     122.963  87.433  23.245  1.00  0.00           C
ATOM   3342  C25 POPEK 141     122.323  88.523  24.105  1.00  0.00           C
ATOM   3345  C26 POPEK 141     122.783  88.533  25.575  1.00  0.00           C
ATOM   3348  C27 POPEK 141     121.813  89.353  26.425  1.00  0.00           C
ATOM   3351  C28 POPEK 141     122.263  89.633  27.875  1.00  0.00           C
ATOM   3354  C29 POPEK 141     121.113  90.323  28.575  1.00  0.00           C
ATOM   3356 0C21 POPEK 141     120.593  90.033  29.775  1.00  0.00           C
ATOM   3358 1C21 POPEK 141     121.083  89.003  30.765  1.00  0.00           C
ATOM   3361 2C21 POPEK 141     120.863  89.463  32.215  1.00  0.00           C
ATOM   3364 3C21 POPEK 141     121.753  90.633  32.645  1.00  0.00           C
ATOM   3367 4C21 POPEK 141     121.623  90.973  34.135  1.00  0.00           C
ATOM   3370 5C21 POPEK 141     122.863  91.673  34.715  1.00  0.00           C
ATOM   3373 6C21 POPEK 141     123.323  91.063  36.045  1.00  0.00           C
ATOM   3376 7C21 POPEK 141     124.743  91.513  36.435  1.00  0.00           C
ATOM   3379 8C21 POPEK 141     125.263  90.843  37.715  1.00  0.00           C
ATOM   3383  C33 POPEK 141     124.653  82.353  21.085  1.00  0.00           C
ATOM   3386  C34 POPEK 141     123.563  82.613  22.135  1.00  0.00           C
ATOM   3389  C35 POPEK 141     123.983  82.213  23.555  1.00  0.00           C
ATOM   3392  C36 POPEK 141     122.873  82.493  24.585  1.00  0.00           C
ATOM   3395  C37 POPEK 141     123.213  81.953  25.975  1.00  0.00           C
ATOM   3398  C38 POPEK 141     122.033  82.023  26.955  1.00  0.00           C
ATOM   3401  C39 POPEK 141     122.243  81.153  28.205  1.00  0.00           C
ATOM   3404 0C31 POPEK 141     123.373  81.623  29.125  1.00  0.00           C
ATOM   3407 1C31 POPEK 141     123.883  80.483  30.015  1.00  0.00           C
ATOM   3410 2C31 POPEK 141     124.903  80.883  31.085  1.00  0.00           C
ATOM   3413 3C31 POPEK 141     124.293  81.683  32.245  1.00  0.00           C
ATOM   3416 4C31 POPEK 141     125.153  81.513  33.505  1.00  0.00           C
ATOM   3419 5C31 POPEK 141     124.663  82.333  34.705  1.00  0.00           C
ATOM   3422 6C31 POPEK 141     125.243  81.783  36.005  1.00  0.00           C
ATOM   3426  NH3 POPEL 142      -4.693  33.933  15.115  1.00  0.00           N
ATOM   3430  C12 POPEL 142      -3.793  32.903  15.755  1.00  0.00           C
ATOM   3433  C11 POPEL 142      -2.333  33.373  16.025  1.00  0.00           C
ATOM   3436  P   POPEL 142      -0.283  34.693  14.965  1.00  0.00           P
ATOM   3437  O13 POPEL 142       0.797  33.683  14.855  1.00  0.00           O
ATOM   3438  O14 POPEL 142      -0.263  35.763  13.925  1.00  0.00           O
ATOM   3439  O11 POPEL 142      -0.213  35.303  16.425  1.00  0.00           O
ATOM   3440  O12 POPEL 142      -1.693  33.943  14.875  1.00  0.00           O
ATOM   3441  C1  POPEL 142       0.347  36.613  16.635  1.00  0.00           C
ATOM   3444  C2  POPEL 142       0.237  37.133  18.115  1.00  0.00           C
ATOM   3446  O21 POPEL 142       1.357  38.023  18.375  1.00  0.00           O
ATOM   3447  C21 POPEL 142       1.367  38.633  19.565  1.00  0.00           C
ATOM   3448  O22 POPEL 142       0.537  38.523  20.445  1.00  0.00           O
ATOM   3449  C22 POPEL 142       2.697  39.363  19.795  1.00  0.00           C
ATOM   3452  C3  POPEL 142       0.217  35.953  19.135  1.00  0.00           C
ATOM   3455  O31 POPEL 142      -0.733  36.203  20.185  1.00  0.00           O
ATOM   3456  C31 POPEL 142      -0.643  35.363  21.185  1.00  0.00           C
ATOM   3457  O32 POPEL 142       0.087  34.383  21.235  1.00  0.00           O
ATOM   3458  C32 POPEL 142      -1.633  35.813  22.255  1.00  0.00           C
ATOM   3461  C23 POPEL 142       3.317  38.973  21.175  1.00  0.00           C
ATOM   3464  C24 POPEL 142       4.413  39.933  21.645  1.00  0.00           C
ATOM   3467  C25 POPEL 142       4.903  39.693  23.085  1.00  0.00           C
ATOM   3470  C26 POPEL 142       3.877  39.953  24.215  1.00  0.00           C
ATOM   3473  C27 POPEL 142       4.573  40.033  25.585  1.00  0.00           C
ATOM   3476  C28 POPEL 142       3.617  39.993  26.805  1.00  0.00           C
ATOM   3479  C29 POPEL 142       4.173  39.093  27.885  1.00  0.00           C
ATOM   3481 0C21 POPEL 142       4.263  39.323  29.215  1.00  0.00           C
ATOM   3483 1C21 POPEL 142       3.757  40.513  29.985  1.00  0.00           C
ATOM   3486 2C21 POPEL 142       3.017  40.053  31.255  1.00  0.00           C
ATOM   3489 3C21 POPEL 142       2.337  41.213  32.005  1.00  0.00           C
ATOM   3492 4C21 POPEL 142       1.277  40.733  32.995  1.00  0.00           C
ATOM   3495 5C21 POPEL 142       0.537  41.903  33.655  1.00  0.00           C
ATOM   3498 6C21 POPEL 142      -0.503  41.443  34.685  1.00  0.00           C
ATOM   3501 7C21 POPEL 142      -1.573  42.503  34.935  1.00  0.00           C
ATOM   3504 8C21 POPEL 142      -2.793  41.953  35.685  1.00  0.00           C
ATOM   3508  C33 POPEL 142      -1.363  35.243  23.665  1.00  0.00           C
ATOM   3511  C34 POPEL 142      -2.263  35.943  24.695  1.00  0.00           C
ATOM   3514  C35 POPEL 142      -1.903  35.613  26.145  1.00  0.00           C
ATOM   3517  C36 POPEL 142      -2.963  34.823  26.935  1.00  0.00           C
ATOM   3520  C37 POPEL 142      -2.603  33.343  27.075  1.00  0.00           C
ATOM   3523  C38 POPEL 142      -3.663  32.493  27.785  1.00  0.00           C
ATOM   3526  C39 POPEL 142      -3.823  32.783  29.285  1.00  0.00           C
ATOM   3529 0C31 POPEL 142      -2.603  32.453  30.165  1.00  0.00           C
ATOM   3532 1C31 POPEL 142      -2.943  32.583  31.655  1.00  0.00           C
ATOM   3535 2C31 POPEL 142      -1.763  32.353  32.615  1.00  0.00           C
ATOM   3538 3C31 POPEL 142      -0.763  33.503  32.615  1.00  0.00           C
ATOM   3541 4C31 POPEL 142       0.287  33.463  33.735  1.00  0.00           C
ATOM   3544 5C31 POPEL 142       1.427  34.463  33.485  1.00  0.00           C
ATOM   3547 6C31 POPEL 142       2.517  34.403  34.565  1.00  0.00           C
ATOM   3551  NH3 POPEM 143       2.727  88.833  16.555  1.00  0.00           N
ATOM   3555  C12 POPEM 143       3.107  88.133  15.285  1.00  0.00           C
ATOM   3558  C11 POPEM 143       3.187  89.123  14.105  1.00  0.00           C
ATOM   3561  P   POPEM 143       2.647  91.623  14.655  1.00  0.00           P
ATOM   3562  O13 POPEM 143       2.987  92.633  13.635  1.00  0.00           O
ATOM   3563  O14 POPEM 143       1.277  91.073  14.625  1.00  0.00           O
ATOM   3564  O11 POPEM 143       2.947  92.183  16.085  1.00  0.00           O
ATOM   3565  O12 POPEM 143       3.637  90.413  14.535  1.00  0.00           O
ATOM   3566  C1  POPEM 143       3.947  93.203  16.245  1.00  0.00           C
ATOM   3569  C2  POPEM 143       3.337  94.473  16.875  1.00  0.00           C
ATOM   3571  O21 POPEM 143       3.807  94.623  18.225  1.00  0.00           O
ATOM   3572  C21 POPEM 143       5.073  95.043  18.325  1.00  0.00           C
ATOM   3573  O22 POPEM 143       5.753  95.453  17.405  1.00  0.00           O
ATOM   3574  C22 POPEM 143       5.473  94.913  19.795  1.00  0.00           C
ATOM   3577  C3  POPEM 143       1.777  94.423  16.855  1.00  0.00           C
ATOM   3580  O31 POPEM 143       1.227  95.683  17.295  1.00  0.00           O
ATOM   3581  C31 POPEM 143       1.127  95.953  18.595  1.00  0.00           C
ATOM   3582  O32 POPEM 143       1.207  97.073  19.075  1.00  0.00           O
ATOM   3583  C32 POPEM 143       0.757  94.763  19.475  1.00  0.00           C
ATOM   3586  C23 POPEM 143       5.893  93.463  20.175  1.00  0.00           C
ATOM   3589  C24 POPEM 143       5.323  92.983  21.525  1.00  0.00           C
ATOM   3592  C25 POPEM 143       5.883  93.743  22.725  1.00  0.00           C
ATOM   3595  C26 POPEM 143       5.063  93.623  24.015  1.00  0.00           C
ATOM   3598  C27 POPEM 143       5.643  94.513  25.135  1.00  0.00           C
ATOM   3601  C28 POPEM 143       4.613  95.003  26.175  1.00  0.00           C
ATOM   3604  C29 POPEM 143       3.617  95.973  25.605  1.00  0.00           C
ATOM   3606 0C21 POPEM 143       3.067  97.023  26.245  1.00  0.00           C
ATOM   3608 1C21 POPEM 143       3.307  97.443  27.675  1.00  0.00           C
ATOM   3611 2C21 POPEM 143       2.807  96.423  28.715  1.00  0.00           C
ATOM   3614 3C21 POPEM 143       2.947  96.913  30.165  1.00  0.00           C
ATOM   3617 4C21 POPEM 143       3.877  96.043  31.035  1.00  0.00           C
ATOM   3620 5C21 POPEM 143       5.383  96.263  30.795  1.00  0.00           C
ATOM   3623 6C21 POPEM 143       6.243  95.393  31.725  1.00  0.00           C
ATOM   3626 7C21 POPEM 143       7.743  95.723  31.665  1.00  0.00           C
ATOM   3629 8C21 POPEM 143       8.223  96.643  32.785  1.00  0.00           C
ATOM   3633  C33 POPEM 143       0.177  95.303  20.795  1.00  0.00           C
ATOM   3636  C34 POPEM 143       0.227  94.343  21.975  1.00  0.00           C
ATOM   3639  C35 POPEM 143       0.057  95.103  23.285  1.00  0.00           C
ATOM   3642  C36 POPEM 143      -0.173  94.153  24.465  1.00  0.00           C
ATOM   3645  C37 POPEM 143      -0.533  94.913  25.745  1.00  0.00           C
ATOM   3648  C38 POPEM 143      -0.553  93.973  26.945  1.00  0.00           C
ATOM   3651  C39 POPEM 143      -1.133  94.623  28.205  1.00  0.00           C
ATOM   3654 0C31 POPEM 143      -0.933  93.733  29.425  1.00  0.00           C
ATOM   3657 1C31 POPEM 143      -1.553  94.353  30.685  1.00  0.00           C
ATOM   3660 2C31 POPEM 143      -1.043  93.743  31.995  1.00  0.00           C
ATOM   3663 3C31 POPEM 143       0.467  93.923  32.175  1.00  0.00           C
ATOM   3666 4C31 POPEM 143       0.897  93.713  33.615  1.00  0.00           C
ATOM   3669 5C31 POPEM 143       2.407  93.923  33.785  1.00  0.00           C
ATOM   3672 6C31 POPEM 143       2.907  93.583  35.195  1.00  0.00           C
ATOM   3676  NH3 POPEN 144       8.033 117.053  54.705  1.00  0.00           N
ATOM   3680  C12 POPEN 144       7.493 117.443  56.055  1.00  0.00           C
ATOM   3683  C11 POPEN 144       8.463 116.963  57.155  1.00  0.00           C
ATOM   3686  P   POPEN 144       9.143 114.533  57.885  1.00  0.00           P
ATOM   3687  O13 POPEN 144      10.273 113.703  57.395  1.00  0.00           O
ATOM   3688  O14 POPEN 144       9.283 115.163  59.215  1.00  0.00           O
ATOM   3689  O11 POPEN 144       7.793 113.703  57.655  1.00  0.00           O
ATOM   3690  O12 POPEN 144       9.003 115.683  56.815  1.00  0.00           O
ATOM   3691  C1  POPEN 144       7.853 112.253  57.615  1.00  0.00           C
ATOM   3694  C2  POPEN 144       7.463 111.603  56.235  1.00  0.00           C
ATOM   3696  O21 POPEN 144       8.473 111.873  55.235  1.00  0.00           O
ATOM   3697  C21 POPEN 144       9.103 110.833  54.705  1.00  0.00           C
ATOM   3698  O22 POPEN 144       8.993 109.663  55.015  1.00  0.00           O
ATOM   3699  C22 POPEN 144      10.053 111.343  53.615  1.00  0.00           C
ATOM   3702  C3  POPEN 144       6.063 112.053  55.745  1.00  0.00           C
ATOM   3705  O31 POPEN 144       5.513 111.153  54.775  1.00  0.00           O
ATOM   3706  C31 POPEN 144       5.443 111.403  53.475  1.00  0.00           C
ATOM   3707  O32 POPEN 144       4.843 110.693  52.685  1.00  0.00           O
ATOM   3708  C32 POPEN 144       6.243 112.613  52.975  1.00  0.00           C
ATOM   3711  C23 POPEN 144       9.743 110.723  52.225  1.00  0.00           C
ATOM   3714  C24 POPEN 144      10.703 111.223  51.145  1.00  0.00           C
ATOM   3717  C25 POPEN 144      10.423 110.573  49.775  1.00  0.00           C
ATOM   3720  C26 POPEN 144      11.693 110.263  48.985  1.00  0.00           C
ATOM   3723  C27 POPEN 144      11.443 109.273  47.835  1.00  0.00           C
ATOM   3726  C28 POPEN 144      12.713 108.503  47.435  1.00  0.00           C
ATOM   3729  C29 POPEN 144      12.393 107.183  46.765  1.00  0.00           C
ATOM   3731 0C21 POPEN 144      12.833 106.733  45.585  1.00  0.00           C
ATOM   3733 1C21 POPEN 144      13.753 107.413  44.615  1.00  0.00           C
ATOM   3736 2C21 POPEN 144      13.153 107.503  43.195  1.00  0.00           C
ATOM   3739 3C21 POPEN 144      14.223 107.753  42.125  1.00  0.00           C
ATOM   3742 4C21 POPEN 144      13.633 108.163  40.775  1.00  0.00           C
ATOM   3745 5C21 POPEN 144      13.343 109.663  40.695  1.00  0.00           C
ATOM   3748 6C21 POPEN 144      12.533 110.043  39.455  1.00  0.00           C
ATOM   3751 7C21 POPEN 144      12.243 111.543  39.335  1.00  0.00           C
ATOM   3754 8C21 POPEN 144      11.493 111.893  38.055  1.00  0.00           C
ATOM   3758  C33 POPEN 144       6.193 112.613  51.425  1.00  0.00           C
ATOM   3761  C34 POPEN 144       7.203 113.543  50.755  1.00  0.00           C
ATOM   3764  C35 POPEN 144       7.343 113.133  49.285  1.00  0.00           C
ATOM   3767  C36 POPEN 144       8.463 113.843  48.515  1.00  0.00           C
ATOM   3770  C37 POPEN 144       8.633 113.243  47.115  1.00  0.00           C
ATOM   3773  C38 POPEN 144       9.893 113.763  46.405  1.00  0.00           C
ATOM   3776  C39 POPEN 144      10.113 113.093  45.045  1.00  0.00           C
ATOM   3779 0C31 POPEN 144       9.253 113.713  43.935  1.00  0.00           C
ATOM   3782 1C31 POPEN 144       9.493 113.093  42.555  1.00  0.00           C
ATOM   3785 2C31 POPEN 144       8.683 113.823  41.485  1.00  0.00           C
ATOM   3788 3C31 POPEN 144       9.003 113.373  40.055  1.00  0.00           C
ATOM   3791 4C31 POPEN 144       8.053 114.033  39.055  1.00  0.00           C
ATOM   3794 5C31 POPEN 144       8.503 113.893  37.595  1.00  0.00           C
ATOM   3797 6C31 POPEN 144       7.443 114.403  36.615  1.00  0.00           C
ATOM   3801  NH3 POPEO 145      37.683  35.133  60.485  1.00  0.00           N
ATOM   3805  C12 POPEO 145      37.463  34.203  61.655  1.00  0.00           C
ATOM   3808  C11 POPEO 145      35.993  33.763  61.725  1.00  0.00           C
ATOM   3811  P   POPEO 145      35.773  31.293  62.735  1.00  0.00           P
ATOM   3812  O13 POPEO 145      34.743  30.693  63.605  1.00  0.00           O
ATOM   3813  O14 POPEO 145      37.173  30.803  62.855  1.00  0.00           O
ATOM   3814  O11 POPEO 145      35.263  31.003  61.255  1.00  0.00           O
ATOM   3815  O12 POPEO 145      35.763  32.873  62.825  1.00  0.00           O
ATOM   3816  C1  POPEO 145      35.693  29.813  60.575  1.00  0.00           C
ATOM   3819  C2  POPEO 145      35.793  30.083  59.065  1.00  0.00           C
ATOM   3821  O21 POPEO 145      36.123  28.813  58.485  1.00  0.00           O
ATOM   3822  C21 POPEO 145      35.613  28.303  57.355  1.00  0.00           C
ATOM   3823  O22 POPEO 145      35.653  27.103  57.115  1.00  0.00           O
ATOM   3824  C22 POPEO 145      34.843  29.303  56.475  1.00  0.00           C
ATOM   3827  C3  POPEO 145      36.903  31.143  58.805  1.00  0.00           C
ATOM   3830  O31 POPEO 145      36.793  31.723  57.485  1.00  0.00           O
ATOM   3831  C31 POPEO 145      36.663  33.053  57.405  1.00  0.00           C
ATOM   3832  O32 POPEO 145      36.583  33.833  58.345  1.00  0.00           O
ATOM   3833  C32 POPEO 145      36.473  33.433  55.935  1.00  0.00           C
ATOM   3836  C23 POPEO 145      34.763  28.913  54.975  1.00  0.00           C
ATOM   3839  C24 POPEO 145      33.883  29.873  54.165  1.00  0.00           C
ATOM   3842  C25 POPEO 145      33.623  29.433  52.715  1.00  0.00           C
ATOM   3845  C26 POPEO 145      32.943  30.543  51.895  1.00  0.00           C
ATOM   3848  C27 POPEO 145      32.753  30.223  50.405  1.00  0.00           C
ATOM   3851  C28 POPEO 145      32.363  31.483  49.595  1.00  0.00           C
ATOM   3854  C29 POPEO 145      31.803  31.183  48.225  1.00  0.00           C
ATOM   3856 0C21 POPEO 145      32.263  31.603  47.035  1.00  0.00           C
ATOM   3858 1C21 POPEO 145      33.473  32.453  46.725  1.00  0.00           C
ATOM   3861 2C21 POPEO 145      33.063  33.893  46.335  1.00  0.00           C
ATOM   3864 3C21 POPEO 145      34.013  34.613  45.365  1.00  0.00           C
ATOM   3867 4C21 POPEO 145      33.463  36.023  45.085  1.00  0.00           C
ATOM   3870 5C21 POPEO 145      34.283  36.883  44.115  1.00  0.00           C
ATOM   3873 6C21 POPEO 145      33.773  38.333  44.145  1.00  0.00           C
ATOM   3876 7C21 POPEO 145      34.523  39.293  43.215  1.00  0.00           C
ATOM   3879 8C21 POPEO 145      33.973  40.723  43.265  1.00  0.00           C
ATOM   3883  C33 POPEO 145      35.283  34.403  55.695  1.00  0.00           C
ATOM   3886  C34 POPEO 145      34.483  34.093  54.425  1.00  0.00           C
ATOM   3889  C35 POPEO 145      35.273  34.193  53.115  1.00  0.00           C
ATOM   3892  C36 POPEO 145      34.903  35.413  52.255  1.00  0.00           C
ATOM   3895  C37 POPEO 145      35.483  35.283  50.845  1.00  0.00           C
ATOM   3898  C38 POPEO 145      35.033  36.363  49.845  1.00  0.00           C
ATOM   3901  C39 POPEO 145      35.763  37.703  49.995  1.00  0.00           C
ATOM   3904 0C31 POPEO 145      34.893  38.813  50.595  1.00  0.00           C
ATOM   3907 1C31 POPEO 145      35.723  40.003  51.085  1.00  0.00           C
ATOM   3910 2C31 POPEO 145      34.903  41.033  51.875  1.00  0.00           C
ATOM   3913 3C31 POPEO 145      35.803  42.063  52.575  1.00  0.00           C
ATOM   3916 4C31 POPEO 145      35.043  42.963  53.565  1.00  0.00           C
ATOM   3919 5C31 POPEO 145      34.703  42.263  54.885  1.00  0.00           C
ATOM   3922 6C31 POPEO 145      33.903  43.153  55.845  1.00  0.00           C
ATOM   3926  NH3 POPEP 146      68.933  47.273  15.625  1.00  0.00           N
ATOM   3930  C12 POPEP 146      69.943  46.823  14.595  1.00  0.00           C
ATOM   3933  C11 POPEP 146      70.033  45.303  14.575  1.00  0.00           C
ATOM   3936  P   POPEP 146      68.543  43.343  13.625  1.00  0.00           P
ATOM   3937  O13 POPEP 146      69.753  42.823  12.915  1.00  0.00           O
ATOM   3938  O14 POPEP 146      67.373  43.383  12.715  1.00  0.00           O
ATOM   3939  O11 POPEP 146      68.263  42.513  14.945  1.00  0.00           O
ATOM   3940  O12 POPEP 146      68.803  44.803  14.085  1.00  0.00           O
ATOM   3941  C1  POPEP 146      69.213  42.313  16.015  1.00  0.00           C
ATOM   3944  C2  POPEP 146      68.623  42.503  17.445  1.00  0.00           C
ATOM   3946  O21 POPEP 146      69.573  42.003  18.415  1.00  0.00           O
ATOM   3947  C21 POPEP 146      69.523  42.643  19.585  1.00  0.00           C
ATOM   3948  O22 POPEP 146      69.243  43.823  19.725  1.00  0.00           O
ATOM   3949  C22 POPEP 146      69.763  41.683  20.755  1.00  0.00           C
ATOM   3952  C3  POPEP 146      67.303  41.693  17.605  1.00  0.00           C
ATOM   3955  O31 POPEP 146      66.773  41.863  18.925  1.00  0.00           O
ATOM   3956  C31 POPEP 146      65.503  41.583  19.145  1.00  0.00           C
ATOM   3957  O32 POPEP 146      64.653  41.323  18.295  1.00  0.00           O
ATOM   3958  C32 POPEP 146      65.343  41.583  20.665  1.00  0.00           C
ATOM   3961  C23 POPEP 146      68.903  42.103  21.975  1.00  0.00           C
ATOM   3964  C24 POPEP 146      69.243  41.483  23.335  1.00  0.00           C
ATOM   3967  C25 POPEP 146      68.273  41.953  24.445  1.00  0.00           C
ATOM   3970  C26 POPEP 146      68.803  41.983  25.895  1.00  0.00           C
ATOM   3973  C27 POPEP 146      67.843  42.633  26.915  1.00  0.00           C
ATOM   3976  C28 POPEP 146      68.523  43.103  28.225  1.00  0.00           C
ATOM   3979  C29 POPEP 146      69.443  42.113  28.905  1.00  0.00           C
ATOM   3981 0C21 POPEP 146      69.233  41.443  30.065  1.00  0.00           C
ATOM   3983 1C21 POPEP 146      67.983  41.483  30.895  1.00  0.00           C
ATOM   3986 2C21 POPEP 146      67.083  40.293  30.535  1.00  0.00           C
ATOM   3989 3C21 POPEP 146      65.633  40.473  31.005  1.00  0.00           C
ATOM   3992 4C21 POPEP 146      64.653  39.533  30.295  1.00  0.00           C
ATOM   3995 5C21 POPEP 146      63.433  39.193  31.155  1.00  0.00           C
ATOM   3998 6C21 POPEP 146      62.403  38.303  30.445  1.00  0.00           C
ATOM   4001 7C21 POPEP 146      61.313  39.083  29.695  1.00  0.00           C
ATOM   4004 8C21 POPEP 146      60.073  38.233  29.365  1.00  0.00           C
ATOM   4008  C33 POPEP 146      64.003  42.053  21.245  1.00  0.00           C
ATOM   4011  C34 POPEP 146      64.283  42.743  22.585  1.00  0.00           C
ATOM   4014  C35 POPEP 146      63.033  43.183  23.345  1.00  0.00           C
ATOM   4017  C36 POPEP 146      62.463  42.093  24.275  1.00  0.00           C
ATOM   4020  C37 POPEP 146      61.423  42.673  25.245  1.00  0.00           C
ATOM   4023  C38 POPEP 146      61.183  41.913  26.555  1.00  0.00           C
ATOM   4026  C39 POPEP 146      62.383  41.923  27.505  1.00  0.00           C
ATOM   4029 0C31 POPEP 146      62.973  43.313  27.815  1.00  0.00           C
ATOM   4032 1C31 POPEP 146      63.893  43.273  29.035  1.00  0.00           C
ATOM   4035 2C31 POPEP 146      63.233  43.913  30.275  1.00  0.00           C
ATOM   4038 3C31 POPEP 146      63.963  43.613  31.585  1.00  0.00           C
ATOM   4041 4C31 POPEP 146      63.333  44.283  32.815  1.00  0.00           C
ATOM   4044 5C31 POPEP 146      64.073  43.863  34.085  1.00  0.00           C
ATOM   4047 6C31 POPEP 146      63.463  44.423  35.375  1.00  0.00           C
ATOM   4051  NH3 POPEQ 147      85.193 109.333  58.575  1.00  0.00           N
ATOM   4055  C12 POPEQ 147      84.063 110.263  58.245  1.00  0.00           C
ATOM   4058  C11 POPEQ 147      83.453 110.883  59.505  1.00  0.00           C
ATOM   4061  P   POPEQ 147      81.743 112.773  60.085  1.00  0.00           P
ATOM   4062  O13 POPEQ 147      80.273 112.553  60.195  1.00  0.00           O
ATOM   4063  O14 POPEQ 147      82.513 112.743  61.355  1.00  0.00           O
ATOM   4064  O11 POPEQ 147      81.963 114.163  59.375  1.00  0.00           O
ATOM   4065  O12 POPEQ 147      82.383 111.733  59.095  1.00  0.00           O
ATOM   4066  C1  POPEQ 147      83.273 114.573  58.975  1.00  0.00           C
ATOM   4069  C2  POPEQ 147      83.213 115.533  57.765  1.00  0.00           C
ATOM   4071  O21 POPEQ 147      82.183 115.073  56.865  1.00  0.00           O
ATOM   4072  C21 POPEQ 147      81.673 115.993  56.075  1.00  0.00           C
ATOM   4073  O22 POPEQ 147      81.793 117.193  56.175  1.00  0.00           O
ATOM   4074  C22 POPEQ 147      80.893 115.233  55.015  1.00  0.00           C
ATOM   4077  C3  POPEQ 147      84.583 115.583  57.025  1.00  0.00           C
ATOM   4080  O31 POPEQ 147      84.683 116.703  56.115  1.00  0.00           O
ATOM   4081  C31 POPEQ 147      84.603 116.413  54.815  1.00  0.00           C
ATOM   4082  O32 POPEQ 147      84.253 115.343  54.355  1.00  0.00           O
ATOM   4083  C32 POPEQ 147      85.023 117.633  53.985  1.00  0.00           C
ATOM   4086  C23 POPEQ 147      80.143 116.073  53.955  1.00  0.00           C
ATOM   4089  C24 POPEQ 147      79.543 115.183  52.865  1.00  0.00           C
ATOM   4092  C25 POPEQ 147      80.593 114.483  51.985  1.00  0.00           C
ATOM   4095  C26 POPEQ 147      80.863 115.233  50.675  1.00  0.00           C
ATOM   4098  C27 POPEQ 147      81.893 114.483  49.815  1.00  0.00           C
ATOM   4101  C28 POPEQ 147      82.083 115.153  48.445  1.00  0.00           C
ATOM   4104  C29 POPEQ 147      82.833 114.263  47.495  1.00  0.00           C
ATOM   4106 0C21 POPEQ 147      82.463 113.933  46.235  1.00  0.00           C
ATOM   4108 1C21 POPEQ 147      81.233 114.433  45.515  1.00  0.00           C
ATOM   4111 2C21 POPEQ 147      81.593 115.363  44.335  1.00  0.00           C
ATOM   4114 3C21 POPEQ 147      81.873 114.593  43.045  1.00  0.00           C
ATOM   4117 4C21 POPEQ 147      82.183 115.523  41.865  1.00  0.00           C
ATOM   4120 5C21 POPEQ 147      82.353 114.803  40.525  1.00  0.00           C
ATOM   4123 6C21 POPEQ 147      81.153 113.933  40.155  1.00  0.00           C
ATOM   4126 7C21 POPEQ 147      81.173 113.463  38.695  1.00  0.00           C
ATOM   4129 8C21 POPEQ 147      79.993 112.553  38.355  1.00  0.00           C
ATOM   4133  C33 POPEQ 147      85.263 117.283  52.495  1.00  0.00           C
ATOM   4136  C34 POPEQ 147      84.033 117.443  51.595  1.00  0.00           C
ATOM   4139  C35 POPEQ 147      83.843 118.903  51.125  1.00  0.00           C
ATOM   4142  C36 POPEQ 147      82.763 119.083  50.045  1.00  0.00           C
ATOM   4145  C37 POPEQ 147      82.563 120.569  49.695  1.00  0.00           C
ATOM   4148  C38 POPEQ 147      81.613 120.869  48.535  1.00  0.00           C
ATOM   4151  C39 POPEQ 147      80.193 120.289  48.695  1.00  0.00           C
ATOM   4154 0C31 POPEQ 147      79.303 120.659  47.505  1.00  0.00           C
ATOM   4157 1C31 POPEQ 147      77.953 119.929  47.535  1.00  0.00           C
ATOM   4160 2C31 POPEQ 147      76.973 120.459  46.485  1.00  0.00           C
ATOM   4163 3C31 POPEQ 147      75.583 119.819  46.535  1.00  0.00           C
ATOM   4166 4C31 POPEQ 147      74.873 119.989  47.885  1.00  0.00           C
ATOM   4169 5C31 POPEQ 147      73.403 119.583  47.785  1.00  0.00           C
ATOM   4172 6C31 POPEQ 147      72.683 119.543  49.135  1.00  0.00           C
ATOM   4176  NH3 POPER 148      92.243  85.643  60.315  1.00  0.00           N
ATOM   4180  C12 POPER 148      92.723  86.993  59.855  1.00  0.00           C
ATOM   4183  C11 POPER 148      94.263  86.983  59.885  1.00  0.00           C
ATOM   4186  P   POPER 148      94.803  89.553  60.025  1.00  0.00           P
ATOM   4187  O13 POPER 148      94.083  89.463  61.305  1.00  0.00           O
ATOM   4188  O14 POPER 148      96.193  90.053  60.005  1.00  0.00           O
ATOM   4189  O11 POPER 148      93.943  90.463  59.045  1.00  0.00           O
ATOM   4190  O12 POPER 148      94.813  88.153  59.295  1.00  0.00           O
ATOM   4191  C1  POPER 148      93.843  90.153  57.655  1.00  0.00           C
ATOM   4194  C2  POPER 148      95.213  90.213  56.915  1.00  0.00           C
ATOM   4196  O21 POPER 148      95.433  91.373  56.115  1.00  0.00           O
ATOM   4197  C21 POPER 148      94.563  91.683  55.175  1.00  0.00           C
ATOM   4198  O22 POPER 148      93.543  91.093  54.885  1.00  0.00           O
ATOM   4199  C22 POPER 148      95.073  92.953  54.515  1.00  0.00           C
ATOM   4202  C3  POPER 148      95.573  88.893  56.175  1.00  0.00           C
ATOM   4205  O31 POPER 148      94.803  88.693  54.995  1.00  0.00           O
ATOM   4206  C31 POPER 148      93.793  87.843  54.995  1.00  0.00           C
ATOM   4207  O32 POPER 148      93.533  87.023  55.865  1.00  0.00           O
ATOM   4208  C32 POPER 148      93.073  88.013  53.665  1.00  0.00           C
ATOM   4211  C23 POPER 148      94.413  93.193  53.145  1.00  0.00           C
ATOM   4214  C24 POPER 148      94.383  94.683  52.795  1.00  0.00           C
ATOM   4217  C25 POPER 148      93.523  94.963  51.565  1.00  0.00           C
ATOM   4220  C26 POPER 148      94.163  96.003  50.645  1.00  0.00           C
ATOM   4223  C27 POPER 148      93.183  96.403  49.545  1.00  0.00           C
ATOM   4226  C28 POPER 148      93.803  97.223  48.405  1.00  0.00           C
ATOM   4229  C29 POPER 148      92.723  97.533  47.395  1.00  0.00           C
ATOM   4231 0C21 POPER 148      92.373  96.723  46.385  1.00  0.00           C
ATOM   4233 1C21 POPER 148      92.983  95.383  46.045  1.00  0.00           C
ATOM   4236 2C21 POPER 148      93.773  95.483  44.735  1.00  0.00           C
ATOM   4239 3C21 POPER 148      94.303  94.123  44.255  1.00  0.00           C
ATOM   4242 4C21 POPER 148      95.213  94.213  43.015  1.00  0.00           C
ATOM   4245 5C21 POPER 148      94.753  95.263  41.995  1.00  0.00           C
ATOM   4248 6C21 POPER 148      95.503  95.193  40.665  1.00  0.00           C
ATOM   4251 7C21 POPER 148      95.183  96.383  39.755  1.00  0.00           C
ATOM   4254 8C21 POPER 148      95.823  96.293  38.375  1.00  0.00           C
ATOM   4258  C33 POPER 148      92.863  86.643  53.005  1.00  0.00           C
ATOM   4261  C34 POPER 148      92.783  86.753  51.485  1.00  0.00           C
ATOM   4264  C35 POPER 148      92.723  85.393  50.765  1.00  0.00           C
ATOM   4267  C36 POPER 148      91.303  84.893  50.535  1.00  0.00           C
ATOM   4270  C37 POPER 148      90.693  84.153  51.725  1.00  0.00           C
ATOM   4273  C38 POPER 148      89.193  83.923  51.515  1.00  0.00           C
ATOM   4276  C39 POPER 148      88.333  84.743  52.485  1.00  0.00           C
ATOM   4279 0C31 POPER 148      86.853  84.423  52.255  1.00  0.00           C
ATOM   4282 1C31 POPER 148      85.863  85.113  53.195  1.00  0.00           C
ATOM   4285 2C31 POPER 148      84.493  84.413  53.155  1.00  0.00           C
ATOM   4288 3C31 POPER 148      84.013  84.113  51.735  1.00  0.00           C
ATOM   4291 4C31 POPER 148      82.753  83.243  51.665  1.00  0.00           C
ATOM   4294 5C31 POPER 148      82.313  83.063  50.215  1.00  0.00           C
ATOM   4297 6C31 POPER 148      81.113  82.133  50.055  1.00  0.00           C
ATOM   4301  NH3 POPES 149      91.253   9.303  16.305  1.00  0.00           N
ATOM   4305  C12 POPES 149      90.033  10.183  16.285  1.00  0.00           C
ATOM   4308  C11 POPES 149      88.793   9.363  15.895  1.00  0.00           C
ATOM   4311  P   POPES 149      89.053   6.783  15.705  1.00  0.00           P
ATOM   4312  O13 POPES 149      90.223   7.053  14.845  1.00  0.00           O
ATOM   4313  O14 POPES 149      87.783   6.343  15.085  1.00  0.00           O
ATOM   4314  O11 POPES 149      89.523   5.693  16.765  1.00  0.00           O
ATOM   4315  O12 POPES 149      88.803   8.083  16.555  1.00  0.00           O
ATOM   4316  C1  POPES 149      89.043   5.723  18.105  1.00  0.00           C
ATOM   4319  C2  POPES 149      87.613   5.153  18.205  1.00  0.00           C
ATOM   4321  O21 POPES 149      87.233   4.963  19.585  1.00  0.00           O
ATOM   4322  C21 POPES 149      87.033   6.023  20.325  1.00  0.00           C
ATOM   4323  O22 POPES 149      87.163   7.193  19.985  1.00  0.00           O
ATOM   4324  C22 POPES 149      86.583   5.573  21.715  1.00  0.00           C
ATOM   4327  C3  POPES 149      87.563   3.773  17.455  1.00  0.00           C
ATOM   4330  O31 POPES 149      86.263   3.223  17.205  1.00  0.00           O
ATOM   4331  C31 POPES 149      85.443   3.253  18.255  1.00  0.00           C
ATOM   4332  O32 POPES 149      84.533   4.063  18.335  1.00  0.00           O
ATOM   4333  C32 POPES 149      85.863   2.263  19.365  1.00  0.00           C
ATOM   4336  C23 POPES 149      87.683   5.783  22.765  1.00  0.00           C
ATOM   4339  C24 POPES 149      87.113   6.033  24.165  1.00  0.00           C
ATOM   4342  C25 POPES 149      88.203   6.373  25.185  1.00  0.00           C
ATOM   4345  C26 POPES 149      87.593   6.863  26.505  1.00  0.00           C
ATOM   4348  C27 POPES 149      88.523   6.673  27.705  1.00  0.00           C
ATOM   4351  C28 POPES 149      88.223   7.673  28.835  1.00  0.00           C
ATOM   4354  C29 POPES 149      89.053   7.373  30.055  1.00  0.00           C
ATOM   4356 0C21 POPES 149      88.623   6.943  31.255  1.00  0.00           C
ATOM   4358 1C21 POPES 149      87.203   6.673  31.675  1.00  0.00           C
ATOM   4361 2C21 POPES 149      86.753   7.643  32.785  1.00  0.00           C
ATOM   4364 3C21 POPES 149      85.253   7.533  33.095  1.00  0.00           C
ATOM   4367 4C21 POPES 149      84.673   8.833  33.675  1.00  0.00           C
ATOM   4370 5C21 POPES 149      83.143   8.873  33.655  1.00  0.00           C
ATOM   4373 6C21 POPES 149      82.523   8.543  35.015  1.00  0.00           C
ATOM   4376 7C21 POPES 149      81.003   8.783  35.055  1.00  0.00           C
ATOM   4379 8C21 POPES 149      80.363   8.383  36.385  1.00  0.00           C
ATOM   4383  C33 POPES 149      84.793   1.973  20.455  1.00  0.00           C
ATOM   4386  C34 POPES 149      85.363   1.323  21.735  1.00  0.00           C
ATOM   4389  C35 POPES 149      84.293   0.563  22.545  1.00  0.00           C
ATOM   4392  C36 POPES 149      84.543   0.473  24.065  1.00  0.00           C
ATOM   4395  C37 POPES 149      83.353  -0.147  24.825  1.00  0.00           C
ATOM   4398  C38 POPES 149      83.543  -0.177  26.355  1.00  0.00           C
ATOM   4401  C39 POPES 149      82.273  -0.647  27.075  1.00  0.00           C
ATOM   4404 0C31 POPES 149      82.263  -0.357  28.595  1.00  0.00           C
ATOM   4407 1C31 POPES 149      80.903  -0.737  29.205  1.00  0.00           C
ATOM   4410 2C31 POPES 149      80.593  -0.077  30.565  1.00  0.00           C
ATOM   4413 3C31 POPES 149      79.233  -0.547  31.115  1.00  0.00           C
ATOM   4416 4C31 POPES 149      78.813   0.153  32.415  1.00  0.00           C
ATOM   4419 5C31 POPES 149      77.943  -0.757  33.295  1.00  0.00           C
ATOM   4422 6C31 POPES 149      77.363  -0.057  34.535  1.00  0.00           C
ATOM   4426  NH3 POPET 150      97.903  19.533  56.395  1.00  0.00           N
ATOM   4430  C12 POPET 150      99.273  19.603  57.015  1.00  0.00           C
ATOM   4433  C11 POPET 150     100.423  19.593  55.985  1.00  0.00           C
ATOM   4436  P   POPET 150     102.983  19.153  56.565  1.00  0.00           P
ATOM   4437  O13 POPET 150     103.573  19.163  57.915  1.00  0.00           O
ATOM   4438  O14 POPET 150     102.743  17.843  55.915  1.00  0.00           O
ATOM   4439  O11 POPET 150     103.883  20.033  55.595  1.00  0.00           O
ATOM   4440  O12 POPET 150     101.623  19.963  56.655  1.00  0.00           O
ATOM   4441  C1  POPET 150     103.353  20.943  54.635  1.00  0.00           C
ATOM   4444  C2  POPET 150     103.653  20.513  53.175  1.00  0.00           C
ATOM   4446  O21 POPET 150     103.113  21.503  52.285  1.00  0.00           O
ATOM   4447  C21 POPET 150     101.793  21.543  52.145  1.00  0.00           C
ATOM   4448  O22 POPET 150     100.963  20.863  52.705  1.00  0.00           O
ATOM   4449  C22 POPET 150     101.493  22.693  51.195  1.00  0.00           C
ATOM   4452  C3  POPET 150     103.223  19.063  52.835  1.00  0.00           C
ATOM   4455  O31 POPET 150     102.813  18.923  51.455  1.00  0.00           O
ATOM   4456  C31 POPET 150     102.433  17.683  51.205  1.00  0.00           C
ATOM   4457  O32 POPET 150     102.713  16.733  51.935  1.00  0.00           O
ATOM   4458  C32 POPET 150     101.563  17.653  49.955  1.00  0.00           C
ATOM   4461  C23 POPET 150      99.983  22.853  50.945  1.00  0.00           C
ATOM   4464  C24 POPET 150      99.743  23.983  49.945  1.00  0.00           C
ATOM   4467  C25 POPET 150      98.283  24.443  49.815  1.00  0.00           C
ATOM   4470  C26 POPET 150      97.483  23.883  48.635  1.00  0.00           C
ATOM   4473  C27 POPET 150      96.233  24.753  48.425  1.00  0.00           C
ATOM   4476  C28 POPET 150      95.243  24.243  47.365  1.00  0.00           C
ATOM   4479  C29 POPET 150      95.523  24.753  45.975  1.00  0.00           C
ATOM   4481 0C21 POPET 150      94.733  25.553  45.235  1.00  0.00           C
ATOM   4483 1C21 POPET 150      93.383  26.113  45.635  1.00  0.00           C
ATOM   4486 2C21 POPET 150      93.483  27.583  46.095  1.00  0.00           C
ATOM   4489 3C21 POPET 150      92.223  28.043  46.855  1.00  0.00           C
ATOM   4492 4C21 POPET 150      92.353  29.443  47.485  1.00  0.00           C
ATOM   4495 5C21 POPET 150      92.683  30.573  46.495  1.00  0.00           C
ATOM   4498 6C21 POPET 150      91.573  30.853  45.485  1.00  0.00           C
ATOM   4501 7C21 POPET 150      91.933  31.983  44.515  1.00  0.00           C
ATOM   4504 8C21 POPET 150      90.953  32.143  43.355  1.00  0.00           C
ATOM   4508  C33 POPET 150     101.083  16.233  49.605  1.00  0.00           C
ATOM   4511  C34 POPET 150      99.833  16.173  48.715  1.00  0.00           C
ATOM   4514  C35 POPET 150      99.953  16.713  47.285  1.00  0.00           C
ATOM   4517  C36 POPET 150      98.693  16.323  46.505  1.00  0.00           C
ATOM   4520  C37 POPET 150      98.883  16.103  44.995  1.00  0.00           C
ATOM   4523  C38 POPET 150      97.693  15.363  44.365  1.00  0.00           C
ATOM   4526  C39 POPET 150      96.323  15.933  44.775  1.00  0.00           C
ATOM   4529 0C31 POPET 150      95.143  15.323  44.025  1.00  0.00           C
ATOM   4532 1C31 POPET 150      93.803  15.723  44.655  1.00  0.00           C
ATOM   4535 2C31 POPET 150      92.583  15.403  43.785  1.00  0.00           C
ATOM   4538 3C31 POPET 150      92.483  13.923  43.375  1.00  0.00           C
ATOM   4541 4C31 POPET 150      91.173  13.603  42.645  1.00  0.00           C
ATOM   4544 5C31 POPET 150      91.083  12.123  42.265  1.00  0.00           C
ATOM   4547 6C31 POPET 150      90.713  11.903  40.795  1.00  0.00           C
ATOM   4551  NH3 POPEU 151      33.843  99.823  17.125  1.00  0.00           N
ATOM   4555  C12 POPEU 151      34.503 101.153  16.845  1.00  0.00           C
ATOM   4558  C11 POPEU 151      33.563 101.993  15.975  1.00  0.00           C
ATOM   4561  P   POPEU 151      31.043 102.653  15.835  1.00  0.00           P
ATOM   4562  O13 POPEU 151      30.613 101.593  14.895  1.00  0.00           O
ATOM   4563  O14 POPEU 151      31.413 103.973  15.285  1.00  0.00           O
ATOM   4564  O11 POPEU 151      29.973 102.813  16.985  1.00  0.00           O
ATOM   4565  O12 POPEU 151      32.293 102.073  16.625  1.00  0.00           O
ATOM   4566  C1  POPEU 151      30.303 102.933  18.365  1.00  0.00           C
ATOM   4569  C2  POPEU 151      30.723 104.363  18.785  1.00  0.00           C
ATOM   4571  O21 POPEU 151      30.613 104.483  20.215  1.00  0.00           O
ATOM   4572  C21 POPEU 151      31.353 103.673  20.935  1.00  0.00           C
ATOM   4573  O22 POPEU 151      32.283 102.993  20.555  1.00  0.00           O
ATOM   4574  C22 POPEU 151      30.823 103.743  22.365  1.00  0.00           C
ATOM   4577  C3  POPEU 151      29.803 105.443  18.135  1.00  0.00           C
ATOM   4580  O31 POPEU 151      30.063 106.753  18.695  1.00  0.00           O
ATOM   4581  C31 POPEU 151      29.293 107.083  19.735  1.00  0.00           C
ATOM   4582  O32 POPEU 151      28.253 106.553  20.045  1.00  0.00           O
ATOM   4583  C32 POPEU 151      29.933 108.273  20.465  1.00  0.00           C
ATOM   4586  C23 POPEU 151      31.703 103.003  23.405  1.00  0.00           C
ATOM   4589  C24 POPEU 151      33.013 103.723  23.775  1.00  0.00           C
ATOM   4592  C25 POPEU 151      32.863 105.053  24.535  1.00  0.00           C
ATOM   4595  C26 POPEU 151      32.183 104.943  25.915  1.00  0.00           C
ATOM   4598  C27 POPEU 151      32.303 106.253  26.725  1.00  0.00           C
ATOM   4601  C28 POPEU 151      31.183 106.463  27.765  1.00  0.00           C
ATOM   4604  C29 POPEU 151      31.173 105.473  28.905  1.00  0.00           C
ATOM   4606 0C21 POPEU 151      30.783 105.723  30.175  1.00  0.00           C
ATOM   4608 1C21 POPEU 151      30.243 107.043  30.695  1.00  0.00           C
ATOM   4611 2C21 POPEU 151      31.213 107.803  31.625  1.00  0.00           C
ATOM   4614 3C21 POPEU 151      31.063 107.463  33.125  1.00  0.00           C
ATOM   4617 4C21 POPEU 151      32.343 106.873  33.745  1.00  0.00           C
ATOM   4620 5C21 POPEU 151      33.523 107.873  33.805  1.00  0.00           C
ATOM   4623 6C21 POPEU 151      34.873 107.163  33.925  1.00  0.00           C
ATOM   4626 7C21 POPEU 151      36.053 107.973  33.355  1.00  0.00           C
ATOM   4629 8C21 POPEU 151      37.353 107.163  33.315  1.00  0.00           C
ATOM   4633  C33 POPEU 151      29.643 108.303  21.995  1.00  0.00           C
ATOM   4636  C34 POPEU 151      30.823 107.853  22.875  1.00  0.00           C
ATOM   4639  C35 POPEU 151      31.613 109.023  23.475  1.00  0.00           C
ATOM   4642  C36 POPEU 151      32.463 109.793  22.455  1.00  0.00           C
ATOM   4645  C37 POPEU 151      32.603 111.283  22.815  1.00  0.00           C
ATOM   4648  C38 POPEU 151      33.353 111.533  24.125  1.00  0.00           C
ATOM   4651  C39 POPEU 151      33.333 113.023  24.485  1.00  0.00           C
ATOM   4654 0C31 POPEU 151      34.433 113.373  25.485  1.00  0.00           C
ATOM   4657 1C31 POPEU 151      34.223 114.733  26.165  1.00  0.00           C
ATOM   4660 2C31 POPEU 151      35.403 115.133  27.065  1.00  0.00           C
ATOM   4663 3C31 POPEU 151      36.003 113.953  27.855  1.00  0.00           C
ATOM   4666 4C31 POPEU 151      37.283 114.303  28.605  1.00  0.00           C
ATOM   4669 5C31 POPEU 151      38.273 113.123  28.615  1.00  0.00           C
ATOM   4672 6C31 POPEU 151      39.493 113.383  29.495  1.00  0.00           C
ATOM   4676  NH3 POPEV 152      53.663  92.913  61.325  1.00  0.00           N
ATOM   4680  C12 POPEV 152      54.103  92.373  62.655  1.00  0.00           C
ATOM   4683  C11 POPEV 152      54.243  90.843  62.555  1.00  0.00           C
ATOM   4686  P   POPEV 152      52.713  88.793  61.925  1.00  0.00           P
ATOM   4687  O13 POPEV 152      52.543  88.193  63.265  1.00  0.00           O
ATOM   4688  O14 POPEV 152      51.563  88.673  61.035  1.00  0.00           O
ATOM   4689  O11 POPEV 152      54.003  88.193  61.235  1.00  0.00           O
ATOM   4690  O12 POPEV 152      53.033  90.323  62.035  1.00  0.00           O
ATOM   4691  C1  POPEV 152      53.903  87.543  59.965  1.00  0.00           C
ATOM   4694  C2  POPEV 152      53.903  88.563  58.795  1.00  0.00           C
ATOM   4696  O21 POPEV 152      53.883  87.813  57.565  1.00  0.00           O
ATOM   4697  C21 POPEV 152      53.643  88.563  56.495  1.00  0.00           C
ATOM   4698  O22 POPEV 152      53.283  89.723  56.505  1.00  0.00           O
ATOM   4699  C22 POPEV 152      53.893  87.723  55.235  1.00  0.00           C
ATOM   4702  C3  POPEV 152      55.133  89.533  58.855  1.00  0.00           C
ATOM   4705  O31 POPEV 152      54.733  90.913  58.925  1.00  0.00           O
ATOM   4706  C31 POPEV 152      55.563  91.873  58.495  1.00  0.00           C
ATOM   4707  O32 POPEV 152      55.773  92.893  59.135  1.00  0.00           O
ATOM   4708  C32 POPEV 152      55.943  91.673  57.015  1.00  0.00           C
ATOM   4711  C23 POPEV 152      54.313  88.573  54.015  1.00  0.00           C
ATOM   4714  C24 POPEV 152      53.973  87.883  52.675  1.00  0.00           C
ATOM   4717  C25 POPEV 152      55.113  87.073  52.045  1.00  0.00           C
ATOM   4720  C26 POPEV 152      54.683  86.523  50.675  1.00  0.00           C
ATOM   4723  C27 POPEV 152      55.843  86.043  49.785  1.00  0.00           C
ATOM   4726  C28 POPEV 152      56.853  85.093  50.455  1.00  0.00           C
ATOM   4729  C29 POPEV 152      56.283  83.813  51.015  1.00  0.00           C
ATOM   4731 0C21 POPEV 152      56.493  82.583  50.515  1.00  0.00           C
ATOM   4733 1C21 POPEV 152      57.233  82.253  49.245  1.00  0.00           C
ATOM   4736 2C21 POPEV 152      58.713  81.853  49.455  1.00  0.00           C
ATOM   4739 3C21 POPEV 152      59.663  83.023  49.725  1.00  0.00           C
ATOM   4742 4C21 POPEV 152      61.093  82.573  50.085  1.00  0.00           C
ATOM   4745 5C21 POPEV 152      61.833  81.873  48.935  1.00  0.00           C
ATOM   4748 6C21 POPEV 152      62.823  80.813  49.435  1.00  0.00           C
ATOM   4751 7C21 POPEV 152      63.583  80.143  48.275  1.00  0.00           C
ATOM   4754 8C21 POPEV 152      64.433  78.943  48.705  1.00  0.00           C
ATOM   4758  C33 POPEV 152      56.573  92.933  56.365  1.00  0.00           C
ATOM   4761  C34 POPEV 152      58.093  92.943  56.505  1.00  0.00           C
ATOM   4764  C35 POPEV 152      58.803  91.943  55.575  1.00  0.00           C
ATOM   4767  C36 POPEV 152      59.593  92.583  54.415  1.00  0.00           C
ATOM   4770  C37 POPEV 152      58.743  92.913  53.175  1.00  0.00           C
ATOM   4773  C38 POPEV 152      59.603  93.413  51.995  1.00  0.00           C
ATOM   4776  C39 POPEV 152      58.823  93.453  50.675  1.00  0.00           C
ATOM   4779 0C31 POPEV 152      59.653  93.943  49.485  1.00  0.00           C
ATOM   4782 1C31 POPEV 152      58.803  94.073  48.215  1.00  0.00           C
ATOM   4785 2C31 POPEV 152      59.643  94.283  46.945  1.00  0.00           C
ATOM   4788 3C31 POPEV 152      58.803  94.613  45.695  1.00  0.00           C
ATOM   4791 4C31 POPEV 152      58.033  95.943  45.815  1.00  0.00           C
ATOM   4794 5C31 POPEV 152      57.373  96.383  44.505  1.00  0.00           C
ATOM   4797 6C31 POPEV 152      56.453  97.593  44.675  1.00  0.00           C
ATOM   4801  NH3 POPEW 153      98.453 103.853  58.655  1.00  0.00           N
ATOM   4805  C12 POPEW 153      97.943 102.943  59.725  1.00  0.00           C
ATOM   4808  C11 POPEW 153      96.763 103.543  60.515  1.00  0.00           C
ATOM   4811  P   POPEW 153      96.623 106.203  60.635  1.00  0.00           P
ATOM   4812  O13 POPEW 153      95.333 106.713  61.145  1.00  0.00           O
ATOM   4813  O14 POPEW 153      97.793 106.123  61.545  1.00  0.00           O
ATOM   4814  O11 POPEW 153      96.993 106.953  59.305  1.00  0.00           O
ATOM   4815  O12 POPEW 153      96.343 104.803  60.005  1.00  0.00           O
ATOM   4816  C1  POPEW 153      97.673 108.203  59.325  1.00  0.00           C
ATOM   4819  C2  POPEW 153      97.043 109.173  58.295  1.00  0.00           C
ATOM   4821  O21 POPEW 153      97.103 108.603  56.965  1.00  0.00           O
ATOM   4822  C21 POPEW 153      95.913 108.413  56.415  1.00  0.00           C
ATOM   4823  O22 POPEW 153      94.853 108.293  57.025  1.00  0.00           O
ATOM   4824  C22 POPEW 153      95.983 108.473  54.895  1.00  0.00           C
ATOM   4827  C3  POPEW 153      97.773 110.543  58.305  1.00  0.00           C
ATOM   4830  O31 POPEW 153      97.433 111.283  57.115  1.00  0.00           O
ATOM   4831  C31 POPEW 153      98.043 112.453  57.025  1.00  0.00           C
ATOM   4832  O32 POPEW 153      98.703 112.983  57.895  1.00  0.00           O
ATOM   4833  C32 POPEW 153      97.893 113.013  55.615  1.00  0.00           C
ATOM   4836  C23 POPEW 153      95.633 109.893  54.395  1.00  0.00           C
ATOM   4839  C24 POPEW 153      95.243 109.973  52.905  1.00  0.00           C
ATOM   4842  C25 POPEW 153      96.293 109.383  51.965  1.00  0.00           C
ATOM   4845  C26 POPEW 153      96.013 109.713  50.495  1.00  0.00           C
ATOM   4848  C27 POPEW 153      96.863 108.893  49.515  1.00  0.00           C
ATOM   4851  C28 POPEW 153      96.493 109.193  48.045  1.00  0.00           C
ATOM   4854  C29 POPEW 153      97.043 108.153  47.105  1.00  0.00           C
ATOM   4856 0C21 POPEW 153      97.893 108.353  46.075  1.00  0.00           C
ATOM   4858 1C21 POPEW 153      98.493 109.663  45.655  1.00  0.00           C
ATOM   4861 2C21 POPEW 153      99.633 109.473  44.635  1.00  0.00           C
ATOM   4864 3C21 POPEW 153     100.883 108.843  45.265  1.00  0.00           C
ATOM   4867 4C21 POPEW 153     101.993 108.573  44.235  1.00  0.00           C
ATOM   4870 5C21 POPEW 153     103.293 108.083  44.895  1.00  0.00           C
ATOM   4873 6C21 POPEW 153     104.043 109.203  45.645  1.00  0.00           C
ATOM   4876 7C21 POPEW 153     105.373 108.743  46.255  1.00  0.00           C
ATOM   4879 8C21 POPEW 153     106.233 109.893  46.755  1.00  0.00           C
ATOM   4883  C33 POPEW 153      96.923 114.193  55.505  1.00  0.00           C
ATOM   4886  C34 POPEW 153      97.013 114.913  54.145  1.00  0.00           C
ATOM   4889  C35 POPEW 153      96.613 114.013  52.965  1.00  0.00           C
ATOM   4892  C36 POPEW 153      96.513 114.773  51.625  1.00  0.00           C
ATOM   4895  C37 POPEW 153      96.623 113.853  50.395  1.00  0.00           C
ATOM   4898  C38 POPEW 153      97.363 114.503  49.215  1.00  0.00           C
ATOM   4901  C39 POPEW 153      96.743 115.823  48.725  1.00  0.00           C
ATOM   4904 0C31 POPEW 153      95.573 115.603  47.765  1.00  0.00           C
ATOM   4907 1C31 POPEW 153      94.703 116.853  47.605  1.00  0.00           C
ATOM   4910 2C31 POPEW 153      93.513 116.643  46.655  1.00  0.00           C
ATOM   4913 3C31 POPEW 153      93.913 116.653  45.175  1.00  0.00           C
ATOM   4916 4C31 POPEW 153      92.753 116.313  44.235  1.00  0.00           C
ATOM   4919 5C31 POPEW 153      93.193 116.253  42.765  1.00  0.00           C
ATOM   4922 6C31 POPEW 153      92.293 115.343  41.915  1.00  0.00           C
ATOM   4926  NH3 POPEX 154      14.023  87.313  58.215  1.00  0.00           N
ATOM   4930  C12 POPEX 154      13.373  86.143  58.905  1.00  0.00           C
ATOM   4933  C11 POPEX 154      11.953  86.383  59.485  1.00  0.00           C
ATOM   4936  P   POPEX 154      10.583  87.183  57.415  1.00  0.00           P
ATOM   4937  O13 POPEX 154      10.353  85.733  57.235  1.00  0.00           O
ATOM   4938  O14 POPEX 154       9.443  88.103  57.225  1.00  0.00           O
ATOM   4939  O11 POPEX 154      11.813  87.593  56.505  1.00  0.00           O
ATOM   4940  O12 POPEX 154      11.253  87.443  58.835  1.00  0.00           O
ATOM   4941  C1  POPEX 154      11.623  88.233  55.255  1.00  0.00           C
ATOM   4944  C2  POPEX 154      11.153  87.283  54.105  1.00  0.00           C
ATOM   4946  O21 POPEX 154      11.963  87.463  52.925  1.00  0.00           O
ATOM   4947  C21 POPEX 154      11.833  88.583  52.235  1.00  0.00           C
ATOM   4948  O22 POPEX 154      11.083  89.513  52.505  1.00  0.00           O
ATOM   4949  C22 POPEX 154      12.723  88.523  50.985  1.00  0.00           C
ATOM   4952  C3  POPEX 154       9.623  87.323  53.775  1.00  0.00           C
ATOM   4955  O31 POPEX 154       9.383  86.663  52.515  1.00  0.00           O
ATOM   4956  C31 POPEX 154       8.343  87.083  51.805  1.00  0.00           C
ATOM   4957  O32 POPEX 154       7.483  87.853  52.175  1.00  0.00           O
ATOM   4958  C32 POPEX 154       8.473  86.563  50.375  1.00  0.00           C
ATOM   4961  C23 POPEX 154      11.943  88.103  49.715  1.00  0.00           C
ATOM   4964  C24 POPEX 154      12.713  88.313  48.405  1.00  0.00           C
ATOM   4967  C25 POPEX 154      11.973  87.733  47.185  1.00  0.00           C
ATOM   4970  C26 POPEX 154      12.663  88.013  45.835  1.00  0.00           C
ATOM   4973  C27 POPEX 154      12.143  87.093  44.725  1.00  0.00           C
ATOM   4976  C28 POPEX 154      12.663  87.443  43.315  1.00  0.00           C
ATOM   4979  C29 POPEX 154      11.933  88.603  42.685  1.00  0.00           C
ATOM   4981 0C21 POPEX 154      10.693  88.533  42.155  1.00  0.00           C
ATOM   4983 1C21 POPEX 154       9.833  87.293  42.105  1.00  0.00           C
ATOM   4986 2C21 POPEX 154       8.693  87.253  43.135  1.00  0.00           C
ATOM   4989 3C21 POPEX 154       8.153  85.823  43.285  1.00  0.00           C
ATOM   4992 4C21 POPEX 154       6.773  85.703  43.955  1.00  0.00           C
ATOM   4995 5C21 POPEX 154       6.823  85.863  45.475  1.00  0.00           C
ATOM   4998 6C21 POPEX 154       6.343  87.233  45.955  1.00  0.00           C
ATOM   5001 7C21 POPEX 154       6.623  87.463  47.435  1.00  0.00           C
ATOM   5004 8C21 POPEX 154       5.963  88.723  47.995  1.00  0.00           C
ATOM   5008  C33 POPEX 154       8.483  85.023  50.255  1.00  0.00           C
ATOM   5011  C34 POPEX 154       8.923  84.553  48.865  1.00  0.00           C
ATOM   5014  C35 POPEX 154       8.713  83.043  48.685  1.00  0.00           C
ATOM   5017  C36 POPEX 154       9.753  82.383  47.775  1.00  0.00           C
ATOM   5020  C37 POPEX 154       9.553  82.653  46.275  1.00  0.00           C
ATOM   5023  C38 POPEX 154      10.663  81.983  45.455  1.00  0.00           C
ATOM   5026  C39 POPEX 154      10.503  82.183  43.935  1.00  0.00           C
ATOM   5029 0C31 POPEX 154      11.553  81.373  43.155  1.00  0.00           C
ATOM   5032 1C31 POPEX 154      11.283  81.273  41.645  1.00  0.00           C
ATOM   5035 2C31 POPEX 154      11.833  82.443  40.805  1.00  0.00           C
ATOM   5038 3C31 POPEX 154      10.903  83.643  40.635  1.00  0.00           C
ATOM   5041 4C31 POPEX 154       9.663  83.333  39.775  1.00  0.00           C
ATOM   5044 5C31 POPEX 154       8.923  84.593  39.315  1.00  0.00           C
ATOM   5047 6C31 POPEX 154       7.653  84.313  38.525  1.00  0.00           C
ATOM   5051  NH3 POPEY 155      -2.333 117.183   9.395  1.00  0.00           N
ATOM   5055  C12 POPEY 155      -2.263 115.763   9.885  1.00  0.00           C
ATOM   5058  C11 POPEY 155      -0.993 115.503  10.695  1.00  0.00           C
ATOM   5061  P   POPEY 155       0.087 113.673  12.155  1.00  0.00           P
ATOM   5062  O13 POPEY 155       0.417 112.283  11.845  1.00  0.00           O
ATOM   5063  O14 POPEY 155       1.217 114.643  12.135  1.00  0.00           O
ATOM   5064  O11 POPEY 155      -0.623 113.683  13.585  1.00  0.00           O
ATOM   5065  O12 POPEY 155      -1.043 114.173  11.185  1.00  0.00           O
ATOM   5066  C1  POPEY 155      -0.283 112.533  14.405  1.00  0.00           C
ATOM   5069  C2  POPEY 155      -1.123 112.453  15.695  1.00  0.00           C
ATOM   5071  O21 POPEY 155      -0.233 112.083  16.765  1.00  0.00           O
ATOM   5072  C21 POPEY 155      -0.733 112.213  17.975  1.00  0.00           C
ATOM   5073  O22 POPEY 155      -1.833 112.653  18.255  1.00  0.00           O
ATOM   5074  C22 POPEY 155       0.267 111.733  19.025  1.00  0.00           C
ATOM   5077  C3  POPEY 155      -2.333 111.463  15.545  1.00  0.00           C
ATOM   5080  O31 POPEY 155      -2.013 110.103  15.925  1.00  0.00           O
ATOM   5081  C31 POPEY 155      -1.863 109.183  15.005  1.00  0.00           C
ATOM   5082  O32 POPEY 155      -1.913 109.313  13.795  1.00  0.00           O
ATOM   5083  C32 POPEY 155      -1.523 107.863  15.705  1.00  0.00           C
ATOM   5086  C23 POPEY 155       0.167 112.583  20.325  1.00  0.00           C
ATOM   5089  C24 POPEY 155       1.197 112.133  21.365  1.00  0.00           C
ATOM   5092  C25 POPEY 155       1.287 113.053  22.585  1.00  0.00           C
ATOM   5095  C26 POPEY 155       2.617 112.873  23.345  1.00  0.00           C
ATOM   5098  C27 POPEY 155       2.707 113.773  24.575  1.00  0.00           C
ATOM   5101  C28 POPEY 155       4.003 113.573  25.395  1.00  0.00           C
ATOM   5104  C29 POPEY 155       5.193 114.213  24.745  1.00  0.00           C
ATOM   5106 0C21 POPEY 155       6.473 114.063  25.125  1.00  0.00           C
ATOM   5108 1C21 POPEY 155       6.963 113.263  26.305  1.00  0.00           C
ATOM   5111 2C21 POPEY 155       7.933 112.143  25.905  1.00  0.00           C
ATOM   5114 3C21 POPEY 155       7.213 110.913  25.345  1.00  0.00           C
ATOM   5117 4C21 POPEY 155       8.153 109.713  25.095  1.00  0.00           C
ATOM   5120 5C21 POPEY 155       9.113 109.893  23.915  1.00  0.00           C
ATOM   5123 6C21 POPEY 155      10.153 108.773  23.835  1.00  0.00           C
ATOM   5126 7C21 POPEY 155      11.243 109.013  22.775  1.00  0.00           C
ATOM   5129 8C21 POPEY 155      12.213 107.843  22.685  1.00  0.00           C
ATOM   5133  C33 POPEY 155      -0.473 108.013  16.825  1.00  0.00           C
ATOM   5136  C34 POPEY 155      -0.323 106.743  17.665  1.00  0.00           C
ATOM   5139  C35 POPEY 155      -1.513 106.483  18.595  1.00  0.00           C
ATOM   5142  C36 POPEY 155      -1.103 105.633  19.805  1.00  0.00           C
ATOM   5145  C37 POPEY 155      -2.313 104.993  20.475  1.00  0.00           C
ATOM   5148  C38 POPEY 155      -1.973 104.233  21.765  1.00  0.00           C
ATOM   5151  C39 POPEY 155      -3.213 103.583  22.415  1.00  0.00           C
ATOM   5154 0C31 POPEY 155      -4.213 104.633  22.885  1.00  0.00           C
ATOM   5157 1C31 POPEY 155      -5.463 104.023  23.515  1.00  0.00           C
ATOM   5160 2C31 POPEY 155      -6.503 105.083  23.925  1.00  0.00           C
ATOM   5163 3C31 POPEY 155      -7.663 104.533  24.765  1.00  0.00           C
ATOM   5166 4C31 POPEY 155      -7.193 103.803  26.025  1.00  0.00           C
ATOM   5169 5C31 POPEY 155      -8.323 103.383  26.965  1.00  0.00           C
ATOM   5172 6C31 POPEY 155      -7.803 102.433  28.045  1.00  0.00           C
ATOM   5176  NH3 POPEZ 156      78.213 107.683  20.015  1.00  0.00           N
ATOM   5180  C12 POPEZ 156      78.073 106.913  18.725  1.00  0.00           C
ATOM   5183  C11 POPEZ 156      79.093 105.753  18.585  1.00  0.00           C
ATOM   5186  P   POPEZ 156      81.173 107.413  17.995  1.00  0.00           P
ATOM   5187  O13 POPEZ 156      82.623 107.163  17.765  1.00  0.00           O
ATOM   5188  O14 POPEZ 156      80.513 108.383  17.115  1.00  0.00           O
ATOM   5189  O11 POPEZ 156      80.973 107.933  19.475  1.00  0.00           O
ATOM   5190  O12 POPEZ 156      80.373 106.073  18.065  1.00  0.00           O
ATOM   5191  C1  POPEZ 156      82.033 107.943  20.435  1.00  0.00           C
ATOM   5194  C2  POPEZ 156      81.503 107.313  21.735  1.00  0.00           C
ATOM   5196  O21 POPEZ 156      82.323 107.793  22.815  1.00  0.00           O
ATOM   5197  C21 POPEZ 156      81.843 107.503  24.015  1.00  0.00           C
ATOM   5198  O22 POPEZ 156      82.213 106.563  24.695  1.00  0.00           O
ATOM   5199  C22 POPEZ 156      80.793 108.523  24.425  1.00  0.00           C
ATOM   5202  C3  POPEZ 156      81.463 105.763  21.625  1.00  0.00           C
ATOM   5205  O31 POPEZ 156      80.753 105.073  22.675  1.00  0.00           O
ATOM   5206  C31 POPEZ 156      79.443 105.233  22.745  1.00  0.00           C
ATOM   5207  O32 POPEZ 156      78.793 106.103  22.195  1.00  0.00           O
ATOM   5208  C32 POPEZ 156      78.863 104.173  23.675  1.00  0.00           C
ATOM   5211  C23 POPEZ 156      81.163 109.173  25.775  1.00  0.00           C
ATOM   5214  C24 POPEZ 156      80.013 109.953  26.405  1.00  0.00           C
ATOM   5217  C25 POPEZ 156      80.203 110.103  27.925  1.00  0.00           C
ATOM   5220  C26 POPEZ 156      79.053 110.823  28.625  1.00  0.00           C
ATOM   5223  C27 POPEZ 156      79.203 110.813  30.145  1.00  0.00           C
ATOM   5226  C28 POPEZ 156      78.223 111.763  30.855  1.00  0.00           C
ATOM   5229  C29 POPEZ 156      78.323 111.563  32.345  1.00  0.00           C
ATOM   5231 0C21 POPEZ 156      77.573 112.163  33.275  1.00  0.00           C
ATOM   5233 1C21 POPEZ 156      76.493 113.183  33.005  1.00  0.00           C
ATOM   5236 2C21 POPEZ 156      75.843 113.703  34.305  1.00  0.00           C
ATOM   5239 3C21 POPEZ 156      75.103 112.613  35.095  1.00  0.00           C
ATOM   5242 4C21 POPEZ 156      74.293 113.233  36.245  1.00  0.00           C
ATOM   5245 5C21 POPEZ 156      73.343 112.243  36.935  1.00  0.00           C
ATOM   5248 6C21 POPEZ 156      72.153 111.833  36.075  1.00  0.00           C
ATOM   5251 7C21 POPEZ 156      71.103 111.003  36.825  1.00  0.00           C
ATOM   5254 8C21 POPEZ 156      69.853 110.743  35.995  1.00  0.00           C
ATOM   5258  C33 POPEZ 156      79.403 104.263  25.115  1.00  0.00           C
ATOM   5261  C34 POPEZ 156      79.103 102.963  25.865  1.00  0.00           C
ATOM   5264  C35 POPEZ 156      79.503 102.943  27.345  1.00  0.00           C
ATOM   5267  C36 POPEZ 156      78.383 103.453  28.265  1.00  0.00           C
ATOM   5270  C37 POPEZ 156      78.533 102.973  29.705  1.00  0.00           C
ATOM   5273  C38 POPEZ 156      77.473 103.553  30.645  1.00  0.00           C
ATOM   5276  C39 POPEZ 156      77.623 103.033  32.085  1.00  0.00           C
ATOM   5279 0C31 POPEZ 156      76.553 103.543  33.055  1.00  0.00           C
ATOM   5282 1C31 POPEZ 156      76.653 102.833  34.415  1.00  0.00           C
ATOM   5285 2C31 POPEZ 156      75.513 103.173  35.385  1.00  0.00           C
ATOM   5288 3C31 POPEZ 156      75.513 102.213  36.595  1.00  0.00           C
ATOM   5291 4C31 POPEZ 156      74.213 102.243  37.415  1.00  0.00           C
ATOM   5294 5C31 POPEZ 156      74.243 101.173  38.515  1.00  0.00           C
ATOM   5297 6C31 POPEZ 156      72.943 101.003  39.295  1.00  0.00           C
ATOM   5301  NH3 POPEa 157     125.073  14.223  55.855  1.00  0.00           N
ATOM   5305  C12 POPEa 157     124.553  15.633  55.915  1.00  0.00           C
ATOM   5308  C11 POPEa 157     123.053  15.673  55.575  1.00  0.00           C
ATOM   5311  P   POPEa 157     121.833  13.523  54.745  1.00  0.00           P
ATOM   5312  O13 POPEa 157     120.423  13.953  54.795  1.00  0.00           O
ATOM   5313  O14 POPEa 157     122.393  12.833  55.935  1.00  0.00           O
ATOM   5314  O11 POPEa 157     122.073  12.653  53.455  1.00  0.00           O
ATOM   5315  O12 POPEa 157     122.733  14.793  54.485  1.00  0.00           O
ATOM   5316  C1  POPEa 157     121.293  13.023  52.295  1.00  0.00           C
ATOM   5319  C2  POPEa 157     121.653  12.113  51.105  1.00  0.00           C
ATOM   5321  O21 POPEa 157     120.853  10.923  51.205  1.00  0.00           O
ATOM   5322  C21 POPEa 157     120.013  10.693  50.215  1.00  0.00           C
ATOM   5323  O22 POPEa 157     119.913  11.343  49.195  1.00  0.00           O
ATOM   5324  C22 POPEa 157     119.143   9.503  50.615  1.00  0.00           C
ATOM   5327  C3  POPEa 157     123.153  11.753  51.235  1.00  0.00           C
ATOM   5330  O31 POPEa 157     123.713  11.193  50.035  1.00  0.00           O
ATOM   5331  C31 POPEa 157     124.143  12.093  49.175  1.00  0.00           C
ATOM   5332  O32 POPEa 157     124.023  13.303  49.265  1.00  0.00           O
ATOM   5333  C32 POPEa 157     124.883  11.343  48.065  1.00  0.00           C
ATOM   5336  C23 POPEa 157     119.103   8.373  49.565  1.00  0.00           C
ATOM   5339  C24 POPEa 157     118.193   8.683  48.375  1.00  0.00           C
ATOM   5342  C25 POPEa 157     118.373   7.633  47.265  1.00  0.00           C
ATOM   5345  C26 POPEa 157     118.083   8.203  45.865  1.00  0.00           C
ATOM   5348  C27 POPEa 157     118.733   7.363  44.755  1.00  0.00           C
ATOM   5351  C28 POPEa 157     117.853   6.193  44.265  1.00  0.00           C
ATOM   5354  C29 POPEa 157     116.793   6.663  43.295  1.00  0.00           C
ATOM   5356 0C21 POPEa 157     116.443   6.033  42.155  1.00  0.00           C
ATOM   5358 1C21 POPEa 157     117.003   4.723  41.655  1.00  0.00           C
ATOM   5361 2C21 POPEa 157     117.963   4.943  40.475  1.00  0.00           C
ATOM   5364 3C21 POPEa 157     118.813   3.693  40.185  1.00  0.00           C
ATOM   5367 4C21 POPEa 157     119.543   3.763  38.845  1.00  0.00           C
ATOM   5370 5C21 POPEa 157     120.653   2.723  38.705  1.00  0.00           C
ATOM   5373 6C21 POPEa 157     120.153   1.273  38.825  1.00  0.00           C
ATOM   5376 7C21 POPEa 157     121.273   0.243  38.605  1.00  0.00           C
ATOM   5379 8C21 POPEa 157     120.793  -1.197  38.805  1.00  0.00           C
ATOM   5383  C33 POPEa 157     124.333  11.653  46.665  1.00  0.00           C
ATOM   5386  C34 POPEa 157     125.083  10.793  45.645  1.00  0.00           C
ATOM   5389  C35 POPEa 157     124.633  11.053  44.215  1.00  0.00           C
ATOM   5392  C36 POPEa 157     123.173  10.673  43.945  1.00  0.00           C
ATOM   5395  C37 POPEa 157     123.113   9.823  42.675  1.00  0.00           C
ATOM   5398  C38 POPEa 157     121.733   9.623  42.055  1.00  0.00           C
ATOM   5401  C39 POPEa 157     121.923   8.773  40.795  1.00  0.00           C
ATOM   5404 0C31 POPEa 157     120.853   8.923  39.705  1.00  0.00           C
ATOM   5407 1C31 POPEa 157     121.453   8.503  38.355  1.00  0.00           C
ATOM   5410 2C31 POPEa 157     120.493   8.633  37.175  1.00  0.00           C
ATOM   5413 3C31 POPEa 157     119.503   7.473  37.085  1.00  0.00           C
ATOM   5416 4C31 POPEa 157     118.533   7.613  35.905  1.00  0.00           C
ATOM   5419 5C31 POPEa 157     117.633   6.393  35.745  1.00  0.00           C
ATOM   5422 6C31 POPEa 157     116.673   6.483  34.565  1.00  0.00           C
ATOM   5426  NH3 POPEb 158      41.223  62.973  58.255  1.00  0.00           N
ATOM   5430  C12 POPEb 158      41.143  62.463  59.665  1.00  0.00           C
ATOM   5433  C11 POPEb 158      42.513  62.313  60.335  1.00  0.00           C
ATOM   5436  P   POPEb 158      44.483  60.673  60.655  1.00  0.00           P
ATOM   5437  O13 POPEb 158      44.943  59.303  60.375  1.00  0.00           O
ATOM   5438  O14 POPEb 158      44.463  61.143  62.065  1.00  0.00           O
ATOM   5439  O11 POPEb 158      45.463  61.663  59.885  1.00  0.00           O
ATOM   5440  O12 POPEb 158      43.123  61.063  59.955  1.00  0.00           O
ATOM   5441  C1  POPEb 158      46.303  61.193  58.815  1.00  0.00           C
ATOM   5444  C2  POPEb 158      45.513  60.933  57.505  1.00  0.00           C
ATOM   5446  O21 POPEb 158      45.963  59.743  56.825  1.00  0.00           O
ATOM   5447  C21 POPEb 158      47.003  59.893  56.015  1.00  0.00           C
ATOM   5448  O22 POPEb 158      47.933  60.663  56.175  1.00  0.00           O
ATOM   5449  C22 POPEb 158      46.683  59.123  54.735  1.00  0.00           C
ATOM   5452  C3  POPEb 158      45.423  62.183  56.555  1.00  0.00           C
ATOM   5455  O31 POPEb 158      44.773  61.853  55.305  1.00  0.00           O
ATOM   5456  C31 POPEb 158      43.453  61.673  55.425  1.00  0.00           C
ATOM   5457  O32 POPEb 158      42.813  61.923  56.435  1.00  0.00           O
ATOM   5458  C32 POPEb 158      42.823  61.133  54.145  1.00  0.00           C
ATOM   5461  C23 POPEb 158      47.853  58.293  54.195  1.00  0.00           C
ATOM   5464  C24 POPEb 158      47.503  57.603  52.865  1.00  0.00           C
ATOM   5467  C25 POPEb 158      47.173  58.563  51.715  1.00  0.00           C
ATOM   5470  C26 POPEb 158      46.983  57.843  50.365  1.00  0.00           C
ATOM   5473  C27 POPEb 158      46.523  58.793  49.245  1.00  0.00           C
ATOM   5476  C28 POPEb 158      46.153  58.053  47.935  1.00  0.00           C
ATOM   5479  C29 POPEb 158      46.263  58.963  46.735  1.00  0.00           C
ATOM   5481 0C21 POPEb 158      46.033  58.613  45.455  1.00  0.00           C
ATOM   5483 1C21 POPEb 158      45.573  57.263  44.965  1.00  0.00           C
ATOM   5486 2C21 POPEb 158      46.523  56.593  43.945  1.00  0.00           C
ATOM   5489 3C21 POPEb 158      47.743  55.903  44.575  1.00  0.00           C
ATOM   5492 4C21 POPEb 158      48.633  55.173  43.555  1.00  0.00           C
ATOM   5495 5C21 POPEb 158      47.963  53.953  42.885  1.00  0.00           C
ATOM   5498 6C21 POPEb 158      48.643  53.583  41.565  1.00  0.00           C
ATOM   5501 7C21 POPEb 158      47.893  52.513  40.765  1.00  0.00           C
ATOM   5504 8C21 POPEb 158      48.483  52.293  39.365  1.00  0.00           C
ATOM   5508  C33 POPEb 158      41.933  59.913  54.485  1.00  0.00           C
ATOM   5511  C34 POPEb 158      40.933  59.503  53.385  1.00  0.00           C
ATOM   5514  C35 POPEb 158      41.533  59.263  51.985  1.00  0.00           C
ATOM   5517  C36 POPEb 158      42.753  58.333  51.935  1.00  0.00           C
ATOM   5520  C37 POPEb 158      43.203  57.993  50.505  1.00  0.00           C
ATOM   5523  C38 POPEb 158      42.203  57.183  49.665  1.00  0.00           C
ATOM   5526  C39 POPEb 158      42.023  55.743  50.145  1.00  0.00           C
ATOM   5529 0C31 POPEb 158      40.843  55.023  49.465  1.00  0.00           C
ATOM   5532 1C31 POPEb 158      40.813  55.193  47.935  1.00  0.00           C
ATOM   5535 2C31 POPEb 158      39.913  54.173  47.225  1.00  0.00           C
ATOM   5538 3C31 POPEb 158      40.363  52.733  47.475  1.00  0.00           C
ATOM   5541 4C31 POPEb 158      40.083  51.773  46.315  1.00  0.00           C
ATOM   5544 5C31 POPEb 158      40.763  50.413  46.545  1.00  0.00           C
ATOM   5547 6C31 POPEb 158      40.473  49.383  45.465  1.00  0.00           C
ATOM   5551  NH3 POPEc 159      60.623  91.753  17.725  1.00  0.00           N
ATOM   5555  C12 POPEc 159      61.353  90.633  18.405  1.00  0.00           C
ATOM   5558  C11 POPEc 159      60.503  89.363  18.395  1.00  0.00           C
ATOM   5561  P   POPEc 159      60.283  87.293  19.945  1.00  0.00           P
ATOM   5562  O13 POPEc 159      58.843  87.533  19.725  1.00  0.00           O
ATOM   5563  O14 POPEc 159      60.813  85.953  19.625  1.00  0.00           O
ATOM   5564  O11 POPEc 159      60.603  87.603  21.445  1.00  0.00           O
ATOM   5565  O12 POPEc 159      61.133  88.393  19.215  1.00  0.00           O
ATOM   5566  C1  POPEc 159      59.963  88.733  22.035  1.00  0.00           C
ATOM   5569  C2  POPEc 159      60.593  88.943  23.415  1.00  0.00           C
ATOM   5571  O21 POPEc 159      59.763  89.883  24.135  1.00  0.00           O
ATOM   5572  C21 POPEc 159      59.363  89.403  25.315  1.00  0.00           C
ATOM   5573  O22 POPEc 159      59.773  88.383  25.835  1.00  0.00           O
ATOM   5574  C22 POPEc 159      58.263  90.263  25.905  1.00  0.00           C
ATOM   5577  C3  POPEc 159      62.053  89.443  23.265  1.00  0.00           C
ATOM   5580  O31 POPEc 159      62.723  89.463  24.535  1.00  0.00           O
ATOM   5581  C31 POPEc 159      63.753  90.303  24.575  1.00  0.00           C
ATOM   5582  O32 POPEc 159      64.063  91.073  23.685  1.00  0.00           O
ATOM   5583  C32 POPEc 159      64.413  90.213  25.955  1.00  0.00           C
ATOM   5586  C23 POPEc 159      58.263  90.103  27.435  1.00  0.00           C
ATOM   5589  C24 POPEc 159      59.423  90.853  28.095  1.00  0.00           C
ATOM   5592  C25 POPEc 159      59.193  92.373  28.085  1.00  0.00           C
ATOM   5595  C26 POPEc 159      60.133  93.153  27.155  1.00  0.00           C
ATOM   5598  C27 POPEc 159      59.823  94.653  27.135  1.00  0.00           C
ATOM   5601  C28 POPEc 159      60.573  95.473  28.215  1.00  0.00           C
ATOM   5604  C29 POPEc 159      59.983  95.373  29.595  1.00  0.00           C
ATOM   5606 0C21 POPEc 159      60.433  94.643  30.635  1.00  0.00           C
ATOM   5608 1C21 POPEc 159      61.613  93.713  30.645  1.00  0.00           C
ATOM   5611 2C21 POPEc 159      61.283  92.393  31.365  1.00  0.00           C
ATOM   5614 3C21 POPEc 159      62.543  91.603  31.735  1.00  0.00           C
ATOM   5617 4C21 POPEc 159      62.243  90.363  32.595  1.00  0.00           C
ATOM   5620 5C21 POPEc 159      63.463  89.923  33.395  1.00  0.00           C
ATOM   5623 6C21 POPEc 159      63.203  88.693  34.275  1.00  0.00           C
ATOM   5626 7C21 POPEc 159      64.513  88.133  34.835  1.00  0.00           C
ATOM   5629 8C21 POPEc 159      64.303  86.933  35.775  1.00  0.00           C
ATOM   5633  C33 POPEc 159      65.883  90.693  25.985  1.00  0.00           C
ATOM   5636  C34 POPEc 159      66.243  91.363  27.335  1.00  0.00           C
ATOM   5639  C35 POPEc 159      67.743  91.623  27.485  1.00  0.00           C
ATOM   5642  C36 POPEc 159      68.083  92.423  28.755  1.00  0.00           C
ATOM   5645  C37 POPEc 159      69.533  92.923  28.795  1.00  0.00           C
ATOM   5648  C38 POPEc 159      69.853  93.713  30.065  1.00  0.00           C
ATOM   5651  C39 POPEc 159      71.353  93.993  30.235  1.00  0.00           C
ATOM   5654 0C31 POPEc 159      71.683  94.753  31.535  1.00  0.00           C
ATOM   5657 1C31 POPEc 159      73.173  94.653  31.895  1.00  0.00           C
ATOM   5660 2C31 POPEc 159      73.543  95.473  33.155  1.00  0.00           C
ATOM   5663 3C31 POPEc 159      73.933  96.933  32.885  1.00  0.00           C
ATOM   5666 4C31 POPEc 159      75.263  97.063  32.115  1.00  0.00           C
ATOM   5669 5C31 POPEc 159      75.813  98.493  32.025  1.00  0.00           C
ATOM   5672 6C31 POPEc 159      77.033  98.583  31.115  1.00  0.00           C
ATOM   5676  NH3 POPEd 160      35.383  68.233  15.575  1.00  0.00           N
ATOM   5680  C12 POPEd 160      36.683  68.143  16.345  1.00  0.00           C
ATOM   5683  C11 POPEd 160      37.753  67.263  15.655  1.00  0.00           C
ATOM   5686  P   POPEd 160      39.993  66.633  16.875  1.00  0.00           P
ATOM   5687  O13 POPEd 160      40.623  65.383  17.405  1.00  0.00           O
ATOM   5688  O14 POPEd 160      40.643  67.243  15.705  1.00  0.00           O
ATOM   5689  O11 POPEd 160      39.933  67.703  18.045  1.00  0.00           O
ATOM   5690  O12 POPEd 160      38.453  66.443  16.605  1.00  0.00           O
ATOM   5691  C1  POPEd 160      40.273  67.253  19.365  1.00  0.00           C
ATOM   5694  C2  POPEd 160      39.963  68.333  20.425  1.00  0.00           C
ATOM   5696  O21 POPEd 160      40.823  68.253  21.575  1.00  0.00           O
ATOM   5697  C21 POPEd 160      40.873  67.133  22.255  1.00  0.00           C
ATOM   5698  O22 POPEd 160      40.653  66.003  21.845  1.00  0.00           O
ATOM   5699  C22 POPEd 160      41.133  67.503  23.725  1.00  0.00           C
ATOM   5702  C3  POPEd 160      38.453  68.323  20.825  1.00  0.00           C
ATOM   5705  O31 POPEd 160      38.203  69.093  22.025  1.00  0.00           O
ATOM   5706  C31 POPEd 160      36.913  69.303  22.305  1.00  0.00           C
ATOM   5707  O32 POPEd 160      35.983  68.783  21.715  1.00  0.00           O
ATOM   5708  C32 POPEd 160      36.863  70.303  23.465  1.00  0.00           C
ATOM   5711  C23 POPEd 160      40.113  66.833  24.685  1.00  0.00           C
ATOM   5714  C24 POPEd 160      40.123  67.363  26.135  1.00  0.00           C
ATOM   5717  C25 POPEd 160      41.443  67.163  26.905  1.00  0.00           C
ATOM   5720  C26 POPEd 160      41.343  67.593  28.385  1.00  0.00           C
ATOM   5723  C27 POPEd 160      42.673  67.883  29.095  1.00  0.00           C
ATOM   5726  C28 POPEd 160      42.483  68.553  30.485  1.00  0.00           C
ATOM   5729  C29 POPEd 160      43.793  69.043  31.055  1.00  0.00           C
ATOM   5731 0C21 POPEd 160      44.033  70.123  31.835  1.00  0.00           C
ATOM   5733 1C21 POPEd 160      43.023  71.093  32.405  1.00  0.00           C
ATOM   5736 2C21 POPEd 160      43.533  71.743  33.715  1.00  0.00           C
ATOM   5739 3C21 POPEd 160      42.793  73.033  34.125  1.00  0.00           C
ATOM   5742 4C21 POPEd 160      41.333  72.843  34.565  1.00  0.00           C
ATOM   5745 5C21 POPEd 160      41.113  72.843  36.085  1.00  0.00           C
ATOM   5748 6C21 POPEd 160      41.223  71.443  36.715  1.00  0.00           C
ATOM   5751 7C21 POPEd 160      40.933  71.453  38.215  1.00  0.00           C
ATOM   5754 8C21 POPEd 160      41.083  70.083  38.885  1.00  0.00           C
ATOM   5758  C33 POPEd 160      35.893  69.893  24.595  1.00  0.00           C
ATOM   5761  C34 POPEd 160      36.493  68.793  25.495  1.00  0.00           C
ATOM   5764  C35 POPEd 160      35.713  68.653  26.815  1.00  0.00           C
ATOM   5767  C36 POPEd 160      36.393  67.703  27.815  1.00  0.00           C
ATOM   5770  C37 POPEd 160      35.673  67.733  29.165  1.00  0.00           C
ATOM   5773  C38 POPEd 160      36.303  66.813  30.225  1.00  0.00           C
ATOM   5776  C39 POPEd 160      35.423  66.573  31.455  1.00  0.00           C
ATOM   5779 0C31 POPEd 160      34.943  67.853  32.145  1.00  0.00           C
ATOM   5782 1C31 POPEd 160      33.893  67.533  33.205  1.00  0.00           C
ATOM   5785 2C31 POPEd 160      33.143  68.773  33.705  1.00  0.00           C
ATOM   5788 3C31 POPEd 160      33.473  69.153  35.155  1.00  0.00           C
ATOM   5791 4C31 POPEd 160      32.363  70.013  35.765  1.00  0.00           C
ATOM   5794 5C31 POPEd 160      32.693  70.563  37.155  1.00  0.00           C
ATOM   5797 6C31 POPEd 160      31.533  71.353  37.765  1.00  0.00           C
ATOM   5801  NH3 POPEe 161      29.253   4.183  14.085  1.00  0.00           N
ATOM   5805  C12 POPEe 161      29.513   5.083  12.905  1.00  0.00           C
ATOM   5808  C11 POPEe 161      30.953   4.953  12.405  1.00  0.00           C
ATOM   5811  P   POPEe 161      33.323   5.773  13.185  1.00  0.00           P
ATOM   5812  O13 POPEe 161      33.753   4.623  12.335  1.00  0.00           O
ATOM   5813  O14 POPEe 161      34.043   7.063  13.065  1.00  0.00           O
ATOM   5814  O11 POPEe 161      33.363   5.303  14.725  1.00  0.00           O
ATOM   5815  O12 POPEe 161      31.763   5.973  12.975  1.00  0.00           O
ATOM   5816  C1  POPEe 161      33.223   6.333  15.725  1.00  0.00           C
ATOM   5819  C2  POPEe 161      32.983   5.853  17.215  1.00  0.00           C
ATOM   5821  O21 POPEe 161      33.633   4.593  17.465  1.00  0.00           O
ATOM   5822  C21 POPEe 161      33.223   3.663  18.285  1.00  0.00           C
ATOM   5823  O22 POPEe 161      32.123   3.503  18.755  1.00  0.00           O
ATOM   5824  C22 POPEe 161      34.393   2.773  18.685  1.00  0.00           C
ATOM   5827  C3  POPEe 161      31.493   6.083  17.665  1.00  0.00           C
ATOM   5830  O31 POPEe 161      31.173   5.923  19.065  1.00  0.00           O
ATOM   5831  C31 POPEe 161      31.663   6.813  19.925  1.00  0.00           C
ATOM   5832  O32 POPEe 161      32.453   7.693  19.645  1.00  0.00           O
ATOM   5833  C32 POPEe 161      31.113   6.543  21.325  1.00  0.00           C
ATOM   5836  C23 POPEe 161      35.003   3.283  20.005  1.00  0.00           C
ATOM   5839  C24 POPEe 161      36.153   2.413  20.495  1.00  0.00           C
ATOM   5842  C25 POPEe 161      36.693   2.833  21.875  1.00  0.00           C
ATOM   5845  C26 POPEe 161      35.693   2.633  23.015  1.00  0.00           C
ATOM   5848  C27 POPEe 161      36.233   3.093  24.385  1.00  0.00           C
ATOM   5851  C28 POPEe 161      35.193   2.993  25.515  1.00  0.00           C
ATOM   5854  C29 POPEe 161      34.973   1.583  26.015  1.00  0.00           C
ATOM   5856 0C21 POPEe 161      35.023   1.163  27.295  1.00  0.00           C
ATOM   5858 1C21 POPEe 161      35.273   1.993  28.525  1.00  0.00           C
ATOM   5861 2C21 POPEe 161      36.373   1.423  29.445  1.00  0.00           C
ATOM   5864 3C21 POPEe 161      36.513   2.223  30.755  1.00  0.00           C
ATOM   5867 4C21 POPEe 161      37.543   1.653  31.755  1.00  0.00           C
ATOM   5870 5C21 POPEe 161      38.983   2.133  31.495  1.00  0.00           C
ATOM   5873 6C21 POPEe 161      39.973   1.673  32.585  1.00  0.00           C
ATOM   5876 7C21 POPEe 161      41.403   2.173  32.335  1.00  0.00           C
ATOM   5879 8C21 POPEe 161      42.403   1.643  33.365  1.00  0.00           C
ATOM   5883  C33 POPEe 161      32.003   7.143  22.445  1.00  0.00           C
ATOM   5886  C34 POPEe 161      31.293   7.273  23.805  1.00  0.00           C
ATOM   5889  C35 POPEe 161      30.913   5.923  24.445  1.00  0.00           C
ATOM   5892  C36 POPEe 161      31.813   5.483  25.605  1.00  0.00           C
ATOM   5895  C37 POPEe 161      31.503   4.033  26.005  1.00  0.00           C
ATOM   5898  C38 POPEe 161      31.903   3.703  27.455  1.00  0.00           C
ATOM   5901  C39 POPEe 161      30.913   4.283  28.475  1.00  0.00           C
ATOM   5904 0C31 POPEe 161      30.803   3.433  29.735  1.00  0.00           C
ATOM   5907 1C31 POPEe 161      31.763   3.853  30.855  1.00  0.00           C
ATOM   5910 2C31 POPEe 161      31.783   2.773  31.935  1.00  0.00           C
ATOM   5913 3C31 POPEe 161      32.293   3.203  33.315  1.00  0.00           C
ATOM   5916 4C31 POPEe 161      31.483   4.333  33.965  1.00  0.00           C
ATOM   5919 5C31 POPEe 161      31.563   4.293  35.495  1.00  0.00           C
ATOM   5922 6C31 POPEe 161      30.563   5.213  36.185  1.00  0.00           C
ATOM   5926  NH3 POPEf 162      98.623 128.039  16.925  1.00  0.00           N
ATOM   5930  C12 POPEf 162      99.493 126.819  16.665  1.00  0.00           C
ATOM   5933  C11 POPEf 162      99.233 126.169  15.275  1.00  0.00           C
ATOM   5936  P   POPEf 162     100.593 123.859  15.255  1.00  0.00           P
ATOM   5937  O13 POPEf 162      99.723 122.849  14.615  1.00  0.00           O
ATOM   5938  O14 POPEf 162     102.053 123.629  15.105  1.00  0.00           O
ATOM   5939  O11 POPEf 162     100.243 123.919  16.765  1.00  0.00           O
ATOM   5940  O12 POPEf 162     100.283 125.329  14.785  1.00  0.00           O
ATOM   5941  C1  POPEf 162     101.163 123.609  17.795  1.00  0.00           C
ATOM   5944  C2  POPEf 162     100.363 123.479  19.105  1.00  0.00           C
ATOM   5946  O21 POPEf 162     101.323 123.429  20.185  1.00  0.00           O
ATOM   5947  C21 POPEf 162     100.843 124.019  21.265  1.00  0.00           C
ATOM   5948  O22 POPEf 162      99.813 124.659  21.325  1.00  0.00           O
ATOM   5949  C22 POPEf 162     101.713 123.679  22.465  1.00  0.00           C
ATOM   5952  C3  POPEf 162      99.413 122.239  19.105  1.00  0.00           C
ATOM   5955  O31 POPEf 162      98.803 121.989  20.395  1.00  0.00           O
ATOM   5956  C31 POPEf 162      97.713 122.689  20.655  1.00  0.00           C
ATOM   5957  O32 POPEf 162      97.123 123.409  19.865  1.00  0.00           O
ATOM   5958  C32 POPEf 162      97.313 122.489  22.115  1.00  0.00           C
ATOM   5961  C23 POPEf 162     100.943 122.659  23.345  1.00  0.00           C
ATOM   5964  C24 POPEf 162     101.433 122.599  24.785  1.00  0.00           C
ATOM   5967  C25 POPEf 162     100.333 122.159  25.765  1.00  0.00           C
ATOM   5970  C26 POPEf 162     100.803 122.279  27.225  1.00  0.00           C
ATOM   5973  C27 POPEf 162      99.733 122.809  28.215  1.00  0.00           C
ATOM   5976  C28 POPEf 162     100.313 123.859  29.195  1.00  0.00           C
ATOM   5979  C29 POPEf 162     101.403 123.339  30.095  1.00  0.00           C
ATOM   5981 0C21 POPEf 162     101.633 123.689  31.375  1.00  0.00           C
ATOM   5983 1C21 POPEf 162     100.843 124.699  32.175  1.00  0.00           C
ATOM   5986 2C21 POPEf 162      99.983 124.019  33.265  1.00  0.00           C
ATOM   5989 3C21 POPEf 162      99.103 125.039  34.015  1.00  0.00           C
ATOM   5992 4C21 POPEf 162      97.993 124.389  34.845  1.00  0.00           C
ATOM   5995 5C21 POPEf 162      97.053 125.429  35.465  1.00  0.00           C
ATOM   5998 6C21 POPEf 162      95.843 124.789  36.165  1.00  0.00           C
ATOM   6001 7C21 POPEf 162      94.933 125.829  36.825  1.00  0.00           C
ATOM   6004 8C21 POPEf 162      93.613 125.249  37.345  1.00  0.00           C
ATOM   6008  C33 POPEf 162      95.823 122.809  22.375  1.00  0.00           C
ATOM   6011  C34 POPEf 162      95.513 123.109  23.845  1.00  0.00           C
ATOM   6014  C35 POPEf 162      94.163 123.819  23.985  1.00  0.00           C
ATOM   6017  C36 POPEf 162      93.983 124.609  25.295  1.00  0.00           C
ATOM   6020  C37 POPEf 162      92.563 125.179  25.375  1.00  0.00           C
ATOM   6023  C38 POPEf 162      92.363 126.339  26.355  1.00  0.00           C
ATOM   6026  C39 POPEf 162      91.143 127.209  26.015  1.00  0.00           C
ATOM   6029 0C31 POPEf 162      89.783 126.479  25.965  1.00  0.00           C
ATOM   6032 1C31 POPEf 162      88.603 127.469  25.945  1.00  0.00           C
ATOM   6035 2C31 POPEf 162      87.213 126.859  25.665  1.00  0.00           C
ATOM   6038 3C31 POPEf 162      86.733 125.759  26.625  1.00  0.00           C
ATOM   6041 4C31 POPEf 162      86.103 126.299  27.905  1.00  0.00           C
ATOM   6044 5C31 POPEf 162      85.563 125.189  28.825  1.00  0.00           C
ATOM   6047 6C31 POPEf 162      85.383 125.649  30.265  1.00  0.00           C
ATOM   6051  NH3 POPEg 163      78.553  72.903  61.765  1.00  0.00           N
ATOM   6055  C12 POPEg 163      77.313  72.123  61.435  1.00  0.00           C
ATOM   6058  C11 POPEg 163      76.483  71.773  62.675  1.00  0.00           C
ATOM   6061  P   POPEg 163      74.013  70.803  62.285  1.00  0.00           P
ATOM   6062  O13 POPEg 163      73.533  72.153  61.885  1.00  0.00           O
ATOM   6063  O14 POPEg 163      73.473  70.223  63.525  1.00  0.00           O
ATOM   6064  O11 POPEg 163      73.673  69.763  61.155  1.00  0.00           O
ATOM   6065  O12 POPEg 163      75.593  70.733  62.315  1.00  0.00           O
ATOM   6066  C1  POPEg 163      74.043  69.953  59.795  1.00  0.00           C
ATOM   6069  C2  POPEg 163      73.103  69.113  58.875  1.00  0.00           C
ATOM   6071  O21 POPEg 163      72.733  69.963  57.765  1.00  0.00           O
ATOM   6072  C21 POPEg 163      72.763  69.373  56.585  1.00  0.00           C
ATOM   6073  O22 POPEg 163      72.913  68.183  56.375  1.00  0.00           O
ATOM   6074  C22 POPEg 163      72.523  70.413  55.495  1.00  0.00           C
ATOM   6077  C3  POPEg 163      71.833  68.693  59.665  1.00  0.00           C
ATOM   6080  O31 POPEg 163      70.913  67.903  58.875  1.00  0.00           O
ATOM   6081  C31 POPEg 163      69.913  68.523  58.275  1.00  0.00           C
ATOM   6082  O32 POPEg 163      69.563  69.673  58.515  1.00  0.00           O
ATOM   6083  C32 POPEg 163      69.243  67.533  57.335  1.00  0.00           C
ATOM   6086  C23 POPEg 163      71.403  69.903  54.555  1.00  0.00           C
ATOM   6089  C24 POPEg 163      70.963  70.903  53.465  1.00  0.00           C
ATOM   6092  C25 POPEg 163      69.583  70.533  52.895  1.00  0.00           C
ATOM   6095  C26 POPEg 163      69.053  71.563  51.885  1.00  0.00           C
ATOM   6098  C27 POPEg 163      67.663  71.213  51.325  1.00  0.00           C
ATOM   6101  C28 POPEg 163      66.683  72.403  51.205  1.00  0.00           C
ATOM   6104  C29 POPEg 163      66.383  73.043  52.535  1.00  0.00           C
ATOM   6106 0C21 POPEg 163      65.333  73.823  52.815  1.00  0.00           C
ATOM   6108 1C21 POPEg 163      64.233  74.253  51.875  1.00  0.00           C
ATOM   6111 2C21 POPEg 163      63.443  75.453  52.435  1.00  0.00           C
ATOM   6114 3C21 POPEg 163      64.303  76.713  52.645  1.00  0.00           C
ATOM   6117 4C21 POPEg 163      63.953  77.453  53.945  1.00  0.00           C
ATOM   6120 5C21 POPEg 163      62.743  78.383  53.815  1.00  0.00           C
ATOM   6123 6C21 POPEg 163      63.183  79.833  53.605  1.00  0.00           C
ATOM   6126 7C21 POPEg 163      62.013  80.793  53.435  1.00  0.00           C
ATOM   6129 8C21 POPEg 163      62.493  82.233  53.345  1.00  0.00           C
ATOM   6133  C33 POPEg 163      68.083  68.063  56.465  1.00  0.00           C
ATOM   6136  C34 POPEg 163      67.833  67.063  55.325  1.00  0.00           C
ATOM   6139  C35 POPEg 163      66.383  66.693  55.035  1.00  0.00           C
ATOM   6142  C36 POPEg 163      65.723  67.583  53.975  1.00  0.00           C
ATOM   6145  C37 POPEg 163      64.323  67.063  53.635  1.00  0.00           C
ATOM   6148  C38 POPEg 163      63.423  68.163  53.065  1.00  0.00           C
ATOM   6151  C39 POPEg 163      63.783  68.683  51.675  1.00  0.00           C
ATOM   6154 0C31 POPEg 163      62.763  69.753  51.255  1.00  0.00           C
ATOM   6157 1C31 POPEg 163      62.913  70.203  49.795  1.00  0.00           C
ATOM   6160 2C31 POPEg 163      61.653  70.933  49.305  1.00  0.00           C
ATOM   6163 3C31 POPEg 163      61.793  71.533  47.905  1.00  0.00           C
ATOM   6166 4C31 POPEg 163      62.013  70.493  46.795  1.00  0.00           C
ATOM   6169 5C31 POPEg 163      61.983  71.103  45.385  1.00  0.00           C
ATOM   6172 6C31 POPEg 163      62.283  70.113  44.255  1.00  0.00           C
ATOM   6176  NH3 POPEh 164      54.223  60.553  61.525  1.00  0.00           N
ATOM   6180  C12 POPEh 164      52.973  59.813  61.905  1.00  0.00           C
ATOM   6183  C11 POPEh 164      53.263  58.313  61.925  1.00  0.00           C
ATOM   6186  P   POPEh 164      54.993  57.723  60.005  1.00  0.00           P
ATOM   6187  O13 POPEh 164      55.983  58.233  60.985  1.00  0.00           O
ATOM   6188  O14 POPEh 164      55.153  56.433  59.335  1.00  0.00           O
ATOM   6189  O11 POPEh 164      54.853  58.903  58.965  1.00  0.00           O
ATOM   6190  O12 POPEh 164      53.553  57.833  60.615  1.00  0.00           O
ATOM   6191  C1  POPEh 164      55.893  59.073  58.005  1.00  0.00           C
ATOM   6194  C2  POPEh 164      55.643  60.383  57.235  1.00  0.00           C
ATOM   6196  O21 POPEh 164      56.403  60.363  56.015  1.00  0.00           O
ATOM   6197  C21 POPEh 164      56.913  61.413  55.405  1.00  0.00           C
ATOM   6198  O22 POPEh 164      56.923  62.573  55.785  1.00  0.00           O
ATOM   6199  C22 POPEh 164      57.513  60.903  54.095  1.00  0.00           C
ATOM   6202  C3  POPEh 164      55.883  61.563  58.215  1.00  0.00           C
ATOM   6205  O31 POPEh 164      55.153  62.733  57.815  1.00  0.00           O
ATOM   6206  C31 POPEh 164      54.443  63.333  58.725  1.00  0.00           C
ATOM   6207  O32 POPEh 164      54.163  62.923  59.845  1.00  0.00           O
ATOM   6208  C32 POPEh 164      54.093  64.703  58.195  1.00  0.00           C
ATOM   6211  C23 POPEh 164      58.393  61.903  53.325  1.00  0.00           C
ATOM   6214  C24 POPEh 164      58.743  61.333  51.945  1.00  0.00           C
ATOM   6217  C25 POPEh 164      60.023  61.883  51.305  1.00  0.00           C
ATOM   6220  C26 POPEh 164      60.203  61.333  49.885  1.00  0.00           C
ATOM   6223  C27 POPEh 164      61.653  61.363  49.375  1.00  0.00           C
ATOM   6226  C28 POPEh 164      61.803  60.733  47.975  1.00  0.00           C
ATOM   6229  C29 POPEh 164      61.463  59.263  48.005  1.00  0.00           C
ATOM   6231 0C21 POPEh 164      60.553  58.613  47.245  1.00  0.00           C
ATOM   6233 1C21 POPEh 164      59.713  59.173  46.135  1.00  0.00           C
ATOM   6236 2C21 POPEh 164      60.023  58.493  44.795  1.00  0.00           C
ATOM   6239 3C21 POPEh 164      61.413  58.853  44.255  1.00  0.00           C
ATOM   6242 4C21 POPEh 164      61.683  58.183  42.905  1.00  0.00           C
ATOM   6245 5C21 POPEh 164      63.153  58.263  42.465  1.00  0.00           C
ATOM   6248 6C21 POPEh 164      63.663  59.703  42.305  1.00  0.00           C
ATOM   6251 7C21 POPEh 164      65.123  59.773  41.845  1.00  0.00           C
ATOM   6254 8C21 POPEh 164      65.693  61.193  41.865  1.00  0.00           C
ATOM   6258  C33 POPEh 164      55.213  65.433  57.435  1.00  0.00           C
ATOM   6261  C34 POPEh 164      55.053  66.943  57.655  1.00  0.00           C
ATOM   6264  C35 POPEh 164      55.293  67.813  56.435  1.00  0.00           C
ATOM   6267  C36 POPEh 164      54.103  67.733  55.485  1.00  0.00           C
ATOM   6270  C37 POPEh 164      54.573  67.753  54.035  1.00  0.00           C
ATOM   6273  C38 POPEh 164      53.413  67.473  53.085  1.00  0.00           C
ATOM   6276  C39 POPEh 164      53.883  66.813  51.785  1.00  0.00           C
ATOM   6279 0C31 POPEh 164      54.073  65.303  51.965  1.00  0.00           C
ATOM   6282 1C31 POPEh 164      54.363  64.603  50.635  1.00  0.00           C
ATOM   6285 2C31 POPEh 164      54.213  63.083  50.745  1.00  0.00           C
ATOM   6288 3C31 POPEh 164      54.403  62.393  49.395  1.00  0.00           C
ATOM   6291 4C31 POPEh 164      54.983  60.983  49.535  1.00  0.00           C
ATOM   6294 5C31 POPEh 164      55.613  60.463  48.245  1.00  0.00           C
ATOM   6297 6C31 POPEh 164      56.523  59.263  48.485  1.00  0.00           C
ATOM   6301  NH3 POPEi 165     108.243 107.383  13.295  1.00  0.00           N
ATOM   6305  C12 POPEi 165     108.503 108.793  12.795  1.00  0.00           C
ATOM   6308  C11 POPEi 165     108.613 109.803  13.945  1.00  0.00           C
ATOM   6311  P   POPEi 165     110.103 111.973  13.935  1.00  0.00           P
ATOM   6312  O13 POPEi 165     111.293 111.143  14.185  1.00  0.00           O
ATOM   6313  O14 POPEi 165     110.293 113.123  13.025  1.00  0.00           O
ATOM   6314  O11 POPEi 165     109.553 112.503  15.315  1.00  0.00           O
ATOM   6315  O12 POPEi 165     108.933 111.063  13.385  1.00  0.00           O
ATOM   6316  C1  POPEi 165     108.183 112.883  15.485  1.00  0.00           C
ATOM   6319  C2  POPEi 165     107.693 112.473  16.895  1.00  0.00           C
ATOM   6321  O21 POPEi 165     106.273 112.253  16.885  1.00  0.00           O
ATOM   6322  C21 POPEi 165     105.713 112.013  18.085  1.00  0.00           C
ATOM   6323  O22 POPEi 165     104.763 112.633  18.515  1.00  0.00           O
ATOM   6324  C22 POPEi 165     106.253 110.713  18.705  1.00  0.00           C
ATOM   6327  C3  POPEi 165     108.193 113.433  18.005  1.00  0.00           C
ATOM   6330  O31 POPEi 165     108.573 112.633  19.135  1.00  0.00           O
ATOM   6331  C31 POPEi 165     108.353 113.113  20.345  1.00  0.00           C
ATOM   6332  O32 POPEi 165     107.673 114.083  20.625  1.00  0.00           O
ATOM   6333  C32 POPEi 165     109.053 112.153  21.285  1.00  0.00           C
ATOM   6336  C23 POPEi 165     105.583 110.353  20.045  1.00  0.00           C
ATOM   6339  C24 POPEi 165     106.113 109.013  20.585  1.00  0.00           C
ATOM   6342  C25 POPEi 165     105.913 108.833  22.095  1.00  0.00           C
ATOM   6345  C26 POPEi 165     104.533 108.363  22.585  1.00  0.00           C
ATOM   6348  C27 POPEi 165     104.353 108.623  24.105  1.00  0.00           C
ATOM   6351  C28 POPEi 165     102.933 108.503  24.675  1.00  0.00           C
ATOM   6354  C29 POPEi 165     102.473 107.073  24.705  1.00  0.00           C
ATOM   6356 0C21 POPEi 165     102.163 106.303  25.765  1.00  0.00           C
ATOM   6358 1C21 POPEi 165     102.193 106.683  27.225  1.00  0.00           C
ATOM   6361 2C21 POPEi 165     102.623 105.543  28.175  1.00  0.00           C
ATOM   6364 3C21 POPEi 165     104.123 105.233  28.145  1.00  0.00           C
ATOM   6367 4C21 POPEi 165     104.763 105.223  29.545  1.00  0.00           C
ATOM   6370 5C21 POPEi 165     104.383 104.003  30.405  1.00  0.00           C
ATOM   6373 6C21 POPEi 165     104.813 104.153  31.865  1.00  0.00           C
ATOM   6376 7C21 POPEi 165     104.753 102.843  32.655  1.00  0.00           C
ATOM   6379 8C21 POPEi 165     105.113 103.013  34.125  1.00  0.00           C
ATOM   6383  C33 POPEi 165     108.783 112.413  22.775  1.00  0.00           C
ATOM   6386  C34 POPEi 165     109.653 111.473  23.625  1.00  0.00           C
ATOM   6389  C35 POPEi 165     109.263 111.513  25.095  1.00  0.00           C
ATOM   6392  C36 POPEi 165     109.763 112.733  25.855  1.00  0.00           C
ATOM   6395  C37 POPEi 165     109.253 112.663  27.295  1.00  0.00           C
ATOM   6398  C38 POPEi 165     109.563 113.933  28.075  1.00  0.00           C
ATOM   6401  C39 POPEi 165     109.153 113.823  29.535  1.00  0.00           C
ATOM   6404 0C31 POPEi 165     110.003 112.863  30.385  1.00  0.00           C
ATOM   6407 1C31 POPEi 165     109.813 113.233  31.855  1.00  0.00           C
ATOM   6410 2C31 POPEi 165     110.213 112.163  32.885  1.00  0.00           C
ATOM   6413 3C31 POPEi 165     109.723 112.633  34.265  1.00  0.00           C
ATOM   6416 4C31 POPEi 165     109.933 111.643  35.405  1.00  0.00           C
ATOM   6419 5C31 POPEi 165     109.433 112.263  36.715  1.00  0.00           C
ATOM   6422 6C31 POPEi 165     109.593 111.363  37.945  1.00  0.00           C
ATOM   6426  NH3 POPEj 166     109.123  49.933  14.045  1.00  0.00           N
ATOM   6430  C12 POPEj 166     110.553  49.553  13.845  1.00  0.00           C
ATOM   6433  C11 POPEj 166     110.823  48.153  14.415  1.00  0.00           C
ATOM   6436  P   POPEj 166     113.443  48.113  13.915  1.00  0.00           P
ATOM   6437  O13 POPEj 166     114.363  47.303  13.085  1.00  0.00           O
ATOM   6438  O14 POPEj 166     113.383  49.543  13.555  1.00  0.00           O
ATOM   6439  O11 POPEj 166     113.963  48.043  15.405  1.00  0.00           O
ATOM   6440  O12 POPEj 166     111.993  47.553  13.905  1.00  0.00           O
ATOM   6441  C1  POPEj 166     113.563  48.893  16.485  1.00  0.00           C
ATOM   6444  C2  POPEj 166     112.693  48.113  17.495  1.00  0.00           C
ATOM   6446  O21 POPEj 166     111.613  48.973  17.905  1.00  0.00           O
ATOM   6447  C21 POPEj 166     110.703  48.363  18.645  1.00  0.00           C
ATOM   6448  O22 POPEj 166     110.583  47.173  18.815  1.00  0.00           O
ATOM   6449  C22 POPEj 166     109.843  49.413  19.335  1.00  0.00           C
ATOM   6452  C3  POPEj 166     113.523  47.523  18.685  1.00  0.00           C
ATOM   6455  O31 POPEj 166     113.693  48.493  19.765  1.00  0.00           O
ATOM   6456  C31 POPEj 166     114.793  48.363  20.475  1.00  0.00           C
ATOM   6457  O32 POPEj 166     115.693  47.573  20.265  1.00  0.00           O
ATOM   6458  C32 POPEj 166     114.753  49.323  21.665  1.00  0.00           C
ATOM   6461  C23 POPEj 166     109.503  48.883  20.735  1.00  0.00           C
ATOM   6464  C24 POPEj 166     108.553  49.793  21.505  1.00  0.00           C
ATOM   6467  C25 POPEj 166     108.103  49.123  22.805  1.00  0.00           C
ATOM   6470  C26 POPEj 166     107.153  49.973  23.645  1.00  0.00           C
ATOM   6473  C27 POPEj 166     106.713  49.223  24.895  1.00  0.00           C
ATOM   6476  C28 POPEj 166     105.873  50.093  25.835  1.00  0.00           C
ATOM   6479  C29 POPEj 166     105.683  49.383  27.145  1.00  0.00           C
ATOM   6481 0C21 POPEj 166     104.543  48.863  27.625  1.00  0.00           C
ATOM   6483 1C21 POPEj 166     103.163  48.893  27.015  1.00  0.00           C
ATOM   6486 2C21 POPEj 166     102.233  49.583  28.005  1.00  0.00           C
ATOM   6489 3C21 POPEj 166     100.733  49.413  27.695  1.00  0.00           C
ATOM   6492 4C21 POPEj 166      99.843  50.003  28.795  1.00  0.00           C
ATOM   6495 5C21 POPEj 166     100.193  49.473  30.195  1.00  0.00           C
ATOM   6498 6C21 POPEj 166      99.123  49.673  31.265  1.00  0.00           C
ATOM   6501 7C21 POPEj 166      99.483  48.903  32.535  1.00  0.00           C
ATOM   6504 8C21 POPEj 166      98.493  49.093  33.685  1.00  0.00           C
ATOM   6508  C33 POPEj 166     114.683  48.613  23.045  1.00  0.00           C
ATOM   6511  C34 POPEj 166     114.363  49.563  24.215  1.00  0.00           C
ATOM   6514  C35 POPEj 166     115.563  50.183  24.965  1.00  0.00           C
ATOM   6517  C36 POPEj 166     115.973  49.443  26.255  1.00  0.00           C
ATOM   6520  C37 POPEj 166     117.103  50.133  27.045  1.00  0.00           C
ATOM   6523  C38 POPEj 166     117.693  49.233  28.145  1.00  0.00           C
ATOM   6526  C39 POPEj 166     118.763  49.883  29.055  1.00  0.00           C
ATOM   6529 0C31 POPEj 166     120.153  50.023  28.405  1.00  0.00           C
ATOM   6532 1C31 POPEj 166     121.323  50.043  29.415  1.00  0.00           C
ATOM   6535 2C31 POPEj 166     122.693  50.093  28.715  1.00  0.00           C
ATOM   6538 3C31 POPEj 166     123.913  49.793  29.605  1.00  0.00           C
ATOM   6541 4C31 POPEj 166     124.463  51.023  30.345  1.00  0.00           C
ATOM   6544 5C31 POPEj 166     125.943  50.893  30.755  1.00  0.00           C
ATOM   6547 6C31 POPEj 166     126.653  52.233  30.965  1.00  0.00           C
ATOM   6551  NH3 POPEk 167      55.633 127.169  58.755  1.00  0.00           N
ATOM   6555  C12 POPEk 167      55.043 126.309  57.665  1.00  0.00           C
ATOM   6558  C11 POPEk 167      54.753 124.899  58.205  1.00  0.00           C
ATOM   6561  P   POPEk 167      53.063 123.599  56.655  1.00  0.00           P
ATOM   6562  O13 POPEk 167      53.023 122.129  56.515  1.00  0.00           O
ATOM   6563  O14 POPEk 167      52.113 124.139  57.655  1.00  0.00           O
ATOM   6564  O11 POPEk 167      52.863 124.319  55.275  1.00  0.00           O
ATOM   6565  O12 POPEk 167      54.523 124.019  57.105  1.00  0.00           O
ATOM   6566  C1  POPEk 167      53.803 124.009  54.245  1.00  0.00           C
ATOM   6569  C2  POPEk 167      53.423 124.739  52.935  1.00  0.00           C
ATOM   6571  O21 POPEk 167      54.303 124.299  51.905  1.00  0.00           O
ATOM   6572  C21 POPEk 167      53.973 123.359  51.025  1.00  0.00           C
ATOM   6573  O22 POPEk 167      54.523 123.229  49.945  1.00  0.00           O
ATOM   6574  C22 POPEk 167      52.893 122.349  51.465  1.00  0.00           C
ATOM   6577  C3  POPEk 167      53.543 126.279  53.095  1.00  0.00           C
ATOM   6580  O31 POPEk 167      53.433 126.949  51.815  1.00  0.00           O
ATOM   6581  C31 POPEk 167      54.573 127.369  51.285  1.00  0.00           C
ATOM   6582  O32 POPEk 167      55.643 127.439  51.875  1.00  0.00           O
ATOM   6583  C32 POPEk 167      54.383 127.819  49.835  1.00  0.00           C
ATOM   6586  C23 POPEk 167      52.013 121.929  50.265  1.00  0.00           C
ATOM   6589  C24 POPEk 167      50.993 122.979  49.785  1.00  0.00           C
ATOM   6592  C25 POPEk 167      51.613 124.169  49.025  1.00  0.00           C
ATOM   6595  C26 POPEk 167      50.643 124.799  48.025  1.00  0.00           C
ATOM   6598  C27 POPEk 167      51.273 125.979  47.265  1.00  0.00           C
ATOM   6601  C28 POPEk 167      50.543 126.369  45.965  1.00  0.00           C
ATOM   6604  C29 POPEk 167      50.803 125.379  44.855  1.00  0.00           C
ATOM   6606 0C21 POPEk 167      50.133 125.279  43.695  1.00  0.00           C
ATOM   6608 1C21 POPEk 167      48.973 126.129  43.245  1.00  0.00           C
ATOM   6611 2C21 POPEk 167      49.353 127.089  42.105  1.00  0.00           C
ATOM   6614 3C21 POPEk 167      48.113 127.779  41.505  1.00  0.00           C
ATOM   6617 4C21 POPEk 167      48.453 128.929  40.555  1.00  0.00           C
ATOM   6620 5C21 POPEk 167      47.203 129.669  40.045  1.00  0.00           C
ATOM   6623 6C21 POPEk 167      46.413 128.899  38.975  1.00  0.00           C
ATOM   6626 7C21 POPEk 167      45.163 129.659  38.495  1.00  0.00           C
ATOM   6629 8C21 POPEk 167      45.063 129.789  36.975  1.00  0.00           C
ATOM   6633  C33 POPEk 167      55.013 126.809  48.845  1.00  0.00           C
ATOM   6636  C34 POPEk 167      55.923 127.489  47.815  1.00  0.00           C
ATOM   6639  C35 POPEk 167      55.183 128.339  46.775  1.00  0.00           C
ATOM   6642  C36 POPEk 167      54.583 127.479  45.655  1.00  0.00           C
ATOM   6645  C37 POPEk 167      54.073 128.269  44.445  1.00  0.00           C
ATOM   6648  C38 POPEk 167      53.793 127.299  43.285  1.00  0.00           C
ATOM   6651  C39 POPEk 167      53.243 127.959  42.015  1.00  0.00           C
ATOM   6654 0C31 POPEk 167      52.973 126.919  40.925  1.00  0.00           C
ATOM   6657 1C31 POPEk 167      52.243 127.489  39.695  1.00  0.00           C
ATOM   6660 2C31 POPEk 167      51.663 126.379  38.795  1.00  0.00           C
ATOM   6663 3C31 POPEk 167      52.703 125.759  37.845  1.00  0.00           C
ATOM   6666 4C31 POPEk 167      52.773 126.489  36.495  1.00  0.00           C
ATOM   6669 5C31 POPEk 167      54.003 126.169  35.625  1.00  0.00           C
ATOM   6672 6C31 POPEk 167      55.323 126.639  36.235  1.00  0.00           C
ATOM   6676  NH3 POPEl 168      33.993  59.953  15.015  1.00  0.00           N
ATOM   6680  C12 POPEl 168      34.013  58.653  15.795  1.00  0.00           C
ATOM   6683  C11 POPEl 168      32.653  57.923  15.715  1.00  0.00           C
ATOM   6686  P   POPEl 168      31.453  55.823  16.745  1.00  0.00           P
ATOM   6687  O13 POPEl 168      30.383  56.813  16.985  1.00  0.00           O
ATOM   6688  O14 POPEl 168      31.023  54.543  16.125  1.00  0.00           O
ATOM   6689  O11 POPEl 168      32.043  55.453  18.155  1.00  0.00           O
ATOM   6690  O12 POPEl 168      32.723  56.533  16.055  1.00  0.00           O
ATOM   6691  C1  POPEl 168      32.623  56.473  18.975  1.00  0.00           C
ATOM   6694  C2  POPEl 168      31.733  56.833  20.195  1.00  0.00           C
ATOM   6696  O21 POPEl 168      31.743  55.753  21.145  1.00  0.00           O
ATOM   6697  C21 POPEl 168      30.913  54.743  21.055  1.00  0.00           C
ATOM   6698  O22 POPEl 168      30.063  54.523  20.205  1.00  0.00           O
ATOM   6699  C22 POPEl 168      31.183  53.843  22.265  1.00  0.00           C
ATOM   6702  C3  POPEl 168      30.333  57.453  19.885  1.00  0.00           C
ATOM   6705  O31 POPEl 168      29.743  57.883  21.125  1.00  0.00           O
ATOM   6706  C31 POPEl 168      28.453  58.183  21.085  1.00  0.00           C
ATOM   6707  O32 POPEl 168      27.783  58.333  20.085  1.00  0.00           O
ATOM   6708  C32 POPEl 168      27.933  58.163  22.515  1.00  0.00           C
ATOM   6711  C23 POPEl 168      29.903  53.373  23.005  1.00  0.00           C
ATOM   6714  C24 POPEl 168      30.233  52.763  24.375  1.00  0.00           C
ATOM   6717  C25 POPEl 168      30.803  53.783  25.365  1.00  0.00           C
ATOM   6720  C26 POPEl 168      30.883  53.263  26.805  1.00  0.00           C
ATOM   6723  C27 POPEl 168      30.953  54.443  27.775  1.00  0.00           C
ATOM   6726  C28 POPEl 168      31.213  54.033  29.235  1.00  0.00           C
ATOM   6729  C29 POPEl 168      31.393  55.283  30.055  1.00  0.00           C
ATOM   6731 0C21 POPEl 168      30.563  55.793  30.975  1.00  0.00           C
ATOM   6733 1C21 POPEl 168      29.263  55.203  31.475  1.00  0.00           C
ATOM   6736 2C21 POPEl 168      29.403  54.793  32.955  1.00  0.00           C
ATOM   6739 3C21 POPEl 168      29.573  55.983  33.915  1.00  0.00           C
ATOM   6742 4C21 POPEl 168      30.353  55.593  35.185  1.00  0.00           C
ATOM   6745 5C21 POPEl 168      30.583  56.763  36.155  1.00  0.00           C
ATOM   6748 6C21 POPEl 168      31.203  58.013  35.505  1.00  0.00           C
ATOM   6751 7C21 POPEl 168      31.583  59.063  36.545  1.00  0.00           C
ATOM   6754 8C21 POPEl 168      32.123  60.373  35.955  1.00  0.00           C
ATOM   6758  C33 POPEl 168      27.963  56.693  22.995  1.00  0.00           C
ATOM   6761  C34 POPEl 168      28.003  56.513  24.505  1.00  0.00           C
ATOM   6764  C35 POPEl 168      26.793  57.103  25.225  1.00  0.00           C
ATOM   6767  C36 POPEl 168      26.723  56.533  26.645  1.00  0.00           C
ATOM   6770  C37 POPEl 168      25.783  57.293  27.575  1.00  0.00           C
ATOM   6773  C38 POPEl 168      26.323  57.243  29.005  1.00  0.00           C
ATOM   6776  C39 POPEl 168      25.453  57.913  30.065  1.00  0.00           C
ATOM   6779 0C31 POPEl 168      24.473  56.943  30.755  1.00  0.00           C
ATOM   6782 1C31 POPEl 168      24.493  57.073  32.285  1.00  0.00           C
ATOM   6785 2C31 POPEl 168      24.043  55.803  33.005  1.00  0.00           C
ATOM   6788 3C31 POPEl 168      24.113  55.903  34.545  1.00  0.00           C
ATOM   6791 4C31 POPEl 168      25.533  56.123  35.105  1.00  0.00           C
ATOM   6794 5C31 POPEl 168      25.543  56.233  36.625  1.00  0.00           C
ATOM   6797 6C31 POPEl 168      26.953  56.453  37.185  1.00  0.00           C
ATOM   6801  NH3 POPEm 169      87.283  96.703  61.335  1.00  0.00           N
ATOM   6805  C12 POPEm 169      88.263  97.593  62.045  1.00  0.00           C
ATOM   6808  C11 POPEm 169      88.393  98.953  61.315  1.00  0.00           C
ATOM   6811  P   POPEm 169      86.693  99.393  59.375  1.00  0.00           P
ATOM   6812  O13 POPEm 169      86.953  98.003  58.965  1.00  0.00           O
ATOM   6813  O14 POPEm 169      85.313  99.933  59.265  1.00  0.00           O
ATOM   6814  O11 POPEm 169      87.683 100.393  58.695  1.00  0.00           O
ATOM   6815  O12 POPEm 169      87.133  99.493  60.905  1.00  0.00           O
ATOM   6816  C1  POPEm 169      88.333 101.433  59.425  1.00  0.00           C
ATOM   6819  C2  POPEm 169      88.403 102.693  58.565  1.00  0.00           C
ATOM   6821  O21 POPEm 169      87.113 103.333  58.605  1.00  0.00           O
ATOM   6822  C21 POPEm 169      86.633 103.763  57.435  1.00  0.00           C
ATOM   6823  O22 POPEm 169      86.923 104.833  56.925  1.00  0.00           O
ATOM   6824  C22 POPEm 169      85.643 102.723  56.875  1.00  0.00           C
ATOM   6827  C3  POPEm 169      89.023 102.403  57.175  1.00  0.00           C
ATOM   6830  O31 POPEm 169      89.603 103.623  56.705  1.00  0.00           O
ATOM   6831  C31 POPEm 169      89.593 103.863  55.415  1.00  0.00           C
ATOM   6832  O32 POPEm 169      89.033 103.213  54.555  1.00  0.00           O
ATOM   6833  C32 POPEm 169      90.443 105.123  55.205  1.00  0.00           C
ATOM   6836  C23 POPEm 169      85.693 102.503  55.335  1.00  0.00           C
ATOM   6839  C24 POPEm 169      85.553 101.023  54.945  1.00  0.00           C
ATOM   6842  C25 POPEm 169      85.743 100.723  53.445  1.00  0.00           C
ATOM   6845  C26 POPEm 169      84.433 100.283  52.755  1.00  0.00           C
ATOM   6848  C27 POPEm 169      84.603  99.793  51.305  1.00  0.00           C
ATOM   6851  C28 POPEm 169      83.293  99.293  50.665  1.00  0.00           C
ATOM   6854  C29 POPEm 169      83.493  98.353  49.505  1.00  0.00           C
ATOM   6856 0C21 POPEm 169      83.303  98.563  48.195  1.00  0.00           C
ATOM   6858 1C21 POPEm 169      82.853  99.833  47.515  1.00  0.00           C
ATOM   6861 2C21 POPEm 169      81.533  99.673  46.725  1.00  0.00           C
ATOM   6864 3C21 POPEm 169      80.313  99.353  47.605  1.00  0.00           C
ATOM   6867 4C21 POPEm 169      78.973  99.463  46.855  1.00  0.00           C
ATOM   6870 5C21 POPEm 169      78.933  98.663  45.535  1.00  0.00           C
ATOM   6873 6C21 POPEm 169      77.613  98.803  44.785  1.00  0.00           C
ATOM   6876 7C21 POPEm 169      77.603  97.973  43.495  1.00  0.00           C
ATOM   6879 8C21 POPEm 169      76.323  98.133  42.675  1.00  0.00           C
ATOM   6883  C33 POPEm 169      90.823 105.383  53.735  1.00  0.00           C
ATOM   6886  C34 POPEm 169      91.993 106.373  53.625  1.00  0.00           C
ATOM   6889  C35 POPEm 169      92.843 106.203  52.355  1.00  0.00           C
ATOM   6892  C36 POPEm 169      92.383 107.073  51.165  1.00  0.00           C
ATOM   6895  C37 POPEm 169      91.323 106.413  50.265  1.00  0.00           C
ATOM   6898  C38 POPEm 169      91.313 107.023  48.855  1.00  0.00           C
ATOM   6901  C39 POPEm 169      90.283 106.373  47.925  1.00  0.00           C
ATOM   6904 0C31 POPEm 169      90.283 106.973  46.505  1.00  0.00           C
ATOM   6907 1C31 POPEm 169      89.553 106.063  45.505  1.00  0.00           C
ATOM   6910 2C31 POPEm 169      89.473 106.603  44.075  1.00  0.00           C
ATOM   6913 3C31 POPEm 169      90.833 106.923  43.435  1.00  0.00           C
ATOM   6916 4C31 POPEm 169      90.723 107.233  41.935  1.00  0.00           C
ATOM   6919 5C31 POPEm 169      92.073 107.573  41.295  1.00  0.00           C
ATOM   6922 6C31 POPEm 169      91.943 107.993  39.825  1.00  0.00           C
ATOM   6926  NH3 POPEn 170      17.303  17.743  15.555  1.00  0.00           N
ATOM   6930  C12 POPEn 170      18.763  17.473  15.635  1.00  0.00           C
ATOM   6933  C11 POPEn 170      19.023  15.973  15.835  1.00  0.00           C
ATOM   6936  P   POPEn 170      21.633  16.043  16.185  1.00  0.00           P
ATOM   6937  O13 POPEn 170      21.763  16.213  14.735  1.00  0.00           O
ATOM   6938  O14 POPEn 170      22.543  15.103  16.885  1.00  0.00           O
ATOM   6939  O11 POPEn 170      21.903  17.513  16.745  1.00  0.00           O
ATOM   6940  O12 POPEn 170      20.163  15.753  16.655  1.00  0.00           O
ATOM   6941  C1  POPEn 170      21.403  17.963  18.005  1.00  0.00           C
ATOM   6944  C2  POPEn 170      22.383  17.703  19.175  1.00  0.00           C
ATOM   6946  O21 POPEn 170      22.013  18.653  20.195  1.00  0.00           O
ATOM   6947  C21 POPEn 170      21.973  18.203  21.445  1.00  0.00           C
ATOM   6948  O22 POPEn 170      22.303  17.093  21.815  1.00  0.00           O
ATOM   6949  C22 POPEn 170      21.643  19.383  22.375  1.00  0.00           C
ATOM   6952  C3  POPEn 170      23.873  17.913  18.745  1.00  0.00           C
ATOM   6955  O31 POPEn 170      24.813  17.253  19.605  1.00  0.00           O
ATOM   6956  C31 POPEn 170      25.073  17.823  20.755  1.00  0.00           C
ATOM   6957  O32 POPEn 170      24.713  18.943  21.115  1.00  0.00           O
ATOM   6958  C32 POPEn 170      25.833  16.843  21.625  1.00  0.00           C
ATOM   6961  C23 POPEn 170      20.553  19.033  23.415  1.00  0.00           C
ATOM   6964  C24 POPEn 170      19.883  20.283  24.005  1.00  0.00           C
ATOM   6967  C25 POPEn 170      20.643  20.883  25.195  1.00  0.00           C
ATOM   6970  C26 POPEn 170      19.963  22.153  25.735  1.00  0.00           C
ATOM   6973  C27 POPEn 170      20.873  22.993  26.645  1.00  0.00           C
ATOM   6976  C28 POPEn 170      20.243  24.333  27.065  1.00  0.00           C
ATOM   6979  C29 POPEn 170      19.133  24.203  28.065  1.00  0.00           C
ATOM   6981 0C21 POPEn 170      18.913  24.953  29.155  1.00  0.00           C
ATOM   6983 1C21 POPEn 170      19.733  26.123  29.665  1.00  0.00           C
ATOM   6986 2C21 POPEn 170      19.783  26.123  31.205  1.00  0.00           C
ATOM   6989 3C21 POPEn 170      20.453  27.363  31.815  1.00  0.00           C
ATOM   6992 4C21 POPEn 170      20.533  27.343  33.345  1.00  0.00           C
ATOM   6995 5C21 POPEn 170      19.153  27.223  34.025  1.00  0.00           C
ATOM   6998 6C21 POPEn 170      19.223  27.313  35.555  1.00  0.00           C
ATOM   7001 7C21 POPEn 170      17.833  27.333  36.195  1.00  0.00           C
ATOM   7004 8C21 POPEn 170      17.863  27.273  37.725  1.00  0.00           C
ATOM   7008  C33 POPEn 170      25.663  17.183  23.105  1.00  0.00           C
ATOM   7011  C34 POPEn 170      25.633  15.923  23.975  1.00  0.00           C
ATOM   7014  C35 POPEn 170      25.813  16.333  25.435  1.00  0.00           C
ATOM   7017  C36 POPEn 170      27.273  16.623  25.795  1.00  0.00           C
ATOM   7020  C37 POPEn 170      27.383  17.803  26.765  1.00  0.00           C
ATOM   7023  C38 POPEn 170      28.843  18.183  26.985  1.00  0.00           C
ATOM   7026  C39 POPEn 170      29.003  19.503  27.725  1.00  0.00           C
ATOM   7029 0C31 POPEn 170      28.653  19.443  29.215  1.00  0.00           C
ATOM   7032 1C31 POPEn 170      28.903  20.803  29.895  1.00  0.00           C
ATOM   7035 2C31 POPEn 170      28.933  20.723  31.425  1.00  0.00           C
ATOM   7038 3C31 POPEn 170      30.263  20.173  31.965  1.00  0.00           C
ATOM   7041 4C31 POPEn 170      30.323  20.193  33.495  1.00  0.00           C
ATOM   7044 5C31 POPEn 170      31.603  19.563  34.045  1.00  0.00           C
ATOM   7047 6C31 POPEn 170      31.693  19.623  35.575  1.00  0.00           C
ATOM   7051  NH3 POPEo 171      51.993  74.943  21.735  1.00  0.00           N
ATOM   7055  C12 POPEo 171      50.643  75.263  22.335  1.00  0.00           C
ATOM   7058  C11 POPEo 171      50.693  76.223  23.555  1.00  0.00           C
ATOM   7061  P   POPEo 171      52.793  77.863  23.465  1.00  0.00           P
ATOM   7062  O13 POPEo 171      53.523  76.763  22.815  1.00  0.00           O
ATOM   7063  O14 POPEo 171      52.973  79.183  22.855  1.00  0.00           O
ATOM   7064  O11 POPEo 171      53.053  77.893  25.035  1.00  0.00           O
ATOM   7065  O12 POPEo 171      51.263  77.483  23.255  1.00  0.00           O
ATOM   7066  C1  POPEo 171      52.383  78.833  25.895  1.00  0.00           C
ATOM   7069  C2  POPEo 171      53.183  79.133  27.215  1.00  0.00           C
ATOM   7071  O21 POPEo 171      52.413  80.083  27.985  1.00  0.00           O
ATOM   7072  C21 POPEo 171      52.453  79.983  29.315  1.00  0.00           C
ATOM   7073  O22 POPEo 171      52.963  79.073  29.935  1.00  0.00           O
ATOM   7074  C22 POPEo 171      51.743  81.193  29.925  1.00  0.00           C
ATOM   7077  C3  POPEo 171      54.593  79.723  26.905  1.00  0.00           C
ATOM   7080  O31 POPEo 171      55.373  80.063  28.085  1.00  0.00           O
ATOM   7081  C31 POPEo 171      55.873  78.993  28.695  1.00  0.00           C
ATOM   7082  O32 POPEo 171      55.733  77.843  28.335  1.00  0.00           O
ATOM   7083  C32 POPEo 171      56.693  79.393  29.935  1.00  0.00           C
ATOM   7086  C23 POPEo 171      50.983  80.893  31.245  1.00  0.00           C
ATOM   7089  C24 POPEo 171      51.873  80.593  32.475  1.00  0.00           C
ATOM   7092  C25 POPEo 171      53.013  81.593  32.775  1.00  0.00           C
ATOM   7095  C26 POPEo 171      52.533  83.023  33.055  1.00  0.00           C
ATOM   7098  C27 POPEo 171      52.753  83.483  34.505  1.00  0.00           C
ATOM   7101  C28 POPEo 171      52.343  84.963  34.675  1.00  0.00           C
ATOM   7104  C29 POPEo 171      52.743  85.553  36.005  1.00  0.00           C
ATOM   7106 0C21 POPEo 171      52.063  86.493  36.685  1.00  0.00           C
ATOM   7108 1C21 POPEo 171      50.793  87.163  36.225  1.00  0.00           C
ATOM   7111 2C21 POPEo 171      50.603  88.603  36.775  1.00  0.00           C
ATOM   7114 3C21 POPEo 171      50.373  88.653  38.295  1.00  0.00           C
ATOM   7117 4C21 POPEo 171      49.873  90.023  38.785  1.00  0.00           C
ATOM   7120 5C21 POPEo 171      49.483  89.983  40.275  1.00  0.00           C
ATOM   7123 6C21 POPEo 171      49.343  91.363  40.925  1.00  0.00           C
ATOM   7126 7C21 POPEo 171      48.223  91.413  41.975  1.00  0.00           C
ATOM   7129 8C21 POPEo 171      48.143  92.763  42.705  1.00  0.00           C
ATOM   7133  C33 POPEo 171      56.243  78.623  31.215  1.00  0.00           C
ATOM   7136  C34 POPEo 171      57.393  78.113  32.095  1.00  0.00           C
ATOM   7139  C35 POPEo 171      58.073  79.183  32.965  1.00  0.00           C
ATOM   7142  C36 POPEo 171      58.753  78.613  34.225  1.00  0.00           C
ATOM   7145  C37 POPEo 171      59.503  79.683  35.025  1.00  0.00           C
ATOM   7148  C38 POPEo 171      60.003  79.233  36.415  1.00  0.00           C
ATOM   7151  C39 POPEo 171      61.093  78.153  36.425  1.00  0.00           C
ATOM   7154 0C31 POPEo 171      61.583  77.883  37.855  1.00  0.00           C
ATOM   7157 1C31 POPEo 171      62.653  76.783  38.005  1.00  0.00           C
ATOM   7160 2C31 POPEo 171      64.043  77.303  38.425  1.00  0.00           C
ATOM   7163 3C31 POPEo 171      64.903  76.273  39.185  1.00  0.00           C
ATOM   7166 4C31 POPEo 171      64.343  75.833  40.545  1.00  0.00           C
ATOM   7169 5C31 POPEo 171      65.413  75.223  41.465  1.00  0.00           C
ATOM   7172 6C31 POPEo 171      64.853  74.443  42.665  1.00  0.00           C
ATOM   7176  NH3 POPEp 172      84.703  64.433  18.415  1.00  0.00           N
ATOM   7180  C12 POPEp 172      83.193  64.363  18.265  1.00  0.00           C
ATOM   7183  C11 POPEp 172      82.673  64.963  16.945  1.00  0.00           C
ATOM   7186  P   POPEp 172      80.413  63.603  16.775  1.00  0.00           P
ATOM   7187  O13 POPEp 172      79.083  63.883  16.215  1.00  0.00           O
ATOM   7188  O14 POPEp 172      81.173  62.493  16.145  1.00  0.00           O
ATOM   7189  O11 POPEp 172      80.253  63.233  18.305  1.00  0.00           O
ATOM   7190  O12 POPEp 172      81.253  64.933  16.835  1.00  0.00           O
ATOM   7191  C1  POPEp 172      79.873  64.253  19.235  1.00  0.00           C
ATOM   7194  C2  POPEp 172      79.903  63.743  20.705  1.00  0.00           C
ATOM   7196  O21 POPEp 172      79.693  64.873  21.565  1.00  0.00           O
ATOM   7197  C21 POPEp 172      78.993  64.623  22.655  1.00  0.00           C
ATOM   7198  O22 POPEp 172      78.423  63.573  22.905  1.00  0.00           O
ATOM   7199  C22 POPEp 172      79.033  65.823  23.595  1.00  0.00           C
ATOM   7202  C3  POPEp 172      81.243  63.053  21.075  1.00  0.00           C
ATOM   7205  O31 POPEp 172      81.013  61.703  21.515  1.00  0.00           O
ATOM   7206  C31 POPEp 172      81.083  61.243  22.785  1.00  0.00           C
ATOM   7207  O32 POPEp 172      80.973  60.053  23.035  1.00  0.00           O
ATOM   7208  C32 POPEp 172      81.363  62.303  23.855  1.00  0.00           C
ATOM   7211  C23 POPEp 172      78.953  65.463  25.085  1.00  0.00           C
ATOM   7214  C24 POPEp 172      78.813  66.753  25.905  1.00  0.00           C
ATOM   7217  C25 POPEp 172      78.343  66.543  27.345  1.00  0.00           C
ATOM   7220  C26 POPEp 172      79.343  65.823  28.255  1.00  0.00           C
ATOM   7223  C27 POPEp 172      78.753  65.633  29.655  1.00  0.00           C
ATOM   7226  C28 POPEp 172      79.743  65.083  30.705  1.00  0.00           C
ATOM   7229  C29 POPEp 172      80.693  66.163  31.145  1.00  0.00           C
ATOM   7231 0C21 POPEp 172      80.763  66.753  32.345  1.00  0.00           C
ATOM   7233 1C21 POPEp 172      79.913  66.483  33.575  1.00  0.00           C
ATOM   7236 2C21 POPEp 172      80.753  66.033  34.785  1.00  0.00           C
ATOM   7239 3C21 POPEp 172      81.823  67.053  35.215  1.00  0.00           C
ATOM   7242 4C21 POPEp 172      82.583  66.663  36.485  1.00  0.00           C
ATOM   7245 5C21 POPEp 172      81.753  66.793  37.775  1.00  0.00           C
ATOM   7248 6C21 POPEp 172      81.493  65.443  38.465  1.00  0.00           C
ATOM   7251 7C21 POPEp 172      80.853  65.623  39.845  1.00  0.00           C
ATOM   7254 8C21 POPEp 172      80.983  64.423  40.765  1.00  0.00           C
ATOM   7258  C33 POPEp 172      80.713  62.033  25.235  1.00  0.00           C
ATOM   7261  C34 POPEp 172      81.303  60.833  25.975  1.00  0.00           C
ATOM   7264  C35 POPEp 172      81.143  60.923  27.495  1.00  0.00           C
ATOM   7267  C36 POPEp 172      81.733  59.683  28.185  1.00  0.00           C
ATOM   7270  C37 POPEp 172      81.853  59.823  29.715  1.00  0.00           C
ATOM   7273  C38 POPEp 172      81.943  58.453  30.395  1.00  0.00           C
ATOM   7276  C39 POPEp 172      82.573  58.513  31.795  1.00  0.00           C
ATOM   7279 0C31 POPEp 172      84.103  58.413  31.765  1.00  0.00           C
ATOM   7282 1C31 POPEp 172      84.683  57.983  33.125  1.00  0.00           C
ATOM   7285 2C31 POPEp 172      86.173  57.643  33.045  1.00  0.00           C
ATOM   7288 3C31 POPEp 172      86.673  56.933  34.305  1.00  0.00           C
ATOM   7291 4C31 POPEp 172      86.653  57.803  35.565  1.00  0.00           C
ATOM   7294 5C31 POPEp 172      87.123  57.043  36.805  1.00  0.00           C
ATOM   7297 6C31 POPEp 172      86.883  57.803  38.105  1.00  0.00           C
ATOM   7301  NH3 POPEq 173      82.603 116.733  20.515  1.00  0.00           N
ATOM   7305  C12 POPEq 173      81.163 116.703  20.095  1.00  0.00           C
ATOM   7308  C11 POPEq 173      80.503 118.063  19.945  1.00  0.00           C
ATOM   7311  P   POPEq 173      78.193 116.913  19.085  1.00  0.00           P
ATOM   7312  O13 POPEq 173      77.483 117.143  17.815  1.00  0.00           O
ATOM   7313  O14 POPEq 173      78.603 115.523  19.385  1.00  0.00           O
ATOM   7314  O11 POPEq 173      77.283 117.403  20.255  1.00  0.00           O
ATOM   7315  O12 POPEq 173      79.353 117.963  19.135  1.00  0.00           O
ATOM   7316  C1  POPEq 173      77.643 117.343  21.625  1.00  0.00           C
ATOM   7319  C2  POPEq 173      76.553 118.123  22.355  1.00  0.00           C
ATOM   7321  O21 POPEq 173      76.733 118.103  23.775  1.00  0.00           O
ATOM   7322  C21 POPEq 173      77.723 118.853  24.235  1.00  0.00           C
ATOM   7323  O22 POPEq 173      78.503 119.503  23.585  1.00  0.00           O
ATOM   7324  C22 POPEq 173      77.633 118.793  25.755  1.00  0.00           C
ATOM   7327  C3  POPEq 173      75.193 117.493  21.965  1.00  0.00           C
ATOM   7330  O31 POPEq 173      74.083 117.923  22.775  1.00  0.00           O
ATOM   7331  C31 POPEq 173      73.663 117.043  23.675  1.00  0.00           C
ATOM   7332  O32 POPEq 173      74.213 116.003  23.965  1.00  0.00           O
ATOM   7333  C32 POPEq 173      72.333 117.493  24.245  1.00  0.00           C
ATOM   7336  C23 POPEq 173      78.633 119.709  26.495  1.00  0.00           C
ATOM   7339  C24 POPEq 173      78.413 119.583  28.005  1.00  0.00           C
ATOM   7342  C25 POPEq 173      79.493 120.239  28.875  1.00  0.00           C
ATOM   7345  C26 POPEq 173      79.293 119.899  30.355  1.00  0.00           C
ATOM   7348  C27 POPEq 173      80.323 120.559  31.275  1.00  0.00           C
ATOM   7351  C28 POPEq 173      80.383 119.969  32.705  1.00  0.00           C
ATOM   7354  C29 POPEq 173      81.013 118.593  32.735  1.00  0.00           C
ATOM   7356 0C21 POPEq 173      81.153 117.803  33.815  1.00  0.00           C
ATOM   7358 1C21 POPEq 173      80.713 118.103  35.225  1.00  0.00           C
ATOM   7361 2C21 POPEq 173      81.503 117.313  36.295  1.00  0.00           C
ATOM   7364 3C21 POPEq 173      82.723 118.033  36.895  1.00  0.00           C
ATOM   7367 4C21 POPEq 173      82.463 118.623  38.295  1.00  0.00           C
ATOM   7370 5C21 POPEq 173      81.713 119.969  38.265  1.00  0.00           C
ATOM   7373 6C21 POPEq 173      81.293 120.439  39.665  1.00  0.00           C
ATOM   7376 7C21 POPEq 173      80.913 121.919  39.695  1.00  0.00           C
ATOM   7379 8C21 POPEq 173      80.293 122.379  41.025  1.00  0.00           C
ATOM   7383  C33 POPEq 173      71.753 116.483  25.275  1.00  0.00           C
ATOM   7386  C34 POPEq 173      72.253 116.733  26.705  1.00  0.00           C
ATOM   7389  C35 POPEq 173      71.773 118.073  27.275  1.00  0.00           C
ATOM   7392  C36 POPEq 173      70.913 117.933  28.535  1.00  0.00           C
ATOM   7395  C37 POPEq 173      70.463 119.313  29.055  1.00  0.00           C
ATOM   7398  C38 POPEq 173      69.773 119.263  30.435  1.00  0.00           C
ATOM   7401  C39 POPEq 173      70.773 119.063  31.585  1.00  0.00           C
ATOM   7404 0C31 POPEq 173      70.273 119.563  32.945  1.00  0.00           C
ATOM   7407 1C31 POPEq 173      71.183 119.103  34.095  1.00  0.00           C
ATOM   7410 2C31 POPEq 173      70.773 119.613  35.485  1.00  0.00           C
ATOM   7413 3C31 POPEq 173      71.893 120.379  36.215  1.00  0.00           C
ATOM   7416 4C31 POPEq 173      71.813 120.289  37.745  1.00  0.00           C
ATOM   7419 5C31 POPEq 173      72.373 121.519  38.465  1.00  0.00           C
ATOM   7422 6C31 POPEq 173      72.443 121.349  39.985  1.00  0.00           C
ATOM   7426  NH3 POPEr 174      93.383  45.193  13.865  1.00  0.00           N
ATOM   7430  C12 POPEr 174      94.713  45.893  13.605  1.00  0.00           C
ATOM   7433  C11 POPEr 174      94.633  47.443  13.465  1.00  0.00           C
ATOM   7436  P   POPEr 174      97.263  47.793  13.285  1.00  0.00           P
ATOM   7437  O13 POPEr 174      97.653  46.413  12.985  1.00  0.00           O
ATOM   7438  O14 POPEr 174      98.183  48.883  12.815  1.00  0.00           O
ATOM   7439  O11 POPEr 174      97.123  47.893  14.865  1.00  0.00           O
ATOM   7440  O12 POPEr 174      95.763  48.013  12.795  1.00  0.00           O
ATOM   7441  C1  POPEr 174      98.313  47.993  15.665  1.00  0.00           C
ATOM   7444  C2  POPEr 174      98.213  47.003  16.855  1.00  0.00           C
ATOM   7446  O21 POPEr 174      99.223  47.363  17.815  1.00  0.00           O
ATOM   7447  C21 POPEr 174      99.013  47.373  19.145  1.00  0.00           C
ATOM   7448  O22 POPEr 174      99.923  47.503  19.945  1.00  0.00           O
ATOM   7449  C22 POPEr 174      97.543  47.223  19.555  1.00  0.00           C
ATOM   7452  C3  POPEr 174      98.413  45.553  16.325  1.00  0.00           C
ATOM   7455  O31 POPEr 174      98.113  44.553  17.315  1.00  0.00           O
ATOM   7456  C31 POPEr 174      99.023  43.993  18.135  1.00  0.00           C
ATOM   7457  O32 POPEr 174      98.713  43.183  18.995  1.00  0.00           O
ATOM   7458  C32 POPEr 174     100.483  44.373  17.855  1.00  0.00           C
ATOM   7461  C23 POPEr 174      97.283  47.293  21.085  1.00  0.00           C
ATOM   7464  C24 POPEr 174      97.753  46.043  21.825  1.00  0.00           C
ATOM   7467  C25 POPEr 174      97.453  46.043  23.335  1.00  0.00           C
ATOM   7470  C26 POPEr 174      98.493  45.223  24.105  1.00  0.00           C
ATOM   7473  C27 POPEr 174      98.043  44.653  25.465  1.00  0.00           C
ATOM   7476  C28 POPEr 174      98.733  43.323  25.825  1.00  0.00           C
ATOM   7479  C29 POPEr 174     100.243  43.303  25.665  1.00  0.00           C
ATOM   7481 0C21 POPEr 174     101.133  43.963  26.425  1.00  0.00           C
ATOM   7483 1C21 POPEr 174     100.823  44.843  27.605  1.00  0.00           C
ATOM   7486 2C21 POPEr 174     101.773  44.553  28.785  1.00  0.00           C
ATOM   7489 3C21 POPEr 174     101.523  45.503  29.955  1.00  0.00           C
ATOM   7492 4C21 POPEr 174     102.353  45.143  31.195  1.00  0.00           C
ATOM   7495 5C21 POPEr 174     102.493  46.323  32.155  1.00  0.00           C
ATOM   7498 6C21 POPEr 174     103.313  46.003  33.405  1.00  0.00           C
ATOM   7501 7C21 POPEr 174     103.863  47.273  34.075  1.00  0.00           C
ATOM   7504 8C21 POPEr 174     104.003  47.173  35.595  1.00  0.00           C
ATOM   7508  C33 POPEr 174     101.383  44.253  19.105  1.00  0.00           C
ATOM   7511  C34 POPEr 174     102.853  44.553  18.765  1.00  0.00           C
ATOM   7514  C35 POPEr 174     103.623  45.153  19.955  1.00  0.00           C
ATOM   7517  C36 POPEr 174     103.603  44.283  21.215  1.00  0.00           C
ATOM   7520  C37 POPEr 174     104.233  45.043  22.395  1.00  0.00           C
ATOM   7523  C38 POPEr 174     103.793  44.593  23.785  1.00  0.00           C
ATOM   7526  C39 POPEr 174     104.333  45.553  24.855  1.00  0.00           C
ATOM   7529 0C31 POPEr 174     105.783  45.233  25.245  1.00  0.00           C
ATOM   7532 1C31 POPEr 174     106.063  45.633  26.685  1.00  0.00           C
ATOM   7535 2C31 POPEr 174     107.463  45.233  27.125  1.00  0.00           C
ATOM   7538 3C31 POPEr 174     107.613  45.133  28.645  1.00  0.00           C
ATOM   7541 4C31 POPEr 174     107.413  46.453  29.385  1.00  0.00           C
ATOM   7544 5C31 POPEr 174     107.513  46.263  30.905  1.00  0.00           C
ATOM   7547 6C31 POPEr 174     108.133  47.453  31.615  1.00  0.00           C
ATOM   7551  NH3 POPEs 175     118.343  59.533  58.045  1.00  0.00           N
ATOM   7555  C12 POPEs 175     118.813  60.713  58.855  1.00  0.00           C
ATOM   7558  C11 POPEs 175     118.703  61.973  58.015  1.00  0.00           C
ATOM   7561  P   POPEs 175     120.973  63.363  57.855  1.00  0.00           P
ATOM   7562  O13 POPEs 175     121.193  64.813  57.815  1.00  0.00           O
ATOM   7563  O14 POPEs 175     121.983  62.533  58.555  1.00  0.00           O
ATOM   7564  O11 POPEs 175     120.823  62.813  56.375  1.00  0.00           O
ATOM   7565  O12 POPEs 175     119.553  63.033  58.455  1.00  0.00           O
ATOM   7566  C1  POPEs 175     121.163  63.683  55.275  1.00  0.00           C
ATOM   7569  C2  POPEs 175     120.783  63.043  53.905  1.00  0.00           C
ATOM   7571  O21 POPEs 175     121.833  63.313  52.955  1.00  0.00           O
ATOM   7572  C21 POPEs 175     121.663  62.513  51.905  1.00  0.00           C
ATOM   7573  O22 POPEs 175     121.173  61.393  51.955  1.00  0.00           O
ATOM   7574  C22 POPEs 175     122.003  63.263  50.635  1.00  0.00           C
ATOM   7577  C3  POPEs 175     119.403  63.533  53.355  1.00  0.00           C
ATOM   7580  O31 POPEs 175     119.493  64.403  52.205  1.00  0.00           O
ATOM   7581  C31 POPEs 175     118.293  64.673  51.685  1.00  0.00           C
ATOM   7582  O32 POPEs 175     117.283  64.023  51.845  1.00  0.00           O
ATOM   7583  C32 POPEs 175     118.413  65.983  50.925  1.00  0.00           C
ATOM   7586  C23 POPEs 175     122.423  62.283  49.535  1.00  0.00           C
ATOM   7589  C24 POPEs 175     122.873  63.003  48.265  1.00  0.00           C
ATOM   7592  C25 POPEs 175     122.663  62.093  47.055  1.00  0.00           C
ATOM   7595  C26 POPEs 175     122.883  62.783  45.715  1.00  0.00           C
ATOM   7598  C27 POPEs 175     121.853  62.273  44.705  1.00  0.00           C
ATOM   7601  C28 POPEs 175     122.123  62.693  43.255  1.00  0.00           C
ATOM   7604  C29 POPEs 175     120.983  62.153  42.445  1.00  0.00           C
ATOM   7606 0C21 POPEs 175     121.033  61.183  41.515  1.00  0.00           C
ATOM   7608 1C21 POPEs 175     122.263  60.473  40.995  1.00  0.00           C
ATOM   7611 2C21 POPEs 175     122.443  60.813  39.495  1.00  0.00           C
ATOM   7614 3C21 POPEs 175     122.753  62.293  39.245  1.00  0.00           C
ATOM   7617 4C21 POPEs 175     122.743  62.643  37.745  1.00  0.00           C
ATOM   7620 5C21 POPEs 175     123.103  64.113  37.485  1.00  0.00           C
ATOM   7623 6C21 POPEs 175     122.683  64.533  36.065  1.00  0.00           C
ATOM   7626 7C21 POPEs 175     123.143  65.953  35.705  1.00  0.00           C
ATOM   7629 8C21 POPEs 175     122.493  66.453  34.405  1.00  0.00           C
ATOM   7633  C33 POPEs 175     117.473  66.063  49.725  1.00  0.00           C
ATOM   7636  C34 POPEs 175     118.053  65.273  48.555  1.00  0.00           C
ATOM   7639  C35 POPEs 175     117.373  65.623  47.235  1.00  0.00           C
ATOM   7642  C36 POPEs 175     118.273  65.353  46.025  1.00  0.00           C
ATOM   7645  C37 POPEs 175     117.553  65.703  44.725  1.00  0.00           C
ATOM   7648  C38 POPEs 175     118.483  65.913  43.535  1.00  0.00           C
ATOM   7651  C39 POPEs 175     117.923  66.923  42.515  1.00  0.00           C
ATOM   7654 0C31 POPEs 175     116.473  66.633  42.105  1.00  0.00           C
ATOM   7657 1C31 POPEs 175     115.923  67.593  41.035  1.00  0.00           C
ATOM   7660 2C31 POPEs 175     114.413  67.443  40.795  1.00  0.00           C
ATOM   7663 3C31 POPEs 175     113.943  66.033  40.385  1.00  0.00           C
ATOM   7666 4C31 POPEs 175     114.363  65.603  38.975  1.00  0.00           C
ATOM   7669 5C31 POPEs 175     113.903  64.173  38.655  1.00  0.00           C
ATOM   7672 6C31 POPEs 175     114.303  63.673  37.265  1.00  0.00           C
ATOM   7676  NH3 POPEt 176     118.903  16.153  13.145  1.00  0.00           N
ATOM   7680  C12 POPEt 176     119.503  14.813  13.485  1.00  0.00           C
ATOM   7683  C11 POPEt 176     118.483  13.703  13.185  1.00  0.00           C
ATOM   7686  P   POPEt 176     115.933  13.173  13.565  1.00  0.00           P
ATOM   7687  O13 POPEt 176     116.333  11.883  12.955  1.00  0.00           O
ATOM   7688  O14 POPEt 176     114.823  13.883  12.925  1.00  0.00           O
ATOM   7689  O11 POPEt 176     115.643  12.953  15.115  1.00  0.00           O
ATOM   7690  O12 POPEt 176     117.183  14.143  13.585  1.00  0.00           O
ATOM   7691  C1  POPEt 176     116.723  12.583  15.975  1.00  0.00           C
ATOM   7694  C2  POPEt 176     116.233  12.343  17.425  1.00  0.00           C
ATOM   7696  O21 POPEt 176     117.343  11.803  18.155  1.00  0.00           O
ATOM   7697  C21 POPEt 176     117.393  12.123  19.435  1.00  0.00           C
ATOM   7698  O22 POPEt 176     116.623  12.843  20.045  1.00  0.00           O
ATOM   7699  C22 POPEt 176     118.563  11.383  20.065  1.00  0.00           C
ATOM   7702  C3  POPEt 176     115.043  11.353  17.465  1.00  0.00           C
ATOM   7705  O31 POPEt 176     114.523  11.243  18.805  1.00  0.00           O
ATOM   7706  C31 POPEt 176     113.973  10.093  19.115  1.00  0.00           C
ATOM   7707  O32 POPEt 176     113.883   9.113  18.395  1.00  0.00           O
ATOM   7708  C32 POPEt 176     113.443  10.143  20.545  1.00  0.00           C
ATOM   7711  C23 POPEt 176     118.573  11.383  21.605  1.00  0.00           C
ATOM   7714  C24 POPEt 176     119.903  10.823  22.115  1.00  0.00           C
ATOM   7717  C25 POPEt 176     120.233  11.243  23.555  1.00  0.00           C
ATOM   7720  C26 POPEt 176     119.493  10.453  24.635  1.00  0.00           C
ATOM   7723  C27 POPEt 176     120.053  10.793  26.025  1.00  0.00           C
ATOM   7726  C28 POPEt 176     119.413   9.973  27.145  1.00  0.00           C
ATOM   7729  C29 POPEt 176     119.923  10.453  28.485  1.00  0.00           C
ATOM   7731 0C21 POPEt 176     119.253  11.233  29.355  1.00  0.00           C
ATOM   7733 1C21 POPEt 176     117.863  11.783  29.175  1.00  0.00           C
ATOM   7736 2C21 POPEt 176     116.883  11.103  30.145  1.00  0.00           C
ATOM   7739 3C21 POPEt 176     115.423  11.383  29.785  1.00  0.00           C
ATOM   7742 4C21 POPEt 176     114.443  10.723  30.755  1.00  0.00           C
ATOM   7745 5C21 POPEt 176     114.413  11.393  32.135  1.00  0.00           C
ATOM   7748 6C21 POPEt 176     113.803  10.453  33.185  1.00  0.00           C
ATOM   7751 7C21 POPEt 176     113.803  11.033  34.595  1.00  0.00           C
ATOM   7754 8C21 POPEt 176     113.463   9.973  35.645  1.00  0.00           C
ATOM   7758  C33 POPEt 176     114.593   9.963  21.555  1.00  0.00           C
ATOM   7761  C34 POPEt 176     114.103  10.073  22.995  1.00  0.00           C
ATOM   7764  C35 POPEt 176     113.943  11.533  23.445  1.00  0.00           C
ATOM   7767  C36 POPEt 176     113.543  11.643  24.915  1.00  0.00           C
ATOM   7770  C37 POPEt 176     113.923  12.983  25.545  1.00  0.00           C
ATOM   7773  C38 POPEt 176     113.643  13.013  27.045  1.00  0.00           C
ATOM   7776  C39 POPEt 176     112.163  13.243  27.395  1.00  0.00           C
ATOM   7779 0C31 POPEt 176     111.923  13.143  28.905  1.00  0.00           C
ATOM   7782 1C31 POPEt 176     110.523  13.583  29.325  1.00  0.00           C
ATOM   7785 2C31 POPEt 176     110.343  13.583  30.855  1.00  0.00           C
ATOM   7788 3C31 POPEt 176     110.133  12.183  31.455  1.00  0.00           C
ATOM   7791 4C31 POPEt 176     110.073  12.233  32.985  1.00  0.00           C
ATOM   7794 5C31 POPEt 176     109.433  10.993  33.615  1.00  0.00           C
ATOM   7797 6C31 POPEt 176     109.283  11.123  35.125  1.00  0.00           C
ATOM   7801  NH3 POPEu 177      78.263  31.613  15.865  1.00  0.00           N
ATOM   7805  C12 POPEu 177      77.993  30.423  14.985  1.00  0.00           C
ATOM   7808  C11 POPEu 177      79.093  29.383  15.005  1.00  0.00           C
ATOM   7811  P   POPEu 177      78.023  26.993  14.585  1.00  0.00           P
ATOM   7812  O13 POPEu 177      76.863  26.723  13.715  1.00  0.00           O
ATOM   7813  O14 POPEu 177      79.093  25.963  14.575  1.00  0.00           O
ATOM   7814  O11 POPEu 177      77.513  27.253  16.045  1.00  0.00           O
ATOM   7815  O12 POPEu 177      78.723  28.333  14.125  1.00  0.00           O
ATOM   7816  C1  POPEu 177      78.183  26.963  17.275  1.00  0.00           C
ATOM   7819  C2  POPEu 177      77.423  27.753  18.375  1.00  0.00           C
ATOM   7821  O21 POPEu 177      78.173  27.993  19.575  1.00  0.00           O
ATOM   7822  C21 POPEu 177      78.213  27.033  20.485  1.00  0.00           C
ATOM   7823  O22 POPEu 177      77.943  25.863  20.285  1.00  0.00           O
ATOM   7824  C22 POPEu 177      78.603  27.613  21.855  1.00  0.00           C
ATOM   7827  C3  POPEu 177      75.963  27.223  18.585  1.00  0.00           C
ATOM   7830  O31 POPEu 177      75.073  28.343  18.665  1.00  0.00           O
ATOM   7831  C31 POPEu 177      74.733  28.833  19.865  1.00  0.00           C
ATOM   7832  O32 POPEu 177      74.883  30.013  20.135  1.00  0.00           O
ATOM   7833  C32 POPEu 177      73.933  27.823  20.675  1.00  0.00           C
ATOM   7836  C23 POPEu 177      78.563  29.153  21.965  1.00  0.00           C
ATOM   7839  C24 POPEu 177      79.133  29.823  23.245  1.00  0.00           C
ATOM   7842  C25 POPEu 177      78.643  29.393  24.645  1.00  0.00           C
ATOM   7845  C26 POPEu 177      79.073  28.023  25.145  1.00  0.00           C
ATOM   7848  C27 POPEu 177      78.353  27.623  26.445  1.00  0.00           C
ATOM   7851  C28 POPEu 177      78.823  26.243  26.895  1.00  0.00           C
ATOM   7854  C29 POPEu 177      78.363  25.833  28.275  1.00  0.00           C
ATOM   7856 0C21 POPEu 177      79.083  26.003  29.395  1.00  0.00           C
ATOM   7858 1C21 POPEu 177      80.423  26.693  29.445  1.00  0.00           C
ATOM   7861 2C21 POPEu 177      80.723  27.193  30.855  1.00  0.00           C
ATOM   7864 3C21 POPEu 177      82.063  27.933  30.935  1.00  0.00           C
ATOM   7867 4C21 POPEu 177      82.393  28.333  32.375  1.00  0.00           C
ATOM   7870 5C21 POPEu 177      83.693  29.133  32.515  1.00  0.00           C
ATOM   7873 6C21 POPEu 177      83.533  30.603  32.135  1.00  0.00           C
ATOM   7876 7C21 POPEu 177      84.853  31.383  32.245  1.00  0.00           C
ATOM   7879 8C21 POPEu 177      84.733  32.853  31.835  1.00  0.00           C
ATOM   7883  C33 POPEu 177      72.743  28.483  21.405  1.00  0.00           C
ATOM   7886  C34 POPEu 177      72.313  27.763  22.685  1.00  0.00           C
ATOM   7889  C35 POPEu 177      71.973  26.283  22.505  1.00  0.00           C
ATOM   7892  C36 POPEu 177      71.673  25.613  23.845  1.00  0.00           C
ATOM   7895  C37 POPEu 177      71.133  24.193  23.685  1.00  0.00           C
ATOM   7898  C38 POPEu 177      71.183  23.373  24.975  1.00  0.00           C
ATOM   7901  C39 POPEu 177      70.313  23.893  26.125  1.00  0.00           C
ATOM   7904 0C31 POPEu 177      70.793  23.343  27.475  1.00  0.00           C
ATOM   7907 1C31 POPEu 177      70.063  23.903  28.705  1.00  0.00           C
ATOM   7910 2C31 POPEu 177      70.713  23.373  29.995  1.00  0.00           C
ATOM   7913 3C31 POPEu 177      70.143  23.943  31.295  1.00  0.00           C
ATOM   7916 4C31 POPEu 177      70.323  25.463  31.445  1.00  0.00           C
ATOM   7919 5C31 POPEu 177      70.633  25.863  32.895  1.00  0.00           C
ATOM   7922 6C31 POPEu 177      70.963  27.343  33.065  1.00  0.00           C
ATOM   7926  NH3 POPEv 178      94.623  69.083  57.945  1.00  0.00           N
ATOM   7930  C12 POPEv 178      95.263  70.203  58.725  1.00  0.00           C
ATOM   7933  C11 POPEv 178      96.283  69.753  59.775  1.00  0.00           C
ATOM   7936  P   POPEv 178      97.103  67.283  60.075  1.00  0.00           P
ATOM   7937  O13 POPEv 178      97.883  67.323  61.335  1.00  0.00           O
ATOM   7938  O14 POPEv 178      96.423  66.033  59.655  1.00  0.00           O
ATOM   7939  O11 POPEv 178      97.963  67.843  58.865  1.00  0.00           O
ATOM   7940  O12 POPEv 178      96.013  68.413  60.205  1.00  0.00           O
ATOM   7941  C1  POPEv 178      98.983  67.063  58.225  1.00  0.00           C
ATOM   7944  C2  POPEv 178      98.803  67.053  56.675  1.00  0.00           C
ATOM   7946  O21 POPEv 178      98.883  68.373  56.095  1.00  0.00           O
ATOM   7947  C21 POPEv 178     100.123  68.793  55.895  1.00  0.00           C
ATOM   7948  O22 POPEv 178     101.123  68.283  56.385  1.00  0.00           O
ATOM   7949  C22 POPEv 178     100.133  70.003  54.955  1.00  0.00           C
ATOM   7952  C3  POPEv 178      97.433  66.413  56.295  1.00  0.00           C
ATOM   7955  O31 POPEv 178      97.103  66.623  54.895  1.00  0.00           O
ATOM   7956  C31 POPEv 178      96.193  67.553  54.665  1.00  0.00           C
ATOM   7957  O32 POPEv 178      95.583  68.183  55.515  1.00  0.00           O
ATOM   7958  C32 POPEv 178      96.013  67.683  53.145  1.00  0.00           C
ATOM   7961  C23 POPEv 178     101.213  69.903  53.845  1.00  0.00           C
ATOM   7964  C24 POPEv 178     101.383  71.213  53.055  1.00  0.00           C
ATOM   7967  C25 POPEv 178     102.463  71.083  51.955  1.00  0.00           C
ATOM   7970  C26 POPEv 178     102.573  72.303  51.025  1.00  0.00           C
ATOM   7973  C27 POPEv 178     103.513  72.023  49.845  1.00  0.00           C
ATOM   7976  C28 POPEv 178     103.393  73.023  48.685  1.00  0.00           C
ATOM   7979  C29 POPEv 178     104.103  72.513  47.455  1.00  0.00           C
ATOM   7981 0C21 POPEv 178     103.723  72.653  46.165  1.00  0.00           C
ATOM   7983 1C21 POPEv 178     102.503  73.383  45.645  1.00  0.00           C
ATOM   7986 2C21 POPEv 178     101.703  72.563  44.615  1.00  0.00           C
ATOM   7989 3C21 POPEv 178     102.383  72.463  43.235  1.00  0.00           C
ATOM   7992 4C21 POPEv 178     101.613  71.593  42.225  1.00  0.00           C
ATOM   7995 5C21 POPEv 178     101.673  70.093  42.555  1.00  0.00           C
ATOM   7998 6C21 POPEv 178     101.143  69.203  41.425  1.00  0.00           C
ATOM   8001 7C21 POPEv 178     101.193  67.713  41.785  1.00  0.00           C
ATOM   8004 8C21 POPEv 178     100.833  66.743  40.655  1.00  0.00           C
ATOM   8008  C33 POPEv 178      94.843  68.593  52.675  1.00  0.00           C
ATOM   8011  C34 POPEv 178      94.733  68.613  51.135  1.00  0.00           C
ATOM   8014  C35 POPEv 178      93.613  69.513  50.575  1.00  0.00           C
ATOM   8017  C36 POPEv 178      92.193  68.953  50.735  1.00  0.00           C
ATOM   8020  C37 POPEv 178      91.133  69.763  49.975  1.00  0.00           C
ATOM   8023  C38 POPEv 178      89.683  69.493  50.415  1.00  0.00           C
ATOM   8026  C39 POPEv 178      88.923  68.533  49.485  1.00  0.00           C
ATOM   8029 0C31 POPEv 178      89.093  67.043  49.805  1.00  0.00           C
ATOM   8032 1C31 POPEv 178      88.173  66.203  48.915  1.00  0.00           C
ATOM   8035 2C31 POPEv 178      88.253  64.693  49.195  1.00  0.00           C
ATOM   8038 3C31 POPEv 178      87.073  63.943  48.555  1.00  0.00           C
ATOM   8041 4C31 POPEv 178      85.923  63.733  49.555  1.00  0.00           C
ATOM   8044 5C31 POPEv 178      84.683  63.053  48.955  1.00  0.00           C
ATOM   8047 6C31 POPEv 178      83.533  62.953  49.965  1.00  0.00           C
ATOM   8051  NH3 POPEw 179      18.573  36.403  58.625  1.00  0.00           N
ATOM   8055  C12 POPEw 179      18.823  36.903  60.015  1.00  0.00           C
ATOM   8058  C11 POPEw 179      19.873  38.003  59.915  1.00  0.00           C
ATOM   8061  P   POPEw 179      21.493  37.753  61.985  1.00  0.00           P
ATOM   8062  O13 POPEw 179      22.343  38.853  62.455  1.00  0.00           O
ATOM   8063  O14 POPEw 179      20.973  36.803  62.995  1.00  0.00           O
ATOM   8064  O11 POPEw 179      22.283  36.963  60.875  1.00  0.00           O
ATOM   8065  O12 POPEw 179      20.303  38.423  61.205  1.00  0.00           O
ATOM   8066  C1  POPEw 179      23.523  37.333  60.275  1.00  0.00           C
ATOM   8069  C2  POPEw 179      23.363  37.303  58.735  1.00  0.00           C
ATOM   8071  O21 POPEw 179      24.633  37.103  58.095  1.00  0.00           O
ATOM   8072  C21 POPEw 179      24.543  36.543  56.895  1.00  0.00           C
ATOM   8073  O22 POPEw 179      23.653  35.783  56.545  1.00  0.00           O
ATOM   8074  C22 POPEw 179      25.673  36.993  55.985  1.00  0.00           C
ATOM   8077  C3  POPEw 179      22.733  38.623  58.205  1.00  0.00           C
ATOM   8080  O31 POPEw 179      21.793  38.323  57.165  1.00  0.00           O
ATOM   8081  C31 POPEw 179      21.733  39.173  56.165  1.00  0.00           C
ATOM   8082  O32 POPEw 179      22.363  40.213  56.055  1.00  0.00           O
ATOM   8083  C32 POPEw 179      20.853  38.573  55.095  1.00  0.00           C
ATOM   8086  C23 POPEw 179      25.163  38.103  55.025  1.00  0.00           C
ATOM   8089  C24 POPEw 179      26.233  38.623  54.065  1.00  0.00           C
ATOM   8092  C25 POPEw 179      26.503  37.683  52.885  1.00  0.00           C
ATOM   8095  C26 POPEw 179      25.413  37.673  51.795  1.00  0.00           C
ATOM   8098  C27 POPEw 179      25.963  37.013  50.525  1.00  0.00           C
ATOM   8101  C28 POPEw 179      25.093  37.143  49.255  1.00  0.00           C
ATOM   8104  C29 POPEw 179      25.933  36.743  48.055  1.00  0.00           C
ATOM   8106 0C21 POPEw 179      25.593  35.933  47.045  1.00  0.00           C
ATOM   8108 1C21 POPEw 179      24.263  35.273  46.805  1.00  0.00           C
ATOM   8111 2C21 POPEw 179      23.773  35.403  45.345  1.00  0.00           C
ATOM   8114 3C21 POPEw 179      24.343  34.313  44.425  1.00  0.00           C
ATOM   8117 4C21 POPEw 179      23.813  34.383  42.985  1.00  0.00           C
ATOM   8120 5C21 POPEw 179      24.023  33.073  42.205  1.00  0.00           C
ATOM   8123 6C21 POPEw 179      25.503  32.743  41.905  1.00  0.00           C
ATOM   8126 7C21 POPEw 179      25.733  31.263  41.555  1.00  0.00           C
ATOM   8129 8C21 POPEw 179      26.153  31.003  40.115  1.00  0.00           C
ATOM   8133  C33 POPEw 179      21.203  39.163  53.725  1.00  0.00           C
ATOM   8136  C34 POPEw 179      20.723  38.243  52.615  1.00  0.00           C
ATOM   8139  C35 POPEw 179      21.093  38.823  51.255  1.00  0.00           C
ATOM   8142  C36 POPEw 179      20.843  37.823  50.125  1.00  0.00           C
ATOM   8145  C37 POPEw 179      21.293  38.403  48.795  1.00  0.00           C
ATOM   8148  C38 POPEw 179      20.743  37.633  47.605  1.00  0.00           C
ATOM   8151  C39 POPEw 179      20.933  38.423  46.305  1.00  0.00           C
ATOM   8154 0C31 POPEw 179      20.283  37.723  45.115  1.00  0.00           C
ATOM   8157 1C31 POPEw 179      20.283  38.603  43.865  1.00  0.00           C
ATOM   8160 2C31 POPEw 179      19.813  37.803  42.645  1.00  0.00           C
ATOM   8163 3C31 POPEw 179      20.053  38.533  41.325  1.00  0.00           C
ATOM   8166 4C31 POPEw 179      18.993  39.583  40.955  1.00  0.00           C
ATOM   8169 5C31 POPEw 179      17.583  38.983  40.775  1.00  0.00           C
ATOM   8172 6C31 POPEw 179      16.623  39.933  40.065  1.00  0.00           C
ATOM   8176  NH3 POPEx 180     109.743  76.883  58.655  1.00  0.00           N
ATOM   8180  C12 POPEx 180     109.313  76.033  57.505  1.00  0.00           C
ATOM   8183  C11 POPEx 180     107.813  75.773  57.565  1.00  0.00           C
ATOM   8186  P   POPEx 180     105.823  74.963  58.965  1.00  0.00           P
ATOM   8187  O13 POPEx 180     105.723  73.523  58.655  1.00  0.00           O
ATOM   8188  O14 POPEx 180     105.343  75.383  60.305  1.00  0.00           O
ATOM   8189  O11 POPEx 180     105.193  75.863  57.825  1.00  0.00           O
ATOM   8190  O12 POPEx 180     107.373  75.333  58.865  1.00  0.00           O
ATOM   8191  C1  POPEx 180     104.213  75.413  56.895  1.00  0.00           C
ATOM   8194  C2  POPEx 180     104.603  75.693  55.415  1.00  0.00           C
ATOM   8196  O21 POPEx 180     103.373  75.753  54.675  1.00  0.00           O
ATOM   8197  C21 POPEx 180     103.443  76.403  53.525  1.00  0.00           C
ATOM   8198  O22 POPEx 180     104.273  77.243  53.225  1.00  0.00           O
ATOM   8199  C22 POPEx 180     102.353  75.833  52.625  1.00  0.00           C
ATOM   8202  C3  POPEx 180     105.523  74.593  54.815  1.00  0.00           C
ATOM   8205  O31 POPEx 180     106.243  75.033  53.645  1.00  0.00           O
ATOM   8206  C31 POPEx 180     106.273  74.213  52.605  1.00  0.00           C
ATOM   8207  O32 POPEx 180     105.623  73.183  52.515  1.00  0.00           O
ATOM   8208  C32 POPEx 180     107.253  74.723  51.535  1.00  0.00           C
ATOM   8211  C23 POPEx 180     101.333  76.863  52.115  1.00  0.00           C
ATOM   8214  C24 POPEx 180     101.783  77.513  50.795  1.00  0.00           C
ATOM   8217  C25 POPEx 180     100.613  77.863  49.875  1.00  0.00           C
ATOM   8220  C26 POPEx 180     100.013  76.643  49.165  1.00  0.00           C
ATOM   8223  C27 POPEx 180      98.863  77.053  48.235  1.00  0.00           C
ATOM   8226  C28 POPEx 180      98.053  75.853  47.685  1.00  0.00           C
ATOM   8229  C29 POPEx 180      98.793  75.143  46.585  1.00  0.00           C
ATOM   8231 0C21 POPEx 180      98.243  74.463  45.575  1.00  0.00           C
ATOM   8233 1C21 POPEx 180      96.763  74.233  45.355  1.00  0.00           C
ATOM   8236 2C21 POPEx 180      96.223  73.103  46.255  1.00  0.00           C
ATOM   8239 3C21 POPEx 180      94.823  72.643  45.835  1.00  0.00           C
ATOM   8242 4C21 POPEx 180      94.213  71.643  46.835  1.00  0.00           C
ATOM   8245 5C21 POPEx 180      92.733  71.373  46.555  1.00  0.00           C
ATOM   8248 6C21 POPEx 180      92.463  70.613  45.245  1.00  0.00           C
ATOM   8251 7C21 POPEx 180      92.913  69.143  45.285  1.00  0.00           C
ATOM   8254 8C21 POPEx 180      92.183  68.293  44.255  1.00  0.00           C
ATOM   8258  C33 POPEx 180     106.623  74.783  50.125  1.00  0.00           C
ATOM   8261  C34 POPEx 180     107.533  75.473  49.095  1.00  0.00           C
ATOM   8264  C35 POPEx 180     106.883  75.643  47.715  1.00  0.00           C
ATOM   8267  C36 POPEx 180     107.833  76.303  46.695  1.00  0.00           C
ATOM   8270  C37 POPEx 180     107.243  76.523  45.295  1.00  0.00           C
ATOM   8273  C38 POPEx 180     108.323  76.393  44.205  1.00  0.00           C
ATOM   8276  C39 POPEx 180     107.883  76.833  42.795  1.00  0.00           C
ATOM   8279 0C31 POPEx 180     108.123  78.333  42.535  1.00  0.00           C
ATOM   8282 1C31 POPEx 180     107.933  78.723  41.055  1.00  0.00           C
ATOM   8285 2C31 POPEx 180     108.513  80.113  40.735  1.00  0.00           C
ATOM   8288 3C31 POPEx 180     108.083  80.643  39.365  1.00  0.00           C
ATOM   8291 4C31 POPEx 180     106.713  81.343  39.405  1.00  0.00           C
ATOM   8294 5C31 POPEx 180     106.313  82.023  38.085  1.00  0.00           C
ATOM   8297 6C31 POPEx 180     106.313  81.103  36.865  1.00  0.00           C
ATOM   8301  NH3 POPEy 181      14.953  77.203  57.575  1.00  0.00           N
ATOM   8305  C12 POPEy 181      14.703  76.173  58.635  1.00  0.00           C
ATOM   8308  C11 POPEy 181      13.333  75.523  58.495  1.00  0.00           C
ATOM   8311  P   POPEy 181      12.183  73.643  57.105  1.00  0.00           P
ATOM   8312  O13 POPEy 181      12.793  72.373  56.665  1.00  0.00           O
ATOM   8313  O14 POPEy 181      11.303  73.603  58.285  1.00  0.00           O
ATOM   8314  O11 POPEy 181      11.383  74.253  55.865  1.00  0.00           O
ATOM   8315  O12 POPEy 181      13.283  74.783  57.275  1.00  0.00           O
ATOM   8316  C1  POPEy 181      11.513  73.713  54.535  1.00  0.00           C
ATOM   8319  C2  POPEy 181      12.213  74.693  53.545  1.00  0.00           C
ATOM   8321  O21 POPEy 181      12.603  73.973  52.365  1.00  0.00           O
ATOM   8322  C21 POPEy 181      13.713  73.263  52.355  1.00  0.00           C
ATOM   8323  O22 POPEy 181      14.523  73.153  53.265  1.00  0.00           O
ATOM   8324  C22 POPEy 181      13.883  72.583  50.995  1.00  0.00           C
ATOM   8327  C3  POPEy 181      13.353  75.533  54.215  1.00  0.00           C
ATOM   8330  O31 POPEy 181      14.223  76.143  53.225  1.00  0.00           O
ATOM   8331  C31 POPEy 181      15.343  76.653  53.735  1.00  0.00           C
ATOM   8332  O32 POPEy 181      15.523  76.933  54.905  1.00  0.00           O
ATOM   8333  C32 POPEy 181      16.393  76.733  52.615  1.00  0.00           C
ATOM   8336  C23 POPEy 181      13.423  71.113  51.035  1.00  0.00           C
ATOM   8339  C24 POPEy 181      13.473  70.423  49.655  1.00  0.00           C
ATOM   8342  C25 POPEy 181      14.893  70.243  49.125  1.00  0.00           C
ATOM   8345  C26 POPEy 181      14.983  69.223  47.975  1.00  0.00           C
ATOM   8348  C27 POPEy 181      16.433  68.763  47.715  1.00  0.00           C
ATOM   8351  C28 POPEy 181      16.553  67.693  46.615  1.00  0.00           C
ATOM   8354  C29 POPEy 181      15.973  66.353  47.015  1.00  0.00           C
ATOM   8356 0C21 POPEy 181      16.413  65.143  46.635  1.00  0.00           C
ATOM   8358 1C21 POPEy 181      17.583  64.853  45.725  1.00  0.00           C
ATOM   8361 2C21 POPEy 181      17.153  64.363  44.335  1.00  0.00           C
ATOM   8364 3C21 POPEy 181      18.373  64.143  43.435  1.00  0.00           C
ATOM   8367 4C21 POPEy 181      18.043  63.493  42.085  1.00  0.00           C
ATOM   8370 5C21 POPEy 181      19.283  63.343  41.185  1.00  0.00           C
ATOM   8373 6C21 POPEy 181      20.243  62.223  41.605  1.00  0.00           C
ATOM   8376 7C21 POPEy 181      21.663  62.463  41.085  1.00  0.00           C
ATOM   8379 8C21 POPEy 181      22.623  61.303  41.355  1.00  0.00           C
ATOM   8383  C33 POPEy 181      17.163  78.063  52.555  1.00  0.00           C
ATOM   8386  C34 POPEy 181      18.413  77.953  51.655  1.00  0.00           C
ATOM   8389  C35 POPEy 181      19.263  79.233  51.595  1.00  0.00           C
ATOM   8392  C36 POPEy 181      20.503  79.053  50.715  1.00  0.00           C
ATOM   8395  C37 POPEy 181      21.573  80.143  50.875  1.00  0.00           C
ATOM   8398  C38 POPEy 181      22.883  79.823  50.125  1.00  0.00           C
ATOM   8401  C39 POPEy 181      22.693  79.333  48.685  1.00  0.00           C
ATOM   8404 0C31 POPEy 181      24.043  79.083  47.995  1.00  0.00           C
ATOM   8407 1C31 POPEy 181      23.923  78.333  46.655  1.00  0.00           C
ATOM   8410 2C31 POPEy 181      25.303  77.963  46.085  1.00  0.00           C
ATOM   8413 3C31 POPEy 181      25.243  76.963  44.925  1.00  0.00           C
ATOM   8416 4C31 POPEy 181      24.853  77.613  43.595  1.00  0.00           C
ATOM   8419 5C31 POPEy 181      24.863  76.613  42.425  1.00  0.00           C
ATOM   8422 6C31 POPEy 181      24.623  77.283  41.075  1.00  0.00           C
ATOM   8426  NH3 POPEz 182      61.493 107.753  59.695  1.00  0.00           N
ATOM   8430  C12 POPEz 182      61.203 108.913  58.785  1.00  0.00           C
ATOM   8433  C11 POPEz 182      62.353 109.943  58.775  1.00  0.00           C
ATOM   8436  P   POPEz 182      63.463 111.823  57.405  1.00  0.00           P
ATOM   8437  O13 POPEz 182      63.353 112.843  58.455  1.00  0.00           O
ATOM   8438  O14 POPEz 182      64.813 111.243  57.265  1.00  0.00           O
ATOM   8439  O11 POPEz 182      63.033 112.553  56.075  1.00  0.00           O
ATOM   8440  O12 POPEz 182      62.363 110.673  57.555  1.00  0.00           O
ATOM   8441  C1  POPEz 182      63.643 112.403  54.795  1.00  0.00           C
ATOM   8444  C2  POPEz 182      64.103 113.793  54.245  1.00  0.00           C
ATOM   8446  O21 POPEz 182      64.143 113.773  52.795  1.00  0.00           O
ATOM   8447  C21 POPEz 182      63.883 114.963  52.225  1.00  0.00           C
ATOM   8448  O22 POPEz 182      63.703 116.003  52.835  1.00  0.00           O
ATOM   8449  C22 POPEz 182      63.813 114.833  50.695  1.00  0.00           C
ATOM   8452  C3  POPEz 182      65.453 114.193  54.925  1.00  0.00           C
ATOM   8455  O31 POPEz 182      66.303 115.053  54.135  1.00  0.00           O
ATOM   8456  C31 POPEz 182      67.483 114.603  53.655  1.00  0.00           C
ATOM   8457  O32 POPEz 182      68.483 115.283  53.615  1.00  0.00           O
ATOM   8458  C32 POPEz 182      67.433 113.193  53.075  1.00  0.00           C
ATOM   8461  C23 POPEz 182      64.043 116.193  49.975  1.00  0.00           C
ATOM   8464  C24 POPEz 182      64.903 116.143  48.705  1.00  0.00           C
ATOM   8467  C25 POPEz 182      64.283 115.483  47.455  1.00  0.00           C
ATOM   8470  C26 POPEz 182      64.863 114.093  47.125  1.00  0.00           C
ATOM   8473  C27 POPEz 182      64.643 113.663  45.665  1.00  0.00           C
ATOM   8476  C28 POPEz 182      65.483 112.423  45.275  1.00  0.00           C
ATOM   8479  C29 POPEz 182      65.353 112.053  43.815  1.00  0.00           C
ATOM   8481 0C21 POPEz 182      66.353 111.863  42.925  1.00  0.00           C
ATOM   8483 1C21 POPEz 182      67.843 111.993  43.165  1.00  0.00           C
ATOM   8486 2C21 POPEz 182      68.603 110.653  43.175  1.00  0.00           C
ATOM   8489 3C21 POPEz 182      68.913 110.133  41.765  1.00  0.00           C
ATOM   8492 4C21 POPEz 182      69.803 108.873  41.745  1.00  0.00           C
ATOM   8495 5C21 POPEz 182      70.533 108.713  40.405  1.00  0.00           C
ATOM   8498 6C21 POPEz 182      71.423 107.473  40.315  1.00  0.00           C
ATOM   8501 7C21 POPEz 182      72.483 107.553  39.205  1.00  0.00           C
ATOM   8504 8C21 POPEz 182      73.293 106.253  39.055  1.00  0.00           C
ATOM   8508  C33 POPEz 182      67.133 113.203  51.575  1.00  0.00           C
ATOM   8511  C34 POPEz 182      66.603 111.833  51.115  1.00  0.00           C
ATOM   8514  C35 POPEz 182      67.603 110.703  51.405  1.00  0.00           C
ATOM   8517  C36 POPEz 182      68.913 110.923  50.655  1.00  0.00           C
ATOM   8520  C37 POPEz 182      69.903 109.753  50.735  1.00  0.00           C
ATOM   8523  C38 POPEz 182      70.863 109.753  49.545  1.00  0.00           C
ATOM   8526  C39 POPEz 182      71.743 111.013  49.465  1.00  0.00           C
ATOM   8529 0C31 POPEz 182      72.283 111.243  48.055  1.00  0.00           C
ATOM   8532 1C31 POPEz 182      72.983 112.603  47.915  1.00  0.00           C
ATOM   8535 2C31 POPEz 182      73.523 112.863  46.505  1.00  0.00           C
ATOM   8538 3C31 POPEz 182      72.443 112.783  45.415  1.00  0.00           C
ATOM   8541 4C31 POPEz 182      72.983 113.183  44.035  1.00  0.00           C
ATOM   8544 5C31 POPEz 182      71.953 112.973  42.915  1.00  0.00           C
ATOM   8547 6C31 POPEz 182      72.473 113.363  41.535  1.00  0.00           C
ATOM   8551  NH3 POPE0 183     121.483 101.403  11.975  1.00  0.00           N
ATOM   8555  C12 POPE0 183     121.063  99.973  11.835  1.00  0.00           C
ATOM   8558  C11 POPE0 183     119.553  99.913  11.615  1.00  0.00           C
ATOM   8561  P   POPE0 183     117.693  98.143  11.985  1.00  0.00           P
ATOM   8562  O13 POPE0 183     116.793  99.313  11.815  1.00  0.00           O
ATOM   8563  O14 POPE0 183     117.343  96.893  11.295  1.00  0.00           O
ATOM   8564  O11 POPE0 183     117.923  97.813  13.515  1.00  0.00           O
ATOM   8565  O12 POPE0 183     119.153  98.543  11.555  1.00  0.00           O
ATOM   8566  C1  POPE0 183     117.563  98.813  14.465  1.00  0.00           C
ATOM   8569  C2  POPE0 183     118.293  98.573  15.815  1.00  0.00           C
ATOM   8571  O21 POPE0 183     117.993  99.623  16.735  1.00  0.00           O
ATOM   8572  C21 POPE0 183     116.743  99.703  17.125  1.00  0.00           C
ATOM   8573  O22 POPE0 183     115.833  98.963  16.815  1.00  0.00           O
ATOM   8574  C22 POPE0 183     116.623 100.833  18.105  1.00  0.00           C
ATOM   8577  C3  POPE0 183     119.833  98.523  15.615  1.00  0.00           C
ATOM   8580  O31 POPE0 183     120.533  99.563  16.335  1.00  0.00           O
ATOM   8581  C31 POPE0 183     120.623 100.743  15.715  1.00  0.00           C
ATOM   8582  O32 POPE0 183     120.293 100.973  14.565  1.00  0.00           O
ATOM   8583  C32 POPE0 183     121.383 101.723  16.595  1.00  0.00           C
ATOM   8586  C23 POPE0 183     116.853 100.273  19.515  1.00  0.00           C
ATOM   8589  C24 POPE0 183     115.623  99.573  20.105  1.00  0.00           C
ATOM   8592  C25 POPE0 183     115.913  99.053  21.515  1.00  0.00           C
ATOM   8595  C26 POPE0 183     114.673  99.033  22.415  1.00  0.00           C
ATOM   8598  C27 POPE0 183     114.823  98.103  23.625  1.00  0.00           C
ATOM   8601  C28 POPE0 183     113.603  98.143  24.565  1.00  0.00           C
ATOM   8604  C29 POPE0 183     113.753  99.253  25.565  1.00  0.00           C
ATOM   8606 0C21 POPE0 183     113.953  99.113  26.885  1.00  0.00           C
ATOM   8608 1C21 POPE0 183     114.013  97.813  27.655  1.00  0.00           C
ATOM   8611 2C21 POPE0 183     113.263  97.943  28.985  1.00  0.00           C
ATOM   8614 3C21 POPE0 183     111.743  98.063  28.825  1.00  0.00           C
ATOM   8617 4C21 POPE0 183     111.023  98.473  30.115  1.00  0.00           C
ATOM   8620 5C21 POPE0 183     111.453  97.593  31.275  1.00  0.00           C
ATOM   8623 6C21 POPE0 183     110.813  97.983  32.595  1.00  0.00           C
ATOM   8626 7C21 POPE0 183     111.573  97.293  33.725  1.00  0.00           C
ATOM   8629 8C21 POPE0 183     110.923  97.593  35.055  1.00  0.00           C
ATOM   8633  C33 POPE0 183     120.483 102.423  17.635  1.00  0.00           C
ATOM   8636  C34 POPE0 183     121.293 103.283  18.615  1.00  0.00           C
ATOM   8639  C35 POPE0 183     120.493 104.493  19.135  1.00  0.00           C
ATOM   8642  C36 POPE0 183     121.323 105.443  20.005  1.00  0.00           C
ATOM   8645  C37 POPE0 183     120.693 106.833  20.225  1.00  0.00           C
ATOM   8648  C38 POPE0 183     119.363 106.853  20.985  1.00  0.00           C
ATOM   8651  C39 POPE0 183     119.463 106.263  22.395  1.00  0.00           C
ATOM   8654 0C31 POPE0 183     118.153 106.383  23.175  1.00  0.00           C
ATOM   8657 1C31 POPE0 183     118.113 105.413  24.365  1.00  0.00           C
ATOM   8660 2C31 POPE0 183     116.763 105.413  25.085  1.00  0.00           C
ATOM   8663 3C31 POPE0 183     116.433 106.713  25.815  1.00  0.00           C
ATOM   8666 4C31 POPE0 183     117.553 107.163  26.755  1.00  0.00           C
ATOM   8669 5C31 POPE0 183     117.023 108.143  27.795  1.00  0.00           C
ATOM   8672 6C31 POPE0 183     118.153 108.683  28.645  1.00  0.00           C
ATOM   8676  NH3 POPE1 184      64.743  40.603  15.345  1.00  0.00           N
ATOM   8680  C12 POPE1 184      64.863  41.643  14.275  1.00  0.00           C
ATOM   8683  C11 POPE1 184      63.963  42.853  14.615  1.00  0.00           C
ATOM   8686  P   POPE1 184      64.663  44.513  16.555  1.00  0.00           P
ATOM   8687  O13 POPE1 184      66.123  44.513  16.395  1.00  0.00           O
ATOM   8688  O14 POPE1 184      63.883  45.653  16.025  1.00  0.00           O
ATOM   8689  O11 POPE1 184      64.263  44.283  18.065  1.00  0.00           O
ATOM   8690  O12 POPE1 184      64.023  43.173  16.005  1.00  0.00           O
ATOM   8691  C1  POPE1 184      64.443  45.303  19.035  1.00  0.00           C
ATOM   8694  C2  POPE1 184      65.903  45.403  19.565  1.00  0.00           C
ATOM   8696  O21 POPE1 184      65.903  45.453  21.005  1.00  0.00           O
ATOM   8697  C21 POPE1 184      65.443  46.553  21.575  1.00  0.00           C
ATOM   8698  O22 POPE1 184      64.753  47.423  21.065  1.00  0.00           O
ATOM   8699  C22 POPE1 184      65.933  46.583  23.005  1.00  0.00           C
ATOM   8702  C3  POPE1 184      66.703  46.573  18.925  1.00  0.00           C
ATOM   8705  O31 POPE1 184      68.093  46.603  19.315  1.00  0.00           O
ATOM   8706  C31 POPE1 184      68.393  47.443  20.305  1.00  0.00           C
ATOM   8707  O32 POPE1 184      67.623  48.183  20.885  1.00  0.00           O
ATOM   8708  C32 POPE1 184      69.883  47.363  20.615  1.00  0.00           C
ATOM   8711  C23 POPE1 184      65.683  47.983  23.585  1.00  0.00           C
ATOM   8714  C24 POPE1 184      66.553  48.253  24.815  1.00  0.00           C
ATOM   8717  C25 POPE1 184      66.203  47.353  25.985  1.00  0.00           C
ATOM   8720  C26 POPE1 184      66.913  47.783  27.275  1.00  0.00           C
ATOM   8723  C27 POPE1 184      66.433  46.923  28.445  1.00  0.00           C
ATOM   8726  C28 POPE1 184      66.713  47.543  29.815  1.00  0.00           C
ATOM   8729  C29 POPE1 184      65.883  46.813  30.845  1.00  0.00           C
ATOM   8731 0C21 POPE1 184      65.803  47.133  32.155  1.00  0.00           C
ATOM   8733 1C21 POPE1 184      66.563  48.243  32.825  1.00  0.00           C
ATOM   8736 2C21 POPE1 184      65.843  49.593  32.745  1.00  0.00           C
ATOM   8739 3C21 POPE1 184      64.563  49.673  33.605  1.00  0.00           C
ATOM   8742 4C21 POPE1 184      63.723  50.943  33.365  1.00  0.00           C
ATOM   8745 5C21 POPE1 184      64.523  52.253  33.495  1.00  0.00           C
ATOM   8748 6C21 POPE1 184      63.673  53.493  33.225  1.00  0.00           C
ATOM   8751 7C21 POPE1 184      64.503  54.783  33.175  1.00  0.00           C
ATOM   8754 8C21 POPE1 184      63.683  56.013  32.755  1.00  0.00           C
ATOM   8758  C33 POPE1 184      70.183  47.013  22.095  1.00  0.00           C
ATOM   8761  C34 POPE1 184      71.653  47.313  22.405  1.00  0.00           C
ATOM   8764  C35 POPE1 184      72.183  46.623  23.665  1.00  0.00           C
ATOM   8767  C36 POPE1 184      71.643  47.163  24.995  1.00  0.00           C
ATOM   8770  C37 POPE1 184      72.543  46.723  26.165  1.00  0.00           C
ATOM   8773  C38 POPE1 184      72.083  47.203  27.545  1.00  0.00           C
ATOM   8776  C39 POPE1 184      71.083  46.263  28.225  1.00  0.00           C
ATOM   8779 0C31 POPE1 184      70.973  46.493  29.745  1.00  0.00           C
ATOM   8782 1C31 POPE1 184      70.223  45.373  30.455  1.00  0.00           C
ATOM   8785 2C31 POPE1 184      70.133  45.553  31.975  1.00  0.00           C
ATOM   8788 3C31 POPE1 184      69.533  44.323  32.675  1.00  0.00           C
ATOM   8791 4C31 POPE1 184      69.603  44.443  34.205  1.00  0.00           C
ATOM   8794 5C31 POPE1 184      68.793  43.373  34.935  1.00  0.00           C
ATOM   8797 6C31 POPE1 184      68.943  43.463  36.455  1.00  0.00           C
ATOM   8801  NH3 POPE2 185      47.783  41.443  59.765  1.00  0.00           N
ATOM   8805  C12 POPE2 185      48.943  40.633  60.305  1.00  0.00           C
ATOM   8808  C11 POPE2 185      50.093  41.523  60.835  1.00  0.00           C
ATOM   8811  P   POPE2 185      52.083  39.773  60.675  1.00  0.00           P
ATOM   8812  O13 POPE2 185      53.463  39.883  61.195  1.00  0.00           O
ATOM   8813  O14 POPE2 185      51.463  38.433  60.705  1.00  0.00           O
ATOM   8814  O11 POPE2 185      52.003  40.333  59.185  1.00  0.00           O
ATOM   8815  O12 POPE2 185      51.133  40.763  61.455  1.00  0.00           O
ATOM   8816  C1  POPE2 185      52.363  39.453  58.115  1.00  0.00           C
ATOM   8819  C2  POPE2 185      51.973  40.043  56.715  1.00  0.00           C
ATOM   8821  O21 POPE2 185      52.793  41.153  56.295  1.00  0.00           O
ATOM   8822  C21 POPE2 185      53.983  40.833  55.835  1.00  0.00           C
ATOM   8823  O22 POPE2 185      54.673  39.903  56.195  1.00  0.00           O
ATOM   8824  C22 POPE2 185      54.383  41.823  54.755  1.00  0.00           C
ATOM   8827  C3  POPE2 185      50.493  40.503  56.695  1.00  0.00           C
ATOM   8830  O31 POPE2 185      50.143  41.093  55.425  1.00  0.00           O
ATOM   8831  C31 POPE2 185      49.113  40.593  54.765  1.00  0.00           C
ATOM   8832  O32 POPE2 185      48.423  39.643  55.105  1.00  0.00           O
ATOM   8833  C32 POPE2 185      48.863  41.443  53.545  1.00  0.00           C
ATOM   8836  C23 POPE2 185      55.043  41.113  53.545  1.00  0.00           C
ATOM   8839  C24 POPE2 185      54.033  40.723  52.455  1.00  0.00           C
ATOM   8842  C25 POPE2 185      54.673  40.043  51.225  1.00  0.00           C
ATOM   8845  C26 POPE2 185      55.883  40.793  50.665  1.00  0.00           C
ATOM   8848  C27 POPE2 185      56.443  40.223  49.355  1.00  0.00           C
ATOM   8851  C28 POPE2 185      57.653  41.003  48.805  1.00  0.00           C
ATOM   8854  C29 POPE2 185      57.273  42.353  48.265  1.00  0.00           C
ATOM   8856 0C21 POPE2 185      57.833  42.983  47.215  1.00  0.00           C
ATOM   8858 1C21 POPE2 185      59.003  42.543  46.385  1.00  0.00           C
ATOM   8861 2C21 POPE2 185      58.663  41.623  45.185  1.00  0.00           C
ATOM   8864 3C21 POPE2 185      59.473  41.963  43.915  1.00  0.00           C
ATOM   8867 4C21 POPE2 185      60.993  42.103  44.095  1.00  0.00           C
ATOM   8870 5C21 POPE2 185      61.593  43.133  43.125  1.00  0.00           C
ATOM   8873 6C21 POPE2 185      63.113  43.333  43.275  1.00  0.00           C
ATOM   8876 7C21 POPE2 185      63.663  44.373  42.295  1.00  0.00           C
ATOM   8879 8C21 POPE2 185      65.193  44.393  42.225  1.00  0.00           C
ATOM   8883  C33 POPE2 185      49.723  41.093  52.315  1.00  0.00           C
ATOM   8886  C34 POPE2 185      49.173  41.923  51.155  1.00  0.00           C
ATOM   8889  C35 POPE2 185      49.663  41.583  49.755  1.00  0.00           C
ATOM   8892  C36 POPE2 185      51.083  42.063  49.485  1.00  0.00           C
ATOM   8895  C37 POPE2 185      51.403  42.083  47.985  1.00  0.00           C
ATOM   8898  C38 POPE2 185      52.873  42.383  47.705  1.00  0.00           C
ATOM   8901  C39 POPE2 185      53.283  42.083  46.255  1.00  0.00           C
ATOM   8904 0C31 POPE2 185      52.843  43.183  45.275  1.00  0.00           C
ATOM   8907 1C31 POPE2 185      52.933  42.733  43.815  1.00  0.00           C
ATOM   8910 2C31 POPE2 185      52.673  43.873  42.825  1.00  0.00           C
ATOM   8913 3C31 POPE2 185      52.233  43.373  41.445  1.00  0.00           C
ATOM   8916 4C31 POPE2 185      50.713  43.143  41.345  1.00  0.00           C
ATOM   8919 5C31 POPE2 185      50.263  42.473  40.035  1.00  0.00           C
ATOM   8922 6C31 POPE2 185      48.753  42.313  39.935  1.00  0.00           C
ATOM   8926  NH3 POPE3 186      51.733 121.839  58.975  1.00  0.00           N
ATOM   8930  C12 POPE3 186      50.553 121.029  59.415  1.00  0.00           C
ATOM   8933  C11 POPE3 186      50.163 120.039  58.325  1.00  0.00           C
ATOM   8936  P   POPE3 186      48.983 117.733  58.665  1.00  0.00           P
ATOM   8937  O13 POPE3 186      49.523 117.173  59.925  1.00  0.00           O
ATOM   8938  O14 POPE3 186      47.633 117.293  58.275  1.00  0.00           O
ATOM   8939  O11 POPE3 186      50.013 117.433  57.485  1.00  0.00           O
ATOM   8940  O12 POPE3 186      49.023 119.313  58.775  1.00  0.00           O
ATOM   8941  C1  POPE3 186      49.563 116.733  56.305  1.00  0.00           C
ATOM   8944  C2  POPE3 186      50.773 116.313  55.435  1.00  0.00           C
ATOM   8946  O21 POPE3 186      50.383 115.323  54.465  1.00  0.00           O
ATOM   8947  C21 POPE3 186      50.003 115.793  53.285  1.00  0.00           C
ATOM   8948  O22 POPE3 186      49.933 116.963  52.975  1.00  0.00           O
ATOM   8949  C22 POPE3 186      49.673 114.583  52.395  1.00  0.00           C
ATOM   8952  C3  POPE3 186      51.873 115.683  56.335  1.00  0.00           C
ATOM   8955  O31 POPE3 186      52.883 115.053  55.535  1.00  0.00           O
ATOM   8956  C31 POPE3 186      53.613 114.193  56.215  1.00  0.00           C
ATOM   8957  O32 POPE3 186      53.633 114.073  57.425  1.00  0.00           O
ATOM   8958  C32 POPE3 186      54.353 113.303  55.225  1.00  0.00           C
ATOM   8961  C23 POPE3 186      50.123 114.773  50.925  1.00  0.00           C
ATOM   8964  C24 POPE3 186      49.813 113.573  50.025  1.00  0.00           C
ATOM   8967  C25 POPE3 186      49.913 113.923  48.525  1.00  0.00           C
ATOM   8970  C26 POPE3 186      51.283 114.413  48.035  1.00  0.00           C
ATOM   8973  C27 POPE3 186      51.293 114.533  46.505  1.00  0.00           C
ATOM   8976  C28 POPE3 186      52.633 114.983  45.885  1.00  0.00           C
ATOM   8979  C29 POPE3 186      52.933 116.453  46.045  1.00  0.00           C
ATOM   8981 0C21 POPE3 186      52.903 117.383  45.085  1.00  0.00           C
ATOM   8983 1C21 POPE3 186      52.503 117.203  43.635  1.00  0.00           C
ATOM   8986 2C21 POPE3 186      53.703 117.003  42.695  1.00  0.00           C
ATOM   8989 3C21 POPE3 186      54.403 115.653  42.905  1.00  0.00           C
ATOM   8992 4C21 POPE3 186      55.533 115.383  41.905  1.00  0.00           C
ATOM   8995 5C21 POPE3 186      56.233 114.033  42.135  1.00  0.00           C
ATOM   8998 6C21 POPE3 186      55.283 112.833  41.995  1.00  0.00           C
ATOM   9001 7C21 POPE3 186      56.013 111.513  41.745  1.00  0.00           C
ATOM   9004 8C21 POPE3 186      55.083 110.303  41.745  1.00  0.00           C
ATOM   9008  C33 POPE3 186      55.383 114.053  54.345  1.00  0.00           C
ATOM   9011  C34 POPE3 186      56.153 113.053  53.475  1.00  0.00           C
ATOM   9014  C35 POPE3 186      57.583 113.493  53.135  1.00  0.00           C
ATOM   9017  C36 POPE3 186      58.473 112.283  52.835  1.00  0.00           C
ATOM   9020  C37 POPE3 186      59.933 112.643  52.555  1.00  0.00           C
ATOM   9023  C38 POPE3 186      60.743 111.413  52.125  1.00  0.00           C
ATOM   9026  C39 POPE3 186      61.803 111.753  51.075  1.00  0.00           C
ATOM   9029 0C31 POPE3 186      62.423 110.523  50.405  1.00  0.00           C
ATOM   9032 1C31 POPE3 186      62.993 110.853  49.025  1.00  0.00           C
ATOM   9035 2C31 POPE3 186      63.643 109.663  48.305  1.00  0.00           C
ATOM   9038 3C31 POPE3 186      64.923 109.173  48.985  1.00  0.00           C
ATOM   9041 4C31 POPE3 186      65.763 108.233  48.115  1.00  0.00           C
ATOM   9044 5C31 POPE3 186      67.023 107.763  48.845  1.00  0.00           C
ATOM   9047 6C31 POPE3 186      67.983 106.963  47.965  1.00  0.00           C
ATOM   9051  NH3 POPE4 187       7.053  44.443  56.975  1.00  0.00           N
ATOM   9055  C12 POPE4 187       8.123  45.483  56.915  1.00  0.00           C
ATOM   9058  C11 POPE4 187       8.943  45.403  58.215  1.00  0.00           C
ATOM   9061  P   POPE4 187      10.493  47.133  59.405  1.00  0.00           P
ATOM   9062  O13 POPE4 187       9.643  46.863  60.585  1.00  0.00           O
ATOM   9063  O14 POPE4 187      11.953  47.023  59.575  1.00  0.00           O
ATOM   9064  O11 POPE4 187      10.153  48.613  58.995  1.00  0.00           O
ATOM   9065  O12 POPE4 187      10.033  46.313  58.125  1.00  0.00           O
ATOM   9066  C1  POPE4 187      11.093  49.523  58.435  1.00  0.00           C
ATOM   9069  C2  POPE4 187      10.523  50.143  57.145  1.00  0.00           C
ATOM   9071  O21 POPE4 187      11.293  51.313  56.815  1.00  0.00           O
ATOM   9072  C21 POPE4 187      11.193  51.693  55.555  1.00  0.00           C
ATOM   9073  O22 POPE4 187      10.713  51.033  54.645  1.00  0.00           O
ATOM   9074  C22 POPE4 187      11.843  53.073  55.395  1.00  0.00           C
ATOM   9077  C3  POPE4 187       9.013  50.483  57.295  1.00  0.00           C
ATOM   9080  O31 POPE4 187       8.413  50.683  56.015  1.00  0.00           O
ATOM   9081  C31 POPE4 187       7.193  50.193  55.835  1.00  0.00           C
ATOM   9082  O32 POPE4 187       6.393  49.973  56.725  1.00  0.00           O
ATOM   9083  C32 POPE4 187       6.983  49.993  54.335  1.00  0.00           C
ATOM   9086  C23 POPE4 187      11.443  53.733  54.055  1.00  0.00           C
ATOM   9089  C24 POPE4 187      12.263  54.993  53.775  1.00  0.00           C
ATOM   9092  C25 POPE4 187      12.023  55.563  52.365  1.00  0.00           C
ATOM   9095  C26 POPE4 187      12.743  54.873  51.185  1.00  0.00           C
ATOM   9098  C27 POPE4 187      12.173  55.303  49.815  1.00  0.00           C
ATOM   9101  C28 POPE4 187      13.173  55.163  48.645  1.00  0.00           C
ATOM   9104  C29 POPE4 187      14.193  56.273  48.665  1.00  0.00           C
ATOM   9106 0C21 POPE4 187      14.703  56.933  47.595  1.00  0.00           C
ATOM   9108 1C21 POPE4 187      14.363  56.663  46.155  1.00  0.00           C
ATOM   9111 2C21 POPE4 187      14.413  57.923  45.255  1.00  0.00           C
ATOM   9114 3C21 POPE4 187      15.853  58.383  44.965  1.00  0.00           C
ATOM   9117 4C21 POPE4 187      15.973  59.433  43.835  1.00  0.00           C
ATOM   9120 5C21 POPE4 187      15.423  58.943  42.485  1.00  0.00           C
ATOM   9123 6C21 POPE4 187      15.793  59.883  41.315  1.00  0.00           C
ATOM   9126 7C21 POPE4 187      15.063  59.493  40.025  1.00  0.00           C
ATOM   9129 8C21 POPE4 187      15.343  60.423  38.855  1.00  0.00           C
ATOM   9133  C33 POPE4 187       7.233  51.223  53.425  1.00  0.00           C
ATOM   9136  C34 POPE4 187       7.713  50.803  52.025  1.00  0.00           C
ATOM   9139  C35 POPE4 187       9.193  50.383  52.015  1.00  0.00           C
ATOM   9142  C36 POPE4 187       9.673  49.783  50.685  1.00  0.00           C
ATOM   9145  C37 POPE4 187      11.083  49.203  50.805  1.00  0.00           C
ATOM   9148  C38 POPE4 187      11.683  48.603  49.525  1.00  0.00           C
ATOM   9151  C39 POPE4 187      12.093  49.623  48.475  1.00  0.00           C
ATOM   9154 0C31 POPE4 187      12.983  48.993  47.395  1.00  0.00           C
ATOM   9157 1C31 POPE4 187      13.603  50.023  46.445  1.00  0.00           C
ATOM   9160 2C31 POPE4 187      14.593  49.363  45.475  1.00  0.00           C
ATOM   9163 3C31 POPE4 187      14.433  49.883  44.045  1.00  0.00           C
ATOM   9166 4C31 POPE4 187      15.363  49.163  43.055  1.00  0.00           C
ATOM   9169 5C31 POPE4 187      15.003  49.453  41.595  1.00  0.00           C
ATOM   9172 6C31 POPE4 187      15.863  48.693  40.585  1.00  0.00           C
ATOM   9176  NH3 POPE5 188      56.553  27.363  57.135  1.00  0.00           N
ATOM   9180  C12 POPE5 188      58.013  27.553  57.415  1.00  0.00           C
ATOM   9183  C11 POPE5 188      58.853  26.483  56.715  1.00  0.00           C
ATOM   9186  P   POPE5 188      61.033  26.523  58.185  1.00  0.00           P
ATOM   9187  O13 POPE5 188      60.583  27.503  59.195  1.00  0.00           O
ATOM   9188  O14 POPE5 188      60.843  25.083  58.535  1.00  0.00           O
ATOM   9189  O11 POPE5 188      62.543  26.773  57.795  1.00  0.00           O
ATOM   9190  O12 POPE5 188      60.243  26.743  56.845  1.00  0.00           O
ATOM   9191  C1  POPE5 188      62.943  27.623  56.705  1.00  0.00           C
ATOM   9194  C2  POPE5 188      64.053  26.903  55.895  1.00  0.00           C
ATOM   9196  O21 POPE5 188      64.793  27.823  55.055  1.00  0.00           O
ATOM   9197  C21 POPE5 188      64.253  28.183  53.885  1.00  0.00           C
ATOM   9198  O22 POPE5 188      63.143  27.873  53.475  1.00  0.00           O
ATOM   9199  C22 POPE5 188      65.303  28.953  53.045  1.00  0.00           C
ATOM   9202  C3  POPE5 188      63.433  25.633  55.215  1.00  0.00           C
ATOM   9205  O31 POPE5 188      64.163  25.143  54.085  1.00  0.00           O
ATOM   9206  C31 POPE5 188      65.043  24.183  54.285  1.00  0.00           C
ATOM   9207  O32 POPE5 188      65.363  23.723  55.365  1.00  0.00           O
ATOM   9208  C32 POPE5 188      65.673  23.803  52.935  1.00  0.00           C
ATOM   9211  C23 POPE5 188      64.893  29.063  51.545  1.00  0.00           C
ATOM   9214  C24 POPE5 188      65.903  29.763  50.615  1.00  0.00           C
ATOM   9217  C25 POPE5 188      65.633  29.433  49.125  1.00  0.00           C
ATOM   9220  C26 POPE5 188      66.563  30.073  48.075  1.00  0.00           C
ATOM   9223  C27 POPE5 188      66.333  29.443  46.685  1.00  0.00           C
ATOM   9226  C28 POPE5 188      66.933  30.223  45.485  1.00  0.00           C
ATOM   9229  C29 POPE5 188      68.433  30.333  45.485  1.00  0.00           C
ATOM   9231 0C21 POPE5 188      69.323  29.653  44.735  1.00  0.00           C
ATOM   9233 1C21 POPE5 188      69.023  28.593  43.705  1.00  0.00           C
ATOM   9236 2C21 POPE5 188      69.923  28.653  42.455  1.00  0.00           C
ATOM   9239 3C21 POPE5 188      69.743  29.903  41.585  1.00  0.00           C
ATOM   9242 4C21 POPE5 188      70.363  29.743  40.195  1.00  0.00           C
ATOM   9245 5C21 POPE5 188      69.983  30.863  39.225  1.00  0.00           C
ATOM   9248 6C21 POPE5 188      70.503  30.623  37.795  1.00  0.00           C
ATOM   9251 7C21 POPE5 188      70.313  31.843  36.885  1.00  0.00           C
ATOM   9254 8C21 POPE5 188      70.963  31.673  35.505  1.00  0.00           C
ATOM   9258  C33 POPE5 188      65.183  24.693  51.775  1.00  0.00           C
ATOM   9261  C34 POPE5 188      65.873  24.473  50.425  1.00  0.00           C
ATOM   9264  C35 POPE5 188      65.473  25.613  49.495  1.00  0.00           C
ATOM   9267  C36 POPE5 188      66.013  25.513  48.055  1.00  0.00           C
ATOM   9270  C37 POPE5 188      65.323  24.403  47.275  1.00  0.00           C
ATOM   9273  C38 POPE5 188      65.863  24.203  45.855  1.00  0.00           C
ATOM   9276  C39 POPE5 188      65.513  25.323  44.865  1.00  0.00           C
ATOM   9279 0C31 POPE5 188      65.553  24.773  43.435  1.00  0.00           C
ATOM   9282 1C31 POPE5 188      65.583  25.853  42.345  1.00  0.00           C
ATOM   9285 2C31 POPE5 188      65.373  25.263  40.945  1.00  0.00           C
ATOM   9288 3C31 POPE5 188      63.903  24.933  40.665  1.00  0.00           C
ATOM   9291 4C31 POPE5 188      63.663  24.333  39.275  1.00  0.00           C
ATOM   9294 5C31 POPE5 188      62.173  24.283  38.915  1.00  0.00           C
ATOM   9297 6C31 POPE5 188      61.903  23.743  37.515  1.00  0.00           C
ATOM   9301  NH3 POPE6 189      96.903  82.843  16.035  1.00  0.00           N
ATOM   9305  C12 POPE6 189      97.293  81.983  17.195  1.00  0.00           C
ATOM   9308  C11 POPE6 189      96.703  80.603  16.975  1.00  0.00           C
ATOM   9311  P   POPE6 189      96.613  78.343  18.185  1.00  0.00           P
ATOM   9312  O13 POPE6 189      95.203  77.913  18.205  1.00  0.00           O
ATOM   9313  O14 POPE6 189      97.453  77.833  17.075  1.00  0.00           O
ATOM   9314  O11 POPE6 189      97.243  77.883  19.575  1.00  0.00           O
ATOM   9315  O12 POPE6 189      96.683  79.923  18.215  1.00  0.00           O
ATOM   9316  C1  POPE6 189      98.373  78.563  20.125  1.00  0.00           C
ATOM   9319  C2  POPE6 189      99.103  77.713  21.215  1.00  0.00           C
ATOM   9321  O21 POPE6 189      98.173  77.243  22.225  1.00  0.00           O
ATOM   9322  C21 POPE6 189      98.393  76.023  22.675  1.00  0.00           C
ATOM   9323  O22 POPE6 189      99.113  75.183  22.165  1.00  0.00           O
ATOM   9324  C22 POPE6 189      97.643  75.783  23.985  1.00  0.00           C
ATOM   9327  C3  POPE6 189     100.203  78.563  21.895  1.00  0.00           C
ATOM   9330  O31 POPE6 189     101.133  77.723  22.615  1.00  0.00           O
ATOM   9331  C31 POPE6 189     101.073  77.763  23.945  1.00  0.00           C
ATOM   9332  O32 POPE6 189     100.243  78.353  24.605  1.00  0.00           O
ATOM   9333  C32 POPE6 189     102.233  76.943  24.505  1.00  0.00           C
ATOM   9336  C23 POPE6 189      98.603  75.353  25.125  1.00  0.00           C
ATOM   9339  C24 POPE6 189      97.913  74.403  26.115  1.00  0.00           C
ATOM   9342  C25 POPE6 189      98.853  73.453  26.845  1.00  0.00           C
ATOM   9345  C26 POPE6 189      98.083  72.423  27.665  1.00  0.00           C
ATOM   9348  C27 POPE6 189      99.013  71.393  28.315  1.00  0.00           C
ATOM   9351  C28 POPE6 189      98.263  70.303  29.085  1.00  0.00           C
ATOM   9354  C29 POPE6 189      97.483  70.883  30.235  1.00  0.00           C
ATOM   9356 0C21 POPE6 189      97.813  70.823  31.535  1.00  0.00           C
ATOM   9358 1C21 POPE6 189      99.023  70.123  32.095  1.00  0.00           C
ATOM   9361 2C21 POPE6 189      98.853  69.743  33.575  1.00  0.00           C
ATOM   9364 3C21 POPE6 189      98.883  70.963  34.515  1.00  0.00           C
ATOM   9367 4C21 POPE6 189      99.153  70.533  35.965  1.00  0.00           C
ATOM   9370 5C21 POPE6 189      99.513  71.683  36.925  1.00  0.00           C
ATOM   9373 6C21 POPE6 189     100.723  72.513  36.495  1.00  0.00           C
ATOM   9376 7C21 POPE6 189     101.313  73.283  37.685  1.00  0.00           C
ATOM   9379 8C21 POPE6 189     102.403  74.293  37.295  1.00  0.00           C
ATOM   9383  C33 POPE6 189     102.423  77.123  26.035  1.00  0.00           C
ATOM   9386  C34 POPE6 189     103.623  76.323  26.565  1.00  0.00           C
ATOM   9389  C35 POPE6 189     104.013  76.683  28.005  1.00  0.00           C
ATOM   9392  C36 POPE6 189     105.303  75.973  28.435  1.00  0.00           C
ATOM   9395  C37 POPE6 189     105.683  76.283  29.885  1.00  0.00           C
ATOM   9398  C38 POPE6 189     107.113  75.873  30.255  1.00  0.00           C
ATOM   9401  C39 POPE6 189     107.403  74.383  30.075  1.00  0.00           C
ATOM   9404 0C31 POPE6 189     108.693  73.953  30.775  1.00  0.00           C
ATOM   9407 1C31 POPE6 189     109.113  72.513  30.465  1.00  0.00           C
ATOM   9410 2C31 POPE6 189     110.323  72.073  31.305  1.00  0.00           C
ATOM   9413 3C31 POPE6 189     110.003  71.713  32.775  1.00  0.00           C
ATOM   9416 4C31 POPE6 189     108.873  70.693  32.955  1.00  0.00           C
ATOM   9419 5C31 POPE6 189     108.743  70.183  34.395  1.00  0.00           C
ATOM   9422 6C31 POPE6 189     107.613  69.153  34.565  1.00  0.00           C
ATOM   9426  NH3 POPE7 190     126.973 110.143  56.245  1.00  0.00           N
ATOM   9430  C12 POPE7 190     126.753 109.403  54.945  1.00  0.00           C
ATOM   9433  C11 POPE7 190     126.913 107.873  55.075  1.00  0.00           C
ATOM   9436  P   POPE7 190     127.383 105.853  53.375  1.00  0.00           P
ATOM   9437  O13 POPE7 190     128.783 105.663  52.895  1.00  0.00           O
ATOM   9438  O14 POPE7 190     126.843 104.933  54.385  1.00  0.00           O
ATOM   9439  O11 POPE7 190     126.333 105.773  52.205  1.00  0.00           O
ATOM   9440  O12 POPE7 190     127.203 107.353  53.785  1.00  0.00           O
ATOM   9441  C1  POPE7 190     126.733 106.093  50.885  1.00  0.00           C
ATOM   9444  C2  POPE7 190     125.573 105.973  49.885  1.00  0.00           C
ATOM   9446  O21 POPE7 190     126.043 106.203  48.555  1.00  0.00           O
ATOM   9447  C21 POPE7 190     126.243 107.453  48.185  1.00  0.00           C
ATOM   9448  O22 POPE7 190     126.333 108.433  48.905  1.00  0.00           O
ATOM   9449  C22 POPE7 190     126.273 107.453  46.665  1.00  0.00           C
ATOM   9452  C3  POPE7 190     124.313 106.823  50.265  1.00  0.00           C
ATOM   9455  O31 POPE7 190     123.343 107.023  49.215  1.00  0.00           O
ATOM   9456  C31 POPE7 190     122.993 106.013  48.425  1.00  0.00           C
ATOM   9457  O32 POPE7 190     123.323 104.853  48.495  1.00  0.00           O
ATOM   9458  C32 POPE7 190     122.053 106.563  47.365  1.00  0.00           C
ATOM   9461  C23 POPE7 190     126.623 108.833  46.065  1.00  0.00           C
ATOM   9464  C24 POPE7 190     126.453 108.863  44.545  1.00  0.00           C
ATOM   9467  C25 POPE7 190     127.343 107.863  43.795  1.00  0.00           C
ATOM   9470  C26 POPE7 190     126.833 107.543  42.375  1.00  0.00           C
ATOM   9473  C27 POPE7 190     125.573 106.653  42.395  1.00  0.00           C
ATOM   9476  C28 POPE7 190     124.813 106.573  41.055  1.00  0.00           C
ATOM   9479  C29 POPE7 190     124.473 107.923  40.465  1.00  0.00           C
ATOM   9481 0C21 POPE7 190     124.493 108.243  39.155  1.00  0.00           C
ATOM   9483 1C21 POPE7 190     124.823 107.303  38.025  1.00  0.00           C
ATOM   9486 2C21 POPE7 190     125.353 108.003  36.765  1.00  0.00           C
ATOM   9489 3C21 POPE7 190     124.343 108.983  36.145  1.00  0.00           C
ATOM   9492 4C21 POPE7 190     124.853 110.433  36.045  1.00  0.00           C
ATOM   9495 5C21 POPE7 190     125.573 110.723  34.715  1.00  0.00           C
ATOM   9498 6C21 POPE7 190     125.993 112.193  34.605  1.00  0.00           C
ATOM   9501 7C21 POPE7 190     126.393 112.593  33.185  1.00  0.00           C
ATOM   9504 8C21 POPE7 190     126.333 114.103  32.965  1.00  0.00           C
ATOM   9508  C33 POPE7 190     121.823 105.563  46.215  1.00  0.00           C
ATOM   9511  C34 POPE7 190     120.953 106.163  45.125  1.00  0.00           C
ATOM   9514  C35 POPE7 190     121.043 105.393  43.805  1.00  0.00           C
ATOM   9517  C36 POPE7 190     120.343 106.123  42.645  1.00  0.00           C
ATOM   9520  C37 POPE7 190     120.663 105.503  41.285  1.00  0.00           C
ATOM   9523  C38 POPE7 190     120.563 106.513  40.125  1.00  0.00           C
ATOM   9526  C39 POPE7 190     119.133 106.803  39.665  1.00  0.00           C
ATOM   9529 0C31 POPE7 190     118.563 105.683  38.775  1.00  0.00           C
ATOM   9532 1C31 POPE7 190     117.403 106.153  37.895  1.00  0.00           C
ATOM   9535 2C31 POPE7 190     116.983 105.123  36.825  1.00  0.00           C
ATOM   9538 3C31 POPE7 190     117.893 105.173  35.595  1.00  0.00           C
ATOM   9541 4C31 POPE7 190     117.543 104.153  34.505  1.00  0.00           C
ATOM   9544 5C31 POPE7 190     118.493 104.273  33.305  1.00  0.00           C
ATOM   9547 6C31 POPE7 190     118.093 103.403  32.105  1.00  0.00           C
ATOM   9551  NH3 POPE8 191      49.563 117.203  15.935  1.00  0.00           N
ATOM   9555  C12 POPE8 191      48.393 117.563  15.065  1.00  0.00           C
ATOM   9558  C11 POPE8 191      47.483 116.353  14.795  1.00  0.00           C
ATOM   9561  P   POPE8 191      45.063 116.213  15.945  1.00  0.00           P
ATOM   9562  O13 POPE8 191      43.803 116.913  15.645  1.00  0.00           O
ATOM   9563  O14 POPE8 191      45.113 114.753  15.805  1.00  0.00           O
ATOM   9564  O11 POPE8 191      45.483 116.663  17.395  1.00  0.00           O
ATOM   9565  O12 POPE8 191      46.153 116.793  14.975  1.00  0.00           O
ATOM   9566  C1  POPE8 191      46.773 116.523  17.945  1.00  0.00           C
ATOM   9569  C2  POPE8 191      46.723 116.883  19.455  1.00  0.00           C
ATOM   9571  O21 POPE8 191      47.963 117.333  20.015  1.00  0.00           O
ATOM   9572  C21 POPE8 191      49.133 116.833  19.685  1.00  0.00           C
ATOM   9573  O22 POPE8 191      49.393 116.163  18.695  1.00  0.00           O
ATOM   9574  C22 POPE8 191      50.143 117.283  20.735  1.00  0.00           C
ATOM   9577  C3  POPE8 191      46.143 115.743  20.335  1.00  0.00           C
ATOM   9580  O31 POPE8 191      46.353 116.013  21.735  1.00  0.00           O
ATOM   9581  C31 POPE8 191      45.853 117.163  22.215  1.00  0.00           C
ATOM   9582  O32 POPE8 191      46.473 117.943  22.915  1.00  0.00           O
ATOM   9583  C32 POPE8 191      44.353 117.313  21.905  1.00  0.00           C
ATOM   9586  C23 POPE8 191      50.343 116.263  21.875  1.00  0.00           C
ATOM   9589  C24 POPE8 191      51.023 116.873  23.115  1.00  0.00           C
ATOM   9592  C25 POPE8 191      50.123 117.863  23.885  1.00  0.00           C
ATOM   9595  C26 POPE8 191      50.813 118.483  25.105  1.00  0.00           C
ATOM   9598  C27 POPE8 191      49.863 119.373  25.905  1.00  0.00           C
ATOM   9601  C28 POPE8 191      50.503 120.069  27.125  1.00  0.00           C
ATOM   9604  C29 POPE8 191      50.983 119.103  28.185  1.00  0.00           C
ATOM   9606 0C21 POPE8 191      50.363 118.813  29.345  1.00  0.00           C
ATOM   9608 1C21 POPE8 191      49.053 119.373  29.835  1.00  0.00           C
ATOM   9611 2C21 POPE8 191      47.823 118.613  29.275  1.00  0.00           C
ATOM   9614 3C21 POPE8 191      47.703 117.163  29.755  1.00  0.00           C
ATOM   9617 4C21 POPE8 191      46.613 116.383  29.005  1.00  0.00           C
ATOM   9620 5C21 POPE8 191      46.483 114.923  29.465  1.00  0.00           C
ATOM   9623 6C21 POPE8 191      45.453 114.143  28.625  1.00  0.00           C
ATOM   9626 7C21 POPE8 191      45.513 112.623  28.815  1.00  0.00           C
ATOM   9629 8C21 POPE8 191      44.473 111.883  27.975  1.00  0.00           C
ATOM   9633  C33 POPE8 191      43.713 118.433  22.765  1.00  0.00           C
ATOM   9636  C34 POPE8 191      42.193 118.293  22.895  1.00  0.00           C
ATOM   9639  C35 POPE8 191      41.513 119.453  23.645  1.00  0.00           C
ATOM   9642  C36 POPE8 191      42.203 119.869  24.955  1.00  0.00           C
ATOM   9645  C37 POPE8 191      41.453 120.969  25.735  1.00  0.00           C
ATOM   9648  C38 POPE8 191      42.353 121.689  26.755  1.00  0.00           C
ATOM   9651  C39 POPE8 191      41.983 121.479  28.235  1.00  0.00           C
ATOM   9654 0C31 POPE8 191      40.663 122.109  28.675  1.00  0.00           C
ATOM   9657 1C31 POPE8 191      40.633 122.359  30.195  1.00  0.00           C
ATOM   9660 2C31 POPE8 191      39.213 122.649  30.725  1.00  0.00           C
ATOM   9663 3C31 POPE8 191      39.193 123.369  32.085  1.00  0.00           C
ATOM   9666 4C31 POPE8 191      39.583 122.519  33.295  1.00  0.00           C
ATOM   9669 5C31 POPE8 191      39.313 123.279  34.605  1.00  0.00           C
ATOM   9672 6C31 POPE8 191      39.613 122.459  35.865  1.00  0.00           C
ATOM   9676  NH3 POPE9 192     121.943  85.003  57.755  1.00  0.00           N
ATOM   9680  C12 POPE9 192     122.323  83.673  57.135  1.00  0.00           C
ATOM   9683  C11 POPE9 192     121.593  82.463  57.745  1.00  0.00           C
ATOM   9686  P   POPE9 192     123.313  80.483  57.865  1.00  0.00           P
ATOM   9687  O13 POPE9 192     123.343  79.063  57.435  1.00  0.00           O
ATOM   9688  O14 POPE9 192     123.233  80.693  59.335  1.00  0.00           O
ATOM   9689  O11 POPE9 192     124.593  81.273  57.395  1.00  0.00           O
ATOM   9690  O12 POPE9 192     122.093  81.243  57.185  1.00  0.00           O
ATOM   9691  C1  POPE9 192     125.693  80.623  56.745  1.00  0.00           C
ATOM   9694  C2  POPE9 192     125.913  81.243  55.345  1.00  0.00           C
ATOM   9696  O21 POPE9 192     126.953  80.563  54.615  1.00  0.00           O
ATOM   9697  C21 POPE9 192     126.483  79.593  53.845  1.00  0.00           C
ATOM   9698  O22 POPE9 192     125.353  79.113  53.915  1.00  0.00           O
ATOM   9699  C22 POPE9 192     127.493  79.283  52.745  1.00  0.00           C
ATOM   9702  C3  POPE9 192     126.343  82.723  55.425  1.00  0.00           C
ATOM   9705  O31 POPE9 192     126.143  83.353  54.145  1.00  0.00           O
ATOM   9706  C31 POPE9 192     124.913  83.833  53.975  1.00  0.00           C
ATOM   9707  O32 POPE9 192     124.073  83.923  54.845  1.00  0.00           O
ATOM   9708  C32 POPE9 192     124.743  84.353  52.575  1.00  0.00           C
ATOM   9711  C23 POPE9 192     126.763  78.833  51.455  1.00  0.00           C
ATOM   9714  C24 POPE9 192     127.703  78.533  50.285  1.00  0.00           C
ATOM   9717  C25 POPE9 192     127.063  77.693  49.165  1.00  0.00           C
ATOM   9720  C26 POPE9 192     126.213  78.463  48.135  1.00  0.00           C
ATOM   9723  C27 POPE9 192     125.673  77.513  47.035  1.00  0.00           C
ATOM   9726  C28 POPE9 192     125.013  78.243  45.845  1.00  0.00           C
ATOM   9729  C29 POPE9 192     124.103  77.353  45.025  1.00  0.00           C
ATOM   9731 0C21 POPE9 192     123.763  77.503  43.735  1.00  0.00           C
ATOM   9733 1C21 POPE9 192     124.203  78.603  42.795  1.00  0.00           C
ATOM   9736 2C21 POPE9 192     123.023  79.413  42.205  1.00  0.00           C
ATOM   9739 3C21 POPE9 192     122.203  78.673  41.145  1.00  0.00           C
ATOM   9742 4C21 POPE9 192     121.063  79.533  40.575  1.00  0.00           C
ATOM   9745 5C21 POPE9 192     120.153  78.793  39.565  1.00  0.00           C
ATOM   9748 6C21 POPE9 192     120.853  78.373  38.265  1.00  0.00           C
ATOM   9751 7C21 POPE9 192     119.893  77.713  37.275  1.00  0.00           C
ATOM   9754 8C21 POPE9 192     120.593  76.993  36.115  1.00  0.00           C
ATOM   9758  C33 POPE9 192     123.413  85.103  52.375  1.00  0.00           C
ATOM   9761  C34 POPE9 192     123.063  85.223  50.885  1.00  0.00           C
ATOM   9764  C35 POPE9 192     123.873  86.273  50.105  1.00  0.00           C
ATOM   9767  C36 POPE9 192     123.933  85.913  48.615  1.00  0.00           C
ATOM   9770  C37 POPE9 192     124.253  87.083  47.685  1.00  0.00           C
ATOM   9773  C38 POPE9 192     124.033  86.663  46.225  1.00  0.00           C
ATOM   9776  C39 POPE9 192     124.253  87.773  45.185  1.00  0.00           C
ATOM   9779 0C31 POPE9 192     123.333  88.983  45.395  1.00  0.00           C
ATOM   9782 1C31 POPE9 192     123.443  90.053  44.305  1.00  0.00           C
ATOM   9785 2C31 POPE9 192     122.353  91.123  44.505  1.00  0.00           C
ATOM   9788 3C31 POPE9 192     122.393  92.303  43.535  1.00  0.00           C
ATOM   9791 4C31 POPE9 192     122.483  91.893  42.055  1.00  0.00           C
ATOM   9794 5C31 POPE9 192     121.913  92.973  41.135  1.00  0.00           C
ATOM   9797 6C31 POPE9 192     121.893  92.573  39.655  1.00  0.00           C
ATOM   9801  NH3 POPE  193      46.433  62.983  61.965  1.00  0.00           N
ATOM   9805  C12 POPE  193      45.733  64.293  61.915  1.00  0.00           C
ATOM   9808  C11 POPE  193      46.313  65.153  60.805  1.00  0.00           C
ATOM   9811  P   POPE  193      44.093  66.503  60.355  1.00  0.00           P
ATOM   9812  O13 POPE  193      43.233  66.083  61.485  1.00  0.00           O
ATOM   9813  O14 POPE  193      43.843  67.833  59.775  1.00  0.00           O
ATOM   9814  O11 POPE  193      43.913  65.433  59.185  1.00  0.00           O
ATOM   9815  O12 POPE  193      45.623  66.383  60.735  1.00  0.00           O
ATOM   9816  C1  POPE  193      44.493  65.683  57.895  1.00  0.00           C
ATOM   9819  C2  POPE  193      43.443  65.563  56.745  1.00  0.00           C
ATOM   9821  O21 POPE  193      44.113  65.643  55.475  1.00  0.00           O
ATOM   9822  C21 POPE  193      43.503  65.013  54.455  1.00  0.00           C
ATOM   9823  O22 POPE  193      42.493  64.333  54.545  1.00  0.00           O
ATOM   9824  C22 POPE  193      44.313  65.193  53.165  1.00  0.00           C
ATOM   9827  C3  POPE  193      42.333  66.643  56.895  1.00  0.00           C
ATOM   9830  O31 POPE  193      41.033  66.163  56.475  1.00  0.00           O
ATOM   9831  C31 POPE  193      40.673  66.523  55.235  1.00  0.00           C
ATOM   9832  O32 POPE  193      41.313  67.253  54.495  1.00  0.00           O
ATOM   9833  C32 POPE  193      39.413  65.783  54.815  1.00  0.00           C
ATOM   9836  C23 POPE  193      44.293  63.973  52.215  1.00  0.00           C
ATOM   9839  C24 POPE  193      45.203  64.153  50.985  1.00  0.00           C
ATOM   9842  C25 POPE  193      44.583  65.013  49.865  1.00  0.00           C
ATOM   9845  C26 POPE  193      44.083  64.213  48.635  1.00  0.00           C
ATOM   9848  C27 POPE  193      45.193  63.753  47.675  1.00  0.00           C
ATOM   9851  C28 POPE  193      44.683  63.193  46.325  1.00  0.00           C
ATOM   9854  C29 POPE  193      43.933  64.213  45.505  1.00  0.00           C
ATOM   9856 0C21 POPE  193      43.123  63.963  44.465  1.00  0.00           C
ATOM   9858 1C21 POPE  193      42.843  62.603  43.845  1.00  0.00           C
ATOM   9861 2C21 POPE  193      41.513  61.963  44.305  1.00  0.00           C
ATOM   9864 3C21 POPE  193      40.263  62.763  43.895  1.00  0.00           C
ATOM   9867 4C21 POPE  193      38.973  62.233  44.565  1.00  0.00           C
ATOM   9870 5C21 POPE  193      37.713  63.093  44.335  1.00  0.00           C
ATOM   9873 6C21 POPE  193      37.223  63.103  42.875  1.00  0.00           C
ATOM   9876 7C21 POPE  193      36.013  64.003  42.615  1.00  0.00           C
ATOM   9879 8C21 POPE  193      35.513  63.923  41.175  1.00  0.00           C
ATOM   9883  C33 POPE  193      38.443  66.693  54.035  1.00  0.00           C
ATOM   9886  C34 POPE  193      37.223  65.943  53.475  1.00  0.00           C
ATOM   9889  C35 POPE  193      37.423  65.523  52.005  1.00  0.00           C
ATOM   9892  C36 POPE  193      36.193  64.853  51.375  1.00  0.00           C
ATOM   9895  C37 POPE  193      36.323  64.783  49.845  1.00  0.00           C
ATOM   9898  C38 POPE  193      35.463  63.713  49.165  1.00  0.00           C
ATOM   9901  C39 POPE  193      33.953  63.973  49.235  1.00  0.00           C
ATOM   9904 0C31 POPE  193      33.203  63.423  48.015  1.00  0.00           C
ATOM   9907 1C31 POPE  193      31.743  63.883  47.935  1.00  0.00           C
ATOM   9910 2C31 POPE  193      31.043  63.443  46.635  1.00  0.00           C
ATOM   9913 3C31 POPE  193      31.533  64.203  45.395  1.00  0.00           C
ATOM   9916 4C31 POPE  193      31.283  63.433  44.095  1.00  0.00           C
ATOM   9919 5C31 POPE  193      31.853  64.163  42.875  1.00  0.00           C
ATOM   9922 6C31 POPE  193      31.983  63.243  41.675  1.00  0.00           C
ATOM   9926  NH3 POPE  194      61.943  59.033  19.245  1.00  0.00           N
ATOM   9930  C12 POPE  194      61.173  58.513  18.055  1.00  0.00           C
ATOM   9933  C11 POPE  194      61.233  56.983  17.995  1.00  0.00           C
ATOM   9936  P   POPE  194      61.263  54.913  16.455  1.00  0.00           P
ATOM   9937  O13 POPE  194      59.933  54.333  16.235  1.00  0.00           O
ATOM   9938  O14 POPE  194      62.223  54.723  15.345  1.00  0.00           O
ATOM   9939  O11 POPE  194      61.893  54.413  17.815  1.00  0.00           O
ATOM   9940  O12 POPE  194      61.123  56.483  16.655  1.00  0.00           O
ATOM   9941  C1  POPE  194      61.453  53.223  18.495  1.00  0.00           C
ATOM   9944  C2  POPE  194      61.323  53.433  20.035  1.00  0.00           C
ATOM   9946  O21 POPE  194      59.933  53.483  20.435  1.00  0.00           O
ATOM   9947  C21 POPE  194      59.423  52.283  20.655  1.00  0.00           C
ATOM   9948  O22 POPE  194      60.023  51.223  20.605  1.00  0.00           O
ATOM   9949  C22 POPE  194      57.933  52.443  21.015  1.00  0.00           C
ATOM   9952  C3  POPE  194      61.953  54.773  20.465  1.00  0.00           C
ATOM   9955  O31 POPE  194      62.083  54.863  21.885  1.00  0.00           O
ATOM   9956  C31 POPE  194      62.433  56.093  22.255  1.00  0.00           C
ATOM   9957  O32 POPE  194      62.423  57.083  21.535  1.00  0.00           O
ATOM   9958  C32 POPE  194      62.913  56.063  23.715  1.00  0.00           C
ATOM   9961  C23 POPE  194      57.423  51.463  22.095  1.00  0.00           C
ATOM   9964  C24 POPE  194      57.703  51.963  23.525  1.00  0.00           C
ATOM   9967  C25 POPE  194      56.973  51.143  24.595  1.00  0.00           C
ATOM   9970  C26 POPE  194      57.433  51.483  26.025  1.00  0.00           C
ATOM   9973  C27 POPE  194      56.833  50.563  27.085  1.00  0.00           C
ATOM   9976  C28 POPE  194      57.633  50.483  28.405  1.00  0.00           C
ATOM   9979  C29 POPE  194      57.763  51.823  29.075  1.00  0.00           C
ATOM   9981 0C21 POPE  194      56.853  52.403  29.885  1.00  0.00           C
ATOM   9983 1C21 POPE  194      55.493  51.873  30.245  1.00  0.00           C
ATOM   9986 2C21 POPE  194      55.323  51.523  31.735  1.00  0.00           C
ATOM   9989 3C21 POPE  194      55.983  50.193  32.145  1.00  0.00           C
ATOM   9992 4C21 POPE  194      57.193  50.343  33.075  1.00  0.00           C
ATOM   9995 5C21 POPE  194      56.873  51.173  34.325  1.00  0.00           C
ATOM   9998 6C21 POPE  194      57.763  50.813  35.505  1.00  0.00           C
ATOM  10001 7C21 POPE  194      57.693  51.873  36.595  1.00  0.00           C
ATOM  10004 8C21 POPE  194      58.543  51.453  37.775  1.00  0.00           C
ATOM  10008  C33 POPE  194      62.193  57.093  24.605  1.00  0.00           C
ATOM  10011  C34 POPE  194      62.353  56.803  26.095  1.00  0.00           C
ATOM  10014  C35 POPE  194      61.383  57.593  26.985  1.00  0.00           C
ATOM  10017  C36 POPE  194      61.863  59.003  27.305  1.00  0.00           C
ATOM  10020  C37 POPE  194      61.033  59.723  28.365  1.00  0.00           C
ATOM  10023  C38 POPE  194      61.693  61.053  28.775  1.00  0.00           C
ATOM  10026  C39 POPE  194      60.933  61.783  29.875  1.00  0.00           C
ATOM  10029 0C31 POPE  194      61.693  62.963  30.465  1.00  0.00           C
ATOM  10032 1C31 POPE  194      60.883  63.663  31.565  1.00  0.00           C
ATOM  10035 2C31 POPE  194      61.583  64.883  32.185  1.00  0.00           C
ATOM  10038 3C31 POPE  194      62.733  64.503  33.125  1.00  0.00           C
ATOM  10041 4C31 POPE  194      63.333  65.713  33.835  1.00  0.00           C
ATOM  10044 5C31 POPE  194      64.233  65.323  35.025  1.00  0.00           C
ATOM  10047 6C31 POPE  194      64.833  66.523  35.755  1.00  0.00           C
ATOM  10051  NH3 POPE  195      67.763  85.023  18.205  1.00  0.00           N
ATOM  10055  C12 POPE  195      67.593  86.243  17.355  1.00  0.00           C
ATOM  10058  C11 POPE  195      68.453  87.373  17.915  1.00  0.00           C
ATOM  10061  P   POPE  195      68.483  89.903  17.315  1.00  0.00           P
ATOM  10062  O13 POPE  195      69.323  90.663  16.365  1.00  0.00           O
ATOM  10063  O14 POPE  195      67.073  90.343  17.385  1.00  0.00           O
ATOM  10064  O11 POPE  195      69.173  89.903  18.725  1.00  0.00           O
ATOM  10065  O12 POPE  195      68.543  88.393  16.915  1.00  0.00           O
ATOM  10066  C1  POPE  195      69.183  91.073  19.535  1.00  0.00           C
ATOM  10069  C2  POPE  195      69.363  90.733  21.035  1.00  0.00           C
ATOM  10071  O21 POPE  195      70.273  91.703  21.605  1.00  0.00           O
ATOM  10072  C21 POPE  195      69.993  92.013  22.865  1.00  0.00           C
ATOM  10073  O22 POPE  195      68.923  91.843  23.405  1.00  0.00           O
ATOM  10074  C22 POPE  195      71.193  92.663  23.545  1.00  0.00           C
ATOM  10077  C3  POPE  195      69.913  89.293  21.285  1.00  0.00           C
ATOM  10080  O31 POPE  195      70.173  89.073  22.685  1.00  0.00           O
ATOM  10081  C31 POPE  195      69.963  87.843  23.145  1.00  0.00           C
ATOM  10082  O32 POPE  195      69.483  86.913  22.525  1.00  0.00           O
ATOM  10083  C32 POPE  195      70.403  87.753  24.605  1.00  0.00           C
ATOM  10086  C23 POPE  195      70.873  92.893  25.035  1.00  0.00           C
ATOM  10089  C24 POPE  195      72.003  93.583  25.785  1.00  0.00           C
ATOM  10092  C25 POPE  195      72.933  92.593  26.495  1.00  0.00           C
ATOM  10095  C26 POPE  195      73.893  93.303  27.465  1.00  0.00           C
ATOM  10098  C27 POPE  195      74.743  92.313  28.265  1.00  0.00           C
ATOM  10101  C28 POPE  195      75.983  92.953  28.905  1.00  0.00           C
ATOM  10104  C29 POPE  195      76.753  91.983  29.755  1.00  0.00           C
ATOM  10106 0C21 POPE  195      77.773  92.303  30.565  1.00  0.00           C
ATOM  10108 1C21 POPE  195      78.363  93.673  30.765  1.00  0.00           C
ATOM  10111 2C21 POPE  195      77.753  94.393  31.985  1.00  0.00           C
ATOM  10114 3C21 POPE  195      77.753  93.583  33.295  1.00  0.00           C
ATOM  10117 4C21 POPE  195      77.353  94.433  34.515  1.00  0.00           C
ATOM  10120 5C21 POPE  195      77.043  93.593  35.755  1.00  0.00           C
ATOM  10123 6C21 POPE  195      76.683  94.453  36.965  1.00  0.00           C
ATOM  10126 7C21 POPE  195      76.733  93.653  38.275  1.00  0.00           C
ATOM  10129 8C21 POPE  195      76.543  94.513  39.525  1.00  0.00           C
ATOM  10133  C33 POPE  195      71.903  88.033  24.805  1.00  0.00           C
ATOM  10136  C34 POPE  195      72.413  87.753  26.225  1.00  0.00           C
ATOM  10139  C35 POPE  195      71.783  88.603  27.335  1.00  0.00           C
ATOM  10142  C36 POPE  195      72.653  88.613  28.605  1.00  0.00           C
ATOM  10145  C37 POPE  195      71.993  89.313  29.805  1.00  0.00           C
ATOM  10148  C38 POPE  195      72.983  89.903  30.825  1.00  0.00           C
ATOM  10151  C39 POPE  195      73.513  88.953  31.915  1.00  0.00           C
ATOM  10154 0C31 POPE  195      74.553  89.653  32.805  1.00  0.00           C
ATOM  10157 1C31 POPE  195      74.873  88.943  34.125  1.00  0.00           C
ATOM  10160 2C31 POPE  195      75.923  89.693  34.965  1.00  0.00           C
ATOM  10163 3C31 POPE  195      75.943  89.293  36.455  1.00  0.00           C
ATOM  10166 4C31 POPE  195      77.133  89.903  37.215  1.00  0.00           C
ATOM  10169 5C31 POPE  195      76.963  89.903  38.735  1.00  0.00           C
ATOM  10172 6C31 POPE  195      78.213  90.353  39.485  1.00  0.00           C
ATOM  10176  NH3 POPE  196     115.993  98.033  54.815  1.00  0.00           N
ATOM  10180  C12 POPE  196     115.883  98.993  55.975  1.00  0.00           C
ATOM  10183  C11 POPE  196     117.213  99.703  56.245  1.00  0.00           C
ATOM  10186  P   POPE  196     119.453  98.533  55.565  1.00  0.00           P
ATOM  10187  O13 POPE  196     120.583  97.943  56.325  1.00  0.00           O
ATOM  10188  O14 POPE  196     118.893  97.803  54.395  1.00  0.00           O
ATOM  10189  O11 POPE  196     119.693 100.033  55.195  1.00  0.00           O
ATOM  10190  O12 POPE  196     118.223  98.733  56.525  1.00  0.00           O
ATOM  10191  C1  POPE  196     120.833 100.753  54.765  1.00  0.00           C
ATOM  10194  C2  POPE  196     120.693 101.063  53.255  1.00  0.00           C
ATOM  10196  O21 POPE  196     120.783  99.883  52.445  1.00  0.00           O
ATOM  10197  C21 POPE  196     121.973  99.293  52.465  1.00  0.00           C
ATOM  10198  O22 POPE  196     122.943  99.583  53.145  1.00  0.00           O
ATOM  10199  C22 POPE  196     121.933  98.183  51.435  1.00  0.00           C
ATOM  10202  C3  POPE  196     121.583 102.203  52.665  1.00  0.00           C
ATOM  10205  O31 POPE  196     120.813 103.313  52.145  1.00  0.00           O
ATOM  10206  C31 POPE  196     120.253 103.073  50.955  1.00  0.00           C
ATOM  10207  O32 POPE  196     120.263 102.003  50.375  1.00  0.00           O
ATOM  10208  C32 POPE  196     119.503 104.303  50.425  1.00  0.00           C
ATOM  10211  C23 POPE  196     122.253  98.673  50.005  1.00  0.00           C
ATOM  10214  C24 POPE  196     121.813  97.643  48.955  1.00  0.00           C
ATOM  10217  C25 POPE  196     122.313  97.953  47.535  1.00  0.00           C
ATOM  10220  C26 POPE  196     121.883  96.873  46.535  1.00  0.00           C
ATOM  10223  C27 POPE  196     122.083  97.263  45.055  1.00  0.00           C
ATOM  10226  C28 POPE  196     121.103  96.503  44.145  1.00  0.00           C
ATOM  10229  C29 POPE  196     121.143  96.913  42.695  1.00  0.00           C
ATOM  10231 0C21 POPE  196     120.253  96.483  41.765  1.00  0.00           C
ATOM  10233 1C21 POPE  196     119.123  95.523  42.025  1.00  0.00           C
ATOM  10236 2C21 POPE  196     117.733  95.973  41.505  1.00  0.00           C
ATOM  10239 3C21 POPE  196     116.693  94.873  41.755  1.00  0.00           C
ATOM  10242 4C21 POPE  196     115.243  95.283  41.455  1.00  0.00           C
ATOM  10245 5C21 POPE  196     114.243  94.113  41.635  1.00  0.00           C
ATOM  10248 6C21 POPE  196     114.393  93.013  40.575  1.00  0.00           C
ATOM  10251 7C21 POPE  196     113.603  91.743  40.885  1.00  0.00           C
ATOM  10254 8C21 POPE  196     113.893  90.613  39.895  1.00  0.00           C
ATOM  10258  C33 POPE  196     118.053 103.923  50.025  1.00  0.00           C
ATOM  10261  C34 POPE  196     117.393 104.943  49.085  1.00  0.00           C
ATOM  10264  C35 POPE  196     116.013 104.463  48.585  1.00  0.00           C
ATOM  10267  C36 POPE  196     115.413 105.423  47.555  1.00  0.00           C
ATOM  10270  C37 POPE  196     114.153 104.843  46.865  1.00  0.00           C
ATOM  10273  C38 POPE  196     113.913 105.423  45.455  1.00  0.00           C
ATOM  10276  C39 POPE  196     114.543 104.603  44.315  1.00  0.00           C
ATOM  10279 0C31 POPE  196     116.063 104.443  44.425  1.00  0.00           C
ATOM  10282 1C31 POPE  196     116.733 103.783  43.215  1.00  0.00           C
ATOM  10285 2C31 POPE  196     116.323 102.313  43.005  1.00  0.00           C
ATOM  10288 3C31 POPE  196     115.523 102.103  41.705  1.00  0.00           C
ATOM  10291 4C31 POPE  196     115.143 100.633  41.485  1.00  0.00           C
ATOM  10294 5C31 POPE  196     114.393 100.413  40.165  1.00  0.00           C
ATOM  10297 6C31 POPE  196     114.163  98.933  39.845  1.00  0.00           C
ATOM  10301  NH3 POPE  197      96.983  92.523  59.425  1.00  0.00           N
ATOM  10305  C12 POPE  197      98.333  92.703  58.785  1.00  0.00           C
ATOM  10308  C11 POPE  197      98.663  94.203  58.785  1.00  0.00           C
ATOM  10311  P   POPE  197     100.513  94.953  57.065  1.00  0.00           P
ATOM  10312  O13 POPE  197     100.123  96.383  56.935  1.00  0.00           O
ATOM  10313  O14 POPE  197     101.933  94.593  56.865  1.00  0.00           O
ATOM  10314  O11 POPE  197      99.613  94.203  55.985  1.00  0.00           O
ATOM  10315  O12 POPE  197     100.033  94.373  58.455  1.00  0.00           O
ATOM  10316  C1  POPE  197     100.073  93.023  55.315  1.00  0.00           C
ATOM  10319  C2  POPE  197      99.973  93.083  53.745  1.00  0.00           C
ATOM  10321  O21 POPE  197     100.983  92.163  53.335  1.00  0.00           O
ATOM  10322  C21 POPE  197     101.303  91.933  52.085  1.00  0.00           C
ATOM  10323  O22 POPE  197     100.773  92.423  51.095  1.00  0.00           O
ATOM  10324  C22 POPE  197     102.293  90.763  52.055  1.00  0.00           C
ATOM  10327  C3  POPE  197     100.103  94.543  53.185  1.00  0.00           C
ATOM  10330  O31 POPE  197      99.653  94.743  51.815  1.00  0.00           O
ATOM  10331  C31 POPE  197      99.973  95.933  51.275  1.00  0.00           C
ATOM  10332  O32 POPE  197     100.563  96.843  51.845  1.00  0.00           O
ATOM  10333  C32 POPE  197      99.523  96.033  49.835  1.00  0.00           C
ATOM  10336  C23 POPE  197     103.473  90.893  51.055  1.00  0.00           C
ATOM  10339  C24 POPE  197     103.013  91.063  49.605  1.00  0.00           C
ATOM  10342  C25 POPE  197     104.123  90.723  48.605  1.00  0.00           C
ATOM  10345  C26 POPE  197     103.693  90.983  47.155  1.00  0.00           C
ATOM  10348  C27 POPE  197     104.823  90.663  46.165  1.00  0.00           C
ATOM  10351  C28 POPE  197     104.643  91.283  44.765  1.00  0.00           C
ATOM  10354  C29 POPE  197     105.383  90.483  43.725  1.00  0.00           C
ATOM  10356 0C21 POPE  197     106.673  90.583  43.365  1.00  0.00           C
ATOM  10358 1C21 POPE  197     107.723  91.523  43.895  1.00  0.00           C
ATOM  10361 2C21 POPE  197     109.083  90.843  44.215  1.00  0.00           C
ATOM  10364 3C21 POPE  197     109.713  90.053  43.045  1.00  0.00           C
ATOM  10367 4C21 POPE  197     111.233  89.833  43.205  1.00  0.00           C
ATOM  10370 5C21 POPE  197     111.663  88.413  43.595  1.00  0.00           C
ATOM  10373 6C21 POPE  197     111.853  87.503  42.375  1.00  0.00           C
ATOM  10376 7C21 POPE  197     112.503  86.153  42.695  1.00  0.00           C
ATOM  10379 8C21 POPE  197     112.763  85.293  41.455  1.00  0.00           C
ATOM  10383  C33 POPE  197     100.533  96.873  49.015  1.00  0.00           C
ATOM  10386  C34 POPE  197     101.893  96.183  48.865  1.00  0.00           C
ATOM  10389  C35 POPE  197     101.853  94.943  47.955  1.00  0.00           C
ATOM  10392  C36 POPE  197     101.453  95.293  46.515  1.00  0.00           C
ATOM  10395  C37 POPE  197     101.833  94.193  45.535  1.00  0.00           C
ATOM  10398  C38 POPE  197     101.503  94.513  44.065  1.00  0.00           C
ATOM  10401  C39 POPE  197     102.363  93.643  43.145  1.00  0.00           C
ATOM  10404 0C31 POPE  197     102.263  93.943  41.645  1.00  0.00           C
ATOM  10407 1C31 POPE  197     103.323  93.133  40.895  1.00  0.00           C
ATOM  10410 2C31 POPE  197     103.313  93.233  39.365  1.00  0.00           C
ATOM  10413 3C31 POPE  197     104.703  92.873  38.815  1.00  0.00           C
ATOM  10416 4C31 POPE  197     104.743  92.463  37.335  1.00  0.00           C
ATOM  10419 5C31 POPE  197     104.283  91.023  37.085  1.00  0.00           C
ATOM  10422 6C31 POPE  197     104.623  90.513  35.685  1.00  0.00           C
ATOM  10426  NH3 POPE  198       6.653  78.263  17.265  1.00  0.00           N
ATOM  10430  C12 POPE  198       5.893  77.493  16.215  1.00  0.00           C
ATOM  10433  C11 POPE  198       5.453  78.413  15.065  1.00  0.00           C
ATOM  10436  P   POPE  198       4.383  80.663  14.415  1.00  0.00           P
ATOM  10437  O13 POPE  198       3.227  80.233  13.605  1.00  0.00           O
ATOM  10438  O14 POPE  198       5.593  81.113  13.685  1.00  0.00           O
ATOM  10439  O11 POPE  198       3.937  81.913  15.275  1.00  0.00           O
ATOM  10440  O12 POPE  198       4.753  79.583  15.525  1.00  0.00           O
ATOM  10441  C1  POPE  198       2.877  81.813  16.225  1.00  0.00           C
ATOM  10444  C2  POPE  198       3.317  82.223  17.655  1.00  0.00           C
ATOM  10446  O21 POPE  198       2.157  82.193  18.495  1.00  0.00           O
ATOM  10447  C21 POPE  198       2.117  81.293  19.445  1.00  0.00           C
ATOM  10448  O22 POPE  198       2.957  80.463  19.725  1.00  0.00           O
ATOM  10449  C22 POPE  198       0.797  81.463  20.165  1.00  0.00           C
ATOM  10452  C3  POPE  198       3.877  83.663  17.705  1.00  0.00           C
ATOM  10455  O31 POPE  198       4.903  83.783  18.715  1.00  0.00           O
ATOM  10456  C31 POPE  198       4.523  84.163  19.915  1.00  0.00           C
ATOM  10457  O32 POPE  198       3.377  84.433  20.245  1.00  0.00           O
ATOM  10458  C32 POPE  198       5.743  84.243  20.825  1.00  0.00           C
ATOM  10461  C23 POPE  198       0.717  80.553  21.405  1.00  0.00           C
ATOM  10464  C24 POPE  198      -0.573  80.803  22.185  1.00  0.00           C
ATOM  10467  C25 POPE  198      -0.703  82.263  22.635  1.00  0.00           C
ATOM  10470  C26 POPE  198      -1.473  82.423  23.945  1.00  0.00           C
ATOM  10473  C27 POPE  198      -1.623  83.913  24.265  1.00  0.00           C
ATOM  10476  C28 POPE  198      -2.193  84.213  25.655  1.00  0.00           C
ATOM  10479  C29 POPE  198      -1.243  83.823  26.755  1.00  0.00           C
ATOM  10481 0C21 POPE  198      -1.593  83.553  28.025  1.00  0.00           C
ATOM  10483 1C21 POPE  198      -2.993  83.643  28.575  1.00  0.00           C
ATOM  10486 2C21 POPE  198      -3.113  84.843  29.535  1.00  0.00           C
ATOM  10489 3C21 POPE  198      -4.573  85.093  29.935  1.00  0.00           C
ATOM  10492 4C21 POPE  198      -4.723  86.243  30.935  1.00  0.00           C
ATOM  10495 5C21 POPE  198      -4.413  87.623  30.335  1.00  0.00           C
ATOM  10498 6C21 POPE  198      -4.413  88.703  31.415  1.00  0.00           C
ATOM  10501 7C21 POPE  198      -4.183  90.113  30.855  1.00  0.00           C
ATOM  10504 8C21 POPE  198      -3.493  91.023  31.865  1.00  0.00           C
ATOM  10508  C33 POPE  198       5.513  83.483  22.155  1.00  0.00           C
ATOM  10511  C34 POPE  198       5.433  81.963  21.985  1.00  0.00           C
ATOM  10514  C35 POPE  198       5.143  81.233  23.305  1.00  0.00           C
ATOM  10517  C36 POPE  198       6.423  80.883  24.065  1.00  0.00           C
ATOM  10520  C37 POPE  198       6.203  80.413  25.515  1.00  0.00           C
ATOM  10523  C38 POPE  198       7.453  79.803  26.175  1.00  0.00           C
ATOM  10526  C39 POPE  198       7.433  79.823  27.705  1.00  0.00           C
ATOM  10529 0C31 POPE  198       6.253  79.113  28.395  1.00  0.00           C
ATOM  10532 1C31 POPE  198       6.273  79.373  29.915  1.00  0.00           C
ATOM  10535 2C31 POPE  198       5.193  78.613  30.705  1.00  0.00           C
ATOM  10538 3C31 POPE  198       4.973  79.213  32.105  1.00  0.00           C
ATOM  10541 4C31 POPE  198       3.797  78.593  32.865  1.00  0.00           C
ATOM  10544 5C31 POPE  198       3.567  79.283  34.225  1.00  0.00           C
ATOM  10547 6C31 POPE  198       2.317  78.793  34.955  1.00  0.00           C
ATOM  10551  NH3 POPE  199     101.223  98.813  56.165  1.00  0.00           N
ATOM  10555  C12 POPE  199     100.963 100.183  56.725  1.00  0.00           C
ATOM  10558  C11 POPE  199     102.323 100.873  56.945  1.00  0.00           C
ATOM  10561  P   POPE  199     101.733 103.383  57.435  1.00  0.00           P
ATOM  10562  O13 POPE  199     100.343 103.223  56.985  1.00  0.00           O
ATOM  10563  O14 POPE  199     101.963 104.353  58.525  1.00  0.00           O
ATOM  10564  O11 POPE  199     102.623 103.753  56.185  1.00  0.00           O
ATOM  10565  O12 POPE  199     102.283 101.963  57.865  1.00  0.00           O
ATOM  10566  C1  POPE  199     102.043 104.303  54.995  1.00  0.00           C
ATOM  10569  C2  POPE  199     103.003 104.123  53.775  1.00  0.00           C
ATOM  10571  O21 POPE  199     102.313 103.543  52.655  1.00  0.00           O
ATOM  10572  C21 POPE  199     101.623 104.413  51.945  1.00  0.00           C
ATOM  10573  O22 POPE  199     101.423 105.583  52.245  1.00  0.00           O
ATOM  10574  C22 POPE  199     101.243 103.763  50.635  1.00  0.00           C
ATOM  10577  C3  POPE  199     104.183 103.203  54.155  1.00  0.00           C
ATOM  10580  O31 POPE  199     105.043 102.833  53.045  1.00  0.00           O
ATOM  10581  C31 POPE  199     104.933 101.533  52.695  1.00  0.00           C
ATOM  10582  O32 POPE  199     104.193 100.723  53.225  1.00  0.00           O
ATOM  10583  C32 POPE  199     105.943 101.183  51.615  1.00  0.00           C
ATOM  10586  C23 POPE  199     100.943 104.783  49.515  1.00  0.00           C
ATOM  10589  C24 POPE  199     101.123 104.123  48.145  1.00  0.00           C
ATOM  10592  C25 POPE  199     100.273 104.733  47.015  1.00  0.00           C
ATOM  10595  C26 POPE  199      99.023 103.873  46.755  1.00  0.00           C
ATOM  10598  C27 POPE  199      98.283 104.193  45.445  1.00  0.00           C
ATOM  10601  C28 POPE  199      97.473 102.963  44.985  1.00  0.00           C
ATOM  10604  C29 POPE  199      96.773 102.863  43.645  1.00  0.00           C
ATOM  10606 0C21 POPE  199      96.033 103.763  42.975  1.00  0.00           C
ATOM  10608 1C21 POPE  199      95.713 105.183  43.375  1.00  0.00           C
ATOM  10611 2C21 POPE  199      95.823 106.133  42.175  1.00  0.00           C
ATOM  10614 3C21 POPE  199      95.863 107.603  42.615  1.00  0.00           C
ATOM  10617 4C21 POPE  199      95.893 108.583  41.435  1.00  0.00           C
ATOM  10620 5C21 POPE  199      96.303 110.003  41.825  1.00  0.00           C
ATOM  10623 6C21 POPE  199      95.593 110.553  43.075  1.00  0.00           C
ATOM  10626 7C21 POPE  199      95.863 112.043  43.295  1.00  0.00           C
ATOM  10629 8C21 POPE  199      95.503 112.543  44.695  1.00  0.00           C
ATOM  10633  C33 POPE  199     105.373 100.173  50.605  1.00  0.00           C
ATOM  10636  C34 POPE  199     104.493 100.873  49.565  1.00  0.00           C
ATOM  10639  C35 POPE  199     103.843  99.913  48.555  1.00  0.00           C
ATOM  10642  C36 POPE  199     103.253 100.703  47.395  1.00  0.00           C
ATOM  10645  C37 POPE  199     102.513  99.833  46.375  1.00  0.00           C
ATOM  10648  C38 POPE  199     102.513 100.473  44.985  1.00  0.00           C
ATOM  10651  C39 POPE  199     101.873 101.863  44.905  1.00  0.00           C
ATOM  10654 0C31 POPE  199     102.283 102.563  43.605  1.00  0.00           C
ATOM  10657 1C31 POPE  199     101.243 103.543  43.045  1.00  0.00           C
ATOM  10660 2C31 POPE  199     101.373 103.723  41.525  1.00  0.00           C
ATOM  10663 3C31 POPE  199     102.803 103.973  41.045  1.00  0.00           C
ATOM  10666 4C31 POPE  199     102.833 104.343  39.555  1.00  0.00           C
ATOM  10669 5C31 POPE  199     104.223 104.243  38.925  1.00  0.00           C
ATOM  10672 6C31 POPE  199     104.143 104.263  37.395  1.00  0.00           C
ATOM  10676  NH3 POPE  200      71.213   6.493  15.155  1.00  0.00           N
ATOM  10680  C12 POPE  200      70.973   5.873  13.805  1.00  0.00           C
ATOM  10683  C11 POPE  200      69.493   5.593  13.555  1.00  0.00           C
ATOM  10686  P   POPE  200      67.853   5.583  11.535  1.00  0.00           P
ATOM  10687  O13 POPE  200      67.473   7.003  11.705  1.00  0.00           O
ATOM  10688  O14 POPE  200      67.883   5.083  10.135  1.00  0.00           O
ATOM  10689  O11 POPE  200      66.883   4.693  12.395  1.00  0.00           O
ATOM  10690  O12 POPE  200      69.293   5.403  12.155  1.00  0.00           O
ATOM  10691  C1  POPE  200      65.783   5.293  13.085  1.00  0.00           C
ATOM  10694  C2  POPE  200      65.993   5.243  14.605  1.00  0.00           C
ATOM  10696  O21 POPE  200      65.333   4.083  15.155  1.00  0.00           O
ATOM  10697  C21 POPE  200      66.093   3.403  16.005  1.00  0.00           C
ATOM  10698  O22 POPE  200      67.283   3.563  16.165  1.00  0.00           O
ATOM  10699  C22 POPE  200      65.243   2.423  16.815  1.00  0.00           C
ATOM  10702  C3  POPE  200      65.443   6.523  15.285  1.00  0.00           C
ATOM  10705  O31 POPE  200      65.513   6.483  16.725  1.00  0.00           O
ATOM  10706  C31 POPE  200      66.693   6.803  17.215  1.00  0.00           C
ATOM  10707  O32 POPE  200      67.703   7.023  16.565  1.00  0.00           O
ATOM  10708  C32 POPE  200      66.593   6.903  18.735  1.00  0.00           C
ATOM  10711  C23 POPE  200      65.743   0.983  16.665  1.00  0.00           C
ATOM  10714  C24 POPE  200      65.243   0.083  17.795  1.00  0.00           C
ATOM  10717  C25 POPE  200      66.073   0.253  19.075  1.00  0.00           C
ATOM  10720  C26 POPE  200      65.653  -0.717  20.175  1.00  0.00           C
ATOM  10723  C27 POPE  200      66.743  -0.897  21.245  1.00  0.00           C
ATOM  10726  C28 POPE  200      66.283  -1.767  22.425  1.00  0.00           C
ATOM  10729  C29 POPE  200      65.273  -1.007  23.255  1.00  0.00           C
ATOM  10731 0C21 POPE  200      64.133  -1.487  23.765  1.00  0.00           C
ATOM  10733 1C21 POPE  200      63.653  -2.917  23.715  1.00  0.00           C
ATOM  10736 2C21 POPE  200      62.973  -3.367  25.035  1.00  0.00           C
ATOM  10739 3C21 POPE  200      61.743  -2.517  25.385  1.00  0.00           C
ATOM  10742 4C21 POPE  200      60.903  -3.067  26.545  1.00  0.00           C
ATOM  10745 5C21 POPE  200      59.573  -2.297  26.705  1.00  0.00           C
ATOM  10748 6C21 POPE  200      59.753  -0.777  26.755  1.00  0.00           C
ATOM  10751 7C21 POPE  200      58.473  -0.017  27.095  1.00  0.00           C
ATOM  10754 8C21 POPE  200      58.683   1.493  27.125  1.00  0.00           C
ATOM  10758  C33 POPE  200      65.953   5.663  19.395  1.00  0.00           C
ATOM  10761  C34 POPE  200      66.353   5.553  20.875  1.00  0.00           C
ATOM  10764  C35 POPE  200      66.063   4.163  21.475  1.00  0.00           C
ATOM  10767  C36 POPE  200      64.583   3.763  21.405  1.00  0.00           C
ATOM  10770  C37 POPE  200      64.253   2.493  22.195  1.00  0.00           C
ATOM  10773  C38 POPE  200      63.863   2.733  23.665  1.00  0.00           C
ATOM  10776  C39 POPE  200      65.033   2.673  24.665  1.00  0.00           C
ATOM  10779 0C31 POPE  200      64.543   2.493  26.105  1.00  0.00           C
ATOM  10782 1C31 POPE  200      65.693   2.373  27.105  1.00  0.00           C
ATOM  10785 2C31 POPE  200      65.263   1.973  28.525  1.00  0.00           C
ATOM  10788 3C31 POPE  200      64.543   0.623  28.585  1.00  0.00           C
ATOM  10791 4C31 POPE  200      64.193   0.183  30.015  1.00  0.00           C
ATOM  10794 5C31 POPE  200      63.633  -1.247  30.035  1.00  0.00           C
ATOM  10797 6C31 POPE  200      63.023  -1.637  31.385  1.00  0.00           C
ATOM  10801  NH3 POPE  201      80.783  93.493  61.025  1.00  0.00           N
ATOM  10805  C12 POPE  201      82.093  94.103  60.645  1.00  0.00           C
ATOM  10808  C11 POPE  201      82.753  94.773  61.845  1.00  0.00           C
ATOM  10811  P   POPE  201      85.273  93.973  61.825  1.00  0.00           P
ATOM  10812  O13 POPE  201      84.723  92.593  61.955  1.00  0.00           O
ATOM  10813  O14 POPE  201      86.143  94.523  62.885  1.00  0.00           O
ATOM  10814  O11 POPE  201      86.033  94.163  60.465  1.00  0.00           O
ATOM  10815  O12 POPE  201      84.123  95.033  61.575  1.00  0.00           O
ATOM  10816  C1  POPE  201      85.703  93.413  59.295  1.00  0.00           C
ATOM  10819  C2  POPE  201      84.823  94.213  58.315  1.00  0.00           C
ATOM  10821  O21 POPE  201      84.513  93.373  57.175  1.00  0.00           O
ATOM  10822  C21 POPE  201      85.343  93.333  56.155  1.00  0.00           C
ATOM  10823  O22 POPE  201      86.363  93.963  55.995  1.00  0.00           O
ATOM  10824  C22 POPE  201      84.853  92.233  55.215  1.00  0.00           C
ATOM  10827  C3  POPE  201      85.433  95.633  58.055  1.00  0.00           C
ATOM  10830  O31 POPE  201      84.653  96.393  57.115  1.00  0.00           O
ATOM  10831  C31 POPE  201      85.143  97.223  56.185  1.00  0.00           C
ATOM  10832  O32 POPE  201      84.463  98.113  55.685  1.00  0.00           O
ATOM  10833  C32 POPE  201      86.583  97.013  55.685  1.00  0.00           C
ATOM  10836  C23 POPE  201      85.583  92.203  53.855  1.00  0.00           C
ATOM  10839  C24 POPE  201      85.523  90.783  53.285  1.00  0.00           C
ATOM  10842  C25 POPE  201      85.643  90.663  51.765  1.00  0.00           C
ATOM  10845  C26 POPE  201      85.773  89.183  51.375  1.00  0.00           C
ATOM  10848  C27 POPE  201      85.703  88.923  49.865  1.00  0.00           C
ATOM  10851  C28 POPE  201      86.083  87.473  49.495  1.00  0.00           C
ATOM  10854  C29 POPE  201      87.573  87.263  49.655  1.00  0.00           C
ATOM  10856 0C21 POPE  201      88.483  87.013  48.695  1.00  0.00           C
ATOM  10858 1C21 POPE  201      88.233  86.813  47.235  1.00  0.00           C
ATOM  10861 2C21 POPE  201      87.513  87.953  46.475  1.00  0.00           C
ATOM  10864 3C21 POPE  201      88.463  88.863  45.685  1.00  0.00           C
ATOM  10867 4C21 POPE  201      88.963  88.203  44.395  1.00  0.00           C
ATOM  10870 5C21 POPE  201      90.043  89.023  43.675  1.00  0.00           C
ATOM  10873 6C21 POPE  201      89.693  90.503  43.525  1.00  0.00           C
ATOM  10876 7C21 POPE  201      90.713  91.223  42.635  1.00  0.00           C
ATOM  10879 8C21 POPE  201      90.683  92.743  42.765  1.00  0.00           C
ATOM  10883  C33 POPE  201      86.613  96.663  54.175  1.00  0.00           C
ATOM  10886  C34 POPE  201      87.963  96.093  53.735  1.00  0.00           C
ATOM  10889  C35 POPE  201      88.263  96.163  52.225  1.00  0.00           C
ATOM  10892  C36 POPE  201      87.353  95.273  51.355  1.00  0.00           C
ATOM  10895  C37 POPE  201      86.053  95.973  50.905  1.00  0.00           C
ATOM  10898  C38 POPE  201      84.823  95.073  51.045  1.00  0.00           C
ATOM  10901  C39 POPE  201      84.783  93.873  50.095  1.00  0.00           C
ATOM  10904 0C31 POPE  201      84.443  94.253  48.645  1.00  0.00           C
ATOM  10907 1C31 POPE  201      84.123  93.003  47.805  1.00  0.00           C
ATOM  10910 2C31 POPE  201      83.843  93.323  46.335  1.00  0.00           C
ATOM  10913 3C31 POPE  201      83.253  92.143  45.555  1.00  0.00           C
ATOM  10916 4C31 POPE  201      84.043  90.833  45.705  1.00  0.00           C
ATOM  10919 5C31 POPE  201      83.453  89.693  44.875  1.00  0.00           C
ATOM  10922 6C31 POPE  201      84.323  88.443  44.885  1.00  0.00           C
ATOM  10926  NH3 POPE  202      55.763  18.393  16.925  1.00  0.00           N
ATOM  10930  C12 POPE  202      56.403  19.383  15.975  1.00  0.00           C
ATOM  10933  C11 POPE  202      56.723  20.743  16.625  1.00  0.00           C
ATOM  10936  P   POPE  202      57.983  22.993  16.145  1.00  0.00           P
ATOM  10937  O13 POPE  202      59.433  23.203  15.925  1.00  0.00           O
ATOM  10938  O14 POPE  202      57.053  23.943  15.545  1.00  0.00           O
ATOM  10939  O11 POPE  202      57.813  23.003  17.715  1.00  0.00           O
ATOM  10940  O12 POPE  202      57.583  21.503  15.765  1.00  0.00           O
ATOM  10941  C1  POPE  202      56.853  23.823  18.385  1.00  0.00           C
ATOM  10944  C2  POPE  202      57.483  24.403  19.685  1.00  0.00           C
ATOM  10946  O21 POPE  202      56.513  24.523  20.745  1.00  0.00           O
ATOM  10947  C21 POPE  202      56.013  23.393  21.225  1.00  0.00           C
ATOM  10948  O22 POPE  202      56.353  22.263  20.915  1.00  0.00           O
ATOM  10949  C22 POPE  202      55.013  23.663  22.335  1.00  0.00           C
ATOM  10952  C3  POPE  202      58.183  25.783  19.355  1.00  0.00           C
ATOM  10955  O31 POPE  202      58.483  26.613  20.495  1.00  0.00           O
ATOM  10956  C31 POPE  202      59.453  26.213  21.295  1.00  0.00           C
ATOM  10957  O32 POPE  202      60.083  25.173  21.195  1.00  0.00           O
ATOM  10958  C32 POPE  202      59.503  27.173  22.495  1.00  0.00           C
ATOM  10961  C23 POPE  202      55.603  23.273  23.705  1.00  0.00           C
ATOM  10964  C24 POPE  202      54.643  23.543  24.875  1.00  0.00           C
ATOM  10967  C25 POPE  202      55.303  23.343  26.245  1.00  0.00           C
ATOM  10970  C26 POPE  202      54.473  23.803  27.445  1.00  0.00           C
ATOM  10973  C27 POPE  202      55.063  23.383  28.805  1.00  0.00           C
ATOM  10976  C28 POPE  202      54.613  24.353  29.915  1.00  0.00           C
ATOM  10979  C29 POPE  202      55.133  24.023  31.295  1.00  0.00           C
ATOM  10981 0C21 POPE  202      54.693  24.623  32.425  1.00  0.00           C
ATOM  10983 1C21 POPE  202      53.603  25.673  32.485  1.00  0.00           C
ATOM  10986 2C21 POPE  202      52.783  25.693  33.785  1.00  0.00           C
ATOM  10989 3C21 POPE  202      53.453  26.443  34.955  1.00  0.00           C
ATOM  10992 4C21 POPE  202      52.563  26.413  36.205  1.00  0.00           C
ATOM  10995 5C21 POPE  202      53.143  27.123  37.435  1.00  0.00           C
ATOM  10998 6C21 POPE  202      52.313  26.853  38.705  1.00  0.00           C
ATOM  11001 7C21 POPE  202      52.813  27.643  39.915  1.00  0.00           C
ATOM  11004 8C21 POPE  202      52.273  27.163  41.265  1.00  0.00           C
ATOM  11008  C33 POPE  202      60.913  27.403  23.115  1.00  0.00           C
ATOM  11011  C34 POPE  202      60.913  27.283  24.655  1.00  0.00           C
ATOM  11014  C35 POPE  202      62.063  28.033  25.345  1.00  0.00           C
ATOM  11017  C36 POPE  202      62.203  27.613  26.815  1.00  0.00           C
ATOM  11020  C37 POPE  202      63.593  27.913  27.405  1.00  0.00           C
ATOM  11023  C38 POPE  202      63.883  29.403  27.585  1.00  0.00           C
ATOM  11026  C39 POPE  202      65.323  29.683  28.055  1.00  0.00           C
ATOM  11029 0C31 POPE  202      65.713  28.973  29.355  1.00  0.00           C
ATOM  11032 1C31 POPE  202      67.103  29.393  29.865  1.00  0.00           C
ATOM  11035 2C31 POPE  202      67.593  28.603  31.085  1.00  0.00           C
ATOM  11038 3C31 POPE  202      66.793  28.883  32.355  1.00  0.00           C
ATOM  11041 4C31 POPE  202      67.363  28.173  33.595  1.00  0.00           C
ATOM  11044 5C31 POPE  202      66.393  28.173  34.775  1.00  0.00           C
ATOM  11047 6C31 POPE  202      67.023  27.693  36.085  1.00  0.00           C
ATOM  11051  NH3 POPE  203      40.203  12.783  14.505  1.00  0.00           N
ATOM  11055  C12 POPE  203      38.803  13.143  14.105  1.00  0.00           C
ATOM  11058  C11 POPE  203      37.963  13.333  15.355  1.00  0.00           C
ATOM  11061  P   POPE  203      37.993  14.833  17.445  1.00  0.00           P
ATOM  11062  O13 POPE  203      37.323  16.033  16.925  1.00  0.00           O
ATOM  11063  O14 POPE  203      37.163  13.843  18.165  1.00  0.00           O
ATOM  11064  O11 POPE  203      39.243  15.253  18.305  1.00  0.00           O
ATOM  11065  O12 POPE  203      38.723  14.133  16.255  1.00  0.00           O
ATOM  11066  C1  POPE  203      39.423  14.813  19.645  1.00  0.00           C
ATOM  11069  C2  POPE  203      38.833  15.863  20.625  1.00  0.00           C
ATOM  11071  O21 POPE  203      39.693  16.073  21.755  1.00  0.00           O
ATOM  11072  C21 POPE  203      40.683  16.883  21.525  1.00  0.00           C
ATOM  11073  O22 POPE  203      41.083  17.263  20.435  1.00  0.00           O
ATOM  11074  C22 POPE  203      41.213  17.313  22.875  1.00  0.00           C
ATOM  11077  C3  POPE  203      37.493  15.373  21.185  1.00  0.00           C
ATOM  11080  O31 POPE  203      36.743  16.423  21.845  1.00  0.00           O
ATOM  11081  C31 POPE  203      36.003  15.983  22.855  1.00  0.00           C
ATOM  11082  O32 POPE  203      36.073  14.883  23.375  1.00  0.00           O
ATOM  11083  C32 POPE  203      35.043  17.073  23.295  1.00  0.00           C
ATOM  11086  C23 POPE  203      42.533  18.093  22.845  1.00  0.00           C
ATOM  11089  C24 POPE  203      42.783  18.783  24.195  1.00  0.00           C
ATOM  11092  C25 POPE  203      42.483  17.863  25.395  1.00  0.00           C
ATOM  11095  C26 POPE  203      42.813  18.483  26.755  1.00  0.00           C
ATOM  11098  C27 POPE  203      41.833  19.593  27.175  1.00  0.00           C
ATOM  11101  C28 POPE  203      42.243  20.283  28.495  1.00  0.00           C
ATOM  11104  C29 POPE  203      42.413  19.303  29.625  1.00  0.00           C
ATOM  11106 0C21 POPE  203      41.723  19.293  30.785  1.00  0.00           C
ATOM  11108 1C21 POPE  203      40.683  20.313  31.185  1.00  0.00           C
ATOM  11111 2C21 POPE  203      39.993  20.043  32.545  1.00  0.00           C
ATOM  11114 3C21 POPE  203      38.593  19.393  32.435  1.00  0.00           C
ATOM  11117 4C21 POPE  203      38.563  17.893  32.775  1.00  0.00           C
ATOM  11120 5C21 POPE  203      38.583  17.613  34.285  1.00  0.00           C
ATOM  11123 6C21 POPE  203      38.723  16.123  34.615  1.00  0.00           C
ATOM  11126 7C21 POPE  203      38.683  15.853  36.125  1.00  0.00           C
ATOM  11129 8C21 POPE  203      39.093  14.433  36.485  1.00  0.00           C
ATOM  11133  C33 POPE  203      33.583  16.563  23.265  1.00  0.00           C
ATOM  11136  C34 POPE  203      32.593  17.573  23.865  1.00  0.00           C
ATOM  11139  C35 POPE  203      32.823  17.893  25.355  1.00  0.00           C
ATOM  11142  C36 POPE  203      32.843  16.663  26.275  1.00  0.00           C
ATOM  11145  C37 POPE  203      32.923  17.053  27.755  1.00  0.00           C
ATOM  11148  C38 POPE  203      33.243  15.873  28.695  1.00  0.00           C
ATOM  11151  C39 POPE  203      32.173  14.763  28.765  1.00  0.00           C
ATOM  11154 0C31 POPE  203      30.823  15.183  29.375  1.00  0.00           C
ATOM  11157 1C31 POPE  203      30.933  15.743  30.805  1.00  0.00           C
ATOM  11160 2C31 POPE  203      29.653  15.533  31.635  1.00  0.00           C
ATOM  11163 3C31 POPE  203      29.683  16.303  32.965  1.00  0.00           C
ATOM  11166 4C31 POPE  203      28.593  15.873  33.955  1.00  0.00           C
ATOM  11169 5C31 POPE  203      28.423  16.893  35.095  1.00  0.00           C
ATOM  11172 6C31 POPE  203      27.523  16.423  36.235  1.00  0.00           C
ATOM  11176  NH3 POPE  204     118.413  54.123  14.605  1.00  0.00           N
ATOM  11180  C12 POPE  204     116.973  54.503  14.365  1.00  0.00           C
ATOM  11183  C11 POPE  204     116.323  55.203  15.565  1.00  0.00           C
ATOM  11186  P   POPE  204     118.073  57.143  15.945  1.00  0.00           P
ATOM  11187  O13 POPE  204     118.663  56.313  17.015  1.00  0.00           O
ATOM  11188  O14 POPE  204     118.773  57.163  14.655  1.00  0.00           O
ATOM  11189  O11 POPE  204     117.853  58.623  16.485  1.00  0.00           O
ATOM  11190  O12 POPE  204     116.633  56.593  15.705  1.00  0.00           O
ATOM  11191  C1  POPE  204     117.183  58.713  17.755  1.00  0.00           C
ATOM  11194  C2  POPE  204     117.233  60.153  18.325  1.00  0.00           C
ATOM  11196  O21 POPE  204     117.493  60.133  19.745  1.00  0.00           O
ATOM  11197  C21 POPE  204     116.593  59.573  20.535  1.00  0.00           C
ATOM  11198  O22 POPE  204     115.483  59.203  20.215  1.00  0.00           O
ATOM  11199  C22 POPE  204     117.203  59.353  21.915  1.00  0.00           C
ATOM  11202  C3  POPE  204     115.973  60.973  17.875  1.00  0.00           C
ATOM  11205  O31 POPE  204     115.733  62.153  18.655  1.00  0.00           O
ATOM  11206  C31 POPE  204     116.613  63.123  18.505  1.00  0.00           C
ATOM  11207  O32 POPE  204     117.513  63.153  17.675  1.00  0.00           O
ATOM  11208  C32 POPE  204     116.313  64.213  19.535  1.00  0.00           C
ATOM  11211  C23 POPE  204     117.723  60.613  22.645  1.00  0.00           C
ATOM  11214  C24 POPE  204     118.103  60.283  24.105  1.00  0.00           C
ATOM  11217  C25 POPE  204     117.763  61.423  25.085  1.00  0.00           C
ATOM  11220  C26 POPE  204     118.173  61.063  26.515  1.00  0.00           C
ATOM  11223  C27 POPE  204     117.203  61.583  27.595  1.00  0.00           C
ATOM  11226  C28 POPE  204     117.243  60.733  28.885  1.00  0.00           C
ATOM  11229  C29 POPE  204     116.573  59.383  28.695  1.00  0.00           C
ATOM  11231 0C21 POPE  204     115.813  58.733  29.595  1.00  0.00           C
ATOM  11233 1C21 POPE  204     115.483  59.173  30.995  1.00  0.00           C
ATOM  11236 2C21 POPE  204     113.993  59.523  31.155  1.00  0.00           C
ATOM  11239 3C21 POPE  204     113.653  59.873  32.605  1.00  0.00           C
ATOM  11242 4C21 POPE  204     112.253  60.433  32.795  1.00  0.00           C
ATOM  11245 5C21 POPE  204     111.923  60.643  34.275  1.00  0.00           C
ATOM  11248 6C21 POPE  204     110.553  61.283  34.505  1.00  0.00           C
ATOM  11251 7C21 POPE  204     110.163  61.283  35.985  1.00  0.00           C
ATOM  11254 8C21 POPE  204     108.823  61.973  36.235  1.00  0.00           C
ATOM  11258  C33 POPE  204     116.423  63.803  21.015  1.00  0.00           C
ATOM  11261  C34 POPE  204     115.643  64.773  21.905  1.00  0.00           C
ATOM  11264  C35 POPE  204     116.013  64.683  23.385  1.00  0.00           C
ATOM  11267  C36 POPE  204     114.983  63.983  24.265  1.00  0.00           C
ATOM  11270  C37 POPE  204     113.993  64.993  24.855  1.00  0.00           C
ATOM  11273  C38 POPE  204     112.863  64.353  25.665  1.00  0.00           C
ATOM  11276  C39 POPE  204     113.303  63.393  26.775  1.00  0.00           C
ATOM  11279 0C31 POPE  204     113.923  64.053  28.015  1.00  0.00           C
ATOM  11282 1C31 POPE  204     113.993  63.053  29.175  1.00  0.00           C
ATOM  11285 2C31 POPE  204     114.833  63.523  30.365  1.00  0.00           C
ATOM  11288 3C31 POPE  204     114.223  64.693  31.155  1.00  0.00           C
ATOM  11291 4C31 POPE  204     113.053  64.293  32.075  1.00  0.00           C
ATOM  11294 5C31 POPE  204     112.573  65.473  32.915  1.00  0.00           C
ATOM  11297 6C31 POPE  204     111.433  65.153  33.875  1.00  0.00           C
ATOM  11301  NH3 POPE  205      96.533  14.483  17.715  1.00  0.00           N
ATOM  11305  C12 POPE  205      97.543  13.633  16.985  1.00  0.00           C
ATOM  11308  C11 POPE  205      98.113  14.293  15.715  1.00  0.00           C
ATOM  11311  P   POPE  205     100.713  14.733  15.355  1.00  0.00           P
ATOM  11312  O13 POPE  205     101.823  13.933  15.915  1.00  0.00           O
ATOM  11313  O14 POPE  205     100.893  15.273  13.985  1.00  0.00           O
ATOM  11314  O11 POPE  205     100.403  15.953  16.305  1.00  0.00           O
ATOM  11315  O12 POPE  205      99.433  13.823  15.485  1.00  0.00           O
ATOM  11316  C1  POPE  205      99.893  15.973  17.635  1.00  0.00           C
ATOM  11319  C2  POPE  205     101.013  16.293  18.635  1.00  0.00           C
ATOM  11321  O21 POPE  205     100.623  16.293  20.015  1.00  0.00           O
ATOM  11322  C21 POPE  205      99.863  17.273  20.455  1.00  0.00           C
ATOM  11323  O22 POPE  205      99.113  17.983  19.795  1.00  0.00           O
ATOM  11324  C22 POPE  205     100.143  17.433  21.955  1.00  0.00           C
ATOM  11327  C3  POPE  205     101.803  17.573  18.285  1.00  0.00           C
ATOM  11330  O31 POPE  205     102.943  17.703  19.165  1.00  0.00           O
ATOM  11331  C31 POPE  205     103.823  16.703  18.965  1.00  0.00           C
ATOM  11332  O32 POPE  205     103.913  16.053  17.945  1.00  0.00           O
ATOM  11333  C32 POPE  205     104.613  16.423  20.205  1.00  0.00           C
ATOM  11336  C23 POPE  205      98.973  18.113  22.665  1.00  0.00           C
ATOM  11339  C24 POPE  205      99.193  18.323  24.165  1.00  0.00           C
ATOM  11342  C25 POPE  205      97.833  18.483  24.855  1.00  0.00           C
ATOM  11345  C26 POPE  205      97.923  19.153  26.225  1.00  0.00           C
ATOM  11348  C27 POPE  205      96.533  19.213  26.865  1.00  0.00           C
ATOM  11351  C28 POPE  205      96.473  20.243  28.005  1.00  0.00           C
ATOM  11354  C29 POPE  205      95.163  20.143  28.745  1.00  0.00           C
ATOM  11356 0C21 POPE  205      94.993  20.073  30.075  1.00  0.00           C
ATOM  11358 1C21 POPE  205      96.103  20.073  31.105  1.00  0.00           C
ATOM  11361 2C21 POPE  205      95.753  19.263  32.365  1.00  0.00           C
ATOM  11364 3C21 POPE  205      95.693  17.753  32.075  1.00  0.00           C
ATOM  11367 4C21 POPE  205      95.423  16.903  33.315  1.00  0.00           C
ATOM  11370 5C21 POPE  205      95.413  15.403  32.985  1.00  0.00           C
ATOM  11373 6C21 POPE  205      94.153  14.943  32.235  1.00  0.00           C
ATOM  11376 7C21 POPE  205      94.253  13.513  31.705  1.00  0.00           C
ATOM  11379 8C21 POPE  205      92.903  12.953  31.245  1.00  0.00           C
ATOM  11383  C33 POPE  205     103.693  15.973  21.335  1.00  0.00           C
ATOM  11386  C34 POPE  205     104.453  15.973  22.645  1.00  0.00           C
ATOM  11389  C35 POPE  205     103.443  15.863  23.765  1.00  0.00           C
ATOM  11392  C36 POPE  205     103.973  16.343  25.105  1.00  0.00           C
ATOM  11395  C37 POPE  205     102.793  16.493  26.055  1.00  0.00           C
ATOM  11398  C38 POPE  205     103.213  17.033  27.415  1.00  0.00           C
ATOM  11401  C39 POPE  205     103.713  15.923  28.325  1.00  0.00           C
ATOM  11404 0C31 POPE  205     104.233  16.483  29.645  1.00  0.00           C
ATOM  11407 1C31 POPE  205     104.573  15.363  30.635  1.00  0.00           C
ATOM  11410 2C31 POPE  205     105.503  15.863  31.735  1.00  0.00           C
ATOM  11413 3C31 POPE  205     106.143  14.723  32.525  1.00  0.00           C
ATOM  11416 4C31 POPE  205     105.293  14.263  33.715  1.00  0.00           C
ATOM  11419 5C31 POPE  205     106.013  13.213  34.565  1.00  0.00           C
ATOM  11422 6C31 POPE  205     105.483  13.143  35.995  1.00  0.00           C
ATOM  11426  NH3 POPE  206      87.283 120.519  18.695  1.00  0.00           N
ATOM  11430  C12 POPE  206      86.513 119.729  17.665  1.00  0.00           C
ATOM  11433  C11 POPE  206      86.863 118.223  17.615  1.00  0.00           C
ATOM  11436  P   POPE  206      86.063 117.553  20.015  1.00  0.00           P
ATOM  11437  O13 POPE  206      86.193 116.283  20.745  1.00  0.00           O
ATOM  11438  O14 POPE  206      84.743 117.843  19.445  1.00  0.00           O
ATOM  11439  O11 POPE  206      86.563 118.753  20.895  1.00  0.00           O
ATOM  11440  O12 POPE  206      87.143 117.623  18.885  1.00  0.00           O
ATOM  11441  C1  POPE  206      87.783 118.503  21.615  1.00  0.00           C
ATOM  11444  C2  POPE  206      87.883 119.423  22.825  1.00  0.00           C
ATOM  11446  O21 POPE  206      88.993 118.913  23.575  1.00  0.00           O
ATOM  11447  C21 POPE  206      89.293 119.583  24.665  1.00  0.00           C
ATOM  11448  O22 POPE  206      88.863 120.679  24.965  1.00  0.00           O
ATOM  11449  C22 POPE  206      90.103 118.613  25.535  1.00  0.00           C
ATOM  11452  C3  POPE  206      86.553 119.373  23.655  1.00  0.00           C
ATOM  11455  O31 POPE  206      86.143 120.679  24.105  1.00  0.00           O
ATOM  11456  C31 POPE  206      85.943 121.029  25.385  1.00  0.00           C
ATOM  11457  O32 POPE  206      85.593 122.149  25.735  1.00  0.00           O
ATOM  11458  C32 POPE  206      86.163 119.889  26.385  1.00  0.00           C
ATOM  11461  C23 POPE  206      90.833 119.173  26.785  1.00  0.00           C
ATOM  11464  C24 POPE  206      90.113 120.289  27.555  1.00  0.00           C
ATOM  11467  C25 POPE  206      90.773 120.599  28.915  1.00  0.00           C
ATOM  11470  C26 POPE  206      90.223 121.879  29.565  1.00  0.00           C
ATOM  11473  C27 POPE  206      91.173 123.069  29.395  1.00  0.00           C
ATOM  11476  C28 POPE  206      90.543 124.429  29.755  1.00  0.00           C
ATOM  11479  C29 POPE  206      90.293 124.659  31.225  1.00  0.00           C
ATOM  11481 0C21 POPE  206      90.733 125.689  31.985  1.00  0.00           C
ATOM  11483 1C21 POPE  206      91.543 126.879  31.545  1.00  0.00           C
ATOM  11486 2C21 POPE  206      91.153 128.179  32.285  1.00  0.00           C
ATOM  11489 3C21 POPE  206      91.613 128.199  33.755  1.00  0.00           C
ATOM  11492 4C21 POPE  206      91.193 129.469  34.505  1.00  0.00           C
ATOM  11495 5C21 POPE  206      91.483 129.369  36.015  1.00  0.00           C
ATOM  11498 6C21 POPE  206      91.023 130.609  36.805  1.00  0.00           C
ATOM  11501 7C21 POPE  206      91.433 130.549  38.285  1.00  0.00           C
ATOM  11504 8C21 POPE  206      91.003 131.789  39.075  1.00  0.00           C
ATOM  11508  C33 POPE  206      85.823 120.269  27.835  1.00  0.00           C
ATOM  11511  C34 POPE  206      84.313 120.339  28.075  1.00  0.00           C
ATOM  11514  C35 POPE  206      83.863 119.673  29.375  1.00  0.00           C
ATOM  11517  C36 POPE  206      83.933 120.589  30.605  1.00  0.00           C
ATOM  11520  C37 POPE  206      85.333 121.099  30.985  1.00  0.00           C
ATOM  11523  C38 POPE  206      85.293 121.729  32.385  1.00  0.00           C
ATOM  11526  C39 POPE  206      86.533 122.539  32.755  1.00  0.00           C
ATOM  11529 0C31 POPE  206      86.363 123.239  34.115  1.00  0.00           C
ATOM  11532 1C31 POPE  206      87.313 124.419  34.365  1.00  0.00           C
ATOM  11535 2C31 POPE  206      88.543 124.099  35.225  1.00  0.00           C
ATOM  11538 3C31 POPE  206      89.483 123.029  34.645  1.00  0.00           C
ATOM  11541 4C31 POPE  206      90.623 122.629  35.595  1.00  0.00           C
ATOM  11544 5C31 POPE  206      91.943 122.389  34.845  1.00  0.00           C
ATOM  11547 6C31 POPE  206      92.983 121.639  35.665  1.00  0.00           C
ATOM  11551  NH3 POPE  207     116.683 120.199  54.925  1.00  0.00           N
ATOM  11555  C12 POPE  207     115.243 120.269  55.335  1.00  0.00           C
ATOM  11558  C11 POPE  207     115.073 120.909  56.735  1.00  0.00           C
ATOM  11561  P   POPE  207     112.983 119.683  57.775  1.00  0.00           P
ATOM  11562  O13 POPE  207     112.713 118.713  56.705  1.00  0.00           O
ATOM  11563  O14 POPE  207     112.713 119.253  59.155  1.00  0.00           O
ATOM  11564  O11 POPE  207     112.253 121.019  57.475  1.00  0.00           O
ATOM  11565  O12 POPE  207     114.513 120.039  57.695  1.00  0.00           O
ATOM  11566  C1  POPE  207     110.953 121.089  56.875  1.00  0.00           C
ATOM  11569  C2  POPE  207     111.053 121.899  55.565  1.00  0.00           C
ATOM  11571  O21 POPE  207     109.803 121.819  54.845  1.00  0.00           O
ATOM  11572  C21 POPE  207     109.343 123.049  54.575  1.00  0.00           C
ATOM  11573  O22 POPE  207     109.373 123.969  55.365  1.00  0.00           O
ATOM  11574  C22 POPE  207     108.933 123.119  53.105  1.00  0.00           C
ATOM  11577  C3  POPE  207     112.203 121.379  54.645  1.00  0.00           C
ATOM  11580  O31 POPE  207     111.903 121.459  53.245  1.00  0.00           O
ATOM  11581  C31 POPE  207     112.603 120.689  52.435  1.00  0.00           C
ATOM  11582  O32 POPE  207     113.593 120.039  52.725  1.00  0.00           O
ATOM  11583  C32 POPE  207     111.873 120.639  51.105  1.00  0.00           C
ATOM  11586  C23 POPE  207     109.483 124.399  52.435  1.00  0.00           C
ATOM  11589  C24 POPE  207     109.523 124.329  50.895  1.00  0.00           C
ATOM  11592  C25 POPE  207     108.223 124.809  50.235  1.00  0.00           C
ATOM  11595  C26 POPE  207     107.783 123.919  49.075  1.00  0.00           C
ATOM  11598  C27 POPE  207     106.443 124.379  48.465  1.00  0.00           C
ATOM  11601  C28 POPE  207     105.943 123.409  47.385  1.00  0.00           C
ATOM  11604  C29 POPE  207     104.623 123.829  46.795  1.00  0.00           C
ATOM  11606 0C21 POPE  207     104.383 124.059  45.495  1.00  0.00           C
ATOM  11608 1C21 POPE  207     105.403 123.909  44.395  1.00  0.00           C
ATOM  11611 2C21 POPE  207     104.823 123.799  42.985  1.00  0.00           C
ATOM  11614 3C21 POPE  207     104.093 122.469  42.715  1.00  0.00           C
ATOM  11617 4C21 POPE  207     103.733 122.279  41.235  1.00  0.00           C
ATOM  11620 5C21 POPE  207     102.693 123.289  40.735  1.00  0.00           C
ATOM  11623 6C21 POPE  207     102.413 123.159  39.225  1.00  0.00           C
ATOM  11626 7C21 POPE  207     101.363 124.149  38.735  1.00  0.00           C
ATOM  11629 8C21 POPE  207     100.943 123.929  37.275  1.00  0.00           C
ATOM  11633  C33 POPE  207     110.523 119.889  51.275  1.00  0.00           C
ATOM  11636  C34 POPE  207     109.543 120.119  50.125  1.00  0.00           C
ATOM  11639  C35 POPE  207     108.213 119.403  50.365  1.00  0.00           C
ATOM  11642  C36 POPE  207     107.133 119.769  49.335  1.00  0.00           C
ATOM  11645  C37 POPE  207     105.763 119.213  49.725  1.00  0.00           C
ATOM  11648  C38 POPE  207     104.623 119.839  48.905  1.00  0.00           C
ATOM  11651  C39 POPE  207     104.633 119.403  47.435  1.00  0.00           C
ATOM  11654 0C31 POPE  207     103.273 119.633  46.775  1.00  0.00           C
ATOM  11657 1C31 POPE  207     103.263 119.213  45.295  1.00  0.00           C
ATOM  11660 2C31 POPE  207     101.863 119.233  44.675  1.00  0.00           C
ATOM  11663 3C31 POPE  207     100.993 118.053  45.145  1.00  0.00           C
ATOM  11666 4C31 POPE  207      99.613 117.983  44.475  1.00  0.00           C
ATOM  11669 5C31 POPE  207      98.883 116.693  44.845  1.00  0.00           C
ATOM  11672 6C31 POPE  207      97.413 116.673  44.415  1.00  0.00           C
ATOM  11676  NH3 POPE  208      55.953  70.553  61.825  1.00  0.00           N
ATOM  11680  C12 POPE  208      57.343  71.143  61.785  1.00  0.00           C
ATOM  11683  C11 POPE  208      57.623  71.873  63.105  1.00  0.00           C
ATOM  11686  P   POPE  208      56.103  73.933  62.705  1.00  0.00           P
ATOM  11687  O13 POPE  208      55.053  72.903  62.885  1.00  0.00           O
ATOM  11688  O14 POPE  208      56.073  75.143  63.545  1.00  0.00           O
ATOM  11689  O11 POPE  208      56.163  74.373  61.195  1.00  0.00           O
ATOM  11690  O12 POPE  208      57.493  73.273  62.925  1.00  0.00           O
ATOM  11691  C1  POPE  208      55.403  75.523  60.775  1.00  0.00           C
ATOM  11694  C2  POPE  208      54.043  75.103  60.145  1.00  0.00           C
ATOM  11696  O21 POPE  208      54.173  74.023  59.205  1.00  0.00           O
ATOM  11697  C21 POPE  208      54.973  74.183  58.165  1.00  0.00           C
ATOM  11698  O22 POPE  208      55.643  75.153  57.895  1.00  0.00           O
ATOM  11699  C22 POPE  208      54.923  72.913  57.335  1.00  0.00           C
ATOM  11702  C3  POPE  208      53.273  76.323  59.555  1.00  0.00           C
ATOM  11705  O31 POPE  208      51.873  75.983  59.375  1.00  0.00           O
ATOM  11706  C31 POPE  208      51.513  75.613  58.165  1.00  0.00           C
ATOM  11707  O32 POPE  208      52.173  75.733  57.145  1.00  0.00           O
ATOM  11708  C32 POPE  208      50.143  74.963  58.265  1.00  0.00           C
ATOM  11711  C23 POPE  208      53.573  72.723  56.615  1.00  0.00           C
ATOM  11714  C24 POPE  208      53.663  71.783  55.405  1.00  0.00           C
ATOM  11717  C25 POPE  208      52.673  72.203  54.315  1.00  0.00           C
ATOM  11720  C26 POPE  208      52.903  71.523  52.965  1.00  0.00           C
ATOM  11723  C27 POPE  208      52.273  72.323  51.805  1.00  0.00           C
ATOM  11726  C28 POPE  208      50.753  72.573  51.965  1.00  0.00           C
ATOM  11729  C29 POPE  208      49.983  71.273  52.065  1.00  0.00           C
ATOM  11731 0C21 POPE  208      49.593  70.493  51.045  1.00  0.00           C
ATOM  11733 1C21 POPE  208      49.813  70.783  49.585  1.00  0.00           C
ATOM  11736 2C21 POPE  208      50.983  69.983  48.985  1.00  0.00           C
ATOM  11739 3C21 POPE  208      50.613  68.543  48.595  1.00  0.00           C
ATOM  11742 4C21 POPE  208      51.733  67.853  47.805  1.00  0.00           C
ATOM  11745 5C21 POPE  208      51.263  66.603  47.045  1.00  0.00           C
ATOM  11748 6C21 POPE  208      52.313  66.073  46.065  1.00  0.00           C
ATOM  11751 7C21 POPE  208      51.813  64.853  45.285  1.00  0.00           C
ATOM  11754 8C21 POPE  208      52.873  64.223  44.375  1.00  0.00           C
ATOM  11758  C33 POPE  208      49.373  74.783  56.955  1.00  0.00           C
ATOM  11761  C34 POPE  208      48.123  73.923  57.225  1.00  0.00           C
ATOM  11764  C35 POPE  208      47.373  73.483  55.965  1.00  0.00           C
ATOM  11767  C36 POPE  208      46.813  74.643  55.145  1.00  0.00           C
ATOM  11770  C37 POPE  208      46.193  74.163  53.825  1.00  0.00           C
ATOM  11773  C38 POPE  208      45.613  75.333  53.035  1.00  0.00           C
ATOM  11776  C39 POPE  208      44.993  74.913  51.705  1.00  0.00           C
ATOM  11779 0C31 POPE  208      44.303  76.083  51.005  1.00  0.00           C
ATOM  11782 1C31 POPE  208      44.293  75.893  49.485  1.00  0.00           C
ATOM  11785 2C31 POPE  208      43.313  76.833  48.765  1.00  0.00           C
ATOM  11788 3C31 POPE  208      43.673  77.093  47.295  1.00  0.00           C
ATOM  11791 4C31 POPE  208      44.063  75.823  46.525  1.00  0.00           C
ATOM  11794 5C31 POPE  208      44.533  76.133  45.095  1.00  0.00           C
ATOM  11797 6C31 POPE  208      45.273  74.963  44.455  1.00  0.00           C
ATOM  11801  NH3 POPE  209      94.483  63.913  59.575  1.00  0.00           N
ATOM  11805  C12 POPE  209      93.933  63.573  60.935  1.00  0.00           C
ATOM  11808  C11 POPE  209      94.833  62.613  61.765  1.00  0.00           C
ATOM  11811  P   POPE  209      95.893  60.773  60.155  1.00  0.00           P
ATOM  11812  O13 POPE  209      97.133  61.563  60.285  1.00  0.00           O
ATOM  11813  O14 POPE  209      95.993  59.293  60.175  1.00  0.00           O
ATOM  11814  O11 POPE  209      95.153  61.273  58.845  1.00  0.00           O
ATOM  11815  O12 POPE  209      94.893  61.283  61.265  1.00  0.00           O
ATOM  11816  C1  POPE  209      94.533  60.363  57.925  1.00  0.00           C
ATOM  11819  C2  POPE  209      94.843  60.833  56.485  1.00  0.00           C
ATOM  11821  O21 POPE  209      94.143  60.043  55.505  1.00  0.00           O
ATOM  11822  C21 POPE  209      93.873  60.723  54.385  1.00  0.00           C
ATOM  11823  O22 POPE  209      93.673  61.923  54.325  1.00  0.00           O
ATOM  11824  C22 POPE  209      94.013  59.793  53.175  1.00  0.00           C
ATOM  11827  C3  POPE  209      96.373  60.763  56.205  1.00  0.00           C
ATOM  11830  O31 POPE  209      96.743  61.223  54.885  1.00  0.00           O
ATOM  11831  C31 POPE  209      96.693  62.553  54.775  1.00  0.00           C
ATOM  11832  O32 POPE  209      96.323  63.313  55.655  1.00  0.00           O
ATOM  11833  C32 POPE  209      97.103  63.023  53.385  1.00  0.00           C
ATOM  11836  C23 POPE  209      93.183  60.153  51.905  1.00  0.00           C
ATOM  11839  C24 POPE  209      93.733  59.453  50.635  1.00  0.00           C
ATOM  11842  C25 POPE  209      92.613  58.913  49.725  1.00  0.00           C
ATOM  11845  C26 POPE  209      93.013  58.303  48.365  1.00  0.00           C
ATOM  11848  C27 POPE  209      92.093  57.143  47.915  1.00  0.00           C
ATOM  11851  C28 POPE  209      91.253  57.383  46.645  1.00  0.00           C
ATOM  11854  C29 POPE  209      90.183  56.313  46.545  1.00  0.00           C
ATOM  11856 0C21 POPE  209      89.753  55.653  45.455  1.00  0.00           C
ATOM  11858 1C21 POPE  209      90.173  55.843  44.015  1.00  0.00           C
ATOM  11861 2C21 POPE  209      88.963  56.023  43.065  1.00  0.00           C
ATOM  11864 3C21 POPE  209      88.343  57.433  43.125  1.00  0.00           C
ATOM  11867 4C21 POPE  209      87.253  57.663  42.065  1.00  0.00           C
ATOM  11870 5C21 POPE  209      85.923  56.913  42.285  1.00  0.00           C
ATOM  11873 6C21 POPE  209      85.183  57.363  43.545  1.00  0.00           C
ATOM  11876 7C21 POPE  209      83.743  56.843  43.635  1.00  0.00           C
ATOM  11879 8C21 POPE  209      82.973  57.423  44.825  1.00  0.00           C
ATOM  11883  C33 POPE  209      96.813  62.073  52.195  1.00  0.00           C
ATOM  11886  C34 POPE  209      97.483  62.633  50.935  1.00  0.00           C
ATOM  11889  C35 POPE  209      97.163  61.893  49.635  1.00  0.00           C
ATOM  11892  C36 POPE  209      97.703  62.693  48.425  1.00  0.00           C
ATOM  11895  C37 POPE  209      97.753  61.843  47.165  1.00  0.00           C
ATOM  11898  C38 POPE  209      98.243  62.553  45.895  1.00  0.00           C
ATOM  11901  C39 POPE  209      98.593  61.583  44.755  1.00  0.00           C
ATOM  11904 0C31 POPE  209      98.963  62.323  43.465  1.00  0.00           C
ATOM  11907 1C31 POPE  209      99.753  61.473  42.465  1.00  0.00           C
ATOM  11910 2C31 POPE  209     100.133  62.233  41.185  1.00  0.00           C
ATOM  11913 3C31 POPE  209      98.933  62.743  40.375  1.00  0.00           C
ATOM  11916 4C31 POPE  209      97.953  61.643  39.975  1.00  0.00           C
ATOM  11919 5C31 POPE  209      96.823  62.143  39.045  1.00  0.00           C
ATOM  11922 6C31 POPE  209      95.853  61.023  38.645  1.00  0.00           C
ATOM  11926  NH3 POPE  210       6.463  84.173  14.155  1.00  0.00           N
ATOM  11930  C12 POPE  210       7.043  83.503  15.375  1.00  0.00           C
ATOM  11933  C11 POPE  210       7.173  84.533  16.515  1.00  0.00           C
ATOM  11936  P   POPE  210       9.733  84.983  16.585  1.00  0.00           P
ATOM  11937  O13 POPE  210      10.783  83.993  16.865  1.00  0.00           O
ATOM  11938  O14 POPE  210       9.483  85.303  15.155  1.00  0.00           O
ATOM  11939  O11 POPE  210       9.963  86.243  17.525  1.00  0.00           O
ATOM  11940  O12 POPE  210       8.413  84.383  17.195  1.00  0.00           O
ATOM  11941  C1  POPE  210      10.043  85.873  18.915  1.00  0.00           C
ATOM  11944  C2  POPE  210      10.193  87.063  19.895  1.00  0.00           C
ATOM  11946  O21 POPE  210      10.473  86.543  21.205  1.00  0.00           O
ATOM  11947  C21 POPE  210       9.503  85.933  21.855  1.00  0.00           C
ATOM  11948  O22 POPE  210       8.383  85.663  21.435  1.00  0.00           O
ATOM  11949  C22 POPE  210       9.983  85.603  23.255  1.00  0.00           C
ATOM  11952  C3  POPE  210       9.033  88.103  19.885  1.00  0.00           C
ATOM  11955  O31 POPE  210       9.083  88.923  21.095  1.00  0.00           O
ATOM  11956  C31 POPE  210       7.923  89.053  21.725  1.00  0.00           C
ATOM  11957  O32 POPE  210       6.833  88.783  21.235  1.00  0.00           O
ATOM  11958  C32 POPE  210       8.073  89.533  23.145  1.00  0.00           C
ATOM  11961  C23 POPE  210       8.773  85.143  24.105  1.00  0.00           C
ATOM  11964  C24 POPE  210       9.153  84.643  25.505  1.00  0.00           C
ATOM  11967  C25 POPE  210       7.913  84.273  26.355  1.00  0.00           C
ATOM  11970  C26 POPE  210       7.123  85.513  26.835  1.00  0.00           C
ATOM  11973  C27 POPE  210       5.963  85.143  27.765  1.00  0.00           C
ATOM  11976  C28 POPE  210       5.273  86.343  28.435  1.00  0.00           C
ATOM  11979  C29 POPE  210       6.223  87.073  29.355  1.00  0.00           C
ATOM  11981 0C21 POPE  210       6.363  86.923  30.685  1.00  0.00           C
ATOM  11983 1C21 POPE  210       5.553  86.003  31.585  1.00  0.00           C
ATOM  11986 2C21 POPE  210       6.323  84.743  32.025  1.00  0.00           C
ATOM  11989 3C21 POPE  210       5.553  83.953  33.105  1.00  0.00           C
ATOM  11992 4C21 POPE  210       6.223  82.623  33.505  1.00  0.00           C
ATOM  11995 5C21 POPE  210       7.233  82.753  34.655  1.00  0.00           C
ATOM  11998 6C21 POPE  210       8.293  81.653  34.665  1.00  0.00           C
ATOM  12001 7C21 POPE  210       9.413  81.893  35.685  1.00  0.00           C
ATOM  12004 8C21 POPE  210      10.623  80.973  35.475  1.00  0.00           C
ATOM  12008  C33 POPE  210       6.763  89.223  23.925  1.00  0.00           C
ATOM  12011  C34 POPE  210       6.903  89.403  25.435  1.00  0.00           C
ATOM  12014  C35 POPE  210       7.643  90.693  25.785  1.00  0.00           C
ATOM  12017  C36 POPE  210       7.633  91.033  27.275  1.00  0.00           C
ATOM  12020  C37 POPE  210       8.803  91.963  27.635  1.00  0.00           C
ATOM  12023  C38 POPE  210       9.693  91.413  28.755  1.00  0.00           C
ATOM  12026  C39 POPE  210       9.343  91.983  30.135  1.00  0.00           C
ATOM  12029 0C31 POPE  210      10.263  91.493  31.255  1.00  0.00           C
ATOM  12032 1C31 POPE  210      10.203  89.973  31.475  1.00  0.00           C
ATOM  12035 2C31 POPE  210      11.243  89.483  32.495  1.00  0.00           C
ATOM  12038 3C31 POPE  210      10.803  89.613  33.965  1.00  0.00           C
ATOM  12041 4C31 POPE  210       9.623  88.713  34.365  1.00  0.00           C
ATOM  12044 5C31 POPE  210       9.783  87.273  33.875  1.00  0.00           C
ATOM  12047 6C31 POPE  210       8.833  86.283  34.525  1.00  0.00           C
ATOM  12051  NH3 POPE  211      34.203  63.273  60.455  1.00  0.00           N
ATOM  12055  C12 POPE  211      35.173  63.543  61.565  1.00  0.00           C
ATOM  12058  C11 POPE  211      34.503  63.943  62.885  1.00  0.00           C
ATOM  12061  P   POPE  211      32.333  62.533  63.465  1.00  0.00           P
ATOM  12062  O13 POPE  211      31.663  63.533  64.325  1.00  0.00           O
ATOM  12063  O14 POPE  211      32.083  61.083  63.685  1.00  0.00           O
ATOM  12064  O11 POPE  211      32.013  62.883  61.945  1.00  0.00           O
ATOM  12065  O12 POPE  211      33.863  62.843  63.505  1.00  0.00           O
ATOM  12066  C1  POPE  211      30.793  62.423  61.335  1.00  0.00           C
ATOM  12069  C2  POPE  211      30.963  62.313  59.795  1.00  0.00           C
ATOM  12071  O21 POPE  211      29.743  62.593  59.095  1.00  0.00           O
ATOM  12072  C21 POPE  211      28.963  61.593  58.755  1.00  0.00           C
ATOM  12073  O22 POPE  211      28.993  60.483  59.245  1.00  0.00           O
ATOM  12074  C22 POPE  211      27.893  62.083  57.765  1.00  0.00           C
ATOM  12077  C3  POPE  211      31.763  61.053  59.345  1.00  0.00           C
ATOM  12080  O31 POPE  211      32.093  61.133  57.945  1.00  0.00           O
ATOM  12081  C31 POPE  211      31.823  60.083  57.195  1.00  0.00           C
ATOM  12082  O32 POPE  211      31.253  59.063  57.535  1.00  0.00           O
ATOM  12083  C32 POPE  211      32.213  60.453  55.755  1.00  0.00           C
ATOM  12086  C23 POPE  211      27.943  61.493  56.335  1.00  0.00           C
ATOM  12089  C24 POPE  211      27.663  62.573  55.275  1.00  0.00           C
ATOM  12092  C25 POPE  211      26.883  62.123  54.035  1.00  0.00           C
ATOM  12095  C26 POPE  211      27.473  60.963  53.215  1.00  0.00           C
ATOM  12098  C27 POPE  211      26.613  60.703  51.975  1.00  0.00           C
ATOM  12101  C28 POPE  211      26.873  59.363  51.255  1.00  0.00           C
ATOM  12104  C29 POPE  211      28.243  59.273  50.615  1.00  0.00           C
ATOM  12106 0C21 POPE  211      28.503  59.243  49.295  1.00  0.00           C
ATOM  12108 1C21 POPE  211      27.483  59.303  48.185  1.00  0.00           C
ATOM  12111 2C21 POPE  211      28.043  59.943  46.895  1.00  0.00           C
ATOM  12114 3C21 POPE  211      27.043  59.843  45.735  1.00  0.00           C
ATOM  12117 4C21 POPE  211      27.553  60.473  44.435  1.00  0.00           C
ATOM  12120 5C21 POPE  211      26.623  60.273  43.225  1.00  0.00           C
ATOM  12123 6C21 POPE  211      26.443  58.793  42.855  1.00  0.00           C
ATOM  12126 7C21 POPE  211      25.703  58.543  41.545  1.00  0.00           C
ATOM  12129 8C21 POPE  211      25.563  57.043  41.245  1.00  0.00           C
ATOM  12133  C33 POPE  211      32.333  59.243  54.815  1.00  0.00           C
ATOM  12136  C34 POPE  211      32.403  59.703  53.355  1.00  0.00           C
ATOM  12139  C35 POPE  211      32.323  58.523  52.375  1.00  0.00           C
ATOM  12142  C36 POPE  211      32.453  58.973  50.915  1.00  0.00           C
ATOM  12145  C37 POPE  211      32.293  57.803  49.945  1.00  0.00           C
ATOM  12148  C38 POPE  211      32.573  58.183  48.475  1.00  0.00           C
ATOM  12151  C39 POPE  211      34.053  58.453  48.195  1.00  0.00           C
ATOM  12154 0C31 POPE  211      34.333  58.663  46.695  1.00  0.00           C
ATOM  12157 1C31 POPE  211      35.763  58.293  46.275  1.00  0.00           C
ATOM  12160 2C31 POPE  211      36.843  59.323  46.665  1.00  0.00           C
ATOM  12163 3C31 POPE  211      38.283  58.803  46.465  1.00  0.00           C
ATOM  12166 4C31 POPE  211      38.543  58.213  45.075  1.00  0.00           C
ATOM  12169 5C31 POPE  211      40.003  57.803  44.855  1.00  0.00           C
ATOM  12172 6C31 POPE  211      40.263  57.273  43.435  1.00  0.00           C
ATOM  12176  NH3 POPE  212      77.523  37.793  14.845  1.00  0.00           N
ATOM  12180  C12 POPE  212      78.513  37.363  13.795  1.00  0.00           C
ATOM  12183  C11 POPE  212      79.013  35.883  13.915  1.00  0.00           C
ATOM  12186  P   POPE  212      76.793  34.573  14.425  1.00  0.00           P
ATOM  12187  O13 POPE  212      75.703  35.453  13.985  1.00  0.00           O
ATOM  12188  O14 POPE  212      76.573  33.113  14.515  1.00  0.00           O
ATOM  12189  O11 POPE  212      77.333  35.043  15.845  1.00  0.00           O
ATOM  12190  O12 POPE  212      78.053  34.883  13.565  1.00  0.00           O
ATOM  12191  C1  POPE  212      76.773  34.503  17.045  1.00  0.00           C
ATOM  12194  C2  POPE  212      77.693  34.893  18.235  1.00  0.00           C
ATOM  12196  O21 POPE  212      77.323  34.183  19.415  1.00  0.00           O
ATOM  12197  C21 POPE  212      77.783  32.963  19.515  1.00  0.00           C
ATOM  12198  O22 POPE  212      78.323  32.333  18.615  1.00  0.00           O
ATOM  12199  C22 POPE  212      77.703  32.573  20.985  1.00  0.00           C
ATOM  12202  C3  POPE  212      77.523  36.393  18.545  1.00  0.00           C
ATOM  12205  O31 POPE  212      78.743  37.133  18.755  1.00  0.00           O
ATOM  12206  C31 POPE  212      79.283  36.983  19.955  1.00  0.00           C
ATOM  12207  O32 POPE  212      79.853  35.983  20.335  1.00  0.00           O
ATOM  12208  C32 POPE  212      79.023  38.263  20.785  1.00  0.00           C
ATOM  12211  C23 POPE  212      78.913  33.163  21.755  1.00  0.00           C
ATOM  12214  C24 POPE  212      78.523  33.963  23.005  1.00  0.00           C
ATOM  12217  C25 POPE  212      79.683  34.833  23.545  1.00  0.00           C
ATOM  12220  C26 POPE  212      79.443  35.293  24.975  1.00  0.00           C
ATOM  12223  C27 POPE  212      80.663  35.973  25.625  1.00  0.00           C
ATOM  12226  C28 POPE  212      80.513  35.993  27.155  1.00  0.00           C
ATOM  12229  C29 POPE  212      81.673  36.653  27.855  1.00  0.00           C
ATOM  12231 0C21 POPE  212      81.723  36.933  29.165  1.00  0.00           C
ATOM  12233 1C21 POPE  212      80.633  36.653  30.175  1.00  0.00           C
ATOM  12236 2C21 POPE  212      81.033  35.533  31.155  1.00  0.00           C
ATOM  12239 3C21 POPE  212      80.003  35.363  32.275  1.00  0.00           C
ATOM  12242 4C21 POPE  212      80.523  34.513  33.445  1.00  0.00           C
ATOM  12245 5C21 POPE  212      79.603  34.593  34.665  1.00  0.00           C
ATOM  12248 6C21 POPE  212      80.123  33.803  35.865  1.00  0.00           C
ATOM  12251 7C21 POPE  212      79.093  33.723  37.005  1.00  0.00           C
ATOM  12254 8C21 POPE  212      79.593  32.923  38.215  1.00  0.00           C
ATOM  12258  C33 POPE  212      78.633  38.003  22.265  1.00  0.00           C
ATOM  12261  C34 POPE  212      77.503  38.903  22.785  1.00  0.00           C
ATOM  12264  C35 POPE  212      77.773  40.413  22.665  1.00  0.00           C
ATOM  12267  C36 POPE  212      78.763  40.943  23.715  1.00  0.00           C
ATOM  12270  C37 POPE  212      79.053  42.443  23.515  1.00  0.00           C
ATOM  12273  C38 POPE  212      79.493  43.213  24.775  1.00  0.00           C
ATOM  12276  C39 POPE  212      80.503  42.533  25.715  1.00  0.00           C
ATOM  12279 0C31 POPE  212      80.593  43.293  27.045  1.00  0.00           C
ATOM  12282 1C31 POPE  212      81.713  42.753  27.935  1.00  0.00           C
ATOM  12285 2C31 POPE  212      81.883  43.533  29.245  1.00  0.00           C
ATOM  12288 3C31 POPE  212      82.833  42.813  30.205  1.00  0.00           C
ATOM  12291 4C31 POPE  212      82.803  43.373  31.645  1.00  0.00           C
ATOM  12294 5C31 POPE  212      84.123  44.023  32.075  1.00  0.00           C
ATOM  12297 6C31 POPE  212      84.173  44.383  33.555  1.00  0.00           C
ATOM  12301  NH3 POPE  213      58.303  76.623  62.215  1.00  0.00           N
ATOM  12305  C12 POPE  213      59.563  75.863  62.565  1.00  0.00           C
ATOM  12308  C11 POPE  213      60.823  76.643  62.165  1.00  0.00           C
ATOM  12311  P   POPE  213      61.763  79.113  62.205  1.00  0.00           P
ATOM  12312  O13 POPE  213      61.813  80.063  63.345  1.00  0.00           O
ATOM  12313  O14 POPE  213      63.013  78.453  61.825  1.00  0.00           O
ATOM  12314  O11 POPE  213      61.133  79.873  60.945  1.00  0.00           O
ATOM  12315  O12 POPE  213      60.693  78.003  62.565  1.00  0.00           O
ATOM  12316  C1  POPE  213      59.893  79.543  60.325  1.00  0.00           C
ATOM  12319  C2  POPE  213      60.113  79.393  58.795  1.00  0.00           C
ATOM  12321  O21 POPE  213      58.943  79.073  58.025  1.00  0.00           O
ATOM  12322  C21 POPE  213      57.823  78.573  58.485  1.00  0.00           C
ATOM  12323  O22 POPE  213      57.623  78.023  59.565  1.00  0.00           O
ATOM  12324  C22 POPE  213      56.783  78.723  57.375  1.00  0.00           C
ATOM  12327  C3  POPE  213      61.313  78.443  58.515  1.00  0.00           C
ATOM  12330  O31 POPE  213      61.303  77.793  57.225  1.00  0.00           O
ATOM  12331  C31 POPE  213      60.713  76.603  57.215  1.00  0.00           C
ATOM  12332  O32 POPE  213      60.193  76.053  58.175  1.00  0.00           O
ATOM  12333  C32 POPE  213      60.763  75.993  55.815  1.00  0.00           C
ATOM  12336  C23 POPE  213      55.403  79.213  57.835  1.00  0.00           C
ATOM  12339  C24 POPE  213      54.303  78.623  56.945  1.00  0.00           C
ATOM  12342  C25 POPE  213      54.183  79.263  55.555  1.00  0.00           C
ATOM  12345  C26 POPE  213      53.483  78.303  54.575  1.00  0.00           C
ATOM  12348  C27 POPE  213      54.523  77.473  53.805  1.00  0.00           C
ATOM  12351  C28 POPE  213      53.983  76.213  53.095  1.00  0.00           C
ATOM  12354  C29 POPE  213      52.873  76.563  52.145  1.00  0.00           C
ATOM  12356 0C21 POPE  213      52.943  76.663  50.805  1.00  0.00           C
ATOM  12358 1C21 POPE  213      54.133  76.393  49.915  1.00  0.00           C
ATOM  12361 2C21 POPE  213      53.643  75.733  48.615  1.00  0.00           C
ATOM  12364 3C21 POPE  213      54.733  75.543  47.555  1.00  0.00           C
ATOM  12367 4C21 POPE  213      54.123  75.093  46.215  1.00  0.00           C
ATOM  12370 5C21 POPE  213      54.173  73.573  45.965  1.00  0.00           C
ATOM  12373 6C21 POPE  213      55.573  73.023  45.635  1.00  0.00           C
ATOM  12376 7C21 POPE  213      56.273  73.753  44.485  1.00  0.00           C
ATOM  12379 8C21 POPE  213      57.543  73.063  43.995  1.00  0.00           C
[truncated: 1,725,135 more chars]
