# Supplementary material for: Characterizing Membrane Association and Periplasmic Transfer of Bacterial Lipoproteins through Molecular Dynamics Simulations
Source: Structure. 2020 Apr 7;28(4):475–487.e3. doi: 10.1016/j.str.2020.01.012 (PMC7139219; doi:10.1016/j.str.2020.01.012)
Supplement: Data S1. Final Coordinates from Simulations (Y–Z), Related to Figure 3 [file mmc3.zip › Y-Z/YEHR-5-atomistic.pdb]

TITLE     Protein
REMARK    THIS IS A SIMULATION BOX
CRYST1  129.339  129.339  105.012  90.00  90.00  90.00 P 1           1
MODEL        1
ATOM      1  N   CYSTA   1      64.055  61.000  52.107  1.00  0.00           N
ATOM      3  CA  CYSTA   1      65.385  60.610  52.567  1.00  0.00           C
ATOM      5  C   CYSTA   1      65.273  59.929  53.907  1.00  0.00           C
ATOM      6  O   CYSTA   1      65.064  60.550  54.947  1.00  0.00           O
ATOM      7  CB  CYSTA   1      66.545  61.640  52.337  1.00  0.00           C
ATOM     10  SG  CYSTA   1      66.174  63.429  52.357  1.00  0.00           S
ATOM     11  C1  CYSTA   1      65.164  63.709  50.857  1.00  0.00           C
ATOM     14  CA1 CYSTA   1      63.354  60.350  51.187  1.00  0.00           C
ATOM     15  OA1 CYSTA   1      62.204  60.690  50.957  1.00  0.00           O
ATOM     16  CA2 CYSTA   1      63.925  59.170  50.457  1.00  0.00           C
ATOM     19  C11 CYSTA   1      64.934  65.199  50.447  1.00  0.00           C
ATOM     21  O11 CYSTA   1      66.064  66.060  50.657  1.00  0.00           O
ATOM     22  CX1 CYSTA   1      67.163  65.740  50.007  1.00  0.00           C
ATOM     23  OX1 CYSTA   1      67.484  64.660  49.557  1.00  0.00           O
ATOM     24  CX2 CYSTA   1      67.994  67.010  49.777  1.00  0.00           C
ATOM     27  C12 CYSTA   1      63.704  65.830  51.177  1.00  0.00           C
ATOM     30  O12 CYSTA   1      63.575  67.220  50.837  1.00  0.00           O
ATOM     31  CD1 CYSTA   1      62.404  67.789  51.107  1.00  0.00           C
ATOM     32  OD1 CYSTA   1      61.484  67.290  51.747  1.00  0.00           O
ATOM     33  CD2 CYSTA   1      62.425  69.209  50.537  1.00  0.00           C
ATOM     36  CA3 CYSTA   1      65.085  59.600  49.547  1.00  0.00           C
ATOM     39  CA4 CYSTA   1      64.884  59.120  48.117  1.00  0.00           C
ATOM     42  CA5 CYSTA   1      66.225  59.060  47.387  1.00  0.00           C
ATOM     45  CA6 CYSTA   1      67.075  60.330  47.497  1.00  0.00           C
ATOM     48  CA7 CYSTA   1      66.424  61.590  46.917  1.00  0.00           C
ATOM     51  CA8 CYSTA   1      67.404  62.760  46.977  1.00  0.00           C
ATOM     54  CA9 CYSTA   1      66.815  64.109  46.587  1.00  0.00           C
ATOM     57 0CA1 CYSTA   1      66.523  64.260  45.097  1.00  0.00           C
ATOM     60 1CA1 CYSTA   1      65.864  65.610  44.777  1.00  0.00           C
ATOM     63 2CA1 CYSTA   1      65.484  65.750  43.297  1.00  0.00           C
ATOM     66 3CA1 CYSTA   1      64.523  66.920  43.047  1.00  0.00           C
ATOM     69 4CA1 CYSTA   1      63.774  66.750  41.707  1.00  0.00           C
ATOM     72 5CA1 CYSTA   1      62.715  67.819  41.447  1.00  0.00           C
ATOM     75 6CA1 CYSTA   1      61.913  67.560  40.177  1.00  0.00           C
ATOM     79  CD3 CYSTA   1      61.955  69.250  49.067  1.00  0.00           C
ATOM     82  CD4 CYSTA   1      62.945  68.639  48.057  1.00  0.00           C
ATOM     85  CD5 CYSTA   1      62.444  68.610  46.597  1.00  0.00           C
ATOM     88  CD6 CYSTA   1      62.234  69.980  45.917  1.00  0.00           C
ATOM     91  CD7 CYSTA   1      61.635  69.910  44.497  1.00  0.00           C
ATOM     94  CD8 CYSTA   1      61.334  71.300  43.927  1.00  0.00           C
ATOM     97  CD9 CYSTA   1      60.884  71.279  42.457  1.00  0.00           C
ATOM    100 0CD1 CYSTA   1      60.694  72.690  41.897  1.00  0.00           C
ATOM    103 1CD1 CYSTA   1      60.245  72.740  40.427  1.00  0.00           C
ATOM    106 2CD1 CYSTA   1      60.084  74.179  39.917  1.00  0.00           C
ATOM    109 3CD1 CYSTA   1      59.884  74.240  38.397  1.00  0.00           C
ATOM    112 4CD1 CYSTA   1      59.674  75.669  37.857  1.00  0.00           C
ATOM    115 5CD1 CYSTA   1      59.704  75.720  36.327  1.00  0.00           C
ATOM    118 6CD1 CYSTA   1      59.395  77.100  35.747  1.00  0.00           C
ATOM    122  CX3 CYSTA   1      68.465  67.020  48.317  1.00  0.00           C
ATOM    125  CX4 CYSTA   1      69.465  68.110  47.967  1.00  0.00           C
ATOM    128  CX5 CYSTA   1      70.015  67.850  46.557  1.00  0.00           C
ATOM    131  CX6 CYSTA   1      69.005  68.210  45.457  1.00  0.00           C
ATOM    134  CX7 CYSTA   1      69.264  67.520  44.127  1.00  0.00           C
ATOM    137  CX8 CYSTA   1      68.395  68.070  42.977  1.00  0.00           C
ATOM    140  CX9 CYSTA   1      68.674  67.220  41.777  1.00  0.00           C
ATOM    142 0CX1 CYSTA   1      68.045  67.140  40.607  1.00  0.00           C
ATOM    144 1CX1 CYSTA   1      66.885  67.970  40.137  1.00  0.00           C
ATOM    147 2CX1 CYSTA   1      67.395  69.190  39.357  1.00  0.00           C
ATOM    150 3CX1 CYSTA   1      68.354  68.849  38.207  1.00  0.00           C
ATOM    153 4CX1 CYSTA   1      68.814  70.099  37.467  1.00  0.00           C
ATOM    156 5CX1 CYSTA   1      70.134  69.880  36.717  1.00  0.00           C
ATOM    159 6CX1 CYSTA   1      70.694  71.180  36.137  1.00  0.00           C
ATOM    162 7CX1 CYSTA   1      72.163  71.050  35.717  1.00  0.00           C
ATOM    165 8CX1 CYSTA   1      72.734  72.370  35.217  1.00  0.00           C
ATOM    169  N   GLY A   2      65.333  58.570  53.857  1.00  0.00           N
ATOM    171  CA  GLY A   2      65.685  57.740  54.997  1.00  0.00           C
ATOM    174  C   GLY A   2      67.174  57.650  54.947  1.00  0.00           C
ATOM    175  O   GLY A   2      67.725  57.590  53.857  1.00  0.00           O
ATOM    176  N   ASP A   3      67.854  57.660  56.097  1.00  0.00           N
ATOM    178  CA  ASP A   3      69.285  57.870  56.117  1.00  0.00           C
ATOM    180  CB  ASP A   3      69.624  59.310  56.567  1.00  0.00           C
ATOM    183  CG  ASP A   3      68.943  60.400  55.747  1.00  0.00           C
ATOM    184  OD1 ASP A   3      68.185  61.179  56.387  1.00  0.00           O
ATOM    185  OD2 ASP A   3      69.244  60.530  54.527  1.00  0.00           O
ATOM    186  C   ASP A   3      69.924  56.970  57.147  1.00  0.00           C
ATOM    187  O   ASP A   3      69.474  56.900  58.297  1.00  0.00           O
ATOM    188  N   LYS A   4      71.035  56.320  56.747  1.00  0.00           N
ATOM    190  CA  LYS A   4      71.885  55.410  57.487  1.00  0.00           C
ATOM    192  CB  LYS A   4      73.093  56.109  58.187  1.00  0.00           C
ATOM    195  CG  LYS A   4      72.715  57.090  59.317  1.00  0.00           C
ATOM    198  CD  LYS A   4      73.645  56.980  60.537  1.00  0.00           C
ATOM    201  CE  LYS A   4      73.215  57.770  61.797  1.00  0.00           C
ATOM    204  NZ  LYS A   4      71.734  57.950  61.847  1.00  0.00           N
ATOM    208  C   LYS A   4      71.163  54.400  58.367  1.00  0.00           C
ATOM    209  O   LYS A   4      70.085  53.900  58.077  1.00  0.00           O
ATOM    210  N   GLU A   5      71.834  54.030  59.457  1.00  0.00           N
ATOM    212  CA  GLU A   5      71.265  53.270  60.517  1.00  0.00           C
ATOM    214  CB  GLU A   5      72.244  52.150  60.917  1.00  0.00           C
ATOM    217  CG  GLU A   5      71.715  51.280  62.067  1.00  0.00           C
ATOM    220  CD  GLU A   5      71.924  49.810  61.807  1.00  0.00           C
ATOM    221  OE1 GLU A   5      73.104  49.410  61.587  1.00  0.00           O
ATOM    222  OE2 GLU A   5      70.913  49.060  61.797  1.00  0.00           O
ATOM    223  C   GLU A   5      71.044  54.280  61.627  1.00  0.00           C
ATOM    224  O   GLU A   5      71.974  54.910  62.127  1.00  0.00           O
ATOM    225  N   GLU A   6      69.794  54.550  61.997  1.00  0.00           N
ATOM    227  CA  GLU A   6      69.474  55.650  62.877  1.00  0.00           C
ATOM    229  CB  GLU A   6      68.514  56.660  62.207  1.00  0.00           C
ATOM    232  CG  GLU A   6      68.325  57.970  63.017  1.00  0.00           C
ATOM    235  CD  GLU A   6      67.564  59.060  62.257  1.00  0.00           C
ATOM    236  OE1 GLU A   6      66.324  58.980  62.097  1.00  0.00           O
ATOM    237  OE2 GLU A   6      68.224  60.070  61.877  1.00  0.00           O
ATOM    238  C   GLU A   6      68.905  55.070  64.147  1.00  0.00           C
ATOM    239  O   GLU A   6      68.264  54.030  64.147  1.00  0.00           O
ATOM    240  N   SER A   7      69.185  55.700  65.297  1.00  0.00           N
ATOM    242  CA  SER A   7      68.704  55.180  66.557  1.00  0.00           C
ATOM    244  CB  SER A   7      69.593  55.570  67.757  1.00  0.00           C
ATOM    247  OG  SER A   7      70.965  55.199  67.547  1.00  0.00           O
ATOM    249  C   SER A   7      67.303  55.680  66.797  1.00  0.00           C
ATOM    250  O   SER A   7      66.944  56.790  66.437  1.00  0.00           O
ATOM    251  N   LYS A   8      66.424  54.890  67.427  1.00  0.00           N
ATOM    253  CA  LYS A   8      65.234  55.450  68.017  1.00  0.00           C
ATOM    255  CB  LYS A   8      63.944  54.929  67.367  1.00  0.00           C
ATOM    258  CG  LYS A   8      63.785  55.350  65.907  1.00  0.00           C
ATOM    261  CD  LYS A   8      63.675  56.880  65.687  1.00  0.00           C
ATOM    264  CE  LYS A   8      63.815  57.289  64.217  1.00  0.00           C
ATOM    267  NZ  LYS A   8      62.794  56.600  63.397  1.00  0.00           N
ATOM    271  C   LYS A   8      65.245  55.110  69.467  1.00  0.00           C
ATOM    272  O   LYS A   8      65.193  53.949  69.857  1.00  0.00           O
ATOM    273  N   LYS A   9      65.354  56.140  70.317  1.00  0.00           N
ATOM    275  CA  LYS A   9      65.435  55.940  71.737  1.00  0.00           C
ATOM    277  CB  LYS A   9      66.615  56.710  72.357  1.00  0.00           C
ATOM    280  CG  LYS A   9      66.955  56.280  73.807  1.00  0.00           C
ATOM    283  CD  LYS A   9      68.354  56.750  74.257  1.00  0.00           C
ATOM    286  CE  LYS A   9      68.684  56.390  75.707  1.00  0.00           C
ATOM    289  NZ  LYS A   9      70.134  56.490  75.987  1.00  0.00           N
ATOM    293  C   LYS A   9      64.154  56.390  72.347  1.00  0.00           C
ATOM    294  O   LYS A   9      63.624  57.460  72.057  1.00  0.00           O
ATOM    295  N   PHE A  10      63.605  55.560  73.227  1.00  0.00           N
ATOM    297  CA  PHE A  10      62.454  55.930  73.997  1.00  0.00           C
ATOM    299  CB  PHE A  10      61.225  55.120  73.517  1.00  0.00           C
ATOM    302  CG  PHE A  10      61.164  53.710  74.027  1.00  0.00           C
ATOM    303  CD1 PHE A  10      61.653  52.660  73.257  1.00  0.00           C
ATOM    305  CE1 PHE A  10      61.355  51.340  73.617  1.00  0.00           C
ATOM    307  CZ  PHE A  10      60.593  51.070  74.757  1.00  0.00           C
ATOM    309  CD2 PHE A  10      60.455  53.440  75.207  1.00  0.00           C
ATOM    311  CE2 PHE A  10      60.144  52.120  75.557  1.00  0.00           C
ATOM    313  C   PHE A  10      62.875  55.710  75.427  1.00  0.00           C
ATOM    314  O   PHE A  10      63.734  54.870  75.687  1.00  0.00           O
ATOM    315  N   SER A  11      62.314  56.470  76.387  1.00  0.00           N
ATOM    317  CA  SER A  11      62.594  56.260  77.807  1.00  0.00           C
ATOM    319  CB  SER A  11      63.514  57.370  78.417  1.00  0.00           C
ATOM    322  OG  SER A  11      63.535  57.420  79.847  1.00  0.00           O
ATOM    324  C   SER A  11      61.285  56.140  78.527  1.00  0.00           C
ATOM    325  O   SER A  11      60.435  57.030  78.477  1.00  0.00           O
ATOM    326  N   ALA A  12      61.064  55.010  79.197  1.00  0.00           N
ATOM    328  CA  ALA A  12      59.914  54.780  80.017  1.00  0.00           C
ATOM    330  CB  ALA A  12      59.095  53.590  79.477  1.00  0.00           C
ATOM    334  C   ALA A  12      60.375  54.590  81.447  1.00  0.00           C
ATOM    335  O   ALA A  12      61.355  53.920  81.757  1.00  0.00           O
ATOM    336  N   ASN A  13      59.655  55.210  82.387  1.00  0.00           N
ATOM    338  CA  ASN A  13      59.914  55.080  83.787  1.00  0.00           C
ATOM    340  CB  ASN A  13      59.864  56.490  84.457  1.00  0.00           C
ATOM    343  CG  ASN A  13      60.755  57.510  83.717  1.00  0.00           C
ATOM    344  OD1 ASN A  13      60.273  58.200  82.807  1.00  0.00           O
ATOM    345  ND2 ASN A  13      62.015  57.690  84.167  1.00  0.00           N
ATOM    348  C   ASN A  13      58.855  54.110  84.357  1.00  0.00           C
ATOM    349  O   ASN A  13      57.675  54.440  84.407  1.00  0.00           O
ATOM    350  N   LEU A  14      59.273  52.890  84.767  1.00  0.00           N
ATOM    352  CA  LEU A  14      58.424  51.780  85.167  1.00  0.00           C
ATOM    354  CB  LEU A  14      58.605  50.480  84.317  1.00  0.00           C
ATOM    357  CG  LEU A  14      58.325  50.560  82.797  1.00  0.00           C
ATOM    359  CD1 LEU A  14      56.965  51.200  82.477  1.00  0.00           C
ATOM    363  CD2 LEU A  14      59.455  51.270  82.057  1.00  0.00           C
ATOM    367  C   LEU A  14      58.785  51.400  86.597  1.00  0.00           C
ATOM    368  O   LEU A  14      59.864  50.880  86.817  1.00  0.00           O
ATOM    369  N   ASN A  15      57.903  51.650  87.597  1.00  0.00           N
ATOM    371  CA  ASN A  15      58.125  51.379  89.027  1.00  0.00           C
ATOM    373  CB  ASN A  15      57.395  50.080  89.487  1.00  0.00           C
ATOM    376  CG  ASN A  15      57.395  49.780  90.997  1.00  0.00           C
ATOM    377  OD1 ASN A  15      56.665  50.410  91.767  1.00  0.00           O
ATOM    378  ND2 ASN A  15      58.194  48.790  91.437  1.00  0.00           N
ATOM    381  C   ASN A  15      59.585  51.440  89.527  1.00  0.00           C
ATOM    382  O   ASN A  15      60.164  50.460  89.977  1.00  0.00           O
ATOM    383  N   GLY A  16      60.215  52.620  89.467  1.00  0.00           N
ATOM    385  CA  GLY A  16      61.595  52.790  89.917  1.00  0.00           C
ATOM    388  C   GLY A  16      62.635  52.429  88.897  1.00  0.00           C
ATOM    389  O   GLY A  16      63.774  52.830  89.037  1.00  0.00           O
ATOM    390  N   THR A  17      62.285  51.680  87.847  1.00  0.00           N
ATOM    392  CA  THR A  17      63.194  51.320  86.777  1.00  0.00           C
ATOM    394  CB  THR A  17      62.945  49.900  86.237  1.00  0.00           C
ATOM    396  OG1 THR A  17      62.675  49.010  87.317  1.00  0.00           O
ATOM    398  CG2 THR A  17      64.195  49.400  85.507  1.00  0.00           C
ATOM    402  C   THR A  17      63.045  52.320  85.657  1.00  0.00           C
ATOM    403  O   THR A  17      61.944  52.520  85.127  1.00  0.00           O
ATOM    404  N   GLU A  18      64.135  53.000  85.237  1.00  0.00           N
ATOM    406  CA  GLU A  18      64.074  53.850  84.057  1.00  0.00           C
ATOM    408  CB  GLU A  18      64.924  55.160  84.187  1.00  0.00           C
ATOM    411  CG  GLU A  18      64.795  55.950  85.527  1.00  0.00           C
ATOM    414  CD  GLU A  18      65.584  57.270  85.517  1.00  0.00           C
ATOM    415  OE1 GLU A  18      65.354  58.120  84.617  1.00  0.00           O
ATOM    416  OE2 GLU A  18      66.454  57.440  86.417  1.00  0.00           O
ATOM    417  C   GLU A  18      64.593  53.020  82.897  1.00  0.00           C
ATOM    418  O   GLU A  18      65.805  52.840  82.737  1.00  0.00           O
ATOM    419  N   ILE A  19      63.715  52.460  82.047  1.00  0.00           N
ATOM    421  CA  ILE A  19      64.154  51.710  80.877  1.00  0.00           C
ATOM    423  CB  ILE A  19      63.285  50.500  80.527  1.00  0.00           C
ATOM    425  CG2 ILE A  19      63.874  49.750  79.307  1.00  0.00           C
ATOM    429  CG1 ILE A  19      63.233  49.539  81.727  1.00  0.00           C
ATOM    432  CD  ILE A  19      62.183  48.430  81.587  1.00  0.00           C
ATOM    436  C   ILE A  19      64.234  52.699  79.737  1.00  0.00           C
ATOM    437  O   ILE A  19      63.314  53.470  79.497  1.00  0.00           O
ATOM    438  N   ALA A  20      65.375  52.720  79.017  1.00  0.00           N
ATOM    440  CA  ALA A  20      65.494  53.470  77.807  1.00  0.00           C
ATOM    442  CB  ALA A  20      66.374  54.720  78.037  1.00  0.00           C
ATOM    446  C   ALA A  20      66.053  52.590  76.727  1.00  0.00           C
ATOM    447  O   ALA A  20      67.195  52.150  76.787  1.00  0.00           O
ATOM    448  N   ILE A  21      65.273  52.260  75.687  1.00  0.00           N
ATOM    450  CA  ILE A  21      65.755  51.379  74.647  1.00  0.00           C
ATOM    452  CB  ILE A  21      64.755  50.300  74.227  1.00  0.00           C
ATOM    454  CG2 ILE A  21      65.414  49.400  73.167  1.00  0.00           C
ATOM    458  CG1 ILE A  21      64.234  49.480  75.437  1.00  0.00           C
ATOM    461  CD  ILE A  21      63.194  48.410  75.107  1.00  0.00           C
ATOM    465  C   ILE A  21      66.123  52.210  73.447  1.00  0.00           C
ATOM    466  O   ILE A  21      65.245  52.750  72.777  1.00  0.00           O
ATOM    467  N   THR A  22      67.434  52.300  73.107  1.00  0.00           N
ATOM    469  CA  THR A  22      67.874  52.900  71.857  1.00  0.00           C
ATOM    471  CB  THR A  22      69.104  53.820  71.997  1.00  0.00           C
ATOM    473  OG1 THR A  22      69.115  54.780  70.957  1.00  0.00           O
ATOM    475  CG2 THR A  22      70.484  53.150  72.017  1.00  0.00           C
ATOM    479  C   THR A  22      68.023  51.770  70.877  1.00  0.00           C
ATOM    480  O   THR A  22      68.914  50.930  70.957  1.00  0.00           O
ATOM    481  N   TYR A  23      67.075  51.670  69.937  1.00  0.00           N
ATOM    483  CA  TYR A  23      67.085  50.630  68.937  1.00  0.00           C
ATOM    485  CB  TYR A  23      65.755  49.810  68.867  1.00  0.00           C
ATOM    488  CG  TYR A  23      64.523  50.640  68.627  1.00  0.00           C
ATOM    489  CD1 TYR A  23      63.795  51.170  69.717  1.00  0.00           C
ATOM    491  CE1 TYR A  23      62.624  51.910  69.507  1.00  0.00           C
ATOM    493  CZ  TYR A  23      62.164  52.130  68.207  1.00  0.00           C
ATOM    494  OH  TYR A  23      60.994  52.900  68.007  1.00  0.00           O
ATOM    496  CD2 TYR A  23      64.023  50.850  67.327  1.00  0.00           C
ATOM    498  CE2 TYR A  23      62.854  51.590  67.117  1.00  0.00           C
ATOM    500  C   TYR A  23      67.484  51.240  67.617  1.00  0.00           C
ATOM    501  O   TYR A  23      66.843  52.160  67.107  1.00  0.00           O
ATOM    502  N   VAL A  24      68.594  50.770  67.027  1.00  0.00           N
ATOM    504  CA  VAL A  24      69.045  51.220  65.737  1.00  0.00           C
ATOM    506  CB  VAL A  24      70.554  51.200  65.547  1.00  0.00           C
ATOM    508  CG1 VAL A  24      71.193  52.359  66.327  1.00  0.00           C
ATOM    512  CG2 VAL A  24      71.154  49.850  65.957  1.00  0.00           C
ATOM    516  C   VAL A  24      68.364  50.430  64.647  1.00  0.00           C
ATOM    517  O   VAL A  24      68.244  49.200  64.697  1.00  0.00           O
ATOM    518  N   TYR A  25      67.895  51.130  63.617  1.00  0.00           N
ATOM    520  CA  TYR A  25      67.233  50.530  62.487  1.00  0.00           C
ATOM    522  CB  TYR A  25      65.685  50.770  62.557  1.00  0.00           C
ATOM    525  CG  TYR A  25      65.324  52.190  62.247  1.00  0.00           C
ATOM    526  CD1 TYR A  25      65.554  53.180  63.207  1.00  0.00           C
ATOM    528  CE1 TYR A  25      65.424  54.520  62.877  1.00  0.00           C
ATOM    530  CZ  TYR A  25      64.954  54.900  61.617  1.00  0.00           C
ATOM    531  OH  TYR A  25      64.704  56.249  61.367  1.00  0.00           O
ATOM    533  CD2 TYR A  25      64.904  52.580  60.957  1.00  0.00           C
ATOM    535  CE2 TYR A  25      64.704  53.930  60.647  1.00  0.00           C
ATOM    537  C   TYR A  25      67.854  51.100  61.227  1.00  0.00           C
ATOM    538  O   TYR A  25      68.215  52.280  61.187  1.00  0.00           O
ATOM    539  N   LYS A  26      67.944  50.280  60.177  1.00  0.00           N
ATOM    541  CA  LYS A  26      68.264  50.720  58.837  1.00  0.00           C
ATOM    543  CB  LYS A  26      69.645  50.210  58.387  1.00  0.00           C
ATOM    546  CG  LYS A  26      70.024  50.610  56.947  1.00  0.00           C
ATOM    549  CD  LYS A  26      71.505  50.310  56.647  1.00  0.00           C
ATOM    552  CE  LYS A  26      72.365  51.570  56.507  1.00  0.00           C
ATOM    555  NZ  LYS A  26      73.803  51.210  56.507  1.00  0.00           N
ATOM    559  C   LYS A  26      67.174  50.260  57.897  1.00  0.00           C
ATOM    560  O   LYS A  26      66.715  49.110  57.947  1.00  0.00           O
ATOM    561  N   GLY A  27      66.685  51.160  57.027  1.00  0.00           N
ATOM    563  CA  GLY A  27      65.554  50.880  56.157  1.00  0.00           C
ATOM    566  C   GLY A  27      64.295  50.510  56.887  1.00  0.00           C
ATOM    567  O   GLY A  27      63.795  51.310  57.687  1.00  0.00           O
ATOM    568  N   ASP A  28      63.694  49.330  56.637  1.00  0.00           N
ATOM    570  CA  ASP A  28      62.514  48.900  57.387  1.00  0.00           C
ATOM    572  CB  ASP A  28      61.304  48.560  56.447  1.00  0.00           C
ATOM    575  CG  ASP A  28      59.984  48.440  57.217  1.00  0.00           C
ATOM    576  OD1 ASP A  28      59.864  49.050  58.307  1.00  0.00           O
ATOM    577  OD2 ASP A  28      59.035  47.800  56.677  1.00  0.00           O
ATOM    578  C   ASP A  28      62.833  47.790  58.397  1.00  0.00           C
ATOM    579  O   ASP A  28      61.975  47.200  59.047  1.00  0.00           O
ATOM    580  N   LYS A  29      64.135  47.530  58.667  1.00  0.00           N
ATOM    582  CA  LYS A  29      64.505  46.490  59.607  1.00  0.00           C
ATOM    584  CB  LYS A  29      65.473  45.460  58.977  1.00  0.00           C
ATOM    587  CG  LYS A  29      65.264  43.970  59.337  1.00  0.00           C
ATOM    590  CD  LYS A  29      65.344  43.630  60.827  1.00  0.00           C
ATOM    593  CE  LYS A  29      65.134  42.150  61.117  1.00  0.00           C
ATOM    596  NZ  LYS A  29      65.184  41.930  62.567  1.00  0.00           N
ATOM    600  C   LYS A  29      65.144  47.170  60.797  1.00  0.00           C
ATOM    601  O   LYS A  29      66.044  48.000  60.697  1.00  0.00           O
ATOM    602  N   VAL A  30      64.704  46.810  62.017  1.00  0.00           N
ATOM    604  CA  VAL A  30      65.454  47.180  63.207  1.00  0.00           C
ATOM    606  CB  VAL A  30      64.593  47.260  64.457  1.00  0.00           C
ATOM    608  CG1 VAL A  30      65.414  47.840  65.627  1.00  0.00           C
ATOM    612  CG2 VAL A  30      63.354  48.150  64.217  1.00  0.00           C
ATOM    616  C   VAL A  30      66.564  46.150  63.377  1.00  0.00           C
ATOM    617  O   VAL A  30      66.295  44.950  63.397  1.00  0.00           O
ATOM    618  N   LEU A  31      67.833  46.580  63.457  1.00  0.00           N
ATOM    620  CA  LEU A  31      68.935  45.630  63.467  1.00  0.00           C
ATOM    622  CB  LEU A  31      70.134  46.090  62.607  1.00  0.00           C
ATOM    625  CG  LEU A  31      69.895  46.060  61.087  1.00  0.00           C
ATOM    627  CD1 LEU A  31      71.215  46.260  60.317  1.00  0.00           C
ATOM    631  CD2 LEU A  31      69.304  44.730  60.657  1.00  0.00           C
ATOM    635  C   LEU A  31      69.474  45.400  64.837  1.00  0.00           C
ATOM    636  O   LEU A  31      69.984  44.320  65.097  1.00  0.00           O
ATOM    637  N   LYS A  32      69.385  46.360  65.757  1.00  0.00           N
ATOM    639  CA  LYS A  32      69.924  46.140  67.087  1.00  0.00           C
ATOM    641  CB  LYS A  32      71.443  46.490  67.207  1.00  0.00           C
ATOM    644  CG  LYS A  32      72.384  45.660  66.307  1.00  0.00           C
ATOM    647  CD  LYS A  32      73.814  46.220  66.157  1.00  0.00           C
ATOM    650  CE  LYS A  32      74.794  45.300  65.387  1.00  0.00           C
ATOM    653  NZ  LYS A  32      74.234  44.850  64.087  1.00  0.00           N
ATOM    657  C   LYS A  32      69.083  46.920  68.077  1.00  0.00           C
ATOM    658  O   LYS A  32      68.575  48.000  67.787  1.00  0.00           O
ATOM    659  N   GLN A  33      68.884  46.360  69.277  1.00  0.00           N
ATOM    661  CA  GLN A  33      68.054  46.940  70.307  1.00  0.00           C
ATOM    663  CB  GLN A  33      66.804  46.030  70.517  1.00  0.00           C
ATOM    666  CG  GLN A  33      65.904  46.310  71.747  1.00  0.00           C
ATOM    669  CD  GLN A  33      64.943  45.150  72.037  1.00  0.00           C
ATOM    670  OE1 GLN A  33      64.715  44.260  71.217  1.00  0.00           O
ATOM    671  NE2 GLN A  33      64.354  45.160  73.257  1.00  0.00           N
ATOM    674  C   GLN A  33      68.874  47.070  71.577  1.00  0.00           C
ATOM    675  O   GLN A  33      69.135  46.090  72.257  1.00  0.00           O
ATOM    676  N   SER A  34      69.304  48.289  71.917  1.00  0.00           N
ATOM    678  CA  SER A  34      70.074  48.560  73.127  1.00  0.00           C
ATOM    680  CB  SER A  34      71.314  49.470  72.817  1.00  0.00           C
ATOM    683  OG  SER A  34      71.773  50.320  73.867  1.00  0.00           O
ATOM    685  C   SER A  34      69.164  48.960  74.267  1.00  0.00           C
ATOM    686  O   SER A  34      68.874  50.140  74.457  1.00  0.00           O
ATOM    687  N   SER A  35      68.654  47.960  75.017  1.00  0.00           N
ATOM    689  CA  SER A  35      67.704  48.150  76.117  1.00  0.00           C
ATOM    691  CB  SER A  35      66.785  46.930  76.467  1.00  0.00           C
ATOM    694  OG  SER A  35      66.053  46.420  75.347  1.00  0.00           O
ATOM    696  C   SER A  35      68.445  48.520  77.377  1.00  0.00           C
ATOM    697  O   SER A  35      68.954  47.680  78.107  1.00  0.00           O
ATOM    698  N   GLU A  36      68.523  49.820  77.677  1.00  0.00           N
ATOM    700  CA  GLU A  36      69.244  50.360  78.807  1.00  0.00           C
ATOM    702  CB  GLU A  36      69.744  51.800  78.477  1.00  0.00           C
ATOM    705  CG  GLU A  36      70.575  51.950  77.167  1.00  0.00           C
ATOM    708  CD  GLU A  36      70.744  53.410  76.747  1.00  0.00           C
ATOM    709  OE1 GLU A  36      71.265  54.220  77.557  1.00  0.00           O
ATOM    710  OE2 GLU A  36      70.414  53.790  75.577  1.00  0.00           O
ATOM    711  C   GLU A  36      68.294  50.410  80.007  1.00  0.00           C
ATOM    712  O   GLU A  36      67.434  51.280  80.107  1.00  0.00           O
ATOM    713  N   THR A  37      68.434  49.490  80.977  1.00  0.00           N
ATOM    715  CA  THR A  37      67.515  49.320  82.097  1.00  0.00           C
ATOM    717  CB  THR A  37      67.225  47.840  82.337  1.00  0.00           C
ATOM    719  OG1 THR A  37      66.615  47.230  81.197  1.00  0.00           O
ATOM    721  CG2 THR A  37      66.244  47.620  83.497  1.00  0.00           C
ATOM    725  C   THR A  37      68.145  49.890  83.357  1.00  0.00           C
ATOM    726  O   THR A  37      69.035  49.280  83.957  1.00  0.00           O
ATOM    727  N   LYS A  38      67.725  51.090  83.817  1.00  0.00           N
ATOM    729  CA  LYS A  38      68.325  51.690  84.987  1.00  0.00           C
ATOM    731  CB  LYS A  38      68.523  53.210  84.787  1.00  0.00           C
ATOM    734  CG  LYS A  38      68.975  54.020  85.997  1.00  0.00           C
ATOM    737  CD  LYS A  38      69.154  55.500  85.637  1.00  0.00           C
ATOM    740  CE  LYS A  38      69.764  56.320  86.767  1.00  0.00           C
ATOM    743  NZ  LYS A  38      69.835  57.730  86.377  1.00  0.00           N
ATOM    747  C   LYS A  38      67.545  51.350  86.247  1.00  0.00           C
ATOM    748  O   LYS A  38      66.484  51.900  86.547  1.00  0.00           O
ATOM    749  N   ILE A  39      68.084  50.390  87.007  1.00  0.00           N
ATOM    751  CA  ILE A  39      67.465  49.760  88.147  1.00  0.00           C
ATOM    753  CB  ILE A  39      67.854  48.289  88.257  1.00  0.00           C
ATOM    755  CG2 ILE A  39      67.174  47.670  89.497  1.00  0.00           C
ATOM    759  CG1 ILE A  39      67.515  47.560  86.927  1.00  0.00           C
ATOM    762  CD  ILE A  39      67.944  46.090  86.877  1.00  0.00           C
ATOM    766  C   ILE A  39      67.854  50.500  89.397  1.00  0.00           C
ATOM    767  O   ILE A  39      69.035  50.590  89.767  1.00  0.00           O
ATOM    768  N   GLN A  40      66.874  51.080  90.107  1.00  0.00           N
ATOM    770  CA  GLN A  40      67.134  51.740  91.357  1.00  0.00           C
ATOM    772  CB  GLN A  40      66.115  52.870  91.637  1.00  0.00           C
ATOM    775  CG  GLN A  40      66.123  53.990  90.567  1.00  0.00           C
ATOM    778  CD  GLN A  40      67.505  54.600  90.397  1.00  0.00           C
ATOM    779  OE1 GLN A  40      68.014  55.370  91.197  1.00  0.00           O
ATOM    780  NE2 GLN A  40      68.185  54.190  89.307  1.00  0.00           N
ATOM    783  C   GLN A  40      67.154  50.760  92.517  1.00  0.00           C
ATOM    784  O   GLN A  40      66.405  49.780  92.577  1.00  0.00           O
ATOM    785  N   PHE A  41      68.045  51.020  93.477  1.00  0.00           N
ATOM    787  CA  PHE A  41      68.104  50.320  94.747  1.00  0.00           C
ATOM    789  CB  PHE A  41      69.404  50.590  95.527  1.00  0.00           C
ATOM    792  CG  PHE A  41      70.465  49.670  94.997  1.00  0.00           C
ATOM    793  CD1 PHE A  41      70.884  49.720  93.657  1.00  0.00           C
ATOM    795  CE1 PHE A  41      71.804  48.810  93.147  1.00  0.00           C
ATOM    797  CZ  PHE A  41      72.303  47.810  93.977  1.00  0.00           C
ATOM    799  CD2 PHE A  41      70.994  48.670  95.827  1.00  0.00           C
ATOM    801  CE2 PHE A  41      71.904  47.750  95.317  1.00  0.00           C
ATOM    803  C   PHE A  41      66.874  50.510  95.597  1.00  0.00           C
ATOM    804  O   PHE A  41      66.134  51.480  95.427  1.00  0.00           O
ATOM    805  N   ALA A  42      66.593  49.530  96.477  1.00  0.00           N
ATOM    807  CA  ALA A  42      65.424  49.500  97.337  1.00  0.00           C
ATOM    809  CB  ALA A  42      65.273  50.760  98.207  1.00  0.00           C
ATOM    813  C   ALA A  42      64.144  49.110  96.607  1.00  0.00           C
ATOM    814  O   ALA A  42      63.405  48.250  97.067  1.00  0.00           O
ATOM    815  N   SER A  43      63.904  49.690  95.397  1.00  0.00           N
ATOM    817  CA  SER A  43      62.864  49.290  94.457  1.00  0.00           C
ATOM    819  CB  SER A  43      62.894  50.120  93.147  1.00  0.00           C
ATOM    822  OG  SER A  43      62.694  51.500  93.447  1.00  0.00           O
ATOM    824  C   SER A  43      62.964  47.840  94.037  1.00  0.00           C
ATOM    825  O   SER A  43      61.965  47.130  93.977  1.00  0.00           O
ATOM    826  N   ILE A  44      64.214  47.400  93.797  1.00  0.00           N
ATOM    828  CA  ILE A  44      64.645  46.050  93.477  1.00  0.00           C
ATOM    830  CB  ILE A  44      66.064  46.150  92.877  1.00  0.00           C
ATOM    832  CG2 ILE A  44      67.035  46.830  93.857  1.00  0.00           C
ATOM    836  CG1 ILE A  44      66.664  44.810  92.387  1.00  0.00           C
ATOM    839  CD  ILE A  44      65.805  44.150  91.307  1.00  0.00           C
ATOM    843  C   ILE A  44      64.624  45.110  94.677  1.00  0.00           C
ATOM    844  O   ILE A  44      64.773  43.890  94.577  1.00  0.00           O
ATOM    845  N   GLY A  45      64.444  45.660  95.897  1.00  0.00           N
ATOM    847  CA  GLY A  45      64.515  44.920  97.147  1.00  0.00           C
ATOM    850  C   GLY A  45      65.904  44.560  97.567  1.00  0.00           C
ATOM    851  O   GLY A  45      66.094  43.620  98.337  1.00  0.00           O
ATOM    852  N   ALA A  46      66.895  45.320  97.087  1.00  0.00           N
ATOM    854  CA  ALA A  46      68.273  45.150  97.427  1.00  0.00           C
ATOM    856  CB  ALA A  46      69.135  44.910  96.167  1.00  0.00           C
ATOM    860  C   ALA A  46      68.744  46.410  98.117  1.00  0.00           C
ATOM    861  O   ALA A  46      68.445  47.520  97.677  1.00  0.00           O
ATOM    862  N   THR A  47      69.505  46.240  99.217  1.00  0.00           N
ATOM    864  CA  THR A  47      70.124  47.340  99.947  1.00  0.00           C
ATOM    866  CB  THR A  47      70.085  47.090 101.457  1.00  0.00           C
ATOM    868  OG1 THR A  47      70.064  48.280 102.217  1.00  0.00           O
ATOM    870  CG2 THR A  47      71.244  46.230 101.987  1.00  0.00           C
ATOM    874  C   THR A  47      71.583  47.490  99.537  1.00  0.00           C
ATOM    875  O   THR A  47      72.145  48.580  99.677  1.00  0.00           O
ATOM    876  N   THR A  48      72.225  46.410  99.027  1.00  0.00           N
ATOM    878  CA  THR A  48      73.663  46.340  98.817  1.00  0.00           C
ATOM    880  CB  THR A  48      74.455  45.570  99.887  1.00  0.00           C
ATOM    882  OG1 THR A  48      75.864  45.770  99.767  1.00  0.00           O
ATOM    884  CG2 THR A  48      74.194  44.060  99.827  1.00  0.00           C
ATOM    888  C   THR A  48      73.895  45.710  97.467  1.00  0.00           C
ATOM    889  O   THR A  48      73.054  44.980  96.957  1.00  0.00           O
ATOM    890  N   LYS A  49      75.053  45.970  96.827  1.00  0.00           N
ATOM    892  CA  LYS A  49      75.365  45.500  95.477  1.00  0.00           C
ATOM    894  CB  LYS A  49      76.755  46.030  95.017  1.00  0.00           C
ATOM    897  CG  LYS A  49      78.014  45.210  95.357  1.00  0.00           C
ATOM    900  CD  LYS A  49      78.325  43.949  94.507  1.00  0.00           C
ATOM    903  CE  LYS A  49      79.733  43.970  93.887  1.00  0.00           C
ATOM    906  NZ  LYS A  49      80.105  42.680  93.267  1.00  0.00           N
ATOM    910  C   LYS A  49      75.314  43.990  95.367  1.00  0.00           C
ATOM    911  O   LYS A  49      74.965  43.450  94.317  1.00  0.00           O
ATOM    912  N   GLU A  50      75.705  43.280  96.447  1.00  0.00           N
ATOM    914  CA  GLU A  50      75.755  41.840  96.547  1.00  0.00           C
ATOM    916  CB  GLU A  50      76.495  41.500  97.867  1.00  0.00           C
ATOM    919  CG  GLU A  50      76.785  39.999  98.117  1.00  0.00           C
ATOM    922  CD  GLU A  50      75.715  39.240  98.887  1.00  0.00           C
ATOM    923  OE1 GLU A  50      74.794  39.910  99.427  1.00  0.00           O
ATOM    924  OE2 GLU A  50      75.814  37.980  98.977  1.00  0.00           O
ATOM    925  C   GLU A  50      74.385  41.150  96.427  1.00  0.00           C
ATOM    926  O   GLU A  50      74.204  40.280  95.567  1.00  0.00           O
ATOM    927  N   ASP A  51      73.374  41.610  97.197  1.00  0.00           N
ATOM    929  CA  ASP A  51      71.974  41.210  97.117  1.00  0.00           C
ATOM    931  CB  ASP A  51      71.204  41.910  98.277  1.00  0.00           C
ATOM    934  CG  ASP A  51      69.785  41.390  98.447  1.00  0.00           C
ATOM    935  OD1 ASP A  51      69.544  40.180  98.207  1.00  0.00           O
ATOM    936  OD2 ASP A  51      68.935  42.180  98.947  1.00  0.00           O
ATOM    937  C   ASP A  51      71.355  41.550  95.767  1.00  0.00           C
ATOM    938  O   ASP A  51      70.645  40.780  95.117  1.00  0.00           O
ATOM    939  N   ALA A  52      71.694  42.750  95.257  1.00  0.00           N
ATOM    941  CA  ALA A  52      71.303  43.140  93.927  1.00  0.00           C
ATOM    943  CB  ALA A  52      71.715  44.590  93.657  1.00  0.00           C
ATOM    947  C   ALA A  52      71.843  42.220  92.837  1.00  0.00           C
ATOM    948  O   ALA A  52      71.085  41.750  91.997  1.00  0.00           O
ATOM    949  N   ALA A  53      73.124  41.830  92.847  1.00  0.00           N
ATOM    951  CA  ALA A  53      73.645  40.850  91.907  1.00  0.00           C
ATOM    953  CB  ALA A  53      75.145  40.640  92.157  1.00  0.00           C
ATOM    957  C   ALA A  53      72.935  39.500  91.937  1.00  0.00           C
ATOM    958  O   ALA A  53      72.664  38.890  90.917  1.00  0.00           O
ATOM    959  N   LYS A  54      72.574  39.020  93.137  1.00  0.00           N
ATOM    961  CA  LYS A  54      71.854  37.790  93.367  1.00  0.00           C
ATOM    963  CB  LYS A  54      71.764  37.629  94.897  1.00  0.00           C
ATOM    966  CG  LYS A  54      71.314  36.240  95.327  1.00  0.00           C
ATOM    969  CD  LYS A  54      71.545  36.020  96.827  1.00  0.00           C
ATOM    972  CE  LYS A  54      73.023  35.940  97.237  1.00  0.00           C
ATOM    975  NZ  LYS A  54      73.163  35.450  98.627  1.00  0.00           N
ATOM    979  C   LYS A  54      70.473  37.740  92.717  1.00  0.00           C
ATOM    980  O   LYS A  54      70.045  36.710  92.217  1.00  0.00           O
ATOM    981  N   THR A  55      69.733  38.860  92.747  1.00  0.00           N
ATOM    983  CA  THR A  55      68.523  39.100  91.967  1.00  0.00           C
ATOM    985  CB  THR A  55      67.755  40.310  92.497  1.00  0.00           C
ATOM    987  OG1 THR A  55      67.404  40.120  93.857  1.00  0.00           O
ATOM    989  CG2 THR A  55      66.435  40.500  91.737  1.00  0.00           C
ATOM    993  C   THR A  55      68.734  39.270  90.467  1.00  0.00           C
ATOM    994  O   THR A  55      68.005  38.690  89.667  1.00  0.00           O
ATOM    995  N   LEU A  56      69.744  40.080  90.047  1.00  0.00           N
ATOM    997  CA  LEU A  56      69.913  40.480  88.657  1.00  0.00           C
ATOM    999  CB  LEU A  56      70.733  41.800  88.527  1.00  0.00           C
ATOM   1002  CG  LEU A  56      70.234  43.050  89.277  1.00  0.00           C
ATOM   1004  CD1 LEU A  56      71.265  44.160  89.147  1.00  0.00           C
ATOM   1008  CD2 LEU A  56      68.855  43.530  88.837  1.00  0.00           C
ATOM   1012  C   LEU A  56      70.615  39.470  87.777  1.00  0.00           C
ATOM   1013  O   LEU A  56      70.225  39.230  86.637  1.00  0.00           O
ATOM   1014  N   GLU A  57      71.674  38.810  88.307  1.00  0.00           N
ATOM   1016  CA  GLU A  57      72.475  37.860  87.547  1.00  0.00           C
ATOM   1018  CB  GLU A  57      73.765  37.460  88.307  1.00  0.00           C
ATOM   1021  CG  GLU A  57      74.934  37.010  87.387  1.00  0.00           C
ATOM   1024  CD  GLU A  57      76.005  38.050  87.047  1.00  0.00           C
ATOM   1025  OE1 GLU A  57      75.884  39.250  87.397  1.00  0.00           O
ATOM   1026  OE2 GLU A  57      77.035  37.620  86.457  1.00  0.00           O
ATOM   1027  C   GLU A  57      71.674  36.650  87.027  1.00  0.00           C
ATOM   1028  O   GLU A  57      71.904  36.240  85.897  1.00  0.00           O
ATOM   1029  N   PRO A  58      70.674  36.060  87.697  1.00  0.00           N
ATOM   1030  CD  PRO A  58      70.444  36.150  89.137  1.00  0.00           C
ATOM   1033  CA  PRO A  58      69.825  35.070  87.067  1.00  0.00           C
ATOM   1035  CB  PRO A  58      68.905  34.580  88.187  1.00  0.00           C
ATOM   1038  CG  PRO A  58      69.634  34.920  89.497  1.00  0.00           C
ATOM   1041  C   PRO A  58      68.954  35.610  85.937  1.00  0.00           C
ATOM   1042  O   PRO A  58      68.505  34.840  85.107  1.00  0.00           O
ATOM   1043  N   LEU A  59      68.585  36.900  85.937  1.00  0.00           N
ATOM   1045  CA  LEU A  59      67.954  37.520  84.787  1.00  0.00           C
ATOM   1047  CB  LEU A  59      67.273  38.860  85.137  1.00  0.00           C
ATOM   1050  CG  LEU A  59      66.414  39.480  83.997  1.00  0.00           C
ATOM   1052  CD1 LEU A  59      65.264  38.550  83.587  1.00  0.00           C
ATOM   1056  CD2 LEU A  59      65.835  40.830  84.417  1.00  0.00           C
ATOM   1060  C   LEU A  59      68.905  37.720  83.617  1.00  0.00           C
ATOM   1061  O   LEU A  59      68.564  37.410  82.477  1.00  0.00           O
ATOM   1062  N   SER A  60      70.134  38.230  83.887  1.00  0.00           N
ATOM   1064  CA  SER A  60      71.145  38.450  82.857  1.00  0.00           C
ATOM   1066  CB  SER A  60      72.314  39.330  83.347  1.00  0.00           C
ATOM   1069  OG  SER A  60      73.104  38.690  84.347  1.00  0.00           O
ATOM   1071  C   SER A  60      71.624  37.140  82.237  1.00  0.00           C
ATOM   1072  O   SER A  60      71.715  36.990  81.027  1.00  0.00           O
ATOM   1073  N   ALA A  61      71.834  36.109  83.077  1.00  0.00           N
ATOM   1075  CA  ALA A  61      72.314  34.800  82.667  1.00  0.00           C
ATOM   1077  CB  ALA A  61      72.494  33.940  83.927  1.00  0.00           C
ATOM   1081  C   ALA A  61      71.414  34.050  81.697  1.00  0.00           C
ATOM   1082  O   ALA A  61      71.865  33.160  80.977  1.00  0.00           O
ATOM   1083  N   LYS A  62      70.115  34.410  81.637  1.00  0.00           N
ATOM   1085  CA  LYS A  62      69.185  34.020  80.587  1.00  0.00           C
ATOM   1087  CB  LYS A  62      67.785  34.560  80.917  1.00  0.00           C
ATOM   1090  CG  LYS A  62      67.055  33.900  82.097  1.00  0.00           C
ATOM   1093  CD  LYS A  62      65.825  34.750  82.467  1.00  0.00           C
ATOM   1096  CE  LYS A  62      65.053  34.260  83.687  1.00  0.00           C
ATOM   1099  NZ  LYS A  62      63.984  35.230  84.027  1.00  0.00           N
ATOM   1103  C   LYS A  62      69.535  34.480  79.167  1.00  0.00           C
ATOM   1104  O   LYS A  62      69.334  33.740  78.207  1.00  0.00           O
ATOM   1105  N   TYR A  63      70.035  35.730  78.987  1.00  0.00           N
ATOM   1107  CA  TYR A  63      70.343  36.330  77.697  1.00  0.00           C
ATOM   1109  CB  TYR A  63      70.685  37.840  77.887  1.00  0.00           C
ATOM   1112  CG  TYR A  63      69.494  38.730  78.187  1.00  0.00           C
ATOM   1113  CD1 TYR A  63      69.255  39.130  79.507  1.00  0.00           C
ATOM   1115  CE1 TYR A  63      68.244  40.050  79.827  1.00  0.00           C
ATOM   1117  CZ  TYR A  63      67.443  40.580  78.807  1.00  0.00           C
ATOM   1118  OH  TYR A  63      66.384  41.449  79.147  1.00  0.00           O
ATOM   1120  CD2 TYR A  63      68.693  39.290  77.167  1.00  0.00           C
ATOM   1122  CE2 TYR A  63      67.685  40.210  77.477  1.00  0.00           C
ATOM   1124  C   TYR A  63      71.505  35.650  76.957  1.00  0.00           C
ATOM   1125  O   TYR A  63      71.564  35.590  75.727  1.00  0.00           O
ATOM   1126  N   LYS A  64      72.424  35.080  77.767  1.00  0.00           N
ATOM   1128  CA  LYS A  64      73.725  34.510  77.467  1.00  0.00           C
ATOM   1130  CB  LYS A  64      73.803  33.070  78.047  1.00  0.00           C
ATOM   1133  CG  LYS A  64      75.174  32.380  77.907  1.00  0.00           C
ATOM   1136  CD  LYS A  64      75.444  31.480  79.117  1.00  0.00           C
ATOM   1139  CE  LYS A  64      76.874  30.930  79.147  1.00  0.00           C
ATOM   1142  NZ  LYS A  64      77.204  30.500  80.517  1.00  0.00           N
ATOM   1146  C   LYS A  64      74.255  34.539  76.037  1.00  0.00           C
ATOM   1147  O   LYS A  64      75.045  35.370  75.647  1.00  0.00           O
ATOM   1148  N   ASN A  65      73.835  33.560  75.217  1.00  0.00           N
ATOM   1150  CA  ASN A  65      74.264  33.470  73.837  1.00  0.00           C
ATOM   1152  CB  ASN A  65      75.325  32.330  73.657  1.00  0.00           C
ATOM   1155  CG  ASN A  65      76.044  32.270  72.307  1.00  0.00           C
ATOM   1156  OD1 ASN A  65      76.204  31.210  71.707  1.00  0.00           O
ATOM   1157  ND2 ASN A  65      76.505  33.450  71.787  1.00  0.00           N
ATOM   1160  C   ASN A  65      73.014  33.250  72.987  1.00  0.00           C
ATOM   1161  O   ASN A  65      73.065  32.490  72.037  1.00  0.00           O
ATOM   1162  N   ILE A  66      71.865  33.910  73.307  1.00  0.00           N
ATOM   1164  CA  ILE A  66      70.694  33.949  72.417  1.00  0.00           C
ATOM   1166  CB  ILE A  66      69.505  34.680  73.047  1.00  0.00           C
ATOM   1168  CG2 ILE A  66      68.294  34.670  72.087  1.00  0.00           C
ATOM   1172  CG1 ILE A  66      69.075  34.030  74.387  1.00  0.00           C
ATOM   1175  CD  ILE A  66      68.065  34.880  75.157  1.00  0.00           C
ATOM   1179  C   ILE A  66      71.075  34.560  71.057  1.00  0.00           C
ATOM   1180  O   ILE A  66      70.715  34.030  69.997  1.00  0.00           O
ATOM   1181  N   ALA A  67      71.924  35.610  71.137  1.00  0.00           N
ATOM   1183  CA  ALA A  67      73.154  35.770  70.397  1.00  0.00           C
ATOM   1185  CB  ALA A  67      73.465  34.710  69.327  1.00  0.00           C
ATOM   1189  C   ALA A  67      73.285  37.170  69.847  1.00  0.00           C
ATOM   1190  O   ALA A  67      72.325  37.830  69.447  1.00  0.00           O
ATOM   1191  N   GLY A  68      74.505  37.740  69.927  1.00  0.00           N
ATOM   1193  CA  GLY A  68      74.704  39.170  69.677  1.00  0.00           C
ATOM   1196  C   GLY A  68      74.054  40.010  70.737  1.00  0.00           C
ATOM   1197  O   GLY A  68      73.835  41.210  70.577  1.00  0.00           O
ATOM   1198  N   VAL A  69      73.744  39.350  71.857  1.00  0.00           N
ATOM   1200  CA  VAL A  69      73.194  39.950  73.027  1.00  0.00           C
ATOM   1202  CB  VAL A  69      72.195  39.070  73.747  1.00  0.00           C
ATOM   1204  CG1 VAL A  69      71.734  39.789  75.017  1.00  0.00           C
ATOM   1208  CG2 VAL A  69      70.994  38.810  72.817  1.00  0.00           C
ATOM   1212  C   VAL A  69      74.343  40.280  73.937  1.00  0.00           C
ATOM   1213  O   VAL A  69      75.193  39.430  74.187  1.00  0.00           O
ATOM   1214  N   GLU A  70      74.395  41.520  74.457  1.00  0.00           N
ATOM   1216  CA  GLU A  70      75.343  41.870  75.477  1.00  0.00           C
ATOM   1218  CB  GLU A  70      76.314  43.020  75.107  1.00  0.00           C
ATOM   1221  CG  GLU A  70      77.314  42.680  73.987  1.00  0.00           C
ATOM   1224  CD  GLU A  70      78.335  41.700  74.527  1.00  0.00           C
ATOM   1225  OE1 GLU A  70      78.884  41.980  75.637  1.00  0.00           O
ATOM   1226  OE2 GLU A  70      78.575  40.660  73.877  1.00  0.00           O
ATOM   1227  C   GLU A  70      74.624  42.310  76.717  1.00  0.00           C
ATOM   1228  O   GLU A  70      74.124  43.420  76.787  1.00  0.00           O
ATOM   1229  N   GLU A  71      74.663  41.470  77.747  1.00  0.00           N
ATOM   1231  CA  GLU A  71      74.505  41.840  79.117  1.00  0.00           C
ATOM   1233  CB  GLU A  71      74.304  40.600  80.037  1.00  0.00           C
ATOM   1236  CG  GLU A  71      73.645  39.380  79.347  1.00  0.00           C
ATOM   1239  CD  GLU A  71      74.645  38.470  78.637  1.00  0.00           C
ATOM   1240  OE1 GLU A  71      75.164  37.490  79.217  1.00  0.00           O
ATOM   1241  OE2 GLU A  71      74.965  38.820  77.457  1.00  0.00           O
ATOM   1242  C   GLU A  71      75.755  42.590  79.527  1.00  0.00           C
ATOM   1243  O   GLU A  71      76.895  42.140  79.367  1.00  0.00           O
ATOM   1244  N   LYS A  72      75.535  43.820  80.017  1.00  0.00           N
ATOM   1246  CA  LYS A  72      76.484  44.550  80.807  1.00  0.00           C
ATOM   1248  CB  LYS A  72      77.184  45.690  80.017  1.00  0.00           C
ATOM   1251  CG  LYS A  72      78.395  45.250  79.177  1.00  0.00           C
ATOM   1254  CD  LYS A  72      78.035  44.660  77.807  1.00  0.00           C
ATOM   1257  CE  LYS A  72      78.343  45.590  76.637  1.00  0.00           C
ATOM   1260  NZ  LYS A  72      77.395  46.710  76.667  1.00  0.00           N
ATOM   1264  C   LYS A  72      75.733  45.150  81.967  1.00  0.00           C
ATOM   1265  O   LYS A  72      74.825  45.940  81.767  1.00  0.00           O
ATOM   1266  N   LEU A  73      76.115  44.870  83.217  1.00  0.00           N
ATOM   1268  CA  LEU A  73      75.523  45.540  84.357  1.00  0.00           C
ATOM   1270  CB  LEU A  73      74.975  44.550  85.407  1.00  0.00           C
ATOM   1273  CG  LEU A  73      74.045  43.460  84.837  1.00  0.00           C
ATOM   1275  CD1 LEU A  73      74.733  42.100  84.867  1.00  0.00           C
ATOM   1279  CD2 LEU A  73      72.704  43.390  85.577  1.00  0.00           C
ATOM   1283  C   LEU A  73      76.583  46.430  84.977  1.00  0.00           C
ATOM   1284  O   LEU A  73      77.704  46.020  85.227  1.00  0.00           O
ATOM   1285  N   THR A  74      76.244  47.720  85.167  1.00  0.00           N
ATOM   1287  CA  THR A  74      77.163  48.710  85.717  1.00  0.00           C
ATOM   1289  CB  THR A  74      77.154  50.060  85.007  1.00  0.00           C
ATOM   1291  OG1 THR A  74      77.734  49.910  83.727  1.00  0.00           O
ATOM   1293  CG2 THR A  74      78.035  51.100  85.707  1.00  0.00           C
ATOM   1297  C   THR A  74      76.804  48.900  87.157  1.00  0.00           C
ATOM   1298  O   THR A  74      75.755  49.430  87.497  1.00  0.00           O
ATOM   1299  N   TYR A  75      77.685  48.420  88.047  1.00  0.00           N
ATOM   1301  CA  TYR A  75      77.553  48.430  89.487  1.00  0.00           C
ATOM   1303  CB  TYR A  75      78.384  47.260  90.067  1.00  0.00           C
ATOM   1306  CG  TYR A  75      77.674  45.950  89.937  1.00  0.00           C
ATOM   1307  CD1 TYR A  75      77.524  45.290  88.707  1.00  0.00           C
ATOM   1309  CE1 TYR A  75      76.755  44.120  88.627  1.00  0.00           C
ATOM   1311  CZ  TYR A  75      76.154  43.600  89.767  1.00  0.00           C
ATOM   1312  OH  TYR A  75      75.234  42.540  89.637  1.00  0.00           O
ATOM   1314  CD2 TYR A  75      77.163  45.340  91.087  1.00  0.00           C
ATOM   1316  CE2 TYR A  75      76.405  44.170  91.017  1.00  0.00           C
ATOM   1318  C   TYR A  75      78.054  49.720  90.117  1.00  0.00           C
ATOM   1319  O   TYR A  75      79.164  50.160  89.837  1.00  0.00           O
ATOM   1320  N   THR A  76      77.273  50.370  90.997  1.00  0.00           N
ATOM   1322  CA  THR A  76      77.785  51.510  91.777  1.00  0.00           C
ATOM   1324  CB  THR A  76      77.465  52.880  91.147  1.00  0.00           C
ATOM   1326  OG1 THR A  76      77.273  53.990  92.017  1.00  0.00           O
ATOM   1328  CG2 THR A  76      78.575  53.289  90.177  1.00  0.00           C
ATOM   1332  C   THR A  76      77.344  51.440  93.217  1.00  0.00           C
ATOM   1333  O   THR A  76      77.924  52.120  94.057  1.00  0.00           O
ATOM   1334  N   ASP A  77      76.355  50.570  93.547  1.00  0.00           N
ATOM   1336  CA  ASP A  77      75.715  50.420  94.837  1.00  0.00           C
ATOM   1338  CB  ASP A  77      76.715  50.440  96.057  1.00  0.00           C
ATOM   1341  CG  ASP A  77      76.454  51.550  97.047  1.00  0.00           C
ATOM   1342  OD1 ASP A  77      75.825  51.290  98.107  1.00  0.00           O
ATOM   1343  OD2 ASP A  77      76.815  52.720  96.787  1.00  0.00           O
ATOM   1344  C   ASP A  77      74.435  51.270  94.927  1.00  0.00           C
ATOM   1345  O   ASP A  77      73.445  50.850  95.517  1.00  0.00           O
ATOM   1346  N   THR A  78      74.395  52.490  94.337  1.00  0.00           N
ATOM   1348  CA  THR A  78      73.185  53.330  94.387  1.00  0.00           C
ATOM   1350  CB  THR A  78      73.505  54.810  94.357  1.00  0.00           C
ATOM   1352  OG1 THR A  78      74.505  55.120  95.327  1.00  0.00           O
ATOM   1354  CG2 THR A  78      72.285  55.670  94.707  1.00  0.00           C
ATOM   1358  C   THR A  78      72.195  53.040  93.267  1.00  0.00           C
ATOM   1359  O   THR A  78      70.983  53.100  93.447  1.00  0.00           O
ATOM   1360  N   TYR A  79      72.693  52.660  92.087  1.00  0.00           N
ATOM   1362  CA  TYR A  79      71.834  52.140  91.047  1.00  0.00           C
ATOM   1364  CB  TYR A  79      71.163  53.210  90.107  1.00  0.00           C
ATOM   1367  CG  TYR A  79      72.055  53.949  89.127  1.00  0.00           C
ATOM   1368  CD1 TYR A  79      72.454  53.350  87.927  1.00  0.00           C
ATOM   1370  CE1 TYR A  79      73.273  54.040  87.017  1.00  0.00           C
ATOM   1372  CZ  TYR A  79      73.663  55.350  87.297  1.00  0.00           C
ATOM   1373  OH  TYR A  79      74.575  56.020  86.447  1.00  0.00           O
ATOM   1375  CD2 TYR A  79      72.384  55.300  89.357  1.00  0.00           C
ATOM   1377  CE2 TYR A  79      73.205  55.990  88.447  1.00  0.00           C
ATOM   1379  C   TYR A  79      72.674  51.120  90.327  1.00  0.00           C
ATOM   1380  O   TYR A  79      73.905  51.190  90.307  1.00  0.00           O
ATOM   1381  N   ALA A  80      72.005  50.129  89.757  1.00  0.00           N
ATOM   1383  CA  ALA A  80      72.594  49.150  88.897  1.00  0.00           C
ATOM   1385  CB  ALA A  80      72.294  47.730  89.417  1.00  0.00           C
ATOM   1389  C   ALA A  80      71.965  49.440  87.557  1.00  0.00           C
ATOM   1390  O   ALA A  80      70.764  49.670  87.447  1.00  0.00           O
ATOM   1391  N   GLN A  81      72.755  49.550  86.487  1.00  0.00           N
ATOM   1393  CA  GLN A  81      72.195  49.810  85.167  1.00  0.00           C
ATOM   1395  CB  GLN A  81      72.704  51.160  84.577  1.00  0.00           C
ATOM   1398  CG  GLN A  81      72.994  51.240  83.047  1.00  0.00           C
ATOM   1401  CD  GLN A  81      71.773  51.210  82.117  1.00  0.00           C
ATOM   1402  OE1 GLN A  81      70.645  51.480  82.497  1.00  0.00           O
ATOM   1403  NE2 GLN A  81      72.035  50.920  80.817  1.00  0.00           N
ATOM   1406  C   GLN A  81      72.524  48.620  84.317  1.00  0.00           C
ATOM   1407  O   GLN A  81      73.704  48.320  84.127  1.00  0.00           O
ATOM   1408  N   GLU A  82      71.514  47.890  83.797  1.00  0.00           N
ATOM   1410  CA  GLU A  82      71.825  46.880  82.817  1.00  0.00           C
ATOM   1412  CB  GLU A  82      70.934  45.630  82.837  1.00  0.00           C
ATOM   1415  CG  GLU A  82      71.523  44.550  81.897  1.00  0.00           C
ATOM   1418  CD  GLU A  82      70.814  43.210  82.027  1.00  0.00           C
ATOM   1419  OE1 GLU A  82      69.564  43.200  81.897  1.00  0.00           O
ATOM   1420  OE2 GLU A  82      71.545  42.210  82.247  1.00  0.00           O
ATOM   1421  C   GLU A  82      71.734  47.510  81.447  1.00  0.00           C
ATOM   1422  O   GLU A  82      70.674  47.910  80.987  1.00  0.00           O
ATOM   1423  N   ASN A  83      72.865  47.610  80.747  1.00  0.00           N
ATOM   1425  CA  ASN A  83      72.865  48.010  79.367  1.00  0.00           C
ATOM   1427  CB  ASN A  83      74.154  48.800  79.047  1.00  0.00           C
ATOM   1430  CG  ASN A  83      74.064  49.630  77.767  1.00  0.00           C
ATOM   1431  OD1 ASN A  83      74.365  50.830  77.817  1.00  0.00           O
ATOM   1432  ND2 ASN A  83      73.634  49.030  76.627  1.00  0.00           N
ATOM   1435  C   ASN A  83      72.795  46.770  78.517  1.00  0.00           C
ATOM   1436  O   ASN A  83      73.814  46.230  78.087  1.00  0.00           O
ATOM   1437  N   VAL A  84      71.564  46.340  78.187  1.00  0.00           N
ATOM   1439  CA  VAL A  84      71.384  45.260  77.257  1.00  0.00           C
ATOM   1441  CB  VAL A  84      69.994  44.640  77.357  1.00  0.00           C
ATOM   1443  CG1 VAL A  84      69.895  43.370  76.507  1.00  0.00           C
ATOM   1447  CG2 VAL A  84      69.684  44.270  78.817  1.00  0.00           C
ATOM   1451  C   VAL A  84      71.685  45.780  75.857  1.00  0.00           C
ATOM   1452  O   VAL A  84      71.475  46.950  75.537  1.00  0.00           O
ATOM   1453  N   THR A  85      72.195  44.940  74.957  1.00  0.00           N
ATOM   1455  CA  THR A  85      72.075  45.180  73.527  1.00  0.00           C
ATOM   1457  CB  THR A  85      73.374  45.690  72.907  1.00  0.00           C
ATOM   1459  OG1 THR A  85      73.124  46.420  71.727  1.00  0.00           O
ATOM   1461  CG2 THR A  85      74.385  44.600  72.547  1.00  0.00           C
ATOM   1465  C   THR A  85      71.635  43.860  72.987  1.00  0.00           C
ATOM   1466  O   THR A  85      72.124  42.840  73.437  1.00  0.00           O
ATOM   1467  N   ILE A  86      70.645  43.820  72.087  1.00  0.00           N
ATOM   1469  CA  ILE A  86      70.174  42.600  71.437  1.00  0.00           C
ATOM   1471  CB  ILE A  86      68.663  42.350  71.657  1.00  0.00           C
ATOM   1473  CG2 ILE A  86      68.273  40.930  71.177  1.00  0.00           C
ATOM   1477  CG1 ILE A  86      68.174  42.590  73.107  1.00  0.00           C
ATOM   1480  CD  ILE A  86      68.564  41.480  74.077  1.00  0.00           C
ATOM   1484  C   ILE A  86      70.404  42.800  69.947  1.00  0.00           C
ATOM   1485  O   ILE A  86      69.904  43.770  69.367  1.00  0.00           O
ATOM   1486  N   ASP A  87      71.145  41.920  69.257  1.00  0.00           N
ATOM   1488  CA  ASP A  87      71.355  42.050  67.827  1.00  0.00           C
ATOM   1490  CB  ASP A  87      72.854  41.790  67.517  1.00  0.00           C
ATOM   1493  CG  ASP A  87      73.215  41.590  66.057  1.00  0.00           C
ATOM   1494  OD1 ASP A  87      72.634  40.730  65.357  1.00  0.00           O
ATOM   1495  OD2 ASP A  87      74.204  42.250  65.637  1.00  0.00           O
ATOM   1496  C   ASP A  87      70.385  41.200  67.027  1.00  0.00           C
ATOM   1497  O   ASP A  87      70.325  39.980  67.167  1.00  0.00           O
ATOM   1498  N   MET A  88      69.624  41.850  66.127  1.00  0.00           N
ATOM   1500  CA  MET A  88      68.413  41.320  65.527  1.00  0.00           C
ATOM   1502  CB  MET A  88      67.424  42.440  65.077  1.00  0.00           C
ATOM   1505  CG  MET A  88      66.965  43.500  66.107  1.00  0.00           C
ATOM   1508  SD  MET A  88      65.414  43.100  66.977  1.00  0.00           S
ATOM   1509  CE  MET A  88      65.155  44.810  67.497  1.00  0.00           C
ATOM   1513  C   MET A  88      68.774  40.590  64.247  1.00  0.00           C
ATOM   1514  O   MET A  88      67.895  40.090  63.537  1.00  0.00           O
ATOM   1515  N   GLU A  89      70.064  40.520  63.887  1.00  0.00           N
ATOM   1517  CA  GLU A  89      70.535  39.740  62.777  1.00  0.00           C
ATOM   1519  CB  GLU A  89      71.885  40.300  62.257  1.00  0.00           C
ATOM   1522  CG  GLU A  89      71.854  41.820  61.967  1.00  0.00           C
ATOM   1525  CD  GLU A  89      73.135  42.359  61.347  1.00  0.00           C
ATOM   1526  OE1 GLU A  89      73.465  41.930  60.207  1.00  0.00           O
ATOM   1527  OE2 GLU A  89      73.765  43.260  61.957  1.00  0.00           O
ATOM   1528  C   GLU A  89      70.663  38.289  63.227  1.00  0.00           C
ATOM   1529  O   GLU A  89      70.444  37.370  62.457  1.00  0.00           O
ATOM   1530  N   LYS A  90      70.934  38.070  64.527  1.00  0.00           N
ATOM   1532  CA  LYS A  90      71.174  36.760  65.087  1.00  0.00           C
ATOM   1534  CB  LYS A  90      72.704  36.480  65.147  1.00  0.00           C
ATOM   1537  CG  LYS A  90      73.233  35.180  65.807  1.00  0.00           C
ATOM   1540  CD  LYS A  90      72.285  33.970  65.947  1.00  0.00           C
ATOM   1543  CE  LYS A  90      72.874  32.740  66.687  1.00  0.00           C
ATOM   1546  NZ  LYS A  90      71.865  32.110  67.577  1.00  0.00           N
ATOM   1550  C   LYS A  90      70.435  36.660  66.407  1.00  0.00           C
ATOM   1551  O   LYS A  90      70.954  36.330  67.467  1.00  0.00           O
ATOM   1552  N   VAL A  91      69.124  36.920  66.317  1.00  0.00           N
ATOM   1554  CA  VAL A  91      68.135  36.660  67.357  1.00  0.00           C
ATOM   1556  CB  VAL A  91      66.974  37.650  67.397  1.00  0.00           C
ATOM   1558  CG1 VAL A  91      67.365  38.850  68.257  1.00  0.00           C
ATOM   1562  CG2 VAL A  91      66.564  38.060  65.977  1.00  0.00           C
ATOM   1566  C   VAL A  91      67.564  35.270  67.217  1.00  0.00           C
ATOM   1567  O   VAL A  91      67.055  34.860  66.167  1.00  0.00           O
ATOM   1568  N   ASP A  92      67.605  34.490  68.307  1.00  0.00           N
ATOM   1570  CA  ASP A  92      66.755  33.350  68.457  1.00  0.00           C
ATOM   1572  CB  ASP A  92      67.484  32.220  69.217  1.00  0.00           C
ATOM   1575  CG  ASP A  92      66.604  30.990  69.257  1.00  0.00           C
ATOM   1576  OD1 ASP A  92      66.523  30.330  68.197  1.00  0.00           O
ATOM   1577  OD2 ASP A  92      65.895  30.800  70.277  1.00  0.00           O
ATOM   1578  C   ASP A  92      65.444  33.780  69.117  1.00  0.00           C
ATOM   1579  O   ASP A  92      65.365  34.120  70.297  1.00  0.00           O
ATOM   1580  N   PHE A  93      64.354  33.760  68.317  1.00  0.00           N
ATOM   1582  CA  PHE A  93      63.045  34.120  68.797  1.00  0.00           C
ATOM   1584  CB  PHE A  93      62.064  34.380  67.627  1.00  0.00           C
ATOM   1587  CG  PHE A  93      62.484  35.640  66.937  1.00  0.00           C
ATOM   1588  CD1 PHE A  93      62.374  36.850  67.627  1.00  0.00           C
ATOM   1590  CE1 PHE A  93      62.785  38.050  67.047  1.00  0.00           C
ATOM   1592  CZ  PHE A  93      63.314  38.040  65.757  1.00  0.00           C
ATOM   1594  CD2 PHE A  93      62.973  35.640  65.627  1.00  0.00           C
ATOM   1596  CE2 PHE A  93      63.384  36.850  65.027  1.00  0.00           C
ATOM   1598  C   PHE A  93      62.425  33.090  69.687  1.00  0.00           C
ATOM   1599  O   PHE A  93      61.504  33.410  70.437  1.00  0.00           O
ATOM   1600  N   LYS A  94      62.864  31.810  69.647  1.00  0.00           N
ATOM   1602  CA  LYS A  94      62.334  30.760  70.507  1.00  0.00           C
ATOM   1604  CB  LYS A  94      62.903  29.370  70.127  1.00  0.00           C
ATOM   1607  CG  LYS A  94      62.724  28.920  68.667  1.00  0.00           C
ATOM   1610  CD  LYS A  94      63.424  27.560  68.407  1.00  0.00           C
ATOM   1613  CE  LYS A  94      63.244  27.020  66.987  1.00  0.00           C
ATOM   1616  NZ  LYS A  94      64.244  25.960  66.667  1.00  0.00           N
ATOM   1620  C   LYS A  94      62.635  31.030  71.977  1.00  0.00           C
ATOM   1621  O   LYS A  94      61.723  31.050  72.817  1.00  0.00           O
ATOM   1622  N   ALA A  95      63.914  31.320  72.277  1.00  0.00           N
ATOM   1624  CA  ALA A  95      64.405  31.710  73.587  1.00  0.00           C
ATOM   1626  CB  ALA A  95      65.954  31.590  73.607  1.00  0.00           C
ATOM   1630  C   ALA A  95      64.035  33.130  73.967  1.00  0.00           C
ATOM   1631  O   ALA A  95      63.904  33.440  75.157  1.00  0.00           O
ATOM   1632  N   LEU A  96      63.824  34.040  72.977  1.00  0.00           N
ATOM   1634  CA  LEU A  96      63.535  35.450  73.197  1.00  0.00           C
ATOM   1636  CB  LEU A  96      63.325  36.249  71.887  1.00  0.00           C
ATOM   1639  CG  LEU A  96      63.034  37.760  72.087  1.00  0.00           C
ATOM   1641  CD1 LEU A  96      64.284  38.510  72.557  1.00  0.00           C
ATOM   1645  CD2 LEU A  96      62.444  38.400  70.827  1.00  0.00           C
ATOM   1649  C   LEU A  96      62.304  35.660  74.057  1.00  0.00           C
ATOM   1650  O   LEU A  96      62.314  36.449  74.997  1.00  0.00           O
ATOM   1651  N   GLN A  97      61.264  34.870  73.777  1.00  0.00           N
ATOM   1653  CA  GLN A  97      59.975  34.880  74.437  1.00  0.00           C
ATOM   1655  CB  GLN A  97      59.083  33.770  73.827  1.00  0.00           C
ATOM   1658  CG  GLN A  97      58.725  34.070  72.357  1.00  0.00           C
ATOM   1661  CD  GLN A  97      57.484  33.260  71.967  1.00  0.00           C
ATOM   1662  OE1 GLN A  97      56.414  33.500  72.537  1.00  0.00           O
ATOM   1663  NE2 GLN A  97      57.605  32.330  70.997  1.00  0.00           N
ATOM   1666  C   GLN A  97      60.065  34.690  75.937  1.00  0.00           C
ATOM   1667  O   GLN A  97      59.335  35.310  76.717  1.00  0.00           O
ATOM   1668  N   GLY A  98      60.994  33.830  76.377  1.00  0.00           N
ATOM   1670  CA  GLY A  98      61.225  33.600  77.787  1.00  0.00           C
ATOM   1673  C   GLY A  98      61.895  34.720  78.507  1.00  0.00           C
ATOM   1674  O   GLY A  98      61.653  34.920  79.697  1.00  0.00           O
ATOM   1675  N   ILE A  99      62.805  35.430  77.817  1.00  0.00           N
ATOM   1677  CA  ILE A  99      63.715  36.390  78.417  1.00  0.00           C
ATOM   1679  CB  ILE A  99      65.114  36.390  77.767  1.00  0.00           C
ATOM   1681  CG2 ILE A  99      65.155  36.510  76.227  1.00  0.00           C
ATOM   1685  CG1 ILE A  99      66.085  37.410  78.407  1.00  0.00           C
ATOM   1688  CD  ILE A  99      66.075  37.370  79.937  1.00  0.00           C
ATOM   1692  C   ILE A  99      63.093  37.770  78.517  1.00  0.00           C
ATOM   1693  O   ILE A  99      62.475  38.130  79.517  1.00  0.00           O
ATOM   1694  N   SER A 100      63.244  38.570  77.477  1.00  0.00           N
ATOM   1696  CA  SER A 100      62.594  39.820  77.247  1.00  0.00           C
ATOM   1698  CB  SER A 100      63.584  40.910  76.737  1.00  0.00           C
ATOM   1701  OG  SER A 100      64.575  40.400  75.827  1.00  0.00           O
ATOM   1703  C   SER A 100      61.535  39.480  76.257  1.00  0.00           C
ATOM   1704  O   SER A 100      61.735  39.560  75.057  1.00  0.00           O
ATOM   1705  N   GLY A 101      60.354  39.050  76.747  1.00  0.00           N
ATOM   1707  CA  GLY A 101      59.354  38.430  75.887  1.00  0.00           C
ATOM   1710  C   GLY A 101      58.734  39.340  74.867  1.00  0.00           C
ATOM   1711  O   GLY A 101      58.104  38.860  73.927  1.00  0.00           O
ATOM   1712  N   ILE A 102      58.855  40.660  75.077  1.00  0.00           N
ATOM   1714  CA  ILE A 102      58.265  41.760  74.317  1.00  0.00           C
ATOM   1716  CB  ILE A 102      59.104  42.289  73.147  1.00  0.00           C
ATOM   1718  CG2 ILE A 102      58.545  43.660  72.707  1.00  0.00           C
ATOM   1722  CG1 ILE A 102      60.604  42.460  73.487  1.00  0.00           C
ATOM   1725  CD  ILE A 102      61.484  42.530  72.237  1.00  0.00           C
ATOM   1729  C   ILE A 102      56.843  41.430  73.907  1.00  0.00           C
ATOM   1730  O   ILE A 102      56.495  41.150  72.767  1.00  0.00           O
ATOM   1731  N   ASN A 103      55.954  41.390  74.907  1.00  0.00           N
ATOM   1733  CA  ASN A 103      54.655  40.780  74.747  1.00  0.00           C
ATOM   1735  CB  ASN A 103      54.325  39.999  76.047  1.00  0.00           C
ATOM   1738  CG  ASN A 103      54.395  40.920  77.257  1.00  0.00           C
ATOM   1739  OD1 ASN A 103      55.494  41.160  77.777  1.00  0.00           O
ATOM   1740  ND2 ASN A 103      53.244  41.420  77.747  1.00  0.00           N
ATOM   1743  C   ASN A 103      53.605  41.820  74.427  1.00  0.00           C
ATOM   1744  O   ASN A 103      52.404  41.510  74.457  1.00  0.00           O
ATOM   1745  N   VAL A 104      54.055  43.040  74.077  1.00  0.00           N
ATOM   1747  CA  VAL A 104      53.265  44.180  73.637  1.00  0.00           C
ATOM   1749  CB  VAL A 104      54.195  45.330  73.237  1.00  0.00           C
ATOM   1751  CG1 VAL A 104      53.375  46.540  72.777  1.00  0.00           C
ATOM   1755  CG2 VAL A 104      55.065  45.720  74.437  1.00  0.00           C
ATOM   1759  C   VAL A 104      52.444  43.820  72.417  1.00  0.00           C
ATOM   1760  O   VAL A 104      51.254  44.130  72.317  1.00  0.00           O
ATOM   1761  N   SER A 105      53.055  43.080  71.477  1.00  0.00           N
ATOM   1763  CA  SER A 105      52.285  42.310  70.517  1.00  0.00           C
ATOM   1765  CB  SER A 105      52.045  43.030  69.147  1.00  0.00           C
ATOM   1768  OG  SER A 105      53.163  43.020  68.237  1.00  0.00           O
ATOM   1770  C   SER A 105      52.994  41.000  70.317  1.00  0.00           C
ATOM   1771  O   SER A 105      54.223  40.930  70.247  1.00  0.00           O
ATOM   1772  N   ALA A 106      52.234  39.880  70.227  1.00  0.00           N
ATOM   1774  CA  ALA A 106      52.773  38.580  69.917  1.00  0.00           C
ATOM   1776  CB  ALA A 106      51.625  37.580  70.017  1.00  0.00           C
ATOM   1780  C   ALA A 106      53.414  38.520  68.547  1.00  0.00           C
ATOM   1781  O   ALA A 106      54.475  37.930  68.337  1.00  0.00           O
ATOM   1782  N   GLU A 107      52.745  39.170  67.577  1.00  0.00           N
ATOM   1784  CA  GLU A 107      53.205  39.470  66.237  1.00  0.00           C
ATOM   1786  CB  GLU A 107      52.274  40.520  65.567  1.00  0.00           C
ATOM   1789  CG  GLU A 107      50.854  40.060  65.157  1.00  0.00           C
ATOM   1792  CD  GLU A 107      50.094  39.350  66.247  1.00  0.00           C
ATOM   1793  OE1 GLU A 107      50.004  39.870  67.397  1.00  0.00           O
ATOM   1794  OE2 GLU A 107      49.634  38.220  65.937  1.00  0.00           O
ATOM   1795  C   GLU A 107      54.645  39.940  66.107  1.00  0.00           C
ATOM   1796  O   GLU A 107      55.435  39.280  65.447  1.00  0.00           O
ATOM   1797  N   ASP A 108      55.004  41.090  66.717  1.00  0.00           N
ATOM   1799  CA  ASP A 108      56.334  41.660  66.587  1.00  0.00           C
ATOM   1801  CB  ASP A 108      56.295  43.110  67.157  1.00  0.00           C
ATOM   1804  CG  ASP A 108      57.605  43.870  67.037  1.00  0.00           C
ATOM   1805  OD1 ASP A 108      58.045  44.110  65.877  1.00  0.00           O
ATOM   1806  OD2 ASP A 108      58.115  44.300  68.097  1.00  0.00           O
ATOM   1807  C   ASP A 108      57.425  40.780  67.177  1.00  0.00           C
ATOM   1808  O   ASP A 108      58.454  40.520  66.557  1.00  0.00           O
ATOM   1809  N   ALA A 109      57.204  40.199  68.377  1.00  0.00           N
ATOM   1811  CA  ALA A 109      58.115  39.240  68.947  1.00  0.00           C
ATOM   1813  CB  ALA A 109      57.705  38.960  70.397  1.00  0.00           C
ATOM   1817  C   ALA A 109      58.295  37.930  68.177  1.00  0.00           C
ATOM   1818  O   ALA A 109      59.405  37.429  68.047  1.00  0.00           O
ATOM   1819  N   LYS A 110      57.225  37.289  67.667  1.00  0.00           N
ATOM   1821  CA  LYS A 110      57.344  35.960  67.077  1.00  0.00           C
ATOM   1823  CB  LYS A 110      56.035  35.140  67.257  1.00  0.00           C
ATOM   1826  CG  LYS A 110      55.744  34.830  68.727  1.00  0.00           C
ATOM   1829  CD  LYS A 110      54.365  34.180  68.997  1.00  0.00           C
ATOM   1832  CE  LYS A 110      54.195  33.940  70.507  1.00  0.00           C
ATOM   1835  NZ  LYS A 110      52.864  33.460  70.947  1.00  0.00           N
ATOM   1839  C   LYS A 110      57.675  35.950  65.587  1.00  0.00           C
ATOM   1840  O   LYS A 110      58.135  34.950  65.047  1.00  0.00           O
ATOM   1841  N   LYS A 111      57.414  37.070  64.897  1.00  0.00           N
ATOM   1843  CA  LYS A 111      57.495  37.190  63.447  1.00  0.00           C
ATOM   1845  CB  LYS A 111      56.215  37.810  62.827  1.00  0.00           C
ATOM   1848  CG  LYS A 111      54.884  37.140  63.207  1.00  0.00           C
ATOM   1851  CD  LYS A 111      53.684  37.970  62.697  1.00  0.00           C
ATOM   1854  CE  LYS A 111      52.325  37.260  62.667  1.00  0.00           C
ATOM   1857  NZ  LYS A 111      51.955  36.710  63.997  1.00  0.00           N
ATOM   1861  C   LYS A 111      58.634  38.120  63.107  1.00  0.00           C
ATOM   1862  O   LYS A 111      58.725  38.650  61.997  1.00  0.00           O
ATOM   1863  N   GLY A 112      59.535  38.350  64.077  1.00  0.00           N
ATOM   1865  CA  GLY A 112      60.674  39.240  63.947  1.00  0.00           C
ATOM   1868  C   GLY A 112      60.354  40.700  63.997  1.00  0.00           C
ATOM   1869  O   GLY A 112      59.325  41.170  63.527  1.00  0.00           O
ATOM   1870  N   ILE A 113      61.274  41.490  64.567  1.00  0.00           N
ATOM   1872  CA  ILE A 113      61.084  42.920  64.687  1.00  0.00           C
ATOM   1874  CB  ILE A 113      61.965  43.550  65.767  1.00  0.00           C
ATOM   1876  CG2 ILE A 113      61.875  45.090  65.667  1.00  0.00           C
ATOM   1880  CG1 ILE A 113      61.544  43.140  67.197  1.00  0.00           C
ATOM   1883  CD  ILE A 113      61.773  41.680  67.607  1.00  0.00           C
ATOM   1887  C   ILE A 113      61.245  43.620  63.327  1.00  0.00           C
ATOM   1888  O   ILE A 113      62.285  43.490  62.667  1.00  0.00           O
ATOM   1889  N   THR A 114      60.215  44.390  62.947  1.00  0.00           N
ATOM   1891  CA  THR A 114      60.105  45.210  61.747  1.00  0.00           C
ATOM   1893  CB  THR A 114      58.864  44.910  60.897  1.00  0.00           C
ATOM   1895  OG1 THR A 114      58.785  43.520  60.607  1.00  0.00           O
ATOM   1897  CG2 THR A 114      58.904  45.630  59.547  1.00  0.00           C
ATOM   1901  C   THR A 114      59.984  46.610  62.267  1.00  0.00           C
ATOM   1902  O   THR A 114      59.413  46.820  63.327  1.00  0.00           O
ATOM   1903  N   MET A 115      60.523  47.629  61.567  1.00  0.00           N
ATOM   1905  CA  MET A 115      60.415  49.010  62.017  1.00  0.00           C
ATOM   1907  CB  MET A 115      61.234  49.929  61.087  1.00  0.00           C
ATOM   1910  CG  MET A 115      61.924  51.090  61.817  1.00  0.00           C
ATOM   1913  SD  MET A 115      60.785  52.200  62.677  1.00  0.00           S
ATOM   1914  CE  MET A 115      61.994  53.250  63.487  1.00  0.00           C
ATOM   1918  C   MET A 115      58.955  49.490  62.097  1.00  0.00           C
ATOM   1919  O   MET A 115      58.545  50.120  63.077  1.00  0.00           O
ATOM   1920  N   ALA A 116      58.115  49.150  61.107  1.00  0.00           N
ATOM   1922  CA  ALA A 116      56.714  49.530  61.087  1.00  0.00           C
ATOM   1924  CB  ALA A 116      56.084  48.900  59.827  1.00  0.00           C
ATOM   1928  C   ALA A 116      55.944  49.050  62.307  1.00  0.00           C
ATOM   1929  O   ALA A 116      55.245  49.820  62.977  1.00  0.00           O
ATOM   1930  N   GLN A 117      56.164  47.770  62.667  1.00  0.00           N
ATOM   1932  CA  GLN A 117      55.733  47.170  63.907  1.00  0.00           C
ATOM   1934  CB  GLN A 117      56.124  45.690  63.927  1.00  0.00           C
ATOM   1937  CG  GLN A 117      55.464  44.870  62.797  1.00  0.00           C
ATOM   1940  CD  GLN A 117      55.805  43.380  62.867  1.00  0.00           C
ATOM   1941  OE1 GLN A 117      54.934  42.560  62.527  1.00  0.00           O
ATOM   1942  NE2 GLN A 117      57.005  43.030  63.377  1.00  0.00           N
ATOM   1945  C   GLN A 117      56.315  47.840  65.127  1.00  0.00           C
ATOM   1946  O   GLN A 117      55.565  48.250  65.997  1.00  0.00           O
ATOM   1947  N   MET A 118      57.654  48.020  65.197  1.00  0.00           N
ATOM   1949  CA  MET A 118      58.354  48.560  66.347  1.00  0.00           C
ATOM   1951  CB  MET A 118      59.884  48.539  66.137  1.00  0.00           C
ATOM   1954  CG  MET A 118      60.715  49.170  67.267  1.00  0.00           C
ATOM   1957  SD  MET A 118      60.575  48.420  68.917  1.00  0.00           S
ATOM   1958  CE  MET A 118      61.484  46.890  68.607  1.00  0.00           C
ATOM   1962  C   MET A 118      57.885  49.940  66.727  1.00  0.00           C
ATOM   1963  O   MET A 118      57.594  50.210  67.897  1.00  0.00           O
ATOM   1964  N   GLU A 119      57.675  50.860  65.757  1.00  0.00           N
ATOM   1966  CA  GLU A 119      56.965  52.100  66.017  1.00  0.00           C
ATOM   1968  CB  GLU A 119      56.924  53.000  64.737  1.00  0.00           C
ATOM   1971  CG  GLU A 119      58.265  53.720  64.387  1.00  0.00           C
ATOM   1974  CD  GLU A 119      58.444  55.110  64.977  1.00  0.00           C
ATOM   1975  OE1 GLU A 119      58.163  55.260  66.197  1.00  0.00           O
ATOM   1976  OE2 GLU A 119      58.885  56.060  64.267  1.00  0.00           O
ATOM   1977  C   GLU A 119      55.534  51.890  66.537  1.00  0.00           C
ATOM   1978  O   GLU A 119      55.144  52.450  67.557  1.00  0.00           O
ATOM   1979  N   LEU A 120      54.725  51.030  65.877  1.00  0.00           N
ATOM   1981  CA  LEU A 120      53.335  50.800  66.247  1.00  0.00           C
ATOM   1983  CB  LEU A 120      52.614  49.950  65.167  1.00  0.00           C
ATOM   1986  CG  LEU A 120      51.124  49.630  65.447  1.00  0.00           C
ATOM   1988  CD1 LEU A 120      50.264  50.890  65.437  1.00  0.00           C
ATOM   1992  CD2 LEU A 120      50.575  48.600  64.447  1.00  0.00           C
ATOM   1996  C   LEU A 120      53.115  50.160  67.617  1.00  0.00           C
ATOM   1997  O   LEU A 120      52.274  50.600  68.397  1.00  0.00           O
ATOM   1998  N   VAL A 121      53.864  49.080  67.917  1.00  0.00           N
ATOM   2000  CA  VAL A 121      53.815  48.380  69.197  1.00  0.00           C
ATOM   2002  CB  VAL A 121      54.564  47.050  69.217  1.00  0.00           C
ATOM   2004  CG1 VAL A 121      54.004  46.140  68.107  1.00  0.00           C
ATOM   2008  CG2 VAL A 121      56.094  47.210  69.077  1.00  0.00           C
ATOM   2012  C   VAL A 121      54.244  49.290  70.317  1.00  0.00           C
ATOM   2013  O   VAL A 121      53.594  49.390  71.347  1.00  0.00           O
ATOM   2014  N   MET A 122      55.324  50.060  70.117  1.00  0.00           N
ATOM   2016  CA  MET A 122      55.765  51.039  71.077  1.00  0.00           C
ATOM   2018  CB  MET A 122      57.164  51.520  70.647  1.00  0.00           C
ATOM   2021  CG  MET A 122      58.265  50.450  70.887  1.00  0.00           C
ATOM   2024  SD  MET A 122      58.274  49.670  72.537  1.00  0.00           S
ATOM   2025  CE  MET A 122      59.704  48.609  72.267  1.00  0.00           C
ATOM   2029  C   MET A 122      54.814  52.180  71.407  1.00  0.00           C
ATOM   2030  O   MET A 122      54.645  52.550  72.577  1.00  0.00           O
ATOM   2031  N   LYS A 123      54.104  52.740  70.407  1.00  0.00           N
ATOM   2033  CA  LYS A 123      52.994  53.660  70.667  1.00  0.00           C
ATOM   2035  CB  LYS A 123      52.374  54.300  69.387  1.00  0.00           C
ATOM   2038  CG  LYS A 123      53.335  54.990  68.397  1.00  0.00           C
ATOM   2041  CD  LYS A 123      54.535  55.750  68.987  1.00  0.00           C
ATOM   2044  CE  LYS A 123      55.694  55.910  67.977  1.00  0.00           C
ATOM   2047  NZ  LYS A 123      56.944  56.400  68.607  1.00  0.00           N
ATOM   2051  C   LYS A 123      51.854  53.010  71.467  1.00  0.00           C
ATOM   2052  O   LYS A 123      51.225  53.660  72.287  1.00  0.00           O
ATOM   2053  N   ALA A 124      51.544  51.720  71.207  1.00  0.00           N
ATOM   2055  CA  ALA A 124      50.485  50.950  71.857  1.00  0.00           C
ATOM   2057  CB  ALA A 124      50.184  49.740  70.967  1.00  0.00           C
ATOM   2061  C   ALA A 124      50.835  50.460  73.267  1.00  0.00           C
ATOM   2062  O   ALA A 124      49.975  50.310  74.137  1.00  0.00           O
ATOM   2063  N   ALA A 125      52.134  50.300  73.547  1.00  0.00           N
ATOM   2065  CA  ALA A 125      52.664  50.090  74.867  1.00  0.00           C
ATOM   2067  CB  ALA A 125      54.125  49.600  74.747  1.00  0.00           C
ATOM   2071  C   ALA A 125      52.624  51.340  75.737  1.00  0.00           C
ATOM   2072  O   ALA A 125      52.805  51.270  76.957  1.00  0.00           O
ATOM   2073  N   GLY A 126      52.384  52.520  75.127  1.00  0.00           N
ATOM   2075  CA  GLY A 126      52.113  53.760  75.837  1.00  0.00           C
ATOM   2078  C   GLY A 126      53.354  54.420  76.347  1.00  0.00           C
ATOM   2079  O   GLY A 126      53.335  55.320  77.177  1.00  0.00           O
ATOM   2080  N   PHE A 127      54.505  53.949  75.837  1.00  0.00           N
ATOM   2082  CA  PHE A 127      55.795  54.490  76.147  1.00  0.00           C
ATOM   2084  CB  PHE A 127      56.905  53.490  75.777  1.00  0.00           C
ATOM   2087  CG  PHE A 127      56.784  52.130  76.427  1.00  0.00           C
ATOM   2088  CD1 PHE A 127      56.484  51.940  77.787  1.00  0.00           C
ATOM   2090  CE1 PHE A 127      56.504  50.650  78.357  1.00  0.00           C
ATOM   2092  CZ  PHE A 127      56.843  49.550  77.567  1.00  0.00           C
ATOM   2094  CD2 PHE A 127      57.085  51.000  75.657  1.00  0.00           C
ATOM   2096  CE2 PHE A 127      57.145  49.720  76.207  1.00  0.00           C
ATOM   2098  C   PHE A 127      56.064  55.789  75.397  1.00  0.00           C
ATOM   2099  O   PHE A 127      55.645  56.010  74.257  1.00  0.00           O
ATOM   2100  N   LYS A 128      56.805  56.690  76.067  1.00  0.00           N
ATOM   2102  CA  LYS A 128      57.234  57.970  75.547  1.00  0.00           C
ATOM   2104  CB  LYS A 128      57.545  58.960  76.717  1.00  0.00           C
ATOM   2107  CG  LYS A 128      56.455  59.130  77.777  1.00  0.00           C
ATOM   2110  CD  LYS A 128      56.965  59.859  79.047  1.00  0.00           C
ATOM   2113  CE  LYS A 128      57.973  59.040  79.887  1.00  0.00           C
ATOM   2116  NZ  LYS A 128      58.535  59.810  81.027  1.00  0.00           N
ATOM   2120  C   LYS A 128      58.545  57.810  74.817  1.00  0.00           C
ATOM   2121  O   LYS A 128      59.515  57.280  75.377  1.00  0.00           O
ATOM   2122  N   GLU A 129      58.654  58.320  73.577  1.00  0.00           N
ATOM   2124  CA  GLU A 129      59.925  58.430  72.927  1.00  0.00           C
ATOM   2126  CB  GLU A 129      59.855  58.170  71.407  1.00  0.00           C
ATOM   2129  CG  GLU A 129      59.074  59.210  70.577  1.00  0.00           C
ATOM   2132  CD  GLU A 129      57.584  59.200  70.887  1.00  0.00           C
ATOM   2133  OE1 GLU A 129      56.913  58.220  70.467  1.00  0.00           O
ATOM   2134  OE2 GLU A 129      57.094  60.160  71.537  1.00  0.00           O
ATOM   2135  C   GLU A 129      60.625  59.730  73.337  1.00  0.00           C
ATOM   2136  O   GLU A 129      60.094  60.830  73.257  1.00  0.00           O
ATOM   2137  N   VAL A 130      61.875  59.610  73.837  1.00  0.00           N
ATOM   2139  CA  VAL A 130      62.773  60.750  73.927  1.00  0.00           C
ATOM   2141  CB  VAL A 130      63.995  60.490  74.817  1.00  0.00           C
ATOM   2143  CG1 VAL A 130      64.913  59.360  74.317  1.00  0.00           C
ATOM   2147  CG2 VAL A 130      64.803  61.790  74.967  1.00  0.00           C
ATOM   2151  C   VAL A 130      63.125  61.280  72.537  1.00  0.00           C
ATOM   2152  O   VAL A 130      63.005  62.490  72.327  1.00  0.00           O
ATOM   2153  N   LYS A 131      63.424  60.340  71.607  1.00  0.00           N
ATOM   2155  CA  LYS A 131      63.605  60.550  70.177  1.00  0.00           C
ATOM   2157  CB  LYS A 131      62.355  61.200  69.527  1.00  0.00           C
ATOM   2160  CG  LYS A 131      62.475  61.600  68.047  1.00  0.00           C
ATOM   2163  CD  LYS A 131      62.334  60.480  67.007  1.00  0.00           C
ATOM   2166  CE  LYS A 131      62.404  61.120  65.607  1.00  0.00           C
ATOM   2169  NZ  LYS A 131      62.075  60.160  64.527  1.00  0.00           N
ATOM   2173  C   LYS A 131      64.934  61.249  69.807  1.00  0.00           C
ATOM   2174  OT1 LYS A 131      65.134  62.429  70.197  1.00  0.00           O
ATOM   2175  OT2 LYS A 131      65.764  60.600  69.107  1.00  0.00           O
ATOM   2176  NH3 POPEB 132       1.694 112.829  51.147  1.00  0.00           N
ATOM   2180  C12 POPEB 132       0.724 113.649  50.357  1.00  0.00           C
ATOM   2183  C11 POPEB 132       0.524 115.039  50.997  1.00  0.00           C
ATOM   2186  P   POPEB 132      -0.904 117.219  50.627  1.00  0.00           P
ATOM   2187  O13 POPEB 132      -1.625 116.979  51.897  1.00  0.00           O
ATOM   2188  O14 POPEB 132       0.145 118.249  50.677  1.00  0.00           O
ATOM   2189  O11 POPEB 132      -1.916 117.609  49.477  1.00  0.00           O
ATOM   2190  O12 POPEB 132      -0.195 115.909  50.117  1.00  0.00           O
ATOM   2191  C1  POPEB 132      -2.245 116.829  48.317  1.00  0.00           C
ATOM   2194  C2  POPEB 132      -1.715 117.459  46.987  1.00  0.00           C
ATOM   2196  O21 POPEB 132      -2.445 116.849  45.907  1.00  0.00           O
ATOM   2197  C21 POPEB 132      -1.965 116.619  44.707  1.00  0.00           C
ATOM   2198  O22 POPEB 132      -0.885 116.899  44.247  1.00  0.00           O
ATOM   2199  C22 POPEB 132      -3.024 115.819  43.937  1.00  0.00           C
ATOM   2202  C3  POPEB 132      -0.155 117.389  46.917  1.00  0.00           C
ATOM   2205  O31 POPEB 132       0.384 118.389  46.037  1.00  0.00           O
ATOM   2206  C31 POPEB 132       1.573 118.059  45.527  1.00  0.00           C
ATOM   2207  O32 POPEB 132       2.254 117.109  45.877  1.00  0.00           O
ATOM   2208  C32 POPEB 132       1.993 119.119  44.517  1.00  0.00           C
ATOM   2211  C23 POPEB 132      -3.274 116.399  42.527  1.00  0.00           C
ATOM   2214  C24 POPEB 132      -3.924 117.799  42.577  1.00  0.00           C
ATOM   2217  C25 POPEB 132      -2.935 118.969  42.447  1.00  0.00           C
ATOM   2220  C26 POPEB 132      -2.326 119.079  41.037  1.00  0.00           C
ATOM   2223  C27 POPEB 132      -1.634 120.429  40.797  1.00  0.00           C
ATOM   2226  C28 POPEB 132      -1.114 120.569  39.357  1.00  0.00           C
ATOM   2229  C29 POPEB 132      -0.414 121.879  39.137  1.00  0.00           C
ATOM   2231 0C21 POPEB 132      -0.666 122.759  38.157  1.00  0.00           C
ATOM   2233 1C21 POPEB 132      -1.615 122.579  36.997  1.00  0.00           C
ATOM   2236 2C21 POPEB 132      -1.256 123.539  35.837  1.00  0.00           C
ATOM   2239 3C21 POPEB 132       0.145 123.299  35.247  1.00  0.00           C
ATOM   2242 4C21 POPEB 132       0.574 124.389  34.257  1.00  0.00           C
ATOM   2245 5C21 POPEB 132       0.206 124.119  32.785  1.00  0.00           C
ATOM   2248 6C21 POPEB 132       1.365 123.519  31.965  1.00  0.00           C
ATOM   2251 7C21 POPEB 132       1.125 123.559  30.455  1.00  0.00           C
ATOM   2254 8C21 POPEB 132       2.175 122.809  29.625  1.00  0.00           C
ATOM   2258  C33 POPEB 132       1.834 118.669  43.047  1.00  0.00           C
ATOM   2261  C34 POPEB 132       2.305 119.769  42.097  1.00  0.00           C
ATOM   2264  C35 POPEB 132       2.485 119.349  40.637  1.00  0.00           C
ATOM   2267  C36 POPEB 132       3.175 120.469  39.857  1.00  0.00           C
ATOM   2270  C37 POPEB 132       3.364 120.249  38.357  1.00  0.00           C
ATOM   2273  C38 POPEB 132       4.164 121.419  37.757  1.00  0.00           C
ATOM   2276  C39 POPEB 132       4.124 121.499  36.227  1.00  0.00           C
ATOM   2279 0C31 POPEB 132       4.824 122.749  35.687  1.00  0.00           C
ATOM   2282 1C31 POPEB 132       4.795 122.839  34.157  1.00  0.00           C
ATOM   2285 2C31 POPEB 132       5.353 124.179  33.647  1.00  0.00           C
ATOM   2288 3C31 POPEB 132       5.545 124.199  32.125  1.00  0.00           C
ATOM   2291 4C31 POPEB 132       5.904 125.609  31.615  1.00  0.00           C
ATOM   2294 5C31 POPEB 132       6.314 125.609  30.135  1.00  0.00           C
ATOM   2297 6C31 POPEB 132       6.524 127.019  29.585  1.00  0.00           C
ATOM   2301  NH3 POPEC 133      -0.244  49.900  13.075  1.00  0.00           N
ATOM   2305  C12 POPEC 133      -0.154  51.350  13.445  1.00  0.00           C
ATOM   2308  C11 POPEC 133       1.065  51.630  14.335  1.00  0.00           C
ATOM   2311  P   POPEC 133       1.805  53.930  15.285  1.00  0.00           P
ATOM   2312  O13 POPEC 133       0.445  54.270  15.775  1.00  0.00           O
ATOM   2313  O14 POPEC 133       2.735  53.270  16.215  1.00  0.00           O
ATOM   2314  O11 POPEC 133       2.405  55.180  14.545  1.00  0.00           O
ATOM   2315  O12 POPEC 133       1.565  52.950  14.065  1.00  0.00           O
ATOM   2316  C1  POPEC 133       3.785  55.500  14.545  1.00  0.00           C
ATOM   2319  C2  POPEC 133       4.095  56.550  15.645  1.00  0.00           C
ATOM   2321  O21 POPEC 133       4.065  55.910  16.925  1.00  0.00           O
ATOM   2322  C21 POPEC 133       5.225  55.610  17.455  1.00  0.00           C
ATOM   2323  O22 POPEC 133       6.315  56.030  17.095  1.00  0.00           O
ATOM   2324  C22 POPEC 133       5.025  54.640  18.605  1.00  0.00           C
ATOM   2327  C3  POPEC 133       3.055  57.699  15.625  1.00  0.00           C
ATOM   2330  O31 POPEC 133       3.425  58.720  16.585  1.00  0.00           O
ATOM   2331  C31 POPEC 133       2.755  58.700  17.745  1.00  0.00           C
ATOM   2332  O32 POPEC 133       1.775  58.030  17.995  1.00  0.00           O
ATOM   2333  C32 POPEC 133       3.415  59.660  18.735  1.00  0.00           C
ATOM   2336  C23 POPEC 133       4.415  55.290  19.875  1.00  0.00           C
ATOM   2339  C24 POPEC 133       4.005  54.200  20.865  1.00  0.00           C
ATOM   2342  C25 POPEC 133       3.745  54.670  22.305  1.00  0.00           C
ATOM   2345  C26 POPEC 133       5.005  54.700  23.175  1.00  0.00           C
ATOM   2348  C27 POPEC 133       4.685  54.940  24.655  1.00  0.00           C
ATOM   2351  C28 POPEC 133       5.905  55.050  25.585  1.00  0.00           C
ATOM   2354  C29 POPEC 133       6.815  53.850  25.605  1.00  0.00           C
ATOM   2356 0C21 POPEC 133       6.555  52.610  26.065  1.00  0.00           C
ATOM   2358 1C21 POPEC 133       5.305  52.060  26.725  1.00  0.00           C
ATOM   2361 2C21 POPEC 133       4.695  52.870  27.885  1.00  0.00           C
ATOM   2364 3C21 POPEC 133       3.715  52.050  28.735  1.00  0.00           C
ATOM   2367 4C21 POPEC 133       3.315  52.780  30.025  1.00  0.00           C
ATOM   2370 5C21 POPEC 133       2.155  52.140  30.795  1.00  0.00           C
ATOM   2373 6C21 POPEC 133       2.465  50.730  31.315  1.00  0.00           C
ATOM   2376 7C21 POPEC 133       1.385  50.210  32.275  1.00  0.00           C
ATOM   2379 8C21 POPEC 133       1.815  48.940  33.017  1.00  0.00           C
ATOM   2383  C33 POPEC 133       4.065  58.940  19.945  1.00  0.00           C
ATOM   2386  C34 POPEC 133       4.365  59.870  21.135  1.00  0.00           C
ATOM   2389  C35 POPEC 133       5.395  60.980  20.825  1.00  0.00           C
ATOM   2392  C36 POPEC 133       5.775  61.790  22.085  1.00  0.00           C
ATOM   2395  C37 POPEC 133       6.605  63.049  21.785  1.00  0.00           C
ATOM   2398  C38 POPEC 133       6.915  63.830  23.075  1.00  0.00           C
ATOM   2401  C39 POPEC 133       7.185  65.339  22.875  1.00  0.00           C
ATOM   2404 0C31 POPEC 133       8.635  65.680  22.495  1.00  0.00           C
ATOM   2407 1C31 POPEC 133       9.075  67.070  22.985  1.00  0.00           C
ATOM   2410 2C31 POPEC 133      10.575  67.300  22.755  1.00  0.00           C
ATOM   2413 3C31 POPEC 133      11.255  68.280  23.735  1.00  0.00           C
ATOM   2416 4C31 POPEC 133      10.935  69.760  23.495  1.00  0.00           C
ATOM   2419 5C31 POPEC 133      11.845  70.669  24.335  1.00  0.00           C
ATOM   2422 6C31 POPEC 133      11.585  72.160  24.085  1.00  0.00           C
ATOM   2426  NH3 POPED 134      69.814   4.320   9.205  1.00  0.00           N
ATOM   2430  C12 POPED 134      68.325   4.590   9.135  1.00  0.00           C
ATOM   2433  C11 POPED 134      67.914   5.730  10.095  1.00  0.00           C
ATOM   2436  P   POPED 134      66.204   7.610  10.485  1.00  0.00           P
ATOM   2437  O13 POPED 134      67.233   8.660  10.385  1.00  0.00           O
ATOM   2438  O14 POPED 134      64.835   7.960  10.075  1.00  0.00           O
ATOM   2439  O11 POPED 134      66.234   6.990  11.915  1.00  0.00           O
ATOM   2440  O12 POPED 134      66.723   6.380   9.625  1.00  0.00           O
ATOM   2441  C1  POPED 134      65.344   7.440  12.935  1.00  0.00           C
ATOM   2444  C2  POPED 134      65.584   6.540  14.165  1.00  0.00           C
ATOM   2446  O21 POPED 134      64.674   6.680  15.265  1.00  0.00           O
ATOM   2447  C21 POPED 134      63.965   7.730  15.555  1.00  0.00           C
ATOM   2448  O22 POPED 134      63.904   8.800  14.975  1.00  0.00           O
ATOM   2449  C22 POPED 134      63.285   7.430  16.905  1.00  0.00           C
ATOM   2452  C3  POPED 134      67.064   6.610  14.655  1.00  0.00           C
ATOM   2455  O31 POPED 134      67.215   6.140  16.025  1.00  0.00           O
ATOM   2456  C31 POPED 134      67.124   7.100  16.945  1.00  0.00           C
ATOM   2457  O32 POPED 134      66.944   8.280  16.715  1.00  0.00           O
ATOM   2458  C32 POPED 134      67.264   6.510  18.355  1.00  0.00           C
ATOM   2461  C23 POPED 134      61.944   8.160  17.155  1.00  0.00           C
ATOM   2464  C24 POPED 134      61.315   7.630  18.445  1.00  0.00           C
ATOM   2467  C25 POPED 134      60.285   8.570  19.095  1.00  0.00           C
ATOM   2470  C26 POPED 134      59.925   8.070  20.515  1.00  0.00           C
ATOM   2473  C27 POPED 134      59.343   9.180  21.415  1.00  0.00           C
ATOM   2476  C28 POPED 134      59.195   8.770  22.895  1.00  0.00           C
ATOM   2479  C29 POPED 134      60.523   8.540  23.585  1.00  0.00           C
ATOM   2481 0C21 POPED 134      60.875   8.930  24.825  1.00  0.00           C
ATOM   2483 1C21 POPED 134      59.995   9.610  25.845  1.00  0.00           C
ATOM   2486 2C21 POPED 134      60.184   9.030  27.265  1.00  0.00           C
ATOM   2489 3C21 POPED 134      61.574   9.290  27.855  1.00  0.00           C
ATOM   2492 4C21 POPED 134      61.604   9.220  29.385  1.00  0.00           C
ATOM   2495 5C21 POPED 134      62.894   9.800  29.995  1.00  0.00           C
ATOM   2498 6C21 POPED 134      64.083   8.840  30.015  1.00  0.00           C
ATOM   2501 7C21 POPED 134      65.354   9.520  30.555  1.00  0.00           C
ATOM   2504 8C21 POPED 134      66.575   8.600  30.685  1.00  0.00           C
ATOM   2508  C33 POPED 134      68.145   5.230  18.485  1.00  0.00           C
ATOM   2511  C34 POPED 134      67.535   4.140  19.375  1.00  0.00           C
ATOM   2514  C35 POPED 134      67.225   4.650  20.795  1.00  0.00           C
ATOM   2517  C36 POPED 134      65.724   4.870  21.035  1.00  0.00           C
ATOM   2520  C37 POPED 134      65.385   6.130  21.845  1.00  0.00           C
ATOM   2523  C38 POPED 134      63.894   6.480  21.815  1.00  0.00           C
ATOM   2526  C39 POPED 134      62.973   5.420  22.425  1.00  0.00           C
ATOM   2529 0C31 POPED 134      63.085   5.320  23.945  1.00  0.00           C
ATOM   2532 1C31 POPED 134      62.055   4.350  24.545  1.00  0.00           C
ATOM   2535 2C31 POPED 134      62.035   4.350  26.075  1.00  0.00           C
ATOM   2538 3C31 POPED 134      63.295   3.740  26.695  1.00  0.00           C
ATOM   2541 4C31 POPED 134      63.205   3.640  28.225  1.00  0.00           C
ATOM   2544 5C31 POPED 134      64.483   3.100  28.855  1.00  0.00           C
ATOM   2547 6C31 POPED 134      64.374   2.910  30.375  1.00  0.00           C
ATOM   2551  NH3 POPEE 135     105.343  44.730  11.565  1.00  0.00           N
ATOM   2555  C12 POPEE 135     104.734  45.090  12.885  1.00  0.00           C
ATOM   2558  C11 POPEE 135     105.744  45.830  13.785  1.00  0.00           C
ATOM   2561  P   POPEE 135     105.623  48.410  13.195  1.00  0.00           P
ATOM   2562  O13 POPEE 135     104.534  48.450  14.185  1.00  0.00           O
ATOM   2563  O14 POPEE 135     105.314  48.830  11.815  1.00  0.00           O
ATOM   2564  O11 POPEE 135     106.844  49.260  13.755  1.00  0.00           O
ATOM   2565  O12 POPEE 135     106.273  46.970  13.125  1.00  0.00           O
ATOM   2566  C1  POPEE 135     106.744  49.710  15.115  1.00  0.00           C
ATOM   2569  C2  POPEE 135     106.824  48.550  16.195  1.00  0.00           C
ATOM   2571  O21 POPEE 135     106.145  48.830  17.435  1.00  0.00           O
ATOM   2572  C21 POPEE 135     106.303  49.999  18.005  1.00  0.00           C
ATOM   2573  O22 POPEE 135     106.934  50.960  17.585  1.00  0.00           O
ATOM   2574  C22 POPEE 135     105.544  50.010  19.335  1.00  0.00           C
ATOM   2577  C3  POPEE 135     108.284  48.100  16.465  1.00  0.00           C
ATOM   2580  O31 POPEE 135     108.444  47.390  17.705  1.00  0.00           O
ATOM   2581  C31 POPEE 135     108.144  46.090  17.685  1.00  0.00           C
ATOM   2582  O32 POPEE 135     107.714  45.480  16.725  1.00  0.00           O
ATOM   2583  C32 POPEE 135     108.384  45.490  19.065  1.00  0.00           C
ATOM   2586  C23 POPEE 135     106.525  50.050  20.525  1.00  0.00           C
ATOM   2589  C24 POPEE 135     105.804  50.010  21.875  1.00  0.00           C
ATOM   2592  C25 POPEE 135     105.245  51.390  22.275  1.00  0.00           C
ATOM   2595  C26 POPEE 135     104.445  51.350  23.585  1.00  0.00           C
ATOM   2598  C27 POPEE 135     103.955  52.730  24.045  1.00  0.00           C
ATOM   2601  C28 POPEE 135     104.244  53.020  25.535  1.00  0.00           C
ATOM   2604  C29 POPEE 135     105.714  53.240  25.765  1.00  0.00           C
ATOM   2606 0C21 POPEE 135     106.343  53.260  26.955  1.00  0.00           C
ATOM   2608 1C21 POPEE 135     105.684  53.140  28.305  1.00  0.00           C
ATOM   2611 2C21 POPEE 135     106.154  54.250  29.245  1.00  0.00           C
ATOM   2614 3C21 POPEE 135     105.515  54.170  30.635  1.00  0.00           C
ATOM   2617 4C21 POPEE 135     105.824  55.420  31.475  1.00  0.00           C
ATOM   2620 5C21 POPEE 135     105.224  55.370  32.885  1.00  0.00           C
ATOM   2623 6C21 POPEE 135     105.494  56.670  33.657  1.00  0.00           C
ATOM   2626 7C21 POPEE 135     104.984  56.640  35.107  1.00  0.00           C
ATOM   2629 8C21 POPEE 135     105.395  57.890  35.897  1.00  0.00           C
ATOM   2633  C33 POPEE 135     107.074  45.430  19.875  1.00  0.00           C
ATOM   2636  C34 POPEE 135     107.225  45.020  21.345  1.00  0.00           C
ATOM   2639  C35 POPEE 135     107.663  46.170  22.265  1.00  0.00           C
ATOM   2642  C36 POPEE 135     107.885  45.740  23.725  1.00  0.00           C
ATOM   2645  C37 POPEE 135     108.794  46.710  24.505  1.00  0.00           C
ATOM   2648  C38 POPEE 135     108.594  46.670  26.025  1.00  0.00           C
ATOM   2651  C39 POPEE 135     108.745  45.280  26.675  1.00  0.00           C
ATOM   2654 0C31 POPEE 135     107.514  44.900  27.515  1.00  0.00           C
ATOM   2657 1C31 POPEE 135     107.705  43.600  28.305  1.00  0.00           C
ATOM   2660 2C31 POPEE 135     106.455  43.150  29.085  1.00  0.00           C
ATOM   2663 3C31 POPEE 135     105.865  44.190  30.065  1.00  0.00           C
ATOM   2666 4C31 POPEE 135     106.844  44.720  31.125  1.00  0.00           C
ATOM   2669 5C31 POPEE 135     106.135  45.610  32.145  1.00  0.00           C
ATOM   2672 6C31 POPEE 135     107.074  46.370  33.087  1.00  0.00           C
ATOM   2676  NH3 POPEF 136       1.525 107.080   9.915  1.00  0.00           N
ATOM   2680  C12 POPEF 136       2.775 107.880   9.625  1.00  0.00           C
ATOM   2683  C11 POPEF 136       2.465 109.389   9.545  1.00  0.00           C
ATOM   2686  P   POPEF 136       3.635 111.660   9.015  1.00  0.00           P
ATOM   2687  O13 POPEF 136       4.985 112.238   9.165  1.00  0.00           O
ATOM   2688  O14 POPEF 136       2.945 111.888   7.725  1.00  0.00           O
ATOM   2689  O11 POPEF 136       2.715 112.199  10.205  1.00  0.00           O
ATOM   2690  O12 POPEF 136       3.685 110.089   9.295  1.00  0.00           O
ATOM   2691  C1  POPEF 136       3.295 112.389  11.505  1.00  0.00           C
ATOM   2694  C2  POPEF 136       2.205 112.778  12.535  1.00  0.00           C
ATOM   2696  O21 POPEF 136       2.755 112.909  13.875  1.00  0.00           O
ATOM   2697  C21 POPEF 136       3.205 111.818  14.475  1.00  0.00           C
ATOM   2698  O22 POPEF 136       3.165 110.690  14.055  1.00  0.00           O
ATOM   2699  C22 POPEF 136       3.775 112.188  15.855  1.00  0.00           C
ATOM   2702  C3  POPEF 136       0.935 111.859  12.425  1.00  0.00           C
ATOM   2705  O31 POPEF 136      -0.184 112.299  13.245  1.00  0.00           O
ATOM   2706  C31 POPEF 136      -0.464 111.550  14.315  1.00  0.00           C
ATOM   2707  O32 POPEF 136       0.176 110.580  14.675  1.00  0.00           O
ATOM   2708  C32 POPEF 136      -1.684 112.079  15.075  1.00  0.00           C
ATOM   2711  C23 POPEF 136       2.775 112.089  17.035  1.00  0.00           C
ATOM   2714  C24 POPEF 136       3.475 111.919  18.385  1.00  0.00           C
ATOM   2717  C25 POPEF 136       2.495 112.028  19.565  1.00  0.00           C
ATOM   2720  C26 POPEF 136       3.235 111.859  20.895  1.00  0.00           C
ATOM   2723  C27 POPEF 136       2.335 111.969  22.125  1.00  0.00           C
ATOM   2726  C28 POPEF 136       3.085 111.690  23.445  1.00  0.00           C
ATOM   2729  C29 POPEF 136       4.135 112.729  23.755  1.00  0.00           C
ATOM   2731 0C21 POPEF 136       4.415 113.278  24.945  1.00  0.00           C
ATOM   2733 1C21 POPEF 136       3.745 112.969  26.255  1.00  0.00           C
ATOM   2736 2C21 POPEF 136       3.535 114.178  27.195  1.00  0.00           C
ATOM   2739 3C21 POPEF 136       4.845 114.839  27.665  1.00  0.00           C
ATOM   2742 4C21 POPEF 136       4.685 115.599  28.985  1.00  0.00           C
ATOM   2745 5C21 POPEF 136       5.595 116.839  29.065  1.00  0.00           C
ATOM   2748 6C21 POPEF 136       5.485 117.589  30.395  1.00  0.00           C
ATOM   2751 7C21 POPEF 136       6.015 119.019  30.305  1.00  0.00           C
ATOM   2754 8C21 POPEF 136       6.095 119.759  31.655  1.00  0.00           C
ATOM   2758  C33 POPEF 136      -1.534 111.829  16.605  1.00  0.00           C
ATOM   2761  C34 POPEF 136      -2.664 112.479  17.405  1.00  0.00           C
ATOM   2764  C35 POPEF 136      -2.474 112.399  18.935  1.00  0.00           C
ATOM   2767  C36 POPEF 136      -1.564 113.499  19.495  1.00  0.00           C
ATOM   2770  C37 POPEF 136      -1.424 113.409  21.025  1.00  0.00           C
ATOM   2773  C38 POPEF 136      -1.104 114.759  21.695  1.00  0.00           C
ATOM   2776  C39 POPEF 136      -0.624 114.619  23.155  1.00  0.00           C
ATOM   2779 0C31 POPEF 136      -1.514 113.759  24.055  1.00  0.00           C
ATOM   2782 1C31 POPEF 136      -0.794 113.298  25.325  1.00  0.00           C
ATOM   2785 2C31 POPEF 136      -1.664 112.349  26.155  1.00  0.00           C
ATOM   2788 3C31 POPEF 136      -0.934 111.650  27.315  1.00  0.00           C
ATOM   2791 4C31 POPEF 136       0.106 110.609  26.885  1.00  0.00           C
ATOM   2794 5C31 POPEF 136       0.735 109.910  28.105  1.00  0.00           C
ATOM   2797 6C31 POPEF 136       1.525 108.650  27.755  1.00  0.00           C
ATOM   2801  NH3 POPEG 137     110.354  74.590   9.265  1.00  0.00           N
ATOM   2805  C12 POPEG 137     110.995  75.929   8.995  1.00  0.00           C
ATOM   2808  C11 POPEG 137     110.084  76.810   8.105  1.00  0.00           C
ATOM   2811  P   POPEG 137     110.135  79.230   7.065  1.00  0.00           P
ATOM   2812  O13 POPEG 137     110.395  79.370   5.605  1.00  0.00           O
ATOM   2813  O14 POPEG 137     108.724  79.179   7.465  1.00  0.00           O
ATOM   2814  O11 POPEG 137     110.814  80.420   7.835  1.00  0.00           O
ATOM   2815  O12 POPEG 137     110.835  77.929   7.635  1.00  0.00           O
ATOM   2816  C1  POPEG 137     111.824  80.200   8.825  1.00  0.00           C
ATOM   2819  C2  POPEG 137     111.844  81.270   9.955  1.00  0.00           C
ATOM   2821  O21 POPEG 137     112.124  80.620  11.205  1.00  0.00           O
ATOM   2822  C21 POPEG 137     112.745  81.390  12.095  1.00  0.00           C
ATOM   2823  O22 POPEG 137     113.263  82.459  11.855  1.00  0.00           O
ATOM   2824  C22 POPEG 137     112.714  80.720  13.475  1.00  0.00           C
ATOM   2827  C3  POPEG 137     110.494  82.010  10.085  1.00  0.00           C
ATOM   2830  O31 POPEG 137     110.535  83.099  11.035  1.00  0.00           O
ATOM   2831  C31 POPEG 137     109.615  83.120  11.995  1.00  0.00           C
ATOM   2832  O32 POPEG 137     108.715  82.310  12.115  1.00  0.00           O
ATOM   2833  C32 POPEG 137     109.815  84.340  12.895  1.00  0.00           C
ATOM   2836  C23 POPEG 137     112.094  81.590  14.585  1.00  0.00           C
ATOM   2839  C24 POPEG 137     112.385  81.040  15.985  1.00  0.00           C
ATOM   2842  C25 POPEG 137     111.964  82.020  17.095  1.00  0.00           C
ATOM   2845  C26 POPEG 137     112.635  81.770  18.445  1.00  0.00           C
ATOM   2848  C27 POPEG 137     111.684  81.250  19.535  1.00  0.00           C
ATOM   2851  C28 POPEG 137     112.355  81.250  20.915  1.00  0.00           C
ATOM   2854  C29 POPEG 137     111.495  80.599  21.975  1.00  0.00           C
ATOM   2856 0C21 POPEG 137     110.784  81.200  22.945  1.00  0.00           C
ATOM   2858 1C21 POPEG 137     110.623  82.670  23.215  1.00  0.00           C
ATOM   2861 2C21 POPEG 137     111.124  83.070  24.625  1.00  0.00           C
ATOM   2864 3C21 POPEG 137     110.275  84.180  25.275  1.00  0.00           C
ATOM   2867 4C21 POPEG 137     110.824  84.580  26.645  1.00  0.00           C
ATOM   2870 5C21 POPEG 137     109.773  85.160  27.615  1.00  0.00           C
ATOM   2873 6C21 POPEG 137     108.983  86.360  27.075  1.00  0.00           C
ATOM   2876 7C21 POPEG 137     108.184  87.050  28.185  1.00  0.00           C
ATOM   2879 8C21 POPEG 137     107.273  88.170  27.675  1.00  0.00           C
ATOM   2883  C33 POPEG 137     108.684  84.529  13.945  1.00  0.00           C
ATOM   2886  C34 POPEG 137     109.025  85.600  15.005  1.00  0.00           C
ATOM   2889  C35 POPEG 137     109.734  85.000  16.225  1.00  0.00           C
ATOM   2892  C36 POPEG 137     110.163  86.050  17.265  1.00  0.00           C
ATOM   2895  C37 POPEG 137     110.744  85.400  18.525  1.00  0.00           C
ATOM   2898  C38 POPEG 137     111.245  86.420  19.565  1.00  0.00           C
ATOM   2901  C39 POPEG 137     111.954  85.740  20.745  1.00  0.00           C
ATOM   2904 0C31 POPEG 137     112.505  86.749  21.775  1.00  0.00           C
ATOM   2907 1C31 POPEG 137     113.393  86.069  22.825  1.00  0.00           C
ATOM   2910 2C31 POPEG 137     113.974  87.039  23.875  1.00  0.00           C
ATOM   2913 3C31 POPEG 137     112.895  87.729  24.705  1.00  0.00           C
ATOM   2916 4C31 POPEG 137     113.454  88.510  25.915  1.00  0.00           C
ATOM   2919 5C31 POPEG 137     112.344  89.249  26.665  1.00  0.00           C
ATOM   2922 6C31 POPEG 137     112.814  89.989  27.915  1.00  0.00           C
ATOM   2926  NH3 POPEH 138      73.374  55.530  10.595  1.00  0.00           N
ATOM   2930  C12 POPEH 138      73.413  56.190  11.925  1.00  0.00           C
ATOM   2933  C11 POPEH 138      74.465  57.310  12.015  1.00  0.00           C
ATOM   2936  P   POPEH 138      73.384  57.900  14.325  1.00  0.00           P
ATOM   2937  O13 POPEH 138      72.204  58.430  13.585  1.00  0.00           O
ATOM   2938  O14 POPEH 138      73.244  56.560  14.935  1.00  0.00           O
ATOM   2939  O11 POPEH 138      73.865  58.910  15.435  1.00  0.00           O
ATOM   2940  O12 POPEH 138      74.634  57.850  13.335  1.00  0.00           O
ATOM   2941  C1  POPEH 138      74.904  58.590  16.375  1.00  0.00           C
ATOM   2944  C2  POPEH 138      74.365  58.590  17.835  1.00  0.00           C
ATOM   2946  O21 POPEH 138      75.505  58.690  18.725  1.00  0.00           O
ATOM   2947  C21 POPEH 138      75.245  59.300  19.875  1.00  0.00           C
ATOM   2948  O22 POPEH 138      74.194  59.880  20.135  1.00  0.00           O
ATOM   2949  C22 POPEH 138      76.495  59.310  20.755  1.00  0.00           C
ATOM   2952  C3  POPEH 138      73.494  57.330  18.155  1.00  0.00           C
ATOM   2955  O31 POPEH 138      72.944  57.340  19.495  1.00  0.00           O
ATOM   2956  C31 POPEH 138      72.865  56.150  20.095  1.00  0.00           C
ATOM   2957  O32 POPEH 138      73.104  55.090  19.565  1.00  0.00           O
ATOM   2958  C32 POPEH 138      72.325  56.290  21.535  1.00  0.00           C
ATOM   2961  C23 POPEH 138      76.193  59.780  22.205  1.00  0.00           C
ATOM   2964  C24 POPEH 138      77.404  59.800  23.155  1.00  0.00           C
ATOM   2967  C25 POPEH 138      78.035  58.440  23.495  1.00  0.00           C
ATOM   2970  C26 POPEH 138      77.064  57.340  23.965  1.00  0.00           C
ATOM   2973  C27 POPEH 138      76.365  57.570  25.305  1.00  0.00           C
ATOM   2976  C28 POPEH 138      75.444  56.379  25.605  1.00  0.00           C
ATOM   2979  C29 POPEH 138      74.934  56.330  27.025  1.00  0.00           C
ATOM   2981 0C21 POPEH 138      74.654  55.210  27.725  1.00  0.00           C
ATOM   2983 1C21 POPEH 138      74.794  53.800  27.215  1.00  0.00           C
ATOM   2986 2C21 POPEH 138      75.234  52.800  28.295  1.00  0.00           C
ATOM   2989 3C21 POPEH 138      74.124  52.359  29.265  1.00  0.00           C
ATOM   2992 4C21 POPEH 138      74.614  51.220  30.175  1.00  0.00           C
ATOM   2995 5C21 POPEH 138      73.575  50.660  31.165  1.00  0.00           C
ATOM   2998 6C21 POPEH 138      73.185  51.650  32.275  1.00  0.00           C
ATOM   3001 7C21 POPEH 138      72.624  50.920  33.507  1.00  0.00           C
ATOM   3004 8C21 POPEH 138      72.215  51.870  34.637  1.00  0.00           C
ATOM   3008  C33 POPEH 138      72.553  57.650  22.245  1.00  0.00           C
ATOM   3011  C34 POPEH 138      72.114  57.629  23.725  1.00  0.00           C
ATOM   3014  C35 POPEH 138      72.535  58.900  24.485  1.00  0.00           C
ATOM   3017  C36 POPEH 138      72.195  58.860  25.985  1.00  0.00           C
ATOM   3020  C37 POPEH 138      72.895  59.990  26.765  1.00  0.00           C
ATOM   3023  C38 POPEH 138      72.524  59.999  28.255  1.00  0.00           C
ATOM   3026  C39 POPEH 138      73.413  60.940  29.095  1.00  0.00           C
ATOM   3029 0C31 POPEH 138      74.913  60.580  29.115  1.00  0.00           C
ATOM   3032 1C31 POPEH 138      75.225  59.220  29.735  1.00  0.00           C
ATOM   3035 2C31 POPEH 138      76.704  58.830  29.545  1.00  0.00           C
ATOM   3038 3C31 POPEH 138      77.093  57.620  30.395  1.00  0.00           C
ATOM   3041 4C31 POPEH 138      78.604  57.330  30.375  1.00  0.00           C
ATOM   3044 5C31 POPEH 138      78.995  56.170  31.295  1.00  0.00           C
ATOM   3047 6C31 POPEH 138      80.445  55.710  31.115  1.00  0.00           C
ATOM   3051  NH3 POPEI 139      97.674  53.749   9.455  1.00  0.00           N
ATOM   3055  C12 POPEI 139      98.535  52.690  10.085  1.00  0.00           C
ATOM   3058  C11 POPEI 139      98.134  51.280   9.635  1.00  0.00           C
ATOM   3061  P   POPEI 139      98.694  48.810  10.155  1.00  0.00           P
ATOM   3062  O13 POPEI 139      97.724  48.609   9.055  1.00  0.00           O
ATOM   3063  O14 POPEI 139      99.955  48.020  10.085  1.00  0.00           O
ATOM   3064  O11 POPEI 139      97.954  48.560  11.525  1.00  0.00           O
ATOM   3065  O12 POPEI 139      99.053  50.350  10.215  1.00  0.00           O
ATOM   3066  C1  POPEI 139      98.475  47.570  12.435  1.00  0.00           C
ATOM   3069  C2  POPEI 139      98.284  48.020  13.905  1.00  0.00           C
ATOM   3071  O21 POPEI 139      98.535  46.880  14.745  1.00  0.00           O
ATOM   3072  C21 POPEI 139      99.044  47.220  15.915  1.00  0.00           C
ATOM   3073  O22 POPEI 139      99.454  48.320  16.235  1.00  0.00           O
ATOM   3074  C22 POPEI 139      98.865  46.060  16.885  1.00  0.00           C
ATOM   3077  C3  POPEI 139      96.844  48.570  14.135  1.00  0.00           C
ATOM   3080  O31 POPEI 139      96.495  48.660  15.545  1.00  0.00           O
ATOM   3081  C31 POPEI 139      96.075  49.840  15.985  1.00  0.00           C
ATOM   3082  O32 POPEI 139      95.975  50.860  15.325  1.00  0.00           O
ATOM   3083  C32 POPEI 139      95.555  49.720  17.415  1.00  0.00           C
ATOM   3086  C23 POPEI 139      97.904  46.540  17.985  1.00  0.00           C
ATOM   3089  C24 POPEI 139      97.924  45.620  19.205  1.00  0.00           C
ATOM   3092  C25 POPEI 139      96.945  46.090  20.275  1.00  0.00           C
ATOM   3095  C26 POPEI 139      97.115  45.300  21.575  1.00  0.00           C
ATOM   3098  C27 POPEI 139      96.525  46.020  22.785  1.00  0.00           C
ATOM   3101  C28 POPEI 139      97.134  45.510  24.095  1.00  0.00           C
ATOM   3104  C29 POPEI 139      96.805  46.379  25.285  1.00  0.00           C
ATOM   3106 0C21 POPEI 139      97.003  46.030  26.565  1.00  0.00           C
ATOM   3108 1C21 POPEI 139      97.535  44.690  27.035  1.00  0.00           C
ATOM   3111 2C21 POPEI 139      96.785  44.160  28.275  1.00  0.00           C
ATOM   3114 3C21 POPEI 139      97.334  44.730  29.595  1.00  0.00           C
ATOM   3117 4C21 POPEI 139      96.553  44.200  30.815  1.00  0.00           C
ATOM   3120 5C21 POPEI 139      97.255  44.420  32.165  1.00  0.00           C
ATOM   3123 6C21 POPEI 139      96.483  43.850  33.357  1.00  0.00           C
ATOM   3126 7C21 POPEI 139      97.285  43.820  34.667  1.00  0.00           C
ATOM   3129 8C21 POPEI 139      96.455  43.350  35.857  1.00  0.00           C
ATOM   3133  C33 POPEI 139      96.413  50.390  18.515  1.00  0.00           C
ATOM   3136  C34 POPEI 139      95.574  50.660  19.775  1.00  0.00           C
ATOM   3139  C35 POPEI 139      95.135  49.400  20.525  1.00  0.00           C
ATOM   3142  C36 POPEI 139      94.074  49.680  21.595  1.00  0.00           C
ATOM   3145  C37 POPEI 139      93.605  48.390  22.285  1.00  0.00           C
ATOM   3148  C38 POPEI 139      92.584  48.630  23.395  1.00  0.00           C
ATOM   3151  C39 POPEI 139      92.143  47.300  24.035  1.00  0.00           C
ATOM   3154 0C31 POPEI 139      91.264  47.490  25.285  1.00  0.00           C
ATOM   3157 1C31 POPEI 139      90.903  46.140  25.925  1.00  0.00           C
ATOM   3160 2C31 POPEI 139      90.385  46.249  27.365  1.00  0.00           C
ATOM   3163 3C31 POPEI 139      91.505  46.520  28.385  1.00  0.00           C
ATOM   3166 4C31 POPEI 139      91.075  46.130  29.805  1.00  0.00           C
ATOM   3169 5C31 POPEI 139      92.164  46.370  30.855  1.00  0.00           C
ATOM   3172 6C31 POPEI 139      91.733  45.920  32.255  1.00  0.00           C
ATOM   3176  NH3 POPEJ 140      34.225  73.309  51.707  1.00  0.00           N
ATOM   3180  C12 POPEJ 140      34.514  74.330  50.627  1.00  0.00           C
ATOM   3183  C11 POPEJ 140      34.625  75.770  51.167  1.00  0.00           C
ATOM   3186  P   POPEJ 140      36.304  77.290  52.567  1.00  0.00           P
ATOM   3187  O13 POPEJ 140      36.655  76.980  53.987  1.00  0.00           O
ATOM   3188  O14 POPEJ 140      35.305  78.350  52.317  1.00  0.00           O
ATOM   3189  O11 POPEJ 140      37.575  77.670  51.717  1.00  0.00           O
ATOM   3190  O12 POPEJ 140      35.834  75.940  51.897  1.00  0.00           O
ATOM   3191  C1  POPEJ 140      38.364  76.730  50.977  1.00  0.00           C
ATOM   3194  C2  POPEJ 140      37.955  76.590  49.487  1.00  0.00           C
ATOM   3196  O21 POPEJ 140      39.045  75.949  48.797  1.00  0.00           O
ATOM   3197  C21 POPEJ 140      38.834  74.679  48.497  1.00  0.00           C
ATOM   3198  O22 POPEJ 140      37.875  74.010  48.857  1.00  0.00           O
ATOM   3199  C22 POPEJ 140      39.975  74.130  47.647  1.00  0.00           C
ATOM   3202  C3  POPEJ 140      37.694  77.950  48.757  1.00  0.00           C
ATOM   3205  O31 POPEJ 140      37.444  77.710  47.357  1.00  0.00           O
ATOM   3206  C31 POPEJ 140      38.315  77.980  46.367  1.00  0.00           C
ATOM   3207  O32 POPEJ 140      38.315  77.420  45.287  1.00  0.00           O
ATOM   3208  C32 POPEJ 140      39.275  79.120  46.717  1.00  0.00           C
ATOM   3211  C23 POPEJ 140      39.465  73.070  46.647  1.00  0.00           C
ATOM   3214  C24 POPEJ 140      40.473  72.760  45.527  1.00  0.00           C
ATOM   3217  C25 POPEJ 140      40.184  71.440  44.797  1.00  0.00           C
ATOM   3220  C26 POPEJ 140      38.725  71.279  44.357  1.00  0.00           C
ATOM   3223  C27 POPEJ 140      38.445  70.080  43.447  1.00  0.00           C
ATOM   3226  C28 POPEJ 140      38.804  68.700  44.037  1.00  0.00           C
ATOM   3229  C29 POPEJ 140      40.205  68.270  43.657  1.00  0.00           C
ATOM   3231 0C21 POPEJ 140      40.555  67.300  42.797  1.00  0.00           C
ATOM   3233 1C21 POPEJ 140      39.635  66.379  42.047  1.00  0.00           C
ATOM   3236 2C21 POPEJ 140      39.345  66.799  40.597  1.00  0.00           C
ATOM   3239 3C21 POPEJ 140      40.564  66.740  39.657  1.00  0.00           C
ATOM   3242 4C21 POPEJ 140      40.114  66.799  38.197  1.00  0.00           C
ATOM   3245 5C21 POPEJ 140      41.254  66.770  37.177  1.00  0.00           C
ATOM   3248 6C21 POPEJ 140      40.715  66.550  35.757  1.00  0.00           C
ATOM   3251 7C21 POPEJ 140      41.735  66.830  34.647  1.00  0.00           C
ATOM   3254 8C21 POPEJ 140      41.245  66.430  33.257  1.00  0.00           C
ATOM   3258  C33 POPEJ 140      39.964  79.749  45.477  1.00  0.00           C
ATOM   3261  C34 POPEJ 140      40.934  80.859  45.887  1.00  0.00           C
ATOM   3264  C35 POPEJ 140      41.784  81.400  44.727  1.00  0.00           C
ATOM   3267  C36 POPEJ 140      41.035  82.430  43.867  1.00  0.00           C
ATOM   3270  C37 POPEJ 140      41.665  82.609  42.487  1.00  0.00           C
ATOM   3273  C38 POPEJ 140      40.895  83.639  41.647  1.00  0.00           C
ATOM   3276  C39 POPEJ 140      41.114  83.480  40.137  1.00  0.00           C
ATOM   3279 0C31 POPEJ 140      40.245  84.470  39.357  1.00  0.00           C
ATOM   3282 1C31 POPEJ 140      40.333  84.270  37.847  1.00  0.00           C
ATOM   3285 2C31 POPEJ 140      39.395  85.229  37.107  1.00  0.00           C
ATOM   3288 3C31 POPEJ 140      39.364  84.959  35.607  1.00  0.00           C
ATOM   3291 4C31 POPEJ 140      38.465  85.940  34.847  1.00  0.00           C
ATOM   3294 5C31 POPEJ 140      38.455  85.660  33.337  1.00  0.00           C
ATOM   3297 6C31 POPEJ 140      37.604  86.670  32.555  1.00  0.00           C
ATOM   3301  NH3 POPEK 141     107.945 122.579   9.365  1.00  0.00           N
ATOM   3305  C12 POPEK 141     108.824 122.468   8.145  1.00  0.00           C
ATOM   3308  C11 POPEK 141     109.604 123.779   7.905  1.00  0.00           C
ATOM   3311  P   POPEK 141     110.725 125.669   9.345  1.00  0.00           P
ATOM   3312  O13 POPEK 141     111.854 125.689  10.285  1.00  0.00           O
ATOM   3313  O14 POPEK 141     110.795 126.519   8.135  1.00  0.00           O
ATOM   3314  O11 POPEK 141     109.445 126.159  10.105  1.00  0.00           O
ATOM   3315  O12 POPEK 141     110.303 124.149   9.095  1.00  0.00           O
ATOM   3316  C1  POPEK 141     109.165 125.708  11.425  1.00  0.00           C
ATOM   3319  C2  POPEK 141     108.225 126.738  12.075  1.00  0.00           C
ATOM   3321  O21 POPEK 141     108.344 126.748  13.515  1.00  0.00           O
ATOM   3322  C21 POPEK 141     107.885 125.719  14.175  1.00  0.00           C
ATOM   3323  O22 POPEK 141     107.584 124.629  13.725  1.00  0.00           O
ATOM   3324  C22 POPEK 141     107.775 126.089  15.645  1.00  0.00           C
ATOM   3327  C3  POPEK 141     106.754 126.668  11.575  1.00  0.00           C
ATOM   3330  O31 POPEK 141     105.995 127.699  12.235  1.00  0.00           O
ATOM   3331  C31 POPEK 141     104.874 127.359  12.835  1.00  0.00           C
ATOM   3332  O32 POPEK 141     104.184 126.379  12.615  1.00  0.00           O
ATOM   3333  C32 POPEK 141     104.634 128.339  13.985  1.00  0.00           C
ATOM   3336  C23 POPEK 141     108.554 125.079  16.505  1.00  0.00           C
ATOM   3339  C24 POPEK 141     108.113 125.109  17.975  1.00  0.00           C
ATOM   3342  C25 POPEK 141     109.014 124.229  18.845  1.00  0.00           C
ATOM   3345  C26 POPEK 141     108.824 122.729  18.625  1.00  0.00           C
ATOM   3348  C27 POPEK 141     110.044 121.899  19.055  1.00  0.00           C
ATOM   3351  C28 POPEK 141     109.865 120.399  18.815  1.00  0.00           C
ATOM   3354  C29 POPEK 141     108.705 119.859  19.615  1.00  0.00           C
ATOM   3356 0C21 POPEK 141     108.815 119.128  20.735  1.00  0.00           C
ATOM   3358 1C21 POPEK 141     110.124 118.669  21.335  1.00  0.00           C
ATOM   3361 2C21 POPEK 141     109.955 117.428  22.215  1.00  0.00           C
ATOM   3364 3C21 POPEK 141     109.394 117.759  23.605  1.00  0.00           C
ATOM   3367 4C21 POPEK 141     109.274 116.488  24.455  1.00  0.00           C
ATOM   3370 5C21 POPEK 141     109.145 116.748  25.965  1.00  0.00           C
ATOM   3373 6C21 POPEK 141     108.024 117.729  26.325  1.00  0.00           C
ATOM   3376 7C21 POPEK 141     107.495 117.498  27.745  1.00  0.00           C
ATOM   3379 8C21 POPEK 141     106.564 118.609  28.245  1.00  0.00           C
ATOM   3383  C33 POPEK 141     104.174 127.649  15.285  1.00  0.00           C
ATOM   3386  C34 POPEK 141     104.594 128.479  16.495  1.00  0.00           C
ATOM   3389  C35 POPEK 141     104.074 127.949  17.835  1.00  0.00           C
ATOM   3392  C36 POPEK 141     104.934 128.438  19.005  1.00  0.00           C
ATOM   3395  C37 POPEK 141     104.274 128.259  20.375  1.00  0.00           C
ATOM   3398  C38 POPEK 141     105.224 128.718  21.495  1.00  0.00           C
ATOM   3401  C39 POPEK 141     104.574 128.818  22.875  1.00  0.00           C
ATOM   3404 0C31 POPEK 141     104.373 127.479  23.595  1.00  0.00           C
ATOM   3407 1C31 POPEK 141     104.855 127.559  25.055  1.00  0.00           C
ATOM   3410 2C31 POPEK 141     104.434 126.369  25.905  1.00  0.00           C
ATOM   3413 3C31 POPEK 141     105.473 126.068  26.985  1.00  0.00           C
ATOM   3416 4C31 POPEK 141     105.093 124.958  27.965  1.00  0.00           C
ATOM   3419 5C31 POPEK 141     106.255 124.668  28.915  1.00  0.00           C
ATOM   3422 6C31 POPEK 141     106.005 123.539  29.905  1.00  0.00           C
ATOM   3426  NH3 POPEL 142      39.575 105.300  12.625  1.00  0.00           N
ATOM   3430  C12 POPEL 142      40.755 105.390  11.685  1.00  0.00           C
ATOM   3433  C11 POPEL 142      40.555 106.490  10.635  1.00  0.00           C
ATOM   3436  P   POPEL 142      42.475 108.310  10.345  1.00  0.00           P
ATOM   3437  O13 POPEL 142      43.734 108.109  11.105  1.00  0.00           O
ATOM   3438  O14 POPEL 142      42.635 108.990   9.055  1.00  0.00           O
ATOM   3439  O11 POPEL 142      41.414 109.089  11.245  1.00  0.00           O
ATOM   3440  O12 POPEL 142      41.815 106.899  10.125  1.00  0.00           O
ATOM   3441  C1  POPEL 142      41.825 110.089  12.195  1.00  0.00           C
ATOM   3444  C2  POPEL 142      41.714 109.609  13.665  1.00  0.00           C
ATOM   3446  O21 POPEL 142      42.325 110.639  14.465  1.00  0.00           O
ATOM   3447  C21 POPEL 142      42.104 110.580  15.765  1.00  0.00           C
ATOM   3448  O22 POPEL 142      41.154 110.029  16.305  1.00  0.00           O
ATOM   3449  C22 POPEL 142      43.335 111.169  16.435  1.00  0.00           C
ATOM   3452  C3  POPEL 142      42.454 108.249  13.885  1.00  0.00           C
ATOM   3455  O31 POPEL 142      42.535 107.790  15.255  1.00  0.00           O
ATOM   3456  C31 POPEL 142      41.484 107.090  15.695  1.00  0.00           C
ATOM   3457  O32 POPEL 142      40.545 106.740  15.005  1.00  0.00           O
ATOM   3458  C32 POPEL 142      41.735 106.759  17.165  1.00  0.00           C
ATOM   3461  C23 POPEL 142      43.225 111.330  17.965  1.00  0.00           C
ATOM   3464  C24 POPEL 142      42.274 112.438  18.415  1.00  0.00           C
ATOM   3467  C25 POPEL 142      42.145 112.508  19.945  1.00  0.00           C
ATOM   3470  C26 POPEL 142      41.084 111.540  20.495  1.00  0.00           C
ATOM   3473  C27 POPEL 142      41.175 111.290  22.005  1.00  0.00           C
ATOM   3476  C28 POPEL 142      40.695 112.438  22.915  1.00  0.00           C
ATOM   3479  C29 POPEL 142      41.653 113.599  23.045  1.00  0.00           C
ATOM   3481 0C21 POPEL 142      41.414 114.879  22.725  1.00  0.00           C
ATOM   3483 1C21 POPEL 142      40.135 115.418  22.135  1.00  0.00           C
ATOM   3486 2C21 POPEL 142      39.164 116.059  23.155  1.00  0.00           C
ATOM   3489 3C21 POPEL 142      39.315 117.589  23.295  1.00  0.00           C
ATOM   3492 4C21 POPEL 142      40.575 118.089  24.015  1.00  0.00           C
ATOM   3495 5C21 POPEL 142      40.663 117.638  25.485  1.00  0.00           C
ATOM   3498 6C21 POPEL 142      41.755 118.399  26.255  1.00  0.00           C
ATOM   3501 7C21 POPEL 142      41.905 117.939  27.705  1.00  0.00           C
ATOM   3504 8C21 POPEL 142      43.005 118.678  28.465  1.00  0.00           C
ATOM   3508  C33 POPEL 142      40.455 106.690  18.025  1.00  0.00           C
ATOM   3511  C34 POPEL 142      40.785 106.470  19.515  1.00  0.00           C
ATOM   3514  C35 POPEL 142      39.575 106.530  20.455  1.00  0.00           C
ATOM   3517  C36 POPEL 142      38.944 107.930  20.585  1.00  0.00           C
ATOM   3520  C37 POPEL 142      37.554 107.909  21.255  1.00  0.00           C
ATOM   3523  C38 POPEL 142      37.575 107.330  22.675  1.00  0.00           C
ATOM   3526  C39 POPEL 142      36.214 107.410  23.375  1.00  0.00           C
ATOM   3529 0C31 POPEL 142      36.274 106.830  24.785  1.00  0.00           C
ATOM   3532 1C31 POPEL 142      34.925 106.869  25.485  1.00  0.00           C
ATOM   3535 2C31 POPEL 142      34.984 106.270  26.895  1.00  0.00           C
ATOM   3538 3C31 POPEL 142      33.594 106.230  27.525  1.00  0.00           C
ATOM   3541 4C31 POPEL 142      33.585 105.639  28.935  1.00  0.00           C
ATOM   3544 5C31 POPEL 142      32.215 105.830  29.575  1.00  0.00           C
ATOM   3547 6C31 POPEL 142      32.115 105.250  30.975  1.00  0.00           C
ATOM   3551  NH3 POPEM 143     108.815  55.710  12.875  1.00  0.00           N
ATOM   3555  C12 POPEM 143     108.885  56.740  11.765  1.00  0.00           C
ATOM   3558  C11 POPEM 143     108.895  58.180  12.335  1.00  0.00           C
ATOM   3561  P   POPEM 143     107.234  60.199  11.985  1.00  0.00           P
ATOM   3562  O13 POPEM 143     107.304  61.370  11.075  1.00  0.00           O
ATOM   3563  O14 POPEM 143     105.893  59.660  12.265  1.00  0.00           O
ATOM   3564  O11 POPEM 143     107.924  60.620  13.335  1.00  0.00           O
ATOM   3565  O12 POPEM 143     108.195  59.070  11.465  1.00  0.00           O
ATOM   3566  C1  POPEM 143     107.365  60.260  14.595  1.00  0.00           C
ATOM   3569  C2  POPEM 143     108.484  60.310  15.665  1.00  0.00           C
ATOM   3571  O21 POPEM 143     108.184  59.580  16.875  1.00  0.00           O
ATOM   3572  C21 POPEM 143     106.924  59.260  17.185  1.00  0.00           C
ATOM   3573  O22 POPEM 143     106.525  58.130  17.385  1.00  0.00           O
ATOM   3574  C22 POPEM 143     106.084  60.530  17.405  1.00  0.00           C
ATOM   3577  C3  POPEM 143     108.955  61.790  15.915  1.00  0.00           C
ATOM   3580  O31 POPEM 143     110.214  61.980  16.565  1.00  0.00           O
ATOM   3581  C31 POPEM 143     110.634  61.190  17.545  1.00  0.00           C
ATOM   3582  O32 POPEM 143     111.674  60.560  17.505  1.00  0.00           O
ATOM   3583  C32 POPEM 143     109.745  61.320  18.785  1.00  0.00           C
ATOM   3586  C23 POPEM 143     105.233  60.480  18.695  1.00  0.00           C
ATOM   3589  C24 POPEM 143     104.394  61.750  18.885  1.00  0.00           C
ATOM   3592  C25 POPEM 143     105.184  63.070  18.985  1.00  0.00           C
ATOM   3595  C26 POPEM 143     105.954  63.270  20.295  1.00  0.00           C
ATOM   3598  C27 POPEM 143     105.564  64.590  20.985  1.00  0.00           C
ATOM   3601  C28 POPEM 143     106.014  64.660  22.455  1.00  0.00           C
ATOM   3604  C29 POPEM 143     105.415  65.840  23.155  1.00  0.00           C
ATOM   3606 0C21 POPEM 143     106.105  66.729  23.875  1.00  0.00           C
ATOM   3608 1C21 POPEM 143     107.584  66.640  24.145  1.00  0.00           C
ATOM   3611 2C21 POPEM 143     108.094  67.810  24.995  1.00  0.00           C
ATOM   3614 3C21 POPEM 143     107.465  67.800  26.395  1.00  0.00           C
ATOM   3617 4C21 POPEM 143     108.123  68.810  27.335  1.00  0.00           C
ATOM   3620 5C21 POPEM 143     107.285  69.020  28.605  1.00  0.00           C
ATOM   3623 6C21 POPEM 143     107.994  69.930  29.615  1.00  0.00           C
ATOM   3626 7C21 POPEM 143     108.024  71.400  29.185  1.00  0.00           C
ATOM   3629 8C21 POPEM 143     109.135  72.179  29.885  1.00  0.00           C
ATOM   3633  C33 POPEM 143     109.634  59.999  19.605  1.00  0.00           C
ATOM   3636  C34 POPEM 143     108.605  60.140  20.725  1.00  0.00           C
ATOM   3639  C35 POPEM 143     107.764  58.890  20.995  1.00  0.00           C
ATOM   3642  C36 POPEM 143     108.554  57.790  21.705  1.00  0.00           C
ATOM   3645  C37 POPEM 143     107.615  56.640  22.105  1.00  0.00           C
ATOM   3648  C38 POPEM 143     108.304  55.450  22.785  1.00  0.00           C
ATOM   3651  C39 POPEM 143     109.093  55.789  24.055  1.00  0.00           C
ATOM   3654 0C31 POPEM 143     108.295  56.630  25.065  1.00  0.00           C
ATOM   3657 1C31 POPEM 143     108.974  56.710  26.435  1.00  0.00           C
ATOM   3660 2C31 POPEM 143     108.253  57.690  27.375  1.00  0.00           C
ATOM   3663 3C31 POPEM 143     108.635  57.540  28.855  1.00  0.00           C
ATOM   3666 4C31 POPEM 143     110.145  57.640  29.125  1.00  0.00           C
ATOM   3669 5C31 POPEM 143     110.454  57.730  30.625  1.00  0.00           C
ATOM   3672 6C31 POPEM 143     111.945  57.870  30.955  1.00  0.00           C
ATOM   3676  NH3 POPEN 144       0.365 121.128  50.617  1.00  0.00           N
ATOM   3680  C12 POPEN 144       1.505 122.019  50.217  1.00  0.00           C
ATOM   3683  C11 POPEN 144       1.883 122.959  51.337  1.00  0.00           C
ATOM   3686  P   POPEN 144       3.194 125.098  50.677  1.00  0.00           P
ATOM   3687  O13 POPEN 144       2.244 125.819  51.557  1.00  0.00           O
ATOM   3688  O14 POPEN 144       4.614 125.509  50.777  1.00  0.00           O
ATOM   3689  O11 POPEN 144       2.694 125.119  49.177  1.00  0.00           O
ATOM   3690  O12 POPEN 144       3.133 123.549  50.997  1.00  0.00           O
ATOM   3691  C1  POPEN 144       3.534 125.658  48.157  1.00  0.00           C
ATOM   3694  C2  POPEN 144       2.783 125.708  46.807  1.00  0.00           C
ATOM   3696  O21 POPEN 144       3.784 125.819  45.777  1.00  0.00           O
ATOM   3697  C21 POPEN 144       4.155 124.729  45.097  1.00  0.00           C
ATOM   3698  O22 POPEN 144       5.304 124.439  44.827  1.00  0.00           O
ATOM   3699  C22 POPEN 144       2.935 123.929  44.587  1.00  0.00           C
ATOM   3702  C3  POPEN 144       1.785 126.888  46.697  1.00  0.00           C
ATOM   3705  O31 POPEN 144       1.114 126.829  45.427  1.00  0.00           O
ATOM   3706  C31 POPEN 144       0.166 127.729  45.227  1.00  0.00           C
ATOM   3707  O32 POPEN 144      -0.246 128.549  46.017  1.00  0.00           O
ATOM   3708  C32 POPEN 144      -0.335 127.518  43.787  1.00  0.00           C
ATOM   3711  C23 POPEN 144       3.114 123.479  43.117  1.00  0.00           C
ATOM   3714  C24 POPEN 144       2.935 124.668  42.167  1.00  0.00           C
ATOM   3717  C25 POPEN 144       3.205 124.329  40.687  1.00  0.00           C
ATOM   3720  C26 POPEN 144       3.744 125.558  39.947  1.00  0.00           C
ATOM   3723  C27 POPEN 144       3.655 125.439  38.417  1.00  0.00           C
ATOM   3726  C28 POPEN 144       2.244 125.708  37.867  1.00  0.00           C
ATOM   3729  C29 POPEN 144       1.895 127.168  38.047  1.00  0.00           C
ATOM   3731 0C21 POPEN 144       2.053 128.138  37.137  1.00  0.00           C
ATOM   3733 1C21 POPEN 144       2.573 127.959  35.727  1.00  0.00           C
ATOM   3736 2C21 POPEN 144       1.405 128.128  34.737  1.00  0.00           C
ATOM   3739 3C21 POPEN 144       1.694 127.629  33.317  1.00  0.00           C
ATOM   3742 4C21 POPEN 144       0.633 128.158  32.345  1.00  0.00           C
ATOM   3745 5C21 POPEN 144       0.845 127.738  30.885  1.00  0.00           C
ATOM   3748 6C21 POPEN 144       2.114 128.309  30.225  1.00  0.00           C
ATOM   3751 7C21 POPEN 144       2.074 129.828  30.025  1.00  0.00           C
ATOM   3754 8C21 POPEN 144       3.354 130.369  29.365  1.00  0.00           C
ATOM   3758  C33 POPEN 144      -1.725 128.138  43.497  1.00  0.00           C
ATOM   3761  C34 POPEN 144      -1.664 129.339  42.537  1.00  0.00           C
ATOM   3764  C35 POPEN 144      -1.505 128.909  41.077  1.00  0.00           C
ATOM   3767  C36 POPEN 144      -1.454 130.079  40.077  1.00  0.00           C
ATOM   3770  C37 POPEN 144      -1.405 129.559  38.637  1.00  0.00           C
ATOM   3773  C38 POPEN 144      -1.536 130.658  37.587  1.00  0.00           C
ATOM   3776  C39 POPEN 144      -1.884 130.079  36.217  1.00  0.00           C
ATOM   3779 0C31 POPEN 144      -2.375 131.149  35.227  1.00  0.00           C
ATOM   3782 1C31 POPEN 144      -2.856 130.539  33.907  1.00  0.00           C
ATOM   3785 2C31 POPEN 144      -3.644 131.518  33.027  1.00  0.00           C
ATOM   3788 3C31 POPEN 144      -2.786 132.568  32.305  1.00  0.00           C
ATOM   3791 4C31 POPEN 144      -3.516 133.259  31.135  1.00  0.00           C
ATOM   3794 5C31 POPEN 144      -2.695 134.369  30.475  1.00  0.00           C
ATOM   3797 6C31 POPEN 144      -3.436 135.059  29.325  1.00  0.00           C
ATOM   3801  NH3 POPEO 145      89.944  65.060  50.787  1.00  0.00           N
ATOM   3805  C12 POPEO 145      89.844  65.240  52.277  1.00  0.00           C
ATOM   3808  C11 POPEO 145      90.555  66.539  52.707  1.00  0.00           C
ATOM   3811  P   POPEO 145      88.874  68.330  51.857  1.00  0.00           P
ATOM   3812  O13 POPEO 145      88.495  68.620  53.247  1.00  0.00           O
ATOM   3813  O14 POPEO 145      87.945  67.480  51.087  1.00  0.00           O
ATOM   3814  O11 POPEO 145      89.123  69.679  51.087  1.00  0.00           O
ATOM   3815  O12 POPEO 145      90.285  67.609  51.817  1.00  0.00           O
ATOM   3816  C1  POPEO 145      90.424  70.270  50.907  1.00  0.00           C
ATOM   3819  C2  POPEO 145      90.585  70.690  49.417  1.00  0.00           C
ATOM   3821  O21 POPEO 145      90.494  69.550  48.547  1.00  0.00           O
ATOM   3822  C21 POPEO 145      91.385  68.600  48.707  1.00  0.00           C
ATOM   3823  O22 POPEO 145      92.374  68.610  49.427  1.00  0.00           O
ATOM   3824  C22 POPEO 145      91.065  67.459  47.747  1.00  0.00           C
ATOM   3827  C3  POPEO 145      91.794  71.600  49.047  1.00  0.00           C
ATOM   3830  O31 POPEO 145      91.695  72.080  47.677  1.00  0.00           O
ATOM   3831  C31 POPEO 145      92.434  71.499  46.737  1.00  0.00           C
ATOM   3832  O32 POPEO 145      93.134  70.510  46.867  1.00  0.00           O
ATOM   3833  C32 POPEO 145      92.225  72.280  45.437  1.00  0.00           C
ATOM   3836  C23 POPEO 145      92.204  67.199  46.747  1.00  0.00           C
ATOM   3839  C24 POPEO 145      91.695  66.840  45.347  1.00  0.00           C
ATOM   3842  C25 POPEO 145      92.833  66.460  44.407  1.00  0.00           C
ATOM   3845  C26 POPEO 145      92.413  66.390  42.937  1.00  0.00           C
ATOM   3848  C27 POPEO 145      93.544  65.870  42.027  1.00  0.00           C
ATOM   3851  C28 POPEO 145      93.094  65.619  40.577  1.00  0.00           C
ATOM   3854  C29 POPEO 145      92.663  66.890  39.877  1.00  0.00           C
ATOM   3856 0C21 POPEO 145      91.404  67.350  39.757  1.00  0.00           C
ATOM   3858 1C21 POPEO 145      90.154  66.729  40.317  1.00  0.00           C
ATOM   3861 2C21 POPEO 145      89.405  67.660  41.287  1.00  0.00           C
ATOM   3864 3C21 POPEO 145      88.705  68.849  40.617  1.00  0.00           C
ATOM   3867 4C21 POPEO 145      87.615  69.450  41.527  1.00  0.00           C
ATOM   3870 5C21 POPEO 145      87.264  70.910  41.227  1.00  0.00           C
ATOM   3873 6C21 POPEO 145      88.403  71.870  41.557  1.00  0.00           C
ATOM   3876 7C21 POPEO 145      88.035  73.330  41.347  1.00  0.00           C
ATOM   3879 8C21 POPEO 145      89.233  74.260  41.537  1.00  0.00           C
ATOM   3883  C33 POPEO 145      93.164  71.810  44.297  1.00  0.00           C
ATOM   3886  C34 POPEO 145      92.635  70.560  43.587  1.00  0.00           C
ATOM   3889  C35 POPEO 145      92.094  70.840  42.177  1.00  0.00           C
ATOM   3892  C36 POPEO 145      93.234  71.010  41.157  1.00  0.00           C
ATOM   3895  C37 POPEO 145      92.714  71.150  39.727  1.00  0.00           C
ATOM   3898  C38 POPEO 145      93.855  71.250  38.707  1.00  0.00           C
ATOM   3901  C39 POPEO 145      93.335  71.289  37.277  1.00  0.00           C
ATOM   3904 0C31 POPEO 145      94.475  71.300  36.247  1.00  0.00           C
ATOM   3907 1C31 POPEO 145      93.964  71.510  34.807  1.00  0.00           C
ATOM   3910 2C31 POPEO 145      95.074  71.410  33.757  1.00  0.00           C
ATOM   3913 3C31 POPEO 145      96.205  72.420  33.967  1.00  0.00           C
ATOM   3916 4C31 POPEO 145      97.245  72.410  32.835  1.00  0.00           C
ATOM   3919 5C31 POPEO 145      98.384  73.400  33.097  1.00  0.00           C
ATOM   3922 6C31 POPEO 145      99.643  73.099  32.285  1.00  0.00           C
ATOM   3926  NH3 POPEP 146      17.185 121.809   8.675  1.00  0.00           N
ATOM   3930  C12 POPEP 146      16.545 120.539   9.165  1.00  0.00           C
ATOM   3933  C11 POPEP 146      16.545 119.489   8.035  1.00  0.00           C
ATOM   3936  P   POPEP 146      18.854 118.209   7.485  1.00  0.00           P
ATOM   3937  O13 POPEP 146      18.985 117.719   6.105  1.00  0.00           O
ATOM   3938  O14 POPEP 146      20.075 118.729   8.175  1.00  0.00           O
ATOM   3939  O11 POPEP 146      18.185 117.079   8.385  1.00  0.00           O
ATOM   3940  O12 POPEP 146      17.825 119.409   7.445  1.00  0.00           O
ATOM   3941  C1  POPEP 146      18.235 117.209   9.815  1.00  0.00           C
ATOM   3944  C2  POPEP 146      17.444 116.059  10.535  1.00  0.00           C
ATOM   3946  O21 POPEP 146      16.615 116.359  11.675  1.00  0.00           O
ATOM   3947  C21 POPEP 146      16.175 117.509  12.085  1.00  0.00           C
ATOM   3948  O22 POPEP 146      16.305 118.619  11.585  1.00  0.00           O
ATOM   3949  C22 POPEP 146      15.495 117.289  13.445  1.00  0.00           C
ATOM   3952  C3  POPEP 146      18.435 114.939  10.965  1.00  0.00           C
ATOM   3955  O31 POPEP 146      17.864 113.919  11.815  1.00  0.00           O
ATOM   3956  C31 POPEP 146      18.045 113.999  13.135  1.00  0.00           C
ATOM   3957  O32 POPEP 146      18.515 114.949  13.735  1.00  0.00           O
ATOM   3958  C32 POPEP 146      17.645 112.699  13.805  1.00  0.00           C
ATOM   3961  C23 POPEP 146      16.335 117.859  14.615  1.00  0.00           C
ATOM   3964  C24 POPEP 146      16.605 116.809  15.705  1.00  0.00           C
ATOM   3967  C25 POPEP 146      15.435 116.649  16.675  1.00  0.00           C
ATOM   3970  C26 POPEP 146      15.645 115.499  17.675  1.00  0.00           C
ATOM   3973  C27 POPEP 146      14.655 115.569  18.835  1.00  0.00           C
ATOM   3976  C28 POPEP 146      14.825 114.429  19.855  1.00  0.00           C
ATOM   3979  C29 POPEP 146      14.235 113.119  19.385  1.00  0.00           C
ATOM   3981 0C21 POPEP 146      13.335 112.359  20.035  1.00  0.00           C
ATOM   3983 1C21 POPEP 146      12.745 112.629  21.395  1.00  0.00           C
ATOM   3986 2C21 POPEP 146      12.775 111.410  22.345  1.00  0.00           C
ATOM   3989 3C21 POPEP 146      14.175 110.820  22.555  1.00  0.00           C
ATOM   3992 4C21 POPEP 146      14.315 109.930  23.805  1.00  0.00           C
ATOM   3995 5C21 POPEP 146      13.345 108.750  23.865  1.00  0.00           C
ATOM   3998 6C21 POPEP 146      13.515 107.920  25.145  1.00  0.00           C
ATOM   4001 7C21 POPEP 146      12.485 106.780  25.265  1.00  0.00           C
ATOM   4004 8C21 POPEP 146      12.565 106.010  26.585  1.00  0.00           C
ATOM   4008  C33 POPEP 146      18.885 111.969  14.385  1.00  0.00           C
ATOM   4011  C34 POPEP 146      18.655 110.450  14.515  1.00  0.00           C
ATOM   4014  C35 POPEP 146      17.625 110.040  15.565  1.00  0.00           C
ATOM   4017  C36 POPEP 146      18.035 110.290  17.025  1.00  0.00           C
ATOM   4020  C37 POPEP 146      16.925 109.840  17.975  1.00  0.00           C
ATOM   4023  C38 POPEP 146      17.325 109.720  19.445  1.00  0.00           C
ATOM   4026  C39 POPEP 146      17.765 111.050  20.065  1.00  0.00           C
ATOM   4029 0C31 POPEP 146      17.835 110.990  21.595  1.00  0.00           C
ATOM   4032 1C31 POPEP 146      17.815 112.409  22.195  1.00  0.00           C
ATOM   4035 2C31 POPEP 146      17.775 112.409  23.725  1.00  0.00           C
ATOM   4038 3C31 POPEP 146      17.765 113.829  24.335  1.00  0.00           C
ATOM   4041 4C31 POPEP 146      16.365 114.409  24.625  1.00  0.00           C
ATOM   4044 5C31 POPEP 146      15.575 114.809  23.375  1.00  0.00           C
ATOM   4047 6C31 POPEP 146      14.275 115.559  23.685  1.00  0.00           C
ATOM   4051  NH3 POPEQ 147      37.084  96.090  53.657  1.00  0.00           N
ATOM   4055  C12 POPEQ 147      35.604  96.230  53.887  1.00  0.00           C
ATOM   4058  C11 POPEQ 147      34.785  95.970  52.607  1.00  0.00           C
ATOM   4061  P   POPEQ 147      32.325  96.740  53.017  1.00  0.00           P
ATOM   4062  O13 POPEQ 147      31.225  96.320  53.907  1.00  0.00           O
ATOM   4063  O14 POPEQ 147      32.965  98.039  53.297  1.00  0.00           O
ATOM   4064  O11 POPEQ 147      31.725  96.740  51.567  1.00  0.00           O
ATOM   4065  O12 POPEQ 147      33.445  95.630  52.967  1.00  0.00           O
ATOM   4066  C1  POPEQ 147      32.125  97.690  50.587  1.00  0.00           C
ATOM   4069  C2  POPEQ 147      31.035  98.790  50.477  1.00  0.00           C
ATOM   4071  O21 POPEQ 147      30.895  99.210  49.117  1.00  0.00           O
ATOM   4072  C21 POPEQ 147      30.315  98.340  48.297  1.00  0.00           C
ATOM   4073  O22 POPEQ 147      29.885  97.230  48.587  1.00  0.00           O
ATOM   4074  C22 POPEQ 147      30.295  98.979  46.927  1.00  0.00           C
ATOM   4077  C3  POPEQ 147      31.364 100.000  51.387  1.00  0.00           C
ATOM   4080  O31 POPEQ 147      30.665 101.199  51.017  1.00  0.00           O
ATOM   4081  C31 POPEQ 147      29.445 101.400  51.527  1.00  0.00           C
ATOM   4082  O32 POPEQ 147      28.855 100.649  52.297  1.00  0.00           O
ATOM   4083  C32 POPEQ 147      28.985 102.810  51.137  1.00  0.00           C
ATOM   4086  C23 POPEQ 147      29.415  98.210  45.947  1.00  0.00           C
ATOM   4089  C24 POPEQ 147      29.405  98.890  44.577  1.00  0.00           C
ATOM   4092  C25 POPEQ 147      30.795  98.879  43.927  1.00  0.00           C
ATOM   4095  C26 POPEQ 147      30.715  98.910  42.407  1.00  0.00           C
ATOM   4098  C27 POPEQ 147      32.065  99.259  41.767  1.00  0.00           C
ATOM   4101  C28 POPEQ 147      32.154  98.839  40.287  1.00  0.00           C
ATOM   4104  C29 POPEQ 147      30.925  99.150  39.467  1.00  0.00           C
ATOM   4106 0C21 POPEQ 147      30.465 100.369  39.127  1.00  0.00           C
ATOM   4108 1C21 POPEQ 147      31.085 101.710  39.437  1.00  0.00           C
ATOM   4111 2C21 POPEQ 147      31.375 102.559  38.177  1.00  0.00           C
ATOM   4114 3C21 POPEQ 147      30.114 102.839  37.337  1.00  0.00           C
ATOM   4117 4C21 POPEQ 147      30.335 103.610  36.027  1.00  0.00           C
ATOM   4120 5C21 POPEQ 147      30.625 105.110  36.187  1.00  0.00           C
ATOM   4123 6C21 POPEQ 147      30.175 105.900  34.957  1.00  0.00           C
ATOM   4126 7C21 POPEQ 147      30.345 107.419  35.047  1.00  0.00           C
ATOM   4129 8C21 POPEQ 147      29.854 108.130  33.777  1.00  0.00           C
ATOM   4133  C33 POPEQ 147      27.645 102.800  50.377  1.00  0.00           C
ATOM   4136  C34 POPEQ 147      27.824 102.419  48.897  1.00  0.00           C
ATOM   4139  C35 POPEQ 147      27.575 103.559  47.897  1.00  0.00           C
ATOM   4142  C36 POPEQ 147      27.415 103.009  46.467  1.00  0.00           C
ATOM   4145  C37 POPEQ 147      26.875 104.040  45.467  1.00  0.00           C
ATOM   4148  C38 POPEQ 147      26.264 103.389  44.217  1.00  0.00           C
ATOM   4151  C39 POPEQ 147      27.315 102.880  43.227  1.00  0.00           C
ATOM   4154 0C31 POPEQ 147      26.715 102.039  42.077  1.00  0.00           C
ATOM   4157 1C31 POPEQ 147      27.015 102.589  40.677  1.00  0.00           C
ATOM   4160 2C31 POPEQ 147      26.364 103.949  40.357  1.00  0.00           C
ATOM   4163 3C31 POPEQ 147      27.395 104.940  39.807  1.00  0.00           C
ATOM   4166 4C31 POPEQ 147      26.815 106.090  38.967  1.00  0.00           C
ATOM   4169 5C31 POPEQ 147      27.875 107.130  38.597  1.00  0.00           C
ATOM   4172 6C31 POPEQ 147      27.444 108.060  37.457  1.00  0.00           C
ATOM   4176  NH3 POPER 148      42.484  55.330  52.427  1.00  0.00           N
ATOM   4180  C12 POPER 148      42.425  56.700  53.067  1.00  0.00           C
ATOM   4183  C11 POPER 148      41.555  56.750  54.347  1.00  0.00           C
ATOM   4186  P   POPER 148      39.205  57.190  55.307  1.00  0.00           P
ATOM   4187  O13 POPER 148      39.505  56.390  56.527  1.00  0.00           O
ATOM   4188  O14 POPER 148      39.225  58.660  55.477  1.00  0.00           O
ATOM   4189  O11 POPER 148      37.735  56.870  54.827  1.00  0.00           O
ATOM   4190  O12 POPER 148      40.145  56.760  54.087  1.00  0.00           O
ATOM   4191  C1  POPER 148      37.125  55.580  54.957  1.00  0.00           C
ATOM   4194  C2  POPER 148      36.905  54.900  53.587  1.00  0.00           C
ATOM   4196  O21 POPER 148      38.085  55.160  52.827  1.00  0.00           O
ATOM   4197  C21 POPER 148      38.085  55.030  51.527  1.00  0.00           C
ATOM   4198  O22 POPER 148      37.715  54.060  50.897  1.00  0.00           O
ATOM   4199  C22 POPER 148      38.634  56.370  50.987  1.00  0.00           C
ATOM   4202  C3  POPER 148      35.575  55.430  52.927  1.00  0.00           C
ATOM   4205  O31 POPER 148      35.155  54.650  51.787  1.00  0.00           O
ATOM   4206  C31 POPER 148      34.684  53.440  52.047  1.00  0.00           C
ATOM   4207  O32 POPER 148      34.455  52.990  53.157  1.00  0.00           O
ATOM   4208  C32 POPER 148      34.545  52.670  50.737  1.00  0.00           C
ATOM   4211  C23 POPER 148      38.704  56.560  49.457  1.00  0.00           C
ATOM   4214  C24 POPER 148      39.074  58.020  49.137  1.00  0.00           C
ATOM   4217  C25 POPER 148      39.285  58.350  47.647  1.00  0.00           C
ATOM   4220  C26 POPER 148      40.674  57.980  47.097  1.00  0.00           C
ATOM   4223  C27 POPER 148      40.905  58.530  45.677  1.00  0.00           C
ATOM   4226  C28 POPER 148      42.295  58.180  45.107  1.00  0.00           C
ATOM   4229  C29 POPER 148      42.504  58.710  43.717  1.00  0.00           C
ATOM   4231 0C21 POPER 148      43.554  58.400  42.927  1.00  0.00           C
ATOM   4233 1C21 POPER 148      44.715  57.510  43.297  1.00  0.00           C
ATOM   4236 2C21 POPER 148      44.984  56.320  42.347  1.00  0.00           C
ATOM   4239 3C21 POPER 148      45.004  56.660  40.857  1.00  0.00           C
ATOM   4242 4C21 POPER 148      45.674  55.560  40.017  1.00  0.00           C
ATOM   4245 5C21 POPER 148      45.555  55.760  38.507  1.00  0.00           C
ATOM   4248 6C21 POPER 148      46.175  54.580  37.737  1.00  0.00           C
ATOM   4251 7C21 POPER 148      46.134  54.730  36.207  1.00  0.00           C
ATOM   4254 8C21 POPER 148      46.955  53.650  35.507  1.00  0.00           C
ATOM   4258  C33 POPER 148      33.905  53.500  49.597  1.00  0.00           C
ATOM   4261  C34 POPER 148      33.045  52.660  48.647  1.00  0.00           C
ATOM   4264  C35 POPER 148      33.815  51.700  47.717  1.00  0.00           C
ATOM   4267  C36 POPER 148      32.814  50.960  46.817  1.00  0.00           C
ATOM   4270  C37 POPER 148      33.424  50.110  45.687  1.00  0.00           C
ATOM   4273  C38 POPER 148      32.305  49.570  44.787  1.00  0.00           C
ATOM   4276  C39 POPER 148      32.785  48.770  43.577  1.00  0.00           C
ATOM   4279 0C31 POPER 148      31.595  48.120  42.847  1.00  0.00           C
ATOM   4282 1C31 POPER 148      31.934  47.530  41.477  1.00  0.00           C
ATOM   4285 2C31 POPER 148      30.705  46.870  40.847  1.00  0.00           C
ATOM   4288 3C31 POPER 148      30.805  46.690  39.327  1.00  0.00           C
ATOM   4291 4C31 POPER 148      29.415  46.550  38.687  1.00  0.00           C
ATOM   4294 5C31 POPER 148      29.385  46.850  37.187  1.00  0.00           C
ATOM   4297 6C31 POPER 148      27.995  47.289  36.737  1.00  0.00           C
ATOM   4301  NH3 POPES 149     127.593  54.820  14.415  1.00  0.00           N
ATOM   4305  C12 POPES 149     127.034  56.210  14.325  1.00  0.00           C
ATOM   4308  C11 POPES 149     128.155  57.250  14.115  1.00  0.00           C
ATOM   4311  P   POPES 149     128.605  59.820  14.205  1.00  0.00           P
ATOM   4312  O13 POPES 149     130.003  59.430  13.995  1.00  0.00           O
ATOM   4313  O14 POPES 149     127.904  60.510  13.095  1.00  0.00           O
ATOM   4314  O11 POPES 149     128.484  60.760  15.465  1.00  0.00           O
ATOM   4315  O12 POPES 149     127.733  58.539  14.575  1.00  0.00           O
ATOM   4316  C1  POPES 149     129.165  60.520  16.685  1.00  0.00           C
ATOM   4319  C2  POPES 149     128.314  61.050  17.865  1.00  0.00           C
ATOM   4321  O21 POPES 149     128.983  60.600  19.055  1.00  0.00           O
ATOM   4322  C21 POPES 149     128.624  61.240  20.155  1.00  0.00           C
ATOM   4323  O22 POPES 149     127.785  62.120  20.225  1.00  0.00           O
ATOM   4324  C22 POPES 149     129.384  60.670  21.355  1.00  0.00           C
ATOM   4327  C3  POPES 149     126.835  60.550  17.795  1.00  0.00           C
ATOM   4330  O31 POPES 149     125.865  61.480  18.325  1.00  0.00           O
ATOM   4331  C31 POPES 149     125.314  62.340  17.485  1.00  0.00           C
ATOM   4332  O32 POPES 149     125.634  62.510  16.325  1.00  0.00           O
ATOM   4333  C32 POPES 149     124.274  63.160  18.275  1.00  0.00           C
ATOM   4336  C23 POPES 149     128.645  61.030  22.675  1.00  0.00           C
ATOM   4339  C24 POPES 149     127.304  60.280  22.785  1.00  0.00           C
ATOM   4342  C25 POPES 149     126.355  60.840  23.845  1.00  0.00           C
ATOM   4345  C26 POPES 149     126.854  60.700  25.285  1.00  0.00           C
ATOM   4348  C27 POPES 149     125.695  60.780  26.285  1.00  0.00           C
ATOM   4351  C28 POPES 149     126.084  60.610  27.765  1.00  0.00           C
ATOM   4354  C29 POPES 149     124.895  60.360  28.675  1.00  0.00           C
ATOM   4356 0C21 POPES 149     123.885  61.200  28.985  1.00  0.00           C
ATOM   4358 1C21 POPES 149     123.645  62.610  28.495  1.00  0.00           C
ATOM   4361 2C21 POPES 149     122.204  62.839  27.975  1.00  0.00           C
ATOM   4364 3C21 POPES 149     121.135  62.900  29.075  1.00  0.00           C
ATOM   4367 4C21 POPES 149     119.825  63.590  28.635  1.00  0.00           C
ATOM   4370 5C21 POPES 149     119.974  65.120  28.475  1.00  0.00           C
ATOM   4373 6C21 POPES 149     118.755  65.810  27.845  1.00  0.00           C
ATOM   4376 7C21 POPES 149     119.074  67.249  27.425  1.00  0.00           C
ATOM   4379 8C21 POPES 149     117.983  67.910  26.575  1.00  0.00           C
ATOM   4383  C33 POPES 149     124.904  64.140  19.305  1.00  0.00           C
ATOM   4386  C34 POPES 149     124.195  64.200  20.665  1.00  0.00           C
ATOM   4389  C35 POPES 149     124.895  65.160  21.655  1.00  0.00           C
ATOM   4392  C36 POPES 149     124.634  64.800  23.125  1.00  0.00           C
ATOM   4395  C37 POPES 149     125.434  65.600  24.175  1.00  0.00           C
ATOM   4398  C38 POPES 149     125.135  65.190  25.625  1.00  0.00           C
ATOM   4401  C39 POPES 149     125.984  65.910  26.685  1.00  0.00           C
ATOM   4404 0C31 POPES 149     127.334  65.230  26.945  1.00  0.00           C
ATOM   4407 1C31 POPES 149     128.304  66.080  27.785  1.00  0.00           C
ATOM   4410 2C31 POPES 149     129.505  65.300  28.335  1.00  0.00           C
ATOM   4413 3C31 POPES 149     129.195  64.590  29.665  1.00  0.00           C
ATOM   4416 4C31 POPES 149     130.384  63.770  30.195  1.00  0.00           C
ATOM   4419 5C31 POPES 149     130.114  63.080  31.535  1.00  0.00           C
ATOM   4422 6C31 POPES 149     131.324  62.330  32.095  1.00  0.00           C
ATOM   4426  NH3 POPET 150     106.583  56.420  54.617  1.00  0.00           N
ATOM   4430  C12 POPET 150     105.763  55.500  53.757  1.00  0.00           C
ATOM   4433  C11 POPET 150     104.434  56.150  53.387  1.00  0.00           C
ATOM   4436  P   POPET 150     102.404  55.230  52.017  1.00  0.00           P
ATOM   4437  O13 POPET 150     101.785  56.470  51.527  1.00  0.00           O
ATOM   4438  O14 POPET 150     101.835  54.610  53.237  1.00  0.00           O
ATOM   4439  O11 POPET 150     102.455  54.160  50.867  1.00  0.00           O
ATOM   4440  O12 POPET 150     103.943  55.470  52.227  1.00  0.00           O
ATOM   4441  C1  POPET 150     101.273  53.790  50.127  1.00  0.00           C
ATOM   4444  C2  POPET 150     101.184  54.510  48.747  1.00  0.00           C
ATOM   4446  O21 POPET 150     100.373  53.660  47.907  1.00  0.00           O
ATOM   4447  C21 POPET 150      99.714  54.270  46.927  1.00  0.00           C
ATOM   4448  O22 POPET 150      99.773  55.450  46.647  1.00  0.00           O
ATOM   4449  C22 POPET 150      98.755  53.240  46.307  1.00  0.00           C
ATOM   4452  C3  POPET 150     102.615  54.730  48.177  1.00  0.00           C
ATOM   4455  O31 POPET 150     102.645  55.090  46.767  1.00  0.00           O
ATOM   4456  C31 POPET 150     103.843  55.080  46.197  1.00  0.00           C
ATOM   4457  O32 POPET 150     104.895  54.820  46.767  1.00  0.00           O
ATOM   4458  C32 POPET 150     103.734  55.520  44.737  1.00  0.00           C
ATOM   4461  C23 POPET 150      98.035  53.670  45.007  1.00  0.00           C
ATOM   4464  C24 POPET 150      98.745  53.270  43.707  1.00  0.00           C
ATOM   4467  C25 POPET 150      97.864  53.480  42.457  1.00  0.00           C
ATOM   4470  C26 POPET 150      98.444  52.830  41.187  1.00  0.00           C
ATOM   4473  C27 POPET 150      97.593  53.130  39.937  1.00  0.00           C
ATOM   4476  C28 POPET 150      97.983  52.280  38.717  1.00  0.00           C
ATOM   4479  C29 POPET 150      96.975  52.429  37.607  1.00  0.00           C
ATOM   4481 0C21 POPET 150      97.185  52.890  36.357  1.00  0.00           C
ATOM   4483 1C21 POPET 150      98.514  53.310  35.757  1.00  0.00           C
ATOM   4486 2C21 POPET 150      98.615  53.130  34.227  1.00  0.00           C
ATOM   4489 3C21 POPET 150      98.104  54.310  33.377  1.00  0.00           C
ATOM   4492 4C21 POPET 150      96.583  54.550  33.377  1.00  0.00           C
ATOM   4495 5C21 POPET 150      95.744  53.370  32.855  1.00  0.00           C
ATOM   4498 6C21 POPET 150      94.244  53.690  32.915  1.00  0.00           C
ATOM   4501 7C21 POPET 150      93.354  52.499  32.585  1.00  0.00           C
ATOM   4504 8C21 POPET 150      91.873  52.860  32.725  1.00  0.00           C
ATOM   4508  C33 POPET 150     104.464  54.560  43.777  1.00  0.00           C
ATOM   4511  C34 POPET 150     104.554  55.090  42.337  1.00  0.00           C
ATOM   4514  C35 POPET 150     103.204  55.100  41.597  1.00  0.00           C
ATOM   4517  C36 POPET 150     103.295  55.820  40.247  1.00  0.00           C
ATOM   4520  C37 POPET 150     101.975  55.800  39.457  1.00  0.00           C
ATOM   4523  C38 POPET 150     102.054  56.540  38.117  1.00  0.00           C
ATOM   4526  C39 POPET 150     102.164  58.080  38.217  1.00  0.00           C
ATOM   4529 0C31 POPET 150     100.924  58.749  38.837  1.00  0.00           C
ATOM   4532 1C31 POPET 150     100.884  60.260  38.537  1.00  0.00           C
ATOM   4535 2C31 POPET 150      99.594  60.960  39.007  1.00  0.00           C
ATOM   4538 3C31 POPET 150      99.615  61.420  40.467  1.00  0.00           C
ATOM   4541 4C31 POPET 150      98.214  61.750  40.987  1.00  0.00           C
ATOM   4544 5C31 POPET 150      98.214  62.289  42.427  1.00  0.00           C
ATOM   4547 6C31 POPET 150      96.835  62.680  42.927  1.00  0.00           C
ATOM   4551  NH3 POPEU 151      22.205  51.200  13.835  1.00  0.00           N
ATOM   4555  C12 POPEU 151      21.864  50.570  15.165  1.00  0.00           C
ATOM   4558  C11 POPEU 151      21.285  49.150  15.025  1.00  0.00           C
ATOM   4561  P   POPEU 151      20.515  48.700  17.495  1.00  0.00           P
ATOM   4562  O13 POPEU 151      21.334  49.150  18.635  1.00  0.00           O
ATOM   4563  O14 POPEU 151      19.425  49.600  17.065  1.00  0.00           O
ATOM   4564  O11 POPEU 151      19.905  47.260  17.825  1.00  0.00           O
ATOM   4565  O12 POPEU 151      21.444  48.410  16.235  1.00  0.00           O
ATOM   4566  C1  POPEU 151      18.475  47.110  17.995  1.00  0.00           C
ATOM   4569  C2  POPEU 151      18.085  46.750  19.445  1.00  0.00           C
ATOM   4571  O21 POPEU 151      16.675  46.470  19.435  1.00  0.00           O
ATOM   4572  C21 POPEU 151      16.085  45.510  20.155  1.00  0.00           C
ATOM   4573  O22 POPEU 151      14.885  45.400  20.285  1.00  0.00           O
ATOM   4574  C22 POPEU 151      17.045  44.500  20.785  1.00  0.00           C
ATOM   4577  C3  POPEU 151      18.385  47.910  20.445  1.00  0.00           C
ATOM   4580  O31 POPEU 151      17.665  47.699  21.685  1.00  0.00           O
ATOM   4581  C31 POPEU 151      17.715  48.730  22.525  1.00  0.00           C
ATOM   4582  O32 POPEU 151      18.445  49.700  22.415  1.00  0.00           O
ATOM   4583  C32 POPEU 151      16.775  48.470  23.705  1.00  0.00           C
ATOM   4586  C23 POPEU 151      16.285  43.450  21.635  1.00  0.00           C
ATOM   4589  C24 POPEU 151      15.955  43.920  23.055  1.00  0.00           C
ATOM   4592  C25 POPEU 151      16.595  42.990  24.095  1.00  0.00           C
ATOM   4595  C26 POPEU 151      16.345  43.430  25.545  1.00  0.00           C
ATOM   4598  C27 POPEU 151      16.975  42.470  26.565  1.00  0.00           C
ATOM   4601  C28 POPEU 151      16.675  42.880  28.015  1.00  0.00           C
ATOM   4604  C29 POPEU 151      17.205  41.860  29.005  1.00  0.00           C
ATOM   4606 0C21 POPEU 151      18.245  41.990  29.855  1.00  0.00           C
ATOM   4608 1C21 POPEU 151      19.125  43.200  30.015  1.00  0.00           C
ATOM   4611 2C21 POPEU 151      19.405  43.630  31.465  1.00  0.00           C
ATOM   4614 3C21 POPEU 151      20.415  42.730  32.205  1.00  0.00           C
ATOM   4617 4C21 POPEU 151      21.055  43.420  33.427  1.00  0.00           C
ATOM   4620 5C21 POPEU 151      22.024  44.560  33.047  1.00  0.00           C
ATOM   4623 6C21 POPEU 151      23.005  44.920  34.177  1.00  0.00           C
ATOM   4626 7C21 POPEU 151      23.915  46.100  33.797  1.00  0.00           C
ATOM   4629 8C21 POPEU 151      24.885  46.490  34.917  1.00  0.00           C
ATOM   4633  C33 POPEU 151      16.755  49.620  24.755  1.00  0.00           C
ATOM   4636  C34 POPEU 151      15.765  49.340  25.895  1.00  0.00           C
ATOM   4639  C35 POPEU 151      15.795  50.340  27.075  1.00  0.00           C
ATOM   4642  C36 POPEU 151      15.415  51.780  26.695  1.00  0.00           C
ATOM   4645  C37 POPEU 151      15.305  52.710  27.925  1.00  0.00           C
ATOM   4648  C38 POPEU 151      15.335  54.200  27.565  1.00  0.00           C
ATOM   4651  C39 POPEU 151      15.095  55.150  28.755  1.00  0.00           C
ATOM   4654 0C31 POPEU 151      13.665  55.110  29.295  1.00  0.00           C
ATOM   4657 1C31 POPEU 151      13.365  56.150  30.375  1.00  0.00           C
ATOM   4660 2C31 POPEU 151      12.035  55.880  31.085  1.00  0.00           C
ATOM   4663 3C31 POPEU 151      11.525  57.050  31.945  1.00  0.00           C
ATOM   4666 4C31 POPEU 151      12.485  57.520  33.047  1.00  0.00           C
ATOM   4669 5C31 POPEU 151      11.905  58.679  33.877  1.00  0.00           C
ATOM   4672 6C31 POPEU 151      12.945  59.500  34.647  1.00  0.00           C
ATOM   4676  NH3 POPEV 152      17.925 116.679  50.367  1.00  0.00           N
ATOM   4680  C12 POPEV 152      18.885 116.628  49.207  1.00  0.00           C
ATOM   4683  C11 POPEV 152      19.315 115.208  48.827  1.00  0.00           C
ATOM   4686  P   POPEV 152      20.475 113.279  50.197  1.00  0.00           P
ATOM   4687  O13 POPEV 152      21.805 113.128  50.827  1.00  0.00           O
ATOM   4688  O14 POPEV 152      19.335 113.049  51.097  1.00  0.00           O
ATOM   4689  O11 POPEV 152      20.285 112.458  48.857  1.00  0.00           O
ATOM   4690  O12 POPEV 152      20.324 114.779  49.727  1.00  0.00           O
ATOM   4691  C1  POPEV 152      19.185 111.540  48.687  1.00  0.00           C
ATOM   4694  C2  POPEV 152      19.105 111.059  47.207  1.00  0.00           C
ATOM   4696  O21 POPEV 152      18.135 109.989  47.017  1.00  0.00           O
ATOM   4697  C21 POPEV 152      17.684 109.940  45.747  1.00  0.00           C
ATOM   4698  O22 POPEV 152      17.805 110.830  44.927  1.00  0.00           O
ATOM   4699  C22 POPEV 152      17.095 108.550  45.397  1.00  0.00           C
ATOM   4702  C3  POPEV 152      20.495 110.549  46.757  1.00  0.00           C
ATOM   4705  O31 POPEV 152      20.545 110.260  45.327  1.00  0.00           O
ATOM   4706  C31 POPEV 152      21.444 110.940  44.627  1.00  0.00           C
ATOM   4707  O32 POPEV 152      22.354 111.589  45.117  1.00  0.00           O
ATOM   4708  C32 POPEV 152      21.245 110.789  43.117  1.00  0.00           C
ATOM   4711  C23 POPEV 152      16.935 108.350  43.857  1.00  0.00           C
ATOM   4714  C24 POPEV 152      16.315 106.999  43.417  1.00  0.00           C
ATOM   4717  C25 POPEV 152      15.925 106.910  41.907  1.00  0.00           C
ATOM   4720  C26 POPEV 152      17.095 106.690  40.927  1.00  0.00           C
ATOM   4723  C27 POPEV 152      16.645 106.659  39.437  1.00  0.00           C
ATOM   4726  C28 POPEV 152      17.805 106.500  38.427  1.00  0.00           C
ATOM   4729  C29 POPEV 152      17.635 107.340  37.177  1.00  0.00           C
ATOM   4731 0C21 POPEV 152      17.795 106.999  35.877  1.00  0.00           C
ATOM   4733 1C21 POPEV 152      18.185 105.670  35.277  1.00  0.00           C
ATOM   4736 2C21 POPEV 152      17.485 105.380  33.927  1.00  0.00           C
ATOM   4739 3C21 POPEV 152      18.165 104.240  33.157  1.00  0.00           C
ATOM   4742 4C21 POPEV 152      17.535 103.910  31.785  1.00  0.00           C
ATOM   4745 5C21 POPEV 152      17.645 105.029  30.735  1.00  0.00           C
ATOM   4748 6C21 POPEV 152      17.435 104.490  29.305  1.00  0.00           C
ATOM   4751 7C21 POPEV 152      16.845 105.520  28.325  1.00  0.00           C
ATOM   4754 8C21 POPEV 152      16.885 105.050  26.865  1.00  0.00           C
ATOM   4758  C33 POPEV 152      20.215 109.720  42.707  1.00  0.00           C
ATOM   4761  C34 POPEV 152      20.305 109.330  41.227  1.00  0.00           C
ATOM   4764  C35 POPEV 152      20.035 110.479  40.257  1.00  0.00           C
ATOM   4767  C36 POPEV 152      19.655 109.970  38.857  1.00  0.00           C
ATOM   4770  C37 POPEV 152      19.965 110.990  37.767  1.00  0.00           C
ATOM   4773  C38 POPEV 152      19.594 110.490  36.357  1.00  0.00           C
ATOM   4776  C39 POPEV 152      20.125 111.379  35.227  1.00  0.00           C
ATOM   4779 0C31 POPEV 152      21.655 111.420  35.157  1.00  0.00           C
ATOM   4782 1C31 POPEV 152      22.194 112.359  34.077  1.00  0.00           C
ATOM   4785 2C31 POPEV 152      23.715 112.419  34.157  1.00  0.00           C
ATOM   4788 3C31 POPEV 152      24.335 113.568  33.357  1.00  0.00           C
ATOM   4791 4C31 POPEV 152      25.865 113.459  33.367  1.00  0.00           C
ATOM   4794 5C31 POPEV 152      26.555 114.739  32.905  1.00  0.00           C
ATOM   4797 6C31 POPEV 152      28.075 114.579  32.835  1.00  0.00           C
ATOM   4801  NH3 POPEW 153      51.075 102.890  51.647  1.00  0.00           N
ATOM   4805  C12 POPEW 153      50.014 101.830  51.707  1.00  0.00           C
ATOM   4808  C11 POPEW 153      48.634 102.389  52.087  1.00  0.00           C
ATOM   4811  P   POPEW 153      47.045 100.339  52.567  1.00  0.00           P
ATOM   4812  O13 POPEW 153      47.915 100.129  53.737  1.00  0.00           O
ATOM   4813  O14 POPEW 153      45.593 100.509  52.757  1.00  0.00           O
ATOM   4814  O11 POPEW 153      47.174  99.040  51.707  1.00  0.00           O
ATOM   4815  O12 POPEW 153      47.624 101.490  51.657  1.00  0.00           O
ATOM   4816  C1  POPEW 153      48.484  98.680  51.237  1.00  0.00           C
ATOM   4819  C2  POPEW 153      48.384  97.850  49.947  1.00  0.00           C
ATOM   4821  O21 POPEW 153      48.194  98.680  48.787  1.00  0.00           O
ATOM   4822  C21 POPEW 153      47.155  99.470  48.627  1.00  0.00           C
ATOM   4823  O22 POPEW 153      46.064  99.399  49.187  1.00  0.00           O
ATOM   4824  C22 POPEW 153      47.535 100.560  47.617  1.00  0.00           C
ATOM   4827  C3  POPEW 153      47.395  96.680  50.087  1.00  0.00           C
ATOM   4830  O31 POPEW 153      47.964  95.479  49.537  1.00  0.00           O
ATOM   4831  C31 POPEW 153      47.785  95.350  48.237  1.00  0.00           C
ATOM   4832  O32 POPEW 153      46.994  95.990  47.567  1.00  0.00           O
ATOM   4833  C32 POPEW 153      48.675  94.259  47.707  1.00  0.00           C
ATOM   4836  C23 POPEW 153      46.944 100.369  46.197  1.00  0.00           C
ATOM   4839  C24 POPEW 153      47.374 101.500  45.247  1.00  0.00           C
ATOM   4842  C25 POPEW 153      48.664 101.220  44.457  1.00  0.00           C
ATOM   4845  C26 POPEW 153      49.205 102.430  43.687  1.00  0.00           C
ATOM   4848  C27 POPEW 153      50.494 102.060  42.917  1.00  0.00           C
ATOM   4851  C28 POPEW 153      51.304 103.240  42.327  1.00  0.00           C
ATOM   4854  C29 POPEW 153      50.565 104.080  41.327  1.00  0.00           C
ATOM   4856 0C21 POPEW 153      50.884 104.280  40.027  1.00  0.00           C
ATOM   4858 1C21 POPEW 153      52.055 103.709  39.267  1.00  0.00           C
ATOM   4861 2C21 POPEW 153      51.625 102.930  38.007  1.00  0.00           C
ATOM   4864 3C21 POPEW 153      52.824 102.319  37.287  1.00  0.00           C
ATOM   4867 4C21 POPEW 153      52.465 101.260  36.227  1.00  0.00           C
ATOM   4870 5C21 POPEW 153      53.734 100.619  35.637  1.00  0.00           C
ATOM   4873 6C21 POPEW 153      53.745 100.520  34.107  1.00  0.00           C
ATOM   4876 7C21 POPEW 153      55.175 100.409  33.557  1.00  0.00           C
ATOM   4879 8C21 POPEW 153      55.254 100.180  32.045  1.00  0.00           C
ATOM   4883  C33 POPEW 153      49.343  94.720  46.387  1.00  0.00           C
ATOM   4886  C34 POPEW 153      50.154  93.610  45.717  1.00  0.00           C
ATOM   4889  C35 POPEW 153      49.375  92.290  45.637  1.00  0.00           C
ATOM   4892  C36 POPEW 153      49.884  91.349  44.557  1.00  0.00           C
ATOM   4895  C37 POPEW 153      49.315  89.930  44.757  1.00  0.00           C
ATOM   4898  C38 POPEW 153      48.965  89.240  43.437  1.00  0.00           C
ATOM   4901  C39 POPEW 153      47.694  89.809  42.797  1.00  0.00           C
ATOM   4904 0C31 POPEW 153      47.484  89.270  41.387  1.00  0.00           C
ATOM   4907 1C31 POPEW 153      46.385  90.020  40.637  1.00  0.00           C
ATOM   4910 2C31 POPEW 153      46.324  89.650  39.147  1.00  0.00           C
ATOM   4913 3C31 POPEW 153      45.615  88.319  38.867  1.00  0.00           C
ATOM   4916 4C31 POPEW 153      44.104  88.410  39.097  1.00  0.00           C
ATOM   4919 5C31 POPEW 153      43.325  87.230  38.517  1.00  0.00           C
ATOM   4922 6C31 POPEW 153      43.085  87.389  37.017  1.00  0.00           C
ATOM   4926  NH3 POPEX 154      27.024  77.780  52.057  1.00  0.00           N
ATOM   4930  C12 POPEX 154      28.505  77.539  51.977  1.00  0.00           C
ATOM   4933  C11 POPEX 154      28.745  76.040  51.987  1.00  0.00           C
ATOM   4936  P   POPEX 154      30.655  74.349  51.557  1.00  0.00           P
ATOM   4937  O13 POPEX 154      31.764  74.120  52.507  1.00  0.00           O
ATOM   4938  O14 POPEX 154      29.524  73.400  51.557  1.00  0.00           O
ATOM   4939  O11 POPEX 154      31.274  74.440  50.127  1.00  0.00           O
ATOM   4940  O12 POPEX 154      30.125  75.809  51.797  1.00  0.00           O
ATOM   4941  C1  POPEX 154      30.595  75.080  49.037  1.00  0.00           C
ATOM   4944  C2  POPEX 154      30.805  74.200  47.787  1.00  0.00           C
ATOM   4946  O21 POPEX 154      30.395  74.860  46.577  1.00  0.00           O
ATOM   4947  C21 POPEX 154      29.115  75.090  46.347  1.00  0.00           C
ATOM   4948  O22 POPEX 154      28.174  74.800  47.047  1.00  0.00           O
ATOM   4949  C22 POPEX 154      29.035  75.820  44.997  1.00  0.00           C
ATOM   4952  C3  POPEX 154      30.215  72.780  48.007  1.00  0.00           C
ATOM   4955  O31 POPEX 154      29.625  72.210  46.827  1.00  0.00           O
ATOM   4956  C31 POPEX 154      30.424  71.810  45.877  1.00  0.00           C
ATOM   4957  O32 POPEX 154      31.645  71.740  45.917  1.00  0.00           O
ATOM   4958  C32 POPEX 154      29.555  71.480  44.667  1.00  0.00           C
ATOM   4961  C23 POPEX 154      27.765  75.500  44.187  1.00  0.00           C
ATOM   4964  C24 POPEX 154      27.405  76.580  43.157  1.00  0.00           C
ATOM   4967  C25 POPEX 154      27.885  76.300  41.717  1.00  0.00           C
ATOM   4970  C26 POPEX 154      29.415  76.349  41.527  1.00  0.00           C
ATOM   4973  C27 POPEX 154      29.805  76.550  40.057  1.00  0.00           C
ATOM   4976  C28 POPEX 154      31.334  76.660  39.857  1.00  0.00           C
ATOM   4979  C29 POPEX 154      31.685  77.190  38.487  1.00  0.00           C
ATOM   4981 0C21 POPEX 154      32.885  77.140  37.887  1.00  0.00           C
ATOM   4983 1C21 POPEX 154      34.145  76.510  38.437  1.00  0.00           C
ATOM   4986 2C21 POPEX 154      34.864  75.700  37.347  1.00  0.00           C
ATOM   4989 3C21 POPEX 154      36.315  75.330  37.707  1.00  0.00           C
ATOM   4992 4C21 POPEX 154      37.065  74.720  36.517  1.00  0.00           C
ATOM   4995 5C21 POPEX 154      38.545  74.430  36.817  1.00  0.00           C
ATOM   4998 6C21 POPEX 154      39.535  75.249  35.977  1.00  0.00           C
ATOM   5001 7C21 POPEX 154      39.535  76.750  36.307  1.00  0.00           C
ATOM   5004 8C21 POPEX 154      40.625  77.529  35.557  1.00  0.00           C
ATOM   5008  C33 POPEX 154      30.184  72.030  43.367  1.00  0.00           C
ATOM   5011  C34 POPEX 154      29.225  72.020  42.177  1.00  0.00           C
ATOM   5014  C35 POPEX 154      29.925  72.389  40.867  1.00  0.00           C
ATOM   5017  C36 POPEX 154      30.885  71.279  40.377  1.00  0.00           C
ATOM   5020  C37 POPEX 154      31.475  71.569  38.987  1.00  0.00           C
ATOM   5023  C38 POPEX 154      32.375  70.440  38.477  1.00  0.00           C
ATOM   5026  C39 POPEX 154      33.755  70.410  39.137  1.00  0.00           C
ATOM   5029 0C31 POPEX 154      34.505  69.069  39.017  1.00  0.00           C
ATOM   5032 1C31 POPEX 154      35.344  68.870  37.747  1.00  0.00           C
ATOM   5035 2C31 POPEX 154      34.505  68.480  36.527  1.00  0.00           C
ATOM   5038 3C31 POPEX 154      35.335  68.239  35.257  1.00  0.00           C
ATOM   5041 4C31 POPEX 154      35.984  66.850  35.167  1.00  0.00           C
ATOM   5044 5C31 POPEX 154      35.974  66.349  33.727  1.00  0.00           C
ATOM   5047 6C31 POPEX 154      36.574  64.959  33.517  1.00  0.00           C
ATOM   5051  NH3 POPEY 155     114.594  40.180  10.395  1.00  0.00           N
ATOM   5055  C12 POPEY 155     115.454  39.120   9.745  1.00  0.00           C
ATOM   5058  C11 POPEY 155     115.445  37.720  10.415  1.00  0.00           C
ATOM   5061  P   POPEY 155     116.255  35.280   9.665  1.00  0.00           P
ATOM   5062  O13 POPEY 155     115.574  34.420   8.665  1.00  0.00           O
ATOM   5063  O14 POPEY 155     117.733  35.260   9.605  1.00  0.00           O
ATOM   5064  O11 POPEY 155     115.763  34.800  11.085  1.00  0.00           O
ATOM   5065  O12 POPEY 155     115.704  36.740   9.425  1.00  0.00           O
ATOM   5066  C1  POPEY 155     116.205  33.470  11.445  1.00  0.00           C
ATOM   5069  C2  POPEY 155     115.504  32.910  12.715  1.00  0.00           C
ATOM   5071  O21 POPEY 155     115.964  33.650  13.865  1.00  0.00           O
ATOM   5072  C21 POPEY 155     115.014  34.100  14.675  1.00  0.00           C
ATOM   5073  O22 POPEY 155     113.815  33.900  14.545  1.00  0.00           O
ATOM   5074  C22 POPEY 155     115.644  34.980  15.755  1.00  0.00           C
ATOM   5077  C3  POPEY 155     115.795  31.390  12.895  1.00  0.00           C
ATOM   5080  O31 POPEY 155     115.294  30.910  14.155  1.00  0.00           O
ATOM   5081  C31 POPEY 155     116.023  30.789  15.265  1.00  0.00           C
ATOM   5082  O32 POPEY 155     115.555  30.800  16.385  1.00  0.00           O
ATOM   5083  C32 POPEY 155     117.523  30.610  15.015  1.00  0.00           C
ATOM   5086  C23 POPEY 155     116.044  34.210  17.035  1.00  0.00           C
ATOM   5089  C24 POPEY 155     115.115  34.490  18.215  1.00  0.00           C
ATOM   5092  C25 POPEY 155     113.663  34.030  18.015  1.00  0.00           C
ATOM   5095  C26 POPEY 155     112.915  34.040  19.345  1.00  0.00           C
ATOM   5098  C27 POPEY 155     111.464  33.540  19.245  1.00  0.00           C
ATOM   5101  C28 POPEY 155     110.854  33.280  20.635  1.00  0.00           C
ATOM   5104  C29 POPEY 155     110.623  34.580  21.365  1.00  0.00           C
ATOM   5106 0C21 POPEY 155     109.445  35.060  21.795  1.00  0.00           C
ATOM   5108 1C21 POPEY 155     108.113  34.370  21.715  1.00  0.00           C
ATOM   5111 2C21 POPEY 155     107.225  34.620  22.955  1.00  0.00           C
ATOM   5114 3C21 POPEY 155     107.674  33.930  24.245  1.00  0.00           C
ATOM   5117 4C21 POPEY 155     109.005  34.430  24.835  1.00  0.00           C
ATOM   5120 5C21 POPEY 155     109.145  34.160  26.335  1.00  0.00           C
ATOM   5123 6C21 POPEY 155     108.794  32.710  26.725  1.00  0.00           C
ATOM   5126 7C21 POPEY 155     108.824  32.490  28.235  1.00  0.00           C
ATOM   5129 8C21 POPEY 155     108.134  31.190  28.645  1.00  0.00           C
ATOM   5133  C33 POPEY 155     118.304  30.190  16.295  1.00  0.00           C
ATOM   5136  C34 POPEY 155     119.685  29.600  15.915  1.00  0.00           C
ATOM   5139  C35 POPEY 155     120.824  29.640  16.955  1.00  0.00           C
ATOM   5142  C36 POPEY 155     120.454  29.250  18.395  1.00  0.00           C
ATOM   5145  C37 POPEY 155     121.593  29.530  19.385  1.00  0.00           C
ATOM   5148  C38 POPEY 155     121.245  29.180  20.835  1.00  0.00           C
ATOM   5151  C39 POPEY 155     122.425  29.370  21.805  1.00  0.00           C
ATOM   5154 0C31 POPEY 155     122.054  29.020  23.255  1.00  0.00           C
ATOM   5157 1C31 POPEY 155     123.204  29.260  24.245  1.00  0.00           C
ATOM   5160 2C31 POPEY 155     122.904  28.690  25.645  1.00  0.00           C
ATOM   5163 3C31 POPEY 155     123.164  27.180  25.725  1.00  0.00           C
ATOM   5166 4C31 POPEY 155     122.785  26.580  27.085  1.00  0.00           C
ATOM   5169 5C31 POPEY 155     123.195  25.110  27.205  1.00  0.00           C
ATOM   5172 6C31 POPEY 155     122.854  24.490  28.565  1.00  0.00           C
ATOM   5176  NH3 POPEZ 156      63.764  85.050  10.955  1.00  0.00           N
ATOM   5180  C12 POPEZ 156      63.194  84.010  11.875  1.00  0.00           C
ATOM   5183  C11 POPEZ 156      63.244  82.580  11.295  1.00  0.00           C
ATOM   5186  P   POPEZ 156      61.114  81.150  10.665  1.00  0.00           P
ATOM   5187  O13 POPEZ 156      59.874  81.440   9.915  1.00  0.00           O
ATOM   5188  O14 POPEZ 156      61.735  79.840  10.375  1.00  0.00           O
ATOM   5189  O11 POPEZ 156      60.765  81.230  12.205  1.00  0.00           O
ATOM   5190  O12 POPEZ 156      62.134  82.340  10.425  1.00  0.00           O
ATOM   5191  C1  POPEZ 156      60.234  82.430  12.785  1.00  0.00           C
ATOM   5194  C2  POPEZ 156      58.734  82.330  13.165  1.00  0.00           C
ATOM   5196  O21 POPEZ 156      58.494  83.359  14.135  1.00  0.00           O
ATOM   5197  C21 POPEZ 156      57.364  84.040  14.045  1.00  0.00           C
ATOM   5198  O22 POPEZ 156      56.474  83.860  13.235  1.00  0.00           O
ATOM   5199  C22 POPEZ 156      57.434  85.199  15.055  1.00  0.00           C
ATOM   5202  C3  POPEZ 156      58.395  80.929  13.755  1.00  0.00           C
ATOM   5205  O31 POPEZ 156      57.344  80.999  14.735  1.00  0.00           O
ATOM   5206  C31 POPEZ 156      57.614  81.130  16.055  1.00  0.00           C
ATOM   5207  O32 POPEZ 156      56.735  81.240  16.895  1.00  0.00           O
ATOM   5208  C32 POPEZ 156      59.095  81.150  16.445  1.00  0.00           C
ATOM   5211  C23 POPEZ 156      56.805  84.870  16.425  1.00  0.00           C
ATOM   5214  C24 POPEZ 156      56.975  86.020  17.425  1.00  0.00           C
ATOM   5217  C25 POPEZ 156      55.933  85.950  18.555  1.00  0.00           C
ATOM   5220  C26 POPEZ 156      56.264  86.850  19.755  1.00  0.00           C
ATOM   5223  C27 POPEZ 156      55.124  86.929  20.775  1.00  0.00           C
ATOM   5226  C28 POPEZ 156      55.415  87.859  21.975  1.00  0.00           C
ATOM   5229  C29 POPEZ 156      56.344  87.220  22.975  1.00  0.00           C
ATOM   5231 0C21 POPEZ 156      56.105  87.029  24.295  1.00  0.00           C
ATOM   5233 1C21 POPEZ 156      54.874  87.459  25.055  1.00  0.00           C
ATOM   5236 2C21 POPEZ 156      55.154  87.740  26.555  1.00  0.00           C
ATOM   5239 3C21 POPEZ 156      55.565  86.500  27.355  1.00  0.00           C
ATOM   5242 4C21 POPEZ 156      55.645  86.770  28.855  1.00  0.00           C
ATOM   5245 5C21 POPEZ 156      56.374  85.660  29.635  1.00  0.00           C
ATOM   5248 6C21 POPEZ 156      55.814  84.259  29.395  1.00  0.00           C
ATOM   5251 7C21 POPEZ 156      56.414  83.210  30.345  1.00  0.00           C
ATOM   5254 8C21 POPEZ 156      55.415  82.700  31.385  1.00  0.00           C
ATOM   5258  C33 POPEZ 156      59.305  81.470  17.945  1.00  0.00           C
ATOM   5261  C34 POPEZ 156      60.774  81.310  18.345  1.00  0.00           C
ATOM   5264  C35 POPEZ 156      61.145  82.080  19.625  1.00  0.00           C
ATOM   5267  C36 POPEZ 156      62.664  82.240  19.805  1.00  0.00           C
ATOM   5270  C37 POPEZ 156      63.444  80.920  19.855  1.00  0.00           C
ATOM   5273  C38 POPEZ 156      64.954  81.150  19.965  1.00  0.00           C
ATOM   5276  C39 POPEZ 156      65.694  80.210  20.935  1.00  0.00           C
ATOM   5279 0C31 POPEZ 156      65.635  80.630  22.405  1.00  0.00           C
ATOM   5282 1C31 POPEZ 156      64.255  80.459  23.065  1.00  0.00           C
ATOM   5285 2C31 POPEZ 156      64.315  80.660  24.585  1.00  0.00           C
ATOM   5288 3C31 POPEZ 156      64.764  79.400  25.325  1.00  0.00           C
ATOM   5291 4C31 POPEZ 156      63.594  78.569  25.865  1.00  0.00           C
ATOM   5294 5C31 POPEZ 156      64.083  77.350  26.635  1.00  0.00           C
ATOM   5297 6C31 POPEZ 156      62.973  76.539  27.295  1.00  0.00           C
ATOM   5301  NH3 POPEa 157      70.374 127.598  49.977  1.00  0.00           N
ATOM   5305  C12 POPEa 157      69.744 126.738  51.047  1.00  0.00           C
ATOM   5308  C11 POPEa 157      69.075 125.459  50.467  1.00  0.00           C
ATOM   5311  P   POPEa 157      70.234 124.948  48.167  1.00  0.00           P
ATOM   5312  O13 POPEa 157      71.554 125.609  48.087  1.00  0.00           O
ATOM   5313  O14 POPEa 157      69.934 123.729  47.377  1.00  0.00           O
ATOM   5314  O11 POPEa 157      69.194 126.099  47.837  1.00  0.00           O
ATOM   5315  O12 POPEa 157      69.984 124.678  49.697  1.00  0.00           O
ATOM   5316  C1  POPEa 157      68.995 126.388  46.447  1.00  0.00           C
ATOM   5319  C2  POPEa 157      67.984 127.549  46.257  1.00  0.00           C
ATOM   5321  O21 POPEa 157      68.174 128.219  45.007  1.00  0.00           O
ATOM   5322  C21 POPEa 157      67.984 127.509  43.917  1.00  0.00           C
ATOM   5323  O22 POPEa 157      67.605 126.359  43.847  1.00  0.00           O
ATOM   5324  C22 POPEa 157      68.335 128.409  42.717  1.00  0.00           C
ATOM   5327  C3  POPEa 157      68.115 128.649  47.347  1.00  0.00           C
ATOM   5330  O31 POPEa 157      67.273 129.769  47.007  1.00  0.00           O
ATOM   5331  C31 POPEa 157      67.895 130.938  46.867  1.00  0.00           C
ATOM   5332  O32 POPEa 157      68.623 131.449  47.707  1.00  0.00           O
ATOM   5333  C32 POPEa 157      67.615 131.479  45.467  1.00  0.00           C
ATOM   5336  C23 POPEa 157      69.135 127.649  41.647  1.00  0.00           C
ATOM   5339  C24 POPEa 157      70.174 128.539  40.947  1.00  0.00           C
ATOM   5342  C25 POPEa 157      70.105 128.459  39.417  1.00  0.00           C
ATOM   5345  C26 POPEa 157      71.365 129.049  38.767  1.00  0.00           C
ATOM   5348  C27 POPEa 157      71.265 129.139  37.237  1.00  0.00           C
ATOM   5351  C28 POPEa 157      72.494 129.808  36.617  1.00  0.00           C
ATOM   5354  C29 POPEa 157      72.225 130.229  35.197  1.00  0.00           C
ATOM   5356 0C21 POPEa 157      72.954 129.948  34.107  1.00  0.00           C
ATOM   5358 1C21 POPEa 157      74.273 129.219  34.057  1.00  0.00           C
ATOM   5361 2C21 POPEa 157      74.093 127.738  33.677  1.00  0.00           C
ATOM   5364 3C21 POPEa 157      75.424 127.098  33.277  1.00  0.00           C
ATOM   5367 4C21 POPEa 157      75.273 125.619  32.915  1.00  0.00           C
ATOM   5370 5C21 POPEa 157      76.575 125.029  32.355  1.00  0.00           C
ATOM   5373 6C21 POPEa 157      76.355 123.649  31.745  1.00  0.00           C
ATOM   5376 7C21 POPEa 157      77.655 122.918  31.415  1.00  0.00           C
ATOM   5379 8C21 POPEa 157      77.395 121.479  30.955  1.00  0.00           C
ATOM   5383  C33 POPEa 157      68.413 132.759  45.137  1.00  0.00           C
ATOM   5386  C34 POPEa 157      68.285 133.219  43.677  1.00  0.00           C
ATOM   5389  C35 POPEa 157      68.874 132.259  42.617  1.00  0.00           C
ATOM   5392  C36 POPEa 157      69.124 132.999  41.287  1.00  0.00           C
ATOM   5395  C37 POPEa 157      69.555 132.109  40.107  1.00  0.00           C
ATOM   5398  C38 POPEa 157      69.733 132.899  38.797  1.00  0.00           C
ATOM   5401  C39 POPEa 157      70.975 133.818  38.757  1.00  0.00           C
ATOM   5404 0C31 POPEa 157      71.005 134.678  37.487  1.00  0.00           C
ATOM   5407 1C31 POPEa 157      72.163 135.689  37.387  1.00  0.00           C
ATOM   5410 2C31 POPEa 157      73.354 135.199  36.547  1.00  0.00           C
ATOM   5413 3C31 POPEa 157      74.075 133.999  37.177  1.00  0.00           C
ATOM   5416 4C31 POPEa 157      75.273 133.488  36.377  1.00  0.00           C
ATOM   5419 5C31 POPEa 157      75.835 132.199  36.997  1.00  0.00           C
ATOM   5422 6C31 POPEa 157      76.935 131.518  36.187  1.00  0.00           C
ATOM   5426  NH3 POPEb 158      18.825  58.539  53.557  1.00  0.00           N
ATOM   5430  C12 POPEb 158      17.785  58.850  54.597  1.00  0.00           C
ATOM   5433  C11 POPEb 158      16.355  58.530  54.117  1.00  0.00           C
ATOM   5436  P   POPEb 158      14.635  56.630  53.847  1.00  0.00           P
ATOM   5437  O13 POPEb 158      13.585  57.620  54.167  1.00  0.00           O
ATOM   5438  O14 POPEb 158      14.425  55.230  54.307  1.00  0.00           O
ATOM   5439  O11 POPEb 158      14.825  56.560  52.267  1.00  0.00           O
ATOM   5440  O12 POPEb 158      16.055  57.150  54.327  1.00  0.00           O
ATOM   5441  C1  POPEb 158      13.685  56.379  51.407  1.00  0.00           C
ATOM   5444  C2  POPEb 158      13.575  57.510  50.357  1.00  0.00           C
ATOM   5446  O21 POPEb 158      14.375  57.250  49.177  1.00  0.00           O
ATOM   5447  C21 POPEb 158      13.835  56.430  48.297  1.00  0.00           C
ATOM   5448  O22 POPEb 158      12.785  55.820  48.427  1.00  0.00           O
ATOM   5449  C22 POPEb 158      14.745  56.360  47.057  1.00  0.00           C
ATOM   5452  C3  POPEb 158      13.945  58.879  50.967  1.00  0.00           C
ATOM   5455  O31 POPEb 158      13.325  59.970  50.257  1.00  0.00           O
ATOM   5456  C31 POPEb 158      13.955  60.360  49.167  1.00  0.00           C
ATOM   5457  O32 POPEb 158      13.785  59.900  48.057  1.00  0.00           O
ATOM   5458  C32 POPEb 158      14.915  61.500  49.547  1.00  0.00           C
ATOM   5461  C23 POPEb 158      14.195  57.080  45.807  1.00  0.00           C
ATOM   5464  C24 POPEb 158      15.095  56.840  44.577  1.00  0.00           C
ATOM   5467  C25 POPEb 158      14.455  57.170  43.227  1.00  0.00           C
ATOM   5470  C26 POPEb 158      15.225  56.520  42.067  1.00  0.00           C
ATOM   5473  C27 POPEb 158      14.475  56.540  40.717  1.00  0.00           C
ATOM   5476  C28 POPEb 158      15.235  55.700  39.667  1.00  0.00           C
ATOM   5479  C29 POPEb 158      14.835  55.950  38.237  1.00  0.00           C
ATOM   5481 0C21 POPEb 158      15.165  57.039  37.517  1.00  0.00           C
ATOM   5483 1C21 POPEb 158      15.945  58.240  37.997  1.00  0.00           C
ATOM   5486 2C21 POPEb 158      17.255  58.470  37.217  1.00  0.00           C
ATOM   5489 3C21 POPEb 158      17.075  58.790  35.727  1.00  0.00           C
ATOM   5492 4C21 POPEb 158      17.575  60.180  35.317  1.00  0.00           C
ATOM   5495 5C21 POPEb 158      16.605  61.320  35.657  1.00  0.00           C
ATOM   5498 6C21 POPEb 158      17.145  62.660  35.157  1.00  0.00           C
ATOM   5501 7C21 POPEb 158      16.375  63.910  35.607  1.00  0.00           C
ATOM   5504 8C21 POPEb 158      16.885  65.170  34.917  1.00  0.00           C
ATOM   5508  C33 POPEb 158      15.925  61.830  48.427  1.00  0.00           C
ATOM   5511  C34 POPEb 158      17.105  60.860  48.357  1.00  0.00           C
ATOM   5514  C35 POPEb 158      17.185  60.180  46.987  1.00  0.00           C
ATOM   5517  C36 POPEb 158      17.625  61.150  45.877  1.00  0.00           C
ATOM   5520  C37 POPEb 158      17.675  60.430  44.537  1.00  0.00           C
ATOM   5523  C38 POPEb 158      17.495  61.360  43.337  1.00  0.00           C
ATOM   5526  C39 POPEb 158      17.405  60.570  42.017  1.00  0.00           C
ATOM   5529 0C31 POPEb 158      16.265  61.030  41.107  1.00  0.00           C
ATOM   5532 1C31 POPEb 158      16.345  62.520  40.757  1.00  0.00           C
ATOM   5535 2C31 POPEb 158      15.675  62.870  39.427  1.00  0.00           C
ATOM   5538 3C31 POPEb 158      14.205  62.440  39.347  1.00  0.00           C
ATOM   5541 4C31 POPEb 158      13.485  62.960  38.097  1.00  0.00           C
ATOM   5544 5C31 POPEb 158      12.025  62.510  38.037  1.00  0.00           C
ATOM   5547 6C31 POPEb 158      11.245  63.130  36.887  1.00  0.00           C
ATOM   5551  NH3 POPEc 159     103.803  18.720  10.115  1.00  0.00           N
ATOM   5555  C12 POPEc 159     104.064  19.020   8.655  1.00  0.00           C
ATOM   5558  C11 POPEc 159     105.314  19.880   8.455  1.00  0.00           C
ATOM   5561  P   POPEc 159     107.854  20.000   8.905  1.00  0.00           P
ATOM   5562  O13 POPEc 159     108.575  19.590   7.665  1.00  0.00           O
ATOM   5563  O14 POPEc 159     107.645  21.440   9.125  1.00  0.00           O
ATOM   5564  O11 POPEc 159     108.645  19.370  10.115  1.00  0.00           O
ATOM   5565  O12 POPEc 159     106.474  19.210   8.955  1.00  0.00           O
ATOM   5566  C1  POPEc 159     108.035  19.230  11.405  1.00  0.00           C
ATOM   5569  C2  POPEc 159     109.093  18.630  12.385  1.00  0.00           C
ATOM   5571  O21 POPEc 159     108.734  18.410  13.755  1.00  0.00           O
ATOM   5572  C21 POPEc 159     107.514  18.500  14.225  1.00  0.00           C
ATOM   5573  O22 POPEc 159     106.474  18.600  13.615  1.00  0.00           O
ATOM   5574  C22 POPEc 159     107.624  18.520  15.755  1.00  0.00           C
ATOM   5577  C3  POPEc 159     110.324  19.570  12.355  1.00  0.00           C
ATOM   5580  O31 POPEc 159     111.374  19.200  13.275  1.00  0.00           O
ATOM   5581  C31 POPEc 159     111.315  19.790  14.455  1.00  0.00           C
ATOM   5582  O32 POPEc 159     110.404  20.510  14.865  1.00  0.00           O
ATOM   5583  C32 POPEc 159     112.574  19.460  15.255  1.00  0.00           C
ATOM   5586  C23 POPEc 159     106.474  19.280  16.435  1.00  0.00           C
ATOM   5589  C24 POPEc 159     106.505  19.000  17.945  1.00  0.00           C
ATOM   5592  C25 POPEc 159     105.524  19.860  18.745  1.00  0.00           C
ATOM   5595  C26 POPEc 159     105.404  19.340  20.175  1.00  0.00           C
ATOM   5598  C27 POPEc 159     104.554  20.210  21.105  1.00  0.00           C
ATOM   5601  C28 POPEc 159     105.184  21.570  21.455  1.00  0.00           C
ATOM   5604  C29 POPEc 159     106.514  21.450  22.165  1.00  0.00           C
ATOM   5606 0C21 POPEc 159     106.714  21.390  23.485  1.00  0.00           C
ATOM   5608 1C21 POPEc 159     105.655  21.410  24.555  1.00  0.00           C
ATOM   5611 2C21 POPEc 159     105.193  22.830  24.895  1.00  0.00           C
ATOM   5614 3C21 POPEc 159     104.083  22.850  25.945  1.00  0.00           C
ATOM   5617 4C21 POPEc 159     103.584  24.270  26.255  1.00  0.00           C
ATOM   5620 5C21 POPEc 159     102.234  24.260  26.985  1.00  0.00           C
ATOM   5623 6C21 POPEc 159     101.914  25.580  27.685  1.00  0.00           C
ATOM   5626 7C21 POPEc 159     100.524  25.580  28.315  1.00  0.00           C
ATOM   5629 8C21 POPEc 159     100.245  26.780  29.215  1.00  0.00           C
ATOM   5633  C33 POPEc 159     112.273  18.460  16.385  1.00  0.00           C
ATOM   5636  C34 POPEc 159     113.554  17.960  17.075  1.00  0.00           C
ATOM   5639  C35 POPEc 159     113.274  17.070  18.295  1.00  0.00           C
ATOM   5642  C36 POPEc 159     112.885  17.900  19.525  1.00  0.00           C
ATOM   5645  C37 POPEc 159     112.455  17.070  20.745  1.00  0.00           C
ATOM   5648  C38 POPEc 159     111.934  17.980  21.865  1.00  0.00           C
ATOM   5651  C39 POPEc 159     110.854  17.360  22.765  1.00  0.00           C
ATOM   5654 0C31 POPEc 159     111.343  16.170  23.595  1.00  0.00           C
ATOM   5657 1C31 POPEc 159     110.634  16.080  24.965  1.00  0.00           C
ATOM   5660 2C31 POPEc 159     111.035  14.830  25.755  1.00  0.00           C
ATOM   5663 3C31 POPEc 159     110.854  14.960  27.275  1.00  0.00           C
ATOM   5666 4C31 POPEc 159     109.424  15.300  27.725  1.00  0.00           C
ATOM   5669 5C31 POPEc 159     109.265  15.090  29.235  1.00  0.00           C
ATOM   5672 6C31 POPEc 159     107.843  15.340  29.765  1.00  0.00           C
ATOM   5676  NH3 POPEd 160      36.055  59.580  11.105  1.00  0.00           N
ATOM   5680  C12 POPEd 160      35.135  59.030  10.045  1.00  0.00           C
ATOM   5683  C11 POPEd 160      35.625  57.660   9.565  1.00  0.00           C
ATOM   5686  P   POPEd 160      37.765  56.270  10.045  1.00  0.00           P
ATOM   5687  O13 POPEd 160      36.835  55.150   9.885  1.00  0.00           O
ATOM   5688  O14 POPEd 160      39.125  56.190   9.455  1.00  0.00           O
ATOM   5689  O11 POPEd 160      37.865  56.750  11.545  1.00  0.00           O
ATOM   5690  O12 POPEd 160      37.065  57.590   9.475  1.00  0.00           O
ATOM   5691  C1  POPEd 160      37.285  56.030  12.635  1.00  0.00           C
ATOM   5694  C2  POPEd 160      37.645  56.730  13.985  1.00  0.00           C
ATOM   5696  O21 POPEd 160      36.485  56.980  14.805  1.00  0.00           O
ATOM   5697  C21 POPEd 160      36.134  55.930  15.505  1.00  0.00           C
ATOM   5698  O22 POPEd 160      36.274  54.770  15.165  1.00  0.00           O
ATOM   5699  C22 POPEd 160      35.795  56.400  16.915  1.00  0.00           C
ATOM   5702  C3  POPEd 160      38.385  58.080  13.765  1.00  0.00           C
ATOM   5705  O31 POPEd 160      38.424  58.890  14.965  1.00  0.00           O
ATOM   5706  C31 POPEd 160      37.545  59.910  14.995  1.00  0.00           C
ATOM   5707  O32 POPEd 160      36.745  60.180  14.115  1.00  0.00           O
ATOM   5708  C32 POPEd 160      37.754  60.720  16.275  1.00  0.00           C
ATOM   5711  C23 POPEd 160      36.055  55.290  17.955  1.00  0.00           C
ATOM   5714  C24 POPEd 160      35.974  55.750  19.415  1.00  0.00           C
ATOM   5717  C25 POPEd 160      35.795  54.560  20.365  1.00  0.00           C
ATOM   5720  C26 POPEd 160      36.905  53.510  20.275  1.00  0.00           C
ATOM   5723  C27 POPEd 160      36.655  52.320  21.215  1.00  0.00           C
ATOM   5726  C28 POPEd 160      37.744  52.110  22.275  1.00  0.00           C
ATOM   5729  C29 POPEd 160      37.875  53.320  23.165  1.00  0.00           C
ATOM   5731 0C21 POPEd 160      37.575  53.410  24.465  1.00  0.00           C
ATOM   5733 1C21 POPEd 160      37.075  52.300  25.365  1.00  0.00           C
ATOM   5736 2C21 POPEd 160      37.805  52.320  26.715  1.00  0.00           C
ATOM   5739 3C21 POPEd 160      37.694  53.650  27.475  1.00  0.00           C
ATOM   5742 4C21 POPEd 160      37.645  53.470  29.005  1.00  0.00           C
ATOM   5745 5C21 POPEd 160      38.014  54.740  29.775  1.00  0.00           C
ATOM   5748 6C21 POPEd 160      39.535  54.950  29.805  1.00  0.00           C
ATOM   5751 7C21 POPEd 160      39.975  56.280  30.425  1.00  0.00           C
ATOM   5754 8C21 POPEd 160      41.495  56.460  30.435  1.00  0.00           C
ATOM   5758  C33 POPEd 160      37.375  59.940  17.545  1.00  0.00           C
ATOM   5761  C34 POPEd 160      37.824  60.610  18.855  1.00  0.00           C
ATOM   5764  C35 POPEd 160      36.965  61.830  19.255  1.00  0.00           C
ATOM   5767  C36 POPEd 160      37.554  62.610  20.435  1.00  0.00           C
ATOM   5770  C37 POPEd 160      36.885  62.359  21.805  1.00  0.00           C
ATOM   5773  C38 POPEd 160      37.705  63.030  22.915  1.00  0.00           C
ATOM   5776  C39 POPEd 160      36.915  63.449  24.175  1.00  0.00           C
ATOM   5779 0C31 POPEd 160      36.494  62.310  25.115  1.00  0.00           C
ATOM   5782 1C31 POPEd 160      35.955  62.900  26.435  1.00  0.00           C
ATOM   5785 2C31 POPEd 160      35.455  61.850  27.435  1.00  0.00           C
ATOM   5788 3C31 POPEd 160      36.555  61.320  28.365  1.00  0.00           C
ATOM   5791 4C31 POPEd 160      36.975  62.320  29.455  1.00  0.00           C
ATOM   5794 5C31 POPEd 160      38.054  61.700  30.345  1.00  0.00           C
ATOM   5797 6C31 POPEd 160      38.675  62.620  31.395  1.00  0.00           C
ATOM   5801  NH3 POPEe 161       7.475  16.650  10.045  1.00  0.00           N
ATOM   5805  C12 POPEe 161       6.115  17.290  10.015  1.00  0.00           C
ATOM   5808  C11 POPEe 161       6.155  18.810  10.075  1.00  0.00           C
ATOM   5811  P   POPEe 161       4.345  20.680  10.355  1.00  0.00           P
ATOM   5812  O13 POPEe 161       5.115  21.670   9.585  1.00  0.00           O
ATOM   5813  O14 POPEe 161       2.875  20.800  10.255  1.00  0.00           O
ATOM   5814  O11 POPEe 161       4.735  20.760  11.885  1.00  0.00           O
ATOM   5815  O12 POPEe 161       4.805  19.240   9.925  1.00  0.00           O
ATOM   5816  C1  POPEe 161       4.325  19.620  12.655  1.00  0.00           C
ATOM   5819  C2  POPEe 161       4.515  19.890  14.155  1.00  0.00           C
ATOM   5821  O21 POPEe 161       3.305  20.390  14.715  1.00  0.00           O
ATOM   5822  C21 POPEe 161       3.035  21.660  14.715  1.00  0.00           C
ATOM   5823  O22 POPEe 161       3.415  22.520  13.945  1.00  0.00           O
ATOM   5824  C22 POPEe 161       2.165  21.900  15.955  1.00  0.00           C
ATOM   5827  C3  POPEe 161       5.795  20.720  14.455  1.00  0.00           C
ATOM   5830  O31 POPEe 161       5.935  21.000  15.855  1.00  0.00           O
ATOM   5831  C31 POPEe 161       6.435  19.990  16.565  1.00  0.00           C
ATOM   5832  O32 POPEe 161       6.675  18.870  16.125  1.00  0.00           O
ATOM   5833  C32 POPEe 161       6.645  20.460  17.995  1.00  0.00           C
ATOM   5836  C23 POPEe 161       2.765  21.210  17.205  1.00  0.00           C
ATOM   5839  C24 POPEe 161       1.885  21.310  18.455  1.00  0.00           C
ATOM   5842  C25 POPEe 161       2.495  20.490  19.595  1.00  0.00           C
ATOM   5845  C26 POPEe 161       2.065  20.870  21.015  1.00  0.00           C
ATOM   5848  C27 POPEe 161       3.115  20.330  22.005  1.00  0.00           C
ATOM   5851  C28 POPEe 161       2.735  20.530  23.485  1.00  0.00           C
ATOM   5854  C29 POPEe 161       3.945  20.290  24.355  1.00  0.00           C
ATOM   5856 0C21 POPEe 161       4.065  20.650  25.635  1.00  0.00           C
ATOM   5858 1C21 POPEe 161       2.985  21.270  26.485  1.00  0.00           C
ATOM   5861 2C21 POPEe 161       2.775  20.460  27.785  1.00  0.00           C
ATOM   5864 3C21 POPEe 161       2.405  18.980  27.545  1.00  0.00           C
ATOM   5867 4C21 POPEe 161       2.225  18.200  28.845  1.00  0.00           C
ATOM   5870 5C21 POPEe 161       0.965  18.610  29.625  1.00  0.00           C
ATOM   5873 6C21 POPEe 161       0.945  18.060  31.055  1.00  0.00           C
ATOM   5876 7C21 POPEe 161      -0.124  18.760  31.895  1.00  0.00           C
ATOM   5879 8C21 POPEe 161      -0.044  18.390  33.377  1.00  0.00           C
ATOM   5883  C33 POPEe 161       7.355  19.420  18.875  1.00  0.00           C
ATOM   5886  C34 POPEe 161       8.845  19.730  19.065  1.00  0.00           C
ATOM   5889  C35 POPEe 161       9.395  19.250  20.415  1.00  0.00           C
ATOM   5892  C36 POPEe 161       8.795  20.050  21.575  1.00  0.00           C
ATOM   5895  C37 POPEe 161       9.205  19.550  22.965  1.00  0.00           C
ATOM   5898  C38 POPEe 161       8.315  20.180  24.035  1.00  0.00           C
ATOM   5901  C39 POPEe 161       8.845  19.970  25.445  1.00  0.00           C
ATOM   5904 0C31 POPEe 161       7.815  20.310  26.525  1.00  0.00           C
ATOM   5907 1C31 POPEe 161       8.415  20.240  27.925  1.00  0.00           C
ATOM   5910 2C31 POPEe 161       7.395  20.400  29.055  1.00  0.00           C
ATOM   5913 3C31 POPEe 161       6.315  19.300  29.115  1.00  0.00           C
ATOM   5916 4C31 POPEe 161       6.875  17.880  29.315  1.00  0.00           C
ATOM   5919 5C31 POPEe 161       5.765  16.830  29.435  1.00  0.00           C
ATOM   5922 6C31 POPEe 161       6.285  15.390  29.485  1.00  0.00           C
ATOM   5926  NH3 POPEf 162      41.134  49.050  14.075  1.00  0.00           N
ATOM   5930  C12 POPEf 162      39.984  48.160  13.645  1.00  0.00           C
ATOM   5933  C11 POPEf 162      38.675  48.510  14.355  1.00  0.00           C
ATOM   5936  P   POPEf 162      36.504  47.930  12.995  1.00  0.00           P
ATOM   5937  O13 POPEf 162      36.074  49.320  13.235  1.00  0.00           O
ATOM   5938  O14 POPEf 162      36.924  47.580  11.625  1.00  0.00           O
ATOM   5939  O11 POPEf 162      35.254  47.060  13.375  1.00  0.00           O
ATOM   5940  O12 POPEf 162      37.635  47.570  14.035  1.00  0.00           O
ATOM   5941  C1  POPEf 162      35.205  45.660  13.555  1.00  0.00           C
ATOM   5944  C2  POPEf 162      33.985  45.370  14.485  1.00  0.00           C
ATOM   5946  O21 POPEf 162      34.315  44.760  15.735  1.00  0.00           O
ATOM   5947  C21 POPEf 162      34.894  43.570  15.625  1.00  0.00           C
ATOM   5948  O22 POPEf 162      35.045  42.940  14.595  1.00  0.00           O
ATOM   5949  C22 POPEf 162      35.585  43.250  16.965  1.00  0.00           C
ATOM   5952  C3  POPEf 162      32.684  44.810  13.825  1.00  0.00           C
ATOM   5955  O31 POPEf 162      31.504  44.999  14.655  1.00  0.00           O
ATOM   5956  C31 POPEf 162      31.125  46.260  14.825  1.00  0.00           C
ATOM   5957  O32 POPEf 162      31.615  47.230  14.265  1.00  0.00           O
ATOM   5958  C32 POPEf 162      30.055  46.410  15.885  1.00  0.00           C
ATOM   5961  C23 POPEf 162      34.625  43.240  18.175  1.00  0.00           C
ATOM   5964  C24 POPEf 162      35.274  43.800  19.445  1.00  0.00           C
ATOM   5967  C25 POPEf 162      34.255  44.130  20.555  1.00  0.00           C
ATOM   5970  C26 POPEf 162      33.515  42.920  21.155  1.00  0.00           C
ATOM   5973  C27 POPEf 162      34.424  42.010  21.995  1.00  0.00           C
ATOM   5976  C28 POPEf 162      33.734  40.730  22.525  1.00  0.00           C
ATOM   5979  C29 POPEf 162      32.384  40.930  23.195  1.00  0.00           C
ATOM   5981 0C21 POPEf 162      32.014  40.660  24.465  1.00  0.00           C
ATOM   5983 1C21 POPEf 162      32.845  40.210  25.635  1.00  0.00           C
ATOM   5986 2C21 POPEf 162      32.364  40.840  26.975  1.00  0.00           C
ATOM   5989 3C21 POPEf 162      31.014  40.290  27.475  1.00  0.00           C
ATOM   5992 4C21 POPEf 162      30.545  40.920  28.795  1.00  0.00           C
ATOM   5995 5C21 POPEf 162      29.475  40.100  29.545  1.00  0.00           C
ATOM   5998 6C21 POPEf 162      28.325  39.590  28.665  1.00  0.00           C
ATOM   6001 7C21 POPEf 162      27.264  38.810  29.475  1.00  0.00           C
ATOM   6004 8C21 POPEf 162      26.205  38.130  28.605  1.00  0.00           C
ATOM   6008  C33 POPEf 162      30.184  45.460  17.095  1.00  0.00           C
ATOM   6011  C34 POPEf 162      29.755  46.179  18.375  1.00  0.00           C
ATOM   6014  C35 POPEf 162      29.494  45.220  19.525  1.00  0.00           C
ATOM   6017  C36 POPEf 162      29.055  45.960  20.795  1.00  0.00           C
ATOM   6020  C37 POPEf 162      28.944  45.020  21.995  1.00  0.00           C
ATOM   6023  C38 POPEf 162      28.525  45.770  23.275  1.00  0.00           C
ATOM   6026  C39 POPEf 162      27.865  44.859  24.325  1.00  0.00           C
ATOM   6029 0C31 POPEf 162      27.735  45.560  25.675  1.00  0.00           C
ATOM   6032 1C31 POPEf 162      28.715  45.120  26.765  1.00  0.00           C
ATOM   6035 2C31 POPEf 162      28.675  46.160  27.875  1.00  0.00           C
ATOM   6038 3C31 POPEf 162      29.325  45.789  29.205  1.00  0.00           C
ATOM   6041 4C31 POPEf 162      29.125  46.970  30.155  1.00  0.00           C
ATOM   6044 5C31 POPEf 162      30.094  47.000  31.325  1.00  0.00           C
ATOM   6047 6C31 POPEf 162      30.024  48.310  32.105  1.00  0.00           C
ATOM   6051  NH3 POPEg 163      29.734  37.320  53.587  1.00  0.00           N
ATOM   6055  C12 POPEg 163      30.885  36.700  54.317  1.00  0.00           C
ATOM   6058  C11 POPEg 163      30.895  35.180  54.107  1.00  0.00           C
ATOM   6061  P   POPEg 163      32.115  33.080  55.097  1.00  0.00           P
ATOM   6062  O13 POPEg 163      32.814  32.940  56.387  1.00  0.00           O
ATOM   6063  O14 POPEg 163      30.785  32.460  54.957  1.00  0.00           O
ATOM   6064  O11 POPEg 163      33.125  32.580  53.967  1.00  0.00           O
ATOM   6065  O12 POPEg 163      32.024  34.630  54.777  1.00  0.00           O
ATOM   6066  C1  POPEg 163      32.655  32.290  52.637  1.00  0.00           C
ATOM   6069  C2  POPEg 163      33.114  33.360  51.617  1.00  0.00           C
ATOM   6071  O21 POPEg 163      32.835  32.880  50.287  1.00  0.00           O
ATOM   6072  C21 POPEg 163      32.575  33.879  49.457  1.00  0.00           C
ATOM   6073  O22 POPEg 163      32.395  35.030  49.807  1.00  0.00           O
ATOM   6074  C22 POPEg 163      32.565  33.440  47.997  1.00  0.00           C
ATOM   6077  C3  POPEg 163      34.625  33.720  51.807  1.00  0.00           C
ATOM   6080  O31 POPEg 163      35.405  33.870  50.587  1.00  0.00           O
ATOM   6081  C31 POPEg 163      35.974  32.730  50.177  1.00  0.00           C
ATOM   6082  O32 POPEg 163      35.755  31.640  50.667  1.00  0.00           O
ATOM   6083  C32 POPEg 163      37.075  33.050  49.157  1.00  0.00           C
ATOM   6086  C23 POPEg 163      33.535  34.300  47.147  1.00  0.00           C
ATOM   6089  C24 POPEg 163      33.264  34.160  45.647  1.00  0.00           C
ATOM   6092  C25 POPEg 163      34.424  34.610  44.757  1.00  0.00           C
ATOM   6095  C26 POPEg 163      33.955  35.070  43.367  1.00  0.00           C
ATOM   6098  C27 POPEg 163      33.685  36.580  43.317  1.00  0.00           C
ATOM   6101  C28 POPEg 163      32.905  37.030  42.057  1.00  0.00           C
ATOM   6104  C29 POPEg 163      31.434  37.240  42.317  1.00  0.00           C
ATOM   6106 0C21 POPEg 163      30.485  37.390  41.387  1.00  0.00           C
ATOM   6108 1C21 POPEg 163      30.695  37.330  39.897  1.00  0.00           C
ATOM   6111 2C21 POPEg 163      31.485  38.480  39.237  1.00  0.00           C
ATOM   6114 3C21 POPEg 163      30.935  39.880  39.547  1.00  0.00           C
ATOM   6117 4C21 POPEg 163      31.375  40.960  38.537  1.00  0.00           C
ATOM   6120 5C21 POPEg 163      32.845  40.860  38.107  1.00  0.00           C
ATOM   6123 6C21 POPEg 163      33.244  41.940  37.097  1.00  0.00           C
ATOM   6126 7C21 POPEg 163      34.654  41.720  36.517  1.00  0.00           C
ATOM   6129 8C21 POPEg 163      35.114  42.890  35.647  1.00  0.00           C
ATOM   6133  C33 POPEg 163      37.265  31.930  48.117  1.00  0.00           C
ATOM   6136  C34 POPEg 163      36.245  32.010  46.997  1.00  0.00           C
ATOM   6139  C35 POPEg 163      36.344  30.830  46.047  1.00  0.00           C
ATOM   6142  C36 POPEg 163      34.995  30.440  45.467  1.00  0.00           C
ATOM   6145  C37 POPEg 163      35.124  29.310  44.437  1.00  0.00           C
ATOM   6148  C38 POPEg 163      35.295  29.850  43.017  1.00  0.00           C
ATOM   6151  C39 POPEg 163      33.985  30.390  42.447  1.00  0.00           C
ATOM   6154 0C31 POPEg 163      34.185  31.200  41.167  1.00  0.00           C
ATOM   6157 1C31 POPEg 163      32.854  31.710  40.597  1.00  0.00           C
ATOM   6160 2C31 POPEg 163      33.095  32.520  39.327  1.00  0.00           C
ATOM   6163 3C31 POPEg 163      31.815  33.100  38.717  1.00  0.00           C
ATOM   6166 4C31 POPEg 163      32.145  33.820  37.417  1.00  0.00           C
ATOM   6169 5C31 POPEg 163      31.014  34.740  36.937  1.00  0.00           C
ATOM   6172 6C31 POPEg 163      31.434  35.560  35.717  1.00  0.00           C
ATOM   6176  NH3 POPEh 164      11.715  37.240  54.397  1.00  0.00           N
ATOM   6180  C12 POPEh 164      12.205  38.650  54.597  1.00  0.00           C
ATOM   6183  C11 POPEh 164      11.235  39.380  55.527  1.00  0.00           C
ATOM   6186  P   POPEh 164      11.435  41.960  55.337  1.00  0.00           P
ATOM   6187  O13 POPEh 164       9.985  42.160  55.507  1.00  0.00           O
ATOM   6188  O14 POPEh 164      12.285  43.080  55.787  1.00  0.00           O
ATOM   6189  O11 POPEh 164      11.675  41.590  53.827  1.00  0.00           O
ATOM   6190  O12 POPEh 164      11.815  40.590  56.017  1.00  0.00           O
ATOM   6191  C1  POPEh 164      12.555  42.280  52.937  1.00  0.00           C
ATOM   6194  C2  POPEh 164      11.864  42.499  51.557  1.00  0.00           C
ATOM   6196  O21 POPEh 164      12.345  43.749  51.027  1.00  0.00           O
ATOM   6197  C21 POPEh 164      12.245  43.860  49.717  1.00  0.00           C
ATOM   6198  O22 POPEh 164      12.035  42.950  48.927  1.00  0.00           O
ATOM   6199  C22 POPEh 164      12.405  45.340  49.347  1.00  0.00           C
ATOM   6202  C3  POPEh 164      10.315  42.580  51.727  1.00  0.00           C
ATOM   6205  O31 POPEh 164       9.645  42.880  50.487  1.00  0.00           O
ATOM   6206  C31 POPEh 164       8.485  43.490  50.587  1.00  0.00           C
ATOM   6207  O32 POPEh 164       7.875  43.660  51.637  1.00  0.00           O
ATOM   6208  C32 POPEh 164       7.985  43.890  49.197  1.00  0.00           C
ATOM   6211  C23 POPEh 164      11.805  45.750  47.987  1.00  0.00           C
ATOM   6214  C24 POPEh 164      12.625  46.850  47.307  1.00  0.00           C
ATOM   6217  C25 POPEh 164      12.145  47.150  45.877  1.00  0.00           C
ATOM   6220  C26 POPEh 164      13.175  47.930  45.057  1.00  0.00           C
ATOM   6223  C27 POPEh 164      12.935  47.800  43.547  1.00  0.00           C
ATOM   6226  C28 POPEh 164      13.955  48.590  42.697  1.00  0.00           C
ATOM   6229  C29 POPEh 164      13.985  48.180  41.247  1.00  0.00           C
ATOM   6231 0C21 POPEh 164      13.765  48.949  40.167  1.00  0.00           C
ATOM   6233 1C21 POPEh 164      13.425  50.420  40.147  1.00  0.00           C
ATOM   6236 2C21 POPEh 164      14.595  51.340  39.737  1.00  0.00           C
ATOM   6239 3C21 POPEh 164      15.855  51.130  40.597  1.00  0.00           C
ATOM   6242 4C21 POPEh 164      16.965  52.180  40.377  1.00  0.00           C
ATOM   6245 5C21 POPEh 164      17.415  52.350  38.917  1.00  0.00           C
ATOM   6248 6C21 POPEh 164      17.885  51.039  38.277  1.00  0.00           C
ATOM   6251 7C21 POPEh 164      18.405  51.230  36.847  1.00  0.00           C
ATOM   6254 8C21 POPEh 164      18.705  49.910  36.147  1.00  0.00           C
ATOM   6258  C33 POPEh 164       6.495  43.530  48.997  1.00  0.00           C
ATOM   6261  C34 POPEh 164       5.995  43.670  47.547  1.00  0.00           C
ATOM   6264  C35 POPEh 164       6.425  42.520  46.637  1.00  0.00           C
ATOM   6267  C36 POPEh 164       5.885  42.660  45.207  1.00  0.00           C
ATOM   6270  C37 POPEh 164       6.275  41.480  44.307  1.00  0.00           C
ATOM   6273  C38 POPEh 164       5.945  41.730  42.827  1.00  0.00           C
ATOM   6276  C39 POPEh 164       6.305  40.570  41.887  1.00  0.00           C
ATOM   6279 0C31 POPEh 164       5.515  39.280  42.177  1.00  0.00           C
ATOM   6282 1C31 POPEh 164       5.945  38.130  41.257  1.00  0.00           C
ATOM   6285 2C31 POPEh 164       5.175  36.820  41.527  1.00  0.00           C
ATOM   6288 3C31 POPEh 164       5.345  36.280  42.947  1.00  0.00           C
ATOM   6291 4C31 POPEh 164       5.015  34.780  43.067  1.00  0.00           C
ATOM   6294 5C31 POPEh 164       5.195  34.230  44.497  1.00  0.00           C
ATOM   6297 6C31 POPEh 164       5.655  32.770  44.537  1.00  0.00           C
ATOM   6301  NH3 POPEi 165      37.125 120.098   7.235  1.00  0.00           N
ATOM   6305  C12 POPEi 165      36.955 121.589   7.055  1.00  0.00           C
ATOM   6308  C11 POPEi 165      37.375 122.359   8.335  1.00  0.00           C
ATOM   6311  P   POPEi 165      37.495 124.909   7.555  1.00  0.00           P
ATOM   6312  O13 POPEi 165      38.215 124.378   6.385  1.00  0.00           O
ATOM   6313  O14 POPEi 165      36.494 125.969   7.295  1.00  0.00           O
ATOM   6314  O11 POPEi 165      38.594 125.579   8.485  1.00  0.00           O
ATOM   6315  O12 POPEi 165      36.875 123.708   8.375  1.00  0.00           O
ATOM   6316  C1  POPEi 165      39.205 124.958   9.615  1.00  0.00           C
ATOM   6319  C2  POPEi 165      38.424 125.179  10.965  1.00  0.00           C
ATOM   6321  O21 POPEi 165      39.385 125.689  11.895  1.00  0.00           O
ATOM   6322  C21 POPEi 165      39.015 126.609  12.755  1.00  0.00           C
ATOM   6323  O22 POPEi 165      37.885 127.019  12.975  1.00  0.00           O
ATOM   6324  C22 POPEi 165      40.324 127.149  13.355  1.00  0.00           C
ATOM   6327  C3  POPEi 165      37.824 123.848  11.495  1.00  0.00           C
ATOM   6330  O31 POPEi 165      37.174 124.039  12.765  1.00  0.00           O
ATOM   6331  C31 POPEi 165      36.395 123.018  13.105  1.00  0.00           C
ATOM   6332  O32 POPEi 165      36.194 122.019  12.435  1.00  0.00           O
ATOM   6333  C32 POPEi 165      35.825 123.239  14.505  1.00  0.00           C
ATOM   6336  C23 POPEi 165      40.175 128.009  14.625  1.00  0.00           C
ATOM   6339  C24 POPEi 165      40.914 127.399  15.825  1.00  0.00           C
ATOM   6342  C25 POPEi 165      40.473 128.099  17.105  1.00  0.00           C
ATOM   6345  C26 POPEi 165      40.885 127.399  18.395  1.00  0.00           C
ATOM   6348  C27 POPEi 165      40.345 128.068  19.665  1.00  0.00           C
ATOM   6351  C28 POPEi 165      40.555 127.229  20.945  1.00  0.00           C
ATOM   6354  C29 POPEi 165      41.935 126.639  21.005  1.00  0.00           C
ATOM   6356 0C21 POPEi 165      42.724 126.609  22.075  1.00  0.00           C
ATOM   6358 1C21 POPEi 165      42.344 127.149  23.415  1.00  0.00           C
ATOM   6361 2C21 POPEi 165      43.484 126.939  24.405  1.00  0.00           C
ATOM   6364 3C21 POPEi 165      43.045 127.389  25.795  1.00  0.00           C
ATOM   6367 4C21 POPEi 165      44.153 127.249  26.835  1.00  0.00           C
ATOM   6370 5C21 POPEi 165      43.704 127.909  28.145  1.00  0.00           C
ATOM   6373 6C21 POPEi 165      44.764 127.839  29.245  1.00  0.00           C
ATOM   6376 7C21 POPEi 165      44.435 128.809  30.385  1.00  0.00           C
ATOM   6379 8C21 POPEi 165      45.473 128.799  31.505  1.00  0.00           C
ATOM   6383  C33 POPEi 165      36.664 124.199  15.385  1.00  0.00           C
ATOM   6386  C34 POPEi 165      36.555 123.899  16.885  1.00  0.00           C
ATOM   6389  C35 POPEi 165      37.905 124.049  17.595  1.00  0.00           C
ATOM   6392  C36 POPEi 165      37.785 123.759  19.095  1.00  0.00           C
ATOM   6395  C37 POPEi 165      39.135 123.739  19.815  1.00  0.00           C
ATOM   6398  C38 POPEi 165      38.924 123.418  21.295  1.00  0.00           C
ATOM   6401  C39 POPEi 165      40.194 123.379  22.125  1.00  0.00           C
ATOM   6404 0C31 POPEi 165      39.835 123.289  23.615  1.00  0.00           C
ATOM   6407 1C31 POPEi 165      41.035 123.109  24.545  1.00  0.00           C
ATOM   6410 2C31 POPEi 165      40.585 123.109  26.015  1.00  0.00           C
ATOM   6413 3C31 POPEi 165      41.614 122.509  26.975  1.00  0.00           C
ATOM   6416 4C31 POPEi 165      42.824 123.399  27.235  1.00  0.00           C
ATOM   6419 5C31 POPEi 165      43.824 122.719  28.185  1.00  0.00           C
ATOM   6422 6C31 POPEi 165      45.124 123.499  28.355  1.00  0.00           C
ATOM   6426  NH3 POPEj 166       5.775   8.420  10.415  1.00  0.00           N
ATOM   6430  C12 POPEj 166       5.615   9.770  11.085  1.00  0.00           C
ATOM   6433  C11 POPEj 166       6.875  10.630  10.925  1.00  0.00           C
ATOM   6436  P   POPEj 166       5.925  13.030  10.475  1.00  0.00           P
ATOM   6437  O13 POPEj 166       5.365  12.310   9.305  1.00  0.00           O
ATOM   6438  O14 POPEj 166       6.875  14.140  10.255  1.00  0.00           O
ATOM   6439  O11 POPEj 166       4.735  13.560  11.375  1.00  0.00           O
ATOM   6440  O12 POPEj 166       6.655  11.960  11.405  1.00  0.00           O
ATOM   6441  C1  POPEj 166       4.035  12.790  12.365  1.00  0.00           C
ATOM   6444  C2  POPEj 166       3.935  13.580  13.705  1.00  0.00           C
ATOM   6446  O21 POPEj 166       3.665  12.660  14.795  1.00  0.00           O
ATOM   6447  C21 POPEj 166       2.495  12.570  15.395  1.00  0.00           C
ATOM   6448  O22 POPEj 166       1.465  13.140  15.095  1.00  0.00           O
ATOM   6449  C22 POPEj 166       2.585  11.610  16.585  1.00  0.00           C
ATOM   6452  C3  POPEj 166       3.045  14.860  13.555  1.00  0.00           C
ATOM   6455  O31 POPEj 166       3.015  15.610  14.795  1.00  0.00           O
ATOM   6456  C31 POPEj 166       1.815  16.060  15.145  1.00  0.00           C
ATOM   6457  O32 POPEj 166       0.855  16.200  14.425  1.00  0.00           O
ATOM   6458  C32 POPEj 166       1.805  16.220  16.675  1.00  0.00           C
ATOM   6461  C23 POPEj 166       1.825  12.170  17.825  1.00  0.00           C
ATOM   6464  C24 POPEj 166       1.875  11.230  19.035  1.00  0.00           C
ATOM   6467  C25 POPEj 166       1.095  11.770  20.255  1.00  0.00           C
ATOM   6470  C26 POPEj 166       1.285  10.890  21.505  1.00  0.00           C
ATOM   6473  C27 POPEj 166       0.335  11.250  22.655  1.00  0.00           C
ATOM   6476  C28 POPEj 166       0.595  10.410  23.925  1.00  0.00           C
ATOM   6479  C29 POPEj 166      -0.644  10.160  24.755  1.00  0.00           C
ATOM   6481 0C21 POPEj 166      -1.034  10.800  25.875  1.00  0.00           C
ATOM   6483 1C21 POPEj 166      -0.364  11.970  26.555  1.00  0.00           C
ATOM   6486 2C21 POPEj 166      -1.224  13.250  26.485  1.00  0.00           C
ATOM   6489 3C21 POPEj 166      -0.594  14.440  27.215  1.00  0.00           C
ATOM   6492 4C21 POPEj 166      -1.224  15.800  26.865  1.00  0.00           C
ATOM   6495 5C21 POPEj 166      -2.754  15.880  27.045  1.00  0.00           C
ATOM   6498 6C21 POPEj 166      -3.214  15.650  28.485  1.00  0.00           C
ATOM   6501 7C21 POPEj 166      -4.744  15.700  28.635  1.00  0.00           C
ATOM   6504 8C21 POPEj 166      -5.214  15.180  29.995  1.00  0.00           C
ATOM   6508  C33 POPEj 166       0.385  16.450  17.255  1.00  0.00           C
ATOM   6511  C34 POPEj 166       0.176  15.800  18.625  1.00  0.00           C
ATOM   6514  C35 POPEj 166       0.785  16.620  19.765  1.00  0.00           C
ATOM   6517  C36 POPEj 166       0.425  16.060  21.155  1.00  0.00           C
ATOM   6520  C37 POPEj 166       1.675  15.850  22.005  1.00  0.00           C
ATOM   6523  C38 POPEj 166       1.365  15.680  23.505  1.00  0.00           C
ATOM   6526  C39 POPEj 166       2.615  15.460  24.365  1.00  0.00           C
ATOM   6529 0C31 POPEj 166       3.745  16.450  24.065  1.00  0.00           C
ATOM   6532 1C31 POPEj 166       4.925  16.350  25.045  1.00  0.00           C
ATOM   6535 2C31 POPEj 166       6.275  16.620  24.365  1.00  0.00           C
ATOM   6538 3C31 POPEj 166       7.485  16.500  25.315  1.00  0.00           C
ATOM   6541 4C31 POPEj 166       7.775  15.060  25.765  1.00  0.00           C
ATOM   6544 5C31 POPEj 166       9.045  14.970  26.635  1.00  0.00           C
ATOM   6547 6C31 POPEj 166       9.345  13.540  27.105  1.00  0.00           C
ATOM   6551  NH3 POPEk 167      16.525 129.489  51.787  1.00  0.00           N
ATOM   6555  C12 POPEk 167      15.775 128.739  52.847  1.00  0.00           C
ATOM   6558  C11 POPEk 167      14.325 129.229  52.897  1.00  0.00           C
ATOM   6561  P   POPEk 167      11.945 128.278  53.237  1.00  0.00           P
ATOM   6562  O13 POPEk 167      11.345 127.098  53.887  1.00  0.00           O
ATOM   6563  O14 POPEk 167      11.385 129.598  53.587  1.00  0.00           O
ATOM   6564  O11 POPEk 167      11.825 128.149  51.667  1.00  0.00           O
ATOM   6565  O12 POPEk 167      13.495 128.269  53.547  1.00  0.00           O
ATOM   6566  C1  POPEk 167      12.575 127.249  50.847  1.00  0.00           C
ATOM   6569  C2  POPEk 167      12.605 127.708  49.357  1.00  0.00           C
ATOM   6571  O21 POPEk 167      13.715 127.109  48.657  1.00  0.00           O
ATOM   6572  C21 POPEk 167      13.585 127.209  47.337  1.00  0.00           C
ATOM   6573  O22 POPEk 167      12.665 127.759  46.757  1.00  0.00           O
ATOM   6574  C22 POPEk 167      14.765 126.619  46.597  1.00  0.00           C
ATOM   6577  C3  POPEk 167      12.575 129.259  49.167  1.00  0.00           C
ATOM   6580  O31 POPEk 167      11.335 129.668  48.527  1.00  0.00           O
ATOM   6581  C31 POPEk 167      11.425 130.289  47.337  1.00  0.00           C
ATOM   6582  O32 POPEk 167      12.465 130.619  46.797  1.00  0.00           O
ATOM   6583  C32 POPEk 167      10.005 130.539  46.817  1.00  0.00           C
ATOM   6586  C23 POPEk 167      14.645 127.109  45.137  1.00  0.00           C
ATOM   6589  C24 POPEk 167      15.905 126.928  44.297  1.00  0.00           C
ATOM   6592  C25 POPEk 167      16.355 125.479  44.227  1.00  0.00           C
ATOM   6595  C26 POPEk 167      17.335 125.278  43.077  1.00  0.00           C
ATOM   6598  C27 POPEk 167      17.845 123.838  43.007  1.00  0.00           C
ATOM   6601  C28 POPEk 167      18.535 123.539  41.667  1.00  0.00           C
ATOM   6604  C29 POPEk 167      17.625 123.609  40.477  1.00  0.00           C
ATOM   6606 0C21 POPEk 167      18.045 123.789  39.217  1.00  0.00           C
ATOM   6608 1C21 POPEk 167      19.475 123.888  38.757  1.00  0.00           C
ATOM   6611 2C21 POPEk 167      19.944 122.588  38.067  1.00  0.00           C
ATOM   6614 3C21 POPEk 167      19.055 122.159  36.897  1.00  0.00           C
ATOM   6617 4C21 POPEk 167      19.535 120.879  36.187  1.00  0.00           C
ATOM   6620 5C21 POPEk 167      19.545 119.649  37.107  1.00  0.00           C
ATOM   6623 6C21 POPEk 167      19.815 118.348  36.337  1.00  0.00           C
ATOM   6626 7C21 POPEk 167      19.835 117.119  37.247  1.00  0.00           C
ATOM   6629 8C21 POPEk 167      20.154 115.819  36.497  1.00  0.00           C
ATOM   6633  C33 POPEk 167       9.895 130.879  45.307  1.00  0.00           C
ATOM   6636  C34 POPEk 167       8.615 131.659  44.977  1.00  0.00           C
ATOM   6639  C35 POPEk 167       8.315 131.718  43.477  1.00  0.00           C
ATOM   6642  C36 POPEk 167       7.255 132.779  43.127  1.00  0.00           C
ATOM   6645  C37 POPEk 167       7.045 132.889  41.607  1.00  0.00           C
ATOM   6648  C38 POPEk 167       6.235 134.139  41.197  1.00  0.00           C
ATOM   6651  C39 POPEk 167       6.225 134.378  39.677  1.00  0.00           C
ATOM   6654 0C31 POPEk 167       7.605 134.738  39.117  1.00  0.00           C
ATOM   6657 1C31 POPEk 167       7.585 135.029  37.617  1.00  0.00           C
ATOM   6660 2C31 POPEk 167       8.995 135.098  37.017  1.00  0.00           C
ATOM   6663 3C31 POPEk 167       9.005 134.968  35.487  1.00  0.00           C
ATOM   6666 4C31 POPEk 167       8.595 136.238  34.737  1.00  0.00           C
ATOM   6669 5C31 POPEk 167       8.405 135.969  33.237  1.00  0.00           C
ATOM   6672 6C31 POPEk 167       8.085 137.229  32.435  1.00  0.00           C
ATOM   6676  NH3 POPEl 168      89.154 124.359   9.495  1.00  0.00           N
ATOM   6680  C12 POPEl 168      89.053 122.879   9.255  1.00  0.00           C
ATOM   6683  C11 POPEl 168      87.615 122.349   9.425  1.00  0.00           C
ATOM   6686  P   POPEl 168      85.594 124.039   9.575  1.00  0.00           P
ATOM   6687  O13 POPEl 168      86.135 124.829   8.435  1.00  0.00           O
ATOM   6688  O14 POPEl 168      84.475 123.099   9.325  1.00  0.00           O
ATOM   6689  O11 POPEl 168      85.275 125.049  10.725  1.00  0.00           O
ATOM   6690  O12 POPEl 168      86.805 123.239  10.205  1.00  0.00           O
ATOM   6691  C1  POPEl 168      86.163 126.139  10.995  1.00  0.00           C
ATOM   6694  C2  POPEl 168      86.224 126.419  12.515  1.00  0.00           C
ATOM   6696  O21 POPEl 168      86.814 125.269  13.155  1.00  0.00           O
ATOM   6697  C21 POPEl 168      86.674 125.199  14.445  1.00  0.00           C
ATOM   6698  O22 POPEl 168      86.514 126.149  15.205  1.00  0.00           O
ATOM   6699  C22 POPEl 168      86.623 123.739  14.915  1.00  0.00           C
ATOM   6702  C3  POPEl 168      84.794 126.789  13.035  1.00  0.00           C
ATOM   6705  O31 POPEl 168      84.064 125.569  13.255  1.00  0.00           O
ATOM   6706  C31 POPEl 168      82.994 125.679  13.995  1.00  0.00           C
ATOM   6707  O32 POPEl 168      82.535 126.709  14.465  1.00  0.00           O
ATOM   6708  C32 POPEl 168      82.523 124.269  14.345  1.00  0.00           C
ATOM   6711  C23 POPEl 168      87.904 123.349  15.675  1.00  0.00           C
ATOM   6714  C24 POPEl 168      87.693 122.249  16.725  1.00  0.00           C
ATOM   6717  C25 POPEl 168      86.964 122.739  17.975  1.00  0.00           C
ATOM   6720  C26 POPEl 168      86.924 121.689  19.085  1.00  0.00           C
ATOM   6723  C27 POPEl 168      86.303 122.229  20.375  1.00  0.00           C
ATOM   6726  C28 POPEl 168      86.215 121.139  21.455  1.00  0.00           C
ATOM   6729  C29 POPEl 168      85.664 121.679  22.745  1.00  0.00           C
ATOM   6731 0C21 POPEl 168      86.175 121.469  23.965  1.00  0.00           C
ATOM   6733 1C21 POPEl 168      87.374 120.609  24.275  1.00  0.00           C
ATOM   6736 2C21 POPEl 168      87.094 119.089  24.155  1.00  0.00           C
ATOM   6739 3C21 POPEl 168      87.693 118.299  25.325  1.00  0.00           C
ATOM   6742 4C21 POPEl 168      86.873 118.479  26.605  1.00  0.00           C
ATOM   6745 5C21 POPEl 168      87.654 118.179  27.895  1.00  0.00           C
ATOM   6748 6C21 POPEl 168      86.765 118.359  29.125  1.00  0.00           C
ATOM   6751 7C21 POPEl 168      87.544 118.409  30.445  1.00  0.00           C
ATOM   6754 8C21 POPEl 168      86.645 118.609  31.665  1.00  0.00           C
ATOM   6758  C33 POPEl 168      82.365 124.119  15.875  1.00  0.00           C
ATOM   6761  C34 POPEl 168      82.413 122.669  16.355  1.00  0.00           C
ATOM   6764  C35 POPEl 168      82.013 122.579  17.835  1.00  0.00           C
ATOM   6767  C36 POPEl 168      82.315 121.209  18.455  1.00  0.00           C
ATOM   6770  C37 POPEl 168      81.824 121.119  19.905  1.00  0.00           C
ATOM   6773  C38 POPEl 168      82.214 119.779  20.535  1.00  0.00           C
ATOM   6776  C39 POPEl 168      81.604 119.539  21.925  1.00  0.00           C
ATOM   6779 0C31 POPEl 168      82.355 120.239  23.065  1.00  0.00           C
ATOM   6782 1C31 POPEl 168      81.774 119.859  24.425  1.00  0.00           C
ATOM   6785 2C31 POPEl 168      82.514 120.509  25.615  1.00  0.00           C
ATOM   6788 3C31 POPEl 168      81.814 120.209  26.945  1.00  0.00           C
ATOM   6791 4C31 POPEl 168      81.994 118.769  27.445  1.00  0.00           C
ATOM   6794 5C31 POPEl 168      80.795 118.319  28.285  1.00  0.00           C
ATOM   6797 6C31 POPEl 168      80.935 116.929  28.895  1.00  0.00           C
ATOM   6801  NH3 POPEm 169       4.665  36.540  54.967  1.00  0.00           N
ATOM   6805  C12 POPEm 169       4.565  37.820  54.177  1.00  0.00           C
ATOM   6808  C11 POPEm 169       5.925  38.260  53.597  1.00  0.00           C
ATOM   6811  P   POPEm 169       7.885  36.700  54.427  1.00  0.00           P
ATOM   6812  O13 POPEm 169       9.195  37.000  53.797  1.00  0.00           O
ATOM   6813  O14 POPEm 169       7.885  36.030  55.747  1.00  0.00           O
ATOM   6814  O11 POPEm 169       7.025  35.810  53.457  1.00  0.00           O
ATOM   6815  O12 POPEm 169       7.015  38.010  54.497  1.00  0.00           O
ATOM   6816  C1  POPEm 169       7.135  34.390  53.347  1.00  0.00           C
ATOM   6819  C2  POPEm 169       7.745  33.930  51.987  1.00  0.00           C
ATOM   6821  O21 POPEm 169       7.695  32.480  51.937  1.00  0.00           O
ATOM   6822  C21 POPEm 169       6.595  32.020  51.357  1.00  0.00           C
ATOM   6823  O22 POPEm 169       5.735  32.699  50.817  1.00  0.00           O
ATOM   6824  C22 POPEm 169       6.565  30.510  51.467  1.00  0.00           C
ATOM   6827  C3  POPEm 169       9.215  34.400  51.777  1.00  0.00           C
ATOM   6830  O31 POPEm 169       9.825  33.680  50.677  1.00  0.00           O
ATOM   6831  C31 POPEm 169      10.444  34.410  49.767  1.00  0.00           C
ATOM   6832  O32 POPEm 169      10.575  35.630  49.747  1.00  0.00           O
ATOM   6833  C32 POPEm 169      10.985  33.500  48.677  1.00  0.00           C
ATOM   6836  C23 POPEm 169       6.185  29.840  50.127  1.00  0.00           C
ATOM   6839  C24 POPEm 169       7.205  30.060  48.997  1.00  0.00           C
ATOM   6842  C25 POPEm 169       6.725  29.500  47.667  1.00  0.00           C
ATOM   6845  C26 POPEm 169       7.865  29.160  46.697  1.00  0.00           C
ATOM   6848  C27 POPEm 169       7.295  28.700  45.347  1.00  0.00           C
ATOM   6851  C28 POPEm 169       8.245  27.810  44.527  1.00  0.00           C
ATOM   6854  C29 POPEm 169       7.495  27.090  43.427  1.00  0.00           C
ATOM   6856 0C21 POPEm 169       7.435  27.430  42.127  1.00  0.00           C
ATOM   6858 1C21 POPEm 169       8.145  28.590  41.487  1.00  0.00           C
ATOM   6861 2C21 POPEm 169       7.345  29.330  40.397  1.00  0.00           C
ATOM   6864 3C21 POPEm 169       6.215  30.240  40.907  1.00  0.00           C
ATOM   6867 4C21 POPEm 169       5.735  31.250  39.847  1.00  0.00           C
ATOM   6870 5C21 POPEm 169       4.915  30.600  38.717  1.00  0.00           C
ATOM   6873 6C21 POPEm 169       5.135  31.290  37.367  1.00  0.00           C
ATOM   6876 7C21 POPEm 169       4.295  30.680  36.247  1.00  0.00           C
ATOM   6879 8C21 POPEm 169       4.445  31.420  34.927  1.00  0.00           C
ATOM   6883  C33 POPEm 169       9.895  33.160  47.637  1.00  0.00           C
ATOM   6886  C34 POPEm 169      10.465  32.240  46.557  1.00  0.00           C
ATOM   6889  C35 POPEm 169       9.615  32.120  45.297  1.00  0.00           C
ATOM   6892  C36 POPEm 169       9.655  33.400  44.447  1.00  0.00           C
ATOM   6895  C37 POPEm 169       9.255  33.130  42.997  1.00  0.00           C
ATOM   6898  C38 POPEm 169       8.615  34.370  42.367  1.00  0.00           C
ATOM   6901  C39 POPEm 169       8.095  34.130  40.947  1.00  0.00           C
ATOM   6904 0C31 POPEm 169       9.115  33.440  40.027  1.00  0.00           C
ATOM   6907 1C31 POPEm 169       8.825  33.680  38.547  1.00  0.00           C
ATOM   6910 2C31 POPEm 169       9.855  33.000  37.637  1.00  0.00           C
ATOM   6913 3C31 POPEm 169       9.875  33.570  36.217  1.00  0.00           C
ATOM   6916 4C31 POPEm 169       8.655  33.170  35.367  1.00  0.00           C
ATOM   6919 5C31 POPEm 169       8.825  33.660  33.917  1.00  0.00           C
ATOM   6922 6C31 POPEm 169       7.725  33.220  32.957  1.00  0.00           C
ATOM   6926  NH3 POPEn 170      33.604  37.220   9.705  1.00  0.00           N
ATOM   6930  C12 POPEn 170      32.425  36.280   9.755  1.00  0.00           C
ATOM   6933  C11 POPEn 170      31.565  36.580  11.005  1.00  0.00           C
ATOM   6936  P   POPEn 170      29.325  36.000  12.175  1.00  0.00           P
ATOM   6937  O13 POPEn 170      28.864  37.400  11.985  1.00  0.00           O
ATOM   6938  O14 POPEn 170      28.295  34.950  12.205  1.00  0.00           O
ATOM   6939  O11 POPEn 170      30.114  36.020  13.555  1.00  0.00           O
ATOM   6940  O12 POPEn 170      30.465  35.660  11.115  1.00  0.00           O
ATOM   6941  C1  POPEn 170      29.944  34.930  14.475  1.00  0.00           C
ATOM   6944  C2  POPEn 170      30.725  35.129  15.825  1.00  0.00           C
ATOM   6946  O21 POPEn 170      32.075  34.710  15.585  1.00  0.00           O
ATOM   6947  C21 POPEn 170      32.955  34.460  16.545  1.00  0.00           C
ATOM   6948  O22 POPEn 170      32.845  34.720  17.725  1.00  0.00           O
ATOM   6949  C22 POPEn 170      34.225  33.890  15.905  1.00  0.00           C
ATOM   6952  C3  POPEn 170      29.944  34.400  16.985  1.00  0.00           C
ATOM   6955  O31 POPEn 170      30.345  34.830  18.295  1.00  0.00           O
ATOM   6956  C31 POPEn 170      30.105  33.980  19.275  1.00  0.00           C
ATOM   6957  O32 POPEn 170      29.295  33.060  19.245  1.00  0.00           O
ATOM   6958  C32 POPEn 170      31.045  34.280  20.435  1.00  0.00           C
ATOM   6961  C23 POPEn 170      34.884  32.770  16.745  1.00  0.00           C
ATOM   6964  C24 POPEn 170      36.015  32.060  15.985  1.00  0.00           C
ATOM   6967  C25 POPEn 170      37.324  32.010  16.775  1.00  0.00           C
ATOM   6970  C26 POPEn 170      38.445  31.300  16.005  1.00  0.00           C
ATOM   6973  C27 POPEn 170      39.805  32.010  16.135  1.00  0.00           C
ATOM   6976  C28 POPEn 170      40.835  31.420  15.145  1.00  0.00           C
ATOM   6979  C29 POPEn 170      42.145  32.140  15.015  1.00  0.00           C
ATOM   6981 0C21 POPEn 170      43.163  32.110  15.885  1.00  0.00           C
ATOM   6983 1C21 POPEn 170      43.205  31.420  17.225  1.00  0.00           C
ATOM   6986 2C21 POPEn 170      43.135  29.890  17.305  1.00  0.00           C
ATOM   6989 3C21 POPEn 170      43.645  29.400  18.675  1.00  0.00           C
ATOM   6992 4C21 POPEn 170      42.614  29.600  19.805  1.00  0.00           C
ATOM   6995 5C21 POPEn 170      43.205  29.610  21.225  1.00  0.00           C
ATOM   6998 6C21 POPEn 170      42.104  29.760  22.285  1.00  0.00           C
ATOM   7001 7C21 POPEn 170      42.654  29.830  23.705  1.00  0.00           C
ATOM   7004 8C21 POPEn 170      41.555  29.960  24.765  1.00  0.00           C
ATOM   7008  C33 POPEn 170      30.555  33.730  21.795  1.00  0.00           C
ATOM   7011  C34 POPEn 170      31.685  33.690  22.845  1.00  0.00           C
ATOM   7014  C35 POPEn 170      32.295  35.060  23.145  1.00  0.00           C
ATOM   7017  C36 POPEn 170      33.365  35.040  24.245  1.00  0.00           C
ATOM   7020  C37 POPEn 170      33.864  36.440  24.645  1.00  0.00           C
ATOM   7023  C38 POPEn 170      34.754  36.490  25.895  1.00  0.00           C
ATOM   7026  C39 POPEn 170      35.655  37.740  25.935  1.00  0.00           C
ATOM   7029 0C31 POPEn 170      36.955  37.560  25.125  1.00  0.00           C
ATOM   7032 1C31 POPEn 170      37.545  38.850  24.545  1.00  0.00           C
ATOM   7035 2C31 POPEn 170      38.854  38.580  23.795  1.00  0.00           C
ATOM   7038 3C31 POPEn 170      39.264  39.670  22.785  1.00  0.00           C
ATOM   7041 4C31 POPEn 170      38.465  39.620  21.465  1.00  0.00           C
ATOM   7044 5C31 POPEn 170      38.934  40.670  20.455  1.00  0.00           C
ATOM   7047 6C31 POPEn 170      38.215  40.600  19.105  1.00  0.00           C
ATOM   7051  NH3 POPEo 171      88.624 104.130   7.055  1.00  0.00           N
ATOM   7055  C12 POPEo 171      89.904 103.400   6.715  1.00  0.00           C
ATOM   7058  C11 POPEo 171      89.755 101.869   6.545  1.00  0.00           C
ATOM   7061  P   POPEo 171      92.455 101.619   6.885  1.00  0.00           P
ATOM   7062  O13 POPEo 171      93.324 100.440   6.715  1.00  0.00           O
ATOM   7063  O14 POPEo 171      92.775 102.869   6.155  1.00  0.00           O
ATOM   7064  O11 POPEo 171      92.385 101.910   8.435  1.00  0.00           O
ATOM   7065  O12 POPEo 171      90.995 101.160   6.505  1.00  0.00           O
ATOM   7066  C1  POPEo 171      92.174 100.819   9.335  1.00  0.00           C
ATOM   7069  C2  POPEo 171      91.505 101.339  10.615  1.00  0.00           C
ATOM   7071  O21 POPEo 171      91.084 100.220  11.425  1.00  0.00           O
ATOM   7072  C21 POPEo 171      92.094  99.720  12.155  1.00  0.00           C
ATOM   7073  O22 POPEo 171      93.204 100.210  12.235  1.00  0.00           O
ATOM   7074  C22 POPEo 171      91.665  98.429  12.835  1.00  0.00           C
ATOM   7077  C3  POPEo 171      90.303 102.249  10.225  1.00  0.00           C
ATOM   7080  O31 POPEo 171      89.434 102.550  11.315  1.00  0.00           O
ATOM   7081  C31 POPEo 171      89.974 103.319  12.255  1.00  0.00           C
ATOM   7082  O32 POPEo 171      91.023 103.920  12.155  1.00  0.00           O
ATOM   7083  C32 POPEo 171      89.083 103.220  13.475  1.00  0.00           C
ATOM   7086  C23 POPEo 171      91.945  98.419  14.355  1.00  0.00           C
ATOM   7089  C24 POPEo 171      91.065  99.369  15.175  1.00  0.00           C
ATOM   7092  C25 POPEo 171      91.084  98.979  16.665  1.00  0.00           C
ATOM   7095  C26 POPEo 171      90.233  99.880  17.585  1.00  0.00           C
ATOM   7098  C27 POPEo 171      90.373  99.460  19.065  1.00  0.00           C
ATOM   7101  C28 POPEo 171      89.445 100.199  20.045  1.00  0.00           C
ATOM   7104  C29 POPEo 171      89.913 101.600  20.355  1.00  0.00           C
ATOM   7106 0C21 POPEo 171      89.653 102.330  21.455  1.00  0.00           C
ATOM   7108 1C21 POPEo 171      88.834 101.910  22.655  1.00  0.00           C
ATOM   7111 2C21 POPEo 171      89.694 101.929  23.925  1.00  0.00           C
ATOM   7114 3C21 POPEo 171      90.844 100.900  23.925  1.00  0.00           C
ATOM   7117 4C21 POPEo 171      91.704 100.970  25.195  1.00  0.00           C
ATOM   7120 5C21 POPEo 171      92.924 100.040  25.145  1.00  0.00           C
ATOM   7123 6C21 POPEo 171      92.904  99.000  26.275  1.00  0.00           C
ATOM   7126 7C21 POPEo 171      94.165  98.139  26.365  1.00  0.00           C
ATOM   7129 8C21 POPEo 171      94.053  97.100  27.475  1.00  0.00           C
ATOM   7133  C33 POPEo 171      89.725 103.800  14.745  1.00  0.00           C
ATOM   7136  C34 POPEo 171      89.214 103.030  15.965  1.00  0.00           C
ATOM   7139  C35 POPEo 171      89.804 103.490  17.295  1.00  0.00           C
ATOM   7142  C36 POPEo 171      89.314 104.870  17.695  1.00  0.00           C
ATOM   7145  C37 POPEo 171      89.815 105.400  19.035  1.00  0.00           C
ATOM   7148  C38 POPEo 171      89.223 106.799  19.295  1.00  0.00           C
ATOM   7151  C39 POPEo 171      87.714 106.810  19.605  1.00  0.00           C
ATOM   7154 0C31 POPEo 171      87.425 106.010  20.875  1.00  0.00           C
ATOM   7157 1C31 POPEo 171      86.094 106.390  21.525  1.00  0.00           C
ATOM   7160 2C31 POPEo 171      86.054 105.910  22.975  1.00  0.00           C
ATOM   7163 3C31 POPEo 171      84.804 106.370  23.725  1.00  0.00           C
ATOM   7166 4C31 POPEo 171      84.804 107.880  23.975  1.00  0.00           C
ATOM   7169 5C31 POPEo 171      83.495 108.359  24.585  1.00  0.00           C
ATOM   7172 6C31 POPEo 171      83.484 109.880  24.775  1.00  0.00           C
ATOM   7176  NH3 POPEp 172      81.774  64.769  10.415  1.00  0.00           N
ATOM   7180  C12 POPEp 172      82.864  63.730  10.275  1.00  0.00           C
ATOM   7183  C11 POPEp 172      82.624  62.769   9.085  1.00  0.00           C
ATOM   7186  P   POPEp 172      85.023  62.260   8.125  1.00  0.00           P
ATOM   7187  O13 POPEp 172      85.364  61.190   7.155  1.00  0.00           O
ATOM   7188  O14 POPEp 172      84.955  63.630   7.575  1.00  0.00           O
ATOM   7189  O11 POPEp 172      86.163  62.200   9.205  1.00  0.00           O
ATOM   7190  O12 POPEp 172      83.724  61.860   8.935  1.00  0.00           O
ATOM   7191  C1  POPEp 172      85.995  61.420  10.405  1.00  0.00           C
ATOM   7194  C2  POPEp 172      87.344  61.249  11.145  1.00  0.00           C
ATOM   7196  O21 POPEp 172      87.115  61.240  12.565  1.00  0.00           O
ATOM   7197  C21 POPEp 172      88.094  60.670  13.255  1.00  0.00           C
ATOM   7198  O22 POPEp 172      88.974  59.950  12.805  1.00  0.00           O
ATOM   7199  C22 POPEp 172      87.994  60.990  14.755  1.00  0.00           C
ATOM   7202  C3  POPEp 172      88.274  62.429  10.715  1.00  0.00           C
ATOM   7205  O31 POPEp 172      89.384  62.699  11.595  1.00  0.00           O
ATOM   7206  C31 POPEp 172      89.913  63.910  11.295  1.00  0.00           C
ATOM   7207  O32 POPEp 172      89.624  64.570  10.315  1.00  0.00           O
ATOM   7208  C32 POPEp 172      90.714  64.410  12.485  1.00  0.00           C
ATOM   7211  C23 POPEp 172      86.583  61.310  15.305  1.00  0.00           C
ATOM   7214  C24 POPEp 172      86.614  61.560  16.825  1.00  0.00           C
ATOM   7217  C25 POPEp 172      85.255  61.310  17.485  1.00  0.00           C
ATOM   7220  C26 POPEp 172      84.944  59.820  17.645  1.00  0.00           C
ATOM   7223  C27 POPEp 172      83.464  59.490  17.425  1.00  0.00           C
ATOM   7226  C28 POPEp 172      83.174  57.990  17.605  1.00  0.00           C
ATOM   7229  C29 POPEp 172      81.723  57.629  17.435  1.00  0.00           C
ATOM   7231 0C21 POPEp 172      80.785  57.720  18.395  1.00  0.00           C
ATOM   7233 1C21 POPEp 172      81.005  58.230  19.795  1.00  0.00           C
ATOM   7236 2C21 POPEp 172      81.424  57.120  20.775  1.00  0.00           C
ATOM   7239 3C21 POPEp 172      81.645  57.660  22.195  1.00  0.00           C
ATOM   7242 4C21 POPEp 172      81.774  56.540  23.245  1.00  0.00           C
ATOM   7245 5C21 POPEp 172      81.665  57.020  24.695  1.00  0.00           C
ATOM   7248 6C21 POPEp 172      82.983  57.600  25.235  1.00  0.00           C
ATOM   7251 7C21 POPEp 172      82.814  58.180  26.645  1.00  0.00           C
ATOM   7254 8C21 POPEp 172      84.135  58.620  27.285  1.00  0.00           C
ATOM   7258  C33 POPEp 172      89.794  64.880  13.645  1.00  0.00           C
ATOM   7261  C34 POPEp 172      90.163  64.290  15.005  1.00  0.00           C
ATOM   7264  C35 POPEp 172      91.424  64.889  15.645  1.00  0.00           C
ATOM   7267  C36 POPEp 172      91.593  64.410  17.095  1.00  0.00           C
ATOM   7270  C37 POPEp 172      92.885  64.920  17.755  1.00  0.00           C
ATOM   7273  C38 POPEp 172      92.684  65.479  19.175  1.00  0.00           C
ATOM   7276  C39 POPEp 172      92.003  64.500  20.155  1.00  0.00           C
ATOM   7279 0C31 POPEp 172      91.905  65.060  21.575  1.00  0.00           C
ATOM   7282 1C31 POPEp 172      92.395  64.070  22.635  1.00  0.00           C
ATOM   7285 2C31 POPEp 172      92.484  64.650  24.055  1.00  0.00           C
ATOM   7288 3C31 POPEp 172      91.124  65.110  24.615  1.00  0.00           C
ATOM   7291 4C31 POPEp 172      91.163  65.400  26.125  1.00  0.00           C
ATOM   7294 5C31 POPEp 172      89.773  65.789  26.645  1.00  0.00           C
ATOM   7297 6C31 POPEp 172      89.704  66.060  28.155  1.00  0.00           C
ATOM   7301  NH3 POPEq 173      55.305  71.349  10.485  1.00  0.00           N
ATOM   7305  C12 POPEq 173      56.744  71.480  10.905  1.00  0.00           C
ATOM   7308  C11 POPEq 173      57.675  70.510  10.155  1.00  0.00           C
ATOM   7311  P   POPEq 173      59.944  70.590  11.515  1.00  0.00           P
ATOM   7312  O13 POPEq 173      59.944  69.120  11.725  1.00  0.00           O
ATOM   7313  O14 POPEq 173      61.264  71.220  11.305  1.00  0.00           O
ATOM   7314  O11 POPEq 173      59.135  71.279  12.675  1.00  0.00           O
ATOM   7315  O12 POPEq 173      59.044  70.910  10.265  1.00  0.00           O
ATOM   7316  C1  POPEq 173      59.405  72.570  13.205  1.00  0.00           C
ATOM   7319  C2  POPEq 173      59.594  72.459  14.745  1.00  0.00           C
ATOM   7321  O21 POPEq 173      60.674  71.580  15.075  1.00  0.00           O
ATOM   7322  C21 POPEq 173      61.875  72.039  14.775  1.00  0.00           C
ATOM   7323  O22 POPEq 173      62.134  73.130  14.295  1.00  0.00           O
ATOM   7324  C22 POPEq 173      62.924  71.010  15.215  1.00  0.00           C
ATOM   7327  C3  POPEq 173      58.265  71.890  15.325  1.00  0.00           C
ATOM   7330  O31 POPEq 173      58.265  71.690  16.755  1.00  0.00           O
ATOM   7331  C31 POPEq 173      57.845  72.740  17.465  1.00  0.00           C
ATOM   7332  O32 POPEq 173      57.664  73.859  17.025  1.00  0.00           O
ATOM   7333  C32 POPEq 173      57.465  72.269  18.875  1.00  0.00           C
ATOM   7336  C23 POPEq 173      64.174  71.700  15.815  1.00  0.00           C
ATOM   7339  C24 POPEq 173      65.035  70.760  16.665  1.00  0.00           C
ATOM   7342  C25 POPEq 173      66.104  71.499  17.475  1.00  0.00           C
ATOM   7345  C26 POPEq 173      65.994  71.240  18.995  1.00  0.00           C
ATOM   7348  C27 POPEq 173      66.674  69.940  19.445  1.00  0.00           C
ATOM   7351  C28 POPEq 173      66.615  69.740  20.975  1.00  0.00           C
ATOM   7354  C29 POPEq 173      67.273  68.460  21.415  1.00  0.00           C
ATOM   7356 0C21 POPEq 173      67.344  68.010  22.685  1.00  0.00           C
ATOM   7358 1C21 POPEq 173      66.755  68.660  23.915  1.00  0.00           C
ATOM   7361 2C21 POPEq 173      67.804  69.069  24.975  1.00  0.00           C
ATOM   7364 3C21 POPEq 173      67.124  69.550  26.265  1.00  0.00           C
ATOM   7367 4C21 POPEq 173      68.115  70.029  27.355  1.00  0.00           C
ATOM   7370 5C21 POPEq 173      68.575  68.890  28.285  1.00  0.00           C
ATOM   7373 6C21 POPEq 173      69.385  69.380  29.495  1.00  0.00           C
ATOM   7376 7C21 POPEq 173      69.614  68.250  30.505  1.00  0.00           C
ATOM   7379 8C21 POPEq 173      70.304  68.690  31.805  1.00  0.00           C
ATOM   7383  C33 POPEq 173      57.545  73.379  19.955  1.00  0.00           C
ATOM   7386  C34 POPEq 173      57.274  72.810  21.355  1.00  0.00           C
ATOM   7389  C35 POPEq 173      57.465  73.830  22.485  1.00  0.00           C
ATOM   7392  C36 POPEq 173      57.724  73.169  23.845  1.00  0.00           C
ATOM   7395  C37 POPEq 173      57.824  74.190  24.985  1.00  0.00           C
ATOM   7398  C38 POPEq 173      58.163  73.569  26.355  1.00  0.00           C
ATOM   7401  C39 POPEq 173      59.535  72.870  26.405  1.00  0.00           C
ATOM   7404 0C31 POPEq 173      60.054  72.640  27.825  1.00  0.00           C
ATOM   7407 1C31 POPEq 173      61.514  72.150  27.835  1.00  0.00           C
ATOM   7410 2C31 POPEq 173      62.244  72.389  29.175  1.00  0.00           C
ATOM   7413 3C31 POPEq 173      61.674  71.630  30.385  1.00  0.00           C
ATOM   7416 4C31 POPEq 173      61.755  70.109  30.245  1.00  0.00           C
ATOM   7419 5C31 POPEq 173      61.264  69.370  31.505  1.00  0.00           C
ATOM   7422 6C31 POPEq 173      61.285  67.840  31.345  1.00  0.00           C
ATOM   7426  NH3 POPEr 174      33.815 116.068  11.135  1.00  0.00           N
ATOM   7430  C12 POPEr 174      34.375 114.668  11.155  1.00  0.00           C
ATOM   7433  C11 POPEr 174      33.334 113.609  10.745  1.00  0.00           C
ATOM   7436  P   POPEr 174      30.805 113.678  10.075  1.00  0.00           P
ATOM   7437  O13 POPEr 174      30.505 114.849   9.225  1.00  0.00           O
ATOM   7438  O14 POPEr 174      31.095 112.389   9.425  1.00  0.00           O
ATOM   7439  O11 POPEr 174      29.605 113.578  11.065  1.00  0.00           O
ATOM   7440  O12 POPEr 174      32.005 114.069  11.025  1.00  0.00           O
ATOM   7441  C1  POPEr 174      29.225 112.339  11.655  1.00  0.00           C
ATOM   7444  C2  POPEr 174      27.895 112.529  12.425  1.00  0.00           C
ATOM   7446  O21 POPEr 174      28.184 112.489  13.825  1.00  0.00           O
ATOM   7447  C21 POPEr 174      27.275 113.058  14.585  1.00  0.00           C
ATOM   7448  O22 POPEr 174      26.405 113.829  14.225  1.00  0.00           O
ATOM   7449  C22 POPEr 174      27.495 112.549  16.005  1.00  0.00           C
ATOM   7452  C3  POPEr 174      26.875 111.430  12.015  1.00  0.00           C
ATOM   7455  O31 POPEr 174      25.575 111.529  12.625  1.00  0.00           O
ATOM   7456  C31 POPEr 174      25.305 110.679  13.605  1.00  0.00           C
ATOM   7457  O32 POPEr 174      26.125 109.999  14.205  1.00  0.00           O
ATOM   7458  C32 POPEr 174      23.795 110.660  13.855  1.00  0.00           C
ATOM   7461  C23 POPEr 174      26.735 113.339  17.095  1.00  0.00           C
ATOM   7464  C24 POPEr 174      27.275 112.988  18.485  1.00  0.00           C
ATOM   7467  C25 POPEr 174      26.565 113.748  19.605  1.00  0.00           C
ATOM   7470  C26 POPEr 174      27.285 113.549  20.945  1.00  0.00           C
ATOM   7473  C27 POPEr 174      26.705 114.419  22.075  1.00  0.00           C
ATOM   7476  C28 POPEr 174      25.625 113.729  22.935  1.00  0.00           C
ATOM   7479  C29 POPEr 174      26.165 112.498  23.605  1.00  0.00           C
ATOM   7481 0C21 POPEr 174      26.895 112.439  24.735  1.00  0.00           C
ATOM   7483 1C21 POPEr 174      27.354 113.589  25.595  1.00  0.00           C
ATOM   7486 2C21 POPEr 174      26.245 114.149  26.515  1.00  0.00           C
ATOM   7489 3C21 POPEr 174      26.805 115.079  27.605  1.00  0.00           C
ATOM   7492 4C21 POPEr 174      25.735 115.889  28.345  1.00  0.00           C
ATOM   7495 5C21 POPEr 174      24.524 115.059  28.795  1.00  0.00           C
ATOM   7498 6C21 POPEr 174      23.655 115.809  29.825  1.00  0.00           C
ATOM   7501 7C21 POPEr 174      22.385 115.039  30.205  1.00  0.00           C
ATOM   7504 8C21 POPEr 174      21.625 115.669  31.375  1.00  0.00           C
ATOM   7508  C33 POPEr 174      23.225 109.220  13.845  1.00  0.00           C
ATOM   7511  C34 POPEr 174      22.415 108.870  15.095  1.00  0.00           C
ATOM   7514  C35 POPEr 174      23.244 108.830  16.385  1.00  0.00           C
ATOM   7517  C36 POPEr 174      22.915 110.010  17.295  1.00  0.00           C
ATOM   7520  C37 POPEr 174      23.435 109.870  18.735  1.00  0.00           C
ATOM   7523  C38 POPEr 174      22.765 110.919  19.635  1.00  0.00           C
ATOM   7526  C39 POPEr 174      22.865 110.639  21.135  1.00  0.00           C
ATOM   7529 0C31 POPEr 174      22.205 111.749  21.955  1.00  0.00           C
ATOM   7532 1C31 POPEr 174      22.255 111.520  23.465  1.00  0.00           C
ATOM   7535 2C31 POPEr 174      21.715 112.738  24.215  1.00  0.00           C
ATOM   7538 3C31 POPEr 174      21.295 112.448  25.665  1.00  0.00           C
ATOM   7541 4C31 POPEr 174      22.435 111.979  26.565  1.00  0.00           C
ATOM   7544 5C31 POPEr 174      21.975 111.800  28.015  1.00  0.00           C
ATOM   7547 6C31 POPEr 174      23.095 111.330  28.945  1.00  0.00           C
ATOM   7551  NH3 POPEs 175      70.604 135.268  49.927  1.00  0.00           N
ATOM   7555  C12 POPEs 175      70.465 133.858  49.457  1.00  0.00           C
ATOM   7558  C11 POPEs 175      71.785 133.109  49.617  1.00  0.00           C
ATOM   7561  P   POPEs 175      72.273 130.678  50.417  1.00  0.00           P
ATOM   7562  O13 POPEs 175      73.305 131.348  51.227  1.00  0.00           O
ATOM   7563  O14 POPEs 175      71.295 129.808  51.127  1.00  0.00           O
ATOM   7564  O11 POPEs 175      72.935 129.859  49.227  1.00  0.00           O
ATOM   7565  O12 POPEs 175      71.454 131.729  49.597  1.00  0.00           O
ATOM   7566  C1  POPEs 175      73.725 130.558  48.247  1.00  0.00           C
ATOM   7569  C2  POPEs 175      74.273 129.559  47.187  1.00  0.00           C
ATOM   7571  O21 POPEs 175      74.575 130.219  45.937  1.00  0.00           O
ATOM   7572  C21 POPEs 175      75.854 130.339  45.597  1.00  0.00           C
ATOM   7573  O22 POPEs 175      76.795 130.459  46.357  1.00  0.00           O
ATOM   7574  C22 POPEs 175      75.934 130.179  44.067  1.00  0.00           C
ATOM   7577  C3  POPEs 175      73.145 128.539  46.877  1.00  0.00           C
ATOM   7580  O31 POPEs 175      73.553 127.518  45.937  1.00  0.00           O
ATOM   7581  C31 POPEs 175      72.755 127.369  44.897  1.00  0.00           C
ATOM   7582  O32 POPEs 175      71.843 128.119  44.577  1.00  0.00           O
ATOM   7583  C32 POPEs 175      73.084 126.078  44.147  1.00  0.00           C
ATOM   7586  C23 POPEs 175      76.895 131.128  43.297  1.00  0.00           C
ATOM   7589  C24 POPEs 175      76.465 131.198  41.817  1.00  0.00           C
ATOM   7592  C25 POPEs 175      77.413 131.948  40.857  1.00  0.00           C
ATOM   7595  C26 POPEs 175      78.454 131.039  40.197  1.00  0.00           C
ATOM   7598  C27 POPEs 175      79.385 131.768  39.207  1.00  0.00           C
ATOM   7601  C28 POPEs 175      80.395 130.859  38.477  1.00  0.00           C
ATOM   7604  C29 POPEs 175      81.204 130.029  39.437  1.00  0.00           C
ATOM   7606 0C21 POPEs 175      82.074 129.059  39.127  1.00  0.00           C
ATOM   7608 1C21 POPEs 175      82.514 128.628  37.747  1.00  0.00           C
ATOM   7611 2C21 POPEs 175      84.005 128.939  37.557  1.00  0.00           C
ATOM   7614 3C21 POPEs 175      84.604 128.269  36.317  1.00  0.00           C
ATOM   7617 4C21 POPEs 175      86.094 128.599  36.157  1.00  0.00           C
ATOM   7620 5C21 POPEs 175      86.684 127.928  34.917  1.00  0.00           C
ATOM   7623 6C21 POPEs 175      88.155 128.289  34.707  1.00  0.00           C
ATOM   7626 7C21 POPEs 175      88.715 127.669  33.417  1.00  0.00           C
ATOM   7629 8C21 POPEs 175      90.205 127.928  33.257  1.00  0.00           C
ATOM   7633  C33 POPEs 175      72.154 125.909  42.917  1.00  0.00           C
ATOM   7636  C34 POPEs 175      72.454 124.619  42.147  1.00  0.00           C
ATOM   7639  C35 POPEs 175      71.505 124.279  40.977  1.00  0.00           C
ATOM   7642  C36 POPEs 175      72.184 124.408  39.607  1.00  0.00           C
ATOM   7645  C37 POPEs 175      71.395 123.838  38.427  1.00  0.00           C
ATOM   7648  C38 POPEs 175      72.093 124.039  37.067  1.00  0.00           C
ATOM   7651  C39 POPEs 175      71.094 124.458  35.977  1.00  0.00           C
ATOM   7654 0C31 POPEs 175      71.593 124.279  34.527  1.00  0.00           C
ATOM   7657 1C31 POPEs 175      70.435 124.479  33.537  1.00  0.00           C
ATOM   7660 2C31 POPEs 175      70.755 124.069  32.095  1.00  0.00           C
ATOM   7663 3C31 POPEs 175      69.494 123.869  31.245  1.00  0.00           C
ATOM   7666 4C31 POPEs 175      68.623 125.119  31.025  1.00  0.00           C
ATOM   7669 5C31 POPEs 175      67.174 124.738  30.675  1.00  0.00           C
ATOM   7672 6C31 POPEs 175      66.244 125.928  30.415  1.00  0.00           C
ATOM   7676  NH3 POPEt 176     118.424 107.510   7.945  1.00  0.00           N
ATOM   7680  C12 POPEt 176     119.604 108.289   7.415  1.00  0.00           C
ATOM   7683  C11 POPEt 176     120.275 107.520   6.255  1.00  0.00           C
ATOM   7686  P   POPEt 176     122.895 107.979   5.825  1.00  0.00           P
ATOM   7687  O13 POPEt 176     123.475 109.130   6.545  1.00  0.00           O
ATOM   7688  O14 POPEt 176     123.505 107.690   4.505  1.00  0.00           O
ATOM   7689  O11 POPEt 176     122.924 106.710   6.765  1.00  0.00           O
ATOM   7690  O12 POPEt 176     121.334 108.240   5.625  1.00  0.00           O
ATOM   7691  C1  POPEt 176     123.964 106.440   7.725  1.00  0.00           C
ATOM   7694  C2  POPEt 176     123.575 106.729   9.215  1.00  0.00           C
ATOM   7696  O21 POPEt 176     124.464 106.020  10.075  1.00  0.00           O
ATOM   7697  C21 POPEt 176     125.434 106.659  10.655  1.00  0.00           C
ATOM   7698  O22 POPEt 176     125.874 107.760  10.355  1.00  0.00           O
ATOM   7699  C22 POPEt 176     125.914 105.810  11.835  1.00  0.00           C
ATOM   7702  C3  POPEt 176     122.134 106.239   9.605  1.00  0.00           C
ATOM   7705  O31 POPEt 176     122.085 105.330  10.725  1.00  0.00           O
ATOM   7706  C31 POPEt 176     122.234 105.819  11.945  1.00  0.00           C
ATOM   7707  O32 POPEt 176     122.565 106.970  12.215  1.00  0.00           O
ATOM   7708  C32 POPEt 176     121.924 104.749  12.995  1.00  0.00           C
ATOM   7711  C23 POPEt 176     127.185 106.360  12.495  1.00  0.00           C
ATOM   7714  C24 POPEt 176     127.733 105.460  13.625  1.00  0.00           C
ATOM   7717  C25 POPEt 176     127.444 105.990  15.035  1.00  0.00           C
ATOM   7720  C26 POPEt 176     128.635 106.600  15.805  1.00  0.00           C
ATOM   7723  C27 POPEt 176     128.174 107.270  17.105  1.00  0.00           C
ATOM   7726  C28 POPEt 176     129.314 107.760  18.015  1.00  0.00           C
ATOM   7729  C29 POPEt 176     128.835 108.820  18.985  1.00  0.00           C
ATOM   7731 0C21 POPEt 176     129.115 108.970  20.295  1.00  0.00           C
ATOM   7733 1C21 POPEt 176     130.014 108.130  21.165  1.00  0.00           C
ATOM   7736 2C21 POPEt 176     129.223 107.389  22.265  1.00  0.00           C
ATOM   7739 3C21 POPEt 176     128.464 108.310  23.235  1.00  0.00           C
ATOM   7742 4C21 POPEt 176     127.593 107.559  24.255  1.00  0.00           C
ATOM   7745 5C21 POPEt 176     126.564 108.490  24.895  1.00  0.00           C
ATOM   7748 6C21 POPEt 176     125.935 107.940  26.185  1.00  0.00           C
ATOM   7751 7C21 POPEt 176     124.773 108.830  26.665  1.00  0.00           C
ATOM   7754 8C21 POPEt 176     124.704 108.979  28.175  1.00  0.00           C
ATOM   7758  C33 POPEt 176     123.134 104.089  13.685  1.00  0.00           C
ATOM   7761  C34 POPEt 176     122.724 103.270  14.925  1.00  0.00           C
ATOM   7764  C35 POPEt 176     122.143 104.130  16.055  1.00  0.00           C
ATOM   7767  C36 POPEt 176     121.744 103.350  17.305  1.00  0.00           C
ATOM   7770  C37 POPEt 176     121.264 104.320  18.395  1.00  0.00           C
ATOM   7773  C38 POPEt 176     120.445 103.690  19.525  1.00  0.00           C
ATOM   7776  C39 POPEt 176     121.255 102.780  20.455  1.00  0.00           C
ATOM   7779 0C31 POPEt 176     120.714 102.859  21.895  1.00  0.00           C
ATOM   7782 1C31 POPEt 176     121.434 101.910  22.855  1.00  0.00           C
ATOM   7785 2C31 POPEt 176     121.135 102.209  24.335  1.00  0.00           C
ATOM   7788 3C31 POPEt 176     119.725 101.820  24.785  1.00  0.00           C
ATOM   7791 4C31 POPEt 176     119.585 101.899  26.315  1.00  0.00           C
ATOM   7794 5C31 POPEt 176     118.214 101.420  26.825  1.00  0.00           C
ATOM   7797 6C31 POPEt 176     118.104 101.470  28.355  1.00  0.00           C
ATOM   7801  NH3 POPEu 177      98.335  22.900   9.965  1.00  0.00           N
ATOM   7805  C12 POPEu 177      97.003  22.190   9.855  1.00  0.00           C
ATOM   7808  C11 POPEu 177      95.835  23.120   9.535  1.00  0.00           C
ATOM   7811  P   POPEu 177      93.384  23.030   8.665  1.00  0.00           P
ATOM   7812  O13 POPEu 177      92.334  22.040   8.345  1.00  0.00           O
ATOM   7813  O14 POPEu 177      93.745  23.960   7.575  1.00  0.00           O
ATOM   7814  O11 POPEu 177      92.964  23.870   9.945  1.00  0.00           O
ATOM   7815  O12 POPEu 177      94.725  22.300   9.135  1.00  0.00           O
ATOM   7816  C1  POPEu 177      91.714  23.580  10.595  1.00  0.00           C
ATOM   7819  C2  POPEu 177      91.785  22.260  11.405  1.00  0.00           C
ATOM   7821  O21 POPEu 177      90.483  21.930  11.955  1.00  0.00           O
ATOM   7822  C21 POPEu 177      90.074  22.530  13.045  1.00  0.00           C
ATOM   7823  O22 POPEu 177      90.644  23.430  13.645  1.00  0.00           O
ATOM   7824  C22 POPEu 177      88.764  21.910  13.525  1.00  0.00           C
ATOM   7827  C3  POPEu 177      92.964  22.300  12.415  1.00  0.00           C
ATOM   7830  O31 POPEu 177      92.924  21.170  13.315  1.00  0.00           O
ATOM   7831  C31 POPEu 177      93.144  21.440  14.585  1.00  0.00           C
ATOM   7832  O32 POPEu 177      93.354  22.550  15.045  1.00  0.00           O
ATOM   7833  C32 POPEu 177      93.113  20.160  15.405  1.00  0.00           C
ATOM   7836  C23 POPEu 177      88.365  22.330  14.975  1.00  0.00           C
ATOM   7839  C24 POPEu 177      87.624  21.210  15.735  1.00  0.00           C
ATOM   7842  C25 POPEu 177      86.894  21.650  17.025  1.00  0.00           C
ATOM   7845  C26 POPEu 177      87.724  21.920  18.295  1.00  0.00           C
ATOM   7848  C27 POPEu 177      86.805  22.310  19.475  1.00  0.00           C
ATOM   7851  C28 POPEu 177      87.505  22.430  20.845  1.00  0.00           C
ATOM   7854  C29 POPEu 177      88.263  23.710  21.065  1.00  0.00           C
ATOM   7856 0C21 POPEu 177      87.954  24.680  21.955  1.00  0.00           C
ATOM   7858 1C21 POPEu 177      86.774  24.720  22.895  1.00  0.00           C
ATOM   7861 2C21 POPEu 177      87.134  24.450  24.375  1.00  0.00           C
ATOM   7864 3C21 POPEu 177      87.934  25.600  25.005  1.00  0.00           C
ATOM   7867 4C21 POPEu 177      88.475  25.310  26.415  1.00  0.00           C
ATOM   7870 5C21 POPEu 177      87.395  24.970  27.455  1.00  0.00           C
ATOM   7873 6C21 POPEu 177      87.934  25.120  28.885  1.00  0.00           C
ATOM   7876 7C21 POPEu 177      86.894  24.780  29.965  1.00  0.00           C
ATOM   7879 8C21 POPEu 177      87.434  24.950  31.385  1.00  0.00           C
ATOM   7883  C33 POPEu 177      93.464  20.390  16.885  1.00  0.00           C
ATOM   7886  C34 POPEu 177      93.164  19.180  17.755  1.00  0.00           C
ATOM   7889  C35 POPEu 177      93.344  19.430  19.265  1.00  0.00           C
ATOM   7892  C36 POPEu 177      92.153  20.180  19.895  1.00  0.00           C
ATOM   7895  C37 POPEu 177      92.304  20.460  21.385  1.00  0.00           C
ATOM   7898  C38 POPEu 177      91.234  21.420  21.905  1.00  0.00           C
ATOM   7901  C39 POPEu 177      90.954  21.270  23.405  1.00  0.00           C
ATOM   7904 0C31 POPEu 177      92.185  21.480  24.295  1.00  0.00           C
ATOM   7907 1C31 POPEu 177      91.814  21.420  25.785  1.00  0.00           C
ATOM   7910 2C31 POPEu 177      93.044  21.570  26.685  1.00  0.00           C
ATOM   7913 3C31 POPEu 177      92.705  21.780  28.165  1.00  0.00           C
ATOM   7916 4C31 POPEu 177      93.955  22.150  28.975  1.00  0.00           C
ATOM   7919 5C31 POPEu 177      93.694  22.180  30.485  1.00  0.00           C
ATOM   7922 6C31 POPEu 177      94.934  22.570  31.275  1.00  0.00           C
ATOM   7926  NH3 POPEv 178      99.785  35.580  53.437  1.00  0.00           N
ATOM   7930  C12 POPEv 178     100.684  34.930  52.427  1.00  0.00           C
ATOM   7933  C11 POPEv 178     101.954  34.430  53.117  1.00  0.00           C
ATOM   7936  P   POPEv 178     104.274  34.300  51.977  1.00  0.00           P
ATOM   7937  O13 POPEv 178     105.023  34.080  53.237  1.00  0.00           O
ATOM   7938  O14 POPEv 178     104.184  35.700  51.507  1.00  0.00           O
ATOM   7939  O11 POPEv 178     104.895  33.430  50.817  1.00  0.00           O
ATOM   7940  O12 POPEv 178     102.785  33.770  52.147  1.00  0.00           O
ATOM   7941  C1  POPEv 178     104.204  33.170  49.587  1.00  0.00           C
ATOM   7944  C2  POPEv 178     104.773  33.940  48.357  1.00  0.00           C
ATOM   7946  O21 POPEv 178     103.934  33.630  47.207  1.00  0.00           O
ATOM   7947  C21 POPEv 178     103.943  34.539  46.227  1.00  0.00           C
ATOM   7948  O22 POPEv 178     104.594  35.570  46.207  1.00  0.00           O
ATOM   7949  C22 POPEv 178     103.004  34.110  45.107  1.00  0.00           C
ATOM   7952  C3  POPEv 178     106.255  33.540  48.107  1.00  0.00           C
ATOM   7955  O31 POPEv 178     106.754  33.990  46.827  1.00  0.00           O
ATOM   7956  C31 POPEv 178     107.374  35.170  46.817  1.00  0.00           C
ATOM   7957  O32 POPEv 178     107.693  35.800  47.807  1.00  0.00           O
ATOM   7958  C32 POPEv 178     107.565  35.600  45.357  1.00  0.00           C
ATOM   7961  C23 POPEv 178     102.553  35.260  44.167  1.00  0.00           C
ATOM   7964  C24 POPEv 178     101.674  34.690  43.037  1.00  0.00           C
ATOM   7967  C25 POPEv 178     101.294  35.720  41.977  1.00  0.00           C
ATOM   7970  C26 POPEv 178     100.214  35.190  41.027  1.00  0.00           C
ATOM   7973  C27 POPEv 178      99.844  36.190  39.927  1.00  0.00           C
ATOM   7976  C28 POPEv 178      98.575  35.820  39.147  1.00  0.00           C
ATOM   7979  C29 POPEv 178      97.325  36.070  39.957  1.00  0.00           C
ATOM   7981 0C21 POPEv 178      96.215  35.320  39.947  1.00  0.00           C
ATOM   7983 1C21 POPEv 178      96.014  34.100  39.097  1.00  0.00           C
ATOM   7986 2C21 POPEv 178      94.534  33.700  38.917  1.00  0.00           C
ATOM   7989 3C21 POPEv 178      93.755  34.520  37.877  1.00  0.00           C
ATOM   7992 4C21 POPEv 178      92.374  33.890  37.597  1.00  0.00           C
ATOM   7995 5C21 POPEv 178      91.385  34.810  36.877  1.00  0.00           C
ATOM   7998 6C21 POPEv 178      91.914  35.410  35.567  1.00  0.00           C
ATOM   8001 7C21 POPEv 178      90.865  36.290  34.887  1.00  0.00           C
ATOM   8004 8C21 POPEv 178      91.205  36.600  33.427  1.00  0.00           C
ATOM   8008  C33 POPEv 178     107.264  37.110  45.177  1.00  0.00           C
ATOM   8011  C34 POPEv 178     107.104  37.530  43.707  1.00  0.00           C
ATOM   8014  C35 POPEv 178     106.285  38.820  43.517  1.00  0.00           C
ATOM   8017  C36 POPEv 178     107.045  40.090  43.947  1.00  0.00           C
ATOM   8020  C37 POPEv 178     106.175  41.360  43.917  1.00  0.00           C
ATOM   8023  C38 POPEv 178     107.024  42.629  44.117  1.00  0.00           C
ATOM   8026  C39 POPEv 178     106.264  43.970  44.157  1.00  0.00           C
ATOM   8029 0C31 POPEv 178     105.814  44.380  45.567  1.00  0.00           C
ATOM   8032 1C31 POPEv 178     105.494  45.880  45.707  1.00  0.00           C
ATOM   8035 2C31 POPEv 178     105.245  46.270  47.167  1.00  0.00           C
ATOM   8038 3C31 POPEv 178     106.413  47.060  47.777  1.00  0.00           C
ATOM   8041 4C31 POPEv 178     106.695  46.700  49.247  1.00  0.00           C
ATOM   8044 5C31 POPEv 178     107.973  47.350  49.767  1.00  0.00           C
ATOM   8047 6C31 POPEv 178     108.403  46.780  51.127  1.00  0.00           C
ATOM   8051  NH3 POPEw 179      23.184  13.170  49.817  1.00  0.00           N
ATOM   8055  C12 POPEw 179      23.225  11.690  49.587  1.00  0.00           C
ATOM   8058  C11 POPEw 179      24.545  11.250  48.937  1.00  0.00           C
ATOM   8061  P   POPEw 179      24.615   8.730  49.697  1.00  0.00           P
ATOM   8062  O13 POPEw 179      25.995   8.570  50.177  1.00  0.00           O
ATOM   8063  O14 POPEw 179      23.565   8.950  50.717  1.00  0.00           O
ATOM   8064  O11 POPEw 179      24.194   7.470  48.847  1.00  0.00           O
ATOM   8065  O12 POPEw 179      24.524   9.870  48.607  1.00  0.00           O
ATOM   8066  C1  POPEw 179      23.104   7.570  47.927  1.00  0.00           C
ATOM   8069  C2  POPEw 179      23.614   7.300  46.497  1.00  0.00           C
ATOM   8071  O21 POPEw 179      22.885   7.960  45.447  1.00  0.00           O
ATOM   8072  C21 POPEw 179      21.574   8.090  45.487  1.00  0.00           C
ATOM   8073  O22 POPEw 179      20.835   7.890  46.437  1.00  0.00           O
ATOM   8074  C22 POPEw 179      21.125   8.660  44.137  1.00  0.00           C
ATOM   8077  C3  POPEw 179      23.735   5.760  46.307  1.00  0.00           C
ATOM   8080  O31 POPEw 179      24.405   5.390  45.087  1.00  0.00           O
ATOM   8081  C31 POPEw 179      23.604   5.370  44.027  1.00  0.00           C
ATOM   8082  O32 POPEw 179      22.395   5.580  44.057  1.00  0.00           O
ATOM   8083  C32 POPEw 179      24.395   5.100  42.767  1.00  0.00           C
ATOM   8086  C23 POPEw 179      19.655   8.370  43.807  1.00  0.00           C
ATOM   8089  C24 POPEw 179      19.145   9.210  42.637  1.00  0.00           C
ATOM   8092  C25 POPEw 179      17.665   8.930  42.317  1.00  0.00           C
ATOM   8095  C26 POPEw 179      17.285   9.020  40.827  1.00  0.00           C
ATOM   8098  C27 POPEw 179      15.835   8.550  40.657  1.00  0.00           C
ATOM   8101  C28 POPEw 179      15.125   8.970  39.357  1.00  0.00           C
ATOM   8104  C29 POPEw 179      13.695   8.490  39.457  1.00  0.00           C
ATOM   8106 0C21 POPEw 179      12.725   8.660  38.557  1.00  0.00           C
ATOM   8108 1C21 POPEw 179      12.815   9.380  37.237  1.00  0.00           C
ATOM   8111 2C21 POPEw 179      12.065  10.720  37.287  1.00  0.00           C
ATOM   8114 3C21 POPEw 179      11.075  10.920  36.137  1.00  0.00           C
ATOM   8117 4C21 POPEw 179      10.565  12.360  36.077  1.00  0.00           C
ATOM   8120 5C21 POPEw 179       9.155  12.490  35.487  1.00  0.00           C
ATOM   8123 6C21 POPEw 179       9.045  12.010  34.037  1.00  0.00           C
ATOM   8126 7C21 POPEw 179       7.625  12.160  33.487  1.00  0.00           C
ATOM   8129 8C21 POPEw 179       7.505  11.810  31.995  1.00  0.00           C
ATOM   8133  C33 POPEw 179      23.905   5.990  41.607  1.00  0.00           C
ATOM   8136  C34 POPEw 179      24.335   5.420  40.257  1.00  0.00           C
ATOM   8139  C35 POPEw 179      23.675   6.140  39.087  1.00  0.00           C
ATOM   8142  C36 POPEw 179      23.764   5.340  37.787  1.00  0.00           C
ATOM   8145  C37 POPEw 179      23.045   6.050  36.637  1.00  0.00           C
ATOM   8148  C38 POPEw 179      22.745   5.080  35.487  1.00  0.00           C
ATOM   8151  C39 POPEw 179      21.795   5.650  34.427  1.00  0.00           C
ATOM   8154 0C31 POPEw 179      22.264   6.980  33.827  1.00  0.00           C
ATOM   8157 1C31 POPEw 179      21.735   7.190  32.405  1.00  0.00           C
ATOM   8160 2C31 POPEw 179      22.335   8.420  31.735  1.00  0.00           C
ATOM   8163 3C31 POPEw 179      21.815   8.700  30.325  1.00  0.00           C
ATOM   8166 4C31 POPEw 179      22.854   8.460  29.225  1.00  0.00           C
ATOM   8169 5C31 POPEw 179      22.395   9.020  27.865  1.00  0.00           C
ATOM   8172 6C31 POPEw 179      23.435   8.870  26.755  1.00  0.00           C
ATOM   8176  NH3 POPEx 180      51.723  24.910  53.207  1.00  0.00           N
ATOM   8180  C12 POPEx 180      50.435  25.220  53.927  1.00  0.00           C
ATOM   8183  C11 POPEx 180      50.184  26.720  54.127  1.00  0.00           C
ATOM   8186  P   POPEx 180      47.644  27.480  54.087  1.00  0.00           P
ATOM   8187  O13 POPEx 180      46.544  27.690  55.057  1.00  0.00           O
ATOM   8188  O14 POPEx 180      48.065  28.640  53.267  1.00  0.00           O
ATOM   8189  O11 POPEx 180      47.255  26.290  53.107  1.00  0.00           O
ATOM   8190  O12 POPEx 180      48.934  26.900  54.787  1.00  0.00           O
ATOM   8191  C1  POPEx 180      47.055  26.550  51.707  1.00  0.00           C
ATOM   8194  C2  POPEx 180      48.194  25.940  50.847  1.00  0.00           C
ATOM   8196  O21 POPEx 180      48.444  26.830  49.747  1.00  0.00           O
ATOM   8197  C21 POPEx 180      49.704  26.910  49.377  1.00  0.00           C
ATOM   8198  O22 POPEx 180      50.655  26.370  49.927  1.00  0.00           O
ATOM   8199  C22 POPEx 180      49.734  27.690  48.057  1.00  0.00           C
ATOM   8202  C3  POPEx 180      47.815  24.510  50.327  1.00  0.00           C
ATOM   8205  O31 POPEx 180      48.704  24.000  49.317  1.00  0.00           O
ATOM   8206  C31 POPEx 180      49.734  23.320  49.787  1.00  0.00           C
ATOM   8207  O32 POPEx 180      49.984  23.180  50.977  1.00  0.00           O
ATOM   8208  C32 POPEx 180      50.615  22.770  48.667  1.00  0.00           C
ATOM   8211  C23 POPEx 180      51.134  28.130  47.567  1.00  0.00           C
ATOM   8214  C24 POPEx 180      51.264  27.950  46.047  1.00  0.00           C
ATOM   8217  C25 POPEx 180      52.314  28.860  45.407  1.00  0.00           C
ATOM   8220  C26 POPEx 180      51.705  30.110  44.747  1.00  0.00           C
ATOM   8223  C27 POPEx 180      52.745  30.890  43.937  1.00  0.00           C
ATOM   8226  C28 POPEx 180      52.134  32.000  43.057  1.00  0.00           C
ATOM   8229  C29 POPEx 180      53.205  32.820  42.387  1.00  0.00           C
ATOM   8231 0C21 POPEx 180      53.925  32.460  41.307  1.00  0.00           C
ATOM   8233 1C21 POPEx 180      53.785  31.160  40.547  1.00  0.00           C
ATOM   8236 2C21 POPEx 180      54.044  31.320  39.037  1.00  0.00           C
ATOM   8239 3C21 POPEx 180      55.515  31.650  38.687  1.00  0.00           C
ATOM   8242 4C21 POPEx 180      55.774  31.700  37.177  1.00  0.00           C
ATOM   8245 5C21 POPEx 180      57.125  32.350  36.847  1.00  0.00           C
ATOM   8248 6C21 POPEx 180      57.444  32.350  35.347  1.00  0.00           C
ATOM   8251 7C21 POPEx 180      58.704  33.180  35.047  1.00  0.00           C
ATOM   8254 8C21 POPEx 180      59.125  33.170  33.577  1.00  0.00           C
ATOM   8258  C33 POPEx 180      49.895  21.960  47.557  1.00  0.00           C
ATOM   8261  C34 POPEx 180      49.465  22.780  46.327  1.00  0.00           C
ATOM   8264  C35 POPEx 180      50.523  22.900  45.207  1.00  0.00           C
ATOM   8267  C36 POPEx 180      51.815  23.590  45.657  1.00  0.00           C
ATOM   8270  C37 POPEx 180      52.715  24.100  44.517  1.00  0.00           C
ATOM   8273  C38 POPEx 180      53.914  24.880  45.067  1.00  0.00           C
ATOM   8276  C39 POPEx 180      54.564  25.810  44.037  1.00  0.00           C
ATOM   8279 0C31 POPEx 180      55.635  26.710  44.677  1.00  0.00           C
ATOM   8282 1C31 POPEx 180      56.154  27.800  43.727  1.00  0.00           C
ATOM   8285 2C31 POPEx 180      57.465  28.430  44.207  1.00  0.00           C
ATOM   8288 3C31 POPEx 180      58.684  27.570  43.847  1.00  0.00           C
ATOM   8291 4C31 POPEx 180      60.004  28.120  44.387  1.00  0.00           C
ATOM   8294 5C31 POPEx 180      61.204  27.340  43.857  1.00  0.00           C
ATOM   8297 6C31 POPEx 180      62.514  27.720  44.547  1.00  0.00           C
ATOM   8301  NH3 POPEy 181     112.413 104.639  50.877  1.00  0.00           N
ATOM   8305  C12 POPEy 181     112.814 103.429  51.677  1.00  0.00           C
ATOM   8308  C11 POPEy 181     111.704 102.380  51.597  1.00  0.00           C
ATOM   8311  P   POPEy 181     111.365  99.809  51.887  1.00  0.00           P
ATOM   8312  O13 POPEy 181     112.425  98.779  52.037  1.00  0.00           O
ATOM   8313  O14 POPEy 181     110.135  99.669  52.707  1.00  0.00           O
ATOM   8314  O11 POPEy 181     110.944 100.040  50.347  1.00  0.00           O
ATOM   8315  O12 POPEy 181     112.045 101.190  52.307  1.00  0.00           O
ATOM   8316  C1  POPEy 181     109.585 100.499  50.107  1.00  0.00           C
ATOM   8319  C2  POPEy 181     109.233 101.090  48.687  1.00  0.00           C
ATOM   8321  O21 POPEy 181     109.904 100.330  47.697  1.00  0.00           O
ATOM   8322  C21 POPEy 181     109.714 100.470  46.387  1.00  0.00           C
ATOM   8323  O22 POPEy 181     110.585 100.170  45.587  1.00  0.00           O
ATOM   8324  C22 POPEy 181     108.295 100.840  45.917  1.00  0.00           C
ATOM   8327  C3  POPEy 181     109.494 102.629  48.587  1.00  0.00           C
ATOM   8330  O31 POPEy 181     109.995 103.139  47.317  1.00  0.00           O
ATOM   8331  C31 POPEy 181     111.154 103.809  47.367  1.00  0.00           C
ATOM   8332  O32 POPEy 181     111.964 103.779  48.277  1.00  0.00           O
ATOM   8333  C32 POPEy 181     111.315 104.669  46.107  1.00  0.00           C
ATOM   8336  C23 POPEy 181     108.244 100.850  44.347  1.00  0.00           C
ATOM   8339  C24 POPEy 181     106.894 100.450  43.727  1.00  0.00           C
ATOM   8342  C25 POPEy 181     106.863 100.490  42.187  1.00  0.00           C
ATOM   8345  C26 POPEy 181     108.044  99.770  41.487  1.00  0.00           C
ATOM   8348  C27 POPEy 181     107.803  99.520  39.987  1.00  0.00           C
ATOM   8351  C28 POPEy 181     107.724  98.020  39.627  1.00  0.00           C
ATOM   8354  C29 POPEy 181     109.053  97.319  39.557  1.00  0.00           C
ATOM   8356 0C21 POPEy 181     109.405  96.420  38.617  1.00  0.00           C
ATOM   8358 1C21 POPEy 181     108.475  95.980  37.507  1.00  0.00           C
ATOM   8361 2C21 POPEy 181     109.074  95.050  36.447  1.00  0.00           C
ATOM   8364 3C21 POPEy 181     110.105  95.740  35.557  1.00  0.00           C
ATOM   8367 4C21 POPEy 181     110.145  95.180  34.137  1.00  0.00           C
ATOM   8370 5C21 POPEy 181     111.194  95.880  33.267  1.00  0.00           C
ATOM   8373 6C21 POPEy 181     111.285  95.330  31.845  1.00  0.00           C
ATOM   8376 7C21 POPEy 181     112.535  95.830  31.115  1.00  0.00           C
ATOM   8379 8C21 POPEy 181     112.605  95.390  29.655  1.00  0.00           C
ATOM   8383  C33 POPEy 181     112.764 104.720  45.577  1.00  0.00           C
ATOM   8386  C34 POPEy 181     113.734 105.660  46.307  1.00  0.00           C
ATOM   8389  C35 POPEy 181     115.154 105.570  45.707  1.00  0.00           C
ATOM   8392  C36 POPEy 181     115.364 106.430  44.457  1.00  0.00           C
ATOM   8395  C37 POPEy 181     116.464 105.850  43.557  1.00  0.00           C
ATOM   8398  C38 POPEy 181     116.824 106.720  42.337  1.00  0.00           C
ATOM   8401  C39 POPEy 181     115.604 107.100  41.487  1.00  0.00           C
ATOM   8404 0C31 POPEy 181     115.964 107.670  40.107  1.00  0.00           C
ATOM   8407 1C31 POPEy 181     114.745 108.270  39.387  1.00  0.00           C
ATOM   8410 2C31 POPEy 181     115.053 108.830  37.987  1.00  0.00           C
ATOM   8413 3C31 POPEy 181     115.424 107.740  36.967  1.00  0.00           C
ATOM   8416 4C31 POPEy 181     115.744 108.289  35.567  1.00  0.00           C
ATOM   8419 5C31 POPEy 181     116.205 107.169  34.637  1.00  0.00           C
ATOM   8422 6C31 POPEy 181     116.635 107.610  33.237  1.00  0.00           C
ATOM   8426  NH3 POPEz 182     111.005  31.610  54.627  1.00  0.00           N
ATOM   8430  C12 POPEz 182     112.204  32.390  54.157  1.00  0.00           C
ATOM   8433  C11 POPEz 182     112.624  31.920  52.757  1.00  0.00           C
ATOM   8436  P   POPEz 182     113.234  29.350  53.067  1.00  0.00           P
ATOM   8437  O13 POPEz 182     114.384  28.790  53.807  1.00  0.00           O
ATOM   8438  O14 POPEz 182     111.905  29.230  53.717  1.00  0.00           O
ATOM   8439  O11 POPEz 182     113.184  28.790  51.587  1.00  0.00           O
ATOM   8440  O12 POPEz 182     113.575  30.880  52.837  1.00  0.00           O
ATOM   8441  C1  POPEz 182     113.715  27.490  51.307  1.00  0.00           C
ATOM   8444  C2  POPEz 182     113.755  27.130  49.777  1.00  0.00           C
ATOM   8446  O21 POPEz 182     113.943  28.270  48.937  1.00  0.00           O
ATOM   8447  C21 POPEz 182     112.945  28.900  48.357  1.00  0.00           C
ATOM   8448  O22 POPEz 182     111.765  28.860  48.647  1.00  0.00           O
ATOM   8449  C22 POPEz 182     113.523  29.680  47.177  1.00  0.00           C
ATOM   8452  C3  POPEz 182     112.584  26.170  49.367  1.00  0.00           C
ATOM   8455  O31 POPEz 182     112.535  25.730  47.987  1.00  0.00           O
ATOM   8456  C31 POPEz 182     113.454  24.830  47.677  1.00  0.00           C
ATOM   8457  O32 POPEz 182     114.604  24.820  48.067  1.00  0.00           O
ATOM   8458  C32 POPEz 182     112.833  23.670  46.917  1.00  0.00           C
ATOM   8461  C23 POPEz 182     113.724  28.790  45.917  1.00  0.00           C
ATOM   8464  C24 POPEz 182     114.394  29.530  44.737  1.00  0.00           C
ATOM   8467  C25 POPEz 182     113.454  29.730  43.547  1.00  0.00           C
ATOM   8470  C26 POPEz 182     114.145  30.190  42.247  1.00  0.00           C
ATOM   8473  C27 POPEz 182     113.174  30.230  41.057  1.00  0.00           C
ATOM   8476  C28 POPEz 182     113.855  30.380  39.677  1.00  0.00           C
ATOM   8479  C29 POPEz 182     112.803  30.740  38.647  1.00  0.00           C
ATOM   8481 0C21 POPEz 182     112.285  29.950  37.697  1.00  0.00           C
ATOM   8483 1C21 POPEz 182     112.654  28.510  37.427  1.00  0.00           C
ATOM   8486 2C21 POPEz 182     112.134  28.030  36.057  1.00  0.00           C
ATOM   8489 3C21 POPEz 182     112.864  28.650  34.857  1.00  0.00           C
ATOM   8492 4C21 POPEz 182     111.975  29.580  34.017  1.00  0.00           C
ATOM   8495 5C21 POPEz 182     112.733  30.300  32.875  1.00  0.00           C
ATOM   8498 6C21 POPEz 182     113.645  29.400  32.035  1.00  0.00           C
ATOM   8501 7C21 POPEz 182     114.145  30.040  30.735  1.00  0.00           C
ATOM   8504 8C21 POPEz 182     115.145  29.190  29.945  1.00  0.00           C
ATOM   8508  C33 POPEz 182     113.724  23.170  45.767  1.00  0.00           C
ATOM   8511  C34 POPEz 182     113.295  23.770  44.427  1.00  0.00           C
ATOM   8514  C35 POPEz 182     113.824  25.180  44.167  1.00  0.00           C
ATOM   8517  C36 POPEz 182     114.165  25.310  42.677  1.00  0.00           C
ATOM   8520  C37 POPEz 182     114.725  26.670  42.277  1.00  0.00           C
ATOM   8523  C38 POPEz 182     115.753  26.580  41.147  1.00  0.00           C
ATOM   8526  C39 POPEz 182     115.294  25.820  39.897  1.00  0.00           C
ATOM   8529 0C31 POPEz 182     116.495  25.520  38.997  1.00  0.00           C
ATOM   8532 1C31 POPEz 182     116.205  24.440  37.947  1.00  0.00           C
ATOM   8535 2C31 POPEz 182     117.495  23.810  37.417  1.00  0.00           C
ATOM   8538 3C31 POPEz 182     118.464  24.800  36.747  1.00  0.00           C
ATOM   8541 4C31 POPEz 182     117.904  25.390  35.447  1.00  0.00           C
ATOM   8544 5C31 POPEz 182     118.865  26.379  34.797  1.00  0.00           C
ATOM   8547 6C31 POPEz 182     118.403  26.790  33.397  1.00  0.00           C
ATOM   8551  NH3 POPE0 183     111.075  18.870   7.945  1.00  0.00           N
ATOM   8555  C12 POPE0 183     111.945  19.830   8.715  1.00  0.00           C
ATOM   8558  C11 POPE0 183     111.623  21.320   8.495  1.00  0.00           C
ATOM   8561  P   POPE0 183     113.184  22.600  10.195  1.00  0.00           P
ATOM   8562  O13 POPE0 183     113.393  21.410  11.015  1.00  0.00           O
ATOM   8563  O14 POPE0 183     114.314  23.550  10.115  1.00  0.00           O
ATOM   8564  O11 POPE0 183     111.905  23.350  10.675  1.00  0.00           O
ATOM   8565  O12 POPE0 183     112.803  22.100   8.735  1.00  0.00           O
ATOM   8566  C1  POPE0 183     111.343  23.100  11.975  1.00  0.00           C
ATOM   8569  C2  POPE0 183     111.695  24.240  12.955  1.00  0.00           C
ATOM   8571  O21 POPE0 183     110.504  24.510  13.685  1.00  0.00           O
ATOM   8572  C21 POPE0 183     110.333  24.050  14.875  1.00  0.00           C
ATOM   8573  O22 POPE0 183     111.135  23.420  15.575  1.00  0.00           O
ATOM   8574  C22 POPE0 183     108.955  24.500  15.315  1.00  0.00           C
ATOM   8577  C3  POPE0 183     112.104  25.540  12.215  1.00  0.00           C
ATOM   8580  O31 POPE0 183     112.003  26.730  13.015  1.00  0.00           O
ATOM   8581  C31 POPE0 183     112.915  26.870  13.965  1.00  0.00           C
ATOM   8582  O32 POPE0 183     113.834  26.120  14.195  1.00  0.00           O
ATOM   8583  C32 POPE0 183     112.523  28.030  14.855  1.00  0.00           C
ATOM   8586  C23 POPE0 183     108.635  24.170  16.785  1.00  0.00           C
ATOM   8589  C24 POPE0 183     107.143  24.260  17.075  1.00  0.00           C
ATOM   8592  C25 POPE0 183     106.863  24.080  18.565  1.00  0.00           C
ATOM   8595  C26 POPE0 183     107.003  25.380  19.365  1.00  0.00           C
ATOM   8598  C27 POPE0 183     106.785  25.120  20.855  1.00  0.00           C
ATOM   8601  C28 POPE0 183     106.514  26.400  21.655  1.00  0.00           C
ATOM   8604  C29 POPE0 183     105.995  26.050  23.025  1.00  0.00           C
ATOM   8606 0C21 POPE0 183     106.654  26.070  24.185  1.00  0.00           C
ATOM   8608 1C21 POPE0 183     108.085  26.500  24.405  1.00  0.00           C
ATOM   8611 2C21 POPE0 183     108.314  27.170  25.775  1.00  0.00           C
ATOM   8614 3C21 POPE0 183     108.094  26.220  26.965  1.00  0.00           C
ATOM   8617 4C21 POPE0 183     108.484  26.830  28.325  1.00  0.00           C
ATOM   8620 5C21 POPE0 183     107.593  26.280  29.445  1.00  0.00           C
ATOM   8623 6C21 POPE0 183     108.195  26.400  30.855  1.00  0.00           C
ATOM   8626 7C21 POPE0 183     107.234  25.810  31.905  1.00  0.00           C
ATOM   8629 8C21 POPE0 183     107.873  25.520  33.267  1.00  0.00           C
ATOM   8633  C33 POPE0 183     111.623  27.480  15.995  1.00  0.00           C
ATOM   8636  C34 POPE0 183     110.984  28.560  16.865  1.00  0.00           C
ATOM   8639  C35 POPE0 183     111.975  29.580  17.435  1.00  0.00           C
ATOM   8642  C36 POPE0 183     113.155  28.930  18.165  1.00  0.00           C
ATOM   8645  C37 POPE0 183     114.005  29.970  18.895  1.00  0.00           C
ATOM   8648  C38 POPE0 183     115.434  29.490  19.185  1.00  0.00           C
ATOM   8651  C39 POPE0 183     115.734  29.340  20.675  1.00  0.00           C
ATOM   8654 0C31 POPE0 183     115.644  30.680  21.405  1.00  0.00           C
ATOM   8657 1C31 POPE0 183     115.835  30.560  22.915  1.00  0.00           C
ATOM   8660 2C31 POPE0 183     115.655  31.910  23.595  1.00  0.00           C
ATOM   8663 3C31 POPE0 183     115.395  31.780  25.095  1.00  0.00           C
ATOM   8666 4C31 POPE0 183     115.245  33.140  25.775  1.00  0.00           C
ATOM   8669 5C31 POPE0 183     114.825  32.980  27.245  1.00  0.00           C
ATOM   8672 6C31 POPE0 183     114.755  34.310  27.995  1.00  0.00           C
ATOM   8676  NH3 POPE1 184      49.934  95.509  11.015  1.00  0.00           N
ATOM   8680  C12 POPE1 184      50.825  96.290  10.105  1.00  0.00           C
ATOM   8683  C11 POPE1 184      50.455  97.780  10.085  1.00  0.00           C
ATOM   8686  P   POPE1 184      52.694  99.070  10.365  1.00  0.00           P
ATOM   8687  O13 POPE1 184      53.974  98.990   9.605  1.00  0.00           O
ATOM   8688  O14 POPE1 184      52.274 100.420  10.795  1.00  0.00           O
ATOM   8689  O11 POPE1 184      52.664  98.039  11.585  1.00  0.00           O
ATOM   8690  O12 POPE1 184      51.514  98.499   9.455  1.00  0.00           O
ATOM   8691  C1  POPE1 184      52.215  98.550  12.855  1.00  0.00           C
ATOM   8694  C2  POPE1 184      51.944  97.430  13.905  1.00  0.00           C
ATOM   8696  O21 POPE1 184      51.625  98.130  15.125  1.00  0.00           O
ATOM   8697  C21 POPE1 184      50.924  97.489  16.045  1.00  0.00           C
ATOM   8698  O22 POPE1 184      50.485  96.360  15.985  1.00  0.00           O
ATOM   8699  C22 POPE1 184      50.604  98.520  17.135  1.00  0.00           C
ATOM   8702  C3  POPE1 184      53.163  96.479  14.065  1.00  0.00           C
ATOM   8705  O31 POPE1 184      52.964  95.420  15.015  1.00  0.00           O
ATOM   8706  C31 POPE1 184      52.174  94.420  14.665  1.00  0.00           C
ATOM   8707  O32 POPE1 184      51.555  94.310  13.615  1.00  0.00           O
ATOM   8708  C32 POPE1 184      52.204  93.380  15.805  1.00  0.00           C
ATOM   8711  C23 POPE1 184      49.925  97.979  18.405  1.00  0.00           C
ATOM   8714  C24 POPE1 184      50.324  98.879  19.585  1.00  0.00           C
ATOM   8717  C25 POPE1 184      49.734  98.529  20.955  1.00  0.00           C
ATOM   8720  C26 POPE1 184      50.205  99.590  21.955  1.00  0.00           C
ATOM   8723  C27 POPE1 184      50.014  99.229  23.435  1.00  0.00           C
ATOM   8726  C28 POPE1 184      50.725 100.229  24.355  1.00  0.00           C
ATOM   8729  C29 POPE1 184      50.014 101.570  24.415  1.00  0.00           C
ATOM   8731 0C21 POPE1 184      49.305 102.039  25.455  1.00  0.00           C
ATOM   8733 1C21 POPE1 184      49.044 101.300  26.755  1.00  0.00           C
ATOM   8736 2C21 POPE1 184      47.565 101.309  27.175  1.00  0.00           C
ATOM   8739 3C21 POPE1 184      47.075 102.690  27.625  1.00  0.00           C
ATOM   8742 4C21 POPE1 184      45.694 102.660  28.285  1.00  0.00           C
ATOM   8745 5C21 POPE1 184      45.305 104.010  28.915  1.00  0.00           C
ATOM   8748 6C21 POPE1 184      45.254 105.160  27.905  1.00  0.00           C
ATOM   8751 7C21 POPE1 184      45.045 106.530  28.535  1.00  0.00           C
ATOM   8754 8C21 POPE1 184      45.264 107.660  27.535  1.00  0.00           C
ATOM   8758  C33 POPE1 184      50.805  92.890  16.245  1.00  0.00           C
ATOM   8761  C34 POPE1 184      50.854  91.950  17.455  1.00  0.00           C
ATOM   8764  C35 POPE1 184      51.105  92.680  18.775  1.00  0.00           C
ATOM   8767  C36 POPE1 184      51.164  91.700  19.965  1.00  0.00           C
ATOM   8770  C37 POPE1 184      50.254  92.109  21.125  1.00  0.00           C
ATOM   8773  C38 POPE1 184      50.705  93.429  21.785  1.00  0.00           C
ATOM   8776  C39 POPE1 184      50.933  93.310  23.295  1.00  0.00           C
ATOM   8779 0C31 POPE1 184      51.414  94.639  23.885  1.00  0.00           C
ATOM   8782 1C31 POPE1 184      51.035  94.870  25.355  1.00  0.00           C
ATOM   8785 2C31 POPE1 184      51.735  96.120  25.905  1.00  0.00           C
ATOM   8788 3C31 POPE1 184      51.204  96.580  27.275  1.00  0.00           C
ATOM   8791 4C31 POPE1 184      51.994  97.780  27.805  1.00  0.00           C
ATOM   8794 5C31 POPE1 184      51.614  98.160  29.245  1.00  0.00           C
ATOM   8797 6C31 POPE1 184      52.434  99.340  29.785  1.00  0.00           C
ATOM   8801  NH3 POPE2 185      92.645 125.018  48.807  1.00  0.00           N
ATOM   8805  C12 POPE2 185      92.684 124.878  50.307  1.00  0.00           C
ATOM   8808  C11 POPE2 185      93.874 124.049  50.817  1.00  0.00           C
ATOM   8811  P   POPE2 185      95.214 122.638  49.117  1.00  0.00           P
ATOM   8812  O13 POPE2 185      96.474 123.009  49.767  1.00  0.00           O
ATOM   8813  O14 POPE2 185      95.193 121.268  48.557  1.00  0.00           O
ATOM   8814  O11 POPE2 185      94.815 123.718  48.047  1.00  0.00           O
ATOM   8815  O12 POPE2 185      94.035 122.819  50.097  1.00  0.00           O
ATOM   8816  C1  POPE2 185      95.314 123.698  46.717  1.00  0.00           C
ATOM   8819  C2  POPE2 185      96.273 124.878  46.447  1.00  0.00           C
ATOM   8821  O21 POPE2 185      96.044 125.428  45.137  1.00  0.00           O
ATOM   8822  C21 POPE2 185      94.934 126.128  44.987  1.00  0.00           C
ATOM   8823  O22 POPE2 185      94.154 126.449  45.877  1.00  0.00           O
ATOM   8824  C22 POPE2 185      94.785 126.528  43.527  1.00  0.00           C
ATOM   8827  C3  POPE2 185      97.745 124.388  46.527  1.00  0.00           C
ATOM   8830  O31 POPE2 185      97.934 123.278  45.627  1.00  0.00           O
ATOM   8831  C31 POPE2 185      98.444 123.568  44.447  1.00  0.00           C
ATOM   8832  O32 POPE2 185      98.983 124.619  44.137  1.00  0.00           O
ATOM   8833  C32 POPE2 185      98.403 122.308  43.577  1.00  0.00           C
ATOM   8836  C23 POPE2 185      93.694 125.759  42.727  1.00  0.00           C
ATOM   8839  C24 POPE2 185      92.895 126.699  41.807  1.00  0.00           C
ATOM   8842  C25 POPE2 185      93.734 127.479  40.777  1.00  0.00           C
ATOM   8845  C26 POPE2 185      93.824 126.799  39.407  1.00  0.00           C
ATOM   8848  C27 POPE2 185      94.904 127.448  38.537  1.00  0.00           C
ATOM   8851  C28 POPE2 185      95.184 126.678  37.227  1.00  0.00           C
ATOM   8854  C29 POPE2 185      94.643 127.389  36.017  1.00  0.00           C
ATOM   8856 0C21 POPE2 185      93.544 127.098  35.307  1.00  0.00           C
ATOM   8858 1C21 POPE2 185      92.565 125.959  35.537  1.00  0.00           C
ATOM   8861 2C21 POPE2 185      92.465 125.079  34.287  1.00  0.00           C
ATOM   8864 3C21 POPE2 185      93.684 124.168  34.107  1.00  0.00           C
ATOM   8867 4C21 POPE2 185      93.785 123.459  32.745  1.00  0.00           C
ATOM   8870 5C21 POPE2 185      94.044 124.419  31.575  1.00  0.00           C
ATOM   8873 6C21 POPE2 185      94.424 123.678  30.285  1.00  0.00           C
ATOM   8876 7C21 POPE2 185      94.874 124.639  29.175  1.00  0.00           C
ATOM   8879 8C21 POPE2 185      95.634 123.949  28.045  1.00  0.00           C
ATOM   8883  C33 POPE2 185      97.054 122.039  42.857  1.00  0.00           C
ATOM   8886  C34 POPE2 185      97.185 121.878  41.337  1.00  0.00           C
ATOM   8889  C35 POPE2 185      96.964 123.178  40.547  1.00  0.00           C
ATOM   8892  C36 POPE2 185      98.035 124.238  40.807  1.00  0.00           C
ATOM   8895  C37 POPE2 185      97.854 125.469  39.917  1.00  0.00           C
ATOM   8898  C38 POPE2 185      99.005 126.479  40.027  1.00  0.00           C
ATOM   8901  C39 POPE2 185      98.764 127.699  39.137  1.00  0.00           C
ATOM   8904 0C31 POPE2 185      99.895 128.739  39.167  1.00  0.00           C
ATOM   8907 1C31 POPE2 185      99.494 129.989  38.377  1.00  0.00           C
ATOM   8910 2C31 POPE2 185     100.655 130.959  38.107  1.00  0.00           C
ATOM   8913 3C31 POPE2 185     100.494 131.729  36.787  1.00  0.00           C
ATOM   8916 4C31 POPE2 185     100.744 130.848  35.557  1.00  0.00           C
ATOM   8919 5C31 POPE2 185     100.445 131.568  34.227  1.00  0.00           C
ATOM   8922 6C31 POPE2 185     100.594 130.649  33.017  1.00  0.00           C
ATOM   8926  NH3 POPE3 186     125.574  48.190  55.147  1.00  0.00           N
ATOM   8930  C12 POPE3 186     126.365  49.400  54.687  1.00  0.00           C
ATOM   8933  C11 POPE3 186     125.483  50.680  54.647  1.00  0.00           C
ATOM   8936  P   POPE3 186     123.584  51.800  53.197  1.00  0.00           P
ATOM   8937  O13 POPE3 186     122.824  51.440  51.987  1.00  0.00           O
ATOM   8938  O14 POPE3 186     122.764  52.200  54.367  1.00  0.00           O
ATOM   8939  O11 POPE3 186     124.585  52.970  52.857  1.00  0.00           O
ATOM   8940  O12 POPE3 186     124.534  50.590  53.587  1.00  0.00           O
ATOM   8941  C1  POPE3 186     125.734  52.770  52.017  1.00  0.00           C
ATOM   8944  C2  POPE3 186     125.535  53.360  50.597  1.00  0.00           C
ATOM   8946  O21 POPE3 186     126.844  53.650  50.037  1.00  0.00           O
ATOM   8947  C21 POPE3 186     126.934  53.560  48.717  1.00  0.00           C
ATOM   8948  O22 POPE3 186     126.035  53.220  47.957  1.00  0.00           O
ATOM   8949  C22 POPE3 186     128.384  53.840  48.297  1.00  0.00           C
ATOM   8952  C3  POPE3 186     124.694  54.660  50.657  1.00  0.00           C
ATOM   8955  O31 POPE3 186     124.405  55.180  49.347  1.00  0.00           O
ATOM   8956  C31 POPE3 186     123.295  54.700  48.787  1.00  0.00           C
ATOM   8957  O32 POPE3 186     122.434  54.060  49.367  1.00  0.00           O
ATOM   8958  C32 POPE3 186     123.214  55.170  47.347  1.00  0.00           C
ATOM   8961  C23 POPE3 186     128.785  53.140  46.977  1.00  0.00           C
ATOM   8964  C24 POPE3 186     130.214  53.520  46.527  1.00  0.00           C
ATOM   8967  C25 POPE3 186     130.384  53.660  44.997  1.00  0.00           C
ATOM   8970  C26 POPE3 186     129.823  54.980  44.447  1.00  0.00           C
ATOM   8973  C27 POPE3 186     130.074  55.190  42.947  1.00  0.00           C
ATOM   8976  C28 POPE3 186     129.534  56.540  42.437  1.00  0.00           C
ATOM   8979  C29 POPE3 186     129.363  56.610  40.937  1.00  0.00           C
ATOM   8981 0C21 POPE3 186     128.414  57.289  40.267  1.00  0.00           C
ATOM   8983 1C21 POPE3 186     127.355  58.200  40.857  1.00  0.00           C
ATOM   8986 2C21 POPE3 186     127.325  59.590  40.167  1.00  0.00           C
ATOM   8989 3C21 POPE3 186     126.395  59.670  38.937  1.00  0.00           C
ATOM   8992 4C21 POPE3 186     125.005  60.190  39.337  1.00  0.00           C
ATOM   8995 5C21 POPE3 186     123.934  60.190  38.237  1.00  0.00           C
ATOM   8998 6C21 POPE3 186     124.114  61.290  37.177  1.00  0.00           C
ATOM   9001 7C21 POPE3 186     122.824  61.520  36.367  1.00  0.00           C
ATOM   9004 8C21 POPE3 186     122.915  62.670  35.357  1.00  0.00           C
ATOM   9008  C33 POPE3 186     122.674  56.600  47.287  1.00  0.00           C
ATOM   9011  C34 POPE3 186     122.693  57.120  45.847  1.00  0.00           C
ATOM   9014  C35 POPE3 186     121.704  58.260  45.627  1.00  0.00           C
ATOM   9017  C36 POPE3 186     121.744  58.740  44.177  1.00  0.00           C
ATOM   9020  C37 POPE3 186     120.464  59.460  43.757  1.00  0.00           C
ATOM   9023  C38 POPE3 186     120.264  59.420  42.247  1.00  0.00           C
ATOM   9026  C39 POPE3 186     118.865  59.859  41.817  1.00  0.00           C
ATOM   9029 0C31 POPE3 186     118.393  59.130  40.547  1.00  0.00           C
ATOM   9032 1C31 POPE3 186     116.884  59.260  40.327  1.00  0.00           C
ATOM   9035 2C31 POPE3 186     116.365  58.430  39.147  1.00  0.00           C
ATOM   9038 3C31 POPE3 186     117.054  58.720  37.797  1.00  0.00           C
ATOM   9041 4C31 POPE3 186     117.404  57.450  37.027  1.00  0.00           C
ATOM   9044 5C31 POPE3 186     118.123  57.750  35.707  1.00  0.00           C
ATOM   9047 6C31 POPE3 186     118.195  56.520  34.797  1.00  0.00           C
ATOM   9051  NH3 POPE4 187     111.873  87.410  49.277  1.00  0.00           N
ATOM   9055  C12 POPE4 187     111.593  86.990  50.697  1.00  0.00           C
ATOM   9058  C11 POPE4 187     112.624  85.959  51.227  1.00  0.00           C
ATOM   9061  P   POPE4 187     112.315  83.839  49.807  1.00  0.00           P
ATOM   9062  O13 POPE4 187     112.425  82.950  50.987  1.00  0.00           O
ATOM   9063  O14 POPE4 187     110.995  84.280  49.367  1.00  0.00           O
ATOM   9064  O11 POPE4 187     113.134  83.190  48.647  1.00  0.00           O
ATOM   9065  O12 POPE4 187     113.134  85.150  50.167  1.00  0.00           O
ATOM   9066  C1  POPE4 187     114.484  83.550  48.377  1.00  0.00           C
ATOM   9069  C2  POPE4 187     114.574  84.539  47.197  1.00  0.00           C
ATOM   9071  O21 POPE4 187     115.364  83.890  46.217  1.00  0.00           O
ATOM   9072  C21 POPE4 187     115.115  84.210  44.977  1.00  0.00           C
ATOM   9073  O22 POPE4 187     114.244  84.970  44.587  1.00  0.00           O
ATOM   9074  C22 POPE4 187     116.145  83.510  44.107  1.00  0.00           C
ATOM   9077  C3  POPE4 187     115.264  85.880  47.607  1.00  0.00           C
ATOM   9080  O31 POPE4 187     114.855  86.990  46.787  1.00  0.00           O
ATOM   9081  C31 POPE4 187     115.684  87.360  45.797  1.00  0.00           C
ATOM   9082  O32 POPE4 187     116.774  86.880  45.567  1.00  0.00           O
ATOM   9083  C32 POPE4 187     114.995  88.450  44.977  1.00  0.00           C
ATOM   9086  C23 POPE4 187     116.184  84.100  42.687  1.00  0.00           C
ATOM   9089  C24 POPE4 187     117.385  83.540  41.927  1.00  0.00           C
ATOM   9092  C25 POPE4 187     117.334  83.830  40.437  1.00  0.00           C
ATOM   9095  C26 POPE4 187     117.733  85.260  40.057  1.00  0.00           C
ATOM   9098  C27 POPE4 187     117.973  85.339  38.547  1.00  0.00           C
ATOM   9101  C28 POPE4 187     117.814  86.740  37.947  1.00  0.00           C
ATOM   9104  C29 POPE4 187     119.093  87.489  37.747  1.00  0.00           C
ATOM   9106 0C21 POPE4 187     119.244  88.510  36.877  1.00  0.00           C
ATOM   9108 1C21 POPE4 187     118.155  89.060  35.997  1.00  0.00           C
ATOM   9111 2C21 POPE4 187     118.624  89.340  34.557  1.00  0.00           C
ATOM   9114 3C21 POPE4 187     118.964  88.090  33.717  1.00  0.00           C
ATOM   9117 4C21 POPE4 187     119.524  88.520  32.345  1.00  0.00           C
ATOM   9120 5C21 POPE4 187     120.174  87.389  31.545  1.00  0.00           C
ATOM   9123 6C21 POPE4 187     119.204  86.540  30.725  1.00  0.00           C
ATOM   9126 7C21 POPE4 187     119.934  85.509  29.855  1.00  0.00           C
ATOM   9129 8C21 POPE4 187     119.014  84.679  28.955  1.00  0.00           C
ATOM   9133  C33 POPE4 187     115.914  89.669  44.737  1.00  0.00           C
ATOM   9136  C34 POPE4 187     115.264  90.730  43.837  1.00  0.00           C
ATOM   9139  C35 POPE4 187     115.275  90.359  42.347  1.00  0.00           C
ATOM   9142  C36 POPE4 187     116.505  90.889  41.587  1.00  0.00           C
ATOM   9145  C37 POPE4 187     116.564  90.450  40.117  1.00  0.00           C
ATOM   9148  C38 POPE4 187     115.504  91.090  39.197  1.00  0.00           C
ATOM   9151  C39 POPE4 187     115.884  92.500  38.707  1.00  0.00           C
ATOM   9154 0C31 POPE4 187     114.825  93.149  37.817  1.00  0.00           C
ATOM   9157 1C31 POPE4 187     115.303  94.470  37.187  1.00  0.00           C
ATOM   9160 2C31 POPE4 187     114.244  95.140  36.297  1.00  0.00           C
ATOM   9163 3C31 POPE4 187     114.865  96.029  35.197  1.00  0.00           C
ATOM   9166 4C31 POPE4 187     115.564  97.300  35.687  1.00  0.00           C
ATOM   9169 5C31 POPE4 187     116.884  97.540  34.927  1.00  0.00           C
ATOM   9172 6C31 POPE4 187     117.385  98.979  34.997  1.00  0.00           C
ATOM   9176  NH3 POPE5 188      28.205 108.720  53.527  1.00  0.00           N
ATOM   9180  C12 POPE5 188      27.455 107.780  52.617  1.00  0.00           C
ATOM   9183  C11 POPE5 188      26.035 107.520  53.167  1.00  0.00           C
ATOM   9186  P   POPE5 188      24.415 105.539  52.487  1.00  0.00           P
ATOM   9187  O13 POPE5 188      25.295 104.380  52.237  1.00  0.00           O
ATOM   9188  O14 POPE5 188      23.755 105.619  53.807  1.00  0.00           O
ATOM   9189  O11 POPE5 188      23.235 105.520  51.427  1.00  0.00           O
ATOM   9190  O12 POPE5 188      25.184 106.910  52.187  1.00  0.00           O
ATOM   9191  C1  POPE5 188      23.335 106.150  50.157  1.00  0.00           C
ATOM   9194  C2  POPE5 188      23.145 105.129  49.017  1.00  0.00           C
ATOM   9196  O21 POPE5 188      23.014 105.880  47.807  1.00  0.00           O
ATOM   9197  C21 POPE5 188      23.295 105.269  46.687  1.00  0.00           C
ATOM   9198  O22 POPE5 188      23.665 104.119  46.547  1.00  0.00           O
ATOM   9199  C22 POPE5 188      23.005 106.250  45.547  1.00  0.00           C
ATOM   9202  C3  POPE5 188      21.885 104.259  49.267  1.00  0.00           C
ATOM   9205  O31 POPE5 188      21.825 103.149  48.347  1.00  0.00           O
ATOM   9206  C31 POPE5 188      20.884 103.179  47.417  1.00  0.00           C
ATOM   9207  O32 POPE5 188      19.955 103.970  47.347  1.00  0.00           O
ATOM   9208  C32 POPE5 188      21.114 102.029  46.437  1.00  0.00           C
ATOM   9211  C23 POPE5 188      24.295 106.899  45.007  1.00  0.00           C
ATOM   9214  C24 POPE5 188      24.085 107.699  43.717  1.00  0.00           C
ATOM   9217  C25 POPE5 188      23.315 106.850  42.707  1.00  0.00           C
ATOM   9220  C26 POPE5 188      23.665 107.080  41.247  1.00  0.00           C
ATOM   9223  C27 POPE5 188      22.924 106.059  40.387  1.00  0.00           C
ATOM   9226  C28 POPE5 188      23.075 106.320  38.887  1.00  0.00           C
ATOM   9229  C29 POPE5 188      22.175 105.409  38.107  1.00  0.00           C
ATOM   9231 0C21 POPE5 188      21.635 105.689  36.907  1.00  0.00           C
ATOM   9233 1C21 POPE5 188      21.885 106.950  36.117  1.00  0.00           C
ATOM   9236 2C21 POPE5 188      22.305 106.650  34.667  1.00  0.00           C
ATOM   9239 3C21 POPE5 188      23.705 106.020  34.517  1.00  0.00           C
ATOM   9242 4C21 POPE5 188      23.675 104.600  33.927  1.00  0.00           C
ATOM   9245 5C21 POPE5 188      23.174 104.560  32.475  1.00  0.00           C
ATOM   9248 6C21 POPE5 188      22.505 103.230  32.105  1.00  0.00           C
ATOM   9251 7C21 POPE5 188      21.775 103.330  30.765  1.00  0.00           C
ATOM   9254 8C21 POPE5 188      20.875 102.120  30.465  1.00  0.00           C
ATOM   9258  C33 POPE5 188      19.795 101.560  45.777  1.00  0.00           C
ATOM   9261  C34 POPE5 188      20.014 100.549  44.647  1.00  0.00           C
ATOM   9264  C35 POPE5 188      20.944 101.139  43.577  1.00  0.00           C
ATOM   9267  C36 POPE5 188      20.944 100.400  42.237  1.00  0.00           C
ATOM   9270  C37 POPE5 188      21.854 101.099  41.237  1.00  0.00           C
ATOM   9273  C38 POPE5 188      21.905 100.400  39.877  1.00  0.00           C
ATOM   9276  C39 POPE5 188      22.675 101.279  38.887  1.00  0.00           C
ATOM   9279 0C31 POPE5 188      22.475 100.889  37.427  1.00  0.00           C
ATOM   9282 1C31 POPE5 188      23.014 101.980  36.487  1.00  0.00           C
ATOM   9285 2C31 POPE5 188      24.505 102.300  36.677  1.00  0.00           C
ATOM   9288 3C31 POPE5 188      25.395 101.090  36.397  1.00  0.00           C
ATOM   9291 4C31 POPE5 188      26.835 101.470  36.037  1.00  0.00           C
ATOM   9294 5C31 POPE5 188      27.684 100.240  35.727  1.00  0.00           C
ATOM   9297 6C31 POPE5 188      28.715 100.479  34.617  1.00  0.00           C
ATOM   9301  NH3 POPE6 189      72.454  42.080  10.325  1.00  0.00           N
ATOM   9305  C12 POPE6 189      72.615  42.400  11.785  1.00  0.00           C
ATOM   9308  C11 POPE6 189      71.715  41.480  12.625  1.00  0.00           C
ATOM   9311  P   POPE6 189      69.593  42.910  13.065  1.00  0.00           P
ATOM   9312  O13 POPE6 189      70.105  44.170  12.495  1.00  0.00           O
ATOM   9313  O14 POPE6 189      68.124  42.710  13.035  1.00  0.00           O
ATOM   9314  O11 POPE6 189      70.155  42.810  14.555  1.00  0.00           O
ATOM   9315  O12 POPE6 189      70.333  41.720  12.345  1.00  0.00           O
ATOM   9316  C1  POPE6 189      69.413  43.250  15.685  1.00  0.00           C
ATOM   9319  C2  POPE6 189      68.514  42.110  16.275  1.00  0.00           C
ATOM   9321  O21 POPE6 189      68.045  42.330  17.615  1.00  0.00           O
ATOM   9322  C21 POPE6 189      67.605  43.500  18.015  1.00  0.00           C
ATOM   9323  O22 POPE6 189      67.443  44.500  17.335  1.00  0.00           O
ATOM   9324  C22 POPE6 189      67.264  43.370  19.505  1.00  0.00           C
ATOM   9327  C3  POPE6 189      69.273  40.760  16.335  1.00  0.00           C
ATOM   9330  O31 POPE6 189      68.404  39.700  16.765  1.00  0.00           O
ATOM   9331  C31 POPE6 189      68.244  39.300  18.045  1.00  0.00           C
ATOM   9332  O32 POPE6 189      67.244  38.710  18.405  1.00  0.00           O
ATOM   9333  C32 POPE6 189      69.424  39.520  18.985  1.00  0.00           C
ATOM   9336  C23 POPE6 189      67.365  44.700  20.295  1.00  0.00           C
ATOM   9339  C24 POPE6 189      67.145  44.520  21.805  1.00  0.00           C
ATOM   9342  C25 POPE6 189      65.705  44.120  22.165  1.00  0.00           C
ATOM   9345  C26 POPE6 189      65.615  43.450  23.545  1.00  0.00           C
ATOM   9348  C27 POPE6 189      64.214  42.890  23.845  1.00  0.00           C
ATOM   9351  C28 POPE6 189      64.223  41.630  24.735  1.00  0.00           C
ATOM   9354  C29 POPE6 189      64.803  41.870  26.105  1.00  0.00           C
ATOM   9356 0C21 POPE6 189      64.325  41.420  27.275  1.00  0.00           C
ATOM   9358 1C21 POPE6 189      63.093  40.560  27.475  1.00  0.00           C
ATOM   9361 2C21 POPE6 189      62.225  41.020  28.655  1.00  0.00           C
ATOM   9364 3C21 POPE6 189      61.614  42.420  28.505  1.00  0.00           C
ATOM   9367 4C21 POPE6 189      60.494  42.640  29.535  1.00  0.00           C
ATOM   9370 5C21 POPE6 189      60.215  44.100  29.925  1.00  0.00           C
ATOM   9373 6C21 POPE6 189      59.715  45.010  28.785  1.00  0.00           C
ATOM   9376 7C21 POPE6 189      59.223  46.360  29.325  1.00  0.00           C
ATOM   9379 8C21 POPE6 189      58.925  47.390  28.235  1.00  0.00           C
ATOM   9383  C33 POPE6 189      69.064  39.150  20.435  1.00  0.00           C
ATOM   9386  C34 POPE6 189      70.264  39.180  21.385  1.00  0.00           C
ATOM   9389  C35 POPE6 189      69.884  38.770  22.815  1.00  0.00           C
ATOM   9392  C36 POPE6 189      71.064  38.770  23.795  1.00  0.00           C
ATOM   9395  C37 POPE6 189      70.654  38.430  25.235  1.00  0.00           C
ATOM   9398  C38 POPE6 189      70.255  36.960  25.465  1.00  0.00           C
ATOM   9401  C39 POPE6 189      69.645  36.710  26.855  1.00  0.00           C
ATOM   9404 0C31 POPE6 189      70.624  36.880  28.025  1.00  0.00           C
ATOM   9407 1C31 POPE6 189      70.015  36.379  29.345  1.00  0.00           C
ATOM   9410 2C31 POPE6 189      71.005  36.310  30.515  1.00  0.00           C
ATOM   9413 3C31 POPE6 189      71.384  37.680  31.095  1.00  0.00           C
ATOM   9416 4C31 POPE6 189      72.215  37.570  32.375  1.00  0.00           C
ATOM   9419 5C31 POPE6 189      72.273  38.890  33.167  1.00  0.00           C
ATOM   9422 6C31 POPE6 189      73.023  38.770  34.497  1.00  0.00           C
ATOM   9426  NH3 POPE7 190      15.614  91.490  52.727  1.00  0.00           N
ATOM   9430  C12 POPE7 190      14.985  90.150  52.927  1.00  0.00           C
ATOM   9433  C11 POPE7 190      15.015  89.669  54.387  1.00  0.00           C
ATOM   9436  P   POPE7 190      13.005  87.999  54.457  1.00  0.00           P
ATOM   9437  O13 POPE7 190      12.875  86.570  54.807  1.00  0.00           O
ATOM   9438  O14 POPE7 190      12.335  88.960  55.367  1.00  0.00           O
ATOM   9439  O11 POPE7 190      12.535  88.240  52.987  1.00  0.00           O
ATOM   9440  O12 POPE7 190      14.535  88.330  54.437  1.00  0.00           O
ATOM   9441  C1  POPE7 190      13.075  87.599  51.827  1.00  0.00           C
ATOM   9444  C2  POPE7 190      12.075  87.790  50.667  1.00  0.00           C
ATOM   9446  O21 POPE7 190      11.255  86.609  50.557  1.00  0.00           O
ATOM   9447  C21 POPE7 190      10.015  86.869  50.157  1.00  0.00           C
ATOM   9448  O22 POPE7 190       9.425  87.920  50.317  1.00  0.00           O
ATOM   9449  C22 POPE7 190       9.475  85.689  49.367  1.00  0.00           C
ATOM   9452  C3  POPE7 190      12.675  88.100  49.267  1.00  0.00           C
ATOM   9455  O31 POPE7 190      11.615  88.639  48.457  1.00  0.00           O
ATOM   9456  C31 POPE7 190      11.905  88.920  47.197  1.00  0.00           C
ATOM   9457  O32 POPE7 190      12.955  88.660  46.627  1.00  0.00           O
ATOM   9458  C32 POPE7 190      10.635  89.499  46.567  1.00  0.00           C
ATOM   9461  C23 POPE7 190       8.775  86.190  48.077  1.00  0.00           C
ATOM   9464  C24 POPE7 190       7.925  85.080  47.457  1.00  0.00           C
ATOM   9467  C25 POPE7 190       7.305  85.499  46.117  1.00  0.00           C
ATOM   9470  C26 POPE7 190       6.625  84.289  45.457  1.00  0.00           C
ATOM   9473  C27 POPE7 190       5.905  84.600  44.137  1.00  0.00           C
ATOM   9476  C28 POPE7 190       6.745  84.350  42.867  1.00  0.00           C
ATOM   9479  C29 POPE7 190       7.765  85.400  42.537  1.00  0.00           C
ATOM   9481 0C21 POPE7 190       8.515  85.430  41.417  1.00  0.00           C
ATOM   9483 1C21 POPE7 190       8.495  84.410  40.297  1.00  0.00           C
ATOM   9486 2C21 POPE7 190       9.825  83.630  40.237  1.00  0.00           C
ATOM   9489 3C21 POPE7 190       9.985  82.789  38.967  1.00  0.00           C
ATOM   9492 4C21 POPE7 190      11.285  81.970  38.987  1.00  0.00           C
ATOM   9495 5C21 POPE7 190      11.675  81.370  37.627  1.00  0.00           C
ATOM   9498 6C21 POPE7 190      12.275  82.410  36.667  1.00  0.00           C
ATOM   9501 7C21 POPE7 190      12.755  81.779  35.347  1.00  0.00           C
ATOM   9504 8C21 POPE7 190      13.345  82.819  34.387  1.00  0.00           C
ATOM   9508  C33 POPE7 190      10.755  89.910  45.077  1.00  0.00           C
ATOM   9511  C34 POPE7 190       9.465  90.609  44.617  1.00  0.00           C
ATOM   9514  C35 POPE7 190       9.275  90.789  43.097  1.00  0.00           C
ATOM   9517  C36 POPE7 190       9.975  91.990  42.457  1.00  0.00           C
ATOM   9520  C37 POPE7 190       9.905  91.990  40.927  1.00  0.00           C
ATOM   9523  C38 POPE7 190      10.345  93.350  40.347  1.00  0.00           C
ATOM   9526  C39 POPE7 190      10.545  93.340  38.827  1.00  0.00           C
ATOM   9529 0C31 POPE7 190       9.225  93.049  38.107  1.00  0.00           C
ATOM   9532 1C31 POPE7 190       9.175  93.529  36.657  1.00  0.00           C
ATOM   9535 2C31 POPE7 190       7.775  93.289  36.087  1.00  0.00           C
ATOM   9538 3C31 POPE7 190       7.565  93.809  34.667  1.00  0.00           C
ATOM   9541 4C31 POPE7 190       6.205  93.340  34.137  1.00  0.00           C
ATOM   9544 5C31 POPE7 190       5.645  94.240  33.027  1.00  0.00           C
ATOM   9547 6C31 POPE7 190       4.425  93.639  32.345  1.00  0.00           C
ATOM   9551  NH3 POPE8 191       0.444  77.770  12.495  1.00  0.00           N
ATOM   9555  C12 POPE8 191       0.206  77.529  11.025  1.00  0.00           C
ATOM   9558  C11 POPE8 191      -1.245  77.800  10.575  1.00  0.00           C
ATOM   9561  P   POPE8 191      -2.954  77.260  12.475  1.00  0.00           P
ATOM   9562  O13 POPE8 191      -3.236  78.700  12.485  1.00  0.00           O
ATOM   9563  O14 POPE8 191      -4.085  76.320  12.595  1.00  0.00           O
ATOM   9564  O11 POPE8 191      -1.834  76.940  13.535  1.00  0.00           O
ATOM   9565  O12 POPE8 191      -2.186  76.900  11.155  1.00  0.00           O
ATOM   9566  C1  POPE8 191      -2.056  77.310  14.895  1.00  0.00           C
ATOM   9569  C2  POPE8 191      -0.785  76.989  15.725  1.00  0.00           C
ATOM   9571  O21 POPE8 191       0.344  77.740  15.245  1.00  0.00           O
ATOM   9572  C21 POPE8 191       0.913  78.720  15.975  1.00  0.00           C
ATOM   9573  O22 POPE8 191       2.104  78.970  15.915  1.00  0.00           O
ATOM   9574  C22 POPE8 191      -0.076  79.600  16.735  1.00  0.00           C
ATOM   9577  C3  POPE8 191      -0.454  75.490  15.545  1.00  0.00           C
ATOM   9580  O31 POPE8 191       0.834  75.179  16.075  1.00  0.00           O
ATOM   9581  C31 POPE8 191       0.894  75.050  17.405  1.00  0.00           C
ATOM   9582  O32 POPE8 191      -0.065  75.060  18.155  1.00  0.00           O
ATOM   9583  C32 POPE8 191       2.345  74.850  17.815  1.00  0.00           C
ATOM   9586  C23 POPE8 191       0.185  79.580  18.255  1.00  0.00           C
ATOM   9589  C24 POPE8 191      -0.825  80.470  18.995  1.00  0.00           C
ATOM   9592  C25 POPE8 191      -0.216  81.700  19.675  1.00  0.00           C
ATOM   9595  C26 POPE8 191       0.344  81.349  21.045  1.00  0.00           C
ATOM   9598  C27 POPE8 191       0.524  82.560  21.985  1.00  0.00           C
ATOM   9601  C28 POPE8 191       0.834  82.100  23.415  1.00  0.00           C
ATOM   9604  C29 POPE8 191       1.384  83.200  24.275  1.00  0.00           C
ATOM   9606 0C21 POPE8 191       0.684  84.200  24.845  1.00  0.00           C
ATOM   9608 1C21 POPE8 191      -0.806  84.410  24.755  1.00  0.00           C
ATOM   9611 2C21 POPE8 191      -1.274  85.490  25.745  1.00  0.00           C
ATOM   9614 3C21 POPE8 191      -1.114  85.099  27.225  1.00  0.00           C
ATOM   9617 4C21 POPE8 191      -1.035  86.320  28.145  1.00  0.00           C
ATOM   9620 5C21 POPE8 191      -0.895  85.959  29.635  1.00  0.00           C
ATOM   9623 6C21 POPE8 191       0.524  85.580  30.075  1.00  0.00           C
ATOM   9626 7C21 POPE8 191       0.633  85.499  31.605  1.00  0.00           C
ATOM   9629 8C21 POPE8 191       2.065  85.430  32.145  1.00  0.00           C
ATOM   9633  C33 POPE8 191       2.464  73.569  18.645  1.00  0.00           C
ATOM   9636  C34 POPE8 191       3.765  73.460  19.435  1.00  0.00           C
ATOM   9639  C35 POPE8 191       3.524  72.570  20.655  1.00  0.00           C
ATOM   9642  C36 POPE8 191       2.905  73.350  21.815  1.00  0.00           C
ATOM   9645  C37 POPE8 191       1.774  72.590  22.525  1.00  0.00           C
ATOM   9648  C38 POPE8 191       1.284  73.300  23.785  1.00  0.00           C
ATOM   9651  C39 POPE8 191       2.324  73.289  24.915  1.00  0.00           C
ATOM   9654 0C31 POPE8 191       1.785  73.880  26.225  1.00  0.00           C
ATOM   9657 1C31 POPE8 191       2.853  73.910  27.325  1.00  0.00           C
ATOM   9660 2C31 POPE8 191       2.333  74.419  28.675  1.00  0.00           C
ATOM   9663 3C31 POPE8 191       1.074  73.680  29.165  1.00  0.00           C
ATOM   9666 4C31 POPE8 191       0.854  73.779  30.675  1.00  0.00           C
ATOM   9669 5C31 POPE8 191       1.754  72.819  31.465  1.00  0.00           C
ATOM   9672 6C31 POPE8 191       1.444  72.789  32.967  1.00  0.00           C
ATOM   9676  NH3 POPE9 192      21.655  76.569  53.977  1.00  0.00           N
ATOM   9680  C12 POPE9 192      22.405  75.260  53.987  1.00  0.00           C
ATOM   9683  C11 POPE9 192      23.685  75.350  54.847  1.00  0.00           C
ATOM   9686  P   POPE9 192      25.405  74.170  53.287  1.00  0.00           P
ATOM   9687  O13 POPE9 192      25.774  75.570  52.967  1.00  0.00           O
ATOM   9688  O14 POPE9 192      26.495  73.180  53.427  1.00  0.00           O
ATOM   9689  O11 POPE9 192      24.325  73.720  52.237  1.00  0.00           O
ATOM   9690  O12 POPE9 192      24.555  74.230  54.637  1.00  0.00           O
ATOM   9691  C1  POPE9 192      24.664  72.990  51.057  1.00  0.00           C
ATOM   9694  C2  POPE9 192      24.535  73.820  49.767  1.00  0.00           C
ATOM   9696  O21 POPE9 192      25.075  73.000  48.737  1.00  0.00           O
ATOM   9697  C21 POPE9 192      24.375  72.840  47.647  1.00  0.00           C
ATOM   9698  O22 POPE9 192      23.235  73.239  47.427  1.00  0.00           O
ATOM   9699  C22 POPE9 192      25.235  72.050  46.657  1.00  0.00           C
ATOM   9702  C3  POPE9 192      25.375  75.120  49.857  1.00  0.00           C
ATOM   9705  O31 POPE9 192      25.604  75.730  48.577  1.00  0.00           O
ATOM   9706  C31 POPE9 192      24.585  76.400  48.087  1.00  0.00           C
ATOM   9707  O32 POPE9 192      23.495  76.560  48.617  1.00  0.00           O
ATOM   9708  C32 POPE9 192      25.005  77.030  46.757  1.00  0.00           C
ATOM   9711  C23 POPE9 192      24.434  71.150  45.687  1.00  0.00           C
ATOM   9714  C24 POPE9 192      23.735  71.900  44.547  1.00  0.00           C
ATOM   9717  C25 POPE9 192      24.664  72.730  43.657  1.00  0.00           C
ATOM   9720  C26 POPE9 192      23.875  73.289  42.467  1.00  0.00           C
ATOM   9723  C27 POPE9 192      24.675  74.120  41.457  1.00  0.00           C
ATOM   9726  C28 POPE9 192      23.825  74.340  40.187  1.00  0.00           C
ATOM   9729  C29 POPE9 192      24.205  75.540  39.357  1.00  0.00           C
ATOM   9731 0C21 POPE9 192      24.245  75.620  38.017  1.00  0.00           C
ATOM   9733 1C21 POPE9 192      23.955  74.500  37.037  1.00  0.00           C
ATOM   9736 2C21 POPE9 192      25.175  74.260  36.147  1.00  0.00           C
ATOM   9739 3C21 POPE9 192      25.055  73.010  35.277  1.00  0.00           C
ATOM   9742 4C21 POPE9 192      26.395  72.660  34.607  1.00  0.00           C
ATOM   9745 5C21 POPE9 192      26.334  71.380  33.767  1.00  0.00           C
ATOM   9748 6C21 POPE9 192      26.535  70.109  34.607  1.00  0.00           C
ATOM   9751 7C21 POPE9 192      26.535  68.859  33.727  1.00  0.00           C
ATOM   9754 8C21 POPE9 192      26.645  67.560  34.527  1.00  0.00           C
ATOM   9758  C33 POPE9 192      23.834  77.609  45.917  1.00  0.00           C
ATOM   9761  C34 POPE9 192      24.325  78.680  44.927  1.00  0.00           C
ATOM   9764  C35 POPE9 192      23.215  79.279  44.057  1.00  0.00           C
ATOM   9767  C36 POPE9 192      23.405  79.010  42.547  1.00  0.00           C
ATOM   9770  C37 POPE9 192      24.575  79.790  41.937  1.00  0.00           C
ATOM   9773  C38 POPE9 192      25.014  79.260  40.557  1.00  0.00           C
ATOM   9776  C39 POPE9 192      23.925  79.230  39.477  1.00  0.00           C
ATOM   9779 0C31 POPE9 192      23.525  80.620  38.967  1.00  0.00           C
ATOM   9782 1C31 POPE9 192      22.524  80.550  37.797  1.00  0.00           C
ATOM   9785 2C31 POPE9 192      22.495  81.820  36.937  1.00  0.00           C
ATOM   9788 3C31 POPE9 192      22.015  83.090  37.667  1.00  0.00           C
ATOM   9791 4C31 POPE9 192      22.155  84.320  36.767  1.00  0.00           C
ATOM   9794 5C31 POPE9 192      21.715  85.639  37.407  1.00  0.00           C
ATOM   9797 6C31 POPE9 192      21.934  86.840  36.487  1.00  0.00           C
ATOM   9801  NH3 POPE  193      75.994  34.420  54.067  1.00  0.00           N
ATOM   9805  C12 POPE  193      74.954  33.360  54.237  1.00  0.00           C
ATOM   9808  C11 POPE  193      73.755  33.710  53.347  1.00  0.00           C
ATOM   9811  P   POPE  193      71.285  33.150  52.987  1.00  0.00           P
ATOM   9812  O13 POPE  193      70.414  31.980  52.707  1.00  0.00           O
ATOM   9813  O14 POPE  193      70.764  34.230  53.857  1.00  0.00           O
ATOM   9814  O11 POPE  193      71.645  33.780  51.597  1.00  0.00           O
ATOM   9815  O12 POPE  193      72.725  32.740  53.497  1.00  0.00           O
ATOM   9816  C1  POPE  193      71.593  35.170  51.307  1.00  0.00           C
ATOM   9819  C2  POPE  193      71.255  35.300  49.817  1.00  0.00           C
ATOM   9821  O21 POPE  193      71.955  36.390  49.197  1.00  0.00           O
ATOM   9822  C21 POPE  193      71.285  37.530  49.187  1.00  0.00           C
ATOM   9823  O22 POPE  193      70.593  37.970  50.097  1.00  0.00           O
ATOM   9824  C22 POPE  193      71.484  38.210  47.837  1.00  0.00           C
ATOM   9827  C3  POPE  193      69.733  35.270  49.517  1.00  0.00           C
ATOM   9830  O31 POPE  193      69.535  35.440  48.097  1.00  0.00           O
ATOM   9831  C31 POPE  193      69.624  34.300  47.437  1.00  0.00           C
ATOM   9832  O32 POPE  193      69.654  33.180  47.937  1.00  0.00           O
ATOM   9833  C32 POPE  193      69.803  34.600  45.957  1.00  0.00           C
ATOM   9836  C23 POPE  193      70.225  38.940  47.327  1.00  0.00           C
ATOM   9839  C24 POPE  193      70.325  39.390  45.867  1.00  0.00           C
ATOM   9842  C25 POPE  193      70.264  38.240  44.857  1.00  0.00           C
ATOM   9845  C26 POPE  193      70.884  38.550  43.487  1.00  0.00           C
ATOM   9848  C27 POPE  193      71.005  37.260  42.667  1.00  0.00           C
ATOM   9851  C28 POPE  193      72.005  37.350  41.497  1.00  0.00           C
ATOM   9854  C29 POPE  193      72.465  35.960  41.107  1.00  0.00           C
ATOM   9856 0C21 POPE  193      72.715  35.500  39.867  1.00  0.00           C
ATOM   9858 1C21 POPE  193      72.655  36.280  38.577  1.00  0.00           C
ATOM   9861 2C21 POPE  193      73.814  35.910  37.627  1.00  0.00           C
ATOM   9864 3C21 POPE  193      75.193  36.360  38.167  1.00  0.00           C
ATOM   9867 4C21 POPE  193      76.324  36.210  37.137  1.00  0.00           C
ATOM   9870 5C21 POPE  193      77.655  36.790  37.667  1.00  0.00           C
ATOM   9873 6C21 POPE  193      78.755  36.820  36.597  1.00  0.00           C
ATOM   9876 7C21 POPE  193      79.773  37.950  36.777  1.00  0.00           C
ATOM   9879 8C21 POPE  193      80.684  38.120  35.557  1.00  0.00           C
ATOM   9883  C33 POPE  193      69.994  33.310  45.137  1.00  0.00           C
ATOM   9886  C34 POPE  193      70.523  33.600  43.737  1.00  0.00           C
ATOM   9889  C35 POPE  193      70.395  32.370  42.847  1.00  0.00           C
ATOM   9892  C36 POPE  193      70.904  32.629  41.427  1.00  0.00           C
ATOM   9895  C37 POPE  193      70.465  31.530  40.457  1.00  0.00           C
ATOM   9898  C38 POPE  193      71.184  31.600  39.107  1.00  0.00           C
ATOM   9901  C39 POPE  193      72.634  31.110  39.187  1.00  0.00           C
ATOM   9904 0C31 POPE  193      73.163  30.610  37.837  1.00  0.00           C
ATOM   9907 1C31 POPE  193      74.535  29.920  37.977  1.00  0.00           C
ATOM   9910 2C31 POPE  193      75.035  29.280  36.667  1.00  0.00           C
ATOM   9913 3C31 POPE  193      75.094  30.280  35.497  1.00  0.00           C
ATOM   9916 4C31 POPE  193      75.874  29.740  34.287  1.00  0.00           C
ATOM   9919 5C31 POPE  193      75.705  30.610  33.037  1.00  0.00           C
ATOM   9922 6C31 POPE  193      76.564  30.150  31.865  1.00  0.00           C
ATOM   9926  NH3 POPE  194      54.864  84.229  10.985  1.00  0.00           N
ATOM   9930  C12 POPE  194      53.575  83.480  11.145  1.00  0.00           C
ATOM   9933  C11 POPE  194      53.684  82.000  10.745  1.00  0.00           C
ATOM   9936  P   POPE  194      51.825  80.109  10.755  1.00  0.00           P
ATOM   9937  O13 POPE  194      50.814  80.599   9.785  1.00  0.00           O
ATOM   9938  O14 POPE  194      52.734  79.109  10.155  1.00  0.00           O
ATOM   9939  O11 POPE  194      51.054  79.390  11.935  1.00  0.00           O
ATOM   9940  O12 POPE  194      52.644  81.289  11.395  1.00  0.00           O
ATOM   9941  C1  POPE  194      51.364  79.600  13.325  1.00  0.00           C
ATOM   9944  C2  POPE  194      50.403  78.760  14.225  1.00  0.00           C
ATOM   9946  O21 POPE  194      50.933  78.620  15.565  1.00  0.00           O
ATOM   9947  C21 POPE  194      50.585  79.570  16.425  1.00  0.00           C
ATOM   9948  O22 POPE  194      50.014  80.610  16.145  1.00  0.00           O
ATOM   9949  C22 POPE  194      50.975  79.179  17.855  1.00  0.00           C
ATOM   9952  C3  POPE  194      50.194  77.340  13.595  1.00  0.00           C
ATOM   9955  O31 POPE  194      49.413  76.440  14.425  1.00  0.00           O
ATOM   9956  C31 POPE  194      48.163  76.200  14.045  1.00  0.00           C
ATOM   9957  O32 POPE  194      47.545  76.770  13.165  1.00  0.00           O
ATOM   9958  C32 POPE  194      47.675  74.959  14.795  1.00  0.00           C
ATOM   9961  C23 POPE  194      49.874  78.289  18.485  1.00  0.00           C
ATOM   9964  C24 POPE  194      50.014  78.130  20.005  1.00  0.00           C
ATOM   9967  C25 POPE  194      48.694  78.470  20.725  1.00  0.00           C
ATOM   9970  C26 POPE  194      48.764  78.480  22.255  1.00  0.00           C
ATOM   9973  C27 POPE  194      47.355  78.630  22.845  1.00  0.00           C
ATOM   9976  C28 POPE  194      47.295  79.139  24.295  1.00  0.00           C
ATOM   9979  C29 POPE  194      45.854  79.390  24.685  1.00  0.00           C
ATOM   9981 0C21 POPE  194      45.065  78.620  25.445  1.00  0.00           C
ATOM   9983 1C21 POPE  194      45.435  77.340  26.135  1.00  0.00           C
ATOM   9986 2C21 POPE  194      44.925  77.269  27.585  1.00  0.00           C
ATOM   9989 3C21 POPE  194      45.615  78.270  28.515  1.00  0.00           C
ATOM   9992 4C21 POPE  194      45.084  78.230  29.955  1.00  0.00           C
ATOM   9995 5C21 POPE  194      45.224  76.840  30.605  1.00  0.00           C
ATOM   9998 6C21 POPE  194      44.895  76.870  32.105  1.00  0.00           C
ATOM  10001 7C21 POPE  194      45.184  75.540  32.815  1.00  0.00           C
ATOM  10004 8C21 POPE  194      44.944  75.599  34.327  1.00  0.00           C
ATOM  10008  C33 POPE  194      46.194  75.060  15.195  1.00  0.00           C
ATOM  10011  C34 POPE  194      45.965  75.940  16.435  1.00  0.00           C
ATOM  10014  C35 POPE  194      44.465  76.110  16.735  1.00  0.00           C
ATOM  10017  C36 POPE  194      44.205  76.800  18.075  1.00  0.00           C
ATOM  10020  C37 POPE  194      44.165  75.809  19.255  1.00  0.00           C
ATOM  10023  C38 POPE  194      43.554  76.410  20.525  1.00  0.00           C
ATOM  10026  C39 POPE  194      44.413  77.520  21.145  1.00  0.00           C
ATOM  10029 0C31 POPE  194      43.614  78.720  21.675  1.00  0.00           C
ATOM  10032 1C31 POPE  194      42.864  79.530  20.595  1.00  0.00           C
ATOM  10035 2C31 POPE  194      42.304  80.830  21.195  1.00  0.00           C
ATOM  10038 3C31 POPE  194      42.064  81.960  20.185  1.00  0.00           C
ATOM  10041 4C31 POPE  194      41.944  83.300  20.915  1.00  0.00           C
ATOM  10044 5C31 POPE  194      42.183  84.529  20.025  1.00  0.00           C
ATOM  10047 6C31 POPE  194      42.145  85.840  20.825  1.00  0.00           C
ATOM  10051  NH3 POPE  195      92.885  97.529   5.655  1.00  0.00           N
ATOM  10055  C12 POPE  195      91.583  96.759   5.725  1.00  0.00           C
ATOM  10058  C11 POPE  195      90.364  97.670   5.895  1.00  0.00           C
ATOM  10061  P   POPE  195      88.004  96.589   6.455  1.00  0.00           P
ATOM  10062  O13 POPE  195      87.315  97.839   6.835  1.00  0.00           O
ATOM  10063  O14 POPE  195      87.134  95.580   5.825  1.00  0.00           O
ATOM  10064  O11 POPE  195      88.715  95.980   7.755  1.00  0.00           O
ATOM  10065  O12 POPE  195      89.204  96.929   5.495  1.00  0.00           O
ATOM  10066  C1  POPE  195      87.824  95.670   8.845  1.00  0.00           C
ATOM  10069  C2  POPE  195      88.565  95.029  10.055  1.00  0.00           C
ATOM  10071  O21 POPE  195      87.803  95.129  11.275  1.00  0.00           O
ATOM  10072  C21 POPE  195      87.465  96.300  11.775  1.00  0.00           C
ATOM  10073  O22 POPE  195      87.764  97.410  11.365  1.00  0.00           O
ATOM  10074  C22 POPE  195      86.535  96.020  12.955  1.00  0.00           C
ATOM  10077  C3  POPE  195      90.035  95.509  10.245  1.00  0.00           C
ATOM  10080  O31 POPE  195      90.574  95.229  11.555  1.00  0.00           O
ATOM  10081  C31 POPE  195      90.704  93.949  11.945  1.00  0.00           C
ATOM  10082  O32 POPE  195      90.504  92.970  11.265  1.00  0.00           O
ATOM  10083  C32 POPE  195      91.234  93.970  13.395  1.00  0.00           C
ATOM  10086  C23 POPE  195      86.115  97.279  13.735  1.00  0.00           C
ATOM  10089  C24 POPE  195      85.193  96.950  14.915  1.00  0.00           C
ATOM  10092  C25 POPE  195      85.893  96.500  16.215  1.00  0.00           C
ATOM  10095  C26 POPE  195      86.645  97.640  16.915  1.00  0.00           C
ATOM  10098  C27 POPE  195      86.954  97.349  18.395  1.00  0.00           C
ATOM  10101  C28 POPE  195      85.954  98.009  19.365  1.00  0.00           C
ATOM  10104  C29 POPE  195      86.285  97.720  20.815  1.00  0.00           C
ATOM  10106 0C21 POPE  195      85.613  96.899  21.645  1.00  0.00           C
ATOM  10108 1C21 POPE  195      84.394  96.069  21.325  1.00  0.00           C
ATOM  10111 2C21 POPE  195      83.144  96.619  22.045  1.00  0.00           C
ATOM  10114 3C21 POPE  195      81.894  95.770  21.805  1.00  0.00           C
ATOM  10117 4C21 POPE  195      80.715  96.169  22.705  1.00  0.00           C
ATOM  10120 5C21 POPE  195      79.474  95.300  22.445  1.00  0.00           C
ATOM  10123 6C21 POPE  195      78.264  95.679  23.325  1.00  0.00           C
ATOM  10126 7C21 POPE  195      76.994  94.900  22.975  1.00  0.00           C
ATOM  10129 8C21 POPE  195      75.794  95.300  23.835  1.00  0.00           C
ATOM  10133  C33 POPE  195      90.564  93.179  14.545  1.00  0.00           C
ATOM  10136  C34 POPE  195      90.714  93.890  15.905  1.00  0.00           C
ATOM  10139  C35 POPE  195      90.135  93.109  17.095  1.00  0.00           C
ATOM  10142  C36 POPE  195      89.574  94.019  18.205  1.00  0.00           C
ATOM  10145  C37 POPE  195      89.035  93.220  19.395  1.00  0.00           C
ATOM  10148  C38 POPE  195      88.544  94.119  20.535  1.00  0.00           C
ATOM  10151  C39 POPE  195      88.004  93.359  21.765  1.00  0.00           C
ATOM  10154 0C31 POPE  195      89.014  92.380  22.405  1.00  0.00           C
ATOM  10157 1C31 POPE  195      88.444  91.650  23.625  1.00  0.00           C
ATOM  10160 2C31 POPE  195      89.503  90.870  24.415  1.00  0.00           C
ATOM  10163 3C31 POPE  195      88.924  89.949  25.495  1.00  0.00           C
ATOM  10166 4C31 POPE  195      88.195  90.720  26.605  1.00  0.00           C
ATOM  10169 5C31 POPE  195      87.615  89.800  27.685  1.00  0.00           C
ATOM  10172 6C31 POPE  195      86.695  90.539  28.645  1.00  0.00           C
ATOM  10176  NH3 POPE  196      68.174  76.289  51.787  1.00  0.00           N
ATOM  10180  C12 POPE  196      69.115  77.240  52.467  1.00  0.00           C
ATOM  10183  C11 POPE  196      69.234  78.560  51.687  1.00  0.00           C
ATOM  10186  P   POPE  196      66.924  79.370  50.757  1.00  0.00           P
ATOM  10187  O13 POPE  196      65.934  80.440  50.957  1.00  0.00           O
ATOM  10188  O14 POPE  196      66.374  78.000  50.857  1.00  0.00           O
ATOM  10189  O11 POPE  196      67.685  79.489  49.377  1.00  0.00           O
ATOM  10190  O12 POPE  196      68.093  79.419  51.807  1.00  0.00           O
ATOM  10191  C1  POPE  196      67.314  80.410  48.337  1.00  0.00           C
ATOM  10194  C2  POPE  196      68.514  81.180  47.697  1.00  0.00           C
ATOM  10196  O21 POPE  196      67.994  81.880  46.547  1.00  0.00           O
ATOM  10197  C21 POPE  196      68.224  83.180  46.507  1.00  0.00           C
ATOM  10198  O22 POPE  196      68.575  83.890  47.427  1.00  0.00           O
ATOM  10199  C22 POPE  196      67.984  83.699  45.087  1.00  0.00           C
ATOM  10202  C3  POPE  196      69.634  80.230  47.187  1.00  0.00           C
ATOM  10205  O31 POPE  196      70.904  80.890  46.937  1.00  0.00           O
ATOM  10206  C31 POPE  196      71.295  81.050  45.677  1.00  0.00           C
ATOM  10207  O32 POPE  196      70.685  81.650  44.817  1.00  0.00           O
ATOM  10208  C32 POPE  196      72.515  80.130  45.477  1.00  0.00           C
ATOM  10211  C23 POPE  196      69.124  84.660  44.697  1.00  0.00           C
ATOM  10214  C24 POPE  196      68.943  85.300  43.327  1.00  0.00           C
ATOM  10217  C25 POPE  196      70.174  86.110  42.917  1.00  0.00           C
ATOM  10220  C26 POPE  196      69.994  86.889  41.607  1.00  0.00           C
ATOM  10223  C27 POPE  196      71.255  87.699  41.277  1.00  0.00           C
ATOM  10226  C28 POPE  196      71.115  88.870  40.297  1.00  0.00           C
ATOM  10229  C29 POPE  196      72.494  89.480  40.207  1.00  0.00           C
ATOM  10231 0C21 POPE  196      73.215  89.809  39.117  1.00  0.00           C
ATOM  10233 1C21 POPE  196      72.804  89.800  37.667  1.00  0.00           C
ATOM  10236 2C21 POPE  196      73.905  90.380  36.737  1.00  0.00           C
ATOM  10239 3C21 POPE  196      74.315  91.850  37.007  1.00  0.00           C
ATOM  10242 4C21 POPE  196      75.584  92.309  36.267  1.00  0.00           C
ATOM  10245 5C21 POPE  196      75.554  92.069  34.757  1.00  0.00           C
ATOM  10248 6C21 POPE  196      76.804  92.629  34.067  1.00  0.00           C
ATOM  10251 7C21 POPE  196      76.764  92.410  32.555  1.00  0.00           C
ATOM  10254 8C21 POPE  196      78.065  92.800  31.835  1.00  0.00           C
ATOM  10258  C33 POPE  196      73.305  80.260  44.157  1.00  0.00           C
ATOM  10261  C34 POPE  196      73.023  79.139  43.147  1.00  0.00           C
ATOM  10264  C35 POPE  196      71.755  79.340  42.297  1.00  0.00           C
ATOM  10267  C36 POPE  196      71.924  80.370  41.167  1.00  0.00           C
ATOM  10270  C37 POPE  196      70.755  80.350  40.157  1.00  0.00           C
ATOM  10273  C38 POPE  196      71.005  81.130  38.847  1.00  0.00           C
ATOM  10276  C39 POPE  196      72.325  80.710  38.187  1.00  0.00           C
ATOM  10279 0C31 POPE  196      72.494  80.940  36.677  1.00  0.00           C
ATOM  10282 1C31 POPE  196      73.824  80.310  36.197  1.00  0.00           C
ATOM  10285 2C31 POPE  196      73.965  80.140  34.677  1.00  0.00           C
ATOM  10288 3C31 POPE  196      74.194  81.440  33.897  1.00  0.00           C
ATOM  10291 4C31 POPE  196      75.545  82.109  34.197  1.00  0.00           C
ATOM  10294 5C31 POPE  196      75.764  83.380  33.367  1.00  0.00           C
ATOM  10297 6C31 POPE  196      76.924  84.249  33.847  1.00  0.00           C
ATOM  10301  NH3 POPE  197     123.164  83.970  52.207  1.00  0.00           N
ATOM  10305  C12 POPE  197     123.374  84.770  50.967  1.00  0.00           C
ATOM  10308  C11 POPE  197     123.204  86.260  51.317  1.00  0.00           C
ATOM  10311  P   POPE  197     125.483  87.349  52.057  1.00  0.00           P
ATOM  10312  O13 POPE  197     125.145  88.680  51.547  1.00  0.00           O
ATOM  10313  O14 POPE  197     126.385  87.249  53.217  1.00  0.00           O
ATOM  10314  O11 POPE  197     126.014  86.460  50.877  1.00  0.00           O
ATOM  10315  O12 POPE  197     124.104  86.640  52.367  1.00  0.00           O
ATOM  10316  C1  POPE  197     126.044  87.010  49.557  1.00  0.00           C
ATOM  10319  C2  POPE  197     126.824  86.050  48.647  1.00  0.00           C
ATOM  10321  O21 POPE  197     127.385  86.770  47.547  1.00  0.00           O
ATOM  10322  C21 POPE  197     126.695  86.920  46.447  1.00  0.00           C
ATOM  10323  O22 POPE  197     125.515  86.680  46.267  1.00  0.00           O
ATOM  10324  C22 POPE  197     127.635  87.489  45.387  1.00  0.00           C
ATOM  10327  C3  POPE  197     126.065  84.730  48.287  1.00  0.00           C
ATOM  10330  O31 POPE  197     126.863  84.000  47.347  1.00  0.00           O
ATOM  10331  C31 POPE  197     126.343  82.880  46.867  1.00  0.00           C
ATOM  10332  O32 POPE  197     125.214  82.459  47.087  1.00  0.00           O
ATOM  10333  C32 POPE  197     127.404  82.260  45.957  1.00  0.00           C
ATOM  10336  C23 POPE  197     127.833  86.540  44.187  1.00  0.00           C
ATOM  10339  C24 POPE  197     128.475  87.290  43.007  1.00  0.00           C
ATOM  10342  C25 POPE  197     128.414  86.519  41.687  1.00  0.00           C
ATOM  10345  C26 POPE  197     129.354  85.320  41.657  1.00  0.00           C
ATOM  10348  C27 POPE  197     129.534  84.770  40.227  1.00  0.00           C
ATOM  10351  C28 POPE  197     130.443  83.540  40.127  1.00  0.00           C
ATOM  10354  C29 POPE  197     131.783  83.790  40.777  1.00  0.00           C
ATOM  10356 0C21 POPE  197     132.884  84.270  40.187  1.00  0.00           C
ATOM  10358 1C21 POPE  197     133.044  84.650  38.737  1.00  0.00           C
ATOM  10361 2C21 POPE  197     133.354  83.429  37.867  1.00  0.00           C
ATOM  10364 3C21 POPE  197     133.972  83.820  36.527  1.00  0.00           C
ATOM  10367 4C21 POPE  197     134.214  82.609  35.617  1.00  0.00           C
ATOM  10370 5C21 POPE  197     135.053  82.970  34.387  1.00  0.00           C
ATOM  10373 6C21 POPE  197     136.553  82.749  34.637  1.00  0.00           C
ATOM  10376 7C21 POPE  197     137.413  83.120  33.427  1.00  0.00           C
ATOM  10379 8C21 POPE  197     138.803  82.480  33.477  1.00  0.00           C
ATOM  10383  C33 POPE  197     127.013  80.940  45.257  1.00  0.00           C
ATOM  10386  C34 POPE  197     126.805  81.090  43.747  1.00  0.00           C
ATOM  10389  C35 POPE  197     127.013  79.749  43.017  1.00  0.00           C
ATOM  10392  C36 POPE  197     126.733  79.870  41.517  1.00  0.00           C
ATOM  10395  C37 POPE  197     127.115  78.620  40.717  1.00  0.00           C
ATOM  10398  C38 POPE  197     126.924  78.870  39.217  1.00  0.00           C
ATOM  10401  C39 POPE  197     127.404  77.720  38.307  1.00  0.00           C
ATOM  10404 0C31 POPE  197     127.385  78.150  36.837  1.00  0.00           C
ATOM  10407 1C31 POPE  197     128.435  77.450  35.977  1.00  0.00           C
ATOM  10410 2C31 POPE  197     128.674  78.180  34.647  1.00  0.00           C
ATOM  10413 3C31 POPE  197     129.513  77.360  33.657  1.00  0.00           C
ATOM  10416 4C31 POPE  197     130.533  78.220  32.895  1.00  0.00           C
ATOM  10419 5C31 POPE  197     131.234  77.450  31.775  1.00  0.00           C
ATOM  10422 6C31 POPE  197     132.334  78.250  31.075  1.00  0.00           C
ATOM  10426  NH3 POPE  198     119.044 117.199   9.325  1.00  0.00           N
ATOM  10430  C12 POPE  198     120.483 117.219   8.855  1.00  0.00           C
ATOM  10433  C11 POPE  198     120.914 118.649   8.505  1.00  0.00           C
ATOM  10436  P   POPE  198     123.304 119.619   8.905  1.00  0.00           P
ATOM  10437  O13 POPE  198     124.664 119.458   8.335  1.00  0.00           O
ATOM  10438  O14 POPE  198     122.775 120.999   8.975  1.00  0.00           O
ATOM  10439  O11 POPE  198     123.335 119.009  10.355  1.00  0.00           O
ATOM  10440  O12 POPE  198     122.294 118.689   8.115  1.00  0.00           O
ATOM  10441  C1  POPE  198     123.705 117.638  10.555  1.00  0.00           C
ATOM  10444  C2  POPE  198     124.974 117.518  11.465  1.00  0.00           C
ATOM  10446  O21 POPE  198     124.984 116.329  12.285  1.00  0.00           O
ATOM  10447  C21 POPE  198     124.053 116.248  13.235  1.00  0.00           C
ATOM  10448  O22 POPE  198     123.024 116.899  13.295  1.00  0.00           O
ATOM  10449  C22 POPE  198     124.545 115.359  14.365  1.00  0.00           C
ATOM  10452  C3  POPE  198     125.285 118.789  12.315  1.00  0.00           C
ATOM  10455  O31 POPE  198     126.525 118.589  12.995  1.00  0.00           O
ATOM  10456  C31 POPE  198     126.814 118.818  14.285  1.00  0.00           C
ATOM  10457  O32 POPE  198     127.803 118.359  14.825  1.00  0.00           O
ATOM  10458  C32 POPE  198     125.865 119.729  15.075  1.00  0.00           C
ATOM  10461  C23 POPE  198     123.675 115.609  15.615  1.00  0.00           C
ATOM  10464  C24 POPE  198     124.324 115.169  16.925  1.00  0.00           C
ATOM  10467  C25 POPE  198     123.435 115.449  18.135  1.00  0.00           C
ATOM  10470  C26 POPE  198     124.195 115.459  19.465  1.00  0.00           C
ATOM  10473  C27 POPE  198     123.234 115.778  20.625  1.00  0.00           C
ATOM  10476  C28 POPE  198     123.913 115.739  22.005  1.00  0.00           C
ATOM  10479  C29 POPE  198     122.895 115.539  23.095  1.00  0.00           C
ATOM  10481 0C21 POPE  198     122.285 114.378  23.365  1.00  0.00           C
ATOM  10483 1C21 POPE  198     122.535 113.079  22.645  1.00  0.00           C
ATOM  10486 2C21 POPE  198     122.514 111.859  23.585  1.00  0.00           C
ATOM  10489 3C21 POPE  198     121.105 111.430  23.985  1.00  0.00           C
ATOM  10492 4C21 POPE  198     121.135 110.220  24.935  1.00  0.00           C
ATOM  10495 5C21 POPE  198     119.755 109.600  25.185  1.00  0.00           C
ATOM  10498 6C21 POPE  198     118.675 110.609  25.595  1.00  0.00           C
ATOM  10501 7C21 POPE  198     117.544 109.940  26.385  1.00  0.00           C
ATOM  10504 8C21 POPE  198     116.413 110.889  26.765  1.00  0.00           C
ATOM  10508  C33 POPE  198     126.175 119.598  16.605  1.00  0.00           C
ATOM  10511  C34 POPE  198     125.373 120.498  17.555  1.00  0.00           C
ATOM  10514  C35 POPE  198     125.214 119.839  18.935  1.00  0.00           C
ATOM  10517  C36 POPE  198     124.384 120.609  19.975  1.00  0.00           C
ATOM  10520  C37 POPE  198     123.724 119.659  20.985  1.00  0.00           C
ATOM  10523  C38 POPE  198     123.094 120.348  22.215  1.00  0.00           C
ATOM  10526  C39 POPE  198     122.444 119.329  23.175  1.00  0.00           C
ATOM  10529 0C31 POPE  198     121.863 119.958  24.445  1.00  0.00           C
ATOM  10532 1C31 POPE  198     121.023 118.969  25.285  1.00  0.00           C
ATOM  10535 2C31 POPE  198     120.483 119.598  26.575  1.00  0.00           C
ATOM  10538 3C31 POPE  198     119.344 118.809  27.245  1.00  0.00           C
ATOM  10541 4C31 POPE  198     117.994 118.979  26.525  1.00  0.00           C
ATOM  10544 5C31 POPE  198     116.835 118.319  27.275  1.00  0.00           C
ATOM  10547 6C31 POPE  198     115.494 118.428  26.545  1.00  0.00           C
ATOM  10551  NH3 POPE  199      96.805  97.370  51.367  1.00  0.00           N
ATOM  10555  C12 POPE  199      97.693  97.999  50.347  1.00  0.00           C
ATOM  10558  C11 POPE  199      98.225  96.910  49.407  1.00  0.00           C
ATOM  10561  P   POPE  199      98.745  94.700  50.817  1.00  0.00           P
ATOM  10562  O13 POPE  199      99.214  94.870  52.207  1.00  0.00           O
ATOM  10563  O14 POPE  199      97.294  94.499  50.737  1.00  0.00           O
ATOM  10564  O11 POPE  199      99.615  93.669  49.977  1.00  0.00           O
ATOM  10565  O12 POPE  199      99.135  96.050  50.087  1.00  0.00           O
ATOM  10566  C1  POPE  199      99.305  93.149  48.667  1.00  0.00           C
ATOM  10569  C2  POPE  199      99.615  94.100  47.437  1.00  0.00           C
ATOM  10571  O21 POPE  199      98.764  93.890  46.267  1.00  0.00           O
ATOM  10572  C21 POPE  199      97.484  94.210  46.437  1.00  0.00           C
ATOM  10573  O22 POPE  199      96.964  94.480  47.487  1.00  0.00           O
ATOM  10574  C22 POPE  199      96.733  94.350  45.107  1.00  0.00           C
ATOM  10577  C3  POPE  199     101.115  94.080  46.957  1.00  0.00           C
ATOM  10580  O31 POPE  199     101.424  93.090  45.927  1.00  0.00           O
ATOM  10581  C31 POPE  199     101.154  93.429  44.657  1.00  0.00           C
ATOM  10582  O32 POPE  199     100.804  94.539  44.297  1.00  0.00           O
ATOM  10583  C32 POPE  199     101.315  92.209  43.737  1.00  0.00           C
ATOM  10586  C23 POPE  199      96.894  93.189  44.097  1.00  0.00           C
ATOM  10589  C24 POPE  199      95.814  93.220  42.997  1.00  0.00           C
ATOM  10592  C25 POPE  199      95.835  94.470  42.087  1.00  0.00           C
ATOM  10595  C26 POPE  199      96.975  94.499  41.067  1.00  0.00           C
ATOM  10598  C27 POPE  199      97.064  95.859  40.357  1.00  0.00           C
ATOM  10601  C28 POPE  199      98.184  95.980  39.297  1.00  0.00           C
ATOM  10604  C29 POPE  199      98.195  97.360  38.677  1.00  0.00           C
ATOM  10606 0C21 POPE  199      99.014  97.810  37.707  1.00  0.00           C
ATOM  10608 1C21 POPE  199     100.093  97.029  37.007  1.00  0.00           C
ATOM  10611 2C21 POPE  199      99.913  97.039  35.477  1.00  0.00           C
ATOM  10614 3C21 POPE  199     100.835  95.999  34.817  1.00  0.00           C
ATOM  10617 4C21 POPE  199     100.704  95.900  33.287  1.00  0.00           C
ATOM  10620 5C21 POPE  199     101.553  94.740  32.755  1.00  0.00           C
ATOM  10623 6C21 POPE  199     101.434  94.499  31.245  1.00  0.00           C
ATOM  10626 7C21 POPE  199     102.444  93.450  30.775  1.00  0.00           C
ATOM  10629 8C21 POPE  199     102.663  93.389  29.265  1.00  0.00           C
ATOM  10633  C33 POPE  199     101.365  92.570  42.237  1.00  0.00           C
ATOM  10636  C34 POPE  199     101.483  91.330  41.327  1.00  0.00           C
ATOM  10639  C35 POPE  199     101.695  91.650  39.837  1.00  0.00           C
ATOM  10642  C36 POPE  199     100.473  92.249  39.117  1.00  0.00           C
ATOM  10645  C37 POPE  199     100.634  92.220  37.587  1.00  0.00           C
ATOM  10648  C38 POPE  199      99.513  92.920  36.797  1.00  0.00           C
ATOM  10651  C39 POPE  199      98.085  92.380  36.997  1.00  0.00           C
ATOM  10654 0C31 POPE  199      97.094  93.200  36.147  1.00  0.00           C
ATOM  10657 1C31 POPE  199      95.623  93.090  36.597  1.00  0.00           C
ATOM  10660 2C31 POPE  199      94.764  94.310  36.207  1.00  0.00           C
ATOM  10663 3C31 POPE  199      95.233  95.590  36.917  1.00  0.00           C
ATOM  10666 4C31 POPE  199      94.265  96.780  36.827  1.00  0.00           C
ATOM  10669 5C31 POPE  199      94.773  97.950  37.687  1.00  0.00           C
ATOM  10672 6C31 POPE  199      93.904  99.200  37.617  1.00  0.00           C
ATOM  10676  NH3 POPE  200      80.023  87.610  10.525  1.00  0.00           N
ATOM  10680  C12 POPE  200      79.684  89.040  10.855  1.00  0.00           C
ATOM  10683  C11 POPE  200      78.224  89.150  11.325  1.00  0.00           C
ATOM  10686  P   POPE  200      76.913  87.729   9.525  1.00  0.00           P
ATOM  10687  O13 POPE  200      75.554  87.839   8.985  1.00  0.00           O
ATOM  10688  O14 POPE  200      78.023  87.449   8.585  1.00  0.00           O
ATOM  10689  O11 POPE  200      77.023  86.690  10.685  1.00  0.00           O
ATOM  10690  O12 POPE  200      77.294  89.070  10.255  1.00  0.00           O
ATOM  10691  C1  POPE  200      76.913  85.280  10.495  1.00  0.00           C
ATOM  10694  C2  POPE  200      77.184  84.650  11.875  1.00  0.00           C
ATOM  10696  O21 POPE  200      78.494  85.029  12.345  1.00  0.00           O
ATOM  10697  C21 POPE  200      79.483  84.259  11.925  1.00  0.00           C
ATOM  10698  O22 POPE  200      79.523  83.620  10.885  1.00  0.00           O
ATOM  10699  C22 POPE  200      80.515  84.240  13.045  1.00  0.00           C
ATOM  10702  C3  POPE  200      76.895  83.130  12.105  1.00  0.00           C
ATOM  10705  O31 POPE  200      77.484  82.760  13.375  1.00  0.00           O
ATOM  10706  C31 POPE  200      76.685  82.310  14.335  1.00  0.00           C
ATOM  10707  O32 POPE  200      75.535  81.940  14.185  1.00  0.00           O
ATOM  10708  C32 POPE  200      77.365  82.529  15.685  1.00  0.00           C
ATOM  10711  C23 POPE  200      81.535  83.090  12.915  1.00  0.00           C
ATOM  10714  C24 POPE  200      82.705  83.280  13.885  1.00  0.00           C
ATOM  10717  C25 POPE  200      82.264  83.359  15.335  1.00  0.00           C
ATOM  10720  C26 POPE  200      83.454  83.250  16.295  1.00  0.00           C
ATOM  10723  C27 POPE  200      82.964  83.389  17.735  1.00  0.00           C
ATOM  10726  C28 POPE  200      84.114  83.350  18.745  1.00  0.00           C
ATOM  10729  C29 POPE  200      83.523  83.490  20.125  1.00  0.00           C
ATOM  10731 0C21 POPE  200      84.184  83.849  21.235  1.00  0.00           C
ATOM  10733 1C21 POPE  200      85.655  84.150  21.355  1.00  0.00           C
ATOM  10736 2C21 POPE  200      85.903  85.580  21.875  1.00  0.00           C
ATOM  10739 3C21 POPE  200      85.174  85.910  23.185  1.00  0.00           C
ATOM  10742 4C21 POPE  200      85.734  87.160  23.875  1.00  0.00           C
ATOM  10745 5C21 POPE  200      84.974  87.529  25.165  1.00  0.00           C
ATOM  10748 6C21 POPE  200      84.995  86.430  26.225  1.00  0.00           C
ATOM  10751 7C21 POPE  200      84.424  86.880  27.575  1.00  0.00           C
ATOM  10754 8C21 POPE  200      84.363  85.760  28.615  1.00  0.00           C
ATOM  10758  C33 POPE  200      77.895  81.250  16.375  1.00  0.00           C
ATOM  10761  C34 POPE  200      76.843  80.470  17.185  1.00  0.00           C
ATOM  10764  C35 POPE  200      77.553  79.550  18.185  1.00  0.00           C
ATOM  10767  C36 POPE  200      76.704  78.950  19.315  1.00  0.00           C
ATOM  10770  C37 POPE  200      77.605  78.429  20.445  1.00  0.00           C
ATOM  10773  C38 POPE  200      76.834  77.900  21.655  1.00  0.00           C
ATOM  10776  C39 POPE  200      77.725  77.230  22.715  1.00  0.00           C
ATOM  10779 0C31 POPE  200      78.734  78.180  23.365  1.00  0.00           C
ATOM  10782 1C31 POPE  200      79.544  77.539  24.505  1.00  0.00           C
ATOM  10785 2C31 POPE  200      80.494  78.550  25.175  1.00  0.00           C
ATOM  10788 3C31 POPE  200      81.604  77.920  26.045  1.00  0.00           C
ATOM  10791 4C31 POPE  200      81.395  78.050  27.555  1.00  0.00           C
ATOM  10794 5C31 POPE  200      82.733  77.940  28.315  1.00  0.00           C
ATOM  10797 6C31 POPE  200      82.663  78.250  29.815  1.00  0.00           C
ATOM  10801  NH3 POPE  201      73.424  80.870  50.557  1.00  0.00           N
ATOM  10805  C12 POPE  201      74.544  81.180  51.507  1.00  0.00           C
ATOM  10808  C11 POPE  201      75.904  80.720  50.957  1.00  0.00           C
ATOM  10811  P   POPE  201      75.884  80.150  48.357  1.00  0.00           P
ATOM  10812  O13 POPE  201      77.035  79.240  48.177  1.00  0.00           O
ATOM  10813  O14 POPE  201      74.544  79.539  48.507  1.00  0.00           O
ATOM  10814  O11 POPE  201      75.874  81.240  47.207  1.00  0.00           O
ATOM  10815  O12 POPE  201      76.094  81.090  49.597  1.00  0.00           O
ATOM  10816  C1  POPE  201      76.785  82.360  47.327  1.00  0.00           C
ATOM  10819  C2  POPE  201      76.764  83.319  46.107  1.00  0.00           C
ATOM  10821  O21 POPE  201      75.604  84.150  46.197  1.00  0.00           O
ATOM  10822  C21 POPE  201      75.424  85.300  45.527  1.00  0.00           C
ATOM  10823  O22 POPE  201      74.315  85.810  45.437  1.00  0.00           O
ATOM  10824  C22 POPE  201      76.635  85.959  44.877  1.00  0.00           C
ATOM  10827  C3  POPE  201      76.773  82.470  44.797  1.00  0.00           C
ATOM  10830  O31 POPE  201      76.795  83.289  43.597  1.00  0.00           O
ATOM  10831  C31 POPE  201      76.303  82.670  42.537  1.00  0.00           C
ATOM  10832  O32 POPE  201      75.934  81.510  42.487  1.00  0.00           O
ATOM  10833  C32 POPE  201      76.225  83.650  41.357  1.00  0.00           C
ATOM  10836  C23 POPE  201      76.104  86.659  43.607  1.00  0.00           C
ATOM  10839  C24 POPE  201      77.145  87.230  42.637  1.00  0.00           C
ATOM  10842  C25 POPE  201      77.465  88.709  42.877  1.00  0.00           C
ATOM  10845  C26 POPE  201      78.104  89.340  41.627  1.00  0.00           C
ATOM  10848  C27 POPE  201      78.575  90.789  41.817  1.00  0.00           C
ATOM  10851  C28 POPE  201      78.954  91.440  40.467  1.00  0.00           C
ATOM  10854  C29 POPE  201      79.733  92.720  40.557  1.00  0.00           C
ATOM  10856 0C21 POPE  201      79.695  93.750  39.687  1.00  0.00           C
ATOM  10858 1C21 POPE  201      78.914  93.809  38.397  1.00  0.00           C
ATOM  10861 2C21 POPE  201      79.654  94.720  37.397  1.00  0.00           C
ATOM  10864 3C21 POPE  201      78.905  95.010  36.087  1.00  0.00           C
ATOM  10867 4C21 POPE  201      79.624  96.099  35.277  1.00  0.00           C
ATOM  10870 5C21 POPE  201      78.914  96.560  34.007  1.00  0.00           C
ATOM  10873 6C21 POPE  201      79.505  97.869  33.457  1.00  0.00           C
ATOM  10876 7C21 POPE  201      78.765  98.410  32.225  1.00  0.00           C
ATOM  10879 8C21 POPE  201      79.285  99.749  31.705  1.00  0.00           C
ATOM  10883  C33 POPE  201      76.384  82.940  39.987  1.00  0.00           C
ATOM  10886  C34 POPE  201      76.134  83.830  38.757  1.00  0.00           C
ATOM  10889  C35 POPE  201      74.663  84.229  38.577  1.00  0.00           C
ATOM  10892  C36 POPE  201      74.354  84.720  37.157  1.00  0.00           C
ATOM  10895  C37 POPE  201      72.874  85.040  36.927  1.00  0.00           C
ATOM  10898  C38 POPE  201      72.524  85.040  35.437  1.00  0.00           C
ATOM  10901  C39 POPE  201      71.035  85.250  35.157  1.00  0.00           C
ATOM  10904 0C31 POPE  201      70.674  84.970  33.697  1.00  0.00           C
ATOM  10907 1C31 POPE  201      69.474  85.789  33.197  1.00  0.00           C
ATOM  10910 2C31 POPE  201      69.135  85.549  31.715  1.00  0.00           C
ATOM  10913 3C31 POPE  201      68.674  84.109  31.415  1.00  0.00           C
ATOM  10916 4C31 POPE  201      67.745  84.050  30.195  1.00  0.00           C
ATOM  10919 5C31 POPE  201      67.215  82.650  29.885  1.00  0.00           C
ATOM  10922 6C31 POPE  201      66.244  82.620  28.705  1.00  0.00           C
ATOM  10926  NH3 POPE  202      14.945  76.940  10.215  1.00  0.00           N
ATOM  10930  C12 POPE  202      13.765  76.510   9.395  1.00  0.00           C
ATOM  10933  C11 POPE  202      14.005  75.090   8.885  1.00  0.00           C
ATOM  10936  P   POPE  202      12.485  73.330   9.985  1.00  0.00           P
ATOM  10937  O13 POPE  202      11.405  74.130   9.405  1.00  0.00           O
ATOM  10938  O14 POPE  202      12.665  71.980   9.395  1.00  0.00           O
ATOM  10939  O11 POPE  202      12.155  73.150  11.515  1.00  0.00           O
ATOM  10940  O12 POPE  202      13.845  74.139   9.945  1.00  0.00           O
ATOM  10941  C1  POPE  202      12.955  72.260  12.305  1.00  0.00           C
ATOM  10944  C2  POPE  202      12.305  72.020  13.685  1.00  0.00           C
ATOM  10946  O21 POPE  202      12.615  70.710  14.215  1.00  0.00           O
ATOM  10947  C21 POPE  202      13.845  70.520  14.645  1.00  0.00           C
ATOM  10948  O22 POPE  202      14.725  71.359  14.635  1.00  0.00           O
ATOM  10949  C22 POPE  202      14.045  69.080  15.075  1.00  0.00           C
ATOM  10952  C3  POPE  202      10.755  72.109  13.595  1.00  0.00           C
ATOM  10955  O31 POPE  202      10.095  71.660  14.785  1.00  0.00           O
ATOM  10956  C31 POPE  202      10.585  72.129  15.925  1.00  0.00           C
ATOM  10957  O32 POPE  202      10.985  71.429  16.845  1.00  0.00           O
ATOM  10958  C32 POPE  202      10.535  73.650  15.995  1.00  0.00           C
ATOM  10961  C23 POPE  202      14.395  68.940  16.575  1.00  0.00           C
ATOM  10964  C24 POPE  202      13.195  69.150  17.495  1.00  0.00           C
ATOM  10967  C25 POPE  202      13.285  68.309  18.785  1.00  0.00           C
ATOM  10970  C26 POPE  202      14.475  68.660  19.675  1.00  0.00           C
ATOM  10973  C27 POPE  202      14.405  67.889  20.995  1.00  0.00           C
ATOM  10976  C28 POPE  202      15.475  68.289  22.025  1.00  0.00           C
ATOM  10979  C29 POPE  202      16.375  67.170  22.485  1.00  0.00           C
ATOM  10981 0C21 POPE  202      16.045  66.150  23.295  1.00  0.00           C
ATOM  10983 1C21 POPE  202      14.675  65.840  23.825  1.00  0.00           C
ATOM  10986 2C21 POPE  202      14.385  66.270  25.275  1.00  0.00           C
ATOM  10989 3C21 POPE  202      13.055  65.680  25.765  1.00  0.00           C
ATOM  10992 4C21 POPE  202      12.725  66.010  27.225  1.00  0.00           C
ATOM  10995 5C21 POPE  202      12.565  67.510  27.495  1.00  0.00           C
ATOM  10998 6C21 POPE  202      12.065  67.800  28.915  1.00  0.00           C
ATOM  11001 7C21 POPE  202      11.945  69.300  29.195  1.00  0.00           C
ATOM  11004 8C21 POPE  202      11.215  69.609  30.515  1.00  0.00           C
ATOM  11008  C33 POPE  202       9.085  74.150  16.175  1.00  0.00           C
ATOM  11011  C34 POPE  202       9.005  75.470  16.935  1.00  0.00           C
ATOM  11014  C35 POPE  202       7.645  75.630  17.625  1.00  0.00           C
ATOM  11017  C36 POPE  202       7.535  76.890  18.465  1.00  0.00           C
ATOM  11020  C37 POPE  202       6.115  77.070  19.015  1.00  0.00           C
ATOM  11023  C38 POPE  202       5.905  78.429  19.675  1.00  0.00           C
ATOM  11026  C39 POPE  202       4.425  78.740  19.905  1.00  0.00           C
ATOM  11029 0C31 POPE  202       3.765  77.900  21.015  1.00  0.00           C
ATOM  11032 1C31 POPE  202       2.405  78.490  21.405  1.00  0.00           C
ATOM  11035 2C31 POPE  202       1.635  77.730  22.505  1.00  0.00           C
ATOM  11038 3C31 POPE  202       2.325  77.789  23.865  1.00  0.00           C
ATOM  11041 4C31 POPE  202       1.395  78.140  25.035  1.00  0.00           C
ATOM  11044 5C31 POPE  202       2.105  77.929  26.375  1.00  0.00           C
ATOM  11047 6C31 POPE  202       1.215  78.230  27.575  1.00  0.00           C
ATOM  11051  NH3 POPE  203      48.344  42.920  10.375  1.00  0.00           N
ATOM  11055  C12 POPE  203      49.744  42.390  10.135  1.00  0.00           C
ATOM  11058  C11 POPE  203      50.515  43.180   9.065  1.00  0.00           C
ATOM  11061  P   POPE  203      51.924  41.390   7.775  1.00  0.00           P
ATOM  11062  O13 POPE  203      53.104  41.480   6.875  1.00  0.00           O
ATOM  11063  O14 POPE  203      50.615  41.270   7.075  1.00  0.00           O
ATOM  11064  O11 POPE  203      52.104  40.180   8.785  1.00  0.00           O
ATOM  11065  O12 POPE  203      51.795  42.590   8.795  1.00  0.00           O
ATOM  11066  C1  POPE  203      53.104  40.120   9.825  1.00  0.00           C
ATOM  11069  C2  POPE  203      52.475  40.290  11.235  1.00  0.00           C
ATOM  11071  O21 POPE  203      53.444  40.240  12.315  1.00  0.00           O
ATOM  11072  C21 POPE  203      53.754  39.060  12.855  1.00  0.00           C
ATOM  11073  O22 POPE  203      53.785  38.000  12.275  1.00  0.00           O
ATOM  11074  C22 POPE  203      54.135  39.260  14.325  1.00  0.00           C
ATOM  11077  C3  POPE  203      51.194  39.410  11.465  1.00  0.00           C
ATOM  11080  O31 POPE  203      50.254  40.110  12.315  1.00  0.00           O
ATOM  11081  C31 POPE  203      49.904  39.530  13.455  1.00  0.00           C
ATOM  11082  O32 POPE  203      50.215  38.390  13.785  1.00  0.00           O
ATOM  11083  C32 POPE  203      49.165  40.550  14.325  1.00  0.00           C
ATOM  11086  C23 POPE  203      53.314  38.370  15.285  1.00  0.00           C
ATOM  11089  C24 POPE  203      53.564  38.630  16.775  1.00  0.00           C
ATOM  11092  C25 POPE  203      52.875  37.550  17.635  1.00  0.00           C
ATOM  11095  C26 POPE  203      52.504  37.960  19.065  1.00  0.00           C
ATOM  11098  C27 POPE  203      53.484  37.550  20.175  1.00  0.00           C
ATOM  11101  C28 POPE  203      52.945  37.840  21.595  1.00  0.00           C
ATOM  11104  C29 POPE  203      51.574  37.250  21.845  1.00  0.00           C
ATOM  11106 0C21 POPE  203      51.264  36.190  22.615  1.00  0.00           C
ATOM  11108 1C21 POPE  203      52.215  35.350  23.425  1.00  0.00           C
ATOM  11111 2C21 POPE  203      52.075  35.710  24.915  1.00  0.00           C
ATOM  11114 3C21 POPE  203      52.985  34.840  25.785  1.00  0.00           C
ATOM  11117 4C21 POPE  203      52.894  35.199  27.265  1.00  0.00           C
ATOM  11120 5C21 POPE  203      53.914  34.400  28.095  1.00  0.00           C
ATOM  11123 6C21 POPE  203      53.904  34.760  29.575  1.00  0.00           C
ATOM  11126 7C21 POPE  203      54.944  33.940  30.345  1.00  0.00           C
ATOM  11129 8C21 POPE  203      54.664  33.860  31.835  1.00  0.00           C
ATOM  11133  C33 POPE  203      49.634  40.530  15.795  1.00  0.00           C
ATOM  11136  C34 POPE  203      49.444  41.880  16.515  1.00  0.00           C
ATOM  11139  C35 POPE  203      48.104  41.980  17.255  1.00  0.00           C
ATOM  11142  C36 POPE  203      47.924  43.320  17.995  1.00  0.00           C
ATOM  11145  C37 POPE  203      46.514  43.440  18.605  1.00  0.00           C
ATOM  11148  C38 POPE  203      46.455  44.100  19.985  1.00  0.00           C
ATOM  11151  C39 POPE  203      47.134  43.260  21.075  1.00  0.00           C
ATOM  11154 0C31 POPE  203      46.625  43.609  22.475  1.00  0.00           C
ATOM  11157 1C31 POPE  203      47.295  42.770  23.565  1.00  0.00           C
ATOM  11160 2C31 POPE  203      46.735  43.110  24.955  1.00  0.00           C
ATOM  11163 3C31 POPE  203      47.444  42.380  26.095  1.00  0.00           C
ATOM  11166 4C31 POPE  203      46.583  42.330  27.365  1.00  0.00           C
ATOM  11169 5C31 POPE  203      47.314  41.680  28.545  1.00  0.00           C
ATOM  11172 6C31 POPE  203      46.404  41.360  29.735  1.00  0.00           C
ATOM  11176  NH3 POPE  204      82.764 128.869   7.885  1.00  0.00           N
ATOM  11180  C12 POPE  204      81.994 128.259   6.735  1.00  0.00           C
ATOM  11183  C11 POPE  204      80.803 127.419   7.225  1.00  0.00           C
ATOM  11186  P   POPE  204      78.564 126.999   5.965  1.00  0.00           P
ATOM  11187  O13 POPE  204      78.395 128.488   5.895  1.00  0.00           O
ATOM  11188  O14 POPE  204      78.075 126.229   4.815  1.00  0.00           O
ATOM  11189  O11 POPE  204      77.994 126.379   7.315  1.00  0.00           O
ATOM  11190  O12 POPE  204      80.124 126.849   6.095  1.00  0.00           O
ATOM  11191  C1  POPE  204      78.224 124.968   7.585  1.00  0.00           C
ATOM  11194  C2  POPE  204      77.325 124.428   8.745  1.00  0.00           C
ATOM  11196  O21 POPE  204      77.413 122.979   8.785  1.00  0.00           O
ATOM  11197  C21 POPE  204      77.564 122.439   9.985  1.00  0.00           C
ATOM  11198  O22 POPE  204      77.833 123.049  11.005  1.00  0.00           O
ATOM  11199  C22 POPE  204      77.264 120.938   9.945  1.00  0.00           C
ATOM  11202  C3  POPE  204      75.825 124.808   8.515  1.00  0.00           C
ATOM  11205  O31 POPE  204      75.074 124.878   9.745  1.00  0.00           O
ATOM  11206  C31 POPE  204      74.604 123.759  10.235  1.00  0.00           C
ATOM  11207  O32 POPE  204      74.715 122.649   9.735  1.00  0.00           O
ATOM  11208  C32 POPE  204      73.943 124.069  11.565  1.00  0.00           C
ATOM  11211  C23 POPE  204      78.553 120.079   9.965  1.00  0.00           C
ATOM  11214  C24 POPE  204      78.314 118.599  10.325  1.00  0.00           C
ATOM  11217  C25 POPE  204      77.904 118.379  11.785  1.00  0.00           C
ATOM  11220  C26 POPE  204      78.943 117.509  12.495  1.00  0.00           C
ATOM  11223  C27 POPE  204      78.634 117.219  13.965  1.00  0.00           C
ATOM  11226  C28 POPE  204      79.654 116.259  14.605  1.00  0.00           C
ATOM  11229  C29 POPE  204      81.005 116.908  14.785  1.00  0.00           C
ATOM  11231 0C21 POPE  204      81.674 117.059  15.945  1.00  0.00           C
ATOM  11233 1C21 POPE  204      81.215 116.628  17.315  1.00  0.00           C
ATOM  11236 2C21 POPE  204      81.794 115.269  17.755  1.00  0.00           C
ATOM  11239 3C21 POPE  204      81.294 114.069  16.925  1.00  0.00           C
ATOM  11242 4C21 POPE  204      81.623 112.729  17.595  1.00  0.00           C
ATOM  11245 5C21 POPE  204      81.623 111.540  16.615  1.00  0.00           C
ATOM  11248 6C21 POPE  204      82.904 111.490  15.765  1.00  0.00           C
ATOM  11251 7C21 POPE  204      82.635 111.560  14.255  1.00  0.00           C
ATOM  11254 8C21 POPE  204      83.934 111.609  13.445  1.00  0.00           C
ATOM  11258  C33 POPE  204      73.585 122.819  12.395  1.00  0.00           C
ATOM  11261  C34 POPE  204      73.424 123.178  13.885  1.00  0.00           C
ATOM  11264  C35 POPE  204      72.594 124.449  14.095  1.00  0.00           C
ATOM  11267  C36 POPE  204      72.285 124.738  15.565  1.00  0.00           C
ATOM  11270  C37 POPE  204      71.335 125.928  15.725  1.00  0.00           C
ATOM  11273  C38 POPE  204      70.343 125.739  16.885  1.00  0.00           C
ATOM  11276  C39 POPE  204      69.334 126.888  17.005  1.00  0.00           C
ATOM  11279 0C31 POPE  204      68.795 127.349  15.645  1.00  0.00           C
ATOM  11282 1C31 POPE  204      67.484 128.128  15.755  1.00  0.00           C
ATOM  11285 2C31 POPE  204      67.314 129.238  14.715  1.00  0.00           C
ATOM  11288 3C31 POPE  204      66.005 130.009  14.925  1.00  0.00           C
ATOM  11291 4C31 POPE  204      65.864 130.498  16.365  1.00  0.00           C
ATOM  11294 5C31 POPE  204      64.835 131.598  16.605  1.00  0.00           C
ATOM  11297 6C31 POPE  204      65.085 132.859  15.775  1.00  0.00           C
ATOM  11301  NH3 POPE  205     112.983  34.130   9.555  1.00  0.00           N
ATOM  11305  C12 POPE  205     112.024  33.480   8.585  1.00  0.00           C
ATOM  11308  C11 POPE  205     112.024  31.950   8.715  1.00  0.00           C
ATOM  11311  P   POPE  205     111.574  30.180   6.815  1.00  0.00           P
ATOM  11312  O13 POPE  205     110.844  30.300   5.525  1.00  0.00           O
ATOM  11313  O14 POPE  205     113.035  30.120   6.765  1.00  0.00           O
ATOM  11314  O11 POPE  205     110.935  28.940   7.575  1.00  0.00           O
ATOM  11315  O12 POPE  205     111.135  31.390   7.745  1.00  0.00           O
ATOM  11316  C1  POPE  205     109.503  28.830   7.595  1.00  0.00           C
ATOM  11319  C2  POPE  205     108.974  28.510   9.015  1.00  0.00           C
ATOM  11321  O21 POPE  205     107.544  28.390   8.885  1.00  0.00           O
ATOM  11322  C21 POPE  205     106.714  27.920   9.805  1.00  0.00           C
ATOM  11323  O22 POPE  205     105.494  28.100   9.765  1.00  0.00           O
ATOM  11324  C22 POPE  205     107.344  26.980  10.845  1.00  0.00           C
ATOM  11327  C3  POPE  205     109.424  29.670   9.945  1.00  0.00           C
ATOM  11330  O31 POPE  205     109.174  29.410  11.325  1.00  0.00           O
ATOM  11331  C31 POPE  205     109.424  30.440  12.115  1.00  0.00           C
ATOM  11332  O32 POPE  205     109.815  31.540  11.765  1.00  0.00           O
ATOM  11333  C32 POPE  205     109.214  29.980  13.565  1.00  0.00           C
ATOM  11336  C23 POPE  205     106.294  26.510  11.895  1.00  0.00           C
ATOM  11339  C24 POPE  205     105.884  27.590  12.895  1.00  0.00           C
ATOM  11342  C25 POPE  205     104.594  27.210  13.655  1.00  0.00           C
ATOM  11345  C26 POPE  205     104.405  28.030  14.935  1.00  0.00           C
ATOM  11348  C27 POPE  205     103.184  27.610  15.765  1.00  0.00           C
ATOM  11351  C28 POPE  205     103.144  28.420  17.075  1.00  0.00           C
ATOM  11354  C29 POPE  205     101.884  28.320  17.895  1.00  0.00           C
ATOM  11356 0C21 POPE  205     101.044  29.330  18.195  1.00  0.00           C
ATOM  11358 1C21 POPE  205     101.194  30.760  17.755  1.00  0.00           C
ATOM  11361 2C21 POPE  205     102.374  31.510  18.395  1.00  0.00           C
ATOM  11364 3C21 POPE  205     102.385  31.570  19.925  1.00  0.00           C
ATOM  11367 4C21 POPE  205     103.424  32.580  20.415  1.00  0.00           C
ATOM  11370 5C21 POPE  205     103.715  32.480  21.915  1.00  0.00           C
ATOM  11373 6C21 POPE  205     104.574  31.260  22.255  1.00  0.00           C
ATOM  11376 7C21 POPE  205     104.874  31.100  23.745  1.00  0.00           C
ATOM  11379 8C21 POPE  205     105.695  29.850  24.055  1.00  0.00           C
ATOM  11383  C33 POPE  205     109.053  31.130  14.575  1.00  0.00           C
ATOM  11386  C34 POPE  205     107.605  31.360  15.025  1.00  0.00           C
ATOM  11389  C35 POPE  205     107.523  31.950  16.445  1.00  0.00           C
ATOM  11392  C36 POPE  205     107.733  30.910  17.565  1.00  0.00           C
ATOM  11395  C37 POPE  205     107.605  31.530  18.965  1.00  0.00           C
ATOM  11398  C38 POPE  205     107.794  30.530  20.115  1.00  0.00           C
ATOM  11401  C39 POPE  205     109.145  29.790  20.075  1.00  0.00           C
ATOM  11404 0C31 POPE  205     109.674  29.370  21.455  1.00  0.00           C
ATOM  11407 1C31 POPE  205     111.124  28.860  21.345  1.00  0.00           C
ATOM  11410 2C31 POPE  205     111.765  28.440  22.675  1.00  0.00           C
ATOM  11413 3C31 POPE  205     111.814  26.920  22.865  1.00  0.00           C
ATOM  11416 4C31 POPE  205     112.814  26.490  23.945  1.00  0.00           C
ATOM  11419 5C31 POPE  205     112.945  24.960  24.045  1.00  0.00           C
ATOM  11422 6C31 POPE  205     113.955  24.500  25.095  1.00  0.00           C
ATOM  11426  NH3 POPE  206     105.044  51.240  10.885  1.00  0.00           N
ATOM  11430  C12 POPE  206     104.554  52.210  11.925  1.00  0.00           C
ATOM  11433  C11 POPE  206     104.674  53.670  11.455  1.00  0.00           C
ATOM  11436  P   POPE  206     105.105  55.980  12.685  1.00  0.00           P
ATOM  11437  O13 POPE  206     106.245  56.060  13.635  1.00  0.00           O
ATOM  11438  O14 POPE  206     105.395  56.440  11.305  1.00  0.00           O
ATOM  11439  O11 POPE  206     103.815  56.720  13.205  1.00  0.00           O
ATOM  11440  O12 POPE  206     104.615  54.490  12.615  1.00  0.00           O
ATOM  11441  C1  POPE  206     103.773  57.930  13.965  1.00  0.00           C
ATOM  11444  C2  POPE  206     102.745  57.790  15.125  1.00  0.00           C
ATOM  11446  O21 POPE  206     101.704  58.810  15.095  1.00  0.00           O
ATOM  11447  C21 POPE  206     101.984  60.010  15.595  1.00  0.00           C
ATOM  11448  O22 POPE  206     103.085  60.500  15.735  1.00  0.00           O
ATOM  11449  C22 POPE  206     100.655  60.730  15.895  1.00  0.00           C
ATOM  11452  C3  POPE  206     103.495  57.660  16.485  1.00  0.00           C
ATOM  11455  O31 POPE  206     102.635  57.690  17.645  1.00  0.00           O
ATOM  11456  C31 POPE  206     102.413  56.480  18.175  1.00  0.00           C
ATOM  11457  O32 POPE  206     102.495  55.420  17.575  1.00  0.00           O
ATOM  11458  C32 POPE  206     102.174  56.680  19.675  1.00  0.00           C
ATOM  11461  C23 POPE  206     100.664  61.550  17.215  1.00  0.00           C
ATOM  11464  C24 POPE  206     100.445  60.700  18.475  1.00  0.00           C
ATOM  11467  C25 POPE  206     100.445  61.530  19.765  1.00  0.00           C
ATOM  11470  C26 POPE  206     100.233  60.710  21.035  1.00  0.00           C
ATOM  11473  C27 POPE  206     100.324  61.570  22.305  1.00  0.00           C
ATOM  11476  C28 POPE  206     100.714  60.760  23.555  1.00  0.00           C
ATOM  11479  C29 POPE  206     101.224  61.650  24.665  1.00  0.00           C
ATOM  11481 0C21 POPE  206     100.725  61.740  25.915  1.00  0.00           C
ATOM  11483 1C21 POPE  206      99.564  60.950  26.455  1.00  0.00           C
ATOM  11486 2C21 POPE  206     100.035  59.600  27.015  1.00  0.00           C
ATOM  11489 3C21 POPE  206      98.904  58.609  27.315  1.00  0.00           C
ATOM  11492 4C21 POPE  206      99.484  57.280  27.805  1.00  0.00           C
ATOM  11495 5C21 POPE  206      98.444  56.210  28.165  1.00  0.00           C
ATOM  11498 6C21 POPE  206      99.104  54.850  28.395  1.00  0.00           C
ATOM  11501 7C21 POPE  206      98.134  53.780  28.895  1.00  0.00           C
ATOM  11504 8C21 POPE  206      98.755  52.390  28.945  1.00  0.00           C
ATOM  11508  C33 POPE  206     101.635  55.450  20.435  1.00  0.00           C
ATOM  11511  C34 POPE  206     102.264  55.250  21.825  1.00  0.00           C
ATOM  11514  C35 POPE  206     102.434  56.530  22.655  1.00  0.00           C
ATOM  11517  C36 POPE  206     102.954  56.240  24.065  1.00  0.00           C
ATOM  11520  C37 POPE  206     103.134  57.530  24.865  1.00  0.00           C
ATOM  11523  C38 POPE  206     103.654  57.289  26.285  1.00  0.00           C
ATOM  11526  C39 POPE  206     103.745  58.609  27.055  1.00  0.00           C
ATOM  11529 0C31 POPE  206     104.305  58.450  28.465  1.00  0.00           C
ATOM  11532 1C31 POPE  206     104.405  59.820  29.165  1.00  0.00           C
ATOM  11535 2C31 POPE  206     104.995  59.710  30.575  1.00  0.00           C
ATOM  11538 3C31 POPE  206     105.454  61.070  31.115  1.00  0.00           C
ATOM  11541 4C31 POPE  206     104.344  62.110  31.305  1.00  0.00           C
ATOM  11544 5C31 POPE  206     104.913  63.449  31.765  1.00  0.00           C
ATOM  11547 6C31 POPE  206     103.855  64.500  32.095  1.00  0.00           C
ATOM  11551  NH3 POPE  207      43.934 100.010  50.727  1.00  0.00           N
ATOM  11555  C12 POPE  207      42.785  99.030  50.797  1.00  0.00           C
ATOM  11558  C11 POPE  207      41.744  99.450  51.847  1.00  0.00           C
ATOM  11561  P   POPE  207      40.014  97.470  52.077  1.00  0.00           P
ATOM  11562  O13 POPE  207      39.335  97.559  53.387  1.00  0.00           O
ATOM  11563  O14 POPE  207      41.114  96.470  51.977  1.00  0.00           O
ATOM  11564  O11 POPE  207      38.934  97.020  51.037  1.00  0.00           O
ATOM  11565  O12 POPE  207      40.485  98.870  51.557  1.00  0.00           O
ATOM  11566  C1  POPE  207      37.875  97.869  50.647  1.00  0.00           C
ATOM  11569  C2  POPE  207      38.174  98.690  49.347  1.00  0.00           C
ATOM  11571  O21 POPE  207      37.024  98.770  48.487  1.00  0.00           O
ATOM  11572  C21 POPE  207      36.675  97.640  47.877  1.00  0.00           C
ATOM  11573  O22 POPE  207      37.045  96.519  48.167  1.00  0.00           O
ATOM  11574  C22 POPE  207      35.744  97.950  46.707  1.00  0.00           C
ATOM  11577  C3  POPE  207      39.485  98.359  48.547  1.00  0.00           C
ATOM  11580  O31 POPE  207      40.175  99.560  48.137  1.00  0.00           O
ATOM  11581  C31 POPE  207      39.984  99.970  46.887  1.00  0.00           C
ATOM  11582  O32 POPE  207      39.275  99.439  46.057  1.00  0.00           O
ATOM  11583  C32 POPE  207      40.815 101.230  46.627  1.00  0.00           C
ATOM  11586  C23 POPE  207      34.805  96.759  46.377  1.00  0.00           C
ATOM  11589  C24 POPE  207      34.285  96.799  44.927  1.00  0.00           C
ATOM  11592  C25 POPE  207      35.324  96.339  43.897  1.00  0.00           C
ATOM  11595  C26 POPE  207      34.864  96.619  42.457  1.00  0.00           C
ATOM  11598  C27 POPE  207      35.785  95.980  41.407  1.00  0.00           C
ATOM  11601  C28 POPE  207      35.335  96.270  39.957  1.00  0.00           C
ATOM  11604  C29 POPE  207      34.035  95.590  39.647  1.00  0.00           C
ATOM  11606 0C21 POPE  207      33.344  95.700  38.497  1.00  0.00           C
ATOM  11608 1C21 POPE  207      33.764  96.510  37.307  1.00  0.00           C
ATOM  11611 2C21 POPE  207      32.715  96.420  36.187  1.00  0.00           C
ATOM  11614 3C21 POPE  207      33.014  97.360  35.017  1.00  0.00           C
ATOM  11617 4C21 POPE  207      32.115  97.139  33.787  1.00  0.00           C
ATOM  11620 5C21 POPE  207      30.625  96.960  34.097  1.00  0.00           C
ATOM  11623 6C21 POPE  207      29.764  96.999  32.835  1.00  0.00           C
ATOM  11626 7C21 POPE  207      28.395  96.320  32.997  1.00  0.00           C
ATOM  11629 8C21 POPE  207      27.655  96.160  31.665  1.00  0.00           C
ATOM  11633  C33 POPE  207      42.314 101.090  46.967  1.00  0.00           C
ATOM  11636  C34 POPE  207      43.174 102.290  46.537  1.00  0.00           C
ATOM  11639  C35 POPE  207      43.034 102.710  45.067  1.00  0.00           C
ATOM  11642  C36 POPE  207      43.155 101.560  44.057  1.00  0.00           C
ATOM  11645  C37 POPE  207      42.985 101.999  42.597  1.00  0.00           C
ATOM  11648  C38 POPE  207      43.034 100.810  41.627  1.00  0.00           C
ATOM  11651  C39 POPE  207      43.834 101.090  40.347  1.00  0.00           C
ATOM  11654 0C31 POPE  207      43.145 102.020  39.347  1.00  0.00           C
ATOM  11657 1C31 POPE  207      44.055 102.249  38.127  1.00  0.00           C
ATOM  11660 2C31 POPE  207      43.335 102.760  36.877  1.00  0.00           C
ATOM  11663 3C31 POPE  207      42.924 104.240  36.927  1.00  0.00           C
ATOM  11666 4C31 POPE  207      41.994 104.590  35.747  1.00  0.00           C
ATOM  11669 5C31 POPE  207      41.364 105.980  35.827  1.00  0.00           C
ATOM  11672 6C31 POPE  207      40.234 106.160  34.807  1.00  0.00           C
ATOM  11676  NH3 POPE  208     118.384  49.210  56.747  1.00  0.00           N
ATOM  11680  C12 POPE  208     118.484  50.170  55.607  1.00  0.00           C
ATOM  11683  C11 POPE  208     119.324  51.400  55.997  1.00  0.00           C
ATOM  11686  P   POPE  208     117.593  53.340  55.737  1.00  0.00           P
ATOM  11687  O13 POPE  208     116.964  52.590  56.857  1.00  0.00           O
ATOM  11688  O14 POPE  208     118.055  54.710  55.977  1.00  0.00           O
ATOM  11689  O11 POPE  208     116.684  53.220  54.447  1.00  0.00           O
ATOM  11690  O12 POPE  208     118.895  52.550  55.287  1.00  0.00           O
ATOM  11691  C1  POPE  208     117.315  53.390  53.167  1.00  0.00           C
ATOM  11694  C2  POPE  208     116.495  52.730  52.017  1.00  0.00           C
ATOM  11696  O21 POPE  208     117.294  51.920  51.147  1.00  0.00           O
ATOM  11697  C21 POPE  208     117.755  50.760  51.597  1.00  0.00           C
ATOM  11698  O22 POPE  208     117.624  50.310  52.717  1.00  0.00           O
ATOM  11699  C22 POPE  208     118.505  50.090  50.437  1.00  0.00           C
ATOM  11702  C3  POPE  208     115.884  53.890  51.187  1.00  0.00           C
ATOM  11705  O31 POPE  208     115.354  53.480  49.917  1.00  0.00           O
ATOM  11706  C31 POPE  208     114.053  53.250  49.887  1.00  0.00           C
ATOM  11707  O32 POPE  208     113.295  53.330  50.837  1.00  0.00           O
ATOM  11708  C32 POPE  208     113.635  52.860  48.477  1.00  0.00           C
ATOM  11711  C23 POPE  208     119.025  48.660  50.687  1.00  0.00           C
ATOM  11714  C24 POPE  208     120.214  48.370  49.757  1.00  0.00           C
ATOM  11717  C25 POPE  208     120.324  46.910  49.307  1.00  0.00           C
ATOM  11720  C26 POPE  208     121.324  46.730  48.147  1.00  0.00           C
ATOM  11723  C27 POPE  208     120.844  47.359  46.827  1.00  0.00           C
ATOM  11726  C28 POPE  208     121.765  47.030  45.647  1.00  0.00           C
ATOM  11729  C29 POPE  208     121.355  47.830  44.437  1.00  0.00           C
ATOM  11731 0C21 POPE  208     122.143  48.660  43.727  1.00  0.00           C
ATOM  11733 1C21 POPE  208     123.615  48.890  43.997  1.00  0.00           C
ATOM  11736 2C21 POPE  208     124.314  49.480  42.767  1.00  0.00           C
ATOM  11739 3C21 POPE  208     124.475  48.490  41.607  1.00  0.00           C
ATOM  11742 4C21 POPE  208     125.135  49.150  40.387  1.00  0.00           C
ATOM  11745 5C21 POPE  208     125.285  48.220  39.167  1.00  0.00           C
ATOM  11748 6C21 POPE  208     123.964  47.540  38.767  1.00  0.00           C
ATOM  11751 7C21 POPE  208     124.025  46.890  37.387  1.00  0.00           C
ATOM  11754 8C21 POPE  208     122.663  46.310  36.957  1.00  0.00           C
ATOM  11758  C33 POPE  208     114.643  51.950  47.747  1.00  0.00           C
ATOM  11761  C34 POPE  208     114.925  52.410  46.317  1.00  0.00           C
ATOM  11764  C35 POPE  208     113.675  52.400  45.417  1.00  0.00           C
ATOM  11767  C36 POPE  208     114.035  52.560  43.937  1.00  0.00           C
ATOM  11770  C37 POPE  208     114.714  53.900  43.627  1.00  0.00           C
ATOM  11773  C38 POPE  208     115.324  53.960  42.227  1.00  0.00           C
ATOM  11776  C39 POPE  208     114.274  54.040  41.117  1.00  0.00           C
ATOM  11779 0C31 POPE  208     114.944  54.200  39.747  1.00  0.00           C
ATOM  11782 1C31 POPE  208     114.025  53.810  38.587  1.00  0.00           C
ATOM  11785 2C31 POPE  208     114.773  53.870  37.247  1.00  0.00           C
ATOM  11788 3C31 POPE  208     113.885  53.490  36.057  1.00  0.00           C
ATOM  11791 4C31 POPE  208     113.015  54.660  35.597  1.00  0.00           C
ATOM  11794 5C31 POPE  208     112.045  54.280  34.477  1.00  0.00           C
ATOM  11797 6C31 POPE  208     111.374  55.480  33.807  1.00  0.00           C
ATOM  11801  NH3 POPE  209     124.434 100.880  48.117  1.00  0.00           N
ATOM  11805  C12 POPE  209     122.973 101.279  48.157  1.00  0.00           C
ATOM  11808  C11 POPE  209     122.174 100.689  46.947  1.00  0.00           C
ATOM  11811  P   POPE  209     122.444  98.260  47.737  1.00  0.00           P
ATOM  11812  O13 POPE  209     123.824  98.179  48.257  1.00  0.00           O
ATOM  11813  O14 POPE  209     121.385  98.669  48.687  1.00  0.00           O
ATOM  11814  O11 POPE  209     122.013  96.920  47.027  1.00  0.00           O
ATOM  11815  O12 POPE  209     122.495  99.330  46.597  1.00  0.00           O
ATOM  11816  C1  POPE  209     120.704  96.810  46.447  1.00  0.00           C
ATOM  11819  C2  POPE  209     120.784  96.090  45.077  1.00  0.00           C
ATOM  11821  O21 POPE  209     119.764  95.080  44.967  1.00  0.00           O
ATOM  11822  C21 POPE  209     118.544  95.570  44.717  1.00  0.00           C
ATOM  11823  O22 POPE  209     118.253  96.749  44.677  1.00  0.00           O
ATOM  11824  C22 POPE  209     117.584  94.420  44.427  1.00  0.00           C
ATOM  11827  C3  POPE  209     122.174  95.420  44.897  1.00  0.00           C
ATOM  11830  O31 POPE  209     122.234  94.660  43.677  1.00  0.00           O
ATOM  11831  C31 POPE  209     121.794  93.410  43.727  1.00  0.00           C
ATOM  11832  O32 POPE  209     121.474  92.800  44.737  1.00  0.00           O
ATOM  11833  C32 POPE  209     121.754  92.869  42.297  1.00  0.00           C
ATOM  11836  C23 POPE  209     116.744  94.650  43.137  1.00  0.00           C
ATOM  11839  C24 POPE  209     117.565  94.679  41.847  1.00  0.00           C
ATOM  11842  C25 POPE  209     118.144  96.059  41.497  1.00  0.00           C
ATOM  11845  C26 POPE  209     118.544  96.199  40.027  1.00  0.00           C
ATOM  11848  C27 POPE  209     119.233  97.540  39.737  1.00  0.00           C
ATOM  11851  C28 POPE  209     119.014  98.030  38.297  1.00  0.00           C
ATOM  11854  C29 POPE  209     119.913  99.210  37.977  1.00  0.00           C
ATOM  11856 0C21 POPE  209     120.865  99.259  37.017  1.00  0.00           C
ATOM  11858 1C21 POPE  209     121.194  98.179  36.017  1.00  0.00           C
ATOM  11861 2C21 POPE  209     121.135  98.709  34.567  1.00  0.00           C
ATOM  11864 3C21 POPE  209     120.774  97.620  33.547  1.00  0.00           C
ATOM  11867 4C21 POPE  209     120.535  98.210  32.155  1.00  0.00           C
ATOM  11870 5C21 POPE  209     120.354  97.150  31.065  1.00  0.00           C
ATOM  11873 6C21 POPE  209     120.044  97.790  29.705  1.00  0.00           C
ATOM  11876 7C21 POPE  209     119.855  96.780  28.565  1.00  0.00           C
ATOM  11879 8C21 POPE  209     119.363  97.419  27.265  1.00  0.00           C
ATOM  11883  C33 POPE  209     120.804  91.659  42.117  1.00  0.00           C
ATOM  11886  C34 POPE  209     120.763  91.160  40.657  1.00  0.00           C
ATOM  11889  C35 POPE  209     120.535  92.300  39.657  1.00  0.00           C
ATOM  11892  C36 POPE  209     120.245  91.869  38.217  1.00  0.00           C
ATOM  11895  C37 POPE  209     119.844  93.090  37.377  1.00  0.00           C
ATOM  11898  C38 POPE  209     119.574  92.790  35.897  1.00  0.00           C
ATOM  11901  C39 POPE  209     120.835  92.520  35.067  1.00  0.00           C
ATOM  11904 0C31 POPE  209     120.535  92.570  33.567  1.00  0.00           C
ATOM  11907 1C31 POPE  209     121.774  92.440  32.665  1.00  0.00           C
ATOM  11910 2C31 POPE  209     121.744  93.459  31.525  1.00  0.00           C
ATOM  11913 3C31 POPE  209     122.775  93.220  30.415  1.00  0.00           C
ATOM  11916 4C31 POPE  209     122.544  94.229  29.285  1.00  0.00           C
ATOM  11919 5C31 POPE  209     123.615  94.229  28.185  1.00  0.00           C
ATOM  11922 6C31 POPE  209     123.253  95.190  27.055  1.00  0.00           C
ATOM  11926  NH3 POPE  210      35.554 128.589   7.265  1.00  0.00           N
ATOM  11930  C12 POPE  210      34.215 128.089   6.765  1.00  0.00           C
ATOM  11933  C11 POPE  210      33.484 127.259   7.845  1.00  0.00           C
ATOM  11936  P   POPE  210      32.264 127.428  10.165  1.00  0.00           P
ATOM  11937  O13 POPE  210      31.125 128.329  10.455  1.00  0.00           O
ATOM  11938  O14 POPE  210      31.985 125.999   9.895  1.00  0.00           O
ATOM  11939  O11 POPE  210      33.274 127.549  11.375  1.00  0.00           O
ATOM  11940  O12 POPE  210      33.145 128.049   8.985  1.00  0.00           O
ATOM  11941  C1  POPE  210      33.045 126.939  12.645  1.00  0.00           C
ATOM  11944  C2  POPE  210      32.785 127.988  13.785  1.00  0.00           C
ATOM  11946  O21 POPE  210      32.905 127.529  15.155  1.00  0.00           O
ATOM  11947  C21 POPE  210      32.865 126.268  15.525  1.00  0.00           C
ATOM  11948  O22 POPE  210      32.924 125.278  14.835  1.00  0.00           O
ATOM  11949  C22 POPE  210      32.725 126.208  17.055  1.00  0.00           C
ATOM  11952  C3  POPE  210      31.425 128.718  13.635  1.00  0.00           C
ATOM  11955  O31 POPE  210      31.205 129.699  14.685  1.00  0.00           O
ATOM  11956  C31 POPE  210      31.604 130.918  14.395  1.00  0.00           C
ATOM  11957  O32 POPE  210      32.205 131.268  13.395  1.00  0.00           O
ATOM  11958  C32 POPE  210      31.285 131.878  15.545  1.00  0.00           C
ATOM  11961  C23 POPE  210      33.885 126.888  17.815  1.00  0.00           C
ATOM  11964  C24 POPE  210      33.834 126.609  19.325  1.00  0.00           C
ATOM  11967  C25 POPE  210      35.094 127.048  20.055  1.00  0.00           C
ATOM  11970  C26 POPE  210      35.135 126.709  21.545  1.00  0.00           C
ATOM  11973  C27 POPE  210      36.485 127.098  22.155  1.00  0.00           C
ATOM  11976  C28 POPE  210      36.605 126.818  23.665  1.00  0.00           C
ATOM  11979  C29 POPE  210      37.984 127.229  24.125  1.00  0.00           C
ATOM  11981 0C21 POPE  210      38.305 127.848  25.275  1.00  0.00           C
ATOM  11983 1C21 POPE  210      37.375 128.169  26.415  1.00  0.00           C
ATOM  11986 2C21 POPE  210      38.095 127.869  27.745  1.00  0.00           C
ATOM  11989 3C21 POPE  210      37.174 128.018  28.965  1.00  0.00           C
ATOM  11992 4C21 POPE  210      37.984 128.089  30.265  1.00  0.00           C
ATOM  11995 5C21 POPE  210      37.094 128.239  31.515  1.00  0.00           C
ATOM  11998 6C21 POPE  210      36.775 129.699  31.855  1.00  0.00           C
ATOM  12001 7C21 POPE  210      35.854 129.849  33.067  1.00  0.00           C
ATOM  12004 8C21 POPE  210      35.875 131.259  33.657  1.00  0.00           C
ATOM  12008  C33 POPE  210      32.594 132.419  16.155  1.00  0.00           C
ATOM  12011  C34 POPE  210      32.384 133.369  17.335  1.00  0.00           C
ATOM  12014  C35 POPE  210      31.645 132.759  18.535  1.00  0.00           C
ATOM  12017  C36 POPE  210      32.275 131.469  19.085  1.00  0.00           C
ATOM  12020  C37 POPE  210      31.625 131.049  20.405  1.00  0.00           C
ATOM  12023  C38 POPE  210      32.405 129.968  21.165  1.00  0.00           C
ATOM  12026  C39 POPE  210      31.745 129.639  22.505  1.00  0.00           C
ATOM  12029 0C31 POPE  210      32.535 128.669  23.395  1.00  0.00           C
ATOM  12032 1C31 POPE  210      32.024 128.619  24.835  1.00  0.00           C
ATOM  12035 2C31 POPE  210      32.975 127.899  25.805  1.00  0.00           C
ATOM  12038 3C31 POPE  210      32.985 126.369  25.635  1.00  0.00           C
ATOM  12041 4C31 POPE  210      33.785 125.658  26.735  1.00  0.00           C
ATOM  12044 5C31 POPE  210      33.474 124.149  26.795  1.00  0.00           C
ATOM  12047 6C31 POPE  210      34.285 123.428  27.865  1.00  0.00           C
ATOM  12051  NH3 POPE  211      31.965  48.879  57.847  1.00  0.00           N
ATOM  12055  C12 POPE  211      32.395  50.199  57.237  1.00  0.00           C
ATOM  12058  C11 POPE  211      31.635  51.420  57.817  1.00  0.00           C
ATOM  12061  P   POPE  211      29.205  52.010  58.707  1.00  0.00           P
ATOM  12062  O13 POPE  211      28.215  51.210  59.477  1.00  0.00           O
ATOM  12063  O14 POPE  211      29.745  53.190  59.397  1.00  0.00           O
ATOM  12064  O11 POPE  211      28.535  52.420  57.337  1.00  0.00           O
ATOM  12065  O12 POPE  211      30.315  51.050  58.177  1.00  0.00           O
ATOM  12066  C1  POPE  211      28.805  53.679  56.727  1.00  0.00           C
ATOM  12069  C2  POPE  211      28.694  53.530  55.197  1.00  0.00           C
ATOM  12071  O21 POPE  211      29.905  52.940  54.697  1.00  0.00           O
ATOM  12072  C21 POPE  211      29.775  51.720  54.197  1.00  0.00           C
ATOM  12073  O22 POPE  211      28.735  51.080  54.147  1.00  0.00           O
ATOM  12074  C22 POPE  211      31.145  51.200  53.737  1.00  0.00           C
ATOM  12077  C3  POPE  211      28.444  54.890  54.497  1.00  0.00           C
ATOM  12080  O31 POPE  211      27.975  54.710  53.157  1.00  0.00           O
ATOM  12081  C31 POPE  211      28.895  54.580  52.207  1.00  0.00           C
ATOM  12082  O32 POPE  211      30.105  54.650  52.367  1.00  0.00           O
ATOM  12083  C32 POPE  211      28.155  54.460  50.887  1.00  0.00           C
ATOM  12086  C23 POPE  211      31.205  50.970  52.217  1.00  0.00           C
ATOM  12089  C24 POPE  211      32.135  49.820  51.847  1.00  0.00           C
ATOM  12092  C25 POPE  211      32.084  49.450  50.357  1.00  0.00           C
ATOM  12095  C26 POPE  211      31.994  47.940  50.157  1.00  0.00           C
ATOM  12098  C27 POPE  211      31.875  47.540  48.687  1.00  0.00           C
ATOM  12101  C28 POPE  211      31.455  46.070  48.547  1.00  0.00           C
ATOM  12104  C29 POPE  211      31.415  45.590  47.127  1.00  0.00           C
ATOM  12106 0C21 POPE  211      30.505  45.990  46.217  1.00  0.00           C
ATOM  12108 1C21 POPE  211      29.385  46.970  46.477  1.00  0.00           C
ATOM  12111 2C21 POPE  211      28.055  46.590  45.807  1.00  0.00           C
ATOM  12114 3C21 POPE  211      28.085  46.820  44.297  1.00  0.00           C
ATOM  12117 4C21 POPE  211      26.725  46.530  43.647  1.00  0.00           C
ATOM  12120 5C21 POPE  211      26.805  46.590  42.117  1.00  0.00           C
ATOM  12123 6C21 POPE  211      25.475  46.230  41.457  1.00  0.00           C
ATOM  12126 7C21 POPE  211      25.565  46.270  39.937  1.00  0.00           C
ATOM  12129 8C21 POPE  211      24.194  46.140  39.257  1.00  0.00           C
ATOM  12133  C33 POPE  211      28.975  54.020  49.647  1.00  0.00           C
ATOM  12136  C34 POPE  211      29.125  52.490  49.557  1.00  0.00           C
ATOM  12139  C35 POPE  211      29.465  51.960  48.157  1.00  0.00           C
ATOM  12142  C36 POPE  211      28.285  51.960  47.177  1.00  0.00           C
ATOM  12145  C37 POPE  211      28.444  50.920  46.057  1.00  0.00           C
ATOM  12148  C38 POPE  211      27.264  50.890  45.067  1.00  0.00           C
ATOM  12151  C39 POPE  211      27.555  51.560  43.717  1.00  0.00           C
ATOM  12154 0C31 POPE  211      28.555  50.789  42.837  1.00  0.00           C
ATOM  12157 1C31 POPE  211      28.575  51.330  41.397  1.00  0.00           C
ATOM  12160 2C31 POPE  211      29.455  50.540  40.417  1.00  0.00           C
ATOM  12163 3C31 POPE  211      29.625  51.310  39.087  1.00  0.00           C
ATOM  12166 4C31 POPE  211      30.135  50.450  37.927  1.00  0.00           C
ATOM  12169 5C31 POPE  211      30.405  51.290  36.667  1.00  0.00           C
ATOM  12172 6C31 POPE  211      30.614  50.460  35.397  1.00  0.00           C
ATOM  12176  NH3 POPE  212      68.684 113.039   6.945  1.00  0.00           N
ATOM  12180  C12 POPE  212      67.255 112.629   7.125  1.00  0.00           C
ATOM  12183  C11 POPE  212      66.904 111.479   6.175  1.00  0.00           C
ATOM  12186  P   POPE  212      68.084 109.609   7.545  1.00  0.00           P
ATOM  12187  O13 POPE  212      68.765 108.330   7.225  1.00  0.00           O
ATOM  12188  O14 POPE  212      66.843 109.590   8.335  1.00  0.00           O
ATOM  12189  O11 POPE  212      69.145 110.570   8.205  1.00  0.00           O
ATOM  12190  O12 POPE  212      67.885 110.430   6.215  1.00  0.00           O
ATOM  12191  C1  POPE  212      69.674 110.330   9.495  1.00  0.00           C
ATOM  12194  C2  POPE  212      70.854 109.340   9.405  1.00  0.00           C
ATOM  12196  O21 POPE  212      71.365 109.030  10.715  1.00  0.00           O
ATOM  12197  C21 POPE  212      70.523 108.220  11.395  1.00  0.00           C
ATOM  12198  O22 POPE  212      69.514 107.740  10.915  1.00  0.00           O
ATOM  12199  C22 POPE  212      71.064 107.970  12.815  1.00  0.00           C
ATOM  12202  C3  POPE  212      72.023 109.830   8.495  1.00  0.00           C
ATOM  12205  O31 POPE  212      72.745 110.929   9.075  1.00  0.00           O
ATOM  12206  C31 POPE  212      72.373 112.129   8.635  1.00  0.00           C
ATOM  12207  O32 POPE  212      71.454 112.379   7.875  1.00  0.00           O
ATOM  12208  C32 POPE  212      73.325 113.168   9.205  1.00  0.00           C
ATOM  12211  C23 POPE  212      72.594 108.200  13.035  1.00  0.00           C
ATOM  12214  C24 POPE  212      72.924 108.900  14.365  1.00  0.00           C
ATOM  12217  C25 POPE  212      72.745 107.990  15.595  1.00  0.00           C
ATOM  12220  C26 POPE  212      73.145 108.690  16.895  1.00  0.00           C
ATOM  12223  C27 POPE  212      72.804 107.880  18.155  1.00  0.00           C
ATOM  12226  C28 POPE  212      72.874 108.760  19.405  1.00  0.00           C
ATOM  12229  C29 POPE  212      72.745 107.990  20.695  1.00  0.00           C
ATOM  12231 0C21 POPE  212      73.335 108.359  21.845  1.00  0.00           C
ATOM  12233 1C21 POPE  212      74.164 109.609  22.005  1.00  0.00           C
ATOM  12236 2C21 POPE  212      74.334 110.050  23.475  1.00  0.00           C
ATOM  12239 3C21 POPE  212      73.065 110.619  24.105  1.00  0.00           C
ATOM  12242 4C21 POPE  212      73.343 111.169  25.515  1.00  0.00           C
ATOM  12245 5C21 POPE  212      72.114 111.789  26.175  1.00  0.00           C
ATOM  12248 6C21 POPE  212      72.384 112.188  27.635  1.00  0.00           C
ATOM  12251 7C21 POPE  212      71.094 112.399  28.435  1.00  0.00           C
ATOM  12254 8C21 POPE  212      71.344 112.458  29.935  1.00  0.00           C
ATOM  12258  C33 POPE  212      72.814 113.748  10.535  1.00  0.00           C
ATOM  12261  C34 POPE  212      73.943 114.179  11.495  1.00  0.00           C
ATOM  12264  C35 POPE  212      73.445 114.579  12.885  1.00  0.00           C
ATOM  12267  C36 POPE  212      72.674 113.438  13.575  1.00  0.00           C
ATOM  12270  C37 POPE  212      72.395 113.678  15.065  1.00  0.00           C
ATOM  12273  C38 POPE  212      73.623 113.389  15.955  1.00  0.00           C
ATOM  12276  C39 POPE  212      73.354 113.669  17.445  1.00  0.00           C
ATOM  12279 0C31 POPE  212      72.244 112.789  18.025  1.00  0.00           C
ATOM  12282 1C31 POPE  212      71.843 113.189  19.445  1.00  0.00           C
ATOM  12285 2C31 POPE  212      70.325 113.069  19.655  1.00  0.00           C
ATOM  12288 3C31 POPE  212      69.825 111.640  19.845  1.00  0.00           C
ATOM  12291 4C31 POPE  212      70.094 111.090  21.255  1.00  0.00           C
ATOM  12294 5C31 POPE  212      69.273 109.830  21.535  1.00  0.00           C
ATOM  12297 6C31 POPE  212      69.223 109.420  23.005  1.00  0.00           C
ATOM  12301  NH3 POPE  213      80.624  56.100  55.927  1.00  0.00           N
ATOM  12305  C12 POPE  213      80.174  55.380  57.177  1.00  0.00           C
ATOM  12308  C11 POPE  213      81.315  54.539  57.817  1.00  0.00           C
ATOM  12311  P   POPE  213      82.764  53.400  55.987  1.00  0.00           P
ATOM  12312  O13 POPE  213      83.035  54.820  55.707  1.00  0.00           O
ATOM  12313  O14 POPE  213      83.934  52.570  56.377  1.00  0.00           O
ATOM  12314  O11 POPE  213      81.984  52.820  54.737  1.00  0.00           O
ATOM  12315  O12 POPE  213      81.645  53.350  57.107  1.00  0.00           O
ATOM  12316  C1  POPE  213      82.505  51.890  53.777  1.00  0.00           C
ATOM  12319  C2  POPE  213      82.574  52.550  52.377  1.00  0.00           C
ATOM  12321  O21 POPE  213      83.024  51.600  51.397  1.00  0.00           O
ATOM  12322  C21 POPE  213      82.085  50.820  50.877  1.00  0.00           C
ATOM  12323  O22 POPE  213      80.904  50.840  51.177  1.00  0.00           O
ATOM  12324  C22 POPE  213      82.705  49.850  49.867  1.00  0.00           C
ATOM  12327  C3  POPE  213      83.544  53.770  52.417  1.00  0.00           C
ATOM  12330  O31 POPE  213      83.675  54.440  51.147  1.00  0.00           O
ATOM  12331  C31 POPE  213      83.365  55.740  51.097  1.00  0.00           C
ATOM  12332  O32 POPE  213      82.814  56.379  51.987  1.00  0.00           O
ATOM  12333  C32 POPE  213      83.734  56.280  49.737  1.00  0.00           C
ATOM  12336  C23 POPE  213      82.174  50.010  48.427  1.00  0.00           C
ATOM  12339  C24 POPE  213      82.904  51.100  47.637  1.00  0.00           C
ATOM  12342  C25 POPE  213      82.523  51.160  46.157  1.00  0.00           C
ATOM  12345  C26 POPE  213      82.904  49.950  45.287  1.00  0.00           C
ATOM  12348  C27 POPE  213      82.794  50.310  43.797  1.00  0.00           C
ATOM  12351  C28 POPE  213      83.094  49.170  42.797  1.00  0.00           C
ATOM  12354  C29 POPE  213      84.564  48.930  42.567  1.00  0.00           C
ATOM  12356 0C21 POPE  213      85.105  48.410  41.437  1.00  0.00           C
ATOM  12358 1C21 POPE  213      84.344  47.940  40.227  1.00  0.00           C
ATOM  12361 2C21 POPE  213      85.093  46.920  39.327  1.00  0.00           C
ATOM  12364 3C21 POPE  213      85.184  45.510  39.927  1.00  0.00           C
ATOM  12367 4C21 POPE  213      86.014  44.510  39.107  1.00  0.00           C
ATOM  12370 5C21 POPE  213      87.523  44.610  39.367  1.00  0.00           C
ATOM  12373 6C21 POPE  213      87.954  44.020  40.727  1.00  0.00           C
ATOM  12376 7C21 POPE  213      89.445  44.250  41.037  1.00  0.00           C
ATOM  12379 8C21 POPE  213      90.264  42.970  41.097  1.00  0.00           C
[truncated: 1,725,135 more chars]
