# Supplementary material for: Characterizing Membrane Association and Periplasmic Transfer of Bacterial Lipoproteins through Molecular Dynamics Simulations
Source: Structure. 2020 Apr 7;28(4):475–487.e3. doi: 10.1016/j.str.2020.01.012 (PMC7139219; doi:10.1016/j.str.2020.01.012)
Supplement: Data S1. Final Coordinates from Simulations (Y–Z), Related to Figure 3 [file mmc3.zip › Y-Z/YFEW-1-atomistic.pdb]

TITLE     Protein
REMARK    THIS IS A SIMULATION BOX
CRYST1  129.293  129.293  142.846  90.00  90.00  90.00 P 1           1
MODEL        1
ATOM      1  N   CYSTA   1      70.252  35.902  74.653  1.00  0.00           N
ATOM      3  CA  CYSTA   1      70.822  36.582  73.483  1.00  0.00           C
ATOM      5  C   CYSTA   1      72.312  36.432  73.473  1.00  0.00           C
ATOM      6  O   CYSTA   1      73.032  37.292  72.963  1.00  0.00           O
ATOM      7  CB  CYSTA   1      70.282  38.032  73.143  1.00  0.00           C
ATOM     10  SG  CYSTA   1      70.822  39.612  73.903  1.00  0.00           S
ATOM     11  C1  CYSTA   1      72.462  40.312  73.413  1.00  0.00           C
ATOM     14  CA1 CYSTA   1      69.602  34.712  74.643  1.00  0.00           C
ATOM     15  OA1 CYSTA   1      69.472  34.112  75.693  1.00  0.00           O
ATOM     16  CA2 CYSTA   1      69.002  34.102  73.413  1.00  0.00           C
ATOM     19  C11 CYSTA   1      72.752  40.962  72.023  1.00  0.00           C
ATOM     21  O11 CYSTA   1      71.592  41.642  71.513  1.00  0.00           O
ATOM     22  CX1 CYSTA   1      71.802  42.912  71.193  1.00  0.00           C
ATOM     23  OX1 CYSTA   1      72.822  43.552  71.373  1.00  0.00           O
ATOM     24  CX2 CYSTA   1      70.512  43.502  70.653  1.00  0.00           C
ATOM     27  C12 CYSTA   1      73.342  39.942  71.033  1.00  0.00           C
ATOM     30  O12 CYSTA   1      73.482  40.472  69.693  1.00  0.00           O
ATOM     31  CD1 CYSTA   1      74.212  39.832  68.763  1.00  0.00           C
ATOM     32  OD1 CYSTA   1      74.221  40.122  67.583  1.00  0.00           O
ATOM     33  CD2 CYSTA   1      75.062  38.682  69.323  1.00  0.00           C
ATOM     36  CA3 CYSTA   1      70.022  33.652  72.353  1.00  0.00           C
ATOM     39  CA4 CYSTA   1      69.742  34.282  70.983  1.00  0.00           C
ATOM     42  CA5 CYSTA   1      70.972  34.312  70.103  1.00  0.00           C
ATOM     45  CA6 CYSTA   1      70.642  34.212  68.613  1.00  0.00           C
ATOM     48  CA7 CYSTA   1      70.032  35.442  67.943  1.00  0.00           C
ATOM     51  CA8 CYSTA   1      69.592  35.062  66.523  1.00  0.00           C
ATOM     54  CA9 CYSTA   1      69.932  36.072  65.433  1.00  0.00           C
ATOM     57 0CA1 CYSTA   1      68.732  36.622  64.643  1.00  0.00           C
ATOM     60 1CA1 CYSTA   1      69.252  37.042  63.273  1.00  0.00           C
ATOM     63 2CA1 CYSTA   1      68.372  37.882  62.333  1.00  0.00           C
ATOM     66 3CA1 CYSTA   1      69.262  38.282  61.133  1.00  0.00           C
ATOM     69 4CA1 CYSTA   1      68.582  38.912  59.913  1.00  0.00           C
ATOM     72 5CA1 CYSTA   1      67.372  38.122  59.393  1.00  0.00           C
ATOM     75 6CA1 CYSTA   1      67.272  38.092  57.873  1.00  0.00           C
ATOM     79  CD3 CYSTA   1      75.722  37.802  68.233  1.00  0.00           C
ATOM     82  CD4 CYSTA   1      74.742  36.852  67.543  1.00  0.00           C
ATOM     85  CD5 CYSTA   1      75.462  35.702  66.833  1.00  0.00           C
ATOM     88  CD6 CYSTA   1      75.362  35.682  65.323  1.00  0.00           C
ATOM     91  CD7 CYSTA   1      76.312  34.622  64.763  1.00  0.00           C
ATOM     94  CD8 CYSTA   1      76.192  34.592  63.253  1.00  0.00           C
ATOM     97  CD9 CYSTA   1      76.912  33.442  62.553  1.00  0.00           C
ATOM    100 0CD1 CYSTA   1      76.342  33.372  61.143  1.00  0.00           C
ATOM    103 1CD1 CYSTA   1      76.662  32.182  60.283  1.00  0.00           C
ATOM    106 2CD1 CYSTA   1      75.662  32.192  59.123  1.00  0.00           C
ATOM    109 3CD1 CYSTA   1      76.102  31.272  58.013  1.00  0.00           C
ATOM    112 4CD1 CYSTA   1      75.322  31.482  56.723  1.00  0.00           C
ATOM    115 5CD1 CYSTA   1      76.272  31.232  55.563  1.00  0.00           C
ATOM    118 6CD1 CYSTA   1      75.592  31.022  54.233  1.00  0.00           C
ATOM    122  CX3 CYSTA   1      70.782  44.512  69.513  1.00  0.00           C
ATOM    125  CX4 CYSTA   1      69.512  44.632  68.663  1.00  0.00           C
ATOM    128  CX5 CYSTA   1      69.482  45.772  67.653  1.00  0.00           C
ATOM    131  CX6 CYSTA   1      70.442  45.672  66.463  1.00  0.00           C
ATOM    134  CX7 CYSTA   1      69.752  46.152  65.173  1.00  0.00           C
ATOM    137  CX8 CYSTA   1      70.732  46.422  64.003  1.00  0.00           C
ATOM    140  CX9 CYSTA   1      70.412  45.592  62.773  1.00  0.00           C
ATOM    142 0CX1 CYSTA   1      70.022  46.012  61.563  1.00  0.00           C
ATOM    144 1CX1 CYSTA   1      69.761  47.432  61.103  1.00  0.00           C
ATOM    147 2CX1 CYSTA   1      68.552  48.052  61.813  1.00  0.00           C
ATOM    150 3CX1 CYSTA   1      68.012  49.352  61.173  1.00  0.00           C
ATOM    153 4CX1 CYSTA   1      67.192  50.102  62.223  1.00  0.00           C
ATOM    156 5CX1 CYSTA   1      66.362  51.312  61.773  1.00  0.00           C
ATOM    159 6CX1 CYSTA   1      65.762  51.952  63.033  1.00  0.00           C
ATOM    162 7CX1 CYSTA   1      64.712  53.052  62.833  1.00  0.00           C
ATOM    165 8CX1 CYSTA   1      64.232  53.602  64.173  1.00  0.00           C
ATOM    169  N   SER A   2      72.782  35.282  74.013  1.00  0.00           N
ATOM    171  CA  SER A   2      74.172  35.012  74.333  1.00  0.00           C
ATOM    173  CB  SER A   2      74.672  35.892  75.493  1.00  0.00           C
ATOM    176  OG  SER A   2      75.062  37.152  74.963  1.00  0.00           O
ATOM    178  C   SER A   2      74.342  33.562  74.703  1.00  0.00           C
ATOM    179  O   SER A   2      73.702  33.072  75.623  1.00  0.00           O
ATOM    180  N   VAL A   3      75.172  32.832  73.923  1.00  0.00           N
ATOM    182  CA  VAL A   3      75.142  31.382  73.833  1.00  0.00           C
ATOM    184  CB  VAL A   3      74.932  30.952  72.373  1.00  0.00           C
ATOM    186  CG1 VAL A   3      74.992  29.422  72.193  1.00  0.00           C
ATOM    190  CG2 VAL A   3      73.552  31.472  71.913  1.00  0.00           C
ATOM    194  C   VAL A   3      76.392  30.752  74.433  1.00  0.00           C
ATOM    195  O   VAL A   3      76.302  29.762  75.143  1.00  0.00           O
ATOM    196  N   SER A   4      77.602  31.342  74.243  1.00  0.00           N
ATOM    198  CA  SER A   4      78.702  31.092  75.173  1.00  0.00           C
ATOM    200  CB  SER A   4      79.761  30.052  74.723  1.00  0.00           C
ATOM    203  OG  SER A   4      79.221  28.732  74.603  1.00  0.00           O
ATOM    205  C   SER A   4      79.462  32.372  75.493  1.00  0.00           C
ATOM    206  O   SER A   4      79.822  33.142  74.603  1.00  0.00           O
ATOM    207  N   ALA A   5      79.792  32.662  76.763  1.00  0.00           N
ATOM    209  CA  ALA A   5      78.882  32.602  77.903  1.00  0.00           C
ATOM    211  CB  ALA A   5      78.802  31.232  78.603  1.00  0.00           C
ATOM    215  C   ALA A   5      79.412  33.552  78.963  1.00  0.00           C
ATOM    216  O   ALA A   5      80.602  33.802  79.063  1.00  0.00           O
ATOM    217  N   ALA A   6      78.582  34.052  79.903  1.00  0.00           N
ATOM    219  CA  ALA A   6      77.292  34.632  79.623  1.00  0.00           C
ATOM    221  CB  ALA A   6      76.331  34.602  80.803  1.00  0.00           C
ATOM    225  C   ALA A   6      77.622  36.032  79.193  1.00  0.00           C
ATOM    226  O   ALA A   6      77.732  36.272  78.003  1.00  0.00           O
ATOM    227  N   LYS A   7      77.872  36.932  80.173  1.00  0.00           N
ATOM    229  CA  LYS A   7      77.992  38.362  80.023  1.00  0.00           C
ATOM    231  CB  LYS A   7      79.272  38.752  79.233  1.00  0.00           C
ATOM    234  CG  LYS A   7      80.471  38.062  79.903  1.00  0.00           C
ATOM    237  CD  LYS A   7      81.861  38.622  79.543  1.00  0.00           C
ATOM    240  CE  LYS A   7      82.902  38.262  80.613  1.00  0.00           C
ATOM    243  NZ  LYS A   7      84.232  38.802  80.263  1.00  0.00           N
ATOM    247  C   LYS A   7      76.642  38.912  79.623  1.00  0.00           C
ATOM    248  O   LYS A   7      75.682  38.372  80.133  1.00  0.00           O
ATOM    249  N   TYR A   8      76.522  39.932  78.753  1.00  0.00           N
ATOM    251  CA  TYR A   8      75.262  40.342  78.123  1.00  0.00           C
ATOM    253  CB  TYR A   8      74.022  40.422  79.083  1.00  0.00           C
ATOM    256  CG  TYR A   8      73.092  39.202  79.063  1.00  0.00           C
ATOM    257  CD1 TYR A   8      71.842  39.382  79.653  1.00  0.00           C
ATOM    259  CE1 TYR A   8      70.812  38.452  79.523  1.00  0.00           C
ATOM    261  CZ  TYR A   8      71.052  37.272  78.823  1.00  0.00           C
ATOM    262  OH  TYR A   8      70.022  36.352  78.633  1.00  0.00           O
ATOM    264  CD2 TYR A   8      73.352  37.952  78.473  1.00  0.00           C
ATOM    266  CE2 TYR A   8      72.322  37.002  78.333  1.00  0.00           C
ATOM    268  C   TYR A   8      75.432  41.702  77.443  1.00  0.00           C
ATOM    269  O   TYR A   8      75.702  42.662  78.153  1.00  0.00           O
ATOM    270  N   PRO A   9      75.302  41.872  76.133  1.00  0.00           N
ATOM    271  CD  PRO A   9      75.572  40.802  75.173  1.00  0.00           C
ATOM    274  CA  PRO A   9      75.502  43.151  75.483  1.00  0.00           C
ATOM    276  CB  PRO A   9      75.221  42.862  74.023  1.00  0.00           C
ATOM    279  CG  PRO A   9      75.892  41.511  73.853  1.00  0.00           C
ATOM    282  C   PRO A   9      74.761  44.382  75.943  1.00  0.00           C
ATOM    283  O   PRO A   9      73.582  44.582  75.623  1.00  0.00           O
ATOM    284  N   VAL A  10      75.562  45.222  76.623  1.00  0.00           N
ATOM    286  CA  VAL A  10      75.592  46.672  76.723  1.00  0.00           C
ATOM    288  CB  VAL A  10      76.112  47.352  75.473  1.00  0.00           C
ATOM    290  CG1 VAL A  10      77.362  46.562  75.033  1.00  0.00           C
ATOM    294  CG2 VAL A  10      75.052  47.442  74.363  1.00  0.00           C
ATOM    298  C   VAL A  10      74.422  47.282  77.463  1.00  0.00           C
ATOM    299  O   VAL A  10      73.332  46.732  77.523  1.00  0.00           O
ATOM    300  N   LEU A  11      74.662  48.332  78.263  1.00  0.00           N
ATOM    302  CA  LEU A  11      74.892  49.702  77.843  1.00  0.00           C
ATOM    304  CB  LEU A  11      74.042  50.542  78.843  1.00  0.00           C
ATOM    307  CG  LEU A  11      74.462  51.971  79.213  1.00  0.00           C
ATOM    309  CD1 LEU A  11      74.221  52.952  78.063  1.00  0.00           C
ATOM    313  CD2 LEU A  11      73.712  52.422  80.473  1.00  0.00           C
ATOM    317  C   LEU A  11      76.372  50.102  77.733  1.00  0.00           C
ATOM    318  O   LEU A  11      76.712  51.032  77.013  1.00  0.00           O
ATOM    319  N   THR A  12      77.322  49.352  78.333  1.00  0.00           N
ATOM    321  CA  THR A  12      78.752  49.362  78.003  1.00  0.00           C
ATOM    323  CB  THR A  12      79.712  50.302  78.783  1.00  0.00           C
ATOM    325  OG1 THR A  12      79.642  50.132  80.203  1.00  0.00           O
ATOM    327  CG2 THR A  12      79.442  51.772  78.513  1.00  0.00           C
ATOM    331  C   THR A  12      79.232  47.962  78.313  1.00  0.00           C
ATOM    332  O   THR A  12      78.582  47.272  79.083  1.00  0.00           O
ATOM    333  N   GLU A  13      80.402  47.522  77.803  1.00  0.00           N
ATOM    335  CA  GLU A  13      81.212  46.562  78.553  1.00  0.00           C
ATOM    337  CB  GLU A  13      82.442  46.032  77.783  1.00  0.00           C
ATOM    340  CG  GLU A  13      83.472  47.082  77.323  1.00  0.00           C
ATOM    343  CD  GLU A  13      84.422  46.452  76.313  1.00  0.00           C
ATOM    344  OE1 GLU A  13      85.662  46.472  76.563  1.00  0.00           O
ATOM    345  OE2 GLU A  13      83.912  45.852  75.313  1.00  0.00           O
ATOM    346  C   GLU A  13      81.581  46.971  79.973  1.00  0.00           C
ATOM    347  O   GLU A  13      81.482  48.122  80.403  1.00  0.00           O
ATOM    348  N   SER A  14      82.001  45.992  80.803  1.00  0.00           N
ATOM    350  CA  SER A  14      82.102  46.172  82.233  1.00  0.00           C
ATOM    352  CB  SER A  14      80.682  45.952  82.823  1.00  0.00           C
ATOM    355  OG  SER A  14      80.682  45.472  84.153  1.00  0.00           O
ATOM    357  C   SER A  14      83.162  45.261  82.863  1.00  0.00           C
ATOM    358  O   SER A  14      83.511  44.222  82.303  1.00  0.00           O
ATOM    359  N   SER A  15      83.642  45.632  84.083  1.00  0.00           N
ATOM    361  CA  SER A  15      84.602  44.882  84.913  1.00  0.00           C
ATOM    363  CB  SER A  15      85.872  45.702  85.353  1.00  0.00           C
ATOM    366  OG  SER A  15      86.702  46.102  84.263  1.00  0.00           O
ATOM    368  C   SER A  15      84.012  44.372  86.243  1.00  0.00           C
ATOM    369  O   SER A  15      84.352  44.942  87.283  1.00  0.00           O
ATOM    370  N   PRO A  16      83.212  43.312  86.363  1.00  0.00           N
ATOM    371  CD  PRO A  16      82.522  42.662  85.243  1.00  0.00           C
ATOM    374  CA  PRO A  16      82.582  42.942  87.643  1.00  0.00           C
ATOM    376  CB  PRO A  16      81.632  41.792  87.273  1.00  0.00           C
ATOM    379  CG  PRO A  16      81.232  42.102  85.833  1.00  0.00           C
ATOM    382  C   PRO A  16      83.552  42.412  88.653  1.00  0.00           C
ATOM    383  O   PRO A  16      83.391  42.602  89.853  1.00  0.00           O
ATOM    384  N   GLU A  17      84.542  41.652  88.163  1.00  0.00           N
ATOM    386  CA  GLU A  17      85.532  40.932  88.913  1.00  0.00           C
ATOM    388  CB  GLU A  17      86.402  40.252  87.823  1.00  0.00           C
ATOM    391  CG  GLU A  17      87.602  39.412  88.313  1.00  0.00           C
ATOM    394  CD  GLU A  17      88.742  39.292  87.303  1.00  0.00           C
ATOM    395  OE1 GLU A  17      88.602  39.722  86.123  1.00  0.00           O
ATOM    396  OE2 GLU A  17      89.822  38.842  87.743  1.00  0.00           O
ATOM    397  C   GLU A  17      86.332  41.852  89.843  1.00  0.00           C
ATOM    398  O   GLU A  17      86.532  41.582  91.023  1.00  0.00           O
ATOM    399  N   LYS A  18      86.742  43.022  89.313  1.00  0.00           N
ATOM    401  CA  LYS A  18      87.582  43.982  90.003  1.00  0.00           C
ATOM    403  CB  LYS A  18      88.422  44.792  88.993  1.00  0.00           C
ATOM    406  CG  LYS A  18      89.482  43.952  88.253  1.00  0.00           C
ATOM    409  CD  LYS A  18      88.931  43.072  87.113  1.00  0.00           C
ATOM    412  CE  LYS A  18      89.971  42.712  86.043  1.00  0.00           C
ATOM    415  NZ  LYS A  18      89.372  41.942  84.923  1.00  0.00           N
ATOM    419  C   LYS A  18      86.772  44.922  90.873  1.00  0.00           C
ATOM    420  O   LYS A  18      87.312  45.721  91.633  1.00  0.00           O
ATOM    421  N   ALA A  19      85.452  44.832  90.773  1.00  0.00           N
ATOM    423  CA  ALA A  19      84.532  45.522  91.633  1.00  0.00           C
ATOM    425  CB  ALA A  19      83.432  46.012  90.713  1.00  0.00           C
ATOM    429  C   ALA A  19      83.962  44.582  92.683  1.00  0.00           C
ATOM    430  O   ALA A  19      83.032  44.902  93.423  1.00  0.00           O
ATOM    431  N   GLY A  20      84.522  43.362  92.763  1.00  0.00           N
ATOM    433  CA  GLY A  20      84.112  42.372  93.733  1.00  0.00           C
ATOM    436  C   GLY A  20      82.751  41.792  93.533  1.00  0.00           C
ATOM    437  O   GLY A  20      81.992  41.672  94.483  1.00  0.00           O
ATOM    438  N   PHE A  21      82.392  41.422  92.293  1.00  0.00           N
ATOM    440  CA  PHE A  21      81.132  40.732  92.013  1.00  0.00           C
ATOM    442  CB  PHE A  21      80.122  41.592  91.223  1.00  0.00           C
ATOM    445  CG  PHE A  21      79.622  42.742  92.053  1.00  0.00           C
ATOM    446  CD1 PHE A  21      78.462  42.632  92.843  1.00  0.00           C
ATOM    448  CE1 PHE A  21      77.912  43.742  93.483  1.00  0.00           C
ATOM    450  CZ  PHE A  21      78.511  45.002  93.323  1.00  0.00           C
ATOM    452  CD2 PHE A  21      80.242  43.992  91.953  1.00  0.00           C
ATOM    454  CE2 PHE A  21      79.682  45.122  92.573  1.00  0.00           C
ATOM    456  C   PHE A  21      81.372  39.432  91.253  1.00  0.00           C
ATOM    457  O   PHE A  21      82.392  39.212  90.613  1.00  0.00           O
ATOM    458  N   ASN A  22      80.402  38.512  91.363  1.00  0.00           N
ATOM    460  CA  ASN A  22      80.422  37.212  90.743  1.00  0.00           C
ATOM    462  CB  ASN A  22      79.761  36.182  91.703  1.00  0.00           C
ATOM    465  CG  ASN A  22      80.692  35.572  92.753  1.00  0.00           C
ATOM    466  OD1 ASN A  22      81.802  35.152  92.433  1.00  0.00           O
ATOM    467  ND2 ASN A  22      80.212  35.492  94.023  1.00  0.00           N
ATOM    470  C   ASN A  22      79.652  37.222  89.403  1.00  0.00           C
ATOM    471  O   ASN A  22      78.582  37.812  89.273  1.00  0.00           O
ATOM    472  N   VAL A  23      80.202  36.562  88.353  1.00  0.00           N
ATOM    474  CA  VAL A  23      79.742  36.642  86.963  1.00  0.00           C
ATOM    476  CB  VAL A  23      80.672  35.902  85.993  1.00  0.00           C
ATOM    478  CG1 VAL A  23      82.052  36.582  85.993  1.00  0.00           C
ATOM    482  CG2 VAL A  23      80.792  34.402  86.333  1.00  0.00           C
ATOM    486  C   VAL A  23      78.302  36.192  86.743  1.00  0.00           C
ATOM    487  O   VAL A  23      77.532  36.792  85.993  1.00  0.00           O
ATOM    488  N   GLU A  24      77.882  35.102  87.423  1.00  0.00           N
ATOM    490  CA  GLU A  24      76.542  34.552  87.363  1.00  0.00           C
ATOM    492  CB  GLU A  24      76.592  33.092  87.923  1.00  0.00           C
ATOM    495  CG  GLU A  24      76.902  32.942  89.433  1.00  0.00           C
ATOM    498  CD  GLU A  24      78.292  32.382  89.713  1.00  0.00           C
ATOM    499  OE1 GLU A  24      78.482  31.152  89.573  1.00  0.00           O
ATOM    500  OE2 GLU A  24      79.172  33.182  90.123  1.00  0.00           O
ATOM    501  C   GLU A  24      75.572  35.382  88.173  1.00  0.00           C
ATOM    502  O   GLU A  24      74.372  35.412  87.953  1.00  0.00           O
ATOM    503  N   ARG A  25      76.102  36.132  89.143  1.00  0.00           N
ATOM    505  CA  ARG A  25      75.372  36.662  90.263  1.00  0.00           C
ATOM    507  CB  ARG A  25      76.422  36.742  91.403  1.00  0.00           C
ATOM    510  CG  ARG A  25      76.192  35.952  92.723  1.00  0.00           C
ATOM    513  CD  ARG A  25      76.822  34.562  92.873  1.00  0.00           C
ATOM    516  NE  ARG A  25      75.842  33.512  92.483  1.00  0.00           N
ATOM    518  CZ  ARG A  25      74.982  32.982  93.353  1.00  0.00           C
ATOM    519  NH1 ARG A  25      74.662  33.532  94.503  1.00  0.00           N
ATOM    522  NH2 ARG A  25      74.432  31.832  93.033  1.00  0.00           N
ATOM    525  C   ARG A  25      74.792  38.011  89.843  1.00  0.00           C
ATOM    526  O   ARG A  25      73.682  38.402  90.193  1.00  0.00           O
ATOM    527  N   LEU A  26      75.522  38.702  88.953  1.00  0.00           N
ATOM    529  CA  LEU A  26      74.952  39.792  88.183  1.00  0.00           C
ATOM    531  CB  LEU A  26      76.072  40.682  87.623  1.00  0.00           C
ATOM    534  CG  LEU A  26      77.072  41.202  88.663  1.00  0.00           C
ATOM    536  CD1 LEU A  26      78.122  42.072  87.973  1.00  0.00           C
ATOM    540  CD2 LEU A  26      76.401  42.032  89.753  1.00  0.00           C
ATOM    544  C   LEU A  26      74.072  39.352  87.023  1.00  0.00           C
ATOM    545  O   LEU A  26      73.162  40.072  86.643  1.00  0.00           O
ATOM    546  N   ASN A  27      74.242  38.122  86.453  1.00  0.00           N
ATOM    548  CA  ASN A  27      73.332  37.642  85.413  1.00  0.00           C
ATOM    550  CB  ASN A  27      73.831  36.362  84.673  1.00  0.00           C
ATOM    553  CG  ASN A  27      74.522  36.672  83.343  1.00  0.00           C
ATOM    554  OD1 ASN A  27      74.032  36.302  82.283  1.00  0.00           O
ATOM    555  ND2 ASN A  27      75.702  37.332  83.403  1.00  0.00           N
ATOM    558  C   ASN A  27      71.982  37.312  86.003  1.00  0.00           C
ATOM    559  O   ASN A  27      70.972  37.242  85.313  1.00  0.00           O
ATOM    560  N   GLN A  28      71.861  37.142  87.323  1.00  0.00           N
ATOM    562  CA  GLN A  28      70.582  37.032  87.973  1.00  0.00           C
ATOM    564  CB  GLN A  28      70.772  36.692  89.453  1.00  0.00           C
ATOM    567  CG  GLN A  28      71.482  35.362  89.743  1.00  0.00           C
ATOM    570  CD  GLN A  28      71.432  35.082  91.233  1.00  0.00           C
ATOM    571  OE1 GLN A  28      70.362  34.952  91.823  1.00  0.00           O
ATOM    572  NE2 GLN A  28      72.612  34.872  91.863  1.00  0.00           N
ATOM    575  C   GLN A  28      69.782  38.322  87.933  1.00  0.00           C
ATOM    576  O   GLN A  28      68.552  38.312  87.973  1.00  0.00           O
ATOM    577  N   MET A  29      70.482  39.462  87.853  1.00  0.00           N
ATOM    579  CA  MET A  29      69.872  40.762  87.663  1.00  0.00           C
ATOM    581  CB  MET A  29      70.942  41.872  87.643  1.00  0.00           C
ATOM    584  CG  MET A  29      70.331  43.282  87.653  1.00  0.00           C
ATOM    587  SD  MET A  29      69.272  43.582  89.093  1.00  0.00           S
ATOM    588  CE  MET A  29      70.652  43.662  90.253  1.00  0.00           C
ATOM    592  C   MET A  29      69.122  40.852  86.353  1.00  0.00           C
ATOM    593  O   MET A  29      67.952  41.212  86.353  1.00  0.00           O
ATOM    594  N   ASP A  30      69.742  40.432  85.233  1.00  0.00           N
ATOM    596  CA  ASP A  30      69.132  40.352  83.923  1.00  0.00           C
ATOM    598  CB  ASP A  30      70.142  39.682  82.963  1.00  0.00           C
ATOM    601  CG  ASP A  30      71.302  40.612  82.753  1.00  0.00           C
ATOM    602  OD1 ASP A  30      71.112  41.542  81.923  1.00  0.00           O
ATOM    603  OD2 ASP A  30      72.362  40.422  83.403  1.00  0.00           O
ATOM    604  C   ASP A  30      67.892  39.502  83.903  1.00  0.00           C
ATOM    605  O   ASP A  30      66.832  39.902  83.423  1.00  0.00           O
ATOM    606  N   ARG A  31      67.982  38.322  84.523  1.00  0.00           N
ATOM    608  CA  ARG A  31      66.892  37.402  84.723  1.00  0.00           C
ATOM    610  CB  ARG A  31      67.452  36.132  85.413  1.00  0.00           C
ATOM    613  CG  ARG A  31      68.542  35.412  84.583  1.00  0.00           C
ATOM    616  CD  ARG A  31      68.102  34.832  83.233  1.00  0.00           C
ATOM    619  NE  ARG A  31      67.042  33.832  83.543  1.00  0.00           N
ATOM    621  CZ  ARG A  31      67.312  32.622  84.023  1.00  0.00           C
ATOM    622  NH1 ARG A  31      68.532  32.132  84.043  1.00  0.00           N
ATOM    625  NH2 ARG A  31      66.331  31.862  84.463  1.00  0.00           N
ATOM    628  C   ARG A  31      65.722  37.982  85.503  1.00  0.00           C
ATOM    629  O   ARG A  31      64.572  37.832  85.103  1.00  0.00           O
ATOM    630  N   TRP A  32      65.972  38.702  86.613  1.00  0.00           N
ATOM    632  CA  TRP A  32      64.972  39.492  87.313  1.00  0.00           C
ATOM    634  CB  TRP A  32      65.552  40.112  88.603  1.00  0.00           C
ATOM    637  CG  TRP A  32      64.532  40.752  89.503  1.00  0.00           C
ATOM    638  CD1 TRP A  32      64.302  42.102  89.593  1.00  0.00           C
ATOM    640  NE1 TRP A  32      63.212  42.322  90.413  1.00  0.00           N
ATOM    642  CE2 TRP A  32      62.732  41.132  90.873  1.00  0.00           C
ATOM    643  CD2 TRP A  32      63.552  40.112  90.343  1.00  0.00           C
ATOM    644  CE3 TRP A  32      63.312  38.792  90.703  1.00  0.00           C
ATOM    646  CZ3 TRP A  32      62.222  38.512  91.523  1.00  0.00           C
ATOM    648  CZ2 TRP A  32      61.652  40.852  91.693  1.00  0.00           C
ATOM    650  CH2 TRP A  32      61.402  39.522  92.013  1.00  0.00           C
ATOM    652  C   TRP A  32      64.392  40.622  86.473  1.00  0.00           C
ATOM    653  O   TRP A  32      63.182  40.852  86.453  1.00  0.00           O
ATOM    654  N   ILE A  33      65.242  41.352  85.753  1.00  0.00           N
ATOM    656  CA  ILE A  33      64.832  42.412  84.873  1.00  0.00           C
ATOM    658  CB  ILE A  33      66.052  43.212  84.383  1.00  0.00           C
ATOM    660  CG2 ILE A  33      65.962  43.602  82.893  1.00  0.00           C
ATOM    664  CG1 ILE A  33      66.272  44.452  85.293  1.00  0.00           C
ATOM    667  CD  ILE A  33      66.552  44.132  86.763  1.00  0.00           C
ATOM    671  C   ILE A  33      63.932  41.912  83.753  1.00  0.00           C
ATOM    672  O   ILE A  33      62.842  42.472  83.573  1.00  0.00           O
ATOM    673  N   SER A  34      64.302  40.812  83.063  1.00  0.00           N
ATOM    675  CA  SER A  34      63.542  40.172  81.993  1.00  0.00           C
ATOM    677  CB  SER A  34      64.332  39.011  81.343  1.00  0.00           C
ATOM    680  OG  SER A  34      65.502  39.492  80.683  1.00  0.00           O
ATOM    682  C   SER A  34      62.192  39.652  82.433  1.00  0.00           C
ATOM    683  O   SER A  34      61.162  40.002  81.863  1.00  0.00           O
ATOM    684  N   GLN A  35      62.142  38.902  83.553  1.00  0.00           N
ATOM    686  CA  GLN A  35      60.932  38.212  83.983  1.00  0.00           C
ATOM    688  CB  GLN A  35      61.282  37.171  85.093  1.00  0.00           C
ATOM    691  CG  GLN A  35      61.572  37.832  86.463  1.00  0.00           C
ATOM    694  CD  GLN A  35      62.252  36.952  87.503  1.00  0.00           C
ATOM    695  OE1 GLN A  35      63.242  36.242  87.283  1.00  0.00           O
ATOM    696  NE2 GLN A  35      61.742  37.062  88.743  1.00  0.00           N
ATOM    699  C   GLN A  35      59.912  39.192  84.553  1.00  0.00           C
ATOM    700  O   GLN A  35      58.722  38.922  84.693  1.00  0.00           O
ATOM    701  N   GLN A  36      60.382  40.392  84.963  1.00  0.00           N
ATOM    703  CA  GLN A  36      59.542  41.422  85.493  1.00  0.00           C
ATOM    705  CB  GLN A  36      60.282  42.152  86.633  1.00  0.00           C
ATOM    708  CG  GLN A  36      60.522  41.352  87.933  1.00  0.00           C
ATOM    711  CD  GLN A  36      59.262  41.302  88.783  1.00  0.00           C
ATOM    712  OE1 GLN A  36      58.782  42.352  89.243  1.00  0.00           O
ATOM    713  NE2 GLN A  36      58.692  40.092  88.993  1.00  0.00           N
ATOM    716  C   GLN A  36      59.112  42.412  84.433  1.00  0.00           C
ATOM    717  O   GLN A  36      58.072  43.062  84.573  1.00  0.00           O
ATOM    718  N   VAL A  37      59.822  42.542  83.283  1.00  0.00           N
ATOM    720  CA  VAL A  37      59.222  43.132  82.083  1.00  0.00           C
ATOM    722  CB  VAL A  37      60.152  43.421  80.903  1.00  0.00           C
ATOM    724  CG1 VAL A  37      59.372  44.042  79.723  1.00  0.00           C
ATOM    728  CG2 VAL A  37      61.162  44.482  81.333  1.00  0.00           C
ATOM    732  C   VAL A  37      58.062  42.292  81.623  1.00  0.00           C
ATOM    733  O   VAL A  37      56.982  42.822  81.393  1.00  0.00           O
ATOM    734  N   ASP A  38      58.202  40.952  81.613  1.00  0.00           N
ATOM    736  CA  ASP A  38      57.142  40.002  81.313  1.00  0.00           C
ATOM    738  CB  ASP A  38      57.662  38.552  81.363  1.00  0.00           C
ATOM    741  CG  ASP A  38      58.842  38.302  80.443  1.00  0.00           C
ATOM    742  OD1 ASP A  38      59.282  39.192  79.653  1.00  0.00           O
ATOM    743  OD2 ASP A  38      59.362  37.162  80.523  1.00  0.00           O
ATOM    744  C   ASP A  38      55.942  40.142  82.243  1.00  0.00           C
ATOM    745  O   ASP A  38      54.792  40.082  81.823  1.00  0.00           O
ATOM    746  N   VAL A  39      56.182  40.392  83.563  1.00  0.00           N
ATOM    748  CA  VAL A  39      55.122  40.802  84.483  1.00  0.00           C
ATOM    750  CB  VAL A  39      55.562  40.852  85.953  1.00  0.00           C
ATOM    752  CG1 VAL A  39      55.542  42.252  86.613  1.00  0.00           C
ATOM    756  CG2 VAL A  39      54.602  39.942  86.753  1.00  0.00           C
ATOM    760  C   VAL A  39      54.402  42.062  84.023  1.00  0.00           C
ATOM    761  O   VAL A  39      53.172  42.062  83.993  1.00  0.00           O
ATOM    762  N   GLY A  40      55.122  43.112  83.563  1.00  0.00           N
ATOM    764  CA  GLY A  40      54.542  44.172  82.733  1.00  0.00           C
ATOM    767  C   GLY A  40      54.932  45.581  83.113  1.00  0.00           C
ATOM    768  O   GLY A  40      54.052  46.412  83.303  1.00  0.00           O
ATOM    769  N   TYR A  41      56.242  45.921  83.243  1.00  0.00           N
ATOM    771  CA  TYR A  41      56.612  47.162  83.923  1.00  0.00           C
ATOM    773  CB  TYR A  41      57.642  47.082  85.093  1.00  0.00           C
ATOM    776  CG  TYR A  41      58.982  46.442  84.913  1.00  0.00           C
ATOM    777  CD1 TYR A  41      59.862  46.962  83.973  1.00  0.00           C
ATOM    779  CE1 TYR A  41      61.192  46.542  83.903  1.00  0.00           C
ATOM    781  CZ  TYR A  41      61.652  45.612  84.833  1.00  0.00           C
ATOM    782  OH  TYR A  41      62.942  45.082  84.733  1.00  0.00           O
ATOM    784  CD2 TYR A  41      59.482  45.552  85.883  1.00  0.00           C
ATOM    786  CE2 TYR A  41      60.832  45.182  85.863  1.00  0.00           C
ATOM    788  C   TYR A  41      56.552  48.532  83.243  1.00  0.00           C
ATOM    789  O   TYR A  41      55.522  49.152  83.483  1.00  0.00           O
ATOM    790  N   PRO A  42      57.502  49.172  82.523  1.00  0.00           N
ATOM    791  CD  PRO A  42      57.452  50.642  82.683  1.00  0.00           C
ATOM    794  CA  PRO A  42      57.802  48.802  81.123  1.00  0.00           C
ATOM    796  CB  PRO A  42      57.772  50.172  80.393  1.00  0.00           C
ATOM    799  CG  PRO A  42      58.022  51.262  81.433  1.00  0.00           C
ATOM    802  C   PRO A  42      59.212  48.342  80.793  1.00  0.00           C
ATOM    803  O   PRO A  42      59.442  47.502  79.933  1.00  0.00           O
ATOM    804  N   SER A  43      60.162  49.052  81.383  1.00  0.00           N
ATOM    806  CA  SER A  43      61.392  49.502  80.763  1.00  0.00           C
ATOM    808  CB  SER A  43      61.362  51.042  80.483  1.00  0.00           C
ATOM    811  OG  SER A  43      62.522  51.612  79.873  1.00  0.00           O
ATOM    813  C   SER A  43      62.342  49.362  81.873  1.00  0.00           C
ATOM    814  O   SER A  43      61.952  49.522  83.043  1.00  0.00           O
ATOM    815  N   VAL A  44      63.592  49.122  81.553  1.00  0.00           N
ATOM    817  CA  VAL A  44      64.622  49.242  82.533  1.00  0.00           C
ATOM    819  CB  VAL A  44      64.712  48.022  83.433  1.00  0.00           C
ATOM    821  CG1 VAL A  44      64.792  46.772  82.583  1.00  0.00           C
ATOM    825  CG2 VAL A  44      65.942  48.052  84.343  1.00  0.00           C
ATOM    829  C   VAL A  44      65.922  49.662  81.923  1.00  0.00           C
ATOM    830  O   VAL A  44      66.292  49.312  80.803  1.00  0.00           O
ATOM    831  N   ASN A  45      66.682  50.452  82.673  1.00  0.00           N
ATOM    833  CA  ASN A  45      68.092  50.602  82.473  1.00  0.00           C
ATOM    835  CB  ASN A  45      68.292  52.052  81.993  1.00  0.00           C
ATOM    838  CG  ASN A  45      69.722  52.202  81.533  1.00  0.00           C
ATOM    839  OD1 ASN A  45      70.632  52.212  82.343  1.00  0.00           O
ATOM    840  ND2 ASN A  45      69.952  52.292  80.213  1.00  0.00           N
ATOM    843  C   ASN A  45      68.722  50.242  83.823  1.00  0.00           C
ATOM    844  O   ASN A  45      68.032  50.352  84.813  1.00  0.00           O
ATOM    845  N   LEU A  46      69.972  49.762  83.963  1.00  0.00           N
ATOM    847  CA  LEU A  46      70.572  49.582  85.283  1.00  0.00           C
ATOM    849  CB  LEU A  46      70.221  48.212  85.943  1.00  0.00           C
ATOM    852  CG  LEU A  46      70.552  47.902  87.433  1.00  0.00           C
ATOM    854  CD1 LEU A  46      69.862  46.592  87.843  1.00  0.00           C
ATOM    858  CD2 LEU A  46      72.022  47.692  87.823  1.00  0.00           C
ATOM    862  C   LEU A  46      72.052  49.822  85.183  1.00  0.00           C
ATOM    863  O   LEU A  46      72.672  49.562  84.143  1.00  0.00           O
ATOM    864  N   LEU A  47      72.651  50.402  86.243  1.00  0.00           N
ATOM    866  CA  LEU A  47      74.032  50.772  86.313  1.00  0.00           C
ATOM    868  CB  LEU A  47      74.112  52.272  85.973  1.00  0.00           C
ATOM    871  CG  LEU A  47      75.452  52.702  85.393  1.00  0.00           C
ATOM    873  CD1 LEU A  47      75.352  54.092  84.763  1.00  0.00           C
ATOM    877  CD2 LEU A  47      76.552  52.612  86.443  1.00  0.00           C
ATOM    881  C   LEU A  47      74.632  50.492  87.713  1.00  0.00           C
ATOM    882  O   LEU A  47      74.422  51.232  88.663  1.00  0.00           O
ATOM    883  N   ILE A  48      75.462  49.432  87.843  1.00  0.00           N
ATOM    885  CA  ILE A  48      76.261  49.172  89.043  1.00  0.00           C
ATOM    887  CB  ILE A  48      76.432  47.662  89.373  1.00  0.00           C
ATOM    889  CG2 ILE A  48      77.322  47.422  90.623  1.00  0.00           C
ATOM    893  CG1 ILE A  48      75.092  46.912  89.553  1.00  0.00           C
ATOM    896  CD  ILE A  48      75.212  45.392  89.683  1.00  0.00           C
ATOM    900  C   ILE A  48      77.662  49.742  88.853  1.00  0.00           C
ATOM    901  O   ILE A  48      78.332  49.442  87.863  1.00  0.00           O
ATOM    902  N   ILE A  49      78.192  50.532  89.823  1.00  0.00           N
ATOM    904  CA  ILE A  49      79.642  50.672  90.013  1.00  0.00           C
ATOM    906  CB  ILE A  49      80.162  52.092  89.743  1.00  0.00           C
ATOM    908  CG2 ILE A  49      81.672  52.292  90.053  1.00  0.00           C
ATOM    912  CG1 ILE A  49      79.812  52.482  88.293  1.00  0.00           C
ATOM    915  CD  ILE A  49      80.772  53.482  87.653  1.00  0.00           C
ATOM    919  C   ILE A  49      80.032  50.202  91.413  1.00  0.00           C
ATOM    920  O   ILE A  49      79.361  50.492  92.403  1.00  0.00           O
ATOM    921  N   LYS A  50      81.182  49.512  91.543  1.00  0.00           N
ATOM    923  CA  LYS A  50      81.872  49.382  92.813  1.00  0.00           C
ATOM    925  CB  LYS A  50      81.522  48.072  93.573  1.00  0.00           C
ATOM    928  CG  LYS A  50      82.292  47.812  94.883  1.00  0.00           C
ATOM    931  CD  LYS A  50      81.772  46.622  95.723  1.00  0.00           C
ATOM    934  CE  LYS A  50      82.872  46.082  96.673  1.00  0.00           C
ATOM    937  NZ  LYS A  50      82.312  45.522  97.943  1.00  0.00           N
ATOM    941  C   LYS A  50      83.352  49.542  92.513  1.00  0.00           C
ATOM    942  O   LYS A  50      83.762  49.392  91.363  1.00  0.00           O
ATOM    943  N   ASP A  51      84.152  49.992  93.503  1.00  0.00           N
ATOM    945  CA  ASP A  51      85.611  50.132  93.393  1.00  0.00           C
ATOM    947  CB  ASP A  51      86.302  48.732  93.313  1.00  0.00           C
ATOM    950  CG  ASP A  51      86.081  47.952  94.613  1.00  0.00           C
ATOM    951  OD1 ASP A  51      86.171  48.632  95.663  1.00  0.00           O
ATOM    952  OD2 ASP A  51      85.882  46.702  94.633  1.00  0.00           O
ATOM    953  C   ASP A  51      86.092  51.112  92.293  1.00  0.00           C
ATOM    954  O   ASP A  51      87.232  51.062  91.853  1.00  0.00           O
ATOM    955  N   ASN A  52      85.202  52.022  91.833  1.00  0.00           N
ATOM    957  CA  ASN A  52      85.412  52.962  90.723  1.00  0.00           C
ATOM    959  CB  ASN A  52      86.702  53.792  90.823  1.00  0.00           C
ATOM    962  CG  ASN A  52      86.632  54.562  92.133  1.00  0.00           C
ATOM    963  OD1 ASN A  52      85.642  55.272  92.353  1.00  0.00           O
ATOM    964  ND2 ASN A  52      87.642  54.422  93.023  1.00  0.00           N
ATOM    967  C   ASN A  52      85.312  52.312  89.343  1.00  0.00           C
ATOM    968  O   ASN A  52      85.602  52.902  88.313  1.00  0.00           O
ATOM    969  N   GLN A  53      84.812  51.072  89.303  1.00  0.00           N
ATOM    971  CA  GLN A  53      84.732  50.272  88.103  1.00  0.00           C
ATOM    973  CB  GLN A  53      85.482  48.942  88.373  1.00  0.00           C
ATOM    976  CG  GLN A  53      87.001  49.132  88.613  1.00  0.00           C
ATOM    979  CD  GLN A  53      87.582  50.032  87.523  1.00  0.00           C
ATOM    980  OE1 GLN A  53      87.272  49.852  86.333  1.00  0.00           O
ATOM    981  NE2 GLN A  53      88.412  51.022  87.903  1.00  0.00           N
ATOM    984  C   GLN A  53      83.302  49.972  87.783  1.00  0.00           C
ATOM    985  O   GLN A  53      82.541  49.532  88.643  1.00  0.00           O
ATOM    986  N   ILE A  54      82.831  50.242  86.553  1.00  0.00           N
ATOM    988  CA  ILE A  54      81.512  49.792  86.173  1.00  0.00           C
ATOM    990  CB  ILE A  54      81.011  50.532  84.953  1.00  0.00           C
ATOM    992  CG2 ILE A  54      81.532  49.922  83.653  1.00  0.00           C
ATOM    996  CG1 ILE A  54      79.482  50.692  84.893  1.00  0.00           C
ATOM    999  CD  ILE A  54      79.182  52.082  84.363  1.00  0.00           C
ATOM   1003  C   ILE A  54      81.382  48.282  86.063  1.00  0.00           C
ATOM   1004  O   ILE A  54      82.292  47.572  85.633  1.00  0.00           O
ATOM   1005  N   VAL A  55      80.232  47.782  86.563  1.00  0.00           N
ATOM   1007  CA  VAL A  55      80.032  46.402  86.983  1.00  0.00           C
ATOM   1009  CB  VAL A  55      79.682  46.422  88.453  1.00  0.00           C
ATOM   1011  CG1 VAL A  55      79.242  45.052  88.993  1.00  0.00           C
ATOM   1015  CG2 VAL A  55      80.842  46.992  89.253  1.00  0.00           C
ATOM   1019  C   VAL A  55      78.822  45.842  86.303  1.00  0.00           C
ATOM   1020  O   VAL A  55      78.712  44.652  85.973  1.00  0.00           O
ATOM   1021  N   TYR A  56      77.852  46.702  86.033  1.00  0.00           N
ATOM   1023  CA  TYR A  56      76.712  46.332  85.253  1.00  0.00           C
ATOM   1025  CB  TYR A  56      75.632  45.702  86.173  1.00  0.00           C
ATOM   1028  CG  TYR A  56      74.402  45.232  85.473  1.00  0.00           C
ATOM   1029  CD1 TYR A  56      74.042  43.872  85.443  1.00  0.00           C
ATOM   1031  CE1 TYR A  56      72.822  43.462  84.893  1.00  0.00           C
ATOM   1033  CZ  TYR A  56      71.942  44.422  84.393  1.00  0.00           C
ATOM   1034  OH  TYR A  56      70.642  44.072  83.983  1.00  0.00           O
ATOM   1036  CD2 TYR A  56      73.522  46.172  84.913  1.00  0.00           C
ATOM   1038  CE2 TYR A  56      72.322  45.762  84.353  1.00  0.00           C
ATOM   1040  C   TYR A  56      76.302  47.602  84.583  1.00  0.00           C
ATOM   1041  O   TYR A  56      76.242  48.662  85.213  1.00  0.00           O
ATOM   1042  N   ARG A  57      76.002  47.512  83.293  1.00  0.00           N
ATOM   1044  CA  ARG A  57      75.322  48.532  82.543  1.00  0.00           C
ATOM   1046  CB  ARG A  57      76.292  49.452  81.743  1.00  0.00           C
ATOM   1049  CG  ARG A  57      76.462  50.832  82.393  1.00  0.00           C
ATOM   1052  CD  ARG A  57      77.352  51.782  81.583  1.00  0.00           C
ATOM   1055  NE  ARG A  57      76.932  53.212  81.853  1.00  0.00           N
ATOM   1057  CZ  ARG A  57      77.782  54.242  81.783  1.00  0.00           C
ATOM   1058  NH1 ARG A  57      79.081  54.062  81.653  1.00  0.00           N
ATOM   1061  NH2 ARG A  57      77.362  55.482  81.853  1.00  0.00           N
ATOM   1064  C   ARG A  57      74.412  47.802  81.603  1.00  0.00           C
ATOM   1065  O   ARG A  57      74.892  46.942  80.873  1.00  0.00           O
ATOM   1066  N   LYS A  58      73.111  48.132  81.583  1.00  0.00           N
ATOM   1068  CA  LYS A  58      72.192  47.552  80.613  1.00  0.00           C
ATOM   1070  CB  LYS A  58      71.692  46.162  81.043  1.00  0.00           C
ATOM   1073  CG  LYS A  58      70.772  45.462  80.033  1.00  0.00           C
ATOM   1076  CD  LYS A  58      70.782  43.952  80.243  1.00  0.00           C
ATOM   1079  CE  LYS A  58      69.542  43.221  79.733  1.00  0.00           C
ATOM   1082  NZ  LYS A  58      69.872  41.802  79.573  1.00  0.00           N
ATOM   1086  C   LYS A  58      71.002  48.452  80.373  1.00  0.00           C
ATOM   1087  O   LYS A  58      70.582  49.152  81.283  1.00  0.00           O
ATOM   1088  N   ALA A  59      70.412  48.392  79.163  1.00  0.00           N
ATOM   1090  CA  ALA A  59      69.032  48.772  78.923  1.00  0.00           C
ATOM   1092  CB  ALA A  59      68.942  49.902  77.873  1.00  0.00           C
ATOM   1096  C   ALA A  59      68.212  47.542  78.513  1.00  0.00           C
ATOM   1097  O   ALA A  59      68.682  46.592  77.893  1.00  0.00           O
ATOM   1098  N   TRP A  60      66.952  47.492  78.923  1.00  0.00           N
ATOM   1100  CA  TRP A  60      66.072  46.402  78.593  1.00  0.00           C
ATOM   1102  CB  TRP A  60      66.242  45.202  79.563  1.00  0.00           C
ATOM   1105  CG  TRP A  60      65.362  44.022  79.313  1.00  0.00           C
ATOM   1106  CD1 TRP A  60      64.212  43.682  79.973  1.00  0.00           C
ATOM   1108  NE1 TRP A  60      63.662  42.572  79.373  1.00  0.00           N
ATOM   1110  CE2 TRP A  60      64.442  42.192  78.323  1.00  0.00           C
ATOM   1111  CD2 TRP A  60      65.532  43.081  78.263  1.00  0.00           C
ATOM   1112  CE3 TRP A  60      66.512  42.902  77.283  1.00  0.00           C
ATOM   1114  CZ3 TRP A  60      66.382  41.831  76.413  1.00  0.00           C
ATOM   1116  CZ2 TRP A  60      64.292  41.152  77.433  1.00  0.00           C
ATOM   1118  CH2 TRP A  60      65.302  40.962  76.483  1.00  0.00           C
ATOM   1120  C   TRP A  60      64.652  46.932  78.563  1.00  0.00           C
ATOM   1121  O   TRP A  60      64.332  47.952  79.173  1.00  0.00           O
ATOM   1122  N   GLY A  61      63.762  46.272  77.823  1.00  0.00           N
ATOM   1124  CA  GLY A  61      62.422  46.792  77.553  1.00  0.00           C
ATOM   1127  C   GLY A  61      62.362  48.102  76.803  1.00  0.00           C
ATOM   1128  O   GLY A  61      63.312  48.542  76.143  1.00  0.00           O
ATOM   1129  N   ALA A  62      61.202  48.772  76.863  1.00  0.00           N
ATOM   1131  CA  ALA A  62      60.912  49.922  76.033  1.00  0.00           C
ATOM   1133  CB  ALA A  62      59.932  49.452  74.953  1.00  0.00           C
ATOM   1137  C   ALA A  62      60.382  51.092  76.853  1.00  0.00           C
ATOM   1138  O   ALA A  62      59.592  50.921  77.753  1.00  0.00           O
ATOM   1139  N   ALA A  63      60.852  52.332  76.613  1.00  0.00           N
ATOM   1141  CA  ALA A  63      60.712  53.472  77.493  1.00  0.00           C
ATOM   1143  CB  ALA A  63      61.722  54.532  77.033  1.00  0.00           C
ATOM   1147  C   ALA A  63      59.312  54.082  77.643  1.00  0.00           C
ATOM   1148  O   ALA A  63      59.092  54.862  78.553  1.00  0.00           O
ATOM   1149  N   LYS A  64      58.282  53.802  76.833  1.00  0.00           N
ATOM   1151  CA  LYS A  64      56.932  54.222  77.213  1.00  0.00           C
ATOM   1153  CB  LYS A  64      56.132  54.722  75.993  1.00  0.00           C
ATOM   1156  CG  LYS A  64      54.922  55.592  76.373  1.00  0.00           C
ATOM   1159  CD  LYS A  64      54.992  57.012  75.773  1.00  0.00           C
ATOM   1162  CE  LYS A  64      53.672  57.772  75.933  1.00  0.00           C
ATOM   1165  NZ  LYS A  64      53.812  59.172  75.513  1.00  0.00           N
ATOM   1169  C   LYS A  64      56.262  53.062  77.953  1.00  0.00           C
ATOM   1170  O   LYS A  64      56.852  52.002  78.043  1.00  0.00           O
ATOM   1171  N   LYS A  65      55.052  53.172  78.533  1.00  0.00           N
ATOM   1173  CA  LYS A  65      54.252  51.982  78.803  1.00  0.00           C
ATOM   1175  CB  LYS A  65      54.452  51.412  80.223  1.00  0.00           C
ATOM   1178  CG  LYS A  65      54.322  49.872  80.403  1.00  0.00           C
ATOM   1181  CD  LYS A  65      53.072  49.232  79.813  1.00  0.00           C
ATOM   1184  CE  LYS A  65      52.852  47.752  80.143  1.00  0.00           C
ATOM   1187  NZ  LYS A  65      53.802  46.912  79.393  1.00  0.00           N
ATOM   1191  C   LYS A  65      52.812  52.452  78.703  1.00  0.00           C
ATOM   1192  O   LYS A  65      52.512  53.522  79.203  1.00  0.00           O
ATOM   1193  N   TYR A  66      51.892  51.652  78.103  1.00  0.00           N
ATOM   1195  CA  TYR A  66      50.442  51.732  78.273  1.00  0.00           C
ATOM   1197  CB  TYR A  66      49.692  52.392  77.073  1.00  0.00           C
ATOM   1200  CG  TYR A  66      49.682  53.902  77.203  1.00  0.00           C
ATOM   1201  CD1 TYR A  66      50.882  54.622  77.213  1.00  0.00           C
ATOM   1203  CE1 TYR A  66      50.922  55.982  77.543  1.00  0.00           C
ATOM   1205  CZ  TYR A  66      49.732  56.682  77.753  1.00  0.00           C
ATOM   1206  OH  TYR A  66      49.822  58.042  78.093  1.00  0.00           O
ATOM   1208  CD2 TYR A  66      48.482  54.632  77.343  1.00  0.00           C
ATOM   1210  CE2 TYR A  66      48.502  56.012  77.603  1.00  0.00           C
ATOM   1212  C   TYR A  66      49.992  50.292  78.533  1.00  0.00           C
ATOM   1213  O   TYR A  66      50.772  49.412  78.213  1.00  0.00           O
ATOM   1214  N   ASP A  67      48.822  49.972  79.153  1.00  0.00           N
ATOM   1216  CA  ASP A  67      48.412  48.572  79.393  1.00  0.00           C
ATOM   1218  CB  ASP A  67      47.522  48.382  80.653  1.00  0.00           C
ATOM   1221  CG  ASP A  67      47.682  46.982  81.233  1.00  0.00           C
ATOM   1222  OD1 ASP A  67      46.732  46.172  81.163  1.00  0.00           O
ATOM   1223  OD2 ASP A  67      48.812  46.682  81.703  1.00  0.00           O
ATOM   1224  C   ASP A  67      47.732  48.022  78.133  1.00  0.00           C
ATOM   1225  O   ASP A  67      47.662  48.702  77.113  1.00  0.00           O
ATOM   1226  N   GLY A  68      47.322  46.742  78.113  1.00  0.00           N
ATOM   1228  CA  GLY A  68      46.712  46.142  76.923  1.00  0.00           C
ATOM   1231  C   GLY A  68      47.562  45.072  76.313  1.00  0.00           C
ATOM   1232  O   GLY A  68      48.672  44.792  76.753  1.00  0.00           O
ATOM   1233  N   SER A  69      47.052  44.471  75.223  1.00  0.00           N
ATOM   1235  CA  SER A  69      47.772  43.512  74.383  1.00  0.00           C
ATOM   1237  CB  SER A  69      46.872  42.902  73.283  1.00  0.00           C
ATOM   1240  OG  SER A  69      46.372  43.882  72.383  1.00  0.00           O
ATOM   1242  C   SER A  69      48.932  44.132  73.653  1.00  0.00           C
ATOM   1243  O   SER A  69      49.942  43.472  73.393  1.00  0.00           O
ATOM   1244  N   VAL A  70      48.792  45.412  73.273  1.00  0.00           N
ATOM   1246  CA  VAL A  70      49.852  46.252  72.803  1.00  0.00           C
ATOM   1248  CB  VAL A  70      49.422  47.682  72.433  1.00  0.00           C
ATOM   1250  CG1 VAL A  70      48.252  47.582  71.463  1.00  0.00           C
ATOM   1254  CG2 VAL A  70      49.022  48.562  73.633  1.00  0.00           C
ATOM   1258  C   VAL A  70      51.082  46.232  73.673  1.00  0.00           C
ATOM   1259  O   VAL A  70      51.122  45.762  74.803  1.00  0.00           O
ATOM   1260  N   LEU A  71      52.152  46.812  73.163  1.00  0.00           N
ATOM   1262  CA  LEU A  71      53.142  47.362  74.023  1.00  0.00           C
ATOM   1264  CB  LEU A  71      54.592  46.872  73.693  1.00  0.00           C
ATOM   1267  CG  LEU A  71      54.922  45.842  72.593  1.00  0.00           C
ATOM   1269  CD1 LEU A  71      54.302  46.102  71.213  1.00  0.00           C
ATOM   1273  CD2 LEU A  71      56.452  45.862  72.423  1.00  0.00           C
ATOM   1277  C   LEU A  71      52.892  48.862  73.933  1.00  0.00           C
ATOM   1278  O   LEU A  71      52.782  49.422  72.853  1.00  0.00           O
ATOM   1279  N   MET A  72      52.812  49.572  75.083  1.00  0.00           N
ATOM   1281  CA  MET A  72      53.872  50.532  75.343  1.00  0.00           C
ATOM   1283  CB  MET A  72      55.222  49.842  74.973  1.00  0.00           C
ATOM   1286  CG  MET A  72      56.522  50.112  75.723  1.00  0.00           C
ATOM   1289  SD  MET A  72      56.702  49.162  77.293  1.00  0.00           S
ATOM   1290  CE  MET A  72      56.692  47.422  76.773  1.00  0.00           C
ATOM   1294  C   MET A  72      53.712  51.872  74.603  1.00  0.00           C
ATOM   1295  O   MET A  72      54.712  52.322  74.063  1.00  0.00           O
ATOM   1296  N   GLU A  73      52.492  52.512  74.513  1.00  0.00           N
ATOM   1298  CA  GLU A  73      52.102  53.542  73.513  1.00  0.00           C
ATOM   1300  CB  GLU A  73      51.052  54.572  74.073  1.00  0.00           C
ATOM   1303  CG  GLU A  73      50.442  55.581  73.053  1.00  0.00           C
ATOM   1306  CD  GLU A  73      49.982  56.942  73.603  1.00  0.00           C
ATOM   1307  OE1 GLU A  73      50.492  57.432  74.643  1.00  0.00           O
ATOM   1308  OE2 GLU A  73      49.112  57.562  72.903  1.00  0.00           O
ATOM   1309  C   GLU A  73      53.222  54.362  72.903  1.00  0.00           C
ATOM   1310  O   GLU A  73      53.752  55.232  73.563  1.00  0.00           O
ATOM   1311  N   GLN A  74      53.602  54.042  71.643  1.00  0.00           N
ATOM   1313  CA  GLN A  74      54.822  54.452  70.943  1.00  0.00           C
ATOM   1315  CB  GLN A  74      55.762  55.432  71.723  1.00  0.00           C
ATOM   1318  CG  GLN A  74      57.012  55.962  70.983  1.00  0.00           C
ATOM   1321  CD  GLN A  74      56.742  56.842  69.773  1.00  0.00           C
ATOM   1322  OE1 GLN A  74      57.582  57.062  68.893  1.00  0.00           O
ATOM   1323  NE2 GLN A  74      55.562  57.472  69.773  1.00  0.00           N
ATOM   1326  C   GLN A  74      55.662  53.262  70.513  1.00  0.00           C
ATOM   1327  O   GLN A  74      56.282  53.322  69.463  1.00  0.00           O
ATOM   1328  N   PRO A  75      55.662  52.132  71.213  1.00  0.00           N
ATOM   1329  CD  PRO A  75      54.632  51.172  70.753  1.00  0.00           C
ATOM   1332  CA  PRO A  75      56.892  51.372  71.543  1.00  0.00           C
ATOM   1334  CB  PRO A  75      56.762  50.092  70.723  1.00  0.00           C
ATOM   1337  CG  PRO A  75      55.272  49.792  70.763  1.00  0.00           C
ATOM   1340  C   PRO A  75      58.312  51.942  71.403  1.00  0.00           C
ATOM   1341  O   PRO A  75      59.172  51.272  70.833  1.00  0.00           O
ATOM   1342  N   VAL A  76      58.642  53.151  71.913  1.00  0.00           N
ATOM   1344  CA  VAL A  76      60.032  53.612  71.933  1.00  0.00           C
ATOM   1346  CB  VAL A  76      60.142  55.102  72.273  1.00  0.00           C
ATOM   1348  CG1 VAL A  76      59.642  55.382  73.703  1.00  0.00           C
ATOM   1352  CG2 VAL A  76      61.562  55.632  72.013  1.00  0.00           C
ATOM   1356  C   VAL A  76      60.922  52.782  72.853  1.00  0.00           C
ATOM   1357  O   VAL A  76      60.492  52.332  73.903  1.00  0.00           O
ATOM   1358  N   LYS A  77      62.202  52.522  72.513  1.00  0.00           N
ATOM   1360  CA  LYS A  77      63.102  51.752  73.363  1.00  0.00           C
ATOM   1362  CB  LYS A  77      64.192  51.052  72.533  1.00  0.00           C
ATOM   1365  CG  LYS A  77      63.612  49.882  71.723  1.00  0.00           C
ATOM   1368  CD  LYS A  77      64.612  49.302  70.723  1.00  0.00           C
ATOM   1371  CE  LYS A  77      65.942  48.972  71.393  1.00  0.00           C
ATOM   1374  NZ  LYS A  77      66.802  48.162  70.543  1.00  0.00           N
ATOM   1378  C   LYS A  77      63.702  52.432  74.583  1.00  0.00           C
ATOM   1379  O   LYS A  77      63.952  53.642  74.603  1.00  0.00           O
ATOM   1380  N   ALA A  78      63.982  51.632  75.643  1.00  0.00           N
ATOM   1382  CA  ALA A  78      64.802  52.002  76.783  1.00  0.00           C
ATOM   1384  CB  ALA A  78      64.842  50.852  77.813  1.00  0.00           C
ATOM   1388  C   ALA A  78      66.222  52.322  76.383  1.00  0.00           C
ATOM   1389  O   ALA A  78      66.832  51.582  75.613  1.00  0.00           O
ATOM   1390  N   THR A  79      66.772  53.432  76.903  1.00  0.00           N
ATOM   1392  CA  THR A  79      68.142  53.842  76.653  1.00  0.00           C
ATOM   1394  CB  THR A  79      68.422  54.662  75.353  1.00  0.00           C
ATOM   1396  OG1 THR A  79      68.422  56.092  75.473  1.00  0.00           O
ATOM   1398  CG2 THR A  79      67.462  54.312  74.203  1.00  0.00           C
ATOM   1402  C   THR A  79      68.572  54.592  77.903  1.00  0.00           C
ATOM   1403  O   THR A  79      67.802  54.812  78.823  1.00  0.00           O
ATOM   1404  N   THR A  80      69.852  54.992  78.003  1.00  0.00           N
ATOM   1406  CA  THR A  80      70.402  55.702  79.153  1.00  0.00           C
ATOM   1408  CB  THR A  80      71.902  55.472  79.263  1.00  0.00           C
ATOM   1410  OG1 THR A  80      72.432  55.842  80.523  1.00  0.00           O
ATOM   1412  CG2 THR A  80      72.712  56.242  78.193  1.00  0.00           C
ATOM   1416  C   THR A  80      70.151  57.192  79.033  1.00  0.00           C
ATOM   1417  O   THR A  80      70.462  57.962  79.933  1.00  0.00           O
ATOM   1418  N   GLY A  81      69.572  57.602  77.893  1.00  0.00           N
ATOM   1420  CA  GLY A  81      69.172  58.962  77.603  1.00  0.00           C
ATOM   1423  C   GLY A  81      67.692  59.132  77.733  1.00  0.00           C
ATOM   1424  O   GLY A  81      67.152  60.192  77.423  1.00  0.00           O
ATOM   1425  N   THR A  82      66.982  58.081  78.183  1.00  0.00           N
ATOM   1427  CA  THR A  82      65.552  58.172  78.403  1.00  0.00           C
ATOM   1429  CB  THR A  82      64.792  56.872  78.163  1.00  0.00           C
ATOM   1431  OG1 THR A  82      65.122  55.792  79.023  1.00  0.00           O
ATOM   1433  CG2 THR A  82      65.162  56.372  76.773  1.00  0.00           C
ATOM   1437  C   THR A  82      65.292  58.792  79.763  1.00  0.00           C
ATOM   1438  O   THR A  82      65.982  58.502  80.733  1.00  0.00           O
ATOM   1439  N   LEU A  83      64.282  59.682  79.833  1.00  0.00           N
ATOM   1441  CA  LEU A  83      64.172  60.752  80.813  1.00  0.00           C
ATOM   1443  CB  LEU A  83      64.032  62.092  80.003  1.00  0.00           C
ATOM   1446  CG  LEU A  83      64.232  63.452  80.723  1.00  0.00           C
ATOM   1448  CD1 LEU A  83      63.882  63.442  82.193  1.00  0.00           C
ATOM   1452  CD2 LEU A  83      65.652  64.011  80.643  1.00  0.00           C
ATOM   1456  C   LEU A  83      62.952  60.472  81.703  1.00  0.00           C
ATOM   1457  O   LEU A  83      61.822  60.272  81.243  1.00  0.00           O
ATOM   1458  N   TYR A  84      63.142  60.422  83.033  1.00  0.00           N
ATOM   1460  CA  TYR A  84      62.152  59.972  83.993  1.00  0.00           C
ATOM   1462  CB  TYR A  84      62.602  58.682  84.733  1.00  0.00           C
ATOM   1465  CG  TYR A  84      62.872  57.512  83.813  1.00  0.00           C
ATOM   1466  CD1 TYR A  84      64.052  57.482  83.043  1.00  0.00           C
ATOM   1468  CE1 TYR A  84      64.442  56.322  82.363  1.00  0.00           C
ATOM   1470  CZ  TYR A  84      63.632  55.182  82.383  1.00  0.00           C
ATOM   1471  OH  TYR A  84      64.052  54.052  81.653  1.00  0.00           O
ATOM   1473  CD2 TYR A  84      62.082  56.352  83.853  1.00  0.00           C
ATOM   1475  CE2 TYR A  84      62.462  55.192  83.143  1.00  0.00           C
ATOM   1477  C   TYR A  84      61.902  61.072  85.013  1.00  0.00           C
ATOM   1478  O   TYR A  84      62.722  61.952  85.223  1.00  0.00           O
ATOM   1479  N   ASP A  85      60.722  61.042  85.683  1.00  0.00           N
ATOM   1481  CA  ASP A  85      60.332  61.932  86.763  1.00  0.00           C
ATOM   1483  CB  ASP A  85      58.762  61.842  86.923  1.00  0.00           C
ATOM   1486  CG  ASP A  85      58.072  62.702  87.993  1.00  0.00           C
ATOM   1487  OD1 ASP A  85      58.732  63.362  88.833  1.00  0.00           O
ATOM   1488  OD2 ASP A  85      56.812  62.672  88.023  1.00  0.00           O
ATOM   1489  C   ASP A  85      61.072  61.532  88.043  1.00  0.00           C
ATOM   1490  O   ASP A  85      60.902  60.422  88.543  1.00  0.00           O
ATOM   1491  N   LEU A  86      61.912  62.402  88.633  1.00  0.00           N
ATOM   1493  CA  LEU A  86      62.502  62.171  89.943  1.00  0.00           C
ATOM   1495  CB  LEU A  86      63.972  62.642  90.173  1.00  0.00           C
ATOM   1498  CG  LEU A  86      64.632  63.401  89.033  1.00  0.00           C
ATOM   1500  CD1 LEU A  86      65.872  64.212  89.423  1.00  0.00           C
ATOM   1504  CD2 LEU A  86      65.052  62.422  87.973  1.00  0.00           C
ATOM   1508  C   LEU A  86      61.642  62.842  90.953  1.00  0.00           C
ATOM   1509  O   LEU A  86      61.942  63.922  91.473  1.00  0.00           O
ATOM   1510  N   ALA A  87      60.512  62.202  91.303  1.00  0.00           N
ATOM   1512  CA  ALA A  87      59.502  62.792  92.133  1.00  0.00           C
ATOM   1514  CB  ALA A  87      58.302  61.831  92.203  1.00  0.00           C
ATOM   1518  C   ALA A  87      60.062  63.081  93.513  1.00  0.00           C
ATOM   1519  O   ALA A  87      60.542  64.172  93.823  1.00  0.00           O
ATOM   1520  N   SER A  88      60.102  62.102  94.413  1.00  0.00           N
ATOM   1522  CA  SER A  88      60.612  62.382  95.743  1.00  0.00           C
ATOM   1524  CB  SER A  88      60.012  61.432  96.823  1.00  0.00           C
ATOM   1527  OG  SER A  88      58.642  61.772  97.043  1.00  0.00           O
ATOM   1529  C   SER A  88      62.132  62.552  95.773  1.00  0.00           C
ATOM   1530  O   SER A  88      62.682  63.212  96.653  1.00  0.00           O
ATOM   1531  N   ASN A  89      62.852  62.082  94.733  1.00  0.00           N
ATOM   1533  CA  ASN A  89      64.292  62.182  94.713  1.00  0.00           C
ATOM   1535  CB  ASN A  89      64.902  61.332  93.613  1.00  0.00           C
ATOM   1538  CG  ASN A  89      64.682  59.882  93.923  1.00  0.00           C
ATOM   1539  OD1 ASN A  89      65.052  59.382  94.993  1.00  0.00           O
ATOM   1540  ND2 ASN A  89      64.082  59.172  92.953  1.00  0.00           N
ATOM   1543  C   ASN A  89      64.812  63.592  94.553  1.00  0.00           C
ATOM   1544  O   ASN A  89      65.912  63.902  95.023  1.00  0.00           O
ATOM   1545  N   THR A  90      63.982  64.522  94.013  1.00  0.00           N
ATOM   1547  CA  THR A  90      64.242  65.971  93.943  1.00  0.00           C
ATOM   1549  CB  THR A  90      63.022  66.822  93.563  1.00  0.00           C
ATOM   1551  OG1 THR A  90      62.412  66.442  92.333  1.00  0.00           O
ATOM   1553  CG2 THR A  90      63.462  68.272  93.323  1.00  0.00           C
ATOM   1557  C   THR A  90      64.772  66.542  95.263  1.00  0.00           C
ATOM   1558  O   THR A  90      65.632  67.422  95.273  1.00  0.00           O
ATOM   1559  N   LYS A  91      64.302  65.971  96.413  1.00  0.00           N
ATOM   1561  CA  LYS A  91      64.722  66.322  97.753  1.00  0.00           C
ATOM   1563  CB  LYS A  91      64.082  65.372  98.803  1.00  0.00           C
ATOM   1566  CG  LYS A  91      62.702  65.802  99.303  1.00  0.00           C
ATOM   1569  CD  LYS A  91      61.482  65.462  98.443  1.00  0.00           C
ATOM   1572  CE  LYS A  91      60.692  64.222  98.873  1.00  0.00           C
ATOM   1575  NZ  LYS A  91      59.352  64.261  98.243  1.00  0.00           N
ATOM   1579  C   LYS A  91      66.222  66.382  98.013  1.00  0.00           C
ATOM   1580  O   LYS A  91      66.702  67.302  98.663  1.00  0.00           O
ATOM   1581  N   MET A  92      66.992  65.412  97.503  1.00  0.00           N
ATOM   1583  CA  MET A  92      68.422  65.322  97.703  1.00  0.00           C
ATOM   1585  CB  MET A  92      68.962  64.011  97.043  1.00  0.00           C
ATOM   1588  CG  MET A  92      70.462  63.752  97.273  1.00  0.00           C
ATOM   1591  SD  MET A  92      71.272  62.692  96.063  1.00  0.00           S
ATOM   1592  CE  MET A  92      72.892  63.492  96.293  1.00  0.00           C
ATOM   1596  C   MET A  92      69.172  66.522  97.143  1.00  0.00           C
ATOM   1597  O   MET A  92      70.072  67.081  97.743  1.00  0.00           O
ATOM   1598  N   TYR A  93      68.831  66.962  95.943  1.00  0.00           N
ATOM   1600  CA  TYR A  93      69.842  67.462  95.023  1.00  0.00           C
ATOM   1602  CB  TYR A  93      69.572  66.682  93.743  1.00  0.00           C
ATOM   1605  CG  TYR A  93      70.102  67.182  92.443  1.00  0.00           C
ATOM   1606  CD1 TYR A  93      69.262  67.192  91.323  1.00  0.00           C
ATOM   1608  CE1 TYR A  93      69.772  67.502  90.073  1.00  0.00           C
ATOM   1610  CZ  TYR A  93      71.132  67.782  89.933  1.00  0.00           C
ATOM   1611  OH  TYR A  93      71.672  67.932  88.663  1.00  0.00           O
ATOM   1613  CD2 TYR A  93      71.442  67.562  92.313  1.00  0.00           C
ATOM   1615  CE2 TYR A  93      71.962  67.832  91.043  1.00  0.00           C
ATOM   1617  C   TYR A  93      69.772  68.942  94.813  1.00  0.00           C
ATOM   1618  O   TYR A  93      70.652  69.692  95.193  1.00  0.00           O
ATOM   1619  N   ALA A  94      68.652  69.382  94.213  1.00  0.00           N
ATOM   1621  CA  ALA A  94      68.422  70.761  93.903  1.00  0.00           C
ATOM   1623  CB  ALA A  94      67.452  70.862  92.713  1.00  0.00           C
ATOM   1627  C   ALA A  94      67.782  71.412  95.073  1.00  0.00           C
ATOM   1628  O   ALA A  94      67.292  72.532  95.023  1.00  0.00           O
ATOM   1629  N   THR A  95      67.752  70.692  96.193  1.00  0.00           N
ATOM   1631  CA  THR A  95      67.132  71.202  97.373  1.00  0.00           C
ATOM   1633  CB  THR A  95      65.652  70.842  97.373  1.00  0.00           C
ATOM   1635  OG1 THR A  95      65.232  69.902  98.353  1.00  0.00           O
ATOM   1637  CG2 THR A  95      64.912  72.151  97.603  1.00  0.00           C
ATOM   1641  C   THR A  95      68.022  70.892  98.533  1.00  0.00           C
ATOM   1642  O   THR A  95      68.712  71.822  98.963  1.00  0.00           O
ATOM   1643  N   ASN A  96      68.142  69.651  99.073  1.00  0.00           N
ATOM   1645  CA  ASN A  96      69.042  69.392 100.193  1.00  0.00           C
ATOM   1647  CB  ASN A  96      68.992  67.912 100.723  1.00  0.00           C
ATOM   1650  CG  ASN A  96      69.982  67.592 101.853  1.00  0.00           C
ATOM   1651  OD1 ASN A  96      70.742  66.622 101.833  1.00  0.00           O
ATOM   1652  ND2 ASN A  96      69.992  68.442 102.903  1.00  0.00           N
ATOM   1655  C   ASN A  96      70.471  69.852  99.923  1.00  0.00           C
ATOM   1656  O   ASN A  96      70.962  70.721 100.623  1.00  0.00           O
ATOM   1657  N   PHE A  97      71.132  69.382  98.853  1.00  0.00           N
ATOM   1659  CA  PHE A  97      72.452  69.852  98.463  1.00  0.00           C
ATOM   1661  CB  PHE A  97      73.152  68.882  97.473  1.00  0.00           C
ATOM   1664  CG  PHE A  97      73.532  67.722  98.313  1.00  0.00           C
ATOM   1665  CD1 PHE A  97      74.422  67.922  99.363  1.00  0.00           C
ATOM   1667  CE1 PHE A  97      74.452  67.011 100.423  1.00  0.00           C
ATOM   1669  CZ  PHE A  97      73.652  65.872 100.413  1.00  0.00           C
ATOM   1671  CD2 PHE A  97      72.852  66.501  98.213  1.00  0.00           C
ATOM   1673  CE2 PHE A  97      72.862  65.592  99.283  1.00  0.00           C
ATOM   1675  C   PHE A  97      72.632  71.292  98.053  1.00  0.00           C
ATOM   1676  O   PHE A  97      73.602  71.932  98.453  1.00  0.00           O
ATOM   1677  N   ALA A  98      71.682  71.862  97.303  1.00  0.00           N
ATOM   1679  CA  ALA A  98      71.692  73.261  96.933  1.00  0.00           C
ATOM   1681  CB  ALA A  98      70.422  73.522  96.113  1.00  0.00           C
ATOM   1685  C   ALA A  98      71.762  74.192  98.133  1.00  0.00           C
ATOM   1686  O   ALA A  98      72.532  75.162  98.163  1.00  0.00           O
ATOM   1687  N   LEU A  99      71.002  73.852  99.173  1.00  0.00           N
ATOM   1689  CA  LEU A  99      71.112  74.442 100.473  1.00  0.00           C
ATOM   1691  CB  LEU A  99      70.092  73.712 101.343  1.00  0.00           C
ATOM   1694  CG  LEU A  99      69.662  74.412 102.613  1.00  0.00           C
ATOM   1696  CD1 LEU A  99      70.712  74.542 103.723  1.00  0.00           C
ATOM   1700  CD2 LEU A  99      69.032  75.761 102.233  1.00  0.00           C
ATOM   1704  C   LEU A  99      72.462  74.292 101.153  1.00  0.00           C
ATOM   1705  O   LEU A  99      73.012  75.252 101.683  1.00  0.00           O
ATOM   1706  N   GLN A 100      73.062  73.092 101.143  1.00  0.00           N
ATOM   1708  CA  GLN A 100      74.262  72.862 101.933  1.00  0.00           C
ATOM   1710  CB  GLN A 100      74.532  71.342 102.113  1.00  0.00           C
ATOM   1713  CG  GLN A 100      73.362  70.552 102.743  1.00  0.00           C
ATOM   1716  CD  GLN A 100      72.682  71.262 103.913  1.00  0.00           C
ATOM   1717  OE1 GLN A 100      73.302  72.002 104.673  1.00  0.00           O
ATOM   1718  NE2 GLN A 100      71.362  71.062 104.073  1.00  0.00           N
ATOM   1721  C   GLN A 100      75.482  73.532 101.333  1.00  0.00           C
ATOM   1722  O   GLN A 100      76.492  73.782 102.003  1.00  0.00           O
ATOM   1723  N   LYS A 101      75.412  73.922 100.053  1.00  0.00           N
ATOM   1725  CA  LYS A 101      76.362  74.861  99.503  1.00  0.00           C
ATOM   1727  CB  LYS A 101      76.122  75.032  97.993  1.00  0.00           C
ATOM   1730  CG  LYS A 101      77.102  75.971  97.293  1.00  0.00           C
ATOM   1733  CD  LYS A 101      78.552  75.452  97.373  1.00  0.00           C
ATOM   1736  CE  LYS A 101      79.532  76.502  96.873  1.00  0.00           C
ATOM   1739  NZ  LYS A 101      80.902  75.971  96.773  1.00  0.00           N
ATOM   1743  C   LYS A 101      76.322  76.242 100.173  1.00  0.00           C
ATOM   1744  O   LYS A 101      77.342  76.791 100.563  1.00  0.00           O
ATOM   1745  N   LEU A 102      75.112  76.791 100.353  1.00  0.00           N
ATOM   1747  CA  LEU A 102      74.852  78.052 101.013  1.00  0.00           C
ATOM   1749  CB  LEU A 102      73.352  78.401 100.923  1.00  0.00           C
ATOM   1752  CG  LEU A 102      72.852  78.522  99.473  1.00  0.00           C
ATOM   1754  CD1 LEU A 102      71.322  78.572  99.473  1.00  0.00           C
ATOM   1758  CD2 LEU A 102      73.462  79.752  98.793  1.00  0.00           C
ATOM   1762  C   LEU A 102      75.232  78.041 102.463  1.00  0.00           C
ATOM   1763  O   LEU A 102      75.732  79.022 103.013  1.00  0.00           O
ATOM   1764  N   MET A 103      74.992  76.892 103.113  1.00  0.00           N
ATOM   1766  CA  MET A 103      75.462  76.622 104.453  1.00  0.00           C
ATOM   1768  CB  MET A 103      74.962  75.242 104.923  1.00  0.00           C
ATOM   1771  CG  MET A 103      75.262  74.972 106.413  1.00  0.00           C
ATOM   1774  SD  MET A 103      74.642  73.382 107.033  1.00  0.00           S
ATOM   1775  CE  MET A 103      76.011  72.342 106.513  1.00  0.00           C
ATOM   1779  C   MET A 103      76.972  76.721 104.533  1.00  0.00           C
ATOM   1780  O   MET A 103      77.482  77.492 105.343  1.00  0.00           O
ATOM   1781  N   SER A 104      77.742  76.081 103.623  1.00  0.00           N
ATOM   1783  CA  SER A 104      79.212  76.192 103.613  1.00  0.00           C
ATOM   1785  CB  SER A 104      79.902  75.342 102.533  1.00  0.00           C
ATOM   1788  OG  SER A 104      79.761  73.962 102.853  1.00  0.00           O
ATOM   1790  C   SER A 104      79.742  77.592 103.463  1.00  0.00           C
ATOM   1791  O   SER A 104      80.751  77.991 104.053  1.00  0.00           O
ATOM   1792  N   GLU A 105      79.052  78.401 102.663  1.00  0.00           N
ATOM   1794  CA  GLU A 105      79.422  79.782 102.463  1.00  0.00           C
ATOM   1796  CB  GLU A 105      78.602  80.331 101.303  1.00  0.00           C
ATOM   1799  CG  GLU A 105      78.962  79.712  99.933  1.00  0.00           C
ATOM   1802  CD  GLU A 105      77.942  80.132  98.883  1.00  0.00           C
ATOM   1803  OE1 GLU A 105      77.122  81.042  99.203  1.00  0.00           O
ATOM   1804  OE2 GLU A 105      78.022  79.601  97.763  1.00  0.00           O
ATOM   1805  C   GLU A 105      79.142  80.702 103.643  1.00  0.00           C
ATOM   1806  O   GLU A 105      79.582  81.852 103.623  1.00  0.00           O
ATOM   1807  N   GLY A 106      78.362  80.261 104.643  1.00  0.00           N
ATOM   1809  CA  GLY A 106      77.852  81.162 105.663  1.00  0.00           C
ATOM   1812  C   GLY A 106      76.852  82.142 105.103  1.00  0.00           C
ATOM   1813  O   GLY A 106      76.902  83.342 105.363  1.00  0.00           O
ATOM   1814  N   LYS A 107      75.942  81.641 104.253  1.00  0.00           N
ATOM   1816  CA  LYS A 107      74.742  82.362 103.853  1.00  0.00           C
ATOM   1818  CB  LYS A 107      74.432  82.142 102.353  1.00  0.00           C
ATOM   1821  CG  LYS A 107      75.512  82.642 101.393  1.00  0.00           C
ATOM   1824  CD  LYS A 107      75.792  84.141 101.543  1.00  0.00           C
ATOM   1827  CE  LYS A 107      76.782  84.671 100.503  1.00  0.00           C
ATOM   1830  NZ  LYS A 107      78.032  83.892 100.593  1.00  0.00           N
ATOM   1834  C   LYS A 107      73.522  81.832 104.583  1.00  0.00           C
ATOM   1835  O   LYS A 107      72.462  82.462 104.553  1.00  0.00           O
ATOM   1836  N   LEU A 108      73.642  80.681 105.253  1.00  0.00           N
ATOM   1838  CA  LEU A 108      72.532  80.072 105.903  1.00  0.00           C
ATOM   1840  CB  LEU A 108      71.772  79.251 104.853  1.00  0.00           C
ATOM   1843  CG  LEU A 108      70.352  78.912 105.293  1.00  0.00           C
ATOM   1845  CD1 LEU A 108      69.392  80.002 104.843  1.00  0.00           C
ATOM   1849  CD2 LEU A 108      69.972  77.592 104.673  1.00  0.00           C
ATOM   1853  C   LEU A 108      73.012  79.141 106.993  1.00  0.00           C
ATOM   1854  O   LEU A 108      74.072  78.522 106.883  1.00  0.00           O
ATOM   1855  N   HIS A 109      72.222  79.002 108.073  1.00  0.00           N
ATOM   1857  CA  HIS A 109      72.532  78.172 109.223  1.00  0.00           C
ATOM   1859  CB  HIS A 109      72.592  79.011 110.523  1.00  0.00           C
ATOM   1862  ND1 HIS A 109      74.972  79.652 110.533  1.00  0.00           N
ATOM   1863  CG  HIS A 109      73.652  80.042 110.433  1.00  0.00           C
ATOM   1864  CE1 HIS A 109      75.662  80.772 110.473  1.00  0.00           C
ATOM   1866  NE2 HIS A 109      74.862  81.852 110.363  1.00  0.00           N
ATOM   1868  CD2 HIS A 109      73.562  81.392 110.333  1.00  0.00           C
ATOM   1870  C   HIS A 109      71.422  77.182 109.453  1.00  0.00           C
ATOM   1871  O   HIS A 109      70.272  77.532 109.223  1.00  0.00           O
ATOM   1872  N   PRO A 110      71.652  75.962 109.943  1.00  0.00           N
ATOM   1873  CD  PRO A 110      72.942  75.281 109.813  1.00  0.00           C
ATOM   1876  CA  PRO A 110      70.562  75.042 110.253  1.00  0.00           C
ATOM   1878  CB  PRO A 110      71.282  73.712 110.563  1.00  0.00           C
ATOM   1881  CG  PRO A 110      72.632  73.792 109.853  1.00  0.00           C
ATOM   1884  C   PRO A 110      69.722  75.471 111.443  1.00  0.00           C
ATOM   1885  O   PRO A 110      68.542  75.141 111.493  1.00  0.00           O
ATOM   1886  N   ASP A 111      70.322  76.172 112.433  1.00  0.00           N
ATOM   1888  CA  ASP A 111      69.652  76.662 113.633  1.00  0.00           C
ATOM   1890  CB  ASP A 111      70.722  77.221 114.603  1.00  0.00           C
ATOM   1893  CG  ASP A 111      70.122  77.982 115.773  1.00  0.00           C
ATOM   1894  OD1 ASP A 111      69.852  79.202 115.633  1.00  0.00           O
ATOM   1895  OD2 ASP A 111      69.802  77.302 116.793  1.00  0.00           O
ATOM   1896  C   ASP A 111      68.532  77.652 113.323  1.00  0.00           C
ATOM   1897  O   ASP A 111      67.462  77.632 113.933  1.00  0.00           O
ATOM   1898  N   ASP A 112      68.772  78.541 112.353  1.00  0.00           N
ATOM   1900  CA  ASP A 112      67.902  79.622 111.983  1.00  0.00           C
ATOM   1902  CB  ASP A 112      68.422  80.322 110.713  1.00  0.00           C
ATOM   1905  CG  ASP A 112      69.432  81.401 110.973  1.00  0.00           C
ATOM   1906  OD1 ASP A 112      69.802  81.662 112.143  1.00  0.00           O
ATOM   1907  OD2 ASP A 112      69.761  82.092 109.983  1.00  0.00           O
ATOM   1908  C   ASP A 112      66.471  79.181 111.703  1.00  0.00           C
ATOM   1909  O   ASP A 112      66.202  78.261 110.933  1.00  0.00           O
ATOM   1910  N   ARG A 113      65.502  79.881 112.323  1.00  0.00           N
ATOM   1912  CA  ARG A 113      64.112  79.671 111.993  1.00  0.00           C
ATOM   1914  CB  ARG A 113      63.122  80.272 113.033  1.00  0.00           C
ATOM   1917  CG  ARG A 113      63.112  81.802 113.203  1.00  0.00           C
ATOM   1920  CD  ARG A 113      61.992  82.241 114.163  1.00  0.00           C
ATOM   1923  NE  ARG A 113      61.962  83.731 114.233  1.00  0.00           N
ATOM   1925  CZ  ARG A 113      61.102  84.421 114.973  1.00  0.00           C
ATOM   1926  NH1 ARG A 113      60.152  83.871 115.683  1.00  0.00           N
ATOM   1929  NH2 ARG A 113      61.212  85.732 115.003  1.00  0.00           N
ATOM   1932  C   ARG A 113      63.752  80.132 110.593  1.00  0.00           C
ATOM   1933  O   ARG A 113      64.152  81.201 110.143  1.00  0.00           O
ATOM   1934  N   ILE A 114      62.892  79.352 109.913  1.00  0.00           N
ATOM   1936  CA  ILE A 114      62.362  79.652 108.593  1.00  0.00           C
ATOM   1938  CB  ILE A 114      61.472  78.532 108.103  1.00  0.00           C
ATOM   1940  CG2 ILE A 114      60.812  78.882 106.763  1.00  0.00           C
ATOM   1944  CG1 ILE A 114      62.292  77.242 107.963  1.00  0.00           C
ATOM   1947  CD  ILE A 114      63.452  77.331 106.973  1.00  0.00           C
ATOM   1951  C   ILE A 114      61.622  80.951 108.523  1.00  0.00           C
ATOM   1952  O   ILE A 114      61.682  81.672 107.523  1.00  0.00           O
ATOM   1953  N   ALA A 115      60.972  81.341 109.633  1.00  0.00           N
ATOM   1955  CA  ALA A 115      60.382  82.651 109.793  1.00  0.00           C
ATOM   1957  CB  ALA A 115      59.862  82.842 111.223  1.00  0.00           C
ATOM   1961  C   ALA A 115      61.282  83.841 109.433  1.00  0.00           C
ATOM   1962  O   ALA A 115      60.802  84.862 108.983  1.00  0.00           O
ATOM   1963  N   LYS A 116      62.622  83.742 109.583  1.00  0.00           N
ATOM   1965  CA  LYS A 116      63.542  84.741 109.063  1.00  0.00           C
ATOM   1967  CB  LYS A 116      64.992  84.402 109.463  1.00  0.00           C
ATOM   1970  CG  LYS A 116      65.322  84.542 110.963  1.00  0.00           C
ATOM   1973  CD  LYS A 116      66.752  84.052 111.283  1.00  0.00           C
ATOM   1976  CE  LYS A 116      67.132  84.141 112.763  1.00  0.00           C
ATOM   1979  NZ  LYS A 116      68.522  83.742 113.003  1.00  0.00           N
ATOM   1983  C   LYS A 116      63.492  84.981 107.553  1.00  0.00           C
ATOM   1984  O   LYS A 116      63.582  86.122 107.113  1.00  0.00           O
ATOM   1985  N   TYR A 117      63.342  83.901 106.743  1.00  0.00           N
ATOM   1987  CA  TYR A 117      63.302  83.971 105.293  1.00  0.00           C
ATOM   1989  CB  TYR A 117      63.892  82.712 104.633  1.00  0.00           C
ATOM   1992  CG  TYR A 117      65.362  82.791 104.813  1.00  0.00           C
ATOM   1993  CD1 TYR A 117      66.042  83.852 104.193  1.00  0.00           C
ATOM   1995  CE1 TYR A 117      67.382  84.081 104.483  1.00  0.00           C
ATOM   1997  CZ  TYR A 117      68.072  83.232 105.363  1.00  0.00           C
ATOM   1998  OH  TYR A 117      69.402  83.542 105.683  1.00  0.00           O
ATOM   2000  CD2 TYR A 117      66.052  81.902 105.643  1.00  0.00           C
ATOM   2002  CE2 TYR A 117      67.402  82.132 105.903  1.00  0.00           C
ATOM   2004  C   TYR A 117      61.922  84.081 104.723  1.00  0.00           C
ATOM   2005  O   TYR A 117      61.712  84.682 103.673  1.00  0.00           O
ATOM   2006  N   ILE A 118      60.952  83.472 105.413  1.00  0.00           N
ATOM   2008  CA  ILE A 118      59.562  83.572 105.023  1.00  0.00           C
ATOM   2010  CB  ILE A 118      59.022  82.311 104.373  1.00  0.00           C
ATOM   2012  CG2 ILE A 118      57.582  82.591 103.923  1.00  0.00           C
ATOM   2016  CG1 ILE A 118      59.872  81.891 103.163  1.00  0.00           C
ATOM   2019  CD  ILE A 118      60.812  80.751 103.523  1.00  0.00           C
ATOM   2023  C   ILE A 118      58.792  83.911 106.283  1.00  0.00           C
ATOM   2024  O   ILE A 118      58.572  83.031 107.113  1.00  0.00           O
ATOM   2025  N   PRO A 119      58.332  85.151 106.483  1.00  0.00           N
ATOM   2026  CD  PRO A 119      58.892  86.292 105.743  1.00  0.00           C
ATOM   2029  CA  PRO A 119      57.792  85.571 107.783  1.00  0.00           C
ATOM   2031  CB  PRO A 119      57.612  87.071 107.563  1.00  0.00           C
ATOM   2034  CG  PRO A 119      58.822  87.451 106.723  1.00  0.00           C
ATOM   2037  C   PRO A 119      56.482  84.932 108.173  1.00  0.00           C
ATOM   2038  O   PRO A 119      56.052  85.062 109.313  1.00  0.00           O
ATOM   2039  N   GLY A 120      55.852  84.232 107.213  1.00  0.00           N
ATOM   2041  CA  GLY A 120      54.602  83.512 107.353  1.00  0.00           C
ATOM   2044  C   GLY A 120      54.662  82.252 108.143  1.00  0.00           C
ATOM   2045  O   GLY A 120      53.632  81.702 108.503  1.00  0.00           O
ATOM   2046  N   PHE A 121      55.882  81.751 108.423  1.00  0.00           N
ATOM   2048  CA  PHE A 121      56.082  80.552 109.213  1.00  0.00           C
ATOM   2050  CB  PHE A 121      57.292  79.701 108.703  1.00  0.00           C
ATOM   2053  CG  PHE A 121      56.982  79.081 107.373  1.00  0.00           C
ATOM   2054  CD1 PHE A 121      56.632  77.722 107.263  1.00  0.00           C
ATOM   2056  CE1 PHE A 121      56.272  77.172 106.023  1.00  0.00           C
ATOM   2058  CZ  PHE A 121      56.302  77.971 104.873  1.00  0.00           C
ATOM   2060  CD2 PHE A 121      57.052  79.852 106.203  1.00  0.00           C
ATOM   2062  CE2 PHE A 121      56.712  79.302 104.963  1.00  0.00           C
ATOM   2064  C   PHE A 121      56.302  80.892 110.673  1.00  0.00           C
ATOM   2065  O   PHE A 121      56.482  80.002 111.503  1.00  0.00           O
ATOM   2066  N   ALA A 122      56.272  82.182 111.043  1.00  0.00           N
ATOM   2068  CA  ALA A 122      56.262  82.581 112.433  1.00  0.00           C
ATOM   2070  CB  ALA A 122      56.452  84.102 112.543  1.00  0.00           C
ATOM   2074  C   ALA A 122      55.012  82.152 113.213  1.00  0.00           C
ATOM   2075  O   ALA A 122      55.092  81.712 114.353  1.00  0.00           O
ATOM   2076  N   ASP A 123      53.832  82.302 112.583  1.00  0.00           N
ATOM   2078  CA  ASP A 123      52.552  82.302 113.263  1.00  0.00           C
ATOM   2080  CB  ASP A 123      51.742  83.602 112.903  1.00  0.00           C
ATOM   2083  CG  ASP A 123      52.352  84.932 113.363  1.00  0.00           C
ATOM   2084  OD1 ASP A 123      53.412  84.912 114.023  1.00  0.00           O
ATOM   2085  OD2 ASP A 123      51.742  85.991 113.073  1.00  0.00           O
ATOM   2086  C   ASP A 123      51.712  81.052 112.913  1.00  0.00           C
ATOM   2087  O   ASP A 123      50.512  81.182 112.733  1.00  0.00           O
ATOM   2088  N   SER A 124      52.272  79.822 112.733  1.00  0.00           N
ATOM   2090  CA  SER A 124      51.572  78.662 112.143  1.00  0.00           C
ATOM   2092  CB  SER A 124      52.552  77.672 111.433  1.00  0.00           C
ATOM   2095  OG  SER A 124      53.562  77.142 112.303  1.00  0.00           O
ATOM   2097  C   SER A 124      50.642  77.831 113.063  1.00  0.00           C
ATOM   2098  O   SER A 124      51.142  77.322 114.073  1.00  0.00           O
ATOM   2099  N   PRO A 125      49.322  77.612 112.803  1.00  0.00           N
ATOM   2100  CD  PRO A 125      48.562  78.812 112.403  1.00  0.00           C
ATOM   2103  CA  PRO A 125      48.522  76.931 113.843  1.00  0.00           C
ATOM   2105  CB  PRO A 125      48.172  78.132 114.743  1.00  0.00           C
ATOM   2108  CG  PRO A 125      47.962  79.302 113.743  1.00  0.00           C
ATOM   2111  C   PRO A 125      47.222  76.282 113.313  1.00  0.00           C
ATOM   2112  O   PRO A 125      46.712  76.592 112.243  1.00  0.00           O
ATOM   2113  N   ASN A 126      46.622  75.292 114.023  1.00  0.00           N
ATOM   2115  CA  ASN A 126      45.312  74.831 113.593  1.00  0.00           C
ATOM   2117  CB  ASN A 126      45.452  73.772 112.453  1.00  0.00           C
ATOM   2120  CG  ASN A 126      44.282  72.802 112.283  1.00  0.00           C
ATOM   2121  OD1 ASN A 126      44.442  71.582 112.353  1.00  0.00           O
ATOM   2122  ND2 ASN A 126      43.052  73.322 112.073  1.00  0.00           N
ATOM   2125  C   ASN A 126      44.492  74.342 114.753  1.00  0.00           C
ATOM   2126  O   ASN A 126      44.912  73.442 115.473  1.00  0.00           O
ATOM   2127  N   ASP A 127      43.262  74.912 114.923  1.00  0.00           N
ATOM   2129  CA  ASP A 127      42.302  74.592 115.973  1.00  0.00           C
ATOM   2131  CB  ASP A 127      41.982  73.062 116.043  1.00  0.00           C
ATOM   2134  CG  ASP A 127      40.582  72.692 116.533  1.00  0.00           C
ATOM   2135  OD1 ASP A 127      39.572  73.292 116.093  1.00  0.00           O
ATOM   2136  OD2 ASP A 127      40.522  71.592 117.163  1.00  0.00           O
ATOM   2137  C   ASP A 127      42.732  75.292 117.263  1.00  0.00           C
ATOM   2138  O   ASP A 127      42.012  76.111 117.833  1.00  0.00           O
ATOM   2139  N   THR A 128      44.012  75.112 117.623  1.00  0.00           N
ATOM   2141  CA  THR A 128      45.032  76.142 117.773  1.00  0.00           C
ATOM   2143  CB  THR A 128      44.612  77.522 118.343  1.00  0.00           C
ATOM   2145  OG1 THR A 128      45.552  78.212 119.153  1.00  0.00           O
ATOM   2147  CG2 THR A 128      44.352  78.452 117.143  1.00  0.00           C
ATOM   2151  C   THR A 128      46.272  75.432 118.263  1.00  0.00           C
ATOM   2152  O   THR A 128      46.742  74.552 117.543  1.00  0.00           O
ATOM   2153  N   ILE A 129      46.832  75.792 119.413  1.00  0.00           N
ATOM   2155  CA  ILE A 129      48.202  75.512 119.833  1.00  0.00           C
ATOM   2157  CB  ILE A 129      48.612  74.062 120.193  1.00  0.00           C
ATOM   2159  CG2 ILE A 129      47.392  73.162 120.503  1.00  0.00           C
ATOM   2163  CG1 ILE A 129      49.672  73.352 119.293  1.00  0.00           C
ATOM   2166  CD  ILE A 129      49.222  72.862 117.913  1.00  0.00           C
ATOM   2170  C   ILE A 129      49.222  76.362 119.063  1.00  0.00           C
ATOM   2171  O   ILE A 129      49.442  76.242 117.853  1.00  0.00           O
ATOM   2172  N   LYS A 130      49.872  77.291 119.803  1.00  0.00           N
ATOM   2174  CA  LYS A 130      51.062  77.971 119.353  1.00  0.00           C
ATOM   2176  CB  LYS A 130      51.552  79.052 120.353  1.00  0.00           C
ATOM   2179  CG  LYS A 130      50.482  80.052 120.793  1.00  0.00           C
ATOM   2182  CD  LYS A 130      51.022  81.142 121.743  1.00  0.00           C
ATOM   2185  CE  LYS A 130      51.922  82.182 121.063  1.00  0.00           C
ATOM   2188  NZ  LYS A 130      52.152  83.292 122.003  1.00  0.00           N
ATOM   2192  C   LYS A 130      52.192  76.992 119.183  1.00  0.00           C
ATOM   2193  O   LYS A 130      52.302  76.032 119.943  1.00  0.00           O
ATOM   2194  N   GLY A 131      53.102  77.221 118.223  1.00  0.00           N
ATOM   2196  CA  GLY A 131      54.372  76.522 118.233  1.00  0.00           C
ATOM   2199  C   GLY A 131      55.172  76.802 119.473  1.00  0.00           C
ATOM   2200  O   GLY A 131      55.412  77.942 119.853  1.00  0.00           O
ATOM   2201  N   LYS A 132      55.592  75.742 120.163  1.00  0.00           N
ATOM   2203  CA  LYS A 132      56.542  75.882 121.253  1.00  0.00           C
ATOM   2205  CB  LYS A 132      56.742  74.511 121.933  1.00  0.00           C
ATOM   2208  CG  LYS A 132      55.532  73.972 122.713  1.00  0.00           C
ATOM   2211  CD  LYS A 132      55.952  72.722 123.503  1.00  0.00           C
ATOM   2214  CE  LYS A 132      54.812  71.962 124.203  1.00  0.00           C
ATOM   2217  NZ  LYS A 132      55.362  70.852 125.003  1.00  0.00           N
ATOM   2221  C   LYS A 132      57.902  76.391 120.793  1.00  0.00           C
ATOM   2222  O   LYS A 132      58.472  77.361 121.303  1.00  0.00           O
ATOM   2223  N   ASN A 133      58.442  75.782 119.733  1.00  0.00           N
ATOM   2225  CA  ASN A 133      59.642  76.232 119.083  1.00  0.00           C
ATOM   2227  CB  ASN A 133      60.732  75.122 118.973  1.00  0.00           C
ATOM   2230  CG  ASN A 133      61.432  74.882 120.303  1.00  0.00           C
ATOM   2231  OD1 ASN A 133      62.292  75.662 120.703  1.00  0.00           O
ATOM   2232  ND2 ASN A 133      61.122  73.752 121.003  1.00  0.00           N
ATOM   2235  C   ASN A 133      59.192  76.622 117.693  1.00  0.00           C
ATOM   2236  O   ASN A 133      58.182  76.142 117.193  1.00  0.00           O
ATOM   2237  N   THR A 134      59.922  77.532 117.023  1.00  0.00           N
ATOM   2239  CA  THR A 134      59.682  77.752 115.603  1.00  0.00           C
ATOM   2241  CB  THR A 134      60.142  79.111 115.073  1.00  0.00           C
ATOM   2243  OG1 THR A 134      59.712  80.142 115.953  1.00  0.00           O
ATOM   2245  CG2 THR A 134      59.492  79.402 113.713  1.00  0.00           C
ATOM   2249  C   THR A 134      60.372  76.651 114.823  1.00  0.00           C
ATOM   2250  O   THR A 134      61.412  76.142 115.233  1.00  0.00           O
ATOM   2251  N   LEU A 135      59.782  76.282 113.673  1.00  0.00           N
ATOM   2253  CA  LEU A 135      60.422  75.512 112.623  1.00  0.00           C
ATOM   2255  CB  LEU A 135      59.462  75.412 111.413  1.00  0.00           C
ATOM   2258  CG  LEU A 135      59.792  74.242 110.483  1.00  0.00           C
ATOM   2260  CD1 LEU A 135      58.602  73.772 109.673  1.00  0.00           C
ATOM   2264  CD2 LEU A 135      60.872  74.522 109.443  1.00  0.00           C
ATOM   2268  C   LEU A 135      61.782  76.062 112.203  1.00  0.00           C
ATOM   2269  O   LEU A 135      61.932  77.252 111.873  1.00  0.00           O
ATOM   2270  N   ARG A 136      62.802  75.192 112.213  1.00  0.00           N
ATOM   2272  CA  ARG A 136      64.182  75.522 111.903  1.00  0.00           C
ATOM   2274  CB  ARG A 136      65.212  75.012 112.943  1.00  0.00           C
ATOM   2277  CG  ARG A 136      65.002  75.552 114.373  1.00  0.00           C
ATOM   2280  CD  ARG A 136      66.112  75.052 115.323  1.00  0.00           C
ATOM   2283  NE  ARG A 136      65.862  75.632 116.673  1.00  0.00           N
ATOM   2285  CZ  ARG A 136      66.802  75.821 117.593  1.00  0.00           C
ATOM   2286  NH1 ARG A 136      68.022  75.342 117.473  1.00  0.00           N
ATOM   2289  NH2 ARG A 136      66.512  76.522 118.663  1.00  0.00           N
ATOM   2292  C   ARG A 136      64.562  74.912 110.573  1.00  0.00           C
ATOM   2293  O   ARG A 136      63.952  73.972 110.083  1.00  0.00           O
ATOM   2294  N   ILE A 137      65.652  75.412 109.983  1.00  0.00           N
ATOM   2296  CA  ILE A 137      66.232  74.842 108.773  1.00  0.00           C
ATOM   2298  CB  ILE A 137      67.312  75.761 108.233  1.00  0.00           C
ATOM   2300  CG2 ILE A 137      68.092  75.102 107.073  1.00  0.00           C
ATOM   2304  CG1 ILE A 137      66.632  77.081 107.773  1.00  0.00           C
ATOM   2307  CD  ILE A 137      67.581  78.251 107.593  1.00  0.00           C
ATOM   2311  C   ILE A 137      66.692  73.392 108.943  1.00  0.00           C
ATOM   2312  O   ILE A 137      66.422  72.552 108.093  1.00  0.00           O
ATOM   2313  N   SER A 138      67.342  73.032 110.063  1.00  0.00           N
ATOM   2315  CA  SER A 138      67.732  71.641 110.333  1.00  0.00           C
ATOM   2317  CB  SER A 138      68.511  71.472 111.683  1.00  0.00           C
ATOM   2320  OG  SER A 138      67.782  71.842 112.863  1.00  0.00           O
ATOM   2322  C   SER A 138      66.552  70.702 110.413  1.00  0.00           C
ATOM   2323  O   SER A 138      66.552  69.612 109.863  1.00  0.00           O
ATOM   2324  N   ASP A 139      65.522  71.152 111.123  1.00  0.00           N
ATOM   2326  CA  ASP A 139      64.282  70.462 111.383  1.00  0.00           C
ATOM   2328  CB  ASP A 139      63.602  71.322 112.493  1.00  0.00           C
ATOM   2331  CG  ASP A 139      62.112  71.612 112.443  1.00  0.00           C
ATOM   2332  OD1 ASP A 139      61.512  71.511 111.363  1.00  0.00           O
ATOM   2333  OD2 ASP A 139      61.642  72.142 113.483  1.00  0.00           O
ATOM   2334  C   ASP A 139      63.542  70.162 110.083  1.00  0.00           C
ATOM   2335  O   ASP A 139      63.172  69.011 109.833  1.00  0.00           O
ATOM   2336  N   LEU A 140      63.472  71.172 109.203  1.00  0.00           N
ATOM   2338  CA  LEU A 140      62.972  71.081 107.853  1.00  0.00           C
ATOM   2340  CB  LEU A 140      63.192  72.482 107.223  1.00  0.00           C
ATOM   2343  CG  LEU A 140      63.162  72.772 105.703  1.00  0.00           C
ATOM   2345  CD1 LEU A 140      63.872  74.112 105.503  1.00  0.00           C
ATOM   2349  CD2 LEU A 140      63.772  71.761 104.733  1.00  0.00           C
ATOM   2353  C   LEU A 140      63.662  70.002 107.053  1.00  0.00           C
ATOM   2354  O   LEU A 140      63.012  69.132 106.473  1.00  0.00           O
ATOM   2355  N   LEU A 141      65.022  70.022 107.003  1.00  0.00           N
ATOM   2357  CA  LEU A 141      65.782  69.052 106.233  1.00  0.00           C
ATOM   2359  CB  LEU A 141      67.312  69.322 106.283  1.00  0.00           C
ATOM   2362  CG  LEU A 141      67.952  70.312 105.273  1.00  0.00           C
ATOM   2364  CD1 LEU A 141      67.432  70.152 103.853  1.00  0.00           C
ATOM   2368  CD2 LEU A 141      67.892  71.772 105.693  1.00  0.00           C
ATOM   2372  C   LEU A 141      65.492  67.652 106.743  1.00  0.00           C
ATOM   2373  O   LEU A 141      65.272  66.712 105.983  1.00  0.00           O
ATOM   2374  N   HIS A 142      65.412  67.512 108.063  1.00  0.00           N
ATOM   2376  CA  HIS A 142      65.062  66.272 108.703  1.00  0.00           C
ATOM   2378  CB  HIS A 142      65.442  66.282 110.203  1.00  0.00           C
ATOM   2381  ND1 HIS A 142      67.682  67.331 110.843  1.00  0.00           N
ATOM   2383  CG  HIS A 142      66.922  66.262 110.423  1.00  0.00           C
ATOM   2384  CE1 HIS A 142      68.932  66.882 111.063  1.00  0.00           C
ATOM   2386  NE2 HIS A 142      69.022  65.592 110.843  1.00  0.00           N
ATOM   2387  CD2 HIS A 142      67.772  65.202 110.423  1.00  0.00           C
ATOM   2389  C   HIS A 142      63.602  65.842 108.573  1.00  0.00           C
ATOM   2390  O   HIS A 142      63.282  64.752 109.033  1.00  0.00           O
ATOM   2391  N   HIS A 143      62.682  66.641 107.993  1.00  0.00           N
ATOM   2393  CA  HIS A 143      61.252  66.342 108.013  1.00  0.00           C
ATOM   2395  CB  HIS A 143      60.832  65.042 107.253  1.00  0.00           C
ATOM   2398  ND1 HIS A 143      60.192  65.712 104.933  1.00  0.00           N
ATOM   2400  CG  HIS A 143      60.982  64.971 105.763  1.00  0.00           C
ATOM   2401  CE1 HIS A 143      60.252  65.152 103.703  1.00  0.00           C
ATOM   2403  NE2 HIS A 143      61.032  64.082 103.693  1.00  0.00           N
ATOM   2404  CD2 HIS A 143      61.512  63.992 104.993  1.00  0.00           C
ATOM   2406  C   HIS A 143      60.642  66.312 109.423  1.00  0.00           C
ATOM   2407  O   HIS A 143      59.772  65.492 109.733  1.00  0.00           O
ATOM   2408  N   SER A 144      61.112  67.202 110.313  1.00  0.00           N
ATOM   2410  CA  SER A 144      60.622  67.312 111.683  1.00  0.00           C
ATOM   2412  CB  SER A 144      61.752  67.471 112.753  1.00  0.00           C
ATOM   2415  OG  SER A 144      62.502  66.282 113.003  1.00  0.00           O
ATOM   2417  C   SER A 144      59.712  68.512 111.843  1.00  0.00           C
ATOM   2418  O   SER A 144      59.292  68.842 112.953  1.00  0.00           O
ATOM   2419  N   GLY A 145      59.372  69.202 110.733  1.00  0.00           N
ATOM   2421  CA  GLY A 145      58.752  70.522 110.773  1.00  0.00           C
ATOM   2424  C   GLY A 145      57.302  70.572 111.133  1.00  0.00           C
ATOM   2425  O   GLY A 145      56.772  71.592 111.553  1.00  0.00           O
ATOM   2426  N   GLY A 146      56.602  69.432 110.973  1.00  0.00           N
ATOM   2428  CA  GLY A 146      55.182  69.362 111.273  1.00  0.00           C
ATOM   2431  C   GLY A 146      54.352  69.532 110.033  1.00  0.00           C
ATOM   2432  O   GLY A 146      53.132  69.432 110.083  1.00  0.00           O
ATOM   2433  N   PHE A 147      54.992  69.782 108.873  1.00  0.00           N
ATOM   2435  CA  PHE A 147      54.342  69.831 107.583  1.00  0.00           C
ATOM   2437  CB  PHE A 147      55.152  70.682 106.563  1.00  0.00           C
ATOM   2440  CG  PHE A 147      54.972  72.122 106.943  1.00  0.00           C
ATOM   2441  CD1 PHE A 147      53.682  72.692 106.853  1.00  0.00           C
ATOM   2443  CE1 PHE A 147      53.442  74.001 107.273  1.00  0.00           C
ATOM   2445  CZ  PHE A 147      54.492  74.761 107.773  1.00  0.00           C
ATOM   2447  CD2 PHE A 147      56.022  72.912 107.433  1.00  0.00           C
ATOM   2449  CE2 PHE A 147      55.782  74.222 107.853  1.00  0.00           C
ATOM   2451  C   PHE A 147      54.042  68.442 107.043  1.00  0.00           C
ATOM   2452  O   PHE A 147      54.982  67.652 106.933  1.00  0.00           O
ATOM   2453  N   PRO A 148      52.822  68.022 106.693  1.00  0.00           N
ATOM   2454  CD  PRO A 148      51.582  68.702 107.113  1.00  0.00           C
ATOM   2457  CA  PRO A 148      52.572  66.592 106.493  1.00  0.00           C
ATOM   2459  CB  PRO A 148      51.442  66.342 107.493  1.00  0.00           C
ATOM   2462  CG  PRO A 148      50.562  67.582 107.343  1.00  0.00           C
ATOM   2465  C   PRO A 148      52.112  66.361 105.073  1.00  0.00           C
ATOM   2466  O   PRO A 148      51.512  67.232 104.453  1.00  0.00           O
ATOM   2467  N   ALA A 149      52.422  65.202 104.453  1.00  0.00           N
ATOM   2469  CA  ALA A 149      51.922  64.942 103.113  1.00  0.00           C
ATOM   2471  CB  ALA A 149      52.742  63.842 102.403  1.00  0.00           C
ATOM   2475  C   ALA A 149      50.442  64.542 103.113  1.00  0.00           C
ATOM   2476  O   ALA A 149      50.042  63.541 103.713  1.00  0.00           O
ATOM   2477  N   ASP A 150      49.592  65.302 102.403  1.00  0.00           N
ATOM   2479  CA  ASP A 150      48.172  65.042 102.263  1.00  0.00           C
ATOM   2481  CB  ASP A 150      47.422  66.242 101.573  1.00  0.00           C
ATOM   2484  CG  ASP A 150      48.022  66.922 100.333  1.00  0.00           C
ATOM   2485  OD1 ASP A 150      49.252  66.862 100.103  1.00  0.00           O
ATOM   2486  OD2 ASP A 150      47.242  67.652  99.663  1.00  0.00           O
ATOM   2487  C   ASP A 150      47.752  63.672 101.693  1.00  0.00           C
ATOM   2488  O   ASP A 150      46.882  63.022 102.273  1.00  0.00           O
ATOM   2489  N   PRO A 151      48.332  63.102 100.643  1.00  0.00           N
ATOM   2490  CD  PRO A 151      49.032  63.872  99.623  1.00  0.00           C
ATOM   2493  CA  PRO A 151      47.932  61.782 100.153  1.00  0.00           C
ATOM   2495  CB  PRO A 151      48.542  61.672  98.733  1.00  0.00           C
ATOM   2498  CG  PRO A 151      49.482  62.872  98.583  1.00  0.00           C
ATOM   2501  C   PRO A 151      48.422  60.622 100.993  1.00  0.00           C
ATOM   2502  O   PRO A 151      48.302  59.492 100.513  1.00  0.00           O
ATOM   2503  N   GLN A 152      48.962  60.812 102.213  1.00  0.00           N
ATOM   2505  CA  GLN A 152      49.602  59.722 102.923  1.00  0.00           C
ATOM   2507  CB  GLN A 152      50.862  60.242 103.643  1.00  0.00           C
ATOM   2510  CG  GLN A 152      51.822  59.112 104.083  1.00  0.00           C
ATOM   2513  CD  GLN A 152      53.152  59.671 104.593  1.00  0.00           C
ATOM   2514  OE1 GLN A 152      53.632  60.702 104.113  1.00  0.00           O
ATOM   2515  NE2 GLN A 152      53.792  59.002 105.573  1.00  0.00           N
ATOM   2518  C   GLN A 152      48.612  59.062 103.873  1.00  0.00           C
ATOM   2519  O   GLN A 152      48.172  57.942 103.623  1.00  0.00           O
ATOM   2520  N   TYR A 153      48.222  59.752 104.963  1.00  0.00           N
ATOM   2522  CA  TYR A 153      47.132  59.382 105.853  1.00  0.00           C
ATOM   2524  CB  TYR A 153      47.612  59.322 107.343  1.00  0.00           C
ATOM   2527  CG  TYR A 153      48.472  58.112 107.623  1.00  0.00           C
ATOM   2528  CD1 TYR A 153      49.772  58.022 107.103  1.00  0.00           C
ATOM   2530  CE1 TYR A 153      50.572  56.901 107.333  1.00  0.00           C
ATOM   2532  CZ  TYR A 153      50.102  55.862 108.153  1.00  0.00           C
ATOM   2533  OH  TYR A 153      50.922  54.752 108.453  1.00  0.00           O
ATOM   2535  CD2 TYR A 153      48.032  57.082 108.463  1.00  0.00           C
ATOM   2537  CE2 TYR A 153      48.842  55.972 108.743  1.00  0.00           C
ATOM   2539  C   TYR A 153      46.032  60.432 105.663  1.00  0.00           C
ATOM   2540  O   TYR A 153      46.262  61.352 104.873  1.00  0.00           O
ATOM   2541  N   PRO A 154      44.852  60.372 106.293  1.00  0.00           N
ATOM   2542  CD  PRO A 154      44.272  59.092 106.713  1.00  0.00           C
ATOM   2545  CA  PRO A 154      43.852  61.462 106.303  1.00  0.00           C
ATOM   2547  CB  PRO A 154      42.772  60.882 107.243  1.00  0.00           C
ATOM   2550  CG  PRO A 154      42.782  59.392 106.913  1.00  0.00           C
ATOM   2553  C   PRO A 154      44.292  62.852 106.793  1.00  0.00           C
ATOM   2554  O   PRO A 154      45.472  63.172 106.713  1.00  0.00           O
ATOM   2555  N   ASN A 155      43.342  63.662 107.323  1.00  0.00           N
ATOM   2557  CA  ASN A 155      43.482  64.982 107.943  1.00  0.00           C
ATOM   2559  CB  ASN A 155      44.912  65.612 108.053  1.00  0.00           C
ATOM   2562  CG  ASN A 155      45.862  64.872 109.013  1.00  0.00           C
ATOM   2563  OD1 ASN A 155      47.072  64.812 108.773  1.00  0.00           O
ATOM   2564  ND2 ASN A 155      45.332  64.331 110.123  1.00  0.00           N
ATOM   2567  C   ASN A 155      42.462  65.982 107.393  1.00  0.00           C
ATOM   2568  O   ASN A 155      41.272  65.651 107.313  1.00  0.00           O
ATOM   2569  N   LYS A 156      42.872  67.232 107.083  1.00  0.00           N
ATOM   2571  CA  LYS A 156      42.032  68.272 106.513  1.00  0.00           C
ATOM   2573  CB  LYS A 156      41.782  69.462 107.493  1.00  0.00           C
ATOM   2576  CG  LYS A 156      41.082  69.082 108.803  1.00  0.00           C
ATOM   2579  CD  LYS A 156      41.002  70.272 109.803  1.00  0.00           C
ATOM   2582  CE  LYS A 156      40.322  71.501 109.203  1.00  0.00           C
ATOM   2585  NZ  LYS A 156      40.162  72.611 110.173  1.00  0.00           N
ATOM   2589  C   LYS A 156      42.782  68.861 105.343  1.00  0.00           C
ATOM   2590  O   LYS A 156      44.012  68.892 105.393  1.00  0.00           O
ATOM   2591  N   ALA A 157      42.092  69.342 104.293  1.00  0.00           N
ATOM   2593  CA  ALA A 157      42.732  69.682 103.043  1.00  0.00           C
ATOM   2595  CB  ALA A 157      42.062  68.952 101.853  1.00  0.00           C
ATOM   2599  C   ALA A 157      42.702  71.181 102.783  1.00  0.00           C
ATOM   2600  O   ALA A 157      41.992  71.952 103.423  1.00  0.00           O
ATOM   2601  N   VAL A 158      43.511  71.622 101.823  1.00  0.00           N
ATOM   2603  CA  VAL A 158      43.472  72.972 101.283  1.00  0.00           C
ATOM   2605  CB  VAL A 158      44.752  73.742 101.603  1.00  0.00           C
ATOM   2607  CG1 VAL A 158      44.592  74.331 103.013  1.00  0.00           C
ATOM   2611  CG2 VAL A 158      46.002  72.832 101.533  1.00  0.00           C
ATOM   2615  C   VAL A 158      43.272  72.992  99.783  1.00  0.00           C
ATOM   2616  O   VAL A 158      42.952  74.042  99.233  1.00  0.00           O
ATOM   2617  N   ALA A 159      43.482  71.852  99.103  1.00  0.00           N
ATOM   2619  CA  ALA A 159      43.622  71.772  97.673  1.00  0.00           C
ATOM   2621  CB  ALA A 159      42.302  72.102  96.943  1.00  0.00           C
ATOM   2625  C   ALA A 159      44.792  72.572  97.113  1.00  0.00           C
ATOM   2626  O   ALA A 159      44.652  73.592  96.443  1.00  0.00           O
ATOM   2627  N   GLY A 160      46.032  72.122  97.423  1.00  0.00           N
ATOM   2629  CA  GLY A 160      47.252  72.912  97.263  1.00  0.00           C
ATOM   2632  C   GLY A 160      47.812  72.982  95.873  1.00  0.00           C
ATOM   2633  O   GLY A 160      48.472  73.952  95.503  1.00  0.00           O
ATOM   2634  N   ALA A 161      47.572  71.942  95.063  1.00  0.00           N
ATOM   2636  CA  ALA A 161      48.222  71.752  93.783  1.00  0.00           C
ATOM   2638  CB  ALA A 161      48.402  70.242  93.543  1.00  0.00           C
ATOM   2642  C   ALA A 161      47.422  72.331  92.633  1.00  0.00           C
ATOM   2643  O   ALA A 161      47.642  72.022  91.463  1.00  0.00           O
ATOM   2644  N   LEU A 162      46.432  73.182  92.943  1.00  0.00           N
ATOM   2646  CA  LEU A 162      45.672  73.872  91.933  1.00  0.00           C
ATOM   2648  CB  LEU A 162      44.262  74.272  92.413  1.00  0.00           C
ATOM   2651  CG  LEU A 162      43.252  73.122  92.393  1.00  0.00           C
ATOM   2653  CD1 LEU A 162      43.632  71.942  93.293  1.00  0.00           C
ATOM   2657  CD2 LEU A 162      41.892  73.672  92.803  1.00  0.00           C
ATOM   2661  C   LEU A 162      46.392  75.102  91.453  1.00  0.00           C
ATOM   2662  O   LEU A 162      47.142  75.742  92.203  1.00  0.00           O
ATOM   2663  N   TYR A 163      46.132  75.471  90.193  1.00  0.00           N
ATOM   2665  CA  TYR A 163      46.702  76.592  89.473  1.00  0.00           C
ATOM   2667  CB  TYR A 163      46.532  77.991  90.143  1.00  0.00           C
ATOM   2670  CG  TYR A 163      45.082  78.272  90.433  1.00  0.00           C
ATOM   2671  CD1 TYR A 163      44.252  78.992  89.553  1.00  0.00           C
ATOM   2673  CE1 TYR A 163      42.892  79.162  89.853  1.00  0.00           C
ATOM   2675  CZ  TYR A 163      42.372  78.592  91.023  1.00  0.00           C
ATOM   2676  OH  TYR A 163      41.011  78.662  91.333  1.00  0.00           O
ATOM   2678  CD2 TYR A 163      44.542  77.792  91.623  1.00  0.00           C
ATOM   2680  CE2 TYR A 163      43.192  77.901  91.903  1.00  0.00           C
ATOM   2682  C   TYR A 163      48.152  76.372  89.103  1.00  0.00           C
ATOM   2683  O   TYR A 163      48.922  75.722  89.803  1.00  0.00           O
ATOM   2684  N   SER A 164      48.592  76.992  87.993  1.00  0.00           N
ATOM   2686  CA  SER A 164      49.992  77.302  87.823  1.00  0.00           C
ATOM   2688  CB  SER A 164      50.342  77.802  86.403  1.00  0.00           C
ATOM   2691  OG  SER A 164      49.882  76.852  85.443  1.00  0.00           O
ATOM   2693  C   SER A 164      50.422  78.342  88.843  1.00  0.00           C
ATOM   2694  O   SER A 164      49.842  79.421  88.963  1.00  0.00           O
ATOM   2695  N   GLN A 165      51.402  77.971  89.673  1.00  0.00           N
ATOM   2697  CA  GLN A 165      51.832  78.742  90.813  1.00  0.00           C
ATOM   2699  CB  GLN A 165      51.192  78.282  92.143  1.00  0.00           C
ATOM   2702  CG  GLN A 165      49.682  78.581  92.213  1.00  0.00           C
ATOM   2705  CD  GLN A 165      49.112  78.382  93.613  1.00  0.00           C
ATOM   2706  OE1 GLN A 165      49.732  77.792  94.503  1.00  0.00           O
ATOM   2707  NE2 GLN A 165      47.892  78.922  93.853  1.00  0.00           N
ATOM   2710  C   GLN A 165      53.322  78.611  90.893  1.00  0.00           C
ATOM   2711  O   GLN A 165      53.922  77.851  90.143  1.00  0.00           O
ATOM   2712  N   ASP A 166      53.942  79.372  91.783  1.00  0.00           N
ATOM   2714  CA  ASP A 166      55.352  79.472  91.923  1.00  0.00           C
ATOM   2716  CB  ASP A 166      55.822  80.902  91.593  1.00  0.00           C
ATOM   2719  CG  ASP A 166      54.982  82.001  92.193  1.00  0.00           C
ATOM   2720  OD1 ASP A 166      54.462  81.812  93.323  1.00  0.00           O
ATOM   2721  OD2 ASP A 166      54.902  83.092  91.583  1.00  0.00           O
ATOM   2722  C   ASP A 166      55.732  79.062  93.313  1.00  0.00           C
ATOM   2723  O   ASP A 166      54.902  78.882  94.203  1.00  0.00           O
ATOM   2724  N   LYS A 167      57.022  78.862  93.523  1.00  0.00           N
ATOM   2726  CA  LYS A 167      57.582  78.412  94.763  1.00  0.00           C
ATOM   2728  CB  LYS A 167      59.082  78.321  94.503  1.00  0.00           C
ATOM   2731  CG  LYS A 167      59.932  77.862  95.683  1.00  0.00           C
ATOM   2734  CD  LYS A 167      61.302  77.472  95.153  1.00  0.00           C
ATOM   2737  CE  LYS A 167      61.352  76.111  94.493  1.00  0.00           C
ATOM   2740  NZ  LYS A 167      61.102  75.022  95.443  1.00  0.00           N
ATOM   2744  C   LYS A 167      57.261  79.302  95.963  1.00  0.00           C
ATOM   2745  O   LYS A 167      57.022  78.821  97.063  1.00  0.00           O
ATOM   2746  N   GLY A 168      57.212  80.622  95.743  1.00  0.00           N
ATOM   2748  CA  GLY A 168      56.782  81.572  96.753  1.00  0.00           C
ATOM   2751  C   GLY A 168      55.322  81.452  97.113  1.00  0.00           C
ATOM   2752  O   GLY A 168      54.962  81.442  98.293  1.00  0.00           O
ATOM   2753  N   GLN A 169      54.422  81.331  96.113  1.00  0.00           N
ATOM   2755  CA  GLN A 169      53.012  81.052  96.343  1.00  0.00           C
ATOM   2757  CB  GLN A 169      52.212  81.072  95.023  1.00  0.00           C
ATOM   2760  CG  GLN A 169      50.672  81.032  95.203  1.00  0.00           C
ATOM   2763  CD  GLN A 169      50.172  82.352  95.773  1.00  0.00           C
ATOM   2764  OE1 GLN A 169      50.692  83.432  95.463  1.00  0.00           O
ATOM   2765  NE2 GLN A 169      49.062  82.282  96.533  1.00  0.00           N
ATOM   2768  C   GLN A 169      52.732  79.722  97.023  1.00  0.00           C
ATOM   2769  O   GLN A 169      51.902  79.652  97.923  1.00  0.00           O
ATOM   2770  N   THR A 170      53.442  78.622  96.643  1.00  0.00           N
ATOM   2772  CA  THR A 170      53.312  77.322  97.303  1.00  0.00           C
ATOM   2774  CB  THR A 170      54.062  76.132  96.683  1.00  0.00           C
ATOM   2776  OG1 THR A 170      55.482  76.192  96.753  1.00  0.00           O
ATOM   2778  CG2 THR A 170      53.702  76.002  95.193  1.00  0.00           C
ATOM   2782  C   THR A 170      53.632  77.412  98.783  1.00  0.00           C
ATOM   2783  O   THR A 170      53.002  76.752  99.613  1.00  0.00           O
ATOM   2784  N   LEU A 171      54.602  78.272  99.173  1.00  0.00           N
ATOM   2786  CA  LEU A 171      54.782  78.651 100.553  1.00  0.00           C
ATOM   2788  CB  LEU A 171      56.102  79.412 100.783  1.00  0.00           C
ATOM   2791  CG  LEU A 171      57.352  78.611 100.383  1.00  0.00           C
ATOM   2793  CD1 LEU A 171      58.532  79.172 101.173  1.00  0.00           C
ATOM   2797  CD2 LEU A 171      57.242  77.081 100.523  1.00  0.00           C
ATOM   2801  C   LEU A 171      53.652  79.412 101.233  1.00  0.00           C
ATOM   2802  O   LEU A 171      53.322  79.162 102.393  1.00  0.00           O
ATOM   2803  N   GLU A 172      53.022  80.382 100.543  1.00  0.00           N
ATOM   2805  CA  GLU A 172      51.922  81.162 101.083  1.00  0.00           C
ATOM   2807  CB  GLU A 172      51.722  82.442 100.223  1.00  0.00           C
ATOM   2810  CG  GLU A 172      50.862  83.591 100.833  1.00  0.00           C
ATOM   2813  CD  GLU A 172      51.392  84.312 102.083  1.00  0.00           C
ATOM   2814  OE1 GLU A 172      52.612  84.612 102.203  1.00  0.00           O
ATOM   2815  OE2 GLU A 172      50.562  84.512 103.003  1.00  0.00           O
ATOM   2816  C   GLU A 172      50.652  80.302 101.203  1.00  0.00           C
ATOM   2817  O   GLU A 172      49.782  80.522 102.053  1.00  0.00           O
ATOM   2818  N   MET A 173      50.562  79.221 100.383  1.00  0.00           N
ATOM   2820  CA  MET A 173      49.692  78.082 100.633  1.00  0.00           C
ATOM   2822  CB  MET A 173      49.612  77.151  99.383  1.00  0.00           C
ATOM   2825  CG  MET A 173      49.052  77.822  98.113  1.00  0.00           C
ATOM   2828  SD  MET A 173      47.322  78.342  98.253  1.00  0.00           S
ATOM   2829  CE  MET A 173      47.592  80.002  98.943  1.00  0.00           C
ATOM   2833  C   MET A 173      50.012  77.232 101.853  1.00  0.00           C
ATOM   2834  O   MET A 173      49.132  77.011 102.683  1.00  0.00           O
ATOM   2835  N   ILE A 174      51.262  76.752 102.013  1.00  0.00           N
ATOM   2837  CA  ILE A 174      51.592  75.792 103.063  1.00  0.00           C
ATOM   2839  CB  ILE A 174      52.862  74.982 102.763  1.00  0.00           C
ATOM   2841  CG2 ILE A 174      54.132  75.831 102.963  1.00  0.00           C
ATOM   2845  CG1 ILE A 174      53.022  73.732 103.653  1.00  0.00           C
ATOM   2848  CD  ILE A 174      51.882  72.732 103.523  1.00  0.00           C
ATOM   2852  C   ILE A 174      51.662  76.461 104.413  1.00  0.00           C
ATOM   2853  O   ILE A 174      51.432  75.852 105.453  1.00  0.00           O
ATOM   2854  N   LYS A 175      51.922  77.792 104.493  1.00  0.00           N
ATOM   2856  CA  LYS A 175      51.972  78.471 105.773  1.00  0.00           C
ATOM   2858  CB  LYS A 175      52.572  79.881 105.643  1.00  0.00           C
ATOM   2861  CG  LYS A 175      51.742  80.821 104.763  1.00  0.00           C
ATOM   2864  CD  LYS A 175      52.292  82.241 104.733  1.00  0.00           C
ATOM   2867  CE  LYS A 175      51.712  83.152 105.813  1.00  0.00           C
ATOM   2870  NZ  LYS A 175      50.372  83.652 105.463  1.00  0.00           N
ATOM   2874  C   LYS A 175      50.612  78.642 106.443  1.00  0.00           C
ATOM   2875  O   LYS A 175      50.482  78.751 107.653  1.00  0.00           O
ATOM   2876  N   ARG A 176      49.562  78.672 105.603  1.00  0.00           N
ATOM   2878  CA  ARG A 176      48.182  78.702 105.993  1.00  0.00           C
ATOM   2880  CB  ARG A 176      47.342  78.952 104.713  1.00  0.00           C
ATOM   2883  CG  ARG A 176      45.872  79.291 104.983  1.00  0.00           C
ATOM   2886  CD  ARG A 176      45.082  79.682 103.713  1.00  0.00           C
ATOM   2889  NE  ARG A 176      44.982  78.471 102.833  1.00  0.00           N
ATOM   2891  CZ  ARG A 176      44.292  78.412 101.703  1.00  0.00           C
ATOM   2892  NH1 ARG A 176      43.752  79.492 101.163  1.00  0.00           N
ATOM   2895  NH2 ARG A 176      44.182  77.272 101.053  1.00  0.00           N
ATOM   2898  C   ARG A 176      47.832  77.382 106.643  1.00  0.00           C
ATOM   2899  O   ARG A 176      47.042  77.312 107.593  1.00  0.00           O
ATOM   2900  N   THR A 177      48.402  76.302 106.103  1.00  0.00           N
ATOM   2902  CA  THR A 177      48.122  74.931 106.443  1.00  0.00           C
ATOM   2904  CB  THR A 177      48.722  73.932 105.473  1.00  0.00           C
ATOM   2906  OG1 THR A 177      48.262  74.272 104.173  1.00  0.00           O
ATOM   2908  CG2 THR A 177      48.292  72.482 105.703  1.00  0.00           C
ATOM   2912  C   THR A 177      48.542  74.592 107.863  1.00  0.00           C
ATOM   2913  O   THR A 177      49.612  75.001 108.303  1.00  0.00           O
ATOM   2914  N   PRO A 178      47.732  73.832 108.593  1.00  0.00           N
ATOM   2915  CD  PRO A 178      46.312  73.672 108.323  1.00  0.00           C
ATOM   2918  CA  PRO A 178      48.122  73.132 109.793  1.00  0.00           C
ATOM   2920  CB  PRO A 178      47.062  72.011 109.913  1.00  0.00           C
ATOM   2923  CG  PRO A 178      45.812  72.522 109.183  1.00  0.00           C
ATOM   2926  C   PRO A 178      49.502  72.512 109.813  1.00  0.00           C
ATOM   2927  O   PRO A 178      49.882  71.831 108.873  1.00  0.00           O
ATOM   2928  N   LEU A 179      50.202  72.642 110.953  1.00  0.00           N
ATOM   2930  CA  LEU A 179      51.132  71.592 111.293  1.00  0.00           C
ATOM   2932  CB  LEU A 179      52.242  72.042 112.273  1.00  0.00           C
ATOM   2935  CG  LEU A 179      52.962  73.331 111.863  1.00  0.00           C
ATOM   2937  CD1 LEU A 179      54.092  73.632 112.833  1.00  0.00           C
ATOM   2941  CD2 LEU A 179      53.542  73.242 110.463  1.00  0.00           C
ATOM   2945  C   LEU A 179      50.362  70.442 111.913  1.00  0.00           C
ATOM   2946  O   LEU A 179      49.402  70.632 112.663  1.00  0.00           O
ATOM   2947  N   GLU A 180      50.732  69.192 111.583  1.00  0.00           N
ATOM   2949  CA  GLU A 180      50.172  68.022 112.223  1.00  0.00           C
ATOM   2951  CB  GLU A 180      50.342  66.812 111.273  1.00  0.00           C
ATOM   2954  CG  GLU A 180      49.582  65.532 111.693  1.00  0.00           C
ATOM   2957  CD  GLU A 180      50.132  64.261 111.053  1.00  0.00           C
ATOM   2958  OE1 GLU A 180      50.942  64.322 110.093  1.00  0.00           O
ATOM   2959  OE2 GLU A 180      49.782  63.162 111.583  1.00  0.00           O
ATOM   2960  C   GLU A 180      50.842  67.782 113.583  1.00  0.00           C
ATOM   2961  O   GLU A 180      50.202  67.382 114.563  1.00  0.00           O
ATOM   2962  N   TYR A 181      52.142  68.132 113.703  1.00  0.00           N
ATOM   2964  CA  TYR A 181      52.942  67.952 114.893  1.00  0.00           C
ATOM   2966  CB  TYR A 181      53.882  66.722 114.783  1.00  0.00           C
ATOM   2969  CG  TYR A 181      53.112  65.422 114.733  1.00  0.00           C
ATOM   2970  CD1 TYR A 181      52.822  64.692 115.893  1.00  0.00           C
ATOM   2972  CE1 TYR A 181      52.182  63.442 115.803  1.00  0.00           C
ATOM   2974  CZ  TYR A 181      51.842  62.932 114.553  1.00  0.00           C
ATOM   2975  OH  TYR A 181      51.082  61.761 114.453  1.00  0.00           O
ATOM   2977  CD2 TYR A 181      52.772  64.872 113.493  1.00  0.00           C
ATOM   2979  CE2 TYR A 181      52.192  63.602 113.393  1.00  0.00           C
ATOM   2981  C   TYR A 181      53.792  69.182 115.213  1.00  0.00           C
ATOM   2982  O   TYR A 181      53.952  70.082 114.393  1.00  0.00           O
ATOM   2983  N   GLN A 182      54.292  69.292 116.463  1.00  0.00           N
ATOM   2985  CA  GLN A 182      55.142  70.391 116.893  1.00  0.00           C
ATOM   2987  CB  GLN A 182      55.222  70.532 118.433  1.00  0.00           C
ATOM   2990  CG  GLN A 182      53.902  71.072 119.033  1.00  0.00           C
ATOM   2993  CD  GLN A 182      53.962  71.142 120.563  1.00  0.00           C
ATOM   2994  OE1 GLN A 182      54.882  70.651 121.213  1.00  0.00           O
ATOM   2995  NE2 GLN A 182      52.922  71.761 121.163  1.00  0.00           N
ATOM   2998  C   GLN A 182      56.542  70.402 116.273  1.00  0.00           C
ATOM   2999  O   GLN A 182      57.202  69.362 116.293  1.00  0.00           O
ATOM   3000  N   PRO A 183      57.062  71.522 115.753  1.00  0.00           N
ATOM   3001  CD  PRO A 183      56.332  72.761 115.523  1.00  0.00           C
ATOM   3004  CA  PRO A 183      58.402  71.632 115.203  1.00  0.00           C
ATOM   3006  CB  PRO A 183      58.612  73.112 114.923  1.00  0.00           C
ATOM   3009  CG  PRO A 183      57.202  73.602 114.593  1.00  0.00           C
ATOM   3012  C   PRO A 183      59.512  71.052 116.043  1.00  0.00           C
ATOM   3013  O   PRO A 183      59.682  71.372 117.223  1.00  0.00           O
ATOM   3014  N   GLY A 184      60.292  70.172 115.403  1.00  0.00           N
ATOM   3016  CA  GLY A 184      61.482  69.602 115.993  1.00  0.00           C
ATOM   3019  C   GLY A 184      61.182  68.541 117.013  1.00  0.00           C
ATOM   3020  O   GLY A 184      62.042  68.261 117.843  1.00  0.00           O
ATOM   3021  N   SER A 185      59.972  67.962 116.973  1.00  0.00           N
ATOM   3023  CA  SER A 185      59.542  66.982 117.963  1.00  0.00           C
ATOM   3025  CB  SER A 185      58.272  67.452 118.703  1.00  0.00           C
ATOM   3028  OG  SER A 185      58.522  68.672 119.403  1.00  0.00           O
ATOM   3030  C   SER A 185      59.312  65.602 117.393  1.00  0.00           C
ATOM   3031  O   SER A 185      59.622  64.602 118.043  1.00  0.00           O
ATOM   3032  N   LYS A 186      58.782  65.482 116.153  1.00  0.00           N
ATOM   3034  CA  LYS A 186      58.362  64.212 115.553  1.00  0.00           C
ATOM   3036  CB  LYS A 186      56.822  64.022 115.533  1.00  0.00           C
ATOM   3039  CG  LYS A 186      56.172  63.672 116.893  1.00  0.00           C
ATOM   3042  CD  LYS A 186      55.882  64.861 117.823  1.00  0.00           C
ATOM   3045  CE  LYS A 186      55.472  64.471 119.243  1.00  0.00           C
ATOM   3048  NZ  LYS A 186      54.152  63.822 119.243  1.00  0.00           N
ATOM   3052  C   LYS A 186      58.932  64.102 114.153  1.00  0.00           C
ATOM   3053  O   LYS A 186      59.382  65.092 113.613  1.00  0.00           O
ATOM   3054  N   HIS A 187      58.992  62.902 113.533  1.00  0.00           N
ATOM   3056  CA  HIS A 187      59.462  62.742 112.173  1.00  0.00           C
ATOM   3058  CB  HIS A 187      60.682  61.792 112.073  1.00  0.00           C
ATOM   3061  ND1 HIS A 187      60.642  60.712 109.783  1.00  0.00           N
ATOM   3062  CG  HIS A 187      61.232  61.582 110.693  1.00  0.00           C
ATOM   3063  CE1 HIS A 187      61.282  60.942 108.653  1.00  0.00           C
ATOM   3065  NE2 HIS A 187      62.302  61.812 108.813  1.00  0.00           N
ATOM   3067  CD2 HIS A 187      62.282  62.212 110.123  1.00  0.00           C
ATOM   3069  C   HIS A 187      58.312  62.222 111.353  1.00  0.00           C
ATOM   3070  O   HIS A 187      57.682  61.212 111.683  1.00  0.00           O
ATOM   3071  N   ILE A 188      57.962  62.962 110.283  1.00  0.00           N
ATOM   3073  CA  ILE A 188      56.782  62.732 109.473  1.00  0.00           C
ATOM   3075  CB  ILE A 188      55.622  63.681 109.823  1.00  0.00           C
ATOM   3077  CG2 ILE A 188      54.442  63.652 108.823  1.00  0.00           C
ATOM   3081  CG1 ILE A 188      55.082  63.372 111.233  1.00  0.00           C
ATOM   3084  CD  ILE A 188      55.702  64.222 112.343  1.00  0.00           C
ATOM   3088  C   ILE A 188      57.272  62.792 108.043  1.00  0.00           C
ATOM   3089  O   ILE A 188      58.422  63.112 107.773  1.00  0.00           O
ATOM   3090  N   TYR A 189      56.452  62.402 107.053  1.00  0.00           N
ATOM   3092  CA  TYR A 189      56.802  62.572 105.673  1.00  0.00           C
ATOM   3094  CB  TYR A 189      56.892  61.202 104.993  1.00  0.00           C
ATOM   3097  CG  TYR A 189      57.412  61.352 103.613  1.00  0.00           C
ATOM   3098  CD1 TYR A 189      58.802  61.332 103.403  1.00  0.00           C
ATOM   3100  CE1 TYR A 189      59.302  61.452 102.113  1.00  0.00           C
ATOM   3102  CZ  TYR A 189      58.422  61.642 101.043  1.00  0.00           C
ATOM   3103  OH  TYR A 189      58.932  61.812  99.773  1.00  0.00           O
ATOM   3105  CD2 TYR A 189      56.532  61.502 102.533  1.00  0.00           C
ATOM   3107  CE2 TYR A 189      57.042  61.652 101.233  1.00  0.00           C
ATOM   3109  C   TYR A 189      55.762  63.512 105.093  1.00  0.00           C
ATOM   3110  O   TYR A 189      54.572  63.462 105.423  1.00  0.00           O
ATOM   3111  N   SER A 190      56.232  64.471 104.303  1.00  0.00           N
ATOM   3113  CA  SER A 190      55.792  65.842 104.473  1.00  0.00           C
ATOM   3115  CB  SER A 190      56.982  66.761 104.843  1.00  0.00           C
ATOM   3118  OG  SER A 190      57.582  66.542 106.113  1.00  0.00           O
ATOM   3120  C   SER A 190      55.232  66.402 103.183  1.00  0.00           C
ATOM   3121  O   SER A 190      55.562  65.932 102.093  1.00  0.00           O
ATOM   3122  N   ASP A 191      54.462  67.512 103.293  1.00  0.00           N
ATOM   3124  CA  ASP A 191      54.412  68.572 102.303  1.00  0.00           C
ATOM   3126  CB  ASP A 191      53.342  69.642 102.653  1.00  0.00           C
ATOM   3129  CG  ASP A 191      52.112  69.422 101.833  1.00  0.00           C
ATOM   3130  OD1 ASP A 191      52.242  68.742 100.773  1.00  0.00           O
ATOM   3131  OD2 ASP A 191      51.092  70.102 102.093  1.00  0.00           O
ATOM   3132  C   ASP A 191      55.732  69.261 102.303  1.00  0.00           C
ATOM   3133  O   ASP A 191      55.932  70.261 102.983  1.00  0.00           O
ATOM   3134  N   VAL A 192      56.712  68.622 101.613  1.00  0.00           N
ATOM   3136  CA  VAL A 192      58.042  68.581 102.163  1.00  0.00           C
ATOM   3138  CB  VAL A 192      59.082  67.722 101.453  1.00  0.00           C
ATOM   3140  CG1 VAL A 192      59.682  68.512 100.303  1.00  0.00           C
ATOM   3144  CG2 VAL A 192      58.532  66.352 101.013  1.00  0.00           C
ATOM   3148  C   VAL A 192      58.622  69.922 102.463  1.00  0.00           C
ATOM   3149  O   VAL A 192      58.522  70.892 101.733  1.00  0.00           O
ATOM   3150  N   ASP A 193      59.272  69.982 103.603  1.00  0.00           N
ATOM   3152  CA  ASP A 193      59.822  71.162 104.153  1.00  0.00           C
ATOM   3154  CB  ASP A 193      60.172  70.912 105.653  1.00  0.00           C
ATOM   3157  CG  ASP A 193      59.452  69.782 106.423  1.00  0.00           C
ATOM   3158  OD1 ASP A 193      59.002  68.742 105.863  1.00  0.00           O
ATOM   3159  OD2 ASP A 193      59.472  69.882 107.673  1.00  0.00           O
ATOM   3160  C   ASP A 193      60.992  71.552 103.223  1.00  0.00           C
ATOM   3161  O   ASP A 193      61.342  72.712 103.073  1.00  0.00           O
ATOM   3162  N   TYR A 194      61.532  70.602 102.423  1.00  0.00           N
ATOM   3164  CA  TYR A 194      62.382  70.942 101.293  1.00  0.00           C
ATOM   3166  CB  TYR A 194      63.282  69.812 100.713  1.00  0.00           C
ATOM   3169  CG  TYR A 194      63.752  68.702 101.623  1.00  0.00           C
ATOM   3170  CD1 TYR A 194      62.892  67.622 101.863  1.00  0.00           C
ATOM   3172  CE1 TYR A 194      63.322  66.472 102.533  1.00  0.00           C
ATOM   3174  CZ  TYR A 194      64.632  66.361 102.963  1.00  0.00           C
ATOM   3175  OH  TYR A 194      65.022  65.182 103.633  1.00  0.00           O
ATOM   3177  CD2 TYR A 194      65.092  68.562 102.043  1.00  0.00           C
ATOM   3179  CE2 TYR A 194      65.522  67.412 102.723  1.00  0.00           C
ATOM   3181  C   TYR A 194      61.702  71.682 100.113  1.00  0.00           C
ATOM   3182  O   TYR A 194      62.362  72.361  99.343  1.00  0.00           O
ATOM   3183  N   MET A 195      60.362  71.662  99.913  1.00  0.00           N
ATOM   3185  CA  MET A 195      59.672  72.552  98.973  1.00  0.00           C
ATOM   3187  CB  MET A 195      58.152  72.252  99.013  1.00  0.00           C
ATOM   3190  CG  MET A 195      57.292  73.102  98.053  1.00  0.00           C
ATOM   3193  SD  MET A 195      55.512  72.742  98.063  1.00  0.00           S
ATOM   3194  CE  MET A 195      55.132  73.192  99.773  1.00  0.00           C
ATOM   3198  C   MET A 195      59.892  74.011  99.363  1.00  0.00           C
ATOM   3199  O   MET A 195      60.312  74.861  98.573  1.00  0.00           O
ATOM   3200  N   LEU A 196      59.702  74.222 100.683  1.00  0.00           N
ATOM   3202  CA  LEU A 196      60.052  75.362 101.503  1.00  0.00           C
ATOM   3204  CB  LEU A 196      59.402  75.102 102.883  1.00  0.00           C
ATOM   3207  CG  LEU A 196      59.902  75.942 104.063  1.00  0.00           C
ATOM   3209  CD1 LEU A 196      59.452  77.372 103.793  1.00  0.00           C
ATOM   3213  CD2 LEU A 196      59.342  75.382 105.373  1.00  0.00           C
ATOM   3217  C   LEU A 196      61.532  75.712 101.503  1.00  0.00           C
ATOM   3218  O   LEU A 196      61.902  76.872 101.353  1.00  0.00           O
ATOM   3219  N   LEU A 197      62.412  74.702 101.583  1.00  0.00           N
ATOM   3221  CA  LEU A 197      63.842  74.901 101.433  1.00  0.00           C
ATOM   3223  CB  LEU A 197      64.612  73.581 101.443  1.00  0.00           C
ATOM   3226  CG  LEU A 197      66.102  73.692 101.733  1.00  0.00           C
ATOM   3228  CD1 LEU A 197      66.242  74.062 103.213  1.00  0.00           C
ATOM   3232  CD2 LEU A 197      66.702  72.331 101.393  1.00  0.00           C
ATOM   3236  C   LEU A 197      64.262  75.502 100.133  1.00  0.00           C
ATOM   3237  O   LEU A 197      65.081  76.412 100.083  1.00  0.00           O
ATOM   3238  N   GLY A 198      63.672  75.032  99.023  1.00  0.00           N
ATOM   3240  CA  GLY A 198      64.002  75.592  97.723  1.00  0.00           C
ATOM   3243  C   GLY A 198      63.712  77.071  97.673  1.00  0.00           C
ATOM   3244  O   GLY A 198      64.412  77.812  96.993  1.00  0.00           O
ATOM   3245  N   PHE A 199      62.682  77.552  98.383  1.00  0.00           N
ATOM   3247  CA  PHE A 199      62.452  78.982  98.463  1.00  0.00           C
ATOM   3249  CB  PHE A 199      61.011  79.291  98.933  1.00  0.00           C
ATOM   3252  CG  PHE A 199      60.712  80.762  98.743  1.00  0.00           C
ATOM   3253  CD1 PHE A 199      60.292  81.282  97.503  1.00  0.00           C
ATOM   3255  CE1 PHE A 199      60.032  82.642  97.353  1.00  0.00           C
ATOM   3257  CZ  PHE A 199      60.202  83.512  98.433  1.00  0.00           C
ATOM   3259  CD2 PHE A 199      60.892  81.651  99.813  1.00  0.00           C
ATOM   3261  CE2 PHE A 199      60.642  83.022  99.663  1.00  0.00           C
ATOM   3263  C   PHE A 199      63.432  79.682  99.393  1.00  0.00           C
ATOM   3264  O   PHE A 199      63.832  80.811  99.133  1.00  0.00           O
ATOM   3265  N   ILE A 200      63.882  79.081 100.513  1.00  0.00           N
ATOM   3267  CA  ILE A 200      64.922  79.732 101.313  1.00  0.00           C
ATOM   3269  CB  ILE A 200      65.162  79.202 102.723  1.00  0.00           C
ATOM   3271  CG2 ILE A 200      63.802  79.192 103.463  1.00  0.00           C
ATOM   3275  CG1 ILE A 200      65.892  77.862 102.823  1.00  0.00           C
ATOM   3278  CD  ILE A 200      66.192  77.482 104.273  1.00  0.00           C
ATOM   3282  C   ILE A 200      66.222  79.881 100.533  1.00  0.00           C
ATOM   3283  O   ILE A 200      66.861  80.921 100.603  1.00  0.00           O
ATOM   3284  N   VAL A 201      66.562  78.862  99.703  1.00  0.00           N
ATOM   3286  CA  VAL A 201      67.602  78.922  98.673  1.00  0.00           C
ATOM   3288  CB  VAL A 201      67.702  77.602  97.903  1.00  0.00           C
ATOM   3290  CG1 VAL A 201      68.702  77.692  96.743  1.00  0.00           C
ATOM   3294  CG2 VAL A 201      68.111  76.442  98.823  1.00  0.00           C
ATOM   3298  C   VAL A 201      67.382  80.062  97.683  1.00  0.00           C
ATOM   3299  O   VAL A 201      68.282  80.862  97.443  1.00  0.00           O
ATOM   3300  N   GLU A 202      66.162  80.212  97.123  1.00  0.00           N
ATOM   3302  CA  GLU A 202      65.832  81.361  96.293  1.00  0.00           C
ATOM   3304  CB  GLU A 202      64.392  81.271  95.723  1.00  0.00           C
ATOM   3307  CG  GLU A 202      64.232  80.161  94.663  1.00  0.00           C
ATOM   3310  CD  GLU A 202      62.962  80.282  93.843  1.00  0.00           C
ATOM   3311  OE1 GLU A 202      62.132  81.182  94.093  1.00  0.00           O
ATOM   3312  OE2 GLU A 202      62.832  79.452  92.893  1.00  0.00           O
ATOM   3313  C   GLU A 202      65.982  82.712  96.993  1.00  0.00           C
ATOM   3314  O   GLU A 202      66.642  83.622  96.483  1.00  0.00           O
ATOM   3315  N   SER A 203      65.442  82.831  98.213  1.00  0.00           N
ATOM   3317  CA  SER A 203      65.462  84.022  99.053  1.00  0.00           C
ATOM   3319  CB  SER A 203      64.632  83.701 100.343  1.00  0.00           C
ATOM   3322  OG  SER A 203      64.502  84.782 101.283  1.00  0.00           O
ATOM   3324  C   SER A 203      66.861  84.522  99.413  1.00  0.00           C
ATOM   3325  O   SER A 203      67.192  85.681  99.153  1.00  0.00           O
ATOM   3326  N   VAL A 204      67.752  83.631  99.913  1.00  0.00           N
ATOM   3328  CA  VAL A 204      69.162  83.962 100.163  1.00  0.00           C
ATOM   3330  CB  VAL A 204      69.962  82.912 100.933  1.00  0.00           C
ATOM   3332  CG1 VAL A 204      69.392  82.791 102.343  1.00  0.00           C
ATOM   3336  CG2 VAL A 204      69.972  81.541 100.243  1.00  0.00           C
ATOM   3340  C   VAL A 204      69.952  84.332  98.933  1.00  0.00           C
ATOM   3341  O   VAL A 204      70.782  85.251  98.963  1.00  0.00           O
ATOM   3342  N   THR A 205      69.761  83.591  97.823  1.00  0.00           N
ATOM   3344  CA  THR A 205      70.642  83.662  96.683  1.00  0.00           C
ATOM   3346  CB  THR A 205      70.742  82.252  96.073  1.00  0.00           C
ATOM   3348  OG1 THR A 205      72.032  81.992  95.563  1.00  0.00           O
ATOM   3350  CG2 THR A 205      69.702  81.952  94.993  1.00  0.00           C
ATOM   3354  C   THR A 205      70.172  84.752  95.723  1.00  0.00           C
ATOM   3355  O   THR A 205      70.952  85.541  95.203  1.00  0.00           O
ATOM   3356  N   GLY A 206      68.852  84.942  95.533  1.00  0.00           N
ATOM   3358  CA  GLY A 206      68.292  85.912  94.603  1.00  0.00           C
ATOM   3361  C   GLY A 206      68.222  85.431  93.173  1.00  0.00           C
ATOM   3362  O   GLY A 206      68.282  86.242  92.253  1.00  0.00           O
ATOM   3363  N   GLN A 207      68.032  84.122  92.963  1.00  0.00           N
ATOM   3365  CA  GLN A 207      67.812  83.522  91.673  1.00  0.00           C
ATOM   3367  CB  GLN A 207      69.052  82.692  91.243  1.00  0.00           C
ATOM   3370  CG  GLN A 207      70.382  83.491  91.253  1.00  0.00           C
ATOM   3373  CD  GLN A 207      71.442  82.651  90.573  1.00  0.00           C
ATOM   3374  OE1 GLN A 207      71.442  81.432  90.753  1.00  0.00           O
ATOM   3375  NE2 GLN A 207      72.322  83.242  89.743  1.00  0.00           N
ATOM   3378  C   GLN A 207      66.622  82.562  91.793  1.00  0.00           C
ATOM   3379  O   GLN A 207      66.252  82.241  92.923  1.00  0.00           O
ATOM   3380  N   PRO A 208      65.992  82.101  90.713  1.00  0.00           N
ATOM   3381  CD  PRO A 208      66.142  82.721  89.393  1.00  0.00           C
ATOM   3384  CA  PRO A 208      65.232  80.842  90.663  1.00  0.00           C
ATOM   3386  CB  PRO A 208      64.992  80.571  89.163  1.00  0.00           C
ATOM   3389  CG  PRO A 208      65.292  81.891  88.433  1.00  0.00           C
ATOM   3392  C   PRO A 208      65.932  79.642  91.263  1.00  0.00           C
ATOM   3393  O   PRO A 208      67.152  79.531  91.143  1.00  0.00           O
ATOM   3394  N   LEU A 209      65.202  78.662  91.853  1.00  0.00           N
ATOM   3396  CA  LEU A 209      65.792  77.442  92.373  1.00  0.00           C
ATOM   3398  CB  LEU A 209      64.732  76.472  92.963  1.00  0.00           C
ATOM   3401  CG  LEU A 209      65.322  75.172  93.573  1.00  0.00           C
ATOM   3403  CD1 LEU A 209      66.182  75.522  94.793  1.00  0.00           C
ATOM   3407  CD2 LEU A 209      64.272  74.112  93.943  1.00  0.00           C
ATOM   3411  C   LEU A 209      66.572  76.671  91.333  1.00  0.00           C
ATOM   3412  O   LEU A 209      67.712  76.302  91.593  1.00  0.00           O
ATOM   3413  N   ASP A 210      65.982  76.482  90.123  1.00  0.00           N
ATOM   3415  CA  ASP A 210      66.592  75.842  88.983  1.00  0.00           C
ATOM   3417  CB  ASP A 210      65.582  75.751  87.813  1.00  0.00           C
ATOM   3420  CG  ASP A 210      66.002  74.772  86.713  1.00  0.00           C
ATOM   3421  OD1 ASP A 210      66.442  73.642  87.033  1.00  0.00           O
ATOM   3422  OD2 ASP A 210      65.692  75.122  85.543  1.00  0.00           O
ATOM   3423  C   ASP A 210      67.842  76.572  88.503  1.00  0.00           C
ATOM   3424  O   ASP A 210      68.862  75.962  88.263  1.00  0.00           O
ATOM   3425  N   ARG A 211      67.822  77.912  88.403  1.00  0.00           N
ATOM   3427  CA  ARG A 211      69.012  78.662  88.033  1.00  0.00           C
ATOM   3429  CB  ARG A 211      68.652  80.142  87.733  1.00  0.00           C
ATOM   3432  CG  ARG A 211      68.192  80.352  86.273  1.00  0.00           C
ATOM   3435  CD  ARG A 211      69.292  80.872  85.323  1.00  0.00           C
ATOM   3438  NE  ARG A 211      69.742  82.201  85.853  1.00  0.00           N
ATOM   3440  CZ  ARG A 211      69.081  83.351  85.813  1.00  0.00           C
ATOM   3441  NH1 ARG A 211      68.012  83.482  85.063  1.00  0.00           N
ATOM   3444  NH2 ARG A 211      69.552  84.352  86.523  1.00  0.00           N
ATOM   3447  C   ARG A 211      70.172  78.572  89.003  1.00  0.00           C
ATOM   3448  O   ARG A 211      71.302  78.321  88.583  1.00  0.00           O
ATOM   3449  N   TYR A 212      69.912  78.702  90.313  1.00  0.00           N
ATOM   3451  CA  TYR A 212      70.922  78.572  91.343  1.00  0.00           C
ATOM   3453  CB  TYR A 212      70.312  78.982  92.713  1.00  0.00           C
ATOM   3456  CG  TYR A 212      71.242  78.642  93.853  1.00  0.00           C
ATOM   3457  CD1 TYR A 212      72.412  79.391  94.063  1.00  0.00           C
ATOM   3459  CE1 TYR A 212      73.352  78.982  95.023  1.00  0.00           C
ATOM   3461  CZ  TYR A 212      73.152  77.792  95.723  1.00  0.00           C
ATOM   3462  OH  TYR A 212      74.132  77.282  96.593  1.00  0.00           O
ATOM   3464  CD2 TYR A 212      71.032  77.472  94.593  1.00  0.00           C
ATOM   3466  CE2 TYR A 212      71.982  77.052  95.533  1.00  0.00           C
ATOM   3468  C   TYR A 212      71.572  77.202  91.413  1.00  0.00           C
ATOM   3469  O   TYR A 212      72.792  77.022  91.493  1.00  0.00           O
ATOM   3470  N   VAL A 213      70.722  76.172  91.373  1.00  0.00           N
ATOM   3472  CA  VAL A 213      71.182  74.812  91.293  1.00  0.00           C
ATOM   3474  CB  VAL A 213      70.081  73.812  91.633  1.00  0.00           C
ATOM   3476  CG1 VAL A 213      69.072  73.681  90.503  1.00  0.00           C
ATOM   3480  CG2 VAL A 213      70.722  72.462  91.963  1.00  0.00           C
ATOM   3484  C   VAL A 213      71.892  74.552  89.973  1.00  0.00           C
ATOM   3485  O   VAL A 213      72.892  73.832  89.933  1.00  0.00           O
ATOM   3486  N   GLU A 214      71.422  75.162  88.863  1.00  0.00           N
ATOM   3488  CA  GLU A 214      72.002  75.022  87.553  1.00  0.00           C
ATOM   3490  CB  GLU A 214      71.152  75.652  86.413  1.00  0.00           C
ATOM   3493  CG  GLU A 214      71.732  75.532  84.983  1.00  0.00           C
ATOM   3496  CD  GLU A 214      70.892  76.212  83.883  1.00  0.00           C
ATOM   3497  OE1 GLU A 214      69.732  76.632  84.143  1.00  0.00           O
ATOM   3498  OE2 GLU A 214      71.412  76.282  82.743  1.00  0.00           O
ATOM   3499  C   GLU A 214      73.442  75.491  87.463  1.00  0.00           C
ATOM   3500  O   GLU A 214      74.322  74.772  86.973  1.00  0.00           O
ATOM   3501  N   GLU A 215      73.742  76.692  88.003  1.00  0.00           N
ATOM   3503  CA  GLU A 215      75.072  77.232  88.023  1.00  0.00           C
ATOM   3505  CB  GLU A 215      75.092  78.762  88.293  1.00  0.00           C
ATOM   3508  CG  GLU A 215      74.572  79.212  89.683  1.00  0.00           C
ATOM   3511  CD  GLU A 215      75.062  80.571  90.143  1.00  0.00           C
ATOM   3512  OE1 GLU A 215      75.682  81.341  89.353  1.00  0.00           O
ATOM   3513  OE2 GLU A 215      74.912  80.842  91.363  1.00  0.00           O
ATOM   3514  C   GLU A 215      76.062  76.492  88.923  1.00  0.00           C
ATOM   3515  O   GLU A 215      77.212  76.251  88.543  1.00  0.00           O
ATOM   3516  N   SER A 216      75.632  76.111  90.153  1.00  0.00           N
ATOM   3518  CA  SER A 216      76.562  75.732  91.213  1.00  0.00           C
ATOM   3520  CB  SER A 216      76.162  76.362  92.583  1.00  0.00           C
ATOM   3523  OG  SER A 216      74.912  75.882  93.093  1.00  0.00           O
ATOM   3525  C   SER A 216      76.642  74.232  91.413  1.00  0.00           C
ATOM   3526  O   SER A 216      77.632  73.702  91.933  1.00  0.00           O
ATOM   3527  N   ILE A 217      75.611  73.522  90.933  1.00  0.00           N
ATOM   3529  CA  ILE A 217      75.602  72.081  90.893  1.00  0.00           C
ATOM   3531  CB  ILE A 217      74.512  71.462  91.773  1.00  0.00           C
ATOM   3533  CG2 ILE A 217      74.602  69.942  91.693  1.00  0.00           C
ATOM   3537  CG1 ILE A 217      74.692  71.892  93.253  1.00  0.00           C
ATOM   3540  CD  ILE A 217      73.632  71.322  94.213  1.00  0.00           C
ATOM   3544  C   ILE A 217      75.542  71.672  89.433  1.00  0.00           C
ATOM   3545  O   ILE A 217      76.522  71.102  88.963  1.00  0.00           O
ATOM   3546  N   TYR A 218      74.442  71.932  88.683  1.00  0.00           N
ATOM   3548  CA  TYR A 218      74.142  71.262  87.423  1.00  0.00           C
ATOM   3550  CB  TYR A 218      72.872  71.702  86.623  1.00  0.00           C
ATOM   3553  CG  TYR A 218      71.522  71.452  87.263  1.00  0.00           C
ATOM   3554  CD1 TYR A 218      71.312  71.052  88.593  1.00  0.00           C
ATOM   3556  CE1 TYR A 218      70.011  70.852  89.083  1.00  0.00           C
ATOM   3558  CZ  TYR A 218      68.912  71.122  88.263  1.00  0.00           C
ATOM   3559  OH  TYR A 218      67.602  71.122  88.793  1.00  0.00           O
ATOM   3561  CD2 TYR A 218      70.392  71.652  86.443  1.00  0.00           C
ATOM   3563  CE2 TYR A 218      69.102  71.511  86.943  1.00  0.00           C
ATOM   3565  C   TYR A 218      75.282  71.192  86.423  1.00  0.00           C
ATOM   3566  O   TYR A 218      75.882  70.142  86.143  1.00  0.00           O
ATOM   3567  N   ARG A 219      75.632  72.352  85.863  1.00  0.00           N
ATOM   3569  CA  ARG A 219      76.612  72.431  84.803  1.00  0.00           C
ATOM   3571  CB  ARG A 219      76.572  73.832  84.143  1.00  0.00           C
ATOM   3574  CG  ARG A 219      77.472  74.001  82.903  1.00  0.00           C
ATOM   3577  CD  ARG A 219      78.971  74.272  83.143  1.00  0.00           C
ATOM   3580  NE  ARG A 219      79.072  75.592  83.833  1.00  0.00           N
ATOM   3582  CZ  ARG A 219      80.222  76.092  84.253  1.00  0.00           C
ATOM   3583  NH1 ARG A 219      81.272  75.342  84.483  1.00  0.00           N
ATOM   3586  NH2 ARG A 219      80.352  77.372  84.513  1.00  0.00           N
ATOM   3589  C   ARG A 219      78.012  71.932  85.143  1.00  0.00           C
ATOM   3590  O   ARG A 219      78.582  71.232  84.303  1.00  0.00           O
ATOM   3591  N   PRO A 220      78.642  72.192  86.293  1.00  0.00           N
ATOM   3592  CD  PRO A 220      78.312  73.322  87.163  1.00  0.00           C
ATOM   3595  CA  PRO A 220      80.011  71.722  86.533  1.00  0.00           C
ATOM   3597  CB  PRO A 220      80.362  72.352  87.883  1.00  0.00           C
ATOM   3600  CG  PRO A 220      79.632  73.681  87.853  1.00  0.00           C
ATOM   3603  C   PRO A 220      80.192  70.222  86.593  1.00  0.00           C
ATOM   3604  O   PRO A 220      81.302  69.772  86.373  1.00  0.00           O
ATOM   3605  N   LEU A 221      79.142  69.452  86.923  1.00  0.00           N
ATOM   3607  CA  LEU A 221      79.232  68.011  86.923  1.00  0.00           C
ATOM   3609  CB  LEU A 221      78.222  67.431  87.943  1.00  0.00           C
ATOM   3612  CG  LEU A 221      78.582  67.431  89.433  1.00  0.00           C
ATOM   3614  CD1 LEU A 221      79.902  66.702  89.703  1.00  0.00           C
ATOM   3618  CD2 LEU A 221      78.562  68.842  90.013  1.00  0.00           C
ATOM   3622  C   LEU A 221      78.842  67.492  85.553  1.00  0.00           C
ATOM   3623  O   LEU A 221      79.002  66.312  85.293  1.00  0.00           O
ATOM   3624  N   GLY A 222      78.302  68.331  84.643  1.00  0.00           N
ATOM   3626  CA  GLY A 222      77.702  67.832  83.413  1.00  0.00           C
ATOM   3629  C   GLY A 222      76.272  67.412  83.583  1.00  0.00           C
ATOM   3630  O   GLY A 222      75.742  66.641  82.773  1.00  0.00           O
ATOM   3631  N   LEU A 223      75.572  67.891  84.623  1.00  0.00           N
ATOM   3633  CA  LEU A 223      74.202  67.552  84.903  1.00  0.00           C
ATOM   3635  CB  LEU A 223      73.792  67.722  86.403  1.00  0.00           C
ATOM   3638  CG  LEU A 223      74.782  67.221  87.503  1.00  0.00           C
ATOM   3640  CD1 LEU A 223      74.962  68.242  88.623  1.00  0.00           C
ATOM   3644  CD2 LEU A 223      74.432  65.952  88.283  1.00  0.00           C
ATOM   3648  C   LEU A 223      73.222  68.282  83.953  1.00  0.00           C
ATOM   3649  O   LEU A 223      72.482  69.172  84.353  1.00  0.00           O
ATOM   3650  N   THR A 224      73.222  67.942  82.643  1.00  0.00           N
ATOM   3652  CA  THR A 224      72.622  68.792  81.613  1.00  0.00           C
ATOM   3654  CB  THR A 224      73.332  68.681  80.253  1.00  0.00           C
ATOM   3656  OG1 THR A 224      73.462  67.342  79.803  1.00  0.00           O
ATOM   3658  CG2 THR A 224      74.761  69.212  80.393  1.00  0.00           C
ATOM   3662  C   THR A 224      71.152  68.492  81.363  1.00  0.00           C
ATOM   3663  O   THR A 224      70.402  69.342  80.883  1.00  0.00           O
ATOM   3664  N   HIS A 225      70.732  67.262  81.683  1.00  0.00           N
ATOM   3666  CA  HIS A 225      69.442  66.722  81.303  1.00  0.00           C
ATOM   3668  CB  HIS A 225      69.602  65.282  80.773  1.00  0.00           C
ATOM   3671  ND1 HIS A 225      69.192  65.712  78.363  1.00  0.00           N
ATOM   3672  CG  HIS A 225      70.042  65.222  79.343  1.00  0.00           C
ATOM   3673  CE1 HIS A 225      69.802  65.462  77.223  1.00  0.00           C
ATOM   3675  NE2 HIS A 225      70.982  64.812  77.413  1.00  0.00           N
ATOM   3677  CD2 HIS A 225      71.132  64.651  78.773  1.00  0.00           C
ATOM   3679  C   HIS A 225      68.442  66.732  82.433  1.00  0.00           C
ATOM   3680  O   HIS A 225      67.282  66.352  82.253  1.00  0.00           O
ATOM   3681  N   THR A 226      68.822  67.232  83.613  1.00  0.00           N
ATOM   3683  CA  THR A 226      67.862  67.552  84.663  1.00  0.00           C
ATOM   3685  CB  THR A 226      68.222  67.042  86.043  1.00  0.00           C
ATOM   3687  OG1 THR A 226      67.242  67.232  87.063  1.00  0.00           O
ATOM   3689  CG2 THR A 226      69.502  67.712  86.543  1.00  0.00           C
ATOM   3693  C   THR A 226      67.592  69.001  84.753  1.00  0.00           C
ATOM   3694  O   THR A 226      68.422  69.842  84.413  1.00  0.00           O
ATOM   3695  N   VAL A 227      66.372  69.272  85.213  1.00  0.00           N
ATOM   3697  CA  VAL A 227      65.542  70.412  84.983  1.00  0.00           C
ATOM   3699  CB  VAL A 227      65.312  70.872  83.533  1.00  0.00           C
ATOM   3701  CG1 VAL A 227      66.532  71.641  83.023  1.00  0.00           C
ATOM   3705  CG2 VAL A 227      64.952  69.692  82.603  1.00  0.00           C
ATOM   3709  C   VAL A 227      64.212  69.982  85.493  1.00  0.00           C
ATOM   3710  O   VAL A 227      63.892  68.802  85.603  1.00  0.00           O
ATOM   3711  N   PHE A 228      63.392  70.971  85.863  1.00  0.00           N
ATOM   3713  CA  PHE A 228      62.012  70.782  86.273  1.00  0.00           C
ATOM   3715  CB  PHE A 228      61.542  72.011  87.093  1.00  0.00           C
ATOM   3718  CG  PHE A 228      62.332  72.122  88.373  1.00  0.00           C
ATOM   3719  CD1 PHE A 228      63.552  72.812  88.413  1.00  0.00           C
ATOM   3721  CE1 PHE A 228      64.302  72.891  89.593  1.00  0.00           C
ATOM   3723  CZ  PHE A 228      63.832  72.272  90.753  1.00  0.00           C
ATOM   3725  CD2 PHE A 228      61.862  71.542  89.563  1.00  0.00           C
ATOM   3727  CE2 PHE A 228      62.612  71.592  90.743  1.00  0.00           C
ATOM   3729  C   PHE A 228      61.062  70.522  85.103  1.00  0.00           C
ATOM   3730  O   PHE A 228      60.002  69.931  85.253  1.00  0.00           O
ATOM   3731  N   ASN A 229      61.432  70.922  83.863  1.00  0.00           N
ATOM   3733  CA  ASN A 229      60.702  70.522  82.683  1.00  0.00           C
ATOM   3735  CB  ASN A 229      59.732  71.612  82.173  1.00  0.00           C
ATOM   3738  CG  ASN A 229      58.652  71.812  83.213  1.00  0.00           C
ATOM   3739  OD1 ASN A 229      57.632  71.122  83.273  1.00  0.00           O
ATOM   3740  ND2 ASN A 229      58.832  72.852  84.043  1.00  0.00           N
ATOM   3743  C   ASN A 229      61.702  70.312  81.573  1.00  0.00           C
ATOM   3744  O   ASN A 229      62.442  71.262  81.303  1.00  0.00           O
ATOM   3745  N   PRO A 230      61.812  69.172  80.873  1.00  0.00           N
ATOM   3746  CD  PRO A 230      61.182  67.922  81.263  1.00  0.00           C
ATOM   3749  CA  PRO A 230      62.282  69.132  79.493  1.00  0.00           C
ATOM   3751  CB  PRO A 230      61.852  67.751  78.973  1.00  0.00           C
ATOM   3754  CG  PRO A 230      61.652  66.912  80.233  1.00  0.00           C
ATOM   3757  C   PRO A 230      61.722  70.251  78.633  1.00  0.00           C
ATOM   3758  O   PRO A 230      60.522  70.322  78.403  1.00  0.00           O
ATOM   3759  N   LEU A 231      62.572  71.152  78.113  1.00  0.00           N
ATOM   3761  CA  LEU A 231      62.112  72.151  77.183  1.00  0.00           C
ATOM   3763  CB  LEU A 231      62.762  73.512  77.513  1.00  0.00           C
ATOM   3766  CG  LEU A 231      62.392  73.982  78.933  1.00  0.00           C
ATOM   3768  CD1 LEU A 231      62.992  75.362  79.223  1.00  0.00           C
ATOM   3772  CD2 LEU A 231      60.872  73.992  79.123  1.00  0.00           C
ATOM   3776  C   LEU A 231      62.472  71.732  75.793  1.00  0.00           C
ATOM   3777  O   LEU A 231      61.762  71.992  74.813  1.00  0.00           O
ATOM   3778  N   LEU A 232      63.592  71.012  75.663  1.00  0.00           N
ATOM   3780  CA  LEU A 232      64.082  70.572  74.403  1.00  0.00           C
ATOM   3782  CB  LEU A 232      65.512  70.022  74.533  1.00  0.00           C
ATOM   3785  CG  LEU A 232      66.532  71.022  75.133  1.00  0.00           C
ATOM   3787  CD1 LEU A 232      67.932  70.412  75.113  1.00  0.00           C
ATOM   3791  CD2 LEU A 232      66.522  72.342  74.363  1.00  0.00           C
ATOM   3795  C   LEU A 232      63.162  69.581  73.703  1.00  0.00           C
ATOM   3796  O   LEU A 232      62.912  68.452  74.103  1.00  0.00           O
ATOM   3797  N   LYS A 233      62.592  70.042  72.593  1.00  0.00           N
ATOM   3799  CA  LYS A 233      61.812  69.312  71.643  1.00  0.00           C
ATOM   3801  CB  LYS A 233      61.432  70.242  70.473  1.00  0.00           C
ATOM   3804  CG  LYS A 233      62.572  70.901  69.683  1.00  0.00           C
ATOM   3807  CD  LYS A 233      63.542  71.831  70.423  1.00  0.00           C
ATOM   3810  CE  LYS A 233      64.472  72.542  69.433  1.00  0.00           C
ATOM   3813  NZ  LYS A 233      65.552  73.252  70.093  1.00  0.00           N
ATOM   3817  C   LYS A 233      62.372  67.992  71.123  1.00  0.00           C
ATOM   3818  O   LYS A 233      61.632  67.062  70.843  1.00  0.00           O
ATOM   3819  N   GLY A 234      63.722  67.842  71.053  1.00  0.00           N
ATOM   3821  CA  GLY A 234      64.372  66.552  70.813  1.00  0.00           C
ATOM   3824  C   GLY A 234      64.272  65.581  71.973  1.00  0.00           C
ATOM   3825  O   GLY A 234      64.362  64.372  71.783  1.00  0.00           O
ATOM   3826  N   PHE A 235      64.092  66.072  73.203  1.00  0.00           N
ATOM   3828  CA  PHE A 235      64.152  65.251  74.403  1.00  0.00           C
ATOM   3830  CB  PHE A 235      65.212  65.812  75.393  1.00  0.00           C
ATOM   3833  CG  PHE A 235      66.581  65.782  74.733  1.00  0.00           C
ATOM   3834  CD1 PHE A 235      67.402  64.642  74.843  1.00  0.00           C
ATOM   3836  CE1 PHE A 235      68.682  64.632  74.283  1.00  0.00           C
ATOM   3838  CZ  PHE A 235      69.162  65.742  73.583  1.00  0.00           C
ATOM   3840  CD2 PHE A 235      67.072  66.882  74.023  1.00  0.00           C
ATOM   3842  CE2 PHE A 235      68.342  66.872  73.443  1.00  0.00           C
ATOM   3844  C   PHE A 235      62.802  65.072  75.083  1.00  0.00           C
ATOM   3845  O   PHE A 235      62.662  64.302  76.033  1.00  0.00           O
ATOM   3846  N   LYS A 236      61.712  65.682  74.563  1.00  0.00           N
ATOM   3848  CA  LYS A 236      60.362  65.232  74.883  1.00  0.00           C
ATOM   3850  CB  LYS A 236      59.222  66.181  74.453  1.00  0.00           C
ATOM   3853  CG  LYS A 236      59.292  66.672  73.013  1.00  0.00           C
ATOM   3856  CD  LYS A 236      58.292  67.782  72.733  1.00  0.00           C
ATOM   3859  CE  LYS A 236      58.362  68.221  71.283  1.00  0.00           C
ATOM   3862  NZ  LYS A 236      57.312  69.202  71.083  1.00  0.00           N
ATOM   3866  C   LYS A 236      59.982  63.802  74.533  1.00  0.00           C
ATOM   3867  O   LYS A 236      59.302  63.202  75.383  1.00  0.00           O
ATOM   3868  N   PRO A 237      60.352  63.151  73.423  1.00  0.00           N
ATOM   3869  CD  PRO A 237      61.042  63.712  72.253  1.00  0.00           C
ATOM   3872  CA  PRO A 237      59.952  61.772  73.193  1.00  0.00           C
ATOM   3874  CB  PRO A 237      60.332  61.522  71.713  1.00  0.00           C
ATOM   3877  CG  PRO A 237      60.462  62.912  71.103  1.00  0.00           C
ATOM   3880  C   PRO A 237      60.702  60.822  74.093  1.00  0.00           C
ATOM   3881  O   PRO A 237      60.402  59.632  74.073  1.00  0.00           O
ATOM   3882  N   GLN A 238      61.672  61.322  74.893  1.00  0.00           N
ATOM   3884  CA  GLN A 238      62.472  60.502  75.763  1.00  0.00           C
ATOM   3886  CB  GLN A 238      63.872  61.142  75.983  1.00  0.00           C
ATOM   3889  CG  GLN A 238      64.722  61.302  74.703  1.00  0.00           C
ATOM   3892  CD  GLN A 238      64.932  59.972  73.963  1.00  0.00           C
ATOM   3893  OE1 GLN A 238      65.382  58.952  74.493  1.00  0.00           O
ATOM   3894  NE2 GLN A 238      64.602  59.982  72.643  1.00  0.00           N
ATOM   3897  C   GLN A 238      61.792  60.352  77.113  1.00  0.00           C
ATOM   3898  O   GLN A 238      62.282  59.592  77.933  1.00  0.00           O
ATOM   3899  N   GLN A 239      60.652  61.042  77.363  1.00  0.00           N
ATOM   3901  CA  GLN A 239      59.872  60.842  78.573  1.00  0.00           C
ATOM   3903  CB  GLN A 239      58.792  61.932  78.773  1.00  0.00           C
ATOM   3906  CG  GLN A 239      59.312  63.272  79.323  1.00  0.00           C
ATOM   3909  CD  GLN A 239      60.122  63.172  80.623  1.00  0.00           C
ATOM   3910  OE1 GLN A 239      61.142  63.852  80.763  1.00  0.00           O
ATOM   3911  NE2 GLN A 239      59.692  62.352  81.603  1.00  0.00           N
ATOM   3914  C   GLN A 239      59.222  59.471  78.733  1.00  0.00           C
ATOM   3915  O   GLN A 239      58.402  59.042  77.933  1.00  0.00           O
ATOM   3916  N   ILE A 240      59.562  58.792  79.843  1.00  0.00           N
ATOM   3918  CA  ILE A 240      58.952  57.532  80.233  1.00  0.00           C
ATOM   3920  CB  ILE A 240      59.862  56.692  81.133  1.00  0.00           C
ATOM   3922  CG2 ILE A 240      59.212  55.402  81.683  1.00  0.00           C
ATOM   3926  CG1 ILE A 240      61.122  56.292  80.353  1.00  0.00           C
ATOM   3929  CD  ILE A 240      62.192  57.352  80.383  1.00  0.00           C
ATOM   3933  C   ILE A 240      57.552  57.712  80.793  1.00  0.00           C
ATOM   3934  O   ILE A 240      57.252  58.632  81.543  1.00  0.00           O
ATOM   3935  N   ALA A 241      56.672  56.752  80.453  1.00  0.00           N
ATOM   3937  CA  ALA A 241      55.382  56.592  81.083  1.00  0.00           C
ATOM   3939  CB  ALA A 241      54.222  56.732  80.083  1.00  0.00           C
ATOM   3943  C   ALA A 241      55.352  55.252  81.773  1.00  0.00           C
ATOM   3944  O   ALA A 241      56.022  54.302  81.363  1.00  0.00           O
ATOM   3945  N   ALA A 242      54.582  55.162  82.863  1.00  0.00           N
ATOM   3947  CA  ALA A 242      54.292  53.922  83.553  1.00  0.00           C
ATOM   3949  CB  ALA A 242      54.002  54.212  85.033  1.00  0.00           C
ATOM   3953  C   ALA A 242      53.092  53.272  82.893  1.00  0.00           C
ATOM   3954  O   ALA A 242      52.492  53.842  82.003  1.00  0.00           O
ATOM   3955  N   THR A 243      52.732  52.022  83.283  1.00  0.00           N
ATOM   3957  CA  THR A 243      51.572  51.292  82.763  1.00  0.00           C
ATOM   3959  CB  THR A 243      51.442  49.942  83.443  1.00  0.00           C
ATOM   3961  OG1 THR A 243      52.702  49.302  83.413  1.00  0.00           O
ATOM   3963  CG2 THR A 243      50.472  49.002  82.733  1.00  0.00           C
ATOM   3967  C   THR A 243      50.272  52.052  82.943  1.00  0.00           C
ATOM   3968  O   THR A 243      50.142  52.822  83.883  1.00  0.00           O
ATOM   3969  N   GLU A 244      49.242  51.872  82.083  1.00  0.00           N
ATOM   3971  CA  GLU A 244      47.962  52.582  82.203  1.00  0.00           C
ATOM   3973  CB  GLU A 244      46.902  52.102  81.173  1.00  0.00           C
ATOM   3976  CG  GLU A 244      47.092  52.632  79.743  1.00  0.00           C
ATOM   3979  CD  GLU A 244      46.152  51.892  78.783  1.00  0.00           C
ATOM   3980  OE1 GLU A 244      45.362  51.062  79.293  1.00  0.00           O
ATOM   3981  OE2 GLU A 244      46.262  52.122  77.553  1.00  0.00           O
ATOM   3982  C   GLU A 244      47.302  52.402  83.543  1.00  0.00           C
ATOM   3983  O   GLU A 244      46.772  53.322  84.153  1.00  0.00           O
ATOM   3984  N   LEU A 245      47.372  51.162  84.053  1.00  0.00           N
ATOM   3986  CA  LEU A 245      46.782  50.822  85.313  1.00  0.00           C
ATOM   3988  CB  LEU A 245      46.842  49.292  85.563  1.00  0.00           C
ATOM   3991  CG  LEU A 245      46.432  48.392  84.383  1.00  0.00           C
ATOM   3993  CD1 LEU A 245      46.222  46.982  84.933  1.00  0.00           C
ATOM   3997  CD2 LEU A 245      45.202  48.822  83.573  1.00  0.00           C
ATOM   4001  C   LEU A 245      47.502  51.482  86.463  1.00  0.00           C
ATOM   4002  O   LEU A 245      46.972  51.572  87.563  1.00  0.00           O
ATOM   4003  N   ASN A 246      48.732  51.952  86.213  1.00  0.00           N
ATOM   4005  CA  ASN A 246      49.642  52.402  87.243  1.00  0.00           C
ATOM   4007  CB  ASN A 246      50.732  51.322  87.513  1.00  0.00           C
ATOM   4010  CG  ASN A 246      50.132  49.972  87.893  1.00  0.00           C
ATOM   4011  OD1 ASN A 246      49.432  49.832  88.893  1.00  0.00           O
ATOM   4012  ND2 ASN A 246      50.472  48.922  87.103  1.00  0.00           N
ATOM   4015  C   ASN A 246      50.262  53.722  86.793  1.00  0.00           C
ATOM   4016  O   ASN A 246      51.472  53.912  86.833  1.00  0.00           O
ATOM   4017  N   GLY A 247      49.442  54.692  86.353  1.00  0.00           N
ATOM   4019  CA  GLY A 247      49.892  56.022  85.903  1.00  0.00           C
ATOM   4022  C   GLY A 247      49.662  57.102  86.923  1.00  0.00           C
ATOM   4023  O   GLY A 247      49.902  58.292  86.703  1.00  0.00           O
ATOM   4024  N   ASN A 248      49.122  56.732  88.083  1.00  0.00           N
ATOM   4026  CA  ASN A 248      48.672  57.662  89.093  1.00  0.00           C
ATOM   4028  CB  ASN A 248      47.172  57.482  89.383  1.00  0.00           C
ATOM   4031  CG  ASN A 248      46.362  57.872  88.153  1.00  0.00           C
ATOM   4032  OD1 ASN A 248      46.502  58.972  87.613  1.00  0.00           O
ATOM   4033  ND2 ASN A 248      45.482  56.982  87.653  1.00  0.00           N
ATOM   4036  C   ASN A 248      49.482  57.502  90.363  1.00  0.00           C
ATOM   4037  O   ASN A 248      49.672  56.402  90.893  1.00  0.00           O
ATOM   4038  N   THR A 249      49.952  58.652  90.863  1.00  0.00           N
ATOM   4040  CA  THR A 249      50.682  58.892  92.083  1.00  0.00           C
ATOM   4042  CB  THR A 249      52.112  59.392  91.833  1.00  0.00           C
ATOM   4044  OG1 THR A 249      52.892  58.421  91.153  1.00  0.00           O
ATOM   4046  CG2 THR A 249      52.822  59.682  93.153  1.00  0.00           C
ATOM   4050  C   THR A 249      49.942  60.052  92.723  1.00  0.00           C
ATOM   4051  O   THR A 249      49.742  61.072  92.073  1.00  0.00           O
ATOM   4052  N   ARG A 250      49.512  59.962  94.003  1.00  0.00           N
ATOM   4054  CA  ARG A 250      48.762  61.042  94.663  1.00  0.00           C
ATOM   4056  CB  ARG A 250      49.492  62.432  94.773  1.00  0.00           C
ATOM   4059  CG  ARG A 250      50.822  62.412  95.543  1.00  0.00           C
ATOM   4062  CD  ARG A 250      51.432  63.782  95.903  1.00  0.00           C
ATOM   4065  NE  ARG A 250      51.822  64.432  94.623  1.00  0.00           N
ATOM   4067  CZ  ARG A 250      52.892  65.172  94.393  1.00  0.00           C
ATOM   4068  NH1 ARG A 250      53.722  65.581  95.313  1.00  0.00           N
ATOM   4071  NH2 ARG A 250      53.142  65.482  93.133  1.00  0.00           N
ATOM   4074  C   ARG A 250      47.372  61.262  94.083  1.00  0.00           C
ATOM   4075  O   ARG A 250      46.972  62.402  93.863  1.00  0.00           O
ATOM   4076  N   ASP A 251      46.672  60.152  93.743  1.00  0.00           N
ATOM   4078  CA  ASP A 251      45.362  60.112  93.103  1.00  0.00           C
ATOM   4080  CB  ASP A 251      44.182  60.261  94.123  1.00  0.00           C
ATOM   4083  CG  ASP A 251      44.032  61.602  94.833  1.00  0.00           C
ATOM   4084  OD1 ASP A 251      44.272  61.672  96.073  1.00  0.00           O
ATOM   4085  OD2 ASP A 251      43.642  62.592  94.173  1.00  0.00           O
ATOM   4086  C   ASP A 251      45.202  60.842  91.763  1.00  0.00           C
ATOM   4087  O   ASP A 251      44.182  60.682  91.083  1.00  0.00           O
ATOM   4088  N   GLY A 252      46.222  61.562  91.263  1.00  0.00           N
ATOM   4090  CA  GLY A 252      46.212  62.212  89.963  1.00  0.00           C
ATOM   4093  C   GLY A 252      47.242  61.642  89.033  1.00  0.00           C
ATOM   4094  O   GLY A 252      48.192  60.992  89.443  1.00  0.00           O
ATOM   4095  N   VAL A 253      47.082  61.922  87.723  1.00  0.00           N
ATOM   4097  CA  VAL A 253      47.962  61.562  86.613  1.00  0.00           C
ATOM   4099  CB  VAL A 253      47.382  62.072  85.283  1.00  0.00           C
ATOM   4101  CG1 VAL A 253      48.162  61.542  84.073  1.00  0.00           C
ATOM   4105  CG2 VAL A 253      45.922  61.602  85.143  1.00  0.00           C
ATOM   4109  C   VAL A 253      49.372  62.122  86.783  1.00  0.00           C
ATOM   4110  O   VAL A 253      49.552  63.182  87.373  1.00  0.00           O
ATOM   4111  N   ILE A 254      50.452  61.422  86.313  1.00  0.00           N
ATOM   4113  CA  ILE A 254      51.812  61.971  86.333  1.00  0.00           C
ATOM   4115  CB  ILE A 254      52.902  61.042  85.783  1.00  0.00           C
ATOM   4117  CG2 ILE A 254      54.292  61.712  85.803  1.00  0.00           C
ATOM   4121  CG1 ILE A 254      52.992  59.671  86.503  1.00  0.00           C
ATOM   4124  CD  ILE A 254      53.602  59.702  87.903  1.00  0.00           C
ATOM   4128  C   ILE A 254      51.822  63.302  85.583  1.00  0.00           C
ATOM   4129  O   ILE A 254      51.282  63.412  84.493  1.00  0.00           O
ATOM   4130  N   HIS A 255      52.402  64.372  86.183  1.00  0.00           N
ATOM   4132  CA  HIS A 255      52.432  65.672  85.533  1.00  0.00           C
ATOM   4134  CB  HIS A 255      53.052  66.782  86.423  1.00  0.00           C
ATOM   4137  ND1 HIS A 255      53.932  68.522  84.883  1.00  0.00           N
ATOM   4138  CG  HIS A 255      52.942  68.132  85.763  1.00  0.00           C
ATOM   4139  CE1 HIS A 255      53.482  69.632  84.333  1.00  0.00           C
ATOM   4141  NE2 HIS A 255      52.282  69.992  84.843  1.00  0.00           N
ATOM   4143  CD2 HIS A 255      51.932  69.032  85.763  1.00  0.00           C
ATOM   4145  C   HIS A 255      53.182  65.602  84.213  1.00  0.00           C
ATOM   4146  O   HIS A 255      54.212  64.952  84.133  1.00  0.00           O
ATOM   4147  N   PHE A 256      52.642  66.202  83.133  1.00  0.00           N
ATOM   4149  CA  PHE A 256      53.302  66.152  81.843  1.00  0.00           C
ATOM   4151  CB  PHE A 256      52.302  66.442  80.693  1.00  0.00           C
ATOM   4154  CG  PHE A 256      51.322  65.322  80.613  1.00  0.00           C
ATOM   4155  CD1 PHE A 256      50.042  65.422  81.183  1.00  0.00           C
ATOM   4157  CE1 PHE A 256      49.152  64.342  81.113  1.00  0.00           C
ATOM   4159  CZ  PHE A 256      49.532  63.151  80.463  1.00  0.00           C
ATOM   4161  CD2 PHE A 256      51.692  64.132  79.963  1.00  0.00           C
ATOM   4163  CE2 PHE A 256      50.802  63.052  79.893  1.00  0.00           C
ATOM   4165  C   PHE A 256      54.442  67.151  81.743  1.00  0.00           C
ATOM   4166  O   PHE A 256      54.152  68.342  81.643  1.00  0.00           O
ATOM   4167  N   PRO A 257      55.722  66.802  81.733  1.00  0.00           N
ATOM   4168  CD  PRO A 257      56.242  65.422  81.643  1.00  0.00           C
ATOM   4171  CA  PRO A 257      56.782  67.761  81.983  1.00  0.00           C
ATOM   4173  CB  PRO A 257      57.852  66.862  82.593  1.00  0.00           C
ATOM   4176  CG  PRO A 257      57.752  65.592  81.753  1.00  0.00           C
ATOM   4179  C   PRO A 257      57.202  68.372  80.663  1.00  0.00           C
ATOM   4180  O   PRO A 257      58.072  69.242  80.623  1.00  0.00           O
ATOM   4181  N   ASN A 258      56.622  67.922  79.543  1.00  0.00           N
ATOM   4183  CA  ASN A 258      56.922  68.452  78.233  1.00  0.00           C
ATOM   4185  CB  ASN A 258      56.572  67.412  77.143  1.00  0.00           C
ATOM   4188  CG  ASN A 258      57.442  66.152  77.233  1.00  0.00           C
ATOM   4189  OD1 ASN A 258      57.012  65.062  76.853  1.00  0.00           O
ATOM   4190  ND2 ASN A 258      58.692  66.282  77.723  1.00  0.00           N
ATOM   4193  C   ASN A 258      56.172  69.732  77.973  1.00  0.00           C
ATOM   4194  O   ASN A 258      56.532  70.492  77.073  1.00  0.00           O
ATOM   4195  N   ILE A 259      55.172  70.042  78.823  1.00  0.00           N
ATOM   4197  CA  ILE A 259      54.552  71.342  78.923  1.00  0.00           C
ATOM   4199  CB  ILE A 259      53.022  71.292  78.983  1.00  0.00           C
ATOM   4201  CG2 ILE A 259      52.552  70.752  77.613  1.00  0.00           C
ATOM   4205  CG1 ILE A 259      52.422  70.442  80.133  1.00  0.00           C
ATOM   4208  CD  ILE A 259      50.902  70.602  80.293  1.00  0.00           C
ATOM   4212  C   ILE A 259      55.162  72.032  80.133  1.00  0.00           C
ATOM   4213  O   ILE A 259      54.952  71.672  81.283  1.00  0.00           O
ATOM   4214  N   ARG A 260      55.972  73.081  79.913  1.00  0.00           N
ATOM   4216  CA  ARG A 260      56.562  73.772  81.053  1.00  0.00           C
ATOM   4218  CB  ARG A 260      57.742  74.692  80.643  1.00  0.00           C
ATOM   4221  CG  ARG A 260      58.372  75.502  81.793  1.00  0.00           C
ATOM   4224  CD  ARG A 260      59.452  76.522  81.423  1.00  0.00           C
ATOM   4227  NE  ARG A 260      58.802  77.562  80.583  1.00  0.00           N
ATOM   4229  CZ  ARG A 260      59.452  78.602  80.083  1.00  0.00           C
ATOM   4230  NH1 ARG A 260      60.732  78.762  80.283  1.00  0.00           N
ATOM   4233  NH2 ARG A 260      58.782  79.472  79.343  1.00  0.00           N
ATOM   4236  C   ARG A 260      55.562  74.552  81.873  1.00  0.00           C
ATOM   4237  O   ARG A 260      54.942  75.502  81.383  1.00  0.00           O
ATOM   4238  N   THR A 261      55.402  74.172  83.173  1.00  0.00           N
ATOM   4240  CA  THR A 261      54.682  74.992  84.143  1.00  0.00           C
ATOM   4242  CB  THR A 261      54.512  74.362  85.543  1.00  0.00           C
ATOM   4244  OG1 THR A 261      53.672  75.132  86.393  1.00  0.00           O
ATOM   4246  CG2 THR A 261      55.852  74.192  86.253  1.00  0.00           C
ATOM   4250  C   THR A 261      55.262  76.391  84.263  1.00  0.00           C
ATOM   4251  O   THR A 261      56.472  76.592  84.403  1.00  0.00           O
ATOM   4252  N   SER A 262      54.402  77.412  84.173  1.00  0.00           N
ATOM   4254  CA  SER A 262      54.782  78.812  84.183  1.00  0.00           C
ATOM   4256  CB  SER A 262      56.072  79.281  83.423  1.00  0.00           C
ATOM   4259  OG  SER A 262      56.011  79.042  82.023  1.00  0.00           O
ATOM   4261  C   SER A 262      53.622  79.642  83.693  1.00  0.00           C
ATOM   4262  O   SER A 262      52.802  79.212  82.893  1.00  0.00           O
ATOM   4263  N   THR A 263      53.482  80.832  84.273  1.00  0.00           N
ATOM   4265  CA  THR A 263      52.252  81.611  84.243  1.00  0.00           C
ATOM   4267  CB  THR A 263      51.972  82.162  85.643  1.00  0.00           C
ATOM   4269  OG1 THR A 263      50.642  82.632  85.803  1.00  0.00           O
ATOM   4271  CG2 THR A 263      52.942  83.272  86.063  1.00  0.00           C
ATOM   4275  C   THR A 263      52.282  82.682  83.143  1.00  0.00           C
ATOM   4276  O   THR A 263      53.282  83.362  82.933  1.00  0.00           O
ATOM   4277  N   LEU A 264      51.182  82.822  82.363  1.00  0.00           N
ATOM   4279  CA  LEU A 264      51.152  83.622  81.143  1.00  0.00           C
ATOM   4281  CB  LEU A 264      50.462  82.942  79.933  1.00  0.00           C
ATOM   4284  CG  LEU A 264      51.182  81.712  79.343  1.00  0.00           C
ATOM   4286  CD1 LEU A 264      50.962  80.452  80.183  1.00  0.00           C
ATOM   4290  CD2 LEU A 264      50.692  81.442  77.903  1.00  0.00           C
ATOM   4294  C   LEU A 264      50.442  84.932  81.383  1.00  0.00           C
ATOM   4295  O   LEU A 264      49.242  84.942  81.683  1.00  0.00           O
ATOM   4296  N   TRP A 265      51.192  86.042  81.303  1.00  0.00           N
ATOM   4298  CA  TRP A 265      50.822  87.402  81.643  1.00  0.00           C
ATOM   4300  CB  TRP A 265      51.262  87.812  83.083  1.00  0.00           C
ATOM   4303  CG  TRP A 265      50.612  87.082  84.213  1.00  0.00           C
ATOM   4304  CD1 TRP A 265      50.612  85.742  84.483  1.00  0.00           C
ATOM   4306  NE1 TRP A 265      50.012  85.501  85.693  1.00  0.00           N
ATOM   4308  CE2 TRP A 265      49.672  86.681  86.253  1.00  0.00           C
ATOM   4309  CD2 TRP A 265      50.032  87.712  85.363  1.00  0.00           C
ATOM   4310  CE3 TRP A 265      49.812  89.041  85.713  1.00  0.00           C
ATOM   4312  CZ3 TRP A 265      49.302  89.302  86.983  1.00  0.00           C
ATOM   4314  CZ2 TRP A 265      49.132  86.942  87.493  1.00  0.00           C
ATOM   4316  CH2 TRP A 265      48.972  88.281  87.863  1.00  0.00           C
ATOM   4318  C   TRP A 265      51.622  88.262  80.693  1.00  0.00           C
ATOM   4319  O   TRP A 265      52.512  87.742  80.013  1.00  0.00           O
ATOM   4320  N   GLY A 266      51.372  89.582  80.583  1.00  0.00           N
ATOM   4322  CA  GLY A 266      52.122  90.391  79.623  1.00  0.00           C
ATOM   4325  C   GLY A 266      52.982  91.392  80.343  1.00  0.00           C
ATOM   4326  O   GLY A 266      52.702  91.772  81.473  1.00  0.00           O
ATOM   4327  N   GLN A 267      54.052  91.861  79.683  1.00  0.00           N
ATOM   4329  CA  GLN A 267      54.922  92.861  80.263  1.00  0.00           C
ATOM   4331  CB  GLN A 267      56.352  92.352  80.593  1.00  0.00           C
ATOM   4334  CG  GLN A 267      56.422  91.772  82.033  1.00  0.00           C
ATOM   4337  CD  GLN A 267      57.742  91.072  82.363  1.00  0.00           C
ATOM   4338  OE1 GLN A 267      58.842  91.602  82.203  1.00  0.00           O
ATOM   4339  NE2 GLN A 267      57.642  89.822  82.893  1.00  0.00           N
ATOM   4342  C   GLN A 267      54.962  94.151  79.473  1.00  0.00           C
ATOM   4343  O   GLN A 267      55.142  94.212  78.263  1.00  0.00           O
ATOM   4344  N   VAL A 268      54.862  95.272  80.203  1.00  0.00           N
ATOM   4346  CA  VAL A 268      55.102  96.602  79.663  1.00  0.00           C
ATOM   4348  CB  VAL A 268      54.622  97.651  80.653  1.00  0.00           C
ATOM   4350  CG1 VAL A 268      53.092  97.621  80.753  1.00  0.00           C
ATOM   4354  CG2 VAL A 268      55.282  97.392  82.023  1.00  0.00           C
ATOM   4358  C   VAL A 268      56.572  96.842  79.393  1.00  0.00           C
ATOM   4359  O   VAL A 268      56.932  97.842  78.763  1.00  0.00           O
ATOM   4360  N   HIS A 269      57.462  95.951  79.893  1.00  0.00           N
ATOM   4362  CA  HIS A 269      58.892  96.022  79.753  1.00  0.00           C
ATOM   4364  CB  HIS A 269      59.602  95.081  80.773  1.00  0.00           C
ATOM   4367  ND1 HIS A 269      59.822  95.391  83.233  1.00  0.00           N
ATOM   4368  CG  HIS A 269      60.082  95.842  81.963  1.00  0.00           C
ATOM   4369  CE1 HIS A 269      60.312  96.312  84.033  1.00  0.00           C
ATOM   4371  NE2 HIS A 269      60.882  97.331  83.343  1.00  0.00           N
ATOM   4373  CD2 HIS A 269      60.732  97.042  82.003  1.00  0.00           C
ATOM   4375  C   HIS A 269      59.402  95.702  78.373  1.00  0.00           C
ATOM   4376  O   HIS A 269      60.462  96.182  77.993  1.00  0.00           O
ATOM   4377  N   ASP A 270      58.682  94.862  77.603  1.00  0.00           N
ATOM   4379  CA  ASP A 270      59.092  94.321  76.323  1.00  0.00           C
ATOM   4381  CB  ASP A 270      59.462  95.361  75.223  1.00  0.00           C
ATOM   4384  CG  ASP A 270      58.272  95.842  74.423  1.00  0.00           C
ATOM   4385  OD1 ASP A 270      57.142  95.291  74.483  1.00  0.00           O
ATOM   4386  OD2 ASP A 270      58.432  96.861  73.703  1.00  0.00           O
ATOM   4387  C   ASP A 270      60.112  93.171  76.433  1.00  0.00           C
ATOM   4388  O   ASP A 270      59.852  92.082  75.923  1.00  0.00           O
ATOM   4389  N   GLU A 271      61.262  93.382  77.103  1.00  0.00           N
ATOM   4391  CA  GLU A 271      62.282  92.352  77.163  1.00  0.00           C
ATOM   4393  CB  GLU A 271      63.122  92.252  75.843  1.00  0.00           C
ATOM   4396  CG  GLU A 271      63.532  90.792  75.503  1.00  0.00           C
ATOM   4399  CD  GLU A 271      64.652  90.681  74.483  1.00  0.00           C
ATOM   4400  OE1 GLU A 271      64.502  91.212  73.343  1.00  0.00           O
ATOM   4401  OE2 GLU A 271      65.682  90.042  74.763  1.00  0.00           O
ATOM   4402  C   GLU A 271      63.192  92.562  78.363  1.00  0.00           C
ATOM   4403  O   GLU A 271      63.032  93.491  79.163  1.00  0.00           O
ATOM   4404  N   LYS A 272      64.162  91.651  78.533  1.00  0.00           N
ATOM   4406  CA  LYS A 272      65.212  91.641  79.523  1.00  0.00           C
ATOM   4408  CB  LYS A 272      65.852  93.001  79.873  1.00  0.00           C
ATOM   4411  CG  LYS A 272      67.232  92.761  80.483  1.00  0.00           C
ATOM   4414  CD  LYS A 272      68.332  93.602  79.833  1.00  0.00           C
ATOM   4417  CE  LYS A 272      68.232  95.081  80.153  1.00  0.00           C
ATOM   4420  NZ  LYS A 272      69.382  95.781  79.573  1.00  0.00           N
ATOM   4424  C   LYS A 272      64.802  90.882  80.763  1.00  0.00           C
ATOM   4425  O   LYS A 272      65.221  91.182  81.883  1.00  0.00           O
ATOM   4426  N   ALA A 273      63.992  89.841  80.573  1.00  0.00           N
ATOM   4428  CA  ALA A 273      63.852  88.822  81.563  1.00  0.00           C
ATOM   4430  CB  ALA A 273      62.652  89.141  82.483  1.00  0.00           C
ATOM   4434  C   ALA A 273      63.592  87.572  80.793  1.00  0.00           C
ATOM   4435  O   ALA A 273      62.812  87.591  79.853  1.00  0.00           O
ATOM   4436  N   PHE A 274      64.132  86.411  81.183  1.00  0.00           N
ATOM   4438  CA  PHE A 274      63.232  85.282  81.273  1.00  0.00           C
ATOM   4440  CB  PHE A 274      63.742  83.952  80.653  1.00  0.00           C
ATOM   4443  CG  PHE A 274      65.242  83.792  80.573  1.00  0.00           C
ATOM   4444  CD1 PHE A 274      66.011  83.512  81.713  1.00  0.00           C
ATOM   4446  CE1 PHE A 274      67.352  83.132  81.593  1.00  0.00           C
ATOM   4448  CZ  PHE A 274      67.922  82.982  80.323  1.00  0.00           C
ATOM   4450  CD2 PHE A 274      65.852  83.701  79.313  1.00  0.00           C
ATOM   4452  CE2 PHE A 274      67.172  83.262  79.183  1.00  0.00           C
ATOM   4454  C   PHE A 274      62.762  85.151  82.693  1.00  0.00           C
ATOM   4455  O   PHE A 274      63.572  84.922  83.573  1.00  0.00           O
ATOM   4456  N   TYR A 275      61.442  85.322  82.933  1.00  0.00           N
ATOM   4458  CA  TYR A 275      60.872  85.011  84.233  1.00  0.00           C
ATOM   4460  CB  TYR A 275      61.442  85.842  85.443  1.00  0.00           C
ATOM   4463  CG  TYR A 275      61.632  84.981  86.693  1.00  0.00           C
ATOM   4464  CD1 TYR A 275      60.982  83.752  86.843  1.00  0.00           C
ATOM   4466  CE1 TYR A 275      61.252  82.912  87.933  1.00  0.00           C
ATOM   4468  CZ  TYR A 275      62.112  83.332  88.933  1.00  0.00           C
ATOM   4469  OH  TYR A 275      62.372  82.381  89.933  1.00  0.00           O
ATOM   4471  CD2 TYR A 275      62.532  85.382  87.713  1.00  0.00           C
ATOM   4473  CE2 TYR A 275      62.762  84.561  88.833  1.00  0.00           C
ATOM   4475  C   TYR A 275      59.352  85.091  84.203  1.00  0.00           C
ATOM   4476  O   TYR A 275      58.702  85.862  84.903  1.00  0.00           O
ATOM   4477  N   SER A 276      58.722  84.172  83.433  1.00  0.00           N
ATOM   4479  CA  SER A 276      57.372  83.721  83.703  1.00  0.00           C
ATOM   4481  CB  SER A 276      56.572  83.332  82.423  1.00  0.00           C
ATOM   4484  OG  SER A 276      57.222  82.352  81.603  1.00  0.00           O
ATOM   4486  C   SER A 276      57.542  82.511  84.583  1.00  0.00           C
ATOM   4487  O   SER A 276      58.322  81.622  84.263  1.00  0.00           O
ATOM   4488  N   MET A 277      56.902  82.442  85.763  1.00  0.00           N
ATOM   4490  CA  MET A 277      57.322  81.442  86.733  1.00  0.00           C
ATOM   4492  CB  MET A 277      57.982  82.012  88.003  1.00  0.00           C
ATOM   4495  CG  MET A 277      57.212  82.952  88.923  1.00  0.00           C
ATOM   4498  SD  MET A 277      58.182  83.472  90.393  1.00  0.00           S
ATOM   4499  CE  MET A 277      59.082  81.952  90.873  1.00  0.00           C
ATOM   4503  C   MET A 277      56.292  80.401  87.033  1.00  0.00           C
ATOM   4504  O   MET A 277      55.092  80.641  86.923  1.00  0.00           O
ATOM   4505  N   GLY A 278      56.792  79.172  87.293  1.00  0.00           N
ATOM   4507  CA  GLY A 278      56.022  77.991  87.623  1.00  0.00           C
ATOM   4510  C   GLY A 278      56.642  77.312  88.803  1.00  0.00           C
ATOM   4511  O   GLY A 278      57.632  77.752  89.393  1.00  0.00           O
ATOM   4512  N   GLY A 279      56.032  76.192  89.223  1.00  0.00           N
ATOM   4514  CA  GLY A 279      56.382  75.452  90.423  1.00  0.00           C
ATOM   4517  C   GLY A 279      57.592  74.571  90.243  1.00  0.00           C
ATOM   4518  O   GLY A 279      57.512  73.401  89.843  1.00  0.00           O
ATOM   4519  N   VAL A 280      58.752  75.102  90.623  1.00  0.00           N
ATOM   4521  CA  VAL A 280      60.032  74.401  90.603  1.00  0.00           C
ATOM   4523  CB  VAL A 280      61.202  75.272  90.183  1.00  0.00           C
ATOM   4525  CG1 VAL A 280      61.022  75.562  88.693  1.00  0.00           C
ATOM   4529  CG2 VAL A 280      61.272  76.612  90.943  1.00  0.00           C
ATOM   4533  C   VAL A 280      60.232  73.632  91.903  1.00  0.00           C
ATOM   4534  O   VAL A 280      61.122  73.842  92.733  1.00  0.00           O
ATOM   4535  N   SER A 281      59.312  72.692  92.143  1.00  0.00           N
ATOM   4537  CA  SER A 281      59.122  71.982  93.383  1.00  0.00           C
ATOM   4539  CB  SER A 281      57.982  70.952  93.263  1.00  0.00           C
ATOM   4542  OG  SER A 281      56.832  71.572  92.723  1.00  0.00           O
ATOM   4544  C   SER A 281      60.322  71.192  93.823  1.00  0.00           C
ATOM   4545  O   SER A 281      60.682  70.192  93.223  1.00  0.00           O
ATOM   4546  N   GLY A 282      60.932  71.562  94.973  1.00  0.00           N
ATOM   4548  CA  GLY A 282      62.102  70.852  95.483  1.00  0.00           C
ATOM   4551  C   GLY A 282      61.742  69.511  96.063  1.00  0.00           C
ATOM   4552  O   GLY A 282      62.592  68.762  96.533  1.00  0.00           O
ATOM   4553  N   HIS A 283      60.442  69.202  96.043  1.00  0.00           N
ATOM   4555  CA  HIS A 283      59.892  68.011  96.603  1.00  0.00           C
ATOM   4557  CB  HIS A 283      58.612  68.372  97.373  1.00  0.00           C
ATOM   4560  ND1 HIS A 283      56.982  69.962  96.423  1.00  0.00           N
ATOM   4561  CG  HIS A 283      57.352  68.642  96.603  1.00  0.00           C
ATOM   4562  CE1 HIS A 283      55.692  69.912  96.123  1.00  0.00           C
ATOM   4564  NE2 HIS A 283      55.232  68.652  96.103  1.00  0.00           N
ATOM   4566  CD2 HIS A 283      56.292  67.832  96.403  1.00  0.00           C
ATOM   4568  C   HIS A 283      59.492  66.942  95.623  1.00  0.00           C
ATOM   4569  O   HIS A 283      59.332  65.792  96.033  1.00  0.00           O
ATOM   4570  N   ALA A 284      59.302  67.302  94.343  1.00  0.00           N
ATOM   4572  CA  ALA A 284      58.511  66.522  93.413  1.00  0.00           C
ATOM   4574  CB  ALA A 284      57.062  66.272  93.883  1.00  0.00           C
ATOM   4578  C   ALA A 284      58.452  67.221  92.093  1.00  0.00           C
ATOM   4579  O   ALA A 284      57.372  67.382  91.533  1.00  0.00           O
ATOM   4580  N   GLY A 285      59.602  67.732  91.633  1.00  0.00           N
ATOM   4582  CA  GLY A 285      59.602  68.522  90.423  1.00  0.00           C
ATOM   4585  C   GLY A 285      60.632  68.232  89.383  1.00  0.00           C
ATOM   4586  O   GLY A 285      60.482  68.762  88.293  1.00  0.00           O
ATOM   4587  N   LEU A 286      61.682  67.452  89.663  1.00  0.00           N
ATOM   4589  CA  LEU A 286      62.742  67.232  88.703  1.00  0.00           C
ATOM   4591  CB  LEU A 286      64.122  67.142  89.393  1.00  0.00           C
ATOM   4594  CG  LEU A 286      64.662  68.482  89.893  1.00  0.00           C
ATOM   4596  CD1 LEU A 286      66.052  68.272  90.503  1.00  0.00           C
ATOM   4600  CD2 LEU A 286      64.802  69.502  88.763  1.00  0.00           C
ATOM   4604  C   LEU A 286      62.572  66.032  87.803  1.00  0.00           C
ATOM   4605  O   LEU A 286      61.762  65.132  88.013  1.00  0.00           O
ATOM   4606  N   PHE A 287      63.402  65.992  86.753  1.00  0.00           N
ATOM   4608  CA  PHE A 287      63.342  65.042  85.663  1.00  0.00           C
ATOM   4610  CB  PHE A 287      62.542  65.721  84.513  1.00  0.00           C
ATOM   4613  CG  PHE A 287      61.082  65.772  84.873  1.00  0.00           C
ATOM   4614  CD1 PHE A 287      60.262  64.702  84.503  1.00  0.00           C
ATOM   4616  CE1 PHE A 287      58.942  64.622  84.983  1.00  0.00           C
ATOM   4618  CZ  PHE A 287      58.452  65.592  85.853  1.00  0.00           C
ATOM   4620  CD2 PHE A 287      60.532  66.822  85.643  1.00  0.00           C
ATOM   4622  CE2 PHE A 287      59.242  66.702  86.173  1.00  0.00           C
ATOM   4624  C   PHE A 287      64.802  64.712  85.293  1.00  0.00           C
ATOM   4625  O   PHE A 287      65.611  65.622  85.303  1.00  0.00           O
ATOM   4626  N   SER A 288      65.221  63.442  85.023  1.00  0.00           N
ATOM   4628  CA  SER A 288      66.622  63.092  84.653  1.00  0.00           C
ATOM   4630  CB  SER A 288      67.702  63.292  85.773  1.00  0.00           C
ATOM   4633  OG  SER A 288      67.912  62.202  86.673  1.00  0.00           O
ATOM   4635  C   SER A 288      66.752  61.682  84.043  1.00  0.00           C
ATOM   4636  O   SER A 288      65.762  60.962  83.923  1.00  0.00           O
ATOM   4637  N   ASN A 289      67.962  61.252  83.583  1.00  0.00           N
ATOM   4639  CA  ASN A 289      68.172  59.962  82.903  1.00  0.00           C
ATOM   4641  CB  ASN A 289      68.912  60.102  81.553  1.00  0.00           C
ATOM   4644  CG  ASN A 289      68.412  61.262  80.683  1.00  0.00           C
ATOM   4645  OD1 ASN A 289      67.232  61.412  80.393  1.00  0.00           O
ATOM   4646  ND2 ASN A 289      69.372  62.082  80.193  1.00  0.00           N
ATOM   4649  C   ASN A 289      69.012  58.972  83.723  1.00  0.00           C
ATOM   4650  O   ASN A 289      69.302  59.242  84.873  1.00  0.00           O
ATOM   4651  N   THR A 290      69.472  57.792  83.213  1.00  0.00           N
ATOM   4653  CA  THR A 290      70.282  56.842  84.023  1.00  0.00           C
ATOM   4655  CB  THR A 290      70.542  55.462  83.373  1.00  0.00           C
ATOM   4657  OG1 THR A 290      69.442  54.612  83.533  1.00  0.00           O
ATOM   4659  CG2 THR A 290      71.721  54.652  83.973  1.00  0.00           C
ATOM   4663  C   THR A 290      71.662  57.312  84.323  1.00  0.00           C
ATOM   4664  O   THR A 290      72.122  57.402  85.453  1.00  0.00           O
ATOM   4665  N   GLY A 291      72.412  57.582  83.233  1.00  0.00           N
ATOM   4667  CA  GLY A 291      73.852  57.761  83.283  1.00  0.00           C
ATOM   4670  C   GLY A 291      74.142  59.032  83.953  1.00  0.00           C
ATOM   4671  O   GLY A 291      75.182  59.202  84.573  1.00  0.00           O
ATOM   4672  N   ASP A 292      73.152  59.902  83.843  1.00  0.00           N
ATOM   4674  CA  ASP A 292      72.922  61.062  84.603  1.00  0.00           C
ATOM   4676  CB  ASP A 292      71.492  61.511  84.233  1.00  0.00           C
ATOM   4679  CG  ASP A 292      71.261  62.192  82.883  1.00  0.00           C
ATOM   4680  OD1 ASP A 292      71.892  61.852  81.853  1.00  0.00           O
ATOM   4681  OD2 ASP A 292      70.232  62.912  82.853  1.00  0.00           O
ATOM   4682  C   ASP A 292      73.152  60.972  86.133  1.00  0.00           C
ATOM   4683  O   ASP A 292      74.142  61.452  86.673  1.00  0.00           O
ATOM   4684  N   ILE A 293      72.212  60.362  86.873  1.00  0.00           N
ATOM   4686  CA  ILE A 293      72.002  60.402  88.323  1.00  0.00           C
ATOM   4688  CB  ILE A 293      71.052  59.242  88.553  1.00  0.00           C
ATOM   4690  CG2 ILE A 293      70.892  58.692  89.963  1.00  0.00           C
ATOM   4694  CG1 ILE A 293      69.682  59.302  87.873  1.00  0.00           C
ATOM   4697  CD  ILE A 293      69.352  57.852  87.463  1.00  0.00           C
ATOM   4701  C   ILE A 293      73.252  60.102  89.113  1.00  0.00           C
ATOM   4702  O   ILE A 293      73.622  60.702  90.123  1.00  0.00           O
ATOM   4703  N   ALA A 294      73.962  59.162  88.523  1.00  0.00           N
ATOM   4705  CA  ALA A 294      75.272  58.672  88.693  1.00  0.00           C
ATOM   4707  CB  ALA A 294      75.662  58.282  87.293  1.00  0.00           C
ATOM   4711  C   ALA A 294      76.292  59.562  89.303  1.00  0.00           C
ATOM   4712  O   ALA A 294      76.842  59.192  90.333  1.00  0.00           O
ATOM   4713  N   VAL A 295      76.562  60.712  88.693  1.00  0.00           N
ATOM   4715  CA  VAL A 295      77.602  61.592  89.173  1.00  0.00           C
ATOM   4717  CB  VAL A 295      77.902  62.682  88.163  1.00  0.00           C
ATOM   4719  CG1 VAL A 295      76.902  63.852  88.213  1.00  0.00           C
ATOM   4723  CG2 VAL A 295      79.352  63.132  88.343  1.00  0.00           C
ATOM   4727  C   VAL A 295      77.252  62.182  90.503  1.00  0.00           C
ATOM   4728  O   VAL A 295      78.062  62.362  91.393  1.00  0.00           O
ATOM   4729  N   LEU A 296      75.962  62.482  90.703  1.00  0.00           N
ATOM   4731  CA  LEU A 296      75.492  63.302  91.783  1.00  0.00           C
ATOM   4733  CB  LEU A 296      74.062  63.702  91.353  1.00  0.00           C
ATOM   4736  CG  LEU A 296      73.362  64.822  92.133  1.00  0.00           C
ATOM   4738  CD1 LEU A 296      72.362  64.222  93.113  1.00  0.00           C
ATOM   4742  CD2 LEU A 296      74.352  65.752  92.833  1.00  0.00           C
ATOM   4746  C   LEU A 296      75.562  62.512  93.073  1.00  0.00           C
ATOM   4747  O   LEU A 296      75.862  63.002  94.163  1.00  0.00           O
ATOM   4748  N   MET A 297      75.362  61.202  92.903  1.00  0.00           N
ATOM   4750  CA  MET A 297      75.522  60.162  93.853  1.00  0.00           C
ATOM   4752  CB  MET A 297      74.602  59.072  93.313  1.00  0.00           C
ATOM   4755  CG  MET A 297      73.102  59.442  93.363  1.00  0.00           C
ATOM   4758  SD  MET A 297      72.402  59.372  95.013  1.00  0.00           S
ATOM   4759  CE  MET A 297      72.932  57.702  95.513  1.00  0.00           C
ATOM   4763  C   MET A 297      76.942  59.612  94.003  1.00  0.00           C
ATOM   4764  O   MET A 297      77.382  59.252  95.093  1.00  0.00           O
ATOM   4765  N   GLN A 298      77.732  59.552  92.913  1.00  0.00           N
ATOM   4767  CA  GLN A 298      79.162  59.282  92.923  1.00  0.00           C
ATOM   4769  CB  GLN A 298      79.682  59.232  91.453  1.00  0.00           C
ATOM   4772  CG  GLN A 298      81.202  59.212  91.223  1.00  0.00           C
ATOM   4775  CD  GLN A 298      81.842  57.992  91.863  1.00  0.00           C
ATOM   4776  OE1 GLN A 298      81.761  57.752  93.073  1.00  0.00           O
ATOM   4777  NE2 GLN A 298      82.502  57.142  91.053  1.00  0.00           N
ATOM   4780  C   GLN A 298      79.952  60.332  93.683  1.00  0.00           C
ATOM   4781  O   GLN A 298      80.742  60.042  94.573  1.00  0.00           O
ATOM   4782  N   THR A 299      79.632  61.602  93.413  1.00  0.00           N
ATOM   4784  CA  THR A 299      80.162  62.772  94.073  1.00  0.00           C
ATOM   4786  CB  THR A 299      79.542  64.032  93.503  1.00  0.00           C
ATOM   4788  OG1 THR A 299      79.872  64.202  92.133  1.00  0.00           O
ATOM   4790  CG2 THR A 299      80.112  65.261  94.193  1.00  0.00           C
ATOM   4794  C   THR A 299      79.892  62.752  95.563  1.00  0.00           C
ATOM   4795  O   THR A 299      80.732  63.052  96.403  1.00  0.00           O
ATOM   4796  N   MET A 300      78.672  62.342  95.953  1.00  0.00           N
ATOM   4798  CA  MET A 300      78.342  62.102  97.343  1.00  0.00           C
ATOM   4800  CB  MET A 300      76.842  61.792  97.433  1.00  0.00           C
ATOM   4803  CG  MET A 300      76.302  61.852  98.873  1.00  0.00           C
ATOM   4806  SD  MET A 300      75.582  63.462  99.333  1.00  0.00           S
ATOM   4807  CE  MET A 300      76.712  64.662  98.593  1.00  0.00           C
ATOM   4811  C   MET A 300      79.142  60.972  97.993  1.00  0.00           C
ATOM   4812  O   MET A 300      79.642  61.092  99.113  1.00  0.00           O
ATOM   4813  N   LEU A 301      79.312  59.832  97.283  1.00  0.00           N
ATOM   4815  CA  LEU A 301      80.151  58.742  97.743  1.00  0.00           C
ATOM   4817  CB  LEU A 301      80.132  57.552  96.743  1.00  0.00           C
ATOM   4820  CG  LEU A 301      81.081  56.372  97.073  1.00  0.00           C
ATOM   4822  CD1 LEU A 301      80.511  55.442  98.143  1.00  0.00           C
ATOM   4826  CD2 LEU A 301      81.392  55.572  95.803  1.00  0.00           C
ATOM   4830  C   LEU A 301      81.612  59.132  97.983  1.00  0.00           C
ATOM   4831  O   LEU A 301      82.192  58.772  99.013  1.00  0.00           O
ATOM   4832  N   ASN A 302      82.232  59.882  97.063  1.00  0.00           N
ATOM   4834  CA  ASN A 302      83.662  60.162  97.103  1.00  0.00           C
ATOM   4836  CB  ASN A 302      84.312  60.122  95.683  1.00  0.00           C
ATOM   4839  CG  ASN A 302      83.682  61.092  94.693  1.00  0.00           C
ATOM   4840  OD1 ASN A 302      83.062  62.082  95.093  1.00  0.00           O
ATOM   4841  ND2 ASN A 302      83.822  60.812  93.373  1.00  0.00           N
ATOM   4844  C   ASN A 302      83.962  61.432  97.893  1.00  0.00           C
ATOM   4845  O   ASN A 302      85.062  61.971  97.853  1.00  0.00           O
ATOM   4846  N   GLY A 303      82.992  61.882  98.713  1.00  0.00           N
ATOM   4848  CA  GLY A 303      83.202  62.862  99.763  1.00  0.00           C
ATOM   4851  C   GLY A 303      82.902  64.272  99.353  1.00  0.00           C
ATOM   4852  O   GLY A 303      83.472  65.192  99.913  1.00  0.00           O
ATOM   4853  N   GLY A 304      82.001  64.452  98.383  1.00  0.00           N
ATOM   4855  CA  GLY A 304      81.512  65.752  97.943  1.00  0.00           C
ATOM   4858  C   GLY A 304      82.261  66.302  96.763  1.00  0.00           C
ATOM   4859  O   GLY A 304      82.222  67.512  96.523  1.00  0.00           O
ATOM   4860  N   GLY A 305      82.942  65.472  95.963  1.00  0.00           N
ATOM   4862  CA  GLY A 305      83.702  66.032  94.853  1.00  0.00           C
ATOM   4865  C   GLY A 305      84.122  65.082  93.763  1.00  0.00           C
ATOM   4866  O   GLY A 305      84.822  64.102  93.963  1.00  0.00           O
ATOM   4867  N   TYR A 306      83.732  65.391  92.513  1.00  0.00           N
ATOM   4869  CA  TYR A 306      83.962  64.581  91.333  1.00  0.00           C
ATOM   4871  CB  TYR A 306      82.592  64.141  90.743  1.00  0.00           C
ATOM   4874  CG  TYR A 306      82.642  63.541  89.363  1.00  0.00           C
ATOM   4875  CD1 TYR A 306      82.821  62.171  89.213  1.00  0.00           C
ATOM   4877  CE1 TYR A 306      82.872  61.602  87.933  1.00  0.00           C
ATOM   4879  CZ  TYR A 306      82.702  62.392  86.793  1.00  0.00           C
ATOM   4880  OH  TYR A 306      82.712  61.822  85.503  1.00  0.00           O
ATOM   4882  CD2 TYR A 306      82.492  64.352  88.213  1.00  0.00           C
ATOM   4884  CE2 TYR A 306      82.522  63.772  86.933  1.00  0.00           C
ATOM   4886  C   TYR A 306      84.772  65.322  90.273  1.00  0.00           C
ATOM   4887  O   TYR A 306      84.542  66.501  90.013  1.00  0.00           O
ATOM   4888  N   GLY A 307      85.742  64.651  89.613  1.00  0.00           N
ATOM   4890  CA  GLY A 307      86.382  65.172  88.393  1.00  0.00           C
ATOM   4893  C   GLY A 307      87.172  66.422  88.623  1.00  0.00           C
ATOM   4894  O   GLY A 307      87.162  67.352  87.813  1.00  0.00           O
ATOM   4895  N   ASP A 308      87.812  66.472  89.803  1.00  0.00           N
ATOM   4897  CA  ASP A 308      88.632  67.552  90.293  1.00  0.00           C
ATOM   4899  CB  ASP A 308      89.772  67.972  89.303  1.00  0.00           C
ATOM   4902  CG  ASP A 308      90.672  66.842  88.823  1.00  0.00           C
ATOM   4903  OD1 ASP A 308      90.511  65.662  89.213  1.00  0.00           O
ATOM   4904  OD2 ASP A 308      91.602  67.151  88.033  1.00  0.00           O
ATOM   4905  C   ASP A 308      87.762  68.752  90.713  1.00  0.00           C
ATOM   4906  O   ASP A 308      88.262  69.842  90.993  1.00  0.00           O
ATOM   4907  N   VAL A 309      86.422  68.581  90.783  1.00  0.00           N
ATOM   4909  CA  VAL A 309      85.522  69.642  91.183  1.00  0.00           C
ATOM   4911  CB  VAL A 309      84.382  69.942  90.203  1.00  0.00           C
ATOM   4913  CG1 VAL A 309      83.712  71.282  90.603  1.00  0.00           C
ATOM   4917  CG2 VAL A 309      84.962  70.032  88.783  1.00  0.00           C
ATOM   4921  C   VAL A 309      84.901  69.282  92.503  1.00  0.00           C
ATOM   4922  O   VAL A 309      84.012  68.432  92.623  1.00  0.00           O
ATOM   4923  N   GLN A 310      85.321  69.982  93.563  1.00  0.00           N
ATOM   4925  CA  GLN A 310      84.641  69.912  94.833  1.00  0.00           C
ATOM   4927  CB  GLN A 310      85.572  70.332  95.973  1.00  0.00           C
ATOM   4930  CG  GLN A 310      84.982  70.062  97.373  1.00  0.00           C
ATOM   4933  CD  GLN A 310      85.891  70.651  98.443  1.00  0.00           C
ATOM   4934  OE1 GLN A 310      86.861  71.352  98.173  1.00  0.00           O
ATOM   4935  NE2 GLN A 310      85.542  70.391  99.723  1.00  0.00           N
ATOM   4938  C   GLN A 310      83.412  70.802  94.863  1.00  0.00           C
ATOM   4939  O   GLN A 310      83.452  71.982  94.523  1.00  0.00           O
ATOM   4940  N   LEU A 311      82.312  70.212  95.313  1.00  0.00           N
ATOM   4942  CA  LEU A 311      81.031  70.852  95.473  1.00  0.00           C
ATOM   4944  CB  LEU A 311      79.972  69.791  95.133  1.00  0.00           C
ATOM   4947  CG  LEU A 311      80.081  69.112  93.763  1.00  0.00           C
ATOM   4949  CD1 LEU A 311      78.722  68.432  93.513  1.00  0.00           C
ATOM   4953  CD2 LEU A 311      80.432  70.082  92.633  1.00  0.00           C
ATOM   4957  C   LEU A 311      80.872  71.212  96.933  1.00  0.00           C
ATOM   4958  O   LEU A 311      80.542  72.342  97.313  1.00  0.00           O
ATOM   4959  N   PHE A 312      81.122  70.192  97.773  1.00  0.00           N
ATOM   4961  CA  PHE A 312      80.822  70.162  99.173  1.00  0.00           C
ATOM   4963  CB  PHE A 312      79.532  69.342  99.463  1.00  0.00           C
ATOM   4966  CG  PHE A 312      78.382  69.682  98.553  1.00  0.00           C
ATOM   4967  CD1 PHE A 312      78.012  68.822  97.503  1.00  0.00           C
ATOM   4969  CE1 PHE A 312      76.992  69.172  96.613  1.00  0.00           C
ATOM   4971  CZ  PHE A 312      76.322  70.382  96.773  1.00  0.00           C
ATOM   4973  CD2 PHE A 312      77.602  70.831  98.783  1.00  0.00           C
ATOM   4975  CE2 PHE A 312      76.592  71.181  97.883  1.00  0.00           C
ATOM   4977  C   PHE A 312      82.022  69.471  99.803  1.00  0.00           C
ATOM   4978  O   PHE A 312      82.831  68.861  99.113  1.00  0.00           O
ATOM   4979  N   ASN A 313      82.222  69.592 101.113  1.00  0.00           N
ATOM   4981  CA  ASN A 313      83.342  68.962 101.803  1.00  0.00           C
ATOM   4983  CB  ASN A 313      83.962  69.861 102.923  1.00  0.00           C
ATOM   4986  CG  ASN A 313      82.971  70.761 103.663  1.00  0.00           C
ATOM   4987  OD1 ASN A 313      81.982  71.262 103.123  1.00  0.00           O
ATOM   4988  ND2 ASN A 313      83.242  71.002 104.963  1.00  0.00           N
ATOM   4991  C   ASN A 313      82.992  67.572 102.313  1.00  0.00           C
ATOM   4992  O   ASN A 313      81.822  67.192 102.453  1.00  0.00           O
ATOM   4993  N   ALA A 314      84.022  66.752 102.613  1.00  0.00           N
ATOM   4995  CA  ALA A 314      83.791  65.432 103.143  1.00  0.00           C
ATOM   4997  CB  ALA A 314      85.052  64.552 103.153  1.00  0.00           C
ATOM   5001  C   ALA A 314      83.102  65.442 104.493  1.00  0.00           C
ATOM   5002  O   ALA A 314      82.162  64.682 104.703  1.00  0.00           O
ATOM   5003  N   GLU A 315      83.482  66.352 105.433  1.00  0.00           N
ATOM   5005  CA  GLU A 315      82.742  66.442 106.683  1.00  0.00           C
ATOM   5007  CB  GLU A 315      83.382  67.361 107.763  1.00  0.00           C
ATOM   5010  CG  GLU A 315      83.212  68.892 107.603  1.00  0.00           C
ATOM   5013  CD  GLU A 315      83.922  69.642 108.733  1.00  0.00           C
ATOM   5014  OE1 GLU A 315      85.181  69.511 108.813  1.00  0.00           O
ATOM   5015  OE2 GLU A 315      83.242  70.322 109.533  1.00  0.00           O
ATOM   5016  C   GLU A 315      81.272  66.802 106.473  1.00  0.00           C
ATOM   5017  O   GLU A 315      80.412  66.142 107.053  1.00  0.00           O
ATOM   5018  N   THR A 316      80.942  67.772 105.583  1.00  0.00           N
ATOM   5020  CA  THR A 316      79.562  68.182 105.353  1.00  0.00           C
ATOM   5022  CB  THR A 316      79.442  69.452 104.513  1.00  0.00           C
ATOM   5024  OG1 THR A 316      78.382  70.282 104.963  1.00  0.00           O
ATOM   5026  CG2 THR A 316      79.242  69.261 103.013  1.00  0.00           C
ATOM   5030  C   THR A 316      78.712  67.042 104.823  1.00  0.00           C
ATOM   5031  O   THR A 316      77.651  66.772 105.373  1.00  0.00           O
ATOM   5032  N   VAL A 317      79.202  66.232 103.843  1.00  0.00           N
ATOM   5034  CA  VAL A 317      78.492  65.032 103.433  1.00  0.00           C
ATOM   5036  CB  VAL A 317      79.002  64.342 102.163  1.00  0.00           C
ATOM   5038  CG1 VAL A 317      80.402  63.742 102.293  1.00  0.00           C
ATOM   5042  CG2 VAL A 317      78.032  63.221 101.753  1.00  0.00           C
ATOM   5046  C   VAL A 317      78.292  64.052 104.573  1.00  0.00           C
ATOM   5047  O   VAL A 317      77.182  63.552 104.773  1.00  0.00           O
ATOM   5048  N   LYS A 318      79.322  63.822 105.423  1.00  0.00           N
ATOM   5050  CA  LYS A 318      79.202  63.002 106.613  1.00  0.00           C
ATOM   5052  CB  LYS A 318      80.581  62.772 107.283  1.00  0.00           C
ATOM   5055  CG  LYS A 318      81.602  62.022 106.393  1.00  0.00           C
ATOM   5058  CD  LYS A 318      81.072  60.721 105.773  1.00  0.00           C
ATOM   5061  CE  LYS A 318      82.141  59.842 105.133  1.00  0.00           C
ATOM   5064  NZ  LYS A 318      82.971  60.602 104.183  1.00  0.00           N
ATOM   5068  C   LYS A 318      78.162  63.432 107.653  1.00  0.00           C
ATOM   5069  O   LYS A 318      77.581  62.582 108.343  1.00  0.00           O
ATOM   5070  N   MET A 319      77.882  64.742 107.793  1.00  0.00           N
ATOM   5072  CA  MET A 319      76.792  65.261 108.593  1.00  0.00           C
ATOM   5074  CB  MET A 319      76.912  66.802 108.733  1.00  0.00           C
ATOM   5077  CG  MET A 319      78.172  67.252 109.473  1.00  0.00           C
ATOM   5080  SD  MET A 319      78.392  69.052 109.483  1.00  0.00           S
ATOM   5081  CE  MET A 319      77.062  69.471 110.633  1.00  0.00           C
ATOM   5085  C   MET A 319      75.392  64.962 108.063  1.00  0.00           C
ATOM   5086  O   MET A 319      74.402  64.872 108.783  1.00  0.00           O
ATOM   5087  N   PHE A 320      75.252  64.802 106.733  1.00  0.00           N
ATOM   5089  CA  PHE A 320      73.942  64.702 106.093  1.00  0.00           C
ATOM   5091  CB  PHE A 320      74.032  65.302 104.683  1.00  0.00           C
ATOM   5094  CG  PHE A 320      74.512  66.722 104.763  1.00  0.00           C
ATOM   5095  CD1 PHE A 320      74.232  67.562 105.843  1.00  0.00           C
ATOM   5097  CE1 PHE A 320      74.722  68.872 105.883  1.00  0.00           C
ATOM   5099  CZ  PHE A 320      75.492  69.342 104.823  1.00  0.00           C
ATOM   5101  CD2 PHE A 320      75.322  67.192 103.733  1.00  0.00           C
ATOM   5103  CE2 PHE A 320      75.802  68.512 103.743  1.00  0.00           C
ATOM   5105  C   PHE A 320      73.511  63.272 105.973  1.00  0.00           C
ATOM   5106  O   PHE A 320      72.352  62.942 105.733  1.00  0.00           O
ATOM   5107  N   THR A 321      74.472  62.382 106.193  1.00  0.00           N
ATOM   5109  CA  THR A 321      74.352  60.962 105.993  1.00  0.00           C
ATOM   5111  CB  THR A 321      75.611  60.422 105.333  1.00  0.00           C
ATOM   5113  OG1 THR A 321      76.822  60.902 105.893  1.00  0.00           O
ATOM   5115  CG2 THR A 321      75.602  60.822 103.853  1.00  0.00           C
ATOM   5119  C   THR A 321      74.042  60.222 107.283  1.00  0.00           C
ATOM   5120  O   THR A 321      74.862  59.462 107.783  1.00  0.00           O
ATOM   5121  N   THR A 322      72.831  60.462 107.873  1.00  0.00           N
ATOM   5123  CA  THR A 322      72.482  59.942 109.213  1.00  0.00           C
ATOM   5125  CB  THR A 322      72.182  60.992 110.293  1.00  0.00           C
ATOM   5127  OG1 THR A 322      72.312  60.452 111.603  1.00  0.00           O
ATOM   5129  CG2 THR A 322      73.172  62.162 110.203  1.00  0.00           C
ATOM   5133  C   THR A 322      71.462  58.802 109.323  1.00  0.00           C
ATOM   5134  O   THR A 322      71.842  57.852 109.983  1.00  0.00           O
ATOM   5135  N   SER A 323      70.221  58.752 108.703  1.00  0.00           N
ATOM   5137  CA  SER A 323      69.322  57.542 108.673  1.00  0.00           C
ATOM   5139  CB  SER A 323      69.342  56.622 109.933  1.00  0.00           C
ATOM   5142  OG  SER A 323      70.452  55.742 110.053  1.00  0.00           O
ATOM   5144  C   SER A 323      67.872  57.622 108.113  1.00  0.00           C
ATOM   5145  O   SER A 323      67.442  58.692 107.693  1.00  0.00           O
ATOM   5146  N   SER A 324      67.132  56.462 108.023  1.00  0.00           N
ATOM   5148  CA  SER A 324      65.652  56.262 107.883  1.00  0.00           C
ATOM   5150  CB  SER A 324      64.852  57.292 106.993  1.00  0.00           C
ATOM   5153  OG  SER A 324      63.722  56.852 106.223  1.00  0.00           O
ATOM   5155  C   SER A 324      65.132  54.832 107.593  1.00  0.00           C
ATOM   5156  O   SER A 324      65.522  54.212 106.613  1.00  0.00           O
ATOM   5157  N   LYS A 325      64.202  54.362 108.473  1.00  0.00           N
ATOM   5159  CA  LYS A 325      63.232  53.252 108.413  1.00  0.00           C
ATOM   5161  CB  LYS A 325      63.272  52.182 107.263  1.00  0.00           C
ATOM   5164  CG  LYS A 325      61.912  51.462 107.063  1.00  0.00           C
ATOM   5167  CD  LYS A 325      61.772  50.562 105.813  1.00  0.00           C
ATOM   5170  CE  LYS A 325      60.322  50.092 105.523  1.00  0.00           C
ATOM   5173  NZ  LYS A 325      59.872  48.992 106.413  1.00  0.00           N
ATOM   5177  C   LYS A 325      63.152  52.632 109.813  1.00  0.00           C
ATOM   5178  O   LYS A 325      63.212  53.372 110.793  1.00  0.00           O
ATOM   5179  N   GLU A 326      62.942  51.292 109.993  1.00  0.00           N
ATOM   5181  CA  GLU A 326      62.902  50.662 111.303  1.00  0.00           C
ATOM   5183  CB  GLU A 326      62.392  49.182 111.283  1.00  0.00           C
ATOM   5186  CG  GLU A 326      60.852  49.072 111.443  1.00  0.00           C
ATOM   5189  CD  GLU A 326      60.212  47.682 111.373  1.00  0.00           C
ATOM   5190  OE1 GLU A 326      60.872  46.672 111.003  1.00  0.00           O
ATOM   5191  OE2 GLU A 326      58.972  47.652 111.593  1.00  0.00           O
ATOM   5192  C   GLU A 326      64.222  50.752 112.053  1.00  0.00           C
ATOM   5193  O   GLU A 326      64.282  51.202 113.203  1.00  0.00           O
ATOM   5194  N   ASP A 327      65.331  50.402 111.403  1.00  0.00           N
ATOM   5196  CA  ASP A 327      66.581  50.132 112.083  1.00  0.00           C
ATOM   5198  CB  ASP A 327      67.062  48.762 111.633  1.00  0.00           C
ATOM   5201  CG  ASP A 327      66.102  47.832 112.333  1.00  0.00           C
ATOM   5202  OD1 ASP A 327      66.142  47.692 113.603  1.00  0.00           O
ATOM   5203  OD2 ASP A 327      65.212  47.342 111.623  1.00  0.00           O
ATOM   5204  C   ASP A 327      67.552  51.242 111.813  1.00  0.00           C
ATOM   5205  O   ASP A 327      68.752  51.082 111.623  1.00  0.00           O
ATOM   5206  N   ALA A 328      66.922  52.402 111.723  1.00  0.00           N
ATOM   5208  CA  ALA A 328      67.442  53.562 111.123  1.00  0.00           C
ATOM   5210  CB  ALA A 328      67.202  53.342 109.633  1.00  0.00           C
ATOM   5214  C   ALA A 328      66.682  54.742 111.753  1.00  0.00           C
ATOM   5215  O   ALA A 328      65.502  54.662 112.103  1.00  0.00           O
ATOM   5216  N   THR A 329      67.412  55.832 111.973  1.00  0.00           N
ATOM   5218  CA  THR A 329      67.072  57.072 112.653  1.00  0.00           C
ATOM   5220  CB  THR A 329      68.192  57.402 113.693  1.00  0.00           C
ATOM   5222  OG1 THR A 329      69.052  58.502 113.413  1.00  0.00           O
ATOM   5224  CG2 THR A 329      69.112  56.202 113.933  1.00  0.00           C
ATOM   5228  C   THR A 329      66.672  58.132 111.603  1.00  0.00           C
ATOM   5229  O   THR A 329      65.802  57.852 110.783  1.00  0.00           O
ATOM   5230  N   PHE A 330      67.242  59.362 111.553  1.00  0.00           N
ATOM   5232  CA  PHE A 330      67.082  60.282 110.423  1.00  0.00           C
ATOM   5234  CB  PHE A 330      65.752  61.102 110.443  1.00  0.00           C
ATOM   5237  CG  PHE A 330      65.422  61.522 109.043  1.00  0.00           C
ATOM   5238  CD1 PHE A 330      65.081  60.492 108.173  1.00  0.00           C
ATOM   5240  CE1 PHE A 330      64.802  60.732 106.823  1.00  0.00           C
ATOM   5242  CZ  PHE A 330      64.842  62.032 106.323  1.00  0.00           C
ATOM   5244  CD2 PHE A 330      65.452  62.832 108.543  1.00  0.00           C
ATOM   5246  CE2 PHE A 330      65.151  63.092 107.193  1.00  0.00           C
ATOM   5248  C   PHE A 330      68.282  61.212 110.153  1.00  0.00           C
ATOM   5249  O   PHE A 330      68.922  61.692 111.073  1.00  0.00           O
ATOM   5250  N   GLY A 331      68.602  61.511 108.863  1.00  0.00           N
ATOM   5252  CA  GLY A 331      69.652  62.462 108.433  1.00  0.00           C
ATOM   5255  C   GLY A 331      69.142  63.372 107.343  1.00  0.00           C
ATOM   5256  O   GLY A 331      68.062  63.132 106.823  1.00  0.00           O
ATOM   5257  N   LEU A 332      69.872  64.432 106.963  1.00  0.00           N
ATOM   5259  CA  LEU A 332      69.262  65.522 106.193  1.00  0.00           C
ATOM   5261  CB  LEU A 332      70.232  66.692 105.893  1.00  0.00           C
ATOM   5264  CG  LEU A 332      70.822  67.402 107.113  1.00  0.00           C
ATOM   5266  CD1 LEU A 332      71.342  68.792 106.703  1.00  0.00           C
ATOM   5270  CD2 LEU A 332      69.832  67.602 108.253  1.00  0.00           C
ATOM   5274  C   LEU A 332      68.552  65.251 104.883  1.00  0.00           C
ATOM   5275  O   LEU A 332      67.412  65.651 104.753  1.00  0.00           O
ATOM   5276  N   GLY A 333      69.152  64.632 103.853  1.00  0.00           N
ATOM   5278  CA  GLY A 333      68.472  64.462 102.563  1.00  0.00           C
ATOM   5281  C   GLY A 333      68.482  63.052 102.163  1.00  0.00           C
ATOM   5282  O   GLY A 333      68.442  62.742 100.983  1.00  0.00           O
ATOM   5283  N   TRP A 334      68.572  62.162 103.153  1.00  0.00           N
ATOM   5285  CA  TRP A 334      68.872  60.772 102.943  1.00  0.00           C
ATOM   5287  CB  TRP A 334      70.402  60.522 103.093  1.00  0.00           C
ATOM   5290  CG  TRP A 334      71.222  61.222 102.053  1.00  0.00           C
ATOM   5291  CD1 TRP A 334      71.922  62.402 102.143  1.00  0.00           C
ATOM   5293  NE1 TRP A 334      72.592  62.632 100.963  1.00  0.00           N
ATOM   5295  CE2 TRP A 334      72.372  61.582 100.123  1.00  0.00           C
ATOM   5296  CD2 TRP A 334      71.482  60.702 100.753  1.00  0.00           C
ATOM   5297  CE3 TRP A 334      71.042  59.572 100.063  1.00  0.00           C
ATOM   5299  CZ3 TRP A 334      71.682  59.202  98.883  1.00  0.00           C
ATOM   5301  CZ2 TRP A 334      72.922  61.272  98.893  1.00  0.00           C
ATOM   5303  CH2 TRP A 334      72.642  60.032  98.333  1.00  0.00           C
ATOM   5305  C   TRP A 334      68.142  59.912 103.943  1.00  0.00           C
ATOM   5306  O   TRP A 334      67.782  60.342 105.043  1.00  0.00           O
ATOM   5307  N   ARG A 335      67.962  58.632 103.603  1.00  0.00           N
ATOM   5309  CA  ARG A 335      67.702  57.552 104.523  1.00  0.00           C
ATOM   5311  CB  ARG A 335      66.422  56.761 104.183  1.00  0.00           C
ATOM   5314  CG  ARG A 335      66.382  56.182 102.783  1.00  0.00           C
ATOM   5317  CD  ARG A 335      65.162  55.292 102.533  1.00  0.00           C
ATOM   5320  NE  ARG A 335      65.402  54.682 101.193  1.00  0.00           N
ATOM   5322  CZ  ARG A 335      66.142  53.602 101.013  1.00  0.00           C
ATOM   5323  NH1 ARG A 335      66.702  52.862 101.943  1.00  0.00           N
ATOM   5326  NH2 ARG A 335      66.362  53.252  99.773  1.00  0.00           N
ATOM   5329  C   ARG A 335      68.912  56.642 104.533  1.00  0.00           C
ATOM   5330  O   ARG A 335      69.602  56.511 103.543  1.00  0.00           O
ATOM   5331  N   VAL A 336      69.252  56.062 105.693  1.00  0.00           N
ATOM   5333  CA  VAL A 336      70.542  55.452 105.983  1.00  0.00           C
ATOM   5335  CB  VAL A 336      71.592  56.392 106.603  1.00  0.00           C
ATOM   5337  CG1 VAL A 336      73.002  55.792 106.543  1.00  0.00           C
ATOM   5341  CG2 VAL A 336      71.522  57.782 105.933  1.00  0.00           C
ATOM   5345  C   VAL A 336      70.202  54.342 106.953  1.00  0.00           C
ATOM   5346  O   VAL A 336      69.122  54.412 107.543  1.00  0.00           O
ATOM   5347  N   ASN A 337      71.052  53.312 107.133  1.00  0.00           N
ATOM   5349  CA  ASN A 337      70.772  52.182 107.993  1.00  0.00           C
ATOM   5351  CB  ASN A 337      71.022  50.852 107.243  1.00  0.00           C
ATOM   5354  CG  ASN A 337      70.172  50.651 105.993  1.00  0.00           C
ATOM   5355  OD1 ASN A 337      69.102  51.242 105.773  1.00  0.00           O
ATOM   5356  ND2 ASN A 337      70.662  49.732 105.123  1.00  0.00           N
ATOM   5359  C   ASN A 337      71.702  52.212 109.213  1.00  0.00           C
ATOM   5360  O   ASN A 337      72.831  52.702 109.123  1.00  0.00           O
ATOM   5361  N   GLY A 338      71.292  51.692 110.403  1.00  0.00           N
ATOM   5363  CA  GLY A 338      72.232  51.622 111.533  1.00  0.00           C
ATOM   5366  C   GLY A 338      72.122  50.432 112.453  1.00  0.00           C
ATOM   5367  O   GLY A 338      72.762  50.402 113.503  1.00  0.00           O
ATOM   5368  N   ASN A 339      71.392  49.372 112.043  1.00  0.00           N
ATOM   5370  CA  ASN A 339      71.382  48.072 112.703  1.00  0.00           C
ATOM   5372  CB  ASN A 339      70.112  47.692 113.523  1.00  0.00           C
ATOM   5375  CG  ASN A 339      69.642  48.782 114.483  1.00  0.00           C
ATOM   5376  OD1 ASN A 339      70.392  49.572 115.053  1.00  0.00           O
ATOM   5377  ND2 ASN A 339      68.312  48.812 114.733  1.00  0.00           N
ATOM   5380  C   ASN A 339      71.452  47.032 111.603  1.00  0.00           C
ATOM   5381  O   ASN A 339      70.842  47.192 110.543  1.00  0.00           O
ATOM   5382  N   ALA A 340      72.242  45.972 111.803  1.00  0.00           N
ATOM   5384  CA  ALA A 340      72.762  45.122 110.753  1.00  0.00           C
ATOM   5386  CB  ALA A 340      74.042  44.442 111.243  1.00  0.00           C
ATOM   5390  C   ALA A 340      71.812  44.092 110.173  1.00  0.00           C
ATOM   5391  O   ALA A 340      72.082  43.482 109.143  1.00  0.00           O
ATOM   5392  N   THR A 341      70.692  43.892 110.853  1.00  0.00           N
ATOM   5394  CA  THR A 341      69.672  42.922 110.533  1.00  0.00           C
ATOM   5396  CB  THR A 341      69.732  41.632 111.383  1.00  0.00           C
ATOM   5398  OG1 THR A 341      71.042  41.172 111.683  1.00  0.00           O
ATOM   5400  CG2 THR A 341      69.062  40.492 110.613  1.00  0.00           C
ATOM   5404  C   THR A 341      68.412  43.682 110.873  1.00  0.00           C
ATOM   5405  O   THR A 341      68.492  44.832 111.303  1.00  0.00           O
ATOM   5406  N   MET A 342      67.202  43.102 110.683  1.00  0.00           N
ATOM   5408  CA  MET A 342      65.922  43.652 111.123  1.00  0.00           C
ATOM   5410  CB  MET A 342      65.942  44.362 112.503  1.00  0.00           C
ATOM   5413  CG  MET A 342      64.572  44.812 113.023  1.00  0.00           C
ATOM   5416  SD  MET A 342      63.502  43.462 113.493  1.00  0.00           S
ATOM   5417  CE  MET A 342      62.282  44.592 114.223  1.00  0.00           C
ATOM   5421  C   MET A 342      65.342  44.532 110.033  1.00  0.00           C
ATOM   5422  O   MET A 342      64.202  44.342 109.623  1.00  0.00           O
ATOM   5423  N   THR A 343      66.202  45.412 109.453  1.00  0.00           N
ATOM   5425  CA  THR A 343      65.932  46.112 108.193  1.00  0.00           C
ATOM   5427  CB  THR A 343      67.052  47.032 107.693  1.00  0.00           C
ATOM   5429  OG1 THR A 343      66.642  47.772 106.553  1.00  0.00           O
ATOM   5431  CG2 THR A 343      68.332  46.282 107.283  1.00  0.00           C
ATOM   5435  C   THR A 343      65.452  45.152 107.093  1.00  0.00           C
ATOM   5436  O   THR A 343      66.022  44.062 106.993  1.00  0.00           O
ATOM   5437  N   PRO A 344      64.412  45.422 106.303  1.00  0.00           N
ATOM   5438  CD  PRO A 344      63.442  46.482 106.643  1.00  0.00           C
ATOM   5441  CA  PRO A 344      63.742  44.352 105.543  1.00  0.00           C
ATOM   5443  CB  PRO A 344      62.512  45.072 104.983  1.00  0.00           C
ATOM   5446  CG  PRO A 344      62.102  45.972 106.143  1.00  0.00           C
ATOM   5449  C   PRO A 344      64.532  43.722 104.423  1.00  0.00           C
ATOM   5450  O   PRO A 344      64.142  42.652 103.953  1.00  0.00           O
ATOM   5451  N   THR A 345      65.602  44.392 103.973  1.00  0.00           N
ATOM   5453  CA  THR A 345      66.412  44.022 102.823  1.00  0.00           C
ATOM   5455  CB  THR A 345      66.172  44.902 101.593  1.00  0.00           C
ATOM   5457  OG1 THR A 345      66.372  46.282 101.863  1.00  0.00           O
ATOM   5459  CG2 THR A 345      64.722  44.742 101.163  1.00  0.00           C
ATOM   5463  C   THR A 345      67.852  44.172 103.223  1.00  0.00           C
ATOM   5464  O   THR A 345      68.172  44.852 104.193  1.00  0.00           O
ATOM   5465  N   PHE A 346      68.802  43.542 102.503  1.00  0.00           N
ATOM   5467  CA  PHE A 346      70.221  43.712 102.733  1.00  0.00           C
ATOM   5469  CB  PHE A 346      71.072  42.672 101.943  1.00  0.00           C
ATOM   5472  CG  PHE A 346      70.802  41.242 102.413  1.00  0.00           C
ATOM   5473  CD1 PHE A 346      70.782  40.902 103.773  1.00  0.00           C
ATOM   5475  CE1 PHE A 346      70.602  39.582 104.203  1.00  0.00           C
ATOM   5477  CZ  PHE A 346      70.392  38.582 103.263  1.00  0.00           C
ATOM   5479  CD2 PHE A 346      70.592  40.222 101.483  1.00  0.00           C
ATOM   5481  CE2 PHE A 346      70.362  38.902 101.903  1.00  0.00           C
ATOM   5483  C   PHE A 346      70.782  45.142 102.633  1.00  0.00           C
ATOM   5484  O   PHE A 346      70.162  46.082 102.163  1.00  0.00           O
ATOM   5485  N   GLY A 347      72.002  45.362 103.143  1.00  0.00           N
ATOM   5487  CA  GLY A 347      72.642  46.662 103.003  1.00  0.00           C
ATOM   5490  C   GLY A 347      73.942  46.582 103.723  1.00  0.00           C
ATOM   5491  O   GLY A 347      74.482  45.492 103.843  1.00  0.00           O
ATOM   5492  N   THR A 348      74.432  47.722 104.253  1.00  0.00           N
ATOM   5494  CA  THR A 348      75.672  47.802 105.033  1.00  0.00           C
ATOM   5496  CB  THR A 348      76.922  48.081 104.203  1.00  0.00           C
ATOM   5498  OG1 THR A 348      77.072  47.082 103.213  1.00  0.00           O
ATOM   5500  CG2 THR A 348      78.222  48.011 105.013  1.00  0.00           C
ATOM   5504  C   THR A 348      75.402  48.912 106.033  1.00  0.00           C
ATOM   5505  O   THR A 348      74.402  49.612 105.873  1.00  0.00           O
ATOM   5506  N   LEU A 349      76.182  49.011 107.143  1.00  0.00           N
ATOM   5508  CA  LEU A 349      75.772  49.692 108.363  1.00  0.00           C
ATOM   5510  CB  LEU A 349      74.352  49.331 108.873  1.00  0.00           C
ATOM   5513  CG  LEU A 349      73.882  47.852 108.943  1.00  0.00           C
ATOM   5515  CD1 LEU A 349      72.542  47.772 108.203  1.00  0.00           C
ATOM   5519  CD2 LEU A 349      74.822  46.692 108.543  1.00  0.00           C
ATOM   5523  C   LEU A 349      76.721  49.502 109.533  1.00  0.00           C
ATOM   5524  O   LEU A 349      76.542  48.622 110.363  1.00  0.00           O
ATOM   5525  N   ALA A 350      77.712  50.392 109.683  1.00  0.00           N
ATOM   5527  CA  ALA A 350      78.422  50.522 110.943  1.00  0.00           C
ATOM   5529  CB  ALA A 350      79.761  49.762 110.883  1.00  0.00           C
ATOM   5533  C   ALA A 350      78.642  52.002 111.143  1.00  0.00           C
ATOM   5534  O   ALA A 350      79.172  52.642 110.253  1.00  0.00           O
ATOM   5535  N   SER A 351      78.212  52.612 112.273  1.00  0.00           N
ATOM   5537  CA  SER A 351      78.182  54.072 112.473  1.00  0.00           C
ATOM   5539  CB  SER A 351      79.552  54.792 112.763  1.00  0.00           C
ATOM   5542  OG  SER A 351      80.412  55.052 111.643  1.00  0.00           O
ATOM   5544  C   SER A 351      77.352  54.792 111.403  1.00  0.00           C
ATOM   5545  O   SER A 351      77.902  55.362 110.483  1.00  0.00           O
ATOM   5546  N   PRO A 352      76.022  54.732 111.483  1.00  0.00           N
ATOM   5547  CD  PRO A 352      75.392  55.282 112.693  1.00  0.00           C
ATOM   5550  CA  PRO A 352      75.081  54.792 110.353  1.00  0.00           C
ATOM   5552  CB  PRO A 352      74.122  55.902 110.733  1.00  0.00           C
ATOM   5555  CG  PRO A 352      73.992  55.752 112.253  1.00  0.00           C
ATOM   5558  C   PRO A 352      75.542  54.862 108.893  1.00  0.00           C
ATOM   5559  O   PRO A 352      75.822  55.932 108.353  1.00  0.00           O
ATOM   5560  N   GLN A 353      75.572  53.712 108.173  1.00  0.00           N
ATOM   5562  CA  GLN A 353      76.022  53.652 106.793  1.00  0.00           C
ATOM   5564  CB  GLN A 353      77.232  52.682 106.563  1.00  0.00           C
ATOM   5567  CG  GLN A 353      78.522  53.011 107.373  1.00  0.00           C
ATOM   5570  CD  GLN A 353      79.602  53.872 106.683  1.00  0.00           C
ATOM   5571  OE1 GLN A 353      80.772  53.952 107.053  1.00  0.00           O
ATOM   5572  NE2 GLN A 353      79.192  54.592 105.623  1.00  0.00           N
ATOM   5575  C   GLN A 353      74.862  53.252 105.913  1.00  0.00           C
ATOM   5576  O   GLN A 353      73.882  52.642 106.333  1.00  0.00           O
ATOM   5577  N   THR A 354      74.952  53.652 104.633  1.00  0.00           N
ATOM   5579  CA  THR A 354      74.142  53.112 103.553  1.00  0.00           C
ATOM   5581  CB  THR A 354      73.872  51.622 103.483  1.00  0.00           C
ATOM   5583  OG1 THR A 354      75.112  50.952 103.403  1.00  0.00           O
ATOM   5585  CG2 THR A 354      73.122  51.242 102.203  1.00  0.00           C
ATOM   5589  C   THR A 354      72.962  53.972 103.223  1.00  0.00           C
ATOM   5590  O   THR A 354      71.822  53.692 103.583  1.00  0.00           O
ATOM   5591  N   TYR A 355      73.252  55.092 102.533  1.00  0.00           N
ATOM   5593  CA  TYR A 355      72.412  56.222 102.193  1.00  0.00           C
ATOM   5595  CB  TYR A 355      73.262  57.432 101.653  1.00  0.00           C
ATOM   5598  CG  TYR A 355      74.482  57.612 102.513  1.00  0.00           C
ATOM   5599  CD1 TYR A 355      74.352  57.402 103.893  1.00  0.00           C
ATOM   5601  CE1 TYR A 355      75.452  57.122 104.693  1.00  0.00           C
ATOM   5603  CZ  TYR A 355      76.712  57.332 104.183  1.00  0.00           C
ATOM   5604  OH  TYR A 355      77.792  57.152 105.043  1.00  0.00           O
ATOM   5606  CD2 TYR A 355      75.772  57.872 102.013  1.00  0.00           C
ATOM   5608  CE2 TYR A 355      76.892  57.772 102.863  1.00  0.00           C
ATOM   5610  C   TYR A 355      71.372  55.762 101.213  1.00  0.00           C
ATOM   5611  O   TYR A 355      71.482  54.671 100.683  1.00  0.00           O
ATOM   5612  N   GLY A 356      70.312  56.542 100.963  1.00  0.00           N
ATOM   5614  CA  GLY A 356      69.092  56.082 100.333  1.00  0.00           C
ATOM   5617  C   GLY A 356      68.172  57.232 100.173  1.00  0.00           C
ATOM   5618  O   GLY A 356      68.172  58.162 100.983  1.00  0.00           O
ATOM   5619  N   HIS A 357      67.342  57.262  99.133  1.00  0.00           N
ATOM   5621  CA  HIS A 357      66.542  58.432  98.843  1.00  0.00           C
ATOM   5623  CB  HIS A 357      67.402  59.422  98.033  1.00  0.00           C
ATOM   5626  ND1 HIS A 357      66.372  61.252  99.283  1.00  0.00           N
ATOM   5627  CG  HIS A 357      66.802  60.752  98.073  1.00  0.00           C
ATOM   5628  CE1 HIS A 357      65.802  62.402  99.003  1.00  0.00           C
ATOM   5630  NE2 HIS A 357      65.832  62.642  97.673  1.00  0.00           N
ATOM   5632  CD2 HIS A 357      66.492  61.592  97.073  1.00  0.00           C
ATOM   5634  C   HIS A 357      65.382  57.892  98.053  1.00  0.00           C
ATOM   5635  O   HIS A 357      65.492  56.772  97.603  1.00  0.00           O
ATOM   5636  N   THR A 358      64.182  58.502  97.933  1.00  0.00           N
ATOM   5638  CA  THR A 358      63.052  57.732  97.343  1.00  0.00           C
ATOM   5640  CB  THR A 358      62.392  56.692  98.293  1.00  0.00           C
ATOM   5642  OG1 THR A 358      60.972  56.692  98.313  1.00  0.00           O
ATOM   5644  CG2 THR A 358      62.812  56.922  99.753  1.00  0.00           C
ATOM   5648  C   THR A 358      62.122  58.572  96.473  1.00  0.00           C
ATOM   5649  O   THR A 358      62.261  59.792  96.453  1.00  0.00           O
ATOM   5650  N   GLY A 359      61.212  57.952  95.673  1.00  0.00           N
ATOM   5652  CA  GLY A 359      60.582  58.562  94.503  1.00  0.00           C
ATOM   5655  C   GLY A 359      59.432  57.761  93.913  1.00  0.00           C
ATOM   5656  O   GLY A 359      59.522  56.602  93.523  1.00  0.00           O
ATOM   5657  N   TRP A 360      58.262  58.402  93.823  1.00  0.00           N
ATOM   5659  CA  TRP A 360      56.982  57.722  93.653  1.00  0.00           C
ATOM   5661  CB  TRP A 360      55.852  58.702  93.933  1.00  0.00           C
ATOM   5664  CG  TRP A 360      55.802  59.092  95.363  1.00  0.00           C
ATOM   5665  CD1 TRP A 360      56.332  60.212  95.913  1.00  0.00           C
ATOM   5667  NE1 TRP A 360      56.112  60.202  97.273  1.00  0.00           N
ATOM   5669  CE2 TRP A 360      55.402  59.072  97.603  1.00  0.00           C
ATOM   5670  CD2 TRP A 360      55.192  58.342  96.413  1.00  0.00           C
ATOM   5671  CE3 TRP A 360      54.462  57.152  96.443  1.00  0.00           C
ATOM   5673  CZ3 TRP A 360      53.892  56.761  97.653  1.00  0.00           C
ATOM   5675  CZ2 TRP A 360      54.872  58.652  98.813  1.00  0.00           C
ATOM   5677  CH2 TRP A 360      54.082  57.492  98.813  1.00  0.00           C
ATOM   5679  C   TRP A 360      56.702  57.171  92.303  1.00  0.00           C
ATOM   5680  O   TRP A 360      55.802  56.352  92.113  1.00  0.00           O
ATOM   5681  N   THR A 361      57.462  57.592  91.303  1.00  0.00           N
ATOM   5683  CA  THR A 361      57.212  57.242  89.943  1.00  0.00           C
ATOM   5685  CB  THR A 361      57.722  58.352  89.043  1.00  0.00           C
ATOM   5687  OG1 THR A 361      59.062  58.682  89.383  1.00  0.00           O
ATOM   5689  CG2 THR A 361      56.882  59.582  89.373  1.00  0.00           C
ATOM   5693  C   THR A 361      57.952  55.982  89.623  1.00  0.00           C
ATOM   5694  O   THR A 361      57.872  55.502  88.513  1.00  0.00           O
ATOM   5695  N   GLY A 362      58.632  55.402  90.633  1.00  0.00           N
ATOM   5697  CA  GLY A 362      59.452  54.222  90.513  1.00  0.00           C
ATOM   5700  C   GLY A 362      60.892  54.582  90.513  1.00  0.00           C
ATOM   5701  O   GLY A 362      61.632  54.132  89.643  1.00  0.00           O
ATOM   5702  N   THR A 363      61.302  55.462  91.443  1.00  0.00           N
ATOM   5704  CA  THR A 363      62.582  56.162  91.393  1.00  0.00           C
ATOM   5706  CB  THR A 363      62.462  57.482  90.593  1.00  0.00           C
ATOM   5708  OG1 THR A 363      61.572  58.442  91.153  1.00  0.00           O
ATOM   5710  CG2 THR A 363      61.912  57.232  89.183  1.00  0.00           C
ATOM   5714  C   THR A 363      63.172  56.322  92.803  1.00  0.00           C
ATOM   5715  O   THR A 363      62.422  56.472  93.753  1.00  0.00           O
ATOM   5716  N   VAL A 364      64.522  56.252  93.053  1.00  0.00           N
ATOM   5718  CA  VAL A 364      65.151  56.132  94.403  1.00  0.00           C
ATOM   5720  CB  VAL A 364      64.622  54.962  95.273  1.00  0.00           C
ATOM   5722  CG1 VAL A 364      64.282  53.842  94.303  1.00  0.00           C
ATOM   5726  CG2 VAL A 364      65.652  54.372  96.283  1.00  0.00           C
ATOM   5730  C   VAL A 364      66.662  55.912  94.333  1.00  0.00           C
ATOM   5731  O   VAL A 364      67.142  55.072  93.593  1.00  0.00           O
ATOM   5732  N   THR A 365      67.511  56.592  95.133  1.00  0.00           N
ATOM   5734  CA  THR A 365      68.942  56.272  95.123  1.00  0.00           C
ATOM   5736  CB  THR A 365      69.742  57.302  94.363  1.00  0.00           C
ATOM   5738  OG1 THR A 365      69.472  58.602  94.853  1.00  0.00           O
ATOM   5740  CG2 THR A 365      69.372  57.282  92.893  1.00  0.00           C
ATOM   5744  C   THR A 365      69.622  56.082  96.483  1.00  0.00           C
ATOM   5745  O   THR A 365      69.482  56.892  97.393  1.00  0.00           O
ATOM   5746  N   VAL A 366      70.412  55.002  96.643  1.00  0.00           N
ATOM   5748  CA  VAL A 366      71.122  54.492  97.823  1.00  0.00           C
ATOM   5750  CB  VAL A 366      70.702  53.042  98.233  1.00  0.00           C
ATOM   5752  CG1 VAL A 366      71.772  52.162  98.943  1.00  0.00           C
ATOM   5756  CG2 VAL A 366      69.412  53.062  99.033  1.00  0.00           C
ATOM   5760  C   VAL A 366      72.602  54.471  97.593  1.00  0.00           C
ATOM   5761  O   VAL A 366      72.982  54.082  96.503  1.00  0.00           O
ATOM   5762  N   ILE A 367      73.452  54.862  98.583  1.00  0.00           N
ATOM   5764  CA  ILE A 367      74.912  54.732  98.533  1.00  0.00           C
ATOM   5766  CB  ILE A 367      75.682  56.052  98.763  1.00  0.00           C
ATOM   5768  CG2 ILE A 367      77.222  55.882  98.693  1.00  0.00           C
ATOM   5772  CG1 ILE A 367      75.221  57.142  97.803  1.00  0.00           C
ATOM   5775  CD  ILE A 367      75.742  58.532  98.143  1.00  0.00           C
ATOM   5779  C   ILE A 367      75.432  53.832  99.623  1.00  0.00           C
ATOM   5780  O   ILE A 367      75.072  54.062 100.773  1.00  0.00           O
ATOM   5781  N   ASP A 368      76.352  52.892  99.343  1.00  0.00           N
ATOM   5783  CA  ASP A 368      77.142  52.252 100.373  1.00  0.00           C
ATOM   5785  CB  ASP A 368      76.952  50.721 100.203  1.00  0.00           C
ATOM   5788  CG  ASP A 368      77.672  49.892 101.243  1.00  0.00           C
ATOM   5789  OD1 ASP A 368      78.522  50.412 102.013  1.00  0.00           O
ATOM   5790  OD2 ASP A 368      77.472  48.662 101.213  1.00  0.00           O
ATOM   5791  C   ASP A 368      78.622  52.722 100.313  1.00  0.00           C
ATOM   5792  O   ASP A 368      79.352  52.422  99.353  1.00  0.00           O
ATOM   5793  N   PRO A 369      79.112  53.472 101.303  1.00  0.00           N
ATOM   5794  CD  PRO A 369      78.282  54.331 102.143  1.00  0.00           C
ATOM   5797  CA  PRO A 369      80.522  53.842 101.403  1.00  0.00           C
ATOM   5799  CB  PRO A 369      80.581  54.972 102.433  1.00  0.00           C
ATOM   5802  CG  PRO A 369      79.182  55.552 102.353  1.00  0.00           C
ATOM   5805  C   PRO A 369      81.431  52.732 101.843  1.00  0.00           C
ATOM   5806  O   PRO A 369      82.582  52.712 101.423  1.00  0.00           O
ATOM   5807  N   VAL A 370      80.972  51.852 102.733  1.00  0.00           N
ATOM   5809  CA  VAL A 370      81.761  50.762 103.253  1.00  0.00           C
ATOM   5811  CB  VAL A 370      81.002  50.022 104.323  1.00  0.00           C
ATOM   5813  CG1 VAL A 370      81.822  48.852 104.893  1.00  0.00           C
ATOM   5817  CG2 VAL A 370      80.622  50.982 105.453  1.00  0.00           C
ATOM   5821  C   VAL A 370      82.141  49.802 102.133  1.00  0.00           C
ATOM   5822  O   VAL A 370      83.272  49.312 102.043  1.00  0.00           O
ATOM   5823  N   ASN A 371      81.202  49.542 101.213  1.00  0.00           N
ATOM   5825  CA  ASN A 371      81.501  48.712 100.063  1.00  0.00           C
ATOM   5827  CB  ASN A 371      80.212  48.032  99.563  1.00  0.00           C
ATOM   5830  CG  ASN A 371      79.972  46.782 100.403  1.00  0.00           C
ATOM   5831  OD1 ASN A 371      80.912  46.202 100.953  1.00  0.00           O
ATOM   5832  ND2 ASN A 371      78.712  46.322 100.443  1.00  0.00           N
ATOM   5835  C   ASN A 371      82.112  49.462  98.903  1.00  0.00           C
ATOM   5836  O   ASN A 371      82.512  48.832  97.933  1.00  0.00           O
ATOM   5837  N   HIS A 372      82.212  50.812  98.973  1.00  0.00           N
ATOM   5839  CA  HIS A 372      82.502  51.712  97.863  1.00  0.00           C
ATOM   5841  CB  HIS A 372      84.001  51.792  97.533  1.00  0.00           C
ATOM   5844  ND1 HIS A 372      84.901  53.292  99.343  1.00  0.00           N
ATOM   5845  CG  HIS A 372      84.842  52.042  98.753  1.00  0.00           C
ATOM   5846  CE1 HIS A 372      85.852  53.182 100.273  1.00  0.00           C
ATOM   5848  NE2 HIS A 372      86.392  51.942 100.283  1.00  0.00           N
ATOM   5850  CD2 HIS A 372      85.742  51.202  99.323  1.00  0.00           C
ATOM   5852  C   HIS A 372      81.662  51.432  96.623  1.00  0.00           C
ATOM   5853  O   HIS A 372      82.132  51.362  95.473  1.00  0.00           O
ATOM   5854  N   MET A 373      80.362  51.252  96.843  1.00  0.00           N
ATOM   5856  CA  MET A 373      79.422  50.702  95.893  1.00  0.00           C
ATOM   5858  CB  MET A 373      78.912  49.302  96.313  1.00  0.00           C
ATOM   5861  CG  MET A 373      77.882  48.652  95.363  1.00  0.00           C
ATOM   5864  SD  MET A 373      76.772  47.472  96.193  1.00  0.00           S
ATOM   5865  CE  MET A 373      78.022  46.292  96.723  1.00  0.00           C
ATOM   5869  C   MET A 373      78.222  51.572  95.903  1.00  0.00           C
ATOM   5870  O   MET A 373      77.682  51.892  96.963  1.00  0.00           O
ATOM   5871  N   THR A 374      77.742  51.971  94.713  1.00  0.00           N
ATOM   5873  CA  THR A 374      76.432  52.552  94.633  1.00  0.00           C
ATOM   5875  CB  THR A 374      76.352  53.952  95.303  1.00  0.00           C
ATOM   5877  OG1 THR A 374      75.062  54.432  95.163  1.00  0.00           O
ATOM   5879  CG2 THR A 374      77.302  55.112  94.973  1.00  0.00           C
ATOM   5883  C   THR A 374      75.842  52.212  93.243  1.00  0.00           C
ATOM   5884  O   THR A 374      76.622  51.971  92.313  1.00  0.00           O
ATOM   5885  N   ILE A 375      74.502  52.012  93.053  1.00  0.00           N
ATOM   5887  CA  ILE A 375      73.901  51.262  91.903  1.00  0.00           C
ATOM   5889  CB  ILE A 375      73.672  49.782  92.243  1.00  0.00           C
ATOM   5891  CG2 ILE A 375      73.022  49.011  91.053  1.00  0.00           C
ATOM   5895  CG1 ILE A 375      74.982  49.192  92.773  1.00  0.00           C
ATOM   5898  CD  ILE A 375      74.782  47.761  93.233  1.00  0.00           C
ATOM   5902  C   ILE A 375      72.502  51.632  91.383  1.00  0.00           C
ATOM   5903  O   ILE A 375      71.492  51.322  92.003  1.00  0.00           O
ATOM   5904  N   VAL A 376      72.332  52.202  90.193  1.00  0.00           N
ATOM   5906  CA  VAL A 376      71.002  52.652  89.793  1.00  0.00           C
ATOM   5908  CB  VAL A 376      71.072  53.982  89.093  1.00  0.00           C
ATOM   5910  CG1 VAL A 376      71.202  53.942  87.553  1.00  0.00           C
ATOM   5914  CG2 VAL A 376      69.952  54.932  89.513  1.00  0.00           C
ATOM   5918  C   VAL A 376      70.322  51.672  88.903  1.00  0.00           C
ATOM   5919  O   VAL A 376      70.972  50.852  88.263  1.00  0.00           O
ATOM   5920  N   MET A 377      69.002  51.812  88.793  1.00  0.00           N
ATOM   5922  CA  MET A 377      68.202  51.252  87.733  1.00  0.00           C
ATOM   5924  CB  MET A 377      67.152  50.242  88.293  1.00  0.00           C
ATOM   5927  CG  MET A 377      67.162  48.912  87.533  1.00  0.00           C
ATOM   5930  SD  MET A 377      65.902  47.662  87.873  1.00  0.00           S
ATOM   5931  CE  MET A 377      64.512  48.692  87.333  1.00  0.00           C
ATOM   5935  C   MET A 377      67.572  52.432  87.003  1.00  0.00           C
ATOM   5936  O   MET A 377      67.862  53.592  87.293  1.00  0.00           O
ATOM   5937  N   LEU A 378      66.642  52.182  86.083  1.00  0.00           N
ATOM   5939  CA  LEU A 378      65.642  53.151  85.723  1.00  0.00           C
ATOM   5941  CB  LEU A 378      66.152  54.172  84.713  1.00  0.00           C
ATOM   5944  CG  LEU A 378      66.192  55.562  85.373  1.00  0.00           C
ATOM   5946  CD1 LEU A 378      66.892  56.552  84.453  1.00  0.00           C
ATOM   5950  CD2 LEU A 378      64.792  55.992  85.813  1.00  0.00           C
ATOM   5954  C   LEU A 378      64.392  52.412  85.363  1.00  0.00           C
ATOM   5955  O   LEU A 378      64.472  51.332  84.803  1.00  0.00           O
ATOM   5956  N   SER A 379      63.192  52.892  85.733  1.00  0.00           N
ATOM   5958  CA  SER A 379      61.912  52.372  85.283  1.00  0.00           C
ATOM   5960  CB  SER A 379      61.472  51.022  85.923  1.00  0.00           C
ATOM   5963  OG  SER A 379      60.452  50.372  85.163  1.00  0.00           O
ATOM   5965  C   SER A 379      60.912  53.442  85.683  1.00  0.00           C
ATOM   5966  O   SER A 379      61.302  54.352  86.413  1.00  0.00           O
ATOM   5967  N   ASN A 380      59.632  53.382  85.243  1.00  0.00           N
ATOM   5969  CA  ASN A 380      58.562  54.142  85.863  1.00  0.00           C
ATOM   5971  CB  ASN A 380      57.962  55.342  85.053  1.00  0.00           C
ATOM   5974  CG  ASN A 380      58.752  56.632  85.183  1.00  0.00           C
ATOM   5975  OD1 ASN A 380      59.472  56.901  86.143  1.00  0.00           O
ATOM   5976  ND2 ASN A 380      58.602  57.532  84.173  1.00  0.00           N
ATOM   5979  C   ASN A 380      57.382  53.221  86.103  1.00  0.00           C
ATOM   5980  O   ASN A 380      56.922  52.512  85.203  1.00  0.00           O
ATOM   5981  N   LYS A 381      56.842  53.282  87.323  1.00  0.00           N
ATOM   5983  CA  LYS A 381      55.712  52.552  87.823  1.00  0.00           C
ATOM   5985  CB  LYS A 381      55.732  51.002  87.593  1.00  0.00           C
ATOM   5988  CG  LYS A 381      57.132  50.352  87.533  1.00  0.00           C
ATOM   5991  CD  LYS A 381      57.132  48.862  87.903  1.00  0.00           C
ATOM   5994  CE  LYS A 381      58.552  48.312  88.123  1.00  0.00           C
ATOM   5997  NZ  LYS A 381      58.532  46.952  88.703  1.00  0.00           N
ATOM   6001  C   LYS A 381      55.562  52.932  89.303  1.00  0.00           C
ATOM   6002  O   LYS A 381      56.572  53.202  89.933  1.00  0.00           O
ATOM   6003  N   PRO A 382      54.392  53.022  89.923  1.00  0.00           N
ATOM   6004  CD  PRO A 382      53.272  53.532  89.163  1.00  0.00           C
ATOM   6007  CA  PRO A 382      54.352  53.522  91.303  1.00  0.00           C
ATOM   6009  CB  PRO A 382      53.112  54.432  91.323  1.00  0.00           C
ATOM   6012  CG  PRO A 382      52.222  53.902  90.203  1.00  0.00           C
ATOM   6015  C   PRO A 382      54.192  52.392  92.303  1.00  0.00           C
ATOM   6016  O   PRO A 382      54.772  52.502  93.373  1.00  0.00           O
ATOM   6017  N   HIS A 383      53.402  51.332  92.003  1.00  0.00           N
ATOM   6019  CA  HIS A 383      52.972  50.342  92.983  1.00  0.00           C
ATOM   6021  CB  HIS A 383      51.752  49.532  92.513  1.00  0.00           C
ATOM   6024  ND1 HIS A 383      50.692  48.782  94.603  1.00  0.00           N
ATOM   6025  CG  HIS A 383      51.372  48.421  93.463  1.00  0.00           C
ATOM   6026  CE1 HIS A 383      50.502  47.662  95.263  1.00  0.00           C
ATOM   6028  NE2 HIS A 383      51.032  46.602  94.613  1.00  0.00           N
ATOM   6030  CD2 HIS A 383      51.602  47.082  93.453  1.00  0.00           C
ATOM   6032  C   HIS A 383      54.022  49.342  93.453  1.00  0.00           C
ATOM   6033  O   HIS A 383      54.452  49.382  94.603  1.00  0.00           O
ATOM   6034  N   SER A 384      54.422  48.392  92.563  1.00  0.00           N
ATOM   6036  CA  SER A 384      55.442  47.382  92.853  1.00  0.00           C
ATOM   6038  CB  SER A 384      55.602  46.332  91.703  1.00  0.00           C
ATOM   6041  OG  SER A 384      54.382  45.702  91.313  1.00  0.00           O
ATOM   6043  C   SER A 384      56.862  47.932  93.133  1.00  0.00           C
ATOM   6044  O   SER A 384      57.702  47.192  93.633  1.00  0.00           O
ATOM   6045  N   PRO A 385      57.192  49.162  92.723  1.00  0.00           N
ATOM   6046  CD  PRO A 385      56.842  49.602  91.373  1.00  0.00           C
ATOM   6049  CA  PRO A 385      58.302  49.982  93.233  1.00  0.00           C
ATOM   6051  CB  PRO A 385      58.122  51.232  92.373  1.00  0.00           C
ATOM   6054  CG  PRO A 385      57.922  50.581  91.023  1.00  0.00           C
ATOM   6057  C   PRO A 385      58.452  50.362  94.703  1.00  0.00           C
ATOM   6058  O   PRO A 385      57.822  49.762  95.573  1.00  0.00           O
ATOM   6059  N   VAL A 386      59.332  51.382  94.933  1.00  0.00           N
ATOM   6061  CA  VAL A 386      59.702  52.112  96.153  1.00  0.00           C
ATOM   6063  CB  VAL A 386      59.172  51.552  97.483  1.00  0.00           C
ATOM   6065  CG1 VAL A 386      59.922  52.102  98.713  1.00  0.00           C
ATOM   6069  CG2 VAL A 386      57.702  51.971  97.643  1.00  0.00           C
ATOM   6073  C   VAL A 386      61.182  52.512  96.233  1.00  0.00           C
ATOM   6074  O   VAL A 386      61.472  53.702  96.373  1.00  0.00           O
ATOM   6075  N   ALA A 387      62.172  51.562  96.203  1.00  0.00           N
ATOM   6077  CA  ALA A 387      63.502  51.822  96.773  1.00  0.00           C
ATOM   6079  CB  ALA A 387      63.462  51.982  98.303  1.00  0.00           C
ATOM   6083  C   ALA A 387      64.792  51.122  96.173  1.00  0.00           C
ATOM   6084  O   ALA A 387      64.752  50.442  95.153  1.00  0.00           O
ATOM   6085  N   ASP A 388      65.972  51.392  96.783  1.00  0.00           N
ATOM   6087  CA  ASP A 388      67.412  51.312  96.463  1.00  0.00           C
ATOM   6089  CB  ASP A 388      67.982  50.112  97.293  1.00  0.00           C
ATOM   6092  CG  ASP A 388      67.642  50.072  98.803  1.00  0.00           C
ATOM   6093  OD1 ASP A 388      66.662  50.702  99.273  1.00  0.00           O
ATOM   6094  OD2 ASP A 388      68.392  49.401  99.543  1.00  0.00           O
ATOM   6095  C   ASP A 388      68.111  51.732  95.073  1.00  0.00           C
ATOM   6096  O   ASP A 388      67.452  52.282  94.203  1.00  0.00           O
ATOM   6097  N   PRO A 389      69.452  51.522  94.883  1.00  0.00           N
ATOM   6098  CD  PRO A 389      69.862  50.152  94.603  1.00  0.00           C
ATOM   6101  CA  PRO A 389      70.652  52.432  94.703  1.00  0.00           C
ATOM   6103  CB  PRO A 389      71.812  51.462  95.043  1.00  0.00           C
ATOM   6106  CG  PRO A 389      71.212  50.072  95.303  1.00  0.00           C
ATOM   6109  C   PRO A 389      71.032  53.542  93.593  1.00  0.00           C
ATOM   6110  O   PRO A 389      70.182  53.872  92.783  1.00  0.00           O
ATOM   6111  N   GLN A 390      72.322  54.112  93.543  1.00  0.00           N
ATOM   6113  CA  GLN A 390      73.072  54.732  92.363  1.00  0.00           C
ATOM   6115  CB  GLN A 390      72.532  56.042  91.723  1.00  0.00           C
ATOM   6118  CG  GLN A 390      73.462  56.752  90.653  1.00  0.00           C
ATOM   6121  CD  GLN A 390      73.452  56.172  89.223  1.00  0.00           C
ATOM   6122  OE1 GLN A 390      72.672  56.582  88.373  1.00  0.00           O
ATOM   6123  NE2 GLN A 390      74.302  55.192  88.863  1.00  0.00           N
ATOM   6126  C   GLN A 390      74.562  55.172  92.473  1.00  0.00           C
ATOM   6127  O   GLN A 390      74.872  56.102  93.203  1.00  0.00           O
ATOM   6128  N   LYS A 391      75.522  54.682  91.633  1.00  0.00           N
ATOM   6130  CA  LYS A 391      76.802  55.382  91.373  1.00  0.00           C
ATOM   6132  CB  LYS A 391      78.032  54.602  91.903  1.00  0.00           C
ATOM   6135  CG  LYS A 391      79.262  55.502  92.063  1.00  0.00           C
ATOM   6138  CD  LYS A 391      80.592  54.812  92.383  1.00  0.00           C
ATOM   6141  CE  LYS A 391      80.552  53.532  93.203  1.00  0.00           C
ATOM   6144  NZ  LYS A 391      81.932  53.232  93.603  1.00  0.00           N
ATOM   6148  C   LYS A 391      77.132  55.392  89.893  1.00  0.00           C
ATOM   6149  O   LYS A 391      76.962  54.342  89.293  1.00  0.00           O
ATOM   6150  N   ASN A 392      77.682  56.492  89.293  1.00  0.00           N
ATOM   6152  CA  ASN A 392      78.552  56.362  88.113  1.00  0.00           C
ATOM   6154  CB  ASN A 392      77.872  55.542  86.963  1.00  0.00           C
ATOM   6157  CG  ASN A 392      78.102  55.921  85.503  1.00  0.00           C
ATOM   6158  OD1 ASN A 392      78.742  55.192  84.753  1.00  0.00           O
ATOM   6159  ND2 ASN A 392      77.492  57.062  85.103  1.00  0.00           N
ATOM   6162  C   ASN A 392      79.221  57.662  87.603  1.00  0.00           C
ATOM   6163  O   ASN A 392      78.672  58.732  87.753  1.00  0.00           O
ATOM   6164  N   PRO A 393      80.382  57.582  86.973  1.00  0.00           N
ATOM   6165  CD  PRO A 393      81.492  56.812  87.523  1.00  0.00           C
ATOM   6168  CA  PRO A 393      80.862  58.602  86.023  1.00  0.00           C
ATOM   6170  CB  PRO A 393      82.392  58.421  86.093  1.00  0.00           C
ATOM   6173  CG  PRO A 393      82.642  57.782  87.463  1.00  0.00           C
ATOM   6176  C   PRO A 393      80.382  58.392  84.573  1.00  0.00           C
ATOM   6177  O   PRO A 393      80.572  57.302  84.033  1.00  0.00           O
ATOM   6178  N   ASN A 394      79.802  59.392  83.903  1.00  0.00           N
ATOM   6180  CA  ASN A 394      79.392  59.312  82.523  1.00  0.00           C
ATOM   6182  CB  ASN A 394      77.902  58.852  82.383  1.00  0.00           C
ATOM   6185  CG  ASN A 394      77.442  58.512  80.963  1.00  0.00           C
ATOM   6186  OD1 ASN A 394      78.272  58.092  80.153  1.00  0.00           O
ATOM   6187  ND2 ASN A 394      76.142  58.682  80.653  1.00  0.00           N
ATOM   6190  C   ASN A 394      79.622  60.662  81.833  1.00  0.00           C
ATOM   6191  O   ASN A 394      80.151  61.632  82.363  1.00  0.00           O
ATOM   6192  N   MET A 395      79.322  60.721  80.543  1.00  0.00           N
ATOM   6194  CA  MET A 395      79.221  61.932  79.763  1.00  0.00           C
ATOM   6196  CB  MET A 395      79.002  61.462  78.313  1.00  0.00           C
ATOM   6199  CG  MET A 395      80.222  60.692  77.803  1.00  0.00           C
ATOM   6202  SD  MET A 395      79.942  59.872  76.243  1.00  0.00           S
ATOM   6203  CE  MET A 395      81.612  59.152  76.233  1.00  0.00           C
ATOM   6207  C   MET A 395      78.082  62.842  80.163  1.00  0.00           C
ATOM   6208  O   MET A 395      78.202  64.062  80.273  1.00  0.00           O
ATOM   6209  N   PHE A 396      76.932  62.202  80.383  1.00  0.00           N
ATOM   6211  CA  PHE A 396      75.682  62.802  80.733  1.00  0.00           C
ATOM   6213  CB  PHE A 396      74.522  62.442  79.793  1.00  0.00           C
ATOM   6216  CG  PHE A 396      74.842  63.032  78.453  1.00  0.00           C
ATOM   6217  CD1 PHE A 396      75.462  62.282  77.443  1.00  0.00           C
ATOM   6219  CE1 PHE A 396      75.792  62.882  76.233  1.00  0.00           C
ATOM   6221  CZ  PHE A 396      75.452  64.212  76.003  1.00  0.00           C
ATOM   6223  CD2 PHE A 396      74.532  64.372  78.223  1.00  0.00           C
ATOM   6225  CE2 PHE A 396      74.822  64.971  76.993  1.00  0.00           C
ATOM   6227  C   PHE A 396      75.402  62.242  82.083  1.00  0.00           C
ATOM   6228  O   PHE A 396      75.532  61.042  82.293  1.00  0.00           O
ATOM   6229  N   GLU A 397      75.081  63.172  82.963  1.00  0.00           N
ATOM   6231  CA  GLU A 397      75.342  63.292  84.373  1.00  0.00           C
ATOM   6233  CB  GLU A 397      76.622  64.162  84.533  1.00  0.00           C
ATOM   6236  CG  GLU A 397      78.062  63.581  84.823  1.00  0.00           C
ATOM   6239  CD  GLU A 397      78.472  62.112  84.843  1.00  0.00           C
ATOM   6240  OE1 GLU A 397      77.651  61.172  84.783  1.00  0.00           O
ATOM   6241  OE2 GLU A 397      79.712  61.912  85.013  1.00  0.00           O
ATOM   6242  C   GLU A 397      74.012  64.032  84.723  1.00  0.00           C
ATOM   6243  O   GLU A 397      73.502  64.662  83.803  1.00  0.00           O
ATOM   6244  N   SER A 398      73.382  63.892  85.933  1.00  0.00           N
ATOM   6246  CA  SER A 398      72.122  64.492  86.473  1.00  0.00           C
ATOM   6248  CB  SER A 398      71.052  64.912  85.433  1.00  0.00           C
ATOM   6251  OG  SER A 398      71.452  65.962  84.573  1.00  0.00           O
ATOM   6253  C   SER A 398      71.242  63.721  87.493  1.00  0.00           C
ATOM   6254  O   SER A 398      70.522  62.792  87.143  1.00  0.00           O
ATOM   6255  N   GLY A 399      71.072  64.152  88.763  1.00  0.00           N
ATOM   6257  CA  GLY A 399      69.872  63.742  89.553  1.00  0.00           C
ATOM   6260  C   GLY A 399      69.842  62.402  90.313  1.00  0.00           C
ATOM   6261  O   GLY A 399      70.802  62.072  91.003  1.00  0.00           O
ATOM   6262  N   GLN A 400      68.702  61.652  90.283  1.00  0.00           N
ATOM   6264  CA  GLN A 400      68.392  60.532  91.213  1.00  0.00           C
ATOM   6266  CB  GLN A 400      68.622  60.772  92.733  1.00  0.00           C
ATOM   6269  CG  GLN A 400      68.542  62.202  93.333  1.00  0.00           C
ATOM   6272  CD  GLN A 400      67.602  63.182  92.633  1.00  0.00           C
ATOM   6273  OE1 GLN A 400      66.652  62.892  91.923  1.00  0.00           O
ATOM   6274  NE2 GLN A 400      67.872  64.471  92.853  1.00  0.00           N
ATOM   6277  C   GLN A 400      67.152  59.632  90.943  1.00  0.00           C
ATOM   6278  O   GLN A 400      66.011  60.082  90.983  1.00  0.00           O
ATOM   6279  N   LEU A 401      67.322  58.302  90.623  1.00  0.00           N
ATOM   6281  CA  LEU A 401      66.282  57.402  90.083  1.00  0.00           C
ATOM   6283  CB  LEU A 401      66.152  57.562  88.533  1.00  0.00           C
ATOM   6286  CG  LEU A 401      65.852  58.982  87.993  1.00  0.00           C
ATOM   6288  CD1 LEU A 401      66.282  59.312  86.553  1.00  0.00           C
ATOM   6292  CD2 LEU A 401      64.342  59.212  88.073  1.00  0.00           C
ATOM   6296  C   LEU A 401      66.482  55.912  90.543  1.00  0.00           C
ATOM   6297  O   LEU A 401      67.581  55.682  91.033  1.00  0.00           O
ATOM   6298  N   PRO A 402      65.562  54.882  90.493  1.00  0.00           N
ATOM   6299  CD  PRO A 402      65.042  54.612  89.143  1.00  0.00           C
ATOM   6302  CA  PRO A 402      65.772  53.542  91.163  1.00  0.00           C
ATOM   6304  CB  PRO A 402      66.212  52.812  89.963  1.00  0.00           C
ATOM   6307  CG  PRO A 402      65.052  53.112  89.023  1.00  0.00           C
ATOM   6310  C   PRO A 402      64.552  52.652  91.593  1.00  0.00           C
ATOM   6311  O   PRO A 402      63.452  53.162  91.593  1.00  0.00           O
ATOM   6312  N   ILE A 403      64.772  51.322  91.873  1.00  0.00           N
ATOM   6314  CA  ILE A 403      63.882  50.152  92.123  1.00  0.00           C
ATOM   6316  CB  ILE A 403      62.362  50.122  91.843  1.00  0.00           C
ATOM   6318  CG2 ILE A 403      61.652  51.272  92.553  1.00  0.00           C
ATOM   6322  CG1 ILE A 403      61.832  49.902  90.393  1.00  0.00           C
ATOM   6325  CD  ILE A 403      62.482  50.742  89.303  1.00  0.00           C
ATOM   6329  C   ILE A 403      64.422  48.882  91.473  1.00  0.00           C
ATOM   6330  O   ILE A 403      64.702  48.832  90.293  1.00  0.00           O
ATOM   6331  N   ALA A 404      64.482  47.732  92.183  1.00  0.00           N
ATOM   6333  CA  ALA A 404      63.892  46.522  91.623  1.00  0.00           C
ATOM   6335  CB  ALA A 404      64.802  45.532  90.873  1.00  0.00           C
ATOM   6339  C   ALA A 404      63.192  45.842  92.763  1.00  0.00           C
ATOM   6340  O   ALA A 404      63.802  45.552  93.793  1.00  0.00           O
ATOM   6341  N   THR A 405      61.852  45.721  92.633  1.00  0.00           N
ATOM   6343  CA  THR A 405      60.822  46.022  93.623  1.00  0.00           C
ATOM   6345  CB  THR A 405      60.092  44.772  94.133  1.00  0.00           C
ATOM   6347  OG1 THR A 405      58.822  44.662  93.503  1.00  0.00           O
ATOM   6349  CG2 THR A 405      59.862  44.712  95.643  1.00  0.00           C
ATOM   6353  C   THR A 405      61.082  47.122  94.643  1.00  0.00           C
ATOM   6354  O   THR A 405      60.302  48.042  94.803  1.00  0.00           O
ATOM   6355  N   TYR A 406      62.222  47.072  95.323  1.00  0.00           N
ATOM   6357  CA  TYR A 406      62.782  48.081  96.183  1.00  0.00           C
ATOM   6359  CB  TYR A 406      61.802  48.402  97.383  1.00  0.00           C
ATOM   6362  CG  TYR A 406      62.322  48.202  98.783  1.00  0.00           C
ATOM   6363  CD1 TYR A 406      61.672  47.322  99.663  1.00  0.00           C
ATOM   6365  CE1 TYR A 406      62.142  47.142 100.963  1.00  0.00           C
ATOM   6367  CZ  TYR A 406      63.232  47.902 101.423  1.00  0.00           C
ATOM   6368  OH  TYR A 406      63.642  47.842 102.763  1.00  0.00           O
ATOM   6370  CD2 TYR A 406      63.492  48.842  99.223  1.00  0.00           C
ATOM   6372  CE2 TYR A 406      63.932  48.712 100.533  1.00  0.00           C
ATOM   6374  C   TYR A 406      64.062  47.402  96.613  1.00  0.00           C
ATOM   6375  O   TYR A 406      65.182  47.872  96.523  1.00  0.00           O
ATOM   6376  N   GLY A 407      63.822  46.172  97.093  1.00  0.00           N
ATOM   6378  CA  GLY A 407      64.752  45.422  97.903  1.00  0.00           C
ATOM   6381  C   GLY A 407      65.292  44.261  97.193  1.00  0.00           C
ATOM   6382  O   GLY A 407      66.372  43.772  97.503  1.00  0.00           O
ATOM   6383  N   TRP A 408      64.562  43.782  96.183  1.00  0.00           N
ATOM   6385  CA  TRP A 408      64.982  42.712  95.313  1.00  0.00           C
ATOM   6387  CB  TRP A 408      63.812  42.252  94.403  1.00  0.00           C
ATOM   6390  CG  TRP A 408      62.912  41.252  95.063  1.00  0.00           C
ATOM   6391  CD1 TRP A 408      61.552  41.302  95.293  1.00  0.00           C
ATOM   6393  NE1 TRP A 408      61.152  40.142  95.923  1.00  0.00           N
ATOM   6395  CE2 TRP A 408      62.242  39.362  96.163  1.00  0.00           C
ATOM   6396  CD2 TRP A 408      63.372  40.002  95.613  1.00  0.00           C
ATOM   6397  CE3 TRP A 408      64.622  39.372  95.673  1.00  0.00           C
ATOM   6399  CZ3 TRP A 408      64.732  38.162  96.353  1.00  0.00           C
ATOM   6401  CZ2 TRP A 408      62.352  38.151  96.823  1.00  0.00           C
ATOM   6403  CH2 TRP A 408      63.612  37.572  96.943  1.00  0.00           C
ATOM   6405  C   TRP A 408      66.261  43.022  94.563  1.00  0.00           C
ATOM   6406  O   TRP A 408      67.152  42.192  94.483  1.00  0.00           O
ATOM   6407  N   VAL A 409      66.432  44.272  94.063  1.00  0.00           N
ATOM   6409  CA  VAL A 409      67.702  44.712  93.483  1.00  0.00           C
ATOM   6411  CB  VAL A 409      67.622  46.122  92.873  1.00  0.00           C
ATOM   6413  CG1 VAL A 409      67.872  47.312  93.813  1.00  0.00           C
ATOM   6417  CG2 VAL A 409      68.542  46.212  91.643  1.00  0.00           C
ATOM   6421  C   VAL A 409      68.842  44.652  94.483  1.00  0.00           C
ATOM   6422  O   VAL A 409      69.912  44.142  94.193  1.00  0.00           O
ATOM   6423  N   VAL A 410      68.632  45.122  95.723  1.00  0.00           N
ATOM   6425  CA  VAL A 410      69.612  45.082  96.773  1.00  0.00           C
ATOM   6427  CB  VAL A 410      69.272  46.102  97.843  1.00  0.00           C
ATOM   6429  CG1 VAL A 410      69.822  45.762  99.243  1.00  0.00           C
ATOM   6433  CG2 VAL A 410      69.892  47.412  97.363  1.00  0.00           C
ATOM   6437  C   VAL A 410      69.912  43.702  97.273  1.00  0.00           C
ATOM   6438  O   VAL A 410      71.052  43.302  97.403  1.00  0.00           O
ATOM   6439  N   ASP A 411      68.901  42.872  97.493  1.00  0.00           N
ATOM   6441  CA  ASP A 411      69.132  41.492  97.823  1.00  0.00           C
ATOM   6443  CB  ASP A 411      67.792  40.832  98.193  1.00  0.00           C
ATOM   6446  CG  ASP A 411      67.352  41.232  99.593  1.00  0.00           C
ATOM   6447  OD1 ASP A 411      68.062  41.952 100.343  1.00  0.00           O
ATOM   6448  OD2 ASP A 411      66.252  40.742  99.963  1.00  0.00           O
ATOM   6449  C   ASP A 411      69.882  40.742  96.723  1.00  0.00           C
ATOM   6450  O   ASP A 411      70.852  40.032  97.003  1.00  0.00           O
ATOM   6451  N   GLN A 412      69.532  40.972  95.443  1.00  0.00           N
ATOM   6453  CA  GLN A 412      70.282  40.482  94.313  1.00  0.00           C
ATOM   6455  CB  GLN A 412      69.552  40.852  92.983  1.00  0.00           C
ATOM   6458  CG  GLN A 412      70.052  40.092  91.743  1.00  0.00           C
ATOM   6461  CD  GLN A 412      70.182  38.622  92.083  1.00  0.00           C
ATOM   6462  OE1 GLN A 412      71.272  38.052  92.053  1.00  0.00           O
ATOM   6463  NE2 GLN A 412      69.072  37.992  92.523  1.00  0.00           N
ATOM   6466  C   GLN A 412      71.712  40.992  94.213  1.00  0.00           C
ATOM   6467  O   GLN A 412      72.642  40.212  94.013  1.00  0.00           O
ATOM   6468  N   VAL A 413      71.942  42.302  94.383  1.00  0.00           N
ATOM   6470  CA  VAL A 413      73.262  42.922  94.443  1.00  0.00           C
ATOM   6472  CB  VAL A 413      73.111  44.442  94.503  1.00  0.00           C
ATOM   6474  CG1 VAL A 413      74.392  45.162  94.983  1.00  0.00           C
ATOM   6478  CG2 VAL A 413      72.712  44.942  93.103  1.00  0.00           C
ATOM   6482  C   VAL A 413      74.112  42.452  95.603  1.00  0.00           C
ATOM   6483  O   VAL A 413      75.292  42.122  95.443  1.00  0.00           O
ATOM   6484  N   TYR A 414      73.552  42.382  96.813  1.00  0.00           N
ATOM   6486  CA  TYR A 414      74.342  42.032  97.983  1.00  0.00           C
ATOM   6488  CB  TYR A 414      73.742  42.642  99.293  1.00  0.00           C
ATOM   6491  CG  TYR A 414      74.072  44.122  99.343  1.00  0.00           C
ATOM   6492  CD1 TYR A 414      75.011  44.612 100.273  1.00  0.00           C
ATOM   6494  CE1 TYR A 414      75.352  45.982 100.283  1.00  0.00           C
ATOM   6496  CZ  TYR A 414      74.752  46.862  99.383  1.00  0.00           C
ATOM   6497  OH  TYR A 414      75.011  48.242  99.383  1.00  0.00           O
ATOM   6499  CD2 TYR A 414      73.462  45.042  98.473  1.00  0.00           C
ATOM   6501  CE2 TYR A 414      73.792  46.402  98.493  1.00  0.00           C
ATOM   6503  C   TYR A 414      74.582  40.532  98.043  1.00  0.00           C
ATOM   6504  O   TYR A 414      75.632  40.082  98.483  1.00  0.00           O
ATOM   6505  N   ALA A 415      73.682  39.722  97.433  1.00  0.00           N
ATOM   6507  CA  ALA A 415      73.942  38.332  97.113  1.00  0.00           C
ATOM   6509  CB  ALA A 415      72.632  37.652  96.663  1.00  0.00           C
ATOM   6513  C   ALA A 415      74.912  38.132  95.953  1.00  0.00           C
ATOM   6514  O   ALA A 415      75.482  37.052  95.783  1.00  0.00           O
ATOM   6515  N   ALA A 416      75.072  39.162  95.083  1.00  0.00           N
ATOM   6517  CA  ALA A 416      75.902  39.132  93.903  1.00  0.00           C
ATOM   6519  CB  ALA A 416      75.522  40.202  92.863  1.00  0.00           C
ATOM   6523  C   ALA A 416      77.372  39.292  94.193  1.00  0.00           C
ATOM   6524  O   ALA A 416      78.262  38.972  93.393  1.00  0.00           O
ATOM   6525  N   LEU A 417      77.622  39.882  95.373  1.00  0.00           N
ATOM   6527  CA  LEU A 417      78.901  40.332  95.843  1.00  0.00           C
ATOM   6529  CB  LEU A 417      78.722  41.182  97.143  1.00  0.00           C
ATOM   6532  CG  LEU A 417      79.982  41.942  97.613  1.00  0.00           C
ATOM   6534  CD1 LEU A 417      80.352  43.072  96.643  1.00  0.00           C
ATOM   6538  CD2 LEU A 417      79.782  42.512  99.023  1.00  0.00           C
ATOM   6542  C   LEU A 417      79.882  39.192  96.013  1.00  0.00           C
ATOM   6543  O   LEU A 417      79.622  38.151  96.623  1.00  0.00           O
ATOM   6544  N   LYS A 418      81.072  39.372  95.453  1.00  0.00           N
ATOM   6546  CA  LYS A 418      82.242  38.602  95.753  1.00  0.00           C
ATOM   6548  CB  LYS A 418      82.912  38.092  94.443  1.00  0.00           C
ATOM   6551  CG  LYS A 418      84.202  37.272  94.623  1.00  0.00           C
ATOM   6554  CD  LYS A 418      83.992  35.782  94.943  1.00  0.00           C
ATOM   6557  CE  LYS A 418      85.222  34.892  94.713  1.00  0.00           C
ATOM   6560  NZ  LYS A 418      85.692  35.002  93.303  1.00  0.00           N
ATOM   6564  C   LYS A 418      83.202  39.502  96.493  1.00  0.00           C
ATOM   6565  O   LYS A 418      84.052  40.202  95.923  1.00  0.00           O
ATOM   6566  N   GLN A 419      83.192  39.432  97.823  1.00  0.00           N
ATOM   6568  CA  GLN A 419      84.432  39.562  98.523  1.00  0.00           C
ATOM   6570  CB  GLN A 419      84.202  40.082  99.963  1.00  0.00           C
ATOM   6573  CG  GLN A 419      85.492  40.452 100.723  1.00  0.00           C
ATOM   6576  CD  GLN A 419      86.302  39.222 101.133  1.00  0.00           C
ATOM   6577  OE1 GLN A 419      86.002  38.532 102.103  1.00  0.00           O
ATOM   6578  NE2 GLN A 419      87.432  38.962 100.433  1.00  0.00           N
ATOM   6581  C   GLN A 419      85.122  38.172  98.433  1.00  0.00           C
ATOM   6582  OT1 GLN A 419      84.542  37.182  98.953  1.00  0.00           O
ATOM   6583  OT2 GLN A 419      86.202  38.062  97.783  1.00  0.00           O
ATOM   6584  NH3 POPEB 420      33.522  30.272  74.613  1.00  0.00           N
ATOM   6588  C12 POPEB 420      34.252  29.652  75.773  1.00  0.00           C
ATOM   6591  C11 POPEB 420      35.762  29.502  75.463  1.00  0.00           C
ATOM   6594  P   POPEB 420      36.492  31.992  75.493  1.00  0.00           P
ATOM   6595  O13 POPEB 420      35.112  32.452  75.763  1.00  0.00           O
ATOM   6596  O14 POPEB 420      37.612  32.842  75.953  1.00  0.00           O
ATOM   6597  O11 POPEB 420      36.602  31.792  73.933  1.00  0.00           O
ATOM   6598  O12 POPEB 420      36.602  30.512  76.033  1.00  0.00           O
ATOM   6599  C1  POPEB 420      37.842  31.742  73.213  1.00  0.00           C
ATOM   6602  C2  POPEB 420      37.722  32.622  71.943  1.00  0.00           C
ATOM   6604  O21 POPEB 420      38.362  31.982  70.803  1.00  0.00           O
ATOM   6605  C21 POPEB 420      37.702  32.202  69.663  1.00  0.00           C
ATOM   6606  O22 POPEB 420      36.552  32.592  69.583  1.00  0.00           O
ATOM   6607  C22 POPEB 420      38.592  31.972  68.463  1.00  0.00           C
ATOM   6610  C3  POPEB 420      38.332  34.052  72.153  1.00  0.00           C
ATOM   6613  O31 POPEB 420      38.042  34.942  71.033  1.00  0.00           O
ATOM   6614  C31 POPEB 420      39.062  35.302  70.253  1.00  0.00           C
ATOM   6615  O32 POPEB 420      40.202  34.882  70.353  1.00  0.00           O
ATOM   6616  C32 POPEB 420      38.582  36.292  69.203  1.00  0.00           C
ATOM   6619  C23 POPEB 420      37.752  32.172  67.193  1.00  0.00           C
ATOM   6622  C24 POPEB 420      38.572  32.092  65.903  1.00  0.00           C
ATOM   6625  C25 POPEB 420      37.652  31.992  64.673  1.00  0.00           C
ATOM   6628  C26 POPEB 420      38.332  32.482  63.393  1.00  0.00           C
ATOM   6631  C27 POPEB 420      37.432  32.392  62.153  1.00  0.00           C
ATOM   6634  C28 POPEB 420      38.042  33.132  60.933  1.00  0.00           C
ATOM   6637  C29 POPEB 420      37.882  34.632  60.993  1.00  0.00           C
ATOM   6639 0C21 POPEB 420      37.672  35.472  59.963  1.00  0.00           C
ATOM   6641 1C21 POPEB 420      37.652  35.122  58.493  1.00  0.00           C
ATOM   6644 2C21 POPEB 420      38.502  36.142  57.693  1.00  0.00           C
ATOM   6647 3C21 POPEB 420      39.992  36.122  58.053  1.00  0.00           C
ATOM   6650 4C21 POPEB 420      40.812  37.162  57.273  1.00  0.00           C
ATOM   6653 5C21 POPEB 420      42.232  37.362  57.813  1.00  0.00           C
ATOM   6656 6C21 POPEB 420      43.162  36.152  57.653  1.00  0.00           C
ATOM   6659 7C21 POPEB 420      44.532  36.412  58.303  1.00  0.00           C
ATOM   6662 8C21 POPEB 420      45.482  35.212  58.243  1.00  0.00           C
ATOM   6666  C33 POPEB 420      39.132  35.952  67.803  1.00  0.00           C
ATOM   6669  C34 POPEB 420      38.702  36.962  66.743  1.00  0.00           C
ATOM   6672  C35 POPEB 420      38.962  36.462  65.323  1.00  0.00           C
ATOM   6675  C36 POPEB 420      40.422  36.542  64.883  1.00  0.00           C
ATOM   6678  C37 POPEB 420      40.622  35.952  63.483  1.00  0.00           C
ATOM   6681  C38 POPEB 420      42.082  35.942  63.023  1.00  0.00           C
ATOM   6684  C39 POPEB 420      42.252  35.242  61.663  1.00  0.00           C
ATOM   6687 0C31 POPEB 420      42.222  33.712  61.763  1.00  0.00           C
ATOM   6690 1C31 POPEB 420      41.892  33.062  60.413  1.00  0.00           C
ATOM   6693 2C31 POPEB 420      41.802  31.532  60.473  1.00  0.00           C
ATOM   6696 3C31 POPEB 420      40.692  30.902  59.583  1.00  0.00           C
ATOM   6699 4C31 POPEB 420      40.512  31.582  58.223  1.00  0.00           C
ATOM   6702 5C31 POPEB 420      39.492  30.882  57.323  1.00  0.00           C
ATOM   6705 6C31 POPEB 420      38.992  31.792  56.203  1.00  0.00           C
ATOM   6709  NH3 POPEC 421      65.972  61.831  28.123  1.00  0.00           N
ATOM   6713  C12 POPEC 421      66.861  62.292  27.013  1.00  0.00           C
ATOM   6716  C11 POPEC 421      67.012  63.822  27.083  1.00  0.00           C
ATOM   6719  P   POPEC 421      68.612  65.732  26.323  1.00  0.00           P
ATOM   6720  O13 POPEC 421      68.831  66.002  24.883  1.00  0.00           O
ATOM   6721  O14 POPEC 421      67.602  66.562  27.023  1.00  0.00           O
ATOM   6722  O11 POPEC 421      69.992  65.721  27.123  1.00  0.00           O
ATOM   6723  O12 POPEC 421      68.172  64.202  26.383  1.00  0.00           O
ATOM   6724  C1  POPEC 421      70.072  65.232  28.463  1.00  0.00           C
ATOM   6727  C2  POPEC 421      70.672  66.322  29.383  1.00  0.00           C
ATOM   6729  O21 POPEC 421      70.862  65.782  30.703  1.00  0.00           O
ATOM   6730  C21 POPEC 421      69.852  65.651  31.533  1.00  0.00           C
ATOM   6731  O22 POPEC 421      68.722  66.072  31.393  1.00  0.00           O
ATOM   6732  C22 POPEC 421      70.352  64.802  32.693  1.00  0.00           C
ATOM   6735  C3  POPEC 421      69.812  67.632  29.253  1.00  0.00           C
ATOM   6738  O31 POPEC 421      69.852  68.502  30.393  1.00  0.00           O
ATOM   6739  C31 POPEC 421      70.092  69.791  30.133  1.00  0.00           C
ATOM   6740  O32 POPEC 421      70.542  70.232  29.093  1.00  0.00           O
ATOM   6741  C32 POPEC 421      69.682  70.632  31.333  1.00  0.00           C
ATOM   6744  C23 POPEC 421      69.342  64.672  33.843  1.00  0.00           C
ATOM   6747  C24 POPEC 421      69.852  63.762  34.963  1.00  0.00           C
ATOM   6750  C25 POPEC 421      70.552  64.522  36.093  1.00  0.00           C
ATOM   6753  C26 POPEC 421      70.622  63.702  37.383  1.00  0.00           C
ATOM   6756  C27 POPEC 421      71.232  64.492  38.543  1.00  0.00           C
ATOM   6759  C28 POPEC 421      70.611  64.122  39.903  1.00  0.00           C
ATOM   6762  C29 POPEC 421      71.532  64.492  41.033  1.00  0.00           C
ATOM   6764 0C21 POPEC 421      71.242  65.142  42.163  1.00  0.00           C
ATOM   6766 1C21 POPEC 421      69.892  65.682  42.573  1.00  0.00           C
ATOM   6769 2C21 POPEC 421      70.072  66.562  43.833  1.00  0.00           C
ATOM   6772 3C21 POPEC 421      68.761  67.232  44.283  1.00  0.00           C
ATOM   6775 4C21 POPEC 421      68.971  68.072  45.543  1.00  0.00           C
ATOM   6778 5C21 POPEC 421      67.662  68.532  46.173  1.00  0.00           C
ATOM   6781 6C21 POPEC 421      67.872  69.272  47.503  1.00  0.00           C
ATOM   6784 7C21 POPEC 421      66.572  69.442  48.293  1.00  0.00           C
ATOM   6787 8C21 POPEC 421      66.772  70.222  49.583  1.00  0.00           C
ATOM   6791  C33 POPEC 421      70.752  71.702  31.653  1.00  0.00           C
ATOM   6794  C34 POPEC 421      70.322  72.652  32.783  1.00  0.00           C
ATOM   6797  C35 POPEC 421      71.002  72.382  34.133  1.00  0.00           C
ATOM   6800  C36 POPEC 421      72.522  72.572  34.103  1.00  0.00           C
ATOM   6803  C37 POPEC 421      73.152  72.372  35.483  1.00  0.00           C
ATOM   6806  C38 POPEC 421      74.662  72.172  35.403  1.00  0.00           C
ATOM   6809  C39 POPEC 421      75.232  71.522  36.663  1.00  0.00           C
ATOM   6812 0C31 POPEC 421      75.151  72.431  37.893  1.00  0.00           C
ATOM   6815 1C31 POPEC 421      76.202  72.052  38.933  1.00  0.00           C
ATOM   6818 2C31 POPEC 421      76.622  73.202  39.863  1.00  0.00           C
ATOM   6821 3C31 POPEC 421      77.342  74.342  39.133  1.00  0.00           C
ATOM   6824 4C31 POPEC 421      78.172  75.202  40.093  1.00  0.00           C
ATOM   6827 5C31 POPEC 421      78.971  76.292  39.373  1.00  0.00           C
ATOM   6830 6C31 POPEC 421      79.782  77.162  40.333  1.00  0.00           C
ATOM   6834  NH3 POPED 422      75.162  42.682  31.793  1.00  0.00           N
ATOM   6838  C12 POPED 422      75.642  41.322  31.363  1.00  0.00           C
ATOM   6841  C11 POPED 422      74.572  40.602  30.533  1.00  0.00           C
ATOM   6844  P   POPED 422      75.432  38.132  30.663  1.00  0.00           P
ATOM   6845  O13 POPED 422      75.722  37.042  29.713  1.00  0.00           O
ATOM   6846  O14 POPED 422      76.502  38.372  31.673  1.00  0.00           O
ATOM   6847  O11 POPED 422      74.072  37.832  31.433  1.00  0.00           O
ATOM   6848  O12 POPED 422      75.112  39.452  29.893  1.00  0.00           O
ATOM   6849  C1  POPED 422      74.002  36.842  32.473  1.00  0.00           C
ATOM   6852  C2  POPED 422      74.372  37.442  33.873  1.00  0.00           C
ATOM   6854  O21 POPED 422      74.442  36.422  34.903  1.00  0.00           O
ATOM   6855  C21 POPED 422      73.342  35.862  35.373  1.00  0.00           C
ATOM   6856  O22 POPED 422      72.212  36.042  34.993  1.00  0.00           O
ATOM   6857  C22 POPED 422      73.692  34.782  36.433  1.00  0.00           C
ATOM   6860  C3  POPED 422      73.492  38.682  34.223  1.00  0.00           C
ATOM   6863  O31 POPED 422      73.962  39.331  35.423  1.00  0.00           O
ATOM   6864  C31 POPED 422      73.132  39.322  36.463  1.00  0.00           C
ATOM   6865  O32 POPED 422      71.992  38.882  36.463  1.00  0.00           O
ATOM   6866  C32 POPED 422      73.901  39.772  37.703  1.00  0.00           C
ATOM   6869  C23 POPED 422      74.332  35.252  37.763  1.00  0.00           C
ATOM   6872  C24 POPED 422      75.232  34.162  38.373  1.00  0.00           C
ATOM   6875  C25 POPED 422      75.882  34.542  39.723  1.00  0.00           C
ATOM   6878  C26 POPED 422      75.132  34.002  40.953  1.00  0.00           C
ATOM   6881  C27 POPED 422      75.752  34.532  42.263  1.00  0.00           C
ATOM   6884  C28 POPED 422      75.322  33.752  43.533  1.00  0.00           C
ATOM   6887  C29 POPED 422      76.082  32.462  43.713  1.00  0.00           C
ATOM   6889 0C21 POPED 422      76.232  31.782  44.863  1.00  0.00           C
ATOM   6891 1C21 POPED 422      75.652  32.152  46.213  1.00  0.00           C
ATOM   6894 2C21 POPED 422      74.412  31.302  46.563  1.00  0.00           C
ATOM   6897 3C21 POPED 422      74.752  29.852  46.933  1.00  0.00           C
ATOM   6900 4C21 POPED 422      73.502  29.002  47.233  1.00  0.00           C
ATOM   6903 5C21 POPED 422      73.002  28.232  46.003  1.00  0.00           C
ATOM   6906 6C21 POPED 422      71.762  27.382  46.313  1.00  0.00           C
ATOM   6909 7C21 POPED 422      71.432  26.412  45.173  1.00  0.00           C
ATOM   6912 8C21 POPED 422      70.322  25.412  45.513  1.00  0.00           C
ATOM   6916  C33 POPED 422      73.292  39.272  39.033  1.00  0.00           C
ATOM   6919  C34 POPED 422      74.372  38.702  39.943  1.00  0.00           C
ATOM   6922  C35 POPED 422      73.962  38.582  41.413  1.00  0.00           C
ATOM   6925  C36 POPED 422      74.142  39.932  42.123  1.00  0.00           C
ATOM   6928  C37 POPED 422      73.822  39.902  43.613  1.00  0.00           C
ATOM   6931  C38 POPED 422      73.932  41.322  44.193  1.00  0.00           C
ATOM   6934  C39 POPED 422      73.312  41.482  45.573  1.00  0.00           C
ATOM   6937 0C31 POPED 422      74.002  40.721  46.713  1.00  0.00           C
ATOM   6940 1C31 POPED 422      73.222  40.832  48.023  1.00  0.00           C
ATOM   6943 2C31 POPED 422      74.122  40.792  49.263  1.00  0.00           C
ATOM   6946 3C31 POPED 422      73.352  40.672  50.593  1.00  0.00           C
ATOM   6949 4C31 POPED 422      72.442  41.872  50.913  1.00  0.00           C
ATOM   6952 5C31 POPED 422      71.721  41.682  52.263  1.00  0.00           C
ATOM   6955 6C31 POPED 422      70.812  42.852  52.653  1.00  0.00           C
ATOM   6959  NH3 POPEE 423      46.372  65.422  32.113  1.00  0.00           N
ATOM   6963  C12 POPEE 423      47.772  65.472  32.673  1.00  0.00           C
ATOM   6966  C11 POPEE 423      48.652  64.342  32.103  1.00  0.00           C
ATOM   6969  P   POPEE 423      51.192  64.152  31.443  1.00  0.00           P
ATOM   6970  O13 POPEE 423      50.822  64.432  30.043  1.00  0.00           O
ATOM   6971  O14 POPEE 423      51.572  62.752  31.793  1.00  0.00           O
ATOM   6972  O11 POPEE 423      52.372  65.122  31.823  1.00  0.00           O
ATOM   6973  O12 POPEE 423      50.032  64.602  32.403  1.00  0.00           O
ATOM   6974  C1  POPEE 423      52.492  65.662  33.143  1.00  0.00           C
ATOM   6977  C2  POPEE 423      53.292  64.732  34.073  1.00  0.00           C
ATOM   6979  O21 POPEE 423      53.122  65.192  35.433  1.00  0.00           O
ATOM   6980  C21 POPEE 423      52.202  64.532  36.113  1.00  0.00           C
ATOM   6981  O22 POPEE 423      51.582  63.572  35.713  1.00  0.00           O
ATOM   6982  C22 POPEE 423      52.032  65.172  37.483  1.00  0.00           C
ATOM   6985  C3  POPEE 423      54.802  64.692  33.733  1.00  0.00           C
ATOM   6988  O31 POPEE 423      55.452  63.892  34.733  1.00  0.00           O
ATOM   6989  C31 POPEE 423      56.612  64.322  35.153  1.00  0.00           C
ATOM   6990  O32 POPEE 423      57.392  65.042  34.533  1.00  0.00           O
ATOM   6991  C32 POPEE 423      56.852  63.842  36.573  1.00  0.00           C
ATOM   6994  C23 POPEE 423      53.082  64.702  38.513  1.00  0.00           C
ATOM   6997  C24 POPEE 423      52.512  64.742  39.943  1.00  0.00           C
ATOM   7000  C25 POPEE 423      53.472  64.162  40.993  1.00  0.00           C
ATOM   7003  C26 POPEE 423      52.732  63.702  42.253  1.00  0.00           C
ATOM   7006  C27 POPEE 423      53.602  63.752  43.513  1.00  0.00           C
ATOM   7009  C28 POPEE 423      52.972  62.962  44.693  1.00  0.00           C
ATOM   7012  C29 POPEE 423      53.262  63.662  45.993  1.00  0.00           C
ATOM   7014 0C21 POPEE 423      53.962  63.192  47.043  1.00  0.00           C
ATOM   7016 1C21 POPEE 423      54.612  61.842  47.173  1.00  0.00           C
ATOM   7019 2C21 POPEE 423      54.802  61.482  48.663  1.00  0.00           C
ATOM   7022 3C21 POPEE 423      55.922  62.292  49.343  1.00  0.00           C
ATOM   7025 4C21 POPEE 423      55.762  62.382  50.863  1.00  0.00           C
ATOM   7028 5C21 POPEE 423      56.052  61.072  51.603  1.00  0.00           C
ATOM   7031 6C21 POPEE 423      57.542  60.892  51.933  1.00  0.00           C
ATOM   7034 7C21 POPEE 423      57.832  59.592  52.683  1.00  0.00           C
ATOM   7037 8C21 POPEE 423      59.232  59.542  53.323  1.00  0.00           C
ATOM   7041  C33 POPEE 423      57.312  64.992  37.493  1.00  0.00           C
ATOM   7044  C34 POPEE 423      57.152  64.572  38.963  1.00  0.00           C
ATOM   7047  C35 POPEE 423      57.832  65.532  39.943  1.00  0.00           C
ATOM   7050  C36 POPEE 423      57.592  65.111  41.393  1.00  0.00           C
ATOM   7053  C37 POPEE 423      58.252  66.062  42.403  1.00  0.00           C
ATOM   7056  C38 POPEE 423      58.272  65.462  43.813  1.00  0.00           C
ATOM   7059  C39 POPEE 423      59.232  64.282  43.973  1.00  0.00           C
ATOM   7062 0C31 POPEE 423      58.552  62.972  44.373  1.00  0.00           C
ATOM   7065 1C31 POPEE 423      59.592  61.852  44.513  1.00  0.00           C
ATOM   7068 2C31 POPEE 423      59.022  60.452  44.793  1.00  0.00           C
ATOM   7071 3C31 POPEE 423      58.292  60.362  46.133  1.00  0.00           C
ATOM   7074 4C31 POPEE 423      58.382  58.962  46.763  1.00  0.00           C
ATOM   7077 5C31 POPEE 423      57.692  58.912  48.133  1.00  0.00           C
ATOM   7080 6C31 POPEE 423      57.912  57.612  48.893  1.00  0.00           C
ATOM   7084  NH3 POPEF 424      20.512  66.672  31.053  1.00  0.00           N
ATOM   7088  C12 POPEF 424      19.042  66.882  30.783  1.00  0.00           C
ATOM   7091  C11 POPEF 424      18.432  65.822  29.843  1.00  0.00           C
ATOM   7094  P   POPEF 424      15.842  66.292  30.033  1.00  0.00           P
ATOM   7095  O13 POPEF 424      15.842  67.562  30.803  1.00  0.00           O
ATOM   7096  O14 POPEF 424      14.732  66.072  29.103  1.00  0.00           O
ATOM   7097  O11 POPEF 424      16.022  65.072  31.003  1.00  0.00           O
ATOM   7098  O12 POPEF 424      17.222  66.292  29.243  1.00  0.00           O
ATOM   7099  C1  POPEF 424      15.122  64.721  32.053  1.00  0.00           C
ATOM   7102  C2  POPEF 424      15.912  64.721  33.383  1.00  0.00           C
ATOM   7104  O21 POPEF 424      15.292  63.942  34.433  1.00  0.00           O
ATOM   7105  C21 POPEF 424      14.222  64.482  34.973  1.00  0.00           C
ATOM   7106  O22 POPEF 424      13.392  65.172  34.403  1.00  0.00           O
ATOM   7107  C22 POPEF 424      14.282  64.302  36.493  1.00  0.00           C
ATOM   7110  C3  POPEF 424      16.262  66.162  33.873  1.00  0.00           C
ATOM   7113  O31 POPEF 424      17.022  66.062  35.103  1.00  0.00           O
ATOM   7114  C31 POPEF 424      16.982  67.112  35.903  1.00  0.00           C
ATOM   7115  O32 POPEF 424      16.432  68.172  35.673  1.00  0.00           O
ATOM   7116  C32 POPEF 424      17.712  66.761  37.203  1.00  0.00           C
ATOM   7119  C23 POPEF 424      13.812  65.602  37.193  1.00  0.00           C
ATOM   7122  C24 POPEF 424      13.812  65.592  38.723  1.00  0.00           C
ATOM   7125  C25 POPEF 424      12.392  65.721  39.313  1.00  0.00           C
ATOM   7128  C26 POPEF 424      12.332  65.562  40.833  1.00  0.00           C
ATOM   7131  C27 POPEF 424      12.812  66.792  41.623  1.00  0.00           C
ATOM   7134  C28 POPEF 424      12.832  66.492  43.133  1.00  0.00           C
ATOM   7137  C29 POPEF 424      13.072  67.732  43.953  1.00  0.00           C
ATOM   7139 0C21 POPEF 424      12.202  68.292  44.813  1.00  0.00           C
ATOM   7141 1C21 POPEF 424      10.802  67.832  45.153  1.00  0.00           C
ATOM   7144 2C21 POPEF 424      10.732  67.112  46.523  1.00  0.00           C
ATOM   7147 3C21 POPEF 424      11.302  67.962  47.663  1.00  0.00           C
ATOM   7150 4C21 POPEF 424      11.292  67.282  49.043  1.00  0.00           C
ATOM   7153 5C21 POPEF 424      11.912  68.182  50.133  1.00  0.00           C
ATOM   7156 6C21 POPEF 424      13.422  68.401  49.973  1.00  0.00           C
ATOM   7159 7C21 POPEF 424      13.962  69.492  50.913  1.00  0.00           C
ATOM   7162 8C21 POPEF 424      15.472  69.662  50.783  1.00  0.00           C
ATOM   7166  C33 POPEF 424      18.532  67.922  37.823  1.00  0.00           C
ATOM   7169  C34 POPEF 424      17.852  68.672  38.973  1.00  0.00           C
ATOM   7172  C35 POPEF 424      17.532  67.792  40.193  1.00  0.00           C
ATOM   7175  C36 POPEF 424      17.472  68.541  41.533  1.00  0.00           C
ATOM   7178  C37 POPEF 424      17.202  67.572  42.703  1.00  0.00           C
ATOM   7181  C38 POPEF 424      17.182  68.232  44.103  1.00  0.00           C
ATOM   7184  C39 POPEF 424      18.142  67.572  45.113  1.00  0.00           C
ATOM   7187 0C31 POPEF 424      17.572  67.392  46.523  1.00  0.00           C
ATOM   7190 1C31 POPEF 424      16.502  66.292  46.613  1.00  0.00           C
ATOM   7193 2C31 POPEF 424      16.202  65.882  48.063  1.00  0.00           C
ATOM   7196 3C31 POPEF 424      15.002  64.931  48.183  1.00  0.00           C
ATOM   7199 4C31 POPEF 424      15.302  63.502  47.703  1.00  0.00           C
ATOM   7202 5C31 POPEF 424      14.022  62.672  47.563  1.00  0.00           C
ATOM   7205 6C31 POPEF 424      14.272  61.242  47.073  1.00  0.00           C
ATOM   7209  NH3 POPEG 425      60.732  16.522  28.063  1.00  0.00           N
ATOM   7213  C12 POPEG 425      62.112  16.752  27.533  1.00  0.00           C
ATOM   7216  C11 POPEG 425      63.202  16.572  28.603  1.00  0.00           C
ATOM   7219  P   POPEG 425      65.302  16.852  27.033  1.00  0.00           P
ATOM   7220  O13 POPEG 425      66.112  15.872  26.283  1.00  0.00           O
ATOM   7221  O14 POPEG 425      64.502  17.802  26.213  1.00  0.00           O
ATOM   7222  O11 POPEG 425      66.252  17.572  28.073  1.00  0.00           O
ATOM   7223  O12 POPEG 425      64.372  16.022  28.003  1.00  0.00           O
ATOM   7224  C1  POPEG 425      67.511  16.952  28.413  1.00  0.00           C
ATOM   7227  C2  POPEG 425      67.721  16.912  29.943  1.00  0.00           C
ATOM   7229  O21 POPEG 425      68.802  16.022  30.313  1.00  0.00           O
ATOM   7230  C21 POPEG 425      68.532  14.722  30.393  1.00  0.00           C
ATOM   7231  O22 POPEG 425      67.562  14.162  29.933  1.00  0.00           O
ATOM   7232  C22 POPEG 425      69.632  14.002  31.183  1.00  0.00           C
ATOM   7235  C3  POPEG 425      66.382  16.672  30.723  1.00  0.00           C
ATOM   7238  O31 POPEG 425      66.612  16.602  32.143  1.00  0.00           O
ATOM   7239  C31 POPEG 425      65.471  16.602  32.833  1.00  0.00           C
ATOM   7240  O32 POPEG 425      64.362  16.612  32.343  1.00  0.00           O
ATOM   7241  C32 POPEG 425      65.782  16.722  34.323  1.00  0.00           C
ATOM   7244  C23 POPEG 425      69.212  13.662  32.633  1.00  0.00           C
ATOM   7247  C24 POPEG 425      68.982  12.172  32.933  1.00  0.00           C
ATOM   7250  C25 POPEG 425      68.332  11.972  34.313  1.00  0.00           C
ATOM   7253  C26 POPEG 425      68.032  10.512  34.693  1.00  0.00           C
ATOM   7256  C27 POPEG 425      69.262   9.612  34.613  1.00  0.00           C
ATOM   7259  C28 POPEG 425      69.132   8.312  35.433  1.00  0.00           C
ATOM   7262  C29 POPEG 425      68.102   7.362  34.873  1.00  0.00           C
ATOM   7264 0C21 POPEG 425      67.392   6.492  35.603  1.00  0.00           C
ATOM   7266 1C21 POPEG 425      67.581   6.242  37.083  1.00  0.00           C
ATOM   7269 2C21 POPEG 425      67.772   4.742  37.363  1.00  0.00           C
ATOM   7272 3C21 POPEG 425      66.462   4.012  37.653  1.00  0.00           C
ATOM   7275 4C21 POPEG 425      66.592   2.492  37.513  1.00  0.00           C
ATOM   7278 5C21 POPEG 425      65.402   1.772  38.173  1.00  0.00           C
ATOM   7281 6C21 POPEG 425      64.432   1.112  37.193  1.00  0.00           C
ATOM   7284 7C21 POPEG 425      63.102   0.782  37.883  1.00  0.00           C
ATOM   7287 8C21 POPEG 425      62.022   0.212  36.953  1.00  0.00           C
ATOM   7291  C33 POPEG 425      66.442  15.452  34.903  1.00  0.00           C
ATOM   7294  C34 POPEG 425      66.682  15.492  36.423  1.00  0.00           C
ATOM   7297  C35 POPEG 425      65.452  15.862  37.253  1.00  0.00           C
ATOM   7300  C36 POPEG 425      65.742  15.942  38.753  1.00  0.00           C
ATOM   7303  C37 POPEG 425      65.392  14.672  39.533  1.00  0.00           C
ATOM   7306  C38 POPEG 425      65.622  14.852  41.043  1.00  0.00           C
ATOM   7309  C39 POPEG 425      64.512  14.242  41.913  1.00  0.00           C
ATOM   7312 0C31 POPEG 425      63.192  15.012  41.823  1.00  0.00           C
ATOM   7315 1C31 POPEG 425      62.092  14.412  42.703  1.00  0.00           C
ATOM   7318 2C31 POPEG 425      60.712  15.002  42.383  1.00  0.00           C
ATOM   7321 3C31 POPEG 425      59.572  14.342  43.183  1.00  0.00           C
ATOM   7324 4C31 POPEG 425      59.782  14.312  44.703  1.00  0.00           C
ATOM   7327 5C31 POPEG 425      60.112  15.682  45.333  1.00  0.00           C
ATOM   7330 6C31 POPEG 425      60.442  15.542  46.813  1.00  0.00           C
ATOM   7334  NH3 POPEH 426     130.484  26.532  29.863  1.00  0.00           N
ATOM   7338  C12 POPEH 426     129.401  27.512  29.463  1.00  0.00           C
ATOM   7341  C11 POPEH 426     129.451  28.852  30.223  1.00  0.00           C
ATOM   7344  P   POPEH 426     128.052  31.062  30.503  1.00  0.00           P
ATOM   7345  O13 POPEH 426     129.292  31.832  30.323  1.00  0.00           O
ATOM   7346  O14 POPEH 426     126.872  31.682  29.863  1.00  0.00           O
ATOM   7347  O11 POPEH 426     127.792  30.902  32.073  1.00  0.00           O
ATOM   7348  O12 POPEH 426     128.272  29.592  29.933  1.00  0.00           O
ATOM   7349  C1  POPEH 426     126.452  31.092  32.573  1.00  0.00           C
ATOM   7352  C2  POPEH 426     126.332  30.922  34.133  1.00  0.00           C
ATOM   7354  O21 POPEH 426     125.712  32.092  34.703  1.00  0.00           O
ATOM   7355  C21 POPEH 426     125.122  31.942  35.873  1.00  0.00           C
ATOM   7356  O22 POPEH 426     125.022  30.892  36.503  1.00  0.00           O
ATOM   7357  C22 POPEH 426     124.552  33.272  36.383  1.00  0.00           C
ATOM   7360  C3  POPEH 426     127.712  30.672  34.783  1.00  0.00           C
ATOM   7363  O31 POPEH 426     127.611  30.052  36.073  1.00  0.00           O
ATOM   7364  C31 POPEH 426     128.032  30.702  37.143  1.00  0.00           C
ATOM   7365  O32 POPEH 426     128.452  31.852  37.163  1.00  0.00           O
ATOM   7366  C32 POPEH 426     127.982  29.722  38.323  1.00  0.00           C
ATOM   7369  C23 POPEH 426     124.122  33.082  37.853  1.00  0.00           C
ATOM   7372  C24 POPEH 426     123.492  34.292  38.563  1.00  0.00           C
ATOM   7375  C25 POPEH 426     122.492  33.792  39.613  1.00  0.00           C
ATOM   7378  C26 POPEH 426     122.202  34.702  40.823  1.00  0.00           C
ATOM   7381  C27 POPEH 426     121.132  34.042  41.713  1.00  0.00           C
ATOM   7384  C28 POPEH 426     120.611  34.912  42.883  1.00  0.00           C
ATOM   7387  C29 POPEH 426     119.712  34.102  43.783  1.00  0.00           C
ATOM   7389 0C21 POPEH 426     118.412  34.292  44.083  1.00  0.00           C
ATOM   7391 1C21 POPEH 426     117.502  35.392  43.603  1.00  0.00           C
ATOM   7394 2C21 POPEH 426     116.812  36.112  44.783  1.00  0.00           C
ATOM   7397 3C21 POPEH 426     115.802  37.171  44.313  1.00  0.00           C
ATOM   7400 4C21 POPEH 426     115.262  38.072  45.433  1.00  0.00           C
ATOM   7403 5C21 POPEH 426     114.812  37.322  46.693  1.00  0.00           C
ATOM   7406 6C21 POPEH 426     113.992  38.192  47.643  1.00  0.00           C
ATOM   7409 7C21 POPEH 426     113.662  37.492  48.963  1.00  0.00           C
ATOM   7412 8C21 POPEH 426     112.572  38.202  49.763  1.00  0.00           C
ATOM   7416  C33 POPEH 426     128.752  30.162  39.593  1.00  0.00           C
ATOM   7419  C34 POPEH 426     127.792  30.422  40.763  1.00  0.00           C
ATOM   7422  C35 POPEH 426     128.502  30.752  42.083  1.00  0.00           C
ATOM   7425  C36 POPEH 426     127.512  30.942  43.233  1.00  0.00           C
ATOM   7428  C37 POPEH 426     128.182  31.392  44.543  1.00  0.00           C
ATOM   7431  C38 POPEH 426     127.162  31.672  45.653  1.00  0.00           C
ATOM   7434  C39 POPEH 426     127.802  32.292  46.903  1.00  0.00           C
ATOM   7437 0C31 POPEH 426     126.882  32.232  48.123  1.00  0.00           C
ATOM   7440 1C31 POPEH 426     127.502  32.822  49.403  1.00  0.00           C
ATOM   7443 2C31 POPEH 426     127.442  34.352  49.453  1.00  0.00           C
ATOM   7446 3C31 POPEH 426     127.892  34.972  50.783  1.00  0.00           C
ATOM   7449 4C31 POPEH 426     127.082  34.492  51.993  1.00  0.00           C
ATOM   7452 5C31 POPEH 426     127.362  35.302  53.273  1.00  0.00           C
ATOM   7455 6C31 POPEH 426     126.632  34.742  54.493  1.00  0.00           C
ATOM   7459  NH3 POPEI 427      82.842  46.032  33.353  1.00  0.00           N
ATOM   7463  C12 POPEI 427      81.452  45.872  32.813  1.00  0.00           C
ATOM   7466  C11 POPEI 427      81.361  44.812  31.713  1.00  0.00           C
ATOM   7469  P   POPEI 427      79.322  43.162  31.963  1.00  0.00           P
ATOM   7470  O13 POPEI 427      77.852  43.332  32.073  1.00  0.00           O
ATOM   7471  O14 POPEI 427      79.792  42.092  31.073  1.00  0.00           O
ATOM   7472  O11 POPEI 427      79.972  42.992  33.413  1.00  0.00           O
ATOM   7473  O12 POPEI 427      79.982  44.532  31.493  1.00  0.00           O
ATOM   7474  C1  POPEI 427      80.392  41.712  33.893  1.00  0.00           C
ATOM   7477  C2  POPEI 427      81.512  41.761  34.993  1.00  0.00           C
ATOM   7479  O21 POPEI 427      80.912  41.712  36.313  1.00  0.00           O
ATOM   7480  C21 POPEI 427      81.672  41.092  37.223  1.00  0.00           C
ATOM   7481  O22 POPEI 427      82.712  40.522  36.973  1.00  0.00           O
ATOM   7482  C22 POPEI 427      80.982  41.142  38.583  1.00  0.00           C
ATOM   7485  C3  POPEI 427      82.421  43.022  34.823  1.00  0.00           C
ATOM   7488  O31 POPEI 427      83.412  43.221  35.863  1.00  0.00           O
ATOM   7489  C31 POPEI 427      83.182  44.242  36.693  1.00  0.00           C
ATOM   7490  O32 POPEI 427      82.202  44.962  36.673  1.00  0.00           O
ATOM   7491  C32 POPEI 427      84.372  44.392  37.663  1.00  0.00           C
ATOM   7494  C23 POPEI 427      81.542  40.082  39.563  1.00  0.00           C
ATOM   7497  C24 POPEI 427      82.922  40.442  40.143  1.00  0.00           C
ATOM   7500  C25 POPEI 427      82.882  41.462  41.283  1.00  0.00           C
ATOM   7503  C26 POPEI 427      84.132  41.352  42.173  1.00  0.00           C
ATOM   7506  C27 POPEI 427      84.282  42.472  43.213  1.00  0.00           C
ATOM   7509  C28 POPEI 427      85.242  42.092  44.363  1.00  0.00           C
ATOM   7512  C29 POPEI 427      84.612  41.152  45.353  1.00  0.00           C
ATOM   7514 0C21 POPEI 427      85.192  40.662  46.463  1.00  0.00           C
ATOM   7516 1C21 POPEI 427      86.602  40.942  46.903  1.00  0.00           C
ATOM   7519 2C21 POPEI 427      86.982  40.212  48.213  1.00  0.00           C
ATOM   7522 3C21 POPEI 427      86.252  40.762  49.433  1.00  0.00           C
ATOM   7525 4C21 POPEI 427      86.692  40.152  50.773  1.00  0.00           C
ATOM   7528 5C21 POPEI 427      85.732  40.502  51.933  1.00  0.00           C
ATOM   7531 6C21 POPEI 427      85.422  42.012  52.023  1.00  0.00           C
ATOM   7534 7C21 POPEI 427      84.342  42.352  53.043  1.00  0.00           C
ATOM   7537 8C21 POPEI 427      83.922  43.822  52.953  1.00  0.00           C
ATOM   7541  C33 POPEI 427      84.221  45.662  38.533  1.00  0.00           C
ATOM   7544  C34 POPEI 427      85.382  45.921  39.523  1.00  0.00           C
ATOM   7547  C35 POPEI 427      84.892  46.761  40.713  1.00  0.00           C
ATOM   7550  C36 POPEI 427      85.932  46.992  41.813  1.00  0.00           C
ATOM   7553  C37 POPEI 427      85.331  47.732  43.023  1.00  0.00           C
ATOM   7556  C38 POPEI 427      86.252  47.782  44.253  1.00  0.00           C
ATOM   7559  C39 POPEI 427      86.322  46.462  45.043  1.00  0.00           C
ATOM   7562 0C31 POPEI 427      87.302  46.552  46.223  1.00  0.00           C
ATOM   7565 1C31 POPEI 427      87.302  45.332  47.163  1.00  0.00           C
ATOM   7568 2C31 POPEI 427      88.312  45.502  48.313  1.00  0.00           C
ATOM   7571 3C31 POPEI 427      88.302  44.352  49.333  1.00  0.00           C
ATOM   7574 4C31 POPEI 427      89.102  43.112  48.903  1.00  0.00           C
ATOM   7577 5C31 POPEI 427      90.622  43.282  49.013  1.00  0.00           C
ATOM   7580 6C31 POPEI 427      91.402  42.022  48.633  1.00  0.00           C
ATOM   7584  NH3 POPEJ 428      92.751  84.122  68.033  1.00  0.00           N
ATOM   7588  C12 POPEJ 428      91.272  84.302  68.113  1.00  0.00           C
ATOM   7591  C11 POPEJ 428      90.822  85.452  67.203  1.00  0.00           C
ATOM   7594  P   POPEJ 428      88.472  86.651  67.373  1.00  0.00           P
ATOM   7595  O13 POPEJ 428      89.212  87.822  67.893  1.00  0.00           O
ATOM   7596  O14 POPEJ 428      87.342  86.112  68.173  1.00  0.00           O
ATOM   7597  O11 POPEJ 428      87.842  86.942  65.973  1.00  0.00           O
ATOM   7598  O12 POPEJ 428      89.401  85.412  67.073  1.00  0.00           O
ATOM   7599  C1  POPEJ 428      88.531  87.262  64.773  1.00  0.00           C
ATOM   7602  C2  POPEJ 428      88.432  86.152  63.683  1.00  0.00           C
ATOM   7604  O21 POPEJ 428      87.202  85.422  63.813  1.00  0.00           O
ATOM   7605  C21 POPEJ 428      86.702  84.762  62.763  1.00  0.00           C
ATOM   7606  O22 POPEJ 428      86.151  83.672  62.873  1.00  0.00           O
ATOM   7607  C22 POPEJ 428      86.802  85.482  61.413  1.00  0.00           C
ATOM   7610  C3  POPEJ 428      89.662  85.182  63.773  1.00  0.00           C
ATOM   7613  O31 POPEJ 428      89.572  83.982  62.963  1.00  0.00           O
ATOM   7614  C31 POPEJ 428      89.062  82.922  63.603  1.00  0.00           C
ATOM   7615  O32 POPEJ 428      88.531  82.952  64.703  1.00  0.00           O
ATOM   7616  C32 POPEJ 428      89.292  81.651  62.793  1.00  0.00           C
ATOM   7619  C23 POPEJ 428      86.102  84.632  60.333  1.00  0.00           C
ATOM   7622  C24 POPEJ 428      85.942  85.312  58.963  1.00  0.00           C
ATOM   7625  C25 POPEJ 428      85.292  84.321  57.983  1.00  0.00           C
ATOM   7628  C26 POPEJ 428      85.041  84.902  56.593  1.00  0.00           C
ATOM   7631  C27 POPEJ 428      84.272  83.901  55.723  1.00  0.00           C
ATOM   7634  C28 POPEJ 428      84.212  84.281  54.223  1.00  0.00           C
ATOM   7637  C29 POPEJ 428      83.362  85.492  53.963  1.00  0.00           C
ATOM   7639 0C21 POPEJ 428      82.922  85.862  52.753  1.00  0.00           C
ATOM   7641 1C21 POPEJ 428      83.262  85.161  51.453  1.00  0.00           C
ATOM   7644 2C21 POPEJ 428      83.282  86.112  50.253  1.00  0.00           C
ATOM   7647 3C21 POPEJ 428      81.892  86.581  49.813  1.00  0.00           C
ATOM   7650 4C21 POPEJ 428      81.901  87.201  48.413  1.00  0.00           C
ATOM   7653 5C21 POPEJ 428      80.581  87.872  48.013  1.00  0.00           C
ATOM   7656 6C21 POPEJ 428      80.622  88.412  46.583  1.00  0.00           C
ATOM   7659 7C21 POPEJ 428      79.312  89.102  46.183  1.00  0.00           C
ATOM   7662 8C21 POPEJ 428      79.292  89.622  44.753  1.00  0.00           C
ATOM   7666  C33 POPEJ 428      88.412  81.482  61.523  1.00  0.00           C
ATOM   7669  C34 POPEJ 428      89.142  81.842  60.213  1.00  0.00           C
ATOM   7672  C35 POPEJ 428      88.342  81.511  58.943  1.00  0.00           C
ATOM   7675  C36 POPEJ 428      89.092  81.902  57.653  1.00  0.00           C
ATOM   7678  C37 POPEJ 428      88.282  81.732  56.363  1.00  0.00           C
ATOM   7681  C38 POPEJ 428      89.112  82.112  55.123  1.00  0.00           C
ATOM   7684  C39 POPEJ 428      88.362  82.092  53.783  1.00  0.00           C
ATOM   7687 0C31 POPEJ 428      89.272  82.562  52.633  1.00  0.00           C
ATOM   7690 1C31 POPEJ 428      88.671  82.481  51.223  1.00  0.00           C
ATOM   7693 2C31 POPEJ 428      89.742  82.651  50.123  1.00  0.00           C
ATOM   7696 3C31 POPEJ 428      89.921  84.081  49.583  1.00  0.00           C
ATOM   7699 4C31 POPEJ 428      91.162  84.192  48.683  1.00  0.00           C
ATOM   7702 5C31 POPEJ 428      91.232  85.492  47.863  1.00  0.00           C
ATOM   7705 6C31 POPEJ 428      92.541  85.641  47.083  1.00  0.00           C
ATOM   7709  NH3 POPEK 429     118.402 102.521  26.383  1.00  0.00           N
ATOM   7713  C12 POPEK 429     117.432 102.052  25.323  1.00  0.00           C
ATOM   7716  C11 POPEK 429     116.352 103.082  24.943  1.00  0.00           C
ATOM   7719  P   POPEK 429     114.122 101.681  24.573  1.00  0.00           P
ATOM   7720  O13 POPEK 429     112.852 102.152  24.003  1.00  0.00           O
ATOM   7721  O14 POPEK 429     114.452 100.251  24.393  1.00  0.00           O
ATOM   7722  O11 POPEK 429     114.122 101.842  26.143  1.00  0.00           O
ATOM   7723  O12 POPEK 429     115.372 102.511  24.063  1.00  0.00           O
ATOM   7724  C1  POPEK 429     113.362 102.882  26.783  1.00  0.00           C
ATOM   7727  C2  POPEK 429     113.472 102.702  28.323  1.00  0.00           C
ATOM   7729  O21 POPEK 429     112.462 103.432  29.053  1.00  0.00           O
ATOM   7730  C21 POPEK 429     112.622 104.722  29.253  1.00  0.00           C
ATOM   7731  O22 POPEK 429     113.452 105.442  28.733  1.00  0.00           O
ATOM   7732  C22 POPEK 429     111.652 105.221  30.323  1.00  0.00           C
ATOM   7735  C3  POPEK 429     114.942 102.882  28.803  1.00  0.00           C
ATOM   7738  O31 POPEK 429     115.222 102.031  29.933  1.00  0.00           O
ATOM   7739  C31 POPEK 429     116.532 101.942  30.143  1.00  0.00           C
ATOM   7740  O32 POPEK 429     117.372 101.641  29.293  1.00  0.00           O
ATOM   7741  C32 POPEK 429     116.782 102.432  31.573  1.00  0.00           C
ATOM   7744  C23 POPEK 429     112.432 106.012  31.403  1.00  0.00           C
ATOM   7747  C24 POPEK 429     111.522 106.712  32.423  1.00  0.00           C
ATOM   7750  C25 POPEK 429     110.902 105.722  33.413  1.00  0.00           C
ATOM   7753  C26 POPEK 429     110.062 106.382  34.513  1.00  0.00           C
ATOM   7756  C27 POPEK 429     109.342 105.331  35.353  1.00  0.00           C
ATOM   7759  C28 POPEK 429     108.651 105.912  36.593  1.00  0.00           C
ATOM   7762  C29 POPEK 429     107.732 104.902  37.213  1.00  0.00           C
ATOM   7764 0C21 POPEK 429     106.712 105.182  38.033  1.00  0.00           C
ATOM   7766 1C21 POPEK 429     106.342 106.562  38.533  1.00  0.00           C
ATOM   7769 2C21 POPEK 429     105.902 106.511  40.003  1.00  0.00           C
ATOM   7772 3C21 POPEK 429     107.012 106.022  40.933  1.00  0.00           C
ATOM   7775 4C21 POPEK 429     106.501 105.781  42.353  1.00  0.00           C
ATOM   7778 5C21 POPEK 429     107.622 105.242  43.243  1.00  0.00           C
ATOM   7781 6C21 POPEK 429     107.192 105.121  44.703  1.00  0.00           C
ATOM   7784 7C21 POPEK 429     108.302 104.542  45.583  1.00  0.00           C
ATOM   7787 8C21 POPEK 429     107.902 104.482  47.053  1.00  0.00           C
ATOM   7791  C33 POPEK 429     116.372 101.462  32.703  1.00  0.00           C
ATOM   7794  C34 POPEK 429     116.052 102.192  34.023  1.00  0.00           C
ATOM   7797  C35 POPEK 429     117.242 102.962  34.623  1.00  0.00           C
ATOM   7800  C36 POPEK 429     118.442 102.071  34.953  1.00  0.00           C
ATOM   7803  C37 POPEK 429     119.372 102.672  36.013  1.00  0.00           C
ATOM   7806  C38 POPEK 429     118.721 102.732  37.403  1.00  0.00           C
ATOM   7809  C39 POPEK 429     119.722 103.062  38.523  1.00  0.00           C
ATOM   7812 0C31 POPEK 429     119.052 103.052  39.903  1.00  0.00           C
ATOM   7815 1C31 POPEK 429     120.041 103.262  41.063  1.00  0.00           C
ATOM   7818 2C31 POPEK 429     119.412 102.952  42.433  1.00  0.00           C
ATOM   7821 3C31 POPEK 429     118.492 104.062  42.953  1.00  0.00           C
ATOM   7824 4C31 POPEK 429     119.232 105.111  43.793  1.00  0.00           C
ATOM   7827 5C31 POPEK 429     118.322 106.261  44.243  1.00  0.00           C
ATOM   7830 6C31 POPEK 429     119.071 107.331  45.023  1.00  0.00           C
ATOM   7834  NH3 POPEL 430      31.632  38.011  32.323  1.00  0.00           N
ATOM   7838  C12 POPEL 430      32.692  39.032  32.043  1.00  0.00           C
ATOM   7841  C11 POPEL 430      32.072  40.432  31.893  1.00  0.00           C
ATOM   7844  P   POPEL 430      29.522  40.542  32.393  1.00  0.00           P
ATOM   7845  O13 POPEL 430      29.222  41.732  31.563  1.00  0.00           O
ATOM   7846  O14 POPEL 430      29.342  39.242  31.713  1.00  0.00           O
ATOM   7847  O11 POPEL 430      28.702  40.562  33.753  1.00  0.00           O
ATOM   7848  O12 POPEL 430      31.022  40.622  32.863  1.00  0.00           O
ATOM   7849  C1  POPEL 430      27.322  40.962  33.663  1.00  0.00           C
ATOM   7852  C2  POPEL 430      26.622  41.182  35.043  1.00  0.00           C
ATOM   7854  O21 POPEL 430      26.882  40.072  35.933  1.00  0.00           O
ATOM   7855  C21 POPEL 430      26.612  40.342  37.203  1.00  0.00           C
ATOM   7856  O22 POPEL 430      26.342  41.442  37.653  1.00  0.00           O
ATOM   7857  C22 POPEL 430      26.642  39.052  38.033  1.00  0.00           C
ATOM   7860  C3  POPEL 430      25.092  41.292  34.753  1.00  0.00           C
ATOM   7863  O31 POPEL 430      24.262  41.782  35.833  1.00  0.00           O
ATOM   7864  C31 POPEL 430      24.312  43.102  35.953  1.00  0.00           C
ATOM   7865  O32 POPEL 430      25.012  43.852  35.293  1.00  0.00           O
ATOM   7866  C32 POPEL 430      23.352  43.572  37.043  1.00  0.00           C
ATOM   7869  C23 POPEL 430      26.352  39.331  39.523  1.00  0.00           C
ATOM   7872  C24 POPEL 430      25.642  38.192  40.273  1.00  0.00           C
ATOM   7875  C25 POPEL 430      25.362  38.532  41.743  1.00  0.00           C
ATOM   7878  C26 POPEL 430      26.632  38.972  42.493  1.00  0.00           C
ATOM   7881  C27 POPEL 430      26.412  39.302  43.973  1.00  0.00           C
ATOM   7884  C28 POPEL 430      27.712  39.752  44.663  1.00  0.00           C
ATOM   7887  C29 POPEL 430      28.702  38.612  44.673  1.00  0.00           C
ATOM   7889 0C21 POPEL 430      28.852  37.702  45.653  1.00  0.00           C
ATOM   7891 1C21 POPEL 430      28.132  37.732  46.983  1.00  0.00           C
ATOM   7894 2C21 POPEL 430      28.972  37.022  48.063  1.00  0.00           C
ATOM   7897 3C21 POPEL 430      30.372  37.632  48.243  1.00  0.00           C
ATOM   7900 4C21 POPEL 430      31.162  36.932  49.343  1.00  0.00           C
ATOM   7903 5C21 POPEL 430      32.602  37.452  49.493  1.00  0.00           C
ATOM   7906 6C21 POPEL 430      32.692  38.862  50.083  1.00  0.00           C
ATOM   7909 7C21 POPEL 430      34.152  39.292  50.303  1.00  0.00           C
ATOM   7912 8C21 POPEL 430      34.292  40.702  50.873  1.00  0.00           C
ATOM   7916  C33 POPEL 430      23.892  43.262  38.443  1.00  0.00           C
ATOM   7919  C34 POPEL 430      23.002  43.812  39.553  1.00  0.00           C
ATOM   7922  C35 POPEL 430      23.502  43.282  40.903  1.00  0.00           C
ATOM   7925  C36 POPEL 430      22.452  43.302  42.013  1.00  0.00           C
ATOM   7928  C37 POPEL 430      22.872  42.332  43.123  1.00  0.00           C
ATOM   7931  C38 POPEL 430      21.812  42.162  44.203  1.00  0.00           C
ATOM   7934  C39 POPEL 430      22.242  41.122  45.243  1.00  0.00           C
ATOM   7937 0C31 POPEL 430      21.092  40.612  46.113  1.00  0.00           C
ATOM   7940 1C31 POPEL 430      20.372  41.722  46.873  1.00  0.00           C
ATOM   7943 2C31 POPEL 430      19.182  41.222  47.693  1.00  0.00           C
ATOM   7946 3C31 POPEL 430      18.392  42.392  48.293  1.00  0.00           C
ATOM   7949 4C31 POPEL 430      17.182  41.942  49.103  1.00  0.00           C
ATOM   7952 5C31 POPEL 430      16.452  43.151  49.693  1.00  0.00           C
ATOM   7955 6C31 POPEL 430      15.102  42.822  50.333  1.00  0.00           C
ATOM   7959  NH3 POPEM 431     117.681  84.402  29.543  1.00  0.00           N
ATOM   7963  C12 POPEM 431     118.052  83.992  28.143  1.00  0.00           C
ATOM   7966  C11 POPEM 431     117.062  82.931  27.603  1.00  0.00           C
ATOM   7969  P   POPEM 431     118.372  80.892  28.813  1.00  0.00           P
ATOM   7970  O13 POPEM 431     118.102  79.431  28.883  1.00  0.00           O
ATOM   7971  O14 POPEM 431     119.752  81.271  28.503  1.00  0.00           O
ATOM   7972  O11 POPEM 431     118.011  81.572  30.213  1.00  0.00           O
ATOM   7973  O12 POPEM 431     117.372  81.572  27.823  1.00  0.00           O
ATOM   7974  C1  POPEM 431     117.122  80.912  31.133  1.00  0.00           C
ATOM   7977  C2  POPEM 431     117.292  81.422  32.603  1.00  0.00           C
ATOM   7979  O21 POPEM 431     118.671  81.712  32.873  1.00  0.00           O
ATOM   7980  C21 POPEM 431     118.822  82.632  33.823  1.00  0.00           C
ATOM   7981  O22 POPEM 431     118.002  83.462  34.153  1.00  0.00           O
ATOM   7982  C22 POPEM 431     120.162  82.341  34.513  1.00  0.00           C
ATOM   7985  C3  POPEM 431     116.752  80.391  33.663  1.00  0.00           C
ATOM   7988  O31 POPEM 431     116.932  80.762  35.053  1.00  0.00           O
ATOM   7989  C31 POPEM 431     115.902  81.392  35.633  1.00  0.00           C
ATOM   7990  O32 POPEM 431     115.002  81.952  35.003  1.00  0.00           O
ATOM   7991  C32 POPEM 431     116.042  81.331  37.163  1.00  0.00           C
ATOM   7994  C23 POPEM 431     120.352  83.012  35.883  1.00  0.00           C
ATOM   7997  C24 POPEM 431     119.971  82.082  37.033  1.00  0.00           C
ATOM   8000  C25 POPEM 431     120.132  82.721  38.403  1.00  0.00           C
ATOM   8003  C26 POPEM 431     121.552  83.251  38.643  1.00  0.00           C
ATOM   8006  C27 POPEM 431     121.812  83.622  40.103  1.00  0.00           C
ATOM   8009  C28 POPEM 431     123.111  84.421  40.303  1.00  0.00           C
ATOM   8012  C29 POPEM 431     124.372  83.631  40.033  1.00  0.00           C
ATOM   8014 0C21 POPEM 431     125.611  84.081  40.313  1.00  0.00           C
ATOM   8016 1C21 POPEM 431     125.942  85.452  40.853  1.00  0.00           C
ATOM   8019 2C21 POPEM 431     126.972  86.192  39.983  1.00  0.00           C
ATOM   8022 3C21 POPEM 431     127.012  87.702  40.263  1.00  0.00           C
ATOM   8025 4C21 POPEM 431     127.992  88.432  39.333  1.00  0.00           C
ATOM   8028 5C21 POPEM 431     127.602  89.881  39.033  1.00  0.00           C
ATOM   8031 6C21 POPEM 431     128.042  90.921  40.083  1.00  0.00           C
ATOM   8034 7C21 POPEM 431     127.592  92.341  39.683  1.00  0.00           C
ATOM   8037 8C21 POPEM 431     128.052  93.462  40.623  1.00  0.00           C
ATOM   8041  C33 POPEM 431     114.682  81.182  37.903  1.00  0.00           C
ATOM   8044  C34 POPEM 431     114.831  80.811  39.393  1.00  0.00           C
ATOM   8047  C35 POPEM 431     115.702  81.772  40.213  1.00  0.00           C
ATOM   8050  C36 POPEM 431     115.581  81.552  41.733  1.00  0.00           C
ATOM   8053  C37 POPEM 431     116.202  82.702  42.543  1.00  0.00           C
ATOM   8056  C38 POPEM 431     116.052  82.562  44.063  1.00  0.00           C
ATOM   8059  C39 POPEM 431     117.072  81.622  44.713  1.00  0.00           C
ATOM   8062 0C31 POPEM 431     117.042  81.702  46.243  1.00  0.00           C
ATOM   8065 1C31 POPEM 431     118.222  80.951  46.883  1.00  0.00           C
ATOM   8068 2C31 POPEM 431     118.362  81.142  48.403  1.00  0.00           C
ATOM   8071 3C31 POPEM 431     118.642  82.591  48.823  1.00  0.00           C
ATOM   8074 4C31 POPEM 431     119.172  82.702  50.263  1.00  0.00           C
ATOM   8077 5C31 POPEM 431     119.532  84.141  50.653  1.00  0.00           C
ATOM   8080 6C31 POPEM 431     120.372  84.242  51.933  1.00  0.00           C
ATOM   8084  NH3 POPEN 432      41.182   1.932  68.133  1.00  0.00           N
ATOM   8088  C12 POPEN 432      41.712   2.692  69.323  1.00  0.00           C
ATOM   8091  C11 POPEN 432      41.432   4.212  69.223  1.00  0.00           C
ATOM   8094  P   POPEN 432      42.092   6.412  68.123  1.00  0.00           P
ATOM   8095  O13 POPEN 432      40.782   6.822  67.563  1.00  0.00           O
ATOM   8096  O14 POPEN 432      42.462   6.962  69.443  1.00  0.00           O
ATOM   8097  O11 POPEN 432      43.232   6.872  67.093  1.00  0.00           O
ATOM   8098  O12 POPEN 432      42.182   4.822  68.163  1.00  0.00           O
ATOM   8099  C1  POPEN 432      43.172   8.292  66.853  1.00  0.00           C
ATOM   8102  C2  POPEN 432      44.142   8.762  65.743  1.00  0.00           C
ATOM   8104  O21 POPEN 432      43.752  10.122  65.473  1.00  0.00           O
ATOM   8105  C21 POPEN 432      44.662  10.872  64.923  1.00  0.00           C
ATOM   8106  O22 POPEN 432      45.852  10.642  64.813  1.00  0.00           O
ATOM   8107  C22 POPEN 432      43.992  12.162  64.453  1.00  0.00           C
ATOM   8110  C3  POPEN 432      44.022   7.882  64.463  1.00  0.00           C
ATOM   8113  O31 POPEN 432      45.262   7.822  63.743  1.00  0.00           O
ATOM   8114  C31 POPEN 432      45.362   8.512  62.623  1.00  0.00           C
ATOM   8115  O32 POPEN 432      44.502   9.222  62.133  1.00  0.00           O
ATOM   8116  C32 POPEN 432      46.762   8.302  62.033  1.00  0.00           C
ATOM   8119  C23 POPEN 432      44.612  12.672  63.143  1.00  0.00           C
ATOM   8122  C24 POPEN 432      43.832  13.852  62.573  1.00  0.00           C
ATOM   8125  C25 POPEN 432      44.472  14.422  61.313  1.00  0.00           C
ATOM   8128  C26 POPEN 432      43.892  15.792  60.963  1.00  0.00           C
ATOM   8131  C27 POPEN 432      44.602  16.512  59.803  1.00  0.00           C
ATOM   8134  C28 POPEN 432      43.952  17.862  59.453  1.00  0.00           C
ATOM   8137  C29 POPEN 432      42.542  17.762  58.913  1.00  0.00           C
ATOM   8139 0C21 POPEN 432      42.042  18.382  57.833  1.00  0.00           C
ATOM   8141 1C21 POPEN 432      42.782  19.362  56.943  1.00  0.00           C
ATOM   8144 2C21 POPEN 432      43.242  18.782  55.593  1.00  0.00           C
ATOM   8147 3C21 POPEN 432      44.282  19.712  54.953  1.00  0.00           C
ATOM   8150 4C21 POPEN 432      44.852  19.232  53.603  1.00  0.00           C
ATOM   8153 5C21 POPEN 432      43.882  19.372  52.413  1.00  0.00           C
ATOM   8156 6C21 POPEN 432      44.622  19.192  51.073  1.00  0.00           C
ATOM   8159 7C21 POPEN 432      43.742  18.602  49.973  1.00  0.00           C
ATOM   8162 8C21 POPEN 432      44.532  18.282  48.703  1.00  0.00           C
ATOM   8166  C33 POPEN 432      47.242   9.532  61.243  1.00  0.00           C
ATOM   8169  C34 POPEN 432      48.462   9.222  60.373  1.00  0.00           C
ATOM   8172  C35 POPEN 432      48.682  10.282  59.283  1.00  0.00           C
ATOM   8175  C36 POPEN 432      49.052   9.692  57.923  1.00  0.00           C
ATOM   8178  C37 POPEN 432      48.432  10.472  56.753  1.00  0.00           C
ATOM   8181  C38 POPEN 432      48.682   9.812  55.393  1.00  0.00           C
ATOM   8184  C39 POPEN 432      47.872  10.432  54.253  1.00  0.00           C
ATOM   8187 0C31 POPEN 432      48.162  11.932  54.053  1.00  0.00           C
ATOM   8190 1C31 POPEN 432      47.342  12.562  52.923  1.00  0.00           C
ATOM   8193 2C31 POPEN 432      47.352  14.102  53.023  1.00  0.00           C
ATOM   8196 3C31 POPEN 432      46.982  14.842  51.733  1.00  0.00           C
ATOM   8199 4C31 POPEN 432      45.522  14.702  51.283  1.00  0.00           C
ATOM   8202 5C31 POPEN 432      45.252  13.492  50.383  1.00  0.00           C
ATOM   8205 6C31 POPEN 432      43.862  13.522  49.733  1.00  0.00           C
ATOM   8209  NH3 POPEO 433      12.962  16.932  70.493  1.00  0.00           N
ATOM   8213  C12 POPEO 433      13.512  16.672  69.113  1.00  0.00           C
ATOM   8216  C11 POPEO 433      14.162  15.292  69.073  1.00  0.00           C
ATOM   8219  P   POPEO 433      16.032  14.052  70.413  1.00  0.00           P
ATOM   8220  O13 POPEO 433      17.172  14.412  71.273  1.00  0.00           O
ATOM   8221  O14 POPEO 433      15.002  13.192  71.043  1.00  0.00           O
ATOM   8222  O11 POPEO 433      16.542  13.282  69.173  1.00  0.00           O
ATOM   8223  O12 POPEO 433      15.372  15.352  69.823  1.00  0.00           O
ATOM   8224  C1  POPEO 433      17.812  13.542  68.593  1.00  0.00           C
ATOM   8227  C2  POPEO 433      18.032  12.442  67.543  1.00  0.00           C
ATOM   8229  O21 POPEO 433      19.222  12.642  66.753  1.00  0.00           O
ATOM   8230  C21 POPEO 433      19.302  13.662  65.933  1.00  0.00           C
ATOM   8231  O22 POPEO 433      18.552  14.612  65.863  1.00  0.00           O
ATOM   8232  C22 POPEO 433      20.572  13.502  65.083  1.00  0.00           C
ATOM   8235  C3  POPEO 433      16.742  12.272  66.693  1.00  0.00           C
ATOM   8238  O31 POPEO 433      16.942  11.362  65.613  1.00  0.00           O
ATOM   8239  C31 POPEO 433      16.862  11.682  64.333  1.00  0.00           C
ATOM   8240  O32 POPEO 433      17.172  10.902  63.443  1.00  0.00           O
ATOM   8241  C32 POPEO 433      16.252  13.052  64.033  1.00  0.00           C
ATOM   8244  C23 POPEO 433      20.432  13.862  63.583  1.00  0.00           C
ATOM   8247  C24 POPEO 433      20.152  12.652  62.683  1.00  0.00           C
ATOM   8250  C25 POPEO 433      20.502  12.882  61.193  1.00  0.00           C
ATOM   8253  C26 POPEO 433      19.462  13.692  60.413  1.00  0.00           C
ATOM   8256  C27 POPEO 433      19.832  13.882  58.933  1.00  0.00           C
ATOM   8259  C28 POPEO 433      18.862  14.842  58.213  1.00  0.00           C
ATOM   8262  C29 POPEO 433      18.532  14.462  56.783  1.00  0.00           C
ATOM   8264 0C21 POPEO 433      19.112  14.932  55.663  1.00  0.00           C
ATOM   8266 1C21 POPEO 433      20.292  15.872  55.593  1.00  0.00           C
ATOM   8269 2C21 POPEO 433      19.972  17.272  55.043  1.00  0.00           C
ATOM   8272 3C21 POPEO 433      21.262  18.072  54.893  1.00  0.00           C
ATOM   8275 4C21 POPEO 433      21.082  19.462  54.283  1.00  0.00           C
ATOM   8278 5C21 POPEO 433      22.442  20.152  54.113  1.00  0.00           C
ATOM   8281 6C21 POPEO 433      22.372  21.302  53.113  1.00  0.00           C
ATOM   8284 7C21 POPEO 433      23.742  21.932  52.813  1.00  0.00           C
ATOM   8287 8C21 POPEO 433      23.642  22.992  51.713  1.00  0.00           C
ATOM   8291  C33 POPEO 433      16.102  13.372  62.523  1.00  0.00           C
ATOM   8294  C34 POPEO 433      15.952  14.892  62.313  1.00  0.00           C
ATOM   8297  C35 POPEO 433      15.582  15.282  60.883  1.00  0.00           C
ATOM   8300  C36 POPEO 433      15.862  16.762  60.573  1.00  0.00           C
ATOM   8303  C37 POPEO 433      15.522  17.132  59.123  1.00  0.00           C
ATOM   8306  C38 POPEO 433      15.932  18.572  58.763  1.00  0.00           C
ATOM   8309  C39 POPEO 433      15.592  19.002  57.323  1.00  0.00           C
ATOM   8312 0C31 POPEO 433      15.992  17.962  56.273  1.00  0.00           C
ATOM   8315 1C31 POPEO 433      15.782  18.442  54.823  1.00  0.00           C
ATOM   8318 2C31 POPEO 433      15.892  17.272  53.833  1.00  0.00           C
ATOM   8321 3C31 POPEO 433      15.752  17.692  52.363  1.00  0.00           C
ATOM   8324 4C31 POPEO 433      17.002  18.412  51.813  1.00  0.00           C
ATOM   8327 5C31 POPEO 433      16.812  18.882  50.363  1.00  0.00           C
ATOM   8330 6C31 POPEO 433      18.032  19.622  49.793  1.00  0.00           C
ATOM   8334  NH3 POPEP 434      93.682  57.052  33.013  1.00  0.00           N
ATOM   8338  C12 POPEP 434      95.142  57.412  32.853  1.00  0.00           C
ATOM   8341  C11 POPEP 434      95.422  58.692  32.073  1.00  0.00           C
ATOM   8344  P   POPEP 434      97.681  60.112  31.833  1.00  0.00           P
ATOM   8345  O13 POPEP 434      99.071  59.882  32.253  1.00  0.00           O
ATOM   8346  O14 POPEP 434      97.492  60.642  30.463  1.00  0.00           O
ATOM   8347  O11 POPEP 434      97.022  61.092  32.883  1.00  0.00           O
ATOM   8348  O12 POPEP 434      96.831  58.792  31.943  1.00  0.00           O
ATOM   8349  C1  POPEP 434      96.952  60.581  34.233  1.00  0.00           C
ATOM   8352  C2  POPEP 434      96.802  61.722  35.273  1.00  0.00           C
ATOM   8354  O21 POPEP 434      96.962  61.202  36.603  1.00  0.00           O
ATOM   8355  C21 POPEP 434      96.092  60.312  37.043  1.00  0.00           C
ATOM   8356  O22 POPEP 434      95.162  59.812  36.423  1.00  0.00           O
ATOM   8357  C22 POPEP 434      96.392  60.032  38.503  1.00  0.00           C
ATOM   8360  C3  POPEP 434      95.522  62.592  35.123  1.00  0.00           C
ATOM   8363  O31 POPEP 434      95.572  63.742  36.013  1.00  0.00           O
ATOM   8364  C31 POPEP 434      95.012  63.532  37.213  1.00  0.00           C
ATOM   8365  O32 POPEP 434      94.372  62.542  37.523  1.00  0.00           O
ATOM   8366  C32 POPEP 434      95.312  64.702  38.173  1.00  0.00           C
ATOM   8369  C23 POPEP 434      95.132  59.502  39.213  1.00  0.00           C
ATOM   8372  C24 POPEP 434      95.302  59.482  40.723  1.00  0.00           C
ATOM   8375  C25 POPEP 434      94.062  58.932  41.413  1.00  0.00           C
ATOM   8378  C26 POPEP 434      94.142  59.072  42.933  1.00  0.00           C
ATOM   8381  C27 POPEP 434      93.062  58.252  43.643  1.00  0.00           C
ATOM   8384  C28 POPEP 434      92.971  58.642  45.123  1.00  0.00           C
ATOM   8387  C29 POPEP 434      92.122  57.672  45.903  1.00  0.00           C
ATOM   8389 0C21 POPEP 434      91.922  57.752  47.223  1.00  0.00           C
ATOM   8391 1C21 POPEP 434      92.462  58.842  48.123  1.00  0.00           C
ATOM   8394 2C21 POPEP 434      93.662  58.362  48.963  1.00  0.00           C
ATOM   8397 3C21 POPEP 434      93.342  57.142  49.833  1.00  0.00           C
ATOM   8400 4C21 POPEP 434      94.472  56.742  50.793  1.00  0.00           C
ATOM   8403 5C21 POPEP 434      94.182  55.412  51.523  1.00  0.00           C
ATOM   8406 6C21 POPEP 434      92.792  55.382  52.153  1.00  0.00           C
ATOM   8409 7C21 POPEP 434      92.522  54.192  53.083  1.00  0.00           C
ATOM   8412 8C21 POPEP 434      91.072  54.202  53.583  1.00  0.00           C
ATOM   8416  C33 POPEP 434      96.042  64.222  39.453  1.00  0.00           C
ATOM   8419  C34 POPEP 434      96.092  65.251  40.613  1.00  0.00           C
ATOM   8422  C35 POPEP 434      94.822  65.312  41.483  1.00  0.00           C
ATOM   8425  C36 POPEP 434      94.652  64.132  42.453  1.00  0.00           C
ATOM   8428  C37 POPEP 434      95.222  64.372  43.863  1.00  0.00           C
ATOM   8431  C38 POPEP 434      94.971  63.172  44.783  1.00  0.00           C
ATOM   8434  C39 POPEP 434      95.552  63.322  46.203  1.00  0.00           C
ATOM   8437 0C31 POPEP 434      95.152  64.622  46.913  1.00  0.00           C
ATOM   8440 1C31 POPEP 434      95.542  64.602  48.403  1.00  0.00           C
ATOM   8443 2C31 POPEP 434      95.111  65.872  49.153  1.00  0.00           C
ATOM   8446 3C31 POPEP 434      96.081  67.052  48.993  1.00  0.00           C
ATOM   8449 4C31 POPEP 434      95.562  68.331  49.653  1.00  0.00           C
ATOM   8452 5C31 POPEP 434      96.662  69.382  49.873  1.00  0.00           C
ATOM   8455 6C31 POPEP 434      96.122  70.752  50.303  1.00  0.00           C
ATOM   8459  NH3 POPEQ 435      37.592  40.732  74.373  1.00  0.00           N
ATOM   8463  C12 POPEQ 435      37.622  40.572  75.863  1.00  0.00           C
ATOM   8466  C11 POPEQ 435      38.792  39.642  76.273  1.00  0.00           C
ATOM   8469  P   POPEQ 435      40.422  41.062  77.733  1.00  0.00           P
ATOM   8470  O13 POPEQ 435      40.602  41.372  79.173  1.00  0.00           O
ATOM   8471  O14 POPEQ 435      41.622  40.732  76.923  1.00  0.00           O
ATOM   8472  O11 POPEQ 435      39.722  42.332  77.143  1.00  0.00           O
ATOM   8473  O12 POPEQ 435      39.302  39.962  77.573  1.00  0.00           O
ATOM   8474  C1  POPEQ 435      40.442  43.402  76.543  1.00  0.00           C
ATOM   8477  C2  POPEQ 435      40.152  43.352  75.043  1.00  0.00           C
ATOM   8479  O21 POPEQ 435      41.382  43.112  74.323  1.00  0.00           O
ATOM   8480  C21 POPEQ 435      41.352  42.042  73.563  1.00  0.00           C
ATOM   8481  O22 POPEQ 435      40.472  41.182  73.573  1.00  0.00           O
ATOM   8482  C22 POPEQ 435      42.532  42.032  72.593  1.00  0.00           C
ATOM   8485  C3  POPEQ 435      39.452  44.622  74.523  1.00  0.00           C
ATOM   8488  O31 POPEQ 435      39.432  44.632  73.093  1.00  0.00           O
ATOM   8489  C31 POPEQ 435      38.552  43.882  72.463  1.00  0.00           C
ATOM   8490  O32 POPEQ 435      37.802  43.062  72.963  1.00  0.00           O
ATOM   8491  C32 POPEQ 435      38.702  44.212  70.983  1.00  0.00           C
ATOM   8494  C23 POPEQ 435      42.812  43.372  71.883  1.00  0.00           C
ATOM   8497  C24 POPEQ 435      43.752  43.202  70.683  1.00  0.00           C
ATOM   8500  C25 POPEQ 435      44.272  44.542  70.163  1.00  0.00           C
ATOM   8503  C26 POPEQ 435      45.352  44.432  69.063  1.00  0.00           C
ATOM   8506  C27 POPEQ 435      46.352  45.602  69.103  1.00  0.00           C
ATOM   8509  C28 POPEQ 435      47.312  45.662  67.903  1.00  0.00           C
ATOM   8512  C29 POPEQ 435      48.322  46.772  68.043  1.00  0.00           C
ATOM   8514 0C21 POPEQ 435      49.662  46.662  68.203  1.00  0.00           C
ATOM   8516 1C21 POPEQ 435      50.492  45.402  68.263  1.00  0.00           C
ATOM   8519 2C21 POPEQ 435      51.372  45.292  67.013  1.00  0.00           C
ATOM   8522 3C21 POPEQ 435      52.302  44.072  67.063  1.00  0.00           C
ATOM   8525 4C21 POPEQ 435      52.852  43.652  65.703  1.00  0.00           C
ATOM   8528 5C21 POPEQ 435      54.022  44.492  65.163  1.00  0.00           C
ATOM   8531 6C21 POPEQ 435      54.632  43.802  63.933  1.00  0.00           C
ATOM   8534 7C21 POPEQ 435      55.752  44.602  63.253  1.00  0.00           C
ATOM   8537 8C21 POPEQ 435      56.182  43.972  61.923  1.00  0.00           C
ATOM   8541  C33 POPEQ 435      37.792  43.532  69.933  1.00  0.00           C
ATOM   8544  C34 POPEQ 435      38.142  44.152  68.563  1.00  0.00           C
ATOM   8547  C35 POPEQ 435      36.962  44.331  67.603  1.00  0.00           C
ATOM   8550  C36 POPEQ 435      37.162  45.462  66.573  1.00  0.00           C
ATOM   8553  C37 POPEQ 435      38.112  45.122  65.413  1.00  0.00           C
ATOM   8556  C38 POPEQ 435      38.042  46.192  64.303  1.00  0.00           C
ATOM   8559  C39 POPEQ 435      38.812  45.822  63.033  1.00  0.00           C
ATOM   8562 0C31 POPEQ 435      38.372  46.652  61.813  1.00  0.00           C
ATOM   8565 1C31 POPEQ 435      38.662  45.942  60.483  1.00  0.00           C
ATOM   8568 2C31 POPEQ 435      38.012  46.632  59.273  1.00  0.00           C
ATOM   8571 3C31 POPEQ 435      38.852  47.772  58.673  1.00  0.00           C
ATOM   8574 4C31 POPEQ 435      38.182  48.362  57.423  1.00  0.00           C
ATOM   8577 5C31 POPEQ 435      39.012  49.462  56.763  1.00  0.00           C
ATOM   8580 6C31 POPEQ 435      38.352  50.022  55.503  1.00  0.00           C
ATOM   8584  NH3 POPER 436      68.702   8.192  71.883  1.00  0.00           N
ATOM   8588  C12 POPER 436      69.962   7.592  71.293  1.00  0.00           C
ATOM   8591  C11 POPER 436      69.852   7.382  69.783  1.00  0.00           C
ATOM   8594  P   POPER 436      68.792   5.572  68.153  1.00  0.00           P
ATOM   8595  O13 POPER 436      68.742   4.092  68.173  1.00  0.00           O
ATOM   8596  O14 POPER 436      67.482   6.222  68.073  1.00  0.00           O
ATOM   8597  O11 POPER 436      69.732   6.122  67.013  1.00  0.00           O
ATOM   8598  O12 POPER 436      69.452   6.042  69.523  1.00  0.00           O
ATOM   8599  C1  POPER 436      69.562   7.472  66.573  1.00  0.00           C
ATOM   8602  C2  POPER 436      69.112   7.542  65.093  1.00  0.00           C
ATOM   8604  O21 POPER 436      69.052   8.892  64.633  1.00  0.00           O
ATOM   8605  C21 POPER 436      68.362   9.812  65.253  1.00  0.00           C
ATOM   8606  O22 POPER 436      67.542   9.672  66.153  1.00  0.00           O
ATOM   8607  C22 POPER 436      68.901  11.172  64.783  1.00  0.00           C
ATOM   8610  C3  POPER 436      67.812   6.752  64.743  1.00  0.00           C
ATOM   8613  O31 POPER 436      67.322   7.002  63.393  1.00  0.00           O
ATOM   8614  C31 POPER 436      68.102   6.632  62.393  1.00  0.00           C
ATOM   8615  O32 POPER 436      69.242   6.192  62.493  1.00  0.00           O
ATOM   8616  C32 POPER 436      67.332   6.742  61.073  1.00  0.00           C
ATOM   8619  C23 POPER 436      68.542  11.642  63.343  1.00  0.00           C
ATOM   8622  C24 POPER 436      68.932  10.682  62.203  1.00  0.00           C
ATOM   8625  C25 POPER 436      69.572  11.372  60.993  1.00  0.00           C
ATOM   8628  C26 POPER 436      71.102  11.532  61.163  1.00  0.00           C
ATOM   8631  C27 POPER 436      71.742  12.532  60.183  1.00  0.00           C
ATOM   8634  C28 POPER 436      73.212  12.872  60.513  1.00  0.00           C
ATOM   8637  C29 POPER 436      74.252  12.152  59.673  1.00  0.00           C
ATOM   8639 0C21 POPER 436      75.362  11.522  60.103  1.00  0.00           C
ATOM   8641 1C21 POPER 436      75.802  11.332  61.533  1.00  0.00           C
ATOM   8644 2C21 POPER 436      76.322   9.902  61.813  1.00  0.00           C
ATOM   8647 3C21 POPER 436      77.792   9.672  61.413  1.00  0.00           C
ATOM   8650 4C21 POPER 436      78.202   8.202  61.583  1.00  0.00           C
ATOM   8653 5C21 POPER 436      79.692   7.932  61.303  1.00  0.00           C
ATOM   8656 6C21 POPER 436      80.052   6.472  61.563  1.00  0.00           C
ATOM   8659 7C21 POPER 436      81.552   6.172  61.453  1.00  0.00           C
ATOM   8662 8C21 POPER 436      81.912   4.752  61.893  1.00  0.00           C
ATOM   8666  C33 POPER 436      68.222   7.172  59.873  1.00  0.00           C
ATOM   8669  C34 POPER 436      67.831   6.462  58.563  1.00  0.00           C
ATOM   8672  C35 POPER 436      68.162   4.952  58.523  1.00  0.00           C
ATOM   8675  C36 POPER 436      69.662   4.612  58.533  1.00  0.00           C
ATOM   8678  C37 POPER 436      70.151   4.072  59.893  1.00  0.00           C
ATOM   8681  C38 POPER 436      71.632   3.632  59.923  1.00  0.00           C
ATOM   8684  C39 POPER 436      71.802   2.222  59.373  1.00  0.00           C
ATOM   8687 0C31 POPER 436      73.232   1.692  59.223  1.00  0.00           C
ATOM   8690 1C31 POPER 436      73.172   0.292  58.583  1.00  0.00           C
ATOM   8693 2C31 POPER 436      74.522  -0.278  58.143  1.00  0.00           C
ATOM   8696 3C31 POPER 436      74.392  -1.558  57.323  1.00  0.00           C
ATOM   8699 4C31 POPER 436      75.242  -1.548  56.043  1.00  0.00           C
ATOM   8702 5C31 POPER 436      74.982  -2.768  55.153  1.00  0.00           C
ATOM   8705 6C31 POPER 436      75.362  -2.528  53.693  1.00  0.00           C
ATOM   8709  NH3 POPES 437      54.562  37.132  33.593  1.00  0.00           N
ATOM   8713  C12 POPES 437      53.342  36.492  33.023  1.00  0.00           C
ATOM   8716  C11 POPES 437      53.752  35.702  31.783  1.00  0.00           C
ATOM   8719  P   POPES 437      52.472  33.562  31.023  1.00  0.00           P
ATOM   8720  O13 POPES 437      51.062  33.142  30.973  1.00  0.00           O
ATOM   8721  O14 POPES 437      53.302  33.192  29.873  1.00  0.00           O
ATOM   8722  O11 POPES 437      53.172  32.952  32.293  1.00  0.00           O
ATOM   8723  O12 POPES 437      52.572  35.132  31.223  1.00  0.00           O
ATOM   8724  C1  POPES 437      52.382  32.332  33.293  1.00  0.00           C
ATOM   8727  C2  POPES 437      53.322  31.852  34.423  1.00  0.00           C
ATOM   8729  O21 POPES 437      52.602  30.992  35.333  1.00  0.00           O
ATOM   8730  C21 POPES 437      51.812  31.612  36.183  1.00  0.00           C
ATOM   8731  O22 POPES 437      51.422  32.762  36.123  1.00  0.00           O
ATOM   8732  C22 POPES 437      51.532  30.722  37.373  1.00  0.00           C
ATOM   8735  C3  POPES 437      54.062  33.062  35.093  1.00  0.00           C
ATOM   8738  O31 POPES 437      54.552  32.802  36.423  1.00  0.00           O
ATOM   8739  C31 POPES 437      55.712  32.152  36.503  1.00  0.00           C
ATOM   8740  O32 POPES 437      56.372  31.742  35.573  1.00  0.00           O
ATOM   8741  C32 POPES 437      56.172  32.192  37.963  1.00  0.00           C
ATOM   8744  C23 POPES 437      51.812  31.602  38.613  1.00  0.00           C
ATOM   8747  C24 POPES 437      51.422  30.962  39.933  1.00  0.00           C
ATOM   8750  C25 POPES 437      52.372  29.872  40.393  1.00  0.00           C
ATOM   8753  C26 POPES 437      52.082  29.552  41.853  1.00  0.00           C
ATOM   8756  C27 POPES 437      53.062  28.572  42.503  1.00  0.00           C
ATOM   8759  C28 POPES 437      52.962  28.592  44.033  1.00  0.00           C
ATOM   8762  C29 POPES 437      51.622  28.112  44.523  1.00  0.00           C
ATOM   8764 0C21 POPES 437      51.372  27.532  45.703  1.00  0.00           C
ATOM   8766 1C21 POPES 437      52.402  27.262  46.763  1.00  0.00           C
ATOM   8769 2C21 POPES 437      52.172  25.942  47.523  1.00  0.00           C
ATOM   8772 3C21 POPES 437      50.952  25.942  48.473  1.00  0.00           C
ATOM   8775 4C21 POPES 437      50.932  27.072  49.503  1.00  0.00           C
ATOM   8778 5C21 POPES 437      52.252  27.262  50.273  1.00  0.00           C
ATOM   8781 6C21 POPES 437      52.142  28.362  51.323  1.00  0.00           C
ATOM   8784 7C21 POPES 437      53.502  28.792  51.873  1.00  0.00           C
ATOM   8787 8C21 POPES 437      53.402  30.012  52.783  1.00  0.00           C
ATOM   8791  C33 POPES 437      56.862  30.902  38.433  1.00  0.00           C
ATOM   8794  C34 POPES 437      57.982  31.182  39.443  1.00  0.00           C
ATOM   8797  C35 POPES 437      57.492  31.512  40.863  1.00  0.00           C
ATOM   8800  C36 POPES 437      57.322  30.272  41.753  1.00  0.00           C
ATOM   8803  C37 POPES 437      57.032  30.642  43.223  1.00  0.00           C
ATOM   8806  C38 POPES 437      57.182  29.482  44.223  1.00  0.00           C
ATOM   8809  C39 POPES 437      58.552  28.792  44.163  1.00  0.00           C
ATOM   8812 0C31 POPES 437      58.952  28.002  45.423  1.00  0.00           C
ATOM   8815 1C31 POPES 437      60.352  27.382  45.293  1.00  0.00           C
ATOM   8818 2C31 POPES 437      60.702  26.282  46.303  1.00  0.00           C
ATOM   8821 3C31 POPES 437      61.092  26.782  47.703  1.00  0.00           C
ATOM   8824 4C31 POPES 437      61.782  25.662  48.503  1.00  0.00           C
ATOM   8827 5C31 POPES 437      62.082  26.042  49.963  1.00  0.00           C
ATOM   8830 6C31 POPES 437      62.772  24.912  50.743  1.00  0.00           C
ATOM   8834  NH3 POPET 438      42.802 104.802  67.523  1.00  0.00           N
ATOM   8838  C12 POPET 438      43.062 103.321  67.563  1.00  0.00           C
ATOM   8841  C11 POPET 438      44.462 103.022  68.133  1.00  0.00           C
ATOM   8844  P   POPET 438      46.222 101.081  68.143  1.00  0.00           P
ATOM   8845  O13 POPET 438      47.092 102.162  68.633  1.00  0.00           O
ATOM   8846  O14 POPET 438      46.192  99.762  68.823  1.00  0.00           O
ATOM   8847  O11 POPET 438      46.682 100.751  66.683  1.00  0.00           O
ATOM   8848  O12 POPET 438      44.742 101.632  68.003  1.00  0.00           O
ATOM   8849  C1  POPET 438      46.732 101.622  65.583  1.00  0.00           C
ATOM   8852  C2  POPET 438      47.662 101.022  64.503  1.00  0.00           C
ATOM   8854  O21 POPET 438      46.802 100.431  63.513  1.00  0.00           O
ATOM   8855  C21 POPET 438      46.932 100.892  62.283  1.00  0.00           C
ATOM   8856  O22 POPET 438      47.782 101.692  61.923  1.00  0.00           O
ATOM   8857  C22 POPET 438      45.912 100.151  61.403  1.00  0.00           C
ATOM   8860  C3  POPET 438      48.642  99.932  65.053  1.00  0.00           C
ATOM   8863  O31 POPET 438      49.512  99.382  64.033  1.00  0.00           O
ATOM   8864  C31 POPET 438      50.242  98.351  64.513  1.00  0.00           C
ATOM   8865  O32 POPET 438      50.452  98.171  65.703  1.00  0.00           O
ATOM   8866  C32 POPET 438      50.652  97.422  63.393  1.00  0.00           C
ATOM   8869  C23 POPET 438      45.652 100.742  59.993  1.00  0.00           C
ATOM   8872  C24 POPET 438      46.892 100.832  59.103  1.00  0.00           C
ATOM   8875  C25 POPET 438      47.042  99.612  58.193  1.00  0.00           C
ATOM   8878  C26 POPET 438      46.192  99.732  56.933  1.00  0.00           C
ATOM   8881  C27 POPET 438      46.492  98.602  55.953  1.00  0.00           C
ATOM   8884  C28 POPET 438      46.452  99.032  54.483  1.00  0.00           C
ATOM   8887  C29 POPET 438      47.072  97.962  53.613  1.00  0.00           C
ATOM   8889 0C21 POPET 438      46.502  97.392  52.543  1.00  0.00           C
ATOM   8891 1C21 POPET 438      45.152  97.732  51.973  1.00  0.00           C
ATOM   8894 2C21 POPET 438      45.202  99.011  51.123  1.00  0.00           C
ATOM   8897 3C21 POPET 438      43.832  99.332  50.503  1.00  0.00           C
ATOM   8900 4C21 POPET 438      43.922 100.291  49.313  1.00  0.00           C
ATOM   8903 5C21 POPET 438      44.272 101.751  49.673  1.00  0.00           C
ATOM   8906 6C21 POPET 438      43.052 102.591  50.053  1.00  0.00           C
ATOM   8909 7C21 POPET 438      43.402 104.081  50.193  1.00  0.00           C
ATOM   8912 8C21 POPET 438      42.192 104.992  50.453  1.00  0.00           C
ATOM   8916  C33 POPET 438      49.462  97.001  62.513  1.00  0.00           C
ATOM   8919  C34 POPET 438      49.862  96.012  61.423  1.00  0.00           C
ATOM   8922  C35 POPET 438      50.742  96.662  60.343  1.00  0.00           C
ATOM   8925  C36 POPET 438      50.242  96.352  58.933  1.00  0.00           C
ATOM   8928  C37 POPET 438      51.262  96.791  57.883  1.00  0.00           C
ATOM   8931  C38 POPET 438      50.742  96.681  56.443  1.00  0.00           C
ATOM   8934  C39 POPET 438      50.602  95.242  55.933  1.00  0.00           C
ATOM   8937 0C31 POPET 438      49.992  95.202  54.533  1.00  0.00           C
ATOM   8940 1C31 POPET 438      50.352  93.932  53.763  1.00  0.00           C
ATOM   8943 2C31 POPET 438      49.712  93.882  52.373  1.00  0.00           C
ATOM   8946 3C31 POPET 438      49.842  92.492  51.743  1.00  0.00           C
ATOM   8949 4C31 POPET 438      49.092  92.362  50.403  1.00  0.00           C
ATOM   8952 5C31 POPET 438      48.802  90.902  50.073  1.00  0.00           C
ATOM   8955 6C31 POPET 438      48.182  90.671  48.693  1.00  0.00           C
ATOM   8959  NH3 POPEU 439       0.782  15.152  26.563  1.00  0.00           N
ATOM   8963  C12 POPEU 439       1.552  13.982  27.133  1.00  0.00           C
ATOM   8966  C11 POPEU 439       2.492  13.292  26.123  1.00  0.00           C
ATOM   8969  P   POPEU 439       3.802  10.982  26.403  1.00  0.00           P
ATOM   8970  O13 POPEU 439       3.532   9.792  25.563  1.00  0.00           O
ATOM   8971  O14 POPEU 439       5.002  11.752  26.023  1.00  0.00           O
ATOM   8972  O11 POPEU 439       3.842  10.572  27.943  1.00  0.00           O
ATOM   8973  O12 POPEU 439       2.512  11.892  26.393  1.00  0.00           O
ATOM   8974  C1  POPEU 439       3.752  11.582  28.953  1.00  0.00           C
ATOM   8977  C2  POPEU 439       3.272  11.022  30.313  1.00  0.00           C
ATOM   8979  O21 POPEU 439       3.382  12.092  31.283  1.00  0.00           O
ATOM   8980  C21 POPEU 439       2.372  12.282  32.133  1.00  0.00           C
ATOM   8981  O22 POPEU 439       1.332  11.642  32.153  1.00  0.00           O
ATOM   8982  C22 POPEU 439       2.672  13.422  33.103  1.00  0.00           C
ATOM   8985  C3  POPEU 439       4.162   9.802  30.703  1.00  0.00           C
ATOM   8988  O31 POPEU 439       4.012   9.442  32.083  1.00  0.00           O
ATOM   8989  C31 POPEU 439       4.822   8.472  32.503  1.00  0.00           C
ATOM   8990  O32 POPEU 439       5.482   7.732  31.803  1.00  0.00           O
ATOM   8991  C32 POPEU 439       4.812   8.462  34.033  1.00  0.00           C
ATOM   8994  C23 POPEU 439       1.382  14.152  33.563  1.00  0.00           C
ATOM   8997  C24 POPEU 439       1.722  15.382  34.423  1.00  0.00           C
ATOM   9000  C25 POPEU 439       0.552  15.842  35.313  1.00  0.00           C
ATOM   9003  C26 POPEU 439       0.812  15.512  36.783  1.00  0.00           C
ATOM   9006  C27 POPEU 439      -0.291  15.972  37.743  1.00  0.00           C
ATOM   9009  C28 POPEU 439       0.109  15.682  39.203  1.00  0.00           C
ATOM   9012  C29 POPEU 439      -0.921  16.172  40.173  1.00  0.00           C
ATOM   9014 0C21 POPEU 439      -0.701  16.672  41.403  1.00  0.00           C
ATOM   9016 1C21 POPEU 439       0.642  16.882  42.073  1.00  0.00           C
ATOM   9019 2C21 POPEU 439       0.692  18.242  42.793  1.00  0.00           C
ATOM   9022 3C21 POPEU 439      -0.161  18.292  44.083  1.00  0.00           C
ATOM   9025 4C21 POPEU 439       0.562  17.722  45.323  1.00  0.00           C
ATOM   9028 5C21 POPEU 439       1.672  18.632  45.873  1.00  0.00           C
ATOM   9031 6C21 POPEU 439       1.142  19.962  46.443  1.00  0.00           C
ATOM   9034 7C21 POPEU 439       2.262  20.892  46.933  1.00  0.00           C
ATOM   9037 8C21 POPEU 439       1.732  22.202  47.513  1.00  0.00           C
ATOM   9041  C33 POPEU 439       5.972   9.322  34.613  1.00  0.00           C
ATOM   9044  C34 POPEU 439       5.682   9.842  36.023  1.00  0.00           C
ATOM   9047  C35 POPEU 439       6.812  10.732  36.593  1.00  0.00           C
ATOM   9050  C36 POPEU 439       7.832   9.962  37.433  1.00  0.00           C
ATOM   9053  C37 POPEU 439       9.032  10.832  37.863  1.00  0.00           C
ATOM   9056  C38 POPEU 439       9.822  10.232  39.033  1.00  0.00           C
ATOM   9059  C39 POPEU 439       9.162  10.522  40.383  1.00  0.00           C
ATOM   9062 0C31 POPEU 439       9.662   9.612  41.513  1.00  0.00           C
ATOM   9065 1C31 POPEU 439       9.022   9.972  42.863  1.00  0.00           C
ATOM   9068 2C31 POPEU 439       9.152   8.882  43.923  1.00  0.00           C
ATOM   9071 3C31 POPEU 439      10.612   8.512  44.243  1.00  0.00           C
ATOM   9074 4C31 POPEU 439      10.702   7.492  45.383  1.00  0.00           C
ATOM   9077 5C31 POPEU 439      11.972   6.632  45.323  1.00  0.00           C
ATOM   9080 6C31 POPEU 439      12.022   5.602  46.453  1.00  0.00           C
ATOM   9084  NH3 POPEV 440     106.412  30.662  71.483  1.00  0.00           N
ATOM   9088  C12 POPEV 440     107.222  29.862  72.463  1.00  0.00           C
ATOM   9091  C11 POPEV 440     108.242  28.972  71.723  1.00  0.00           C
ATOM   9094  P   POPEV 440     108.262  26.922  73.373  1.00  0.00           P
ATOM   9095  O13 POPEV 440     109.122  25.722  73.393  1.00  0.00           O
ATOM   9096  O14 POPEV 440     107.762  27.522  74.633  1.00  0.00           O
ATOM   9097  O11 POPEV 440     106.992  26.672  72.453  1.00  0.00           O
ATOM   9098  O12 POPEV 440     108.962  28.102  72.583  1.00  0.00           O
ATOM   9099  C1  POPEV 440     106.962  25.702  71.413  1.00  0.00           C
ATOM   9102  C2  POPEV 440     105.611  25.832  70.623  1.00  0.00           C
ATOM   9104  O21 POPEV 440     105.762  25.592  69.203  1.00  0.00           O
ATOM   9105  C21 POPEV 440     106.342  26.502  68.443  1.00  0.00           C
ATOM   9106  O22 POPEV 440     107.012  27.442  68.813  1.00  0.00           O
ATOM   9107  C22 POPEV 440     105.992  26.212  66.973  1.00  0.00           C
ATOM   9110  C3  POPEV 440     104.901  27.182  70.913  1.00  0.00           C
ATOM   9113  O31 POPEV 440     103.872  27.472  69.943  1.00  0.00           O
ATOM   9114  C31 POPEV 440     103.562  28.772  69.953  1.00  0.00           C
ATOM   9115  O32 POPEV 440     104.001  29.582  70.743  1.00  0.00           O
ATOM   9116  C32 POPEV 440     102.742  29.102  68.713  1.00  0.00           C
ATOM   9119  C23 POPEV 440     106.392  27.322  65.963  1.00  0.00           C
ATOM   9122  C24 POPEV 440     107.852  27.222  65.473  1.00  0.00           C
ATOM   9125  C25 POPEV 440     108.122  28.062  64.223  1.00  0.00           C
ATOM   9128  C26 POPEV 440     109.361  27.602  63.443  1.00  0.00           C
ATOM   9131  C27 POPEV 440     109.612  28.402  62.153  1.00  0.00           C
ATOM   9134  C28 POPEV 440     110.642  27.752  61.223  1.00  0.00           C
ATOM   9137  C29 POPEV 440     111.202  28.712  60.203  1.00  0.00           C
ATOM   9139 0C21 POPEV 440     110.622  29.112  59.053  1.00  0.00           C
ATOM   9141 1C21 POPEV 440     109.261  28.692  58.553  1.00  0.00           C
ATOM   9144 2C21 POPEV 440     109.361  27.562  57.513  1.00  0.00           C
ATOM   9147 3C21 POPEV 440     107.992  26.952  57.183  1.00  0.00           C
ATOM   9150 4C21 POPEV 440     108.092  25.492  56.713  1.00  0.00           C
ATOM   9153 5C21 POPEV 440     106.721  24.862  56.483  1.00  0.00           C
ATOM   9156 6C21 POPEV 440     106.831  23.392  56.063  1.00  0.00           C
ATOM   9159 7C21 POPEV 440     105.462  22.722  55.913  1.00  0.00           C
ATOM   9162 8C21 POPEV 440     105.552  21.202  55.733  1.00  0.00           C
ATOM   9166  C33 POPEV 440     103.111  30.482  68.123  1.00  0.00           C
ATOM   9169  C34 POPEV 440     102.852  30.582  66.613  1.00  0.00           C
ATOM   9172  C35 POPEV 440     103.822  31.592  65.973  1.00  0.00           C
ATOM   9175  C36 POPEV 440     103.592  31.872  64.483  1.00  0.00           C
ATOM   9178  C37 POPEV 440     104.712  32.752  63.923  1.00  0.00           C
ATOM   9181  C38 POPEV 440     104.442  33.282  62.513  1.00  0.00           C
ATOM   9184  C39 POPEV 440     104.632  32.252  61.393  1.00  0.00           C
ATOM   9187 0C31 POPEV 440     104.292  32.832  60.023  1.00  0.00           C
ATOM   9190 1C31 POPEV 440     104.562  31.882  58.853  1.00  0.00           C
ATOM   9193 2C31 POPEV 440     104.112  32.492  57.513  1.00  0.00           C
ATOM   9196 3C31 POPEV 440     104.302  31.562  56.303  1.00  0.00           C
ATOM   9199 4C31 POPEV 440     105.772  31.222  56.013  1.00  0.00           C
ATOM   9202 5C31 POPEV 440     105.992  30.672  54.593  1.00  0.00           C
ATOM   9205 6C31 POPEV 440     107.471  30.542  54.223  1.00  0.00           C
ATOM   9209  NH3 POPEW 441     107.702  48.802  72.693  1.00  0.00           N
ATOM   9213  C12 POPEW 441     107.642  50.302  72.673  1.00  0.00           C
ATOM   9216  C11 POPEW 441     109.032  50.942  72.563  1.00  0.00           C
ATOM   9219  P   POPEW 441     110.302  49.662  70.683  1.00  0.00           P
ATOM   9220  O13 POPEW 441     109.602  48.421  71.043  1.00  0.00           O
ATOM   9221  O14 POPEW 441     111.682  49.802  71.173  1.00  0.00           O
ATOM   9222  O11 POPEW 441     110.232  49.882  69.143  1.00  0.00           O
ATOM   9223  O12 POPEW 441     109.472  50.892  71.213  1.00  0.00           O
ATOM   9224  C1  POPEW 441     110.292  51.192  68.593  1.00  0.00           C
ATOM   9227  C2  POPEW 441     111.721  51.532  68.133  1.00  0.00           C
ATOM   9229  O21 POPEW 441     111.712  52.802  67.453  1.00  0.00           O
ATOM   9230  C21 POPEW 441     111.002  52.942  66.353  1.00  0.00           C
ATOM   9231  O22 POPEW 441     110.511  52.062  65.673  1.00  0.00           O
ATOM   9232  C22 POPEW 441     110.882  54.452  66.093  1.00  0.00           C
ATOM   9235  C3  POPEW 441     112.331  50.342  67.353  1.00  0.00           C
ATOM   9238  O31 POPEW 441     113.671  50.612  66.893  1.00  0.00           O
ATOM   9239  C31 POPEW 441     114.071  50.382  65.633  1.00  0.00           C
ATOM   9240  O32 POPEW 441     115.232  50.532  65.273  1.00  0.00           O
ATOM   9241  C32 POPEW 441     112.962  49.982  64.653  1.00  0.00           C
ATOM   9244  C23 POPEW 441     110.072  54.862  64.853  1.00  0.00           C
ATOM   9247  C24 POPEW 441     110.422  56.302  64.453  1.00  0.00           C
ATOM   9250  C25 POPEW 441     109.212  57.132  63.993  1.00  0.00           C
ATOM   9253  C26 POPEW 441     108.662  56.732  62.623  1.00  0.00           C
ATOM   9256  C27 POPEW 441     107.492  57.642  62.223  1.00  0.00           C
ATOM   9259  C28 POPEW 441     106.792  57.262  60.903  1.00  0.00           C
ATOM   9262  C29 POPEW 441     107.712  57.102  59.723  1.00  0.00           C
ATOM   9264 0C21 POPEW 441     108.002  58.022  58.803  1.00  0.00           C
ATOM   9266 1C21 POPEW 441     107.522  59.462  58.793  1.00  0.00           C
ATOM   9269 2C21 POPEW 441     108.602  60.382  58.203  1.00  0.00           C
ATOM   9272 3C21 POPEW 441     108.712  60.282  56.673  1.00  0.00           C
ATOM   9275 4C21 POPEW 441     110.111  60.622  56.153  1.00  0.00           C
ATOM   9278 5C21 POPEW 441     110.262  60.382  54.653  1.00  0.00           C
ATOM   9281 6C21 POPEW 441     111.571  60.932  54.103  1.00  0.00           C
ATOM   9284 7C21 POPEW 441     111.831  60.511  52.653  1.00  0.00           C
ATOM   9287 8C21 POPEW 441     113.062  61.202  52.043  1.00  0.00           C
ATOM   9291  C33 POPEW 441     113.442  49.702  63.213  1.00  0.00           C
ATOM   9294  C34 POPEW 441     112.281  49.362  62.273  1.00  0.00           C
ATOM   9297  C35 POPEW 441     111.162  50.402  62.303  1.00  0.00           C
ATOM   9300  C36 POPEW 441     110.372  50.502  60.993  1.00  0.00           C
ATOM   9303  C37 POPEW 441     109.142  51.412  61.143  1.00  0.00           C
ATOM   9306  C38 POPEW 441     108.402  51.632  59.813  1.00  0.00           C
ATOM   9309  C39 POPEW 441     106.901  51.852  60.003  1.00  0.00           C
ATOM   9312 0C31 POPEW 441     106.532  53.052  60.873  1.00  0.00           C
ATOM   9315 1C31 POPEW 441     105.032  53.072  61.213  1.00  0.00           C
ATOM   9318 2C31 POPEW 441     104.672  54.192  62.203  1.00  0.00           C
ATOM   9321 3C31 POPEW 441     103.622  55.172  61.663  1.00  0.00           C
ATOM   9324 4C31 POPEW 441     103.511  56.412  62.553  1.00  0.00           C
ATOM   9327 5C31 POPEW 441     102.532  57.492  62.073  1.00  0.00           C
ATOM   9330 6C31 POPEW 441     102.642  58.802  62.853  1.00  0.00           C
ATOM   9334  NH3 POPEX 442      30.002 120.862  68.053  1.00  0.00           N
ATOM   9338  C12 POPEX 442      30.812 120.522  66.843  1.00  0.00           C
ATOM   9341  C11 POPEX 442      31.142 119.022  66.833  1.00  0.00           C
ATOM   9344  P   POPEX 442      33.162 118.491  65.293  1.00  0.00           P
ATOM   9345  O13 POPEX 442      33.722 119.852  65.323  1.00  0.00           O
ATOM   9346  O14 POPEX 442      33.682 117.552  66.303  1.00  0.00           O
ATOM   9347  O11 POPEX 442      33.252 117.852  63.843  1.00  0.00           O
ATOM   9348  O12 POPEX 442      31.602 118.662  65.533  1.00  0.00           O
ATOM   9349  C1  POPEX 442      32.682 116.562  63.543  1.00  0.00           C
ATOM   9352  C2  POPEX 442      33.792 115.482  63.363  1.00  0.00           C
ATOM   9354  O21 POPEX 442      33.672 114.732  62.143  1.00  0.00           O
ATOM   9355  C21 POPEX 442      32.712 113.822  62.093  1.00  0.00           C
ATOM   9356  O22 POPEX 442      31.762 113.731  62.843  1.00  0.00           O
ATOM   9357  C22 POPEX 442      32.962 112.912  60.883  1.00  0.00           C
ATOM   9360  C3  POPEX 442      34.042 114.561  64.613  1.00  0.00           C
ATOM   9363  O31 POPEX 442      34.992 113.502  64.333  1.00  0.00           O
ATOM   9364  C31 POPEX 442      36.252 113.932  64.163  1.00  0.00           C
ATOM   9365  O32 POPEX 442      36.632 115.081  64.333  1.00  0.00           O
ATOM   9366  C32 POPEX 442      37.142 112.772  63.733  1.00  0.00           C
ATOM   9369  C23 POPEX 442      32.992 111.411  61.253  1.00  0.00           C
ATOM   9372  C24 POPEX 442      33.222 110.442  60.073  1.00  0.00           C
ATOM   9375  C25 POPEX 442      33.852 111.091  58.833  1.00  0.00           C
ATOM   9378  C26 POPEX 442      34.182 110.091  57.713  1.00  0.00           C
ATOM   9381  C27 POPEX 442      34.652 110.811  56.433  1.00  0.00           C
ATOM   9384  C28 POPEX 442      34.952 109.852  55.263  1.00  0.00           C
ATOM   9387  C29 POPEX 442      35.152 110.611  53.973  1.00  0.00           C
ATOM   9389 0C21 POPEX 442      35.862 110.192  52.913  1.00  0.00           C
ATOM   9391 1C21 POPEX 442      36.562 108.861  52.803  1.00  0.00           C
ATOM   9394 2C21 POPEX 442      37.162 108.631  51.403  1.00  0.00           C
ATOM   9397 3C21 POPEX 442      36.112 108.281  50.333  1.00  0.00           C
ATOM   9400 4C21 POPEX 442      36.682 108.092  48.913  1.00  0.00           C
ATOM   9403 5C21 POPEX 442      37.962 107.241  48.873  1.00  0.00           C
ATOM   9406 6C21 POPEX 442      38.342 106.751  47.473  1.00  0.00           C
ATOM   9409 7C21 POPEX 442      39.712 106.061  47.483  1.00  0.00           C
ATOM   9412 8C21 POPEX 442      40.022 105.261  46.223  1.00  0.00           C
ATOM   9416  C33 POPEX 442      36.832 112.302  62.293  1.00  0.00           C
ATOM   9419  C34 POPEX 442      37.762 111.172  61.803  1.00  0.00           C
ATOM   9422  C35 POPEX 442      37.512 110.821  60.333  1.00  0.00           C
ATOM   9425  C36 POPEX 442      38.362 109.652  59.813  1.00  0.00           C
ATOM   9428  C37 POPEX 442      38.252 109.512  58.283  1.00  0.00           C
ATOM   9431  C38 POPEX 442      39.002 108.302  57.713  1.00  0.00           C
ATOM   9434  C39 POPEX 442      38.242 106.982  57.833  1.00  0.00           C
ATOM   9437 0C31 POPEX 442      37.412 106.581  56.613  1.00  0.00           C
ATOM   9440 1C31 POPEX 442      36.812 105.182  56.833  1.00  0.00           C
ATOM   9443 2C31 POPEX 442      35.872 104.752  55.713  1.00  0.00           C
ATOM   9446 3C31 POPEX 442      36.542 104.522  54.353  1.00  0.00           C
ATOM   9449 4C31 POPEX 442      35.512 104.391  53.223  1.00  0.00           C
ATOM   9452 5C31 POPEX 442      36.082 103.841  51.913  1.00  0.00           C
ATOM   9455 6C31 POPEX 442      35.032 103.742  50.803  1.00  0.00           C
ATOM   9459  NH3 POPEY 443     112.992  39.942  30.073  1.00  0.00           N
ATOM   9463  C12 POPEY 443     112.202  39.032  29.163  1.00  0.00           C
ATOM   9466  C11 POPEY 443     110.962  39.662  28.503  1.00  0.00           C
ATOM   9469  P   POPEY 443     110.212  42.072  29.223  1.00  0.00           P
ATOM   9470  O13 POPEY 443     110.402  42.482  27.823  1.00  0.00           O
ATOM   9471  O14 POPEY 443     109.081  42.622  29.993  1.00  0.00           O
ATOM   9472  O11 POPEY 443     111.571  42.392  29.973  1.00  0.00           O
ATOM   9473  O12 POPEY 443     110.212  40.502  29.383  1.00  0.00           O
ATOM   9474  C1  POPEY 443     111.992  43.772  30.093  1.00  0.00           C
ATOM   9477  C2  POPEY 443     111.861  44.292  31.543  1.00  0.00           C
ATOM   9479  O21 POPEY 443     111.742  45.732  31.543  1.00  0.00           O
ATOM   9480  C21 POPEY 443     110.502  46.172  31.783  1.00  0.00           C
ATOM   9481  O22 POPEY 443     109.492  45.502  31.663  1.00  0.00           O
ATOM   9482  C22 POPEY 443     110.542  47.572  32.363  1.00  0.00           C
ATOM   9485  C3  POPEY 443     113.062  43.872  32.443  1.00  0.00           C
ATOM   9488  O31 POPEY 443     113.052  44.622  33.673  1.00  0.00           O
ATOM   9489  C31 POPEY 443     113.622  44.002  34.703  1.00  0.00           C
ATOM   9490  O32 POPEY 443     114.132  42.912  34.673  1.00  0.00           O
ATOM   9491  C32 POPEY 443     113.412  44.862  35.953  1.00  0.00           C
ATOM   9494  C23 POPEY 443     109.652  47.602  33.613  1.00  0.00           C
ATOM   9497  C24 POPEY 443     110.242  46.802  34.783  1.00  0.00           C
ATOM   9500  C25 POPEY 443     109.202  46.132  35.713  1.00  0.00           C
ATOM   9503  C26 POPEY 443     108.132  47.062  36.303  1.00  0.00           C
ATOM   9506  C27 POPEY 443     106.812  46.342  36.633  1.00  0.00           C
ATOM   9509  C28 POPEY 443     106.612  45.632  38.003  1.00  0.00           C
ATOM   9512  C29 POPEY 443     107.722  44.692  38.443  1.00  0.00           C
ATOM   9514 0C21 POPEY 443     108.122  44.401  39.703  1.00  0.00           C
ATOM   9516 1C21 POPEY 443     107.572  44.932  41.003  1.00  0.00           C
ATOM   9519 2C21 POPEY 443     107.102  43.822  41.963  1.00  0.00           C
ATOM   9522 3C21 POPEY 443     106.402  44.372  43.223  1.00  0.00           C
ATOM   9525 4C21 POPEY 443     105.982  43.282  44.223  1.00  0.00           C
ATOM   9528 5C21 POPEY 443     105.352  43.842  45.513  1.00  0.00           C
ATOM   9531 6C21 POPEY 443     105.062  42.732  46.533  1.00  0.00           C
ATOM   9534 7C21 POPEY 443     104.522  43.262  47.873  1.00  0.00           C
ATOM   9537 8C21 POPEY 443     104.412  42.152  48.923  1.00  0.00           C
ATOM   9541  C33 POPEY 443     113.382  43.992  37.223  1.00  0.00           C
ATOM   9544  C34 POPEY 443     112.821  44.702  38.463  1.00  0.00           C
ATOM   9547  C35 POPEY 443     113.272  43.932  39.703  1.00  0.00           C
ATOM   9550  C36 POPEY 443     112.672  44.352  41.053  1.00  0.00           C
ATOM   9553  C37 POPEY 443     113.342  43.492  42.123  1.00  0.00           C
ATOM   9556  C38 POPEY 443     112.982  43.772  43.583  1.00  0.00           C
ATOM   9559  C39 POPEY 443     113.852  42.892  44.483  1.00  0.00           C
ATOM   9562 0C31 POPEY 443     113.852  43.262  45.963  1.00  0.00           C
ATOM   9565 1C31 POPEY 443     114.602  42.212  46.783  1.00  0.00           C
ATOM   9568 2C31 POPEY 443     114.682  42.562  48.273  1.00  0.00           C
ATOM   9571 3C31 POPEY 443     115.722  43.642  48.573  1.00  0.00           C
ATOM   9574 4C31 POPEY 443     116.242  43.582  50.023  1.00  0.00           C
ATOM   9577 5C31 POPEY 443     117.432  44.512  50.263  1.00  0.00           C
ATOM   9580 6C31 POPEY 443     118.062  44.261  51.623  1.00  0.00           C
ATOM   9584  NH3 POPEZ 444      63.592  95.331  23.923  1.00  0.00           N
ATOM   9588  C12 POPEZ 444      64.752  94.841  23.103  1.00  0.00           C
ATOM   9591  C11 POPEZ 444      65.992  95.772  23.063  1.00  0.00           C
ATOM   9594  P   POPEZ 444      68.372  95.722  21.793  1.00  0.00           P
ATOM   9595  O13 POPEZ 444      68.992  94.642  20.983  1.00  0.00           O
ATOM   9596  O14 POPEZ 444      68.262  97.092  21.273  1.00  0.00           O
ATOM   9597  O11 POPEZ 444      69.142  95.781  23.183  1.00  0.00           O
ATOM   9598  O12 POPEZ 444      66.952  95.192  22.193  1.00  0.00           O
ATOM   9599  C1  POPEZ 444      69.182  94.662  24.063  1.00  0.00           C
ATOM   9602  C2  POPEZ 444      69.772  95.132  25.413  1.00  0.00           C
ATOM   9604  O21 POPEZ 444      69.722  94.081  26.393  1.00  0.00           O
ATOM   9605  C21 POPEZ 444      70.852  93.812  27.003  1.00  0.00           C
ATOM   9606  O22 POPEZ 444      71.972  94.062  26.583  1.00  0.00           O
ATOM   9607  C22 POPEZ 444      70.582  93.222  28.393  1.00  0.00           C
ATOM   9610  C3  POPEZ 444      68.952  96.322  25.983  1.00  0.00           C
ATOM   9613  O31 POPEZ 444      69.772  97.092  26.883  1.00  0.00           O
ATOM   9614  C31 POPEZ 444      69.462  97.071  28.173  1.00  0.00           C
ATOM   9615  O32 POPEZ 444      68.592  96.422  28.703  1.00  0.00           O
ATOM   9616  C32 POPEZ 444      70.452  97.952  28.923  1.00  0.00           C
ATOM   9619  C23 POPEZ 444      71.562  93.802  29.453  1.00  0.00           C
ATOM   9622  C24 POPEZ 444      71.272  93.321  30.883  1.00  0.00           C
ATOM   9625  C25 POPEZ 444      72.402  93.712  31.843  1.00  0.00           C
ATOM   9628  C26 POPEZ 444      72.022  93.782  33.343  1.00  0.00           C
ATOM   9631  C27 POPEZ 444      72.072  95.221  33.883  1.00  0.00           C
ATOM   9634  C28 POPEZ 444      71.532  95.431  35.323  1.00  0.00           C
ATOM   9637  C29 POPEZ 444      72.182  94.612  36.413  1.00  0.00           C
ATOM   9639 0C21 POPEZ 444      72.242  94.922  37.723  1.00  0.00           C
ATOM   9641 1C21 POPEZ 444      71.712  96.172  38.383  1.00  0.00           C
ATOM   9644 2C21 POPEZ 444      70.262  96.091  38.903  1.00  0.00           C
ATOM   9647 3C21 POPEZ 444      69.932  94.872  39.773  1.00  0.00           C
ATOM   9650 4C21 POPEZ 444      68.492  94.892  40.333  1.00  0.00           C
ATOM   9653 5C21 POPEZ 444      68.392  95.592  41.693  1.00  0.00           C
ATOM   9656 6C21 POPEZ 444      66.972  95.632  42.283  1.00  0.00           C
ATOM   9659 7C21 POPEZ 444      67.012  96.142  43.733  1.00  0.00           C
ATOM   9662 8C21 POPEZ 444      65.652  96.361  44.413  1.00  0.00           C
ATOM   9666  C33 POPEZ 444      70.122  98.211  30.413  1.00  0.00           C
ATOM   9669  C34 POPEZ 444      71.412  98.402  31.233  1.00  0.00           C
ATOM   9672  C35 POPEZ 444      71.212  98.631  32.733  1.00  0.00           C
ATOM   9675  C36 POPEZ 444      70.892 100.091  33.063  1.00  0.00           C
ATOM   9678  C37 POPEZ 444      70.672 100.312  34.563  1.00  0.00           C
ATOM   9681  C38 POPEZ 444      70.032 101.672  34.873  1.00  0.00           C
ATOM   9684  C39 POPEZ 444      69.852 101.872  36.383  1.00  0.00           C
ATOM   9687 0C31 POPEZ 444      69.252 103.232  36.763  1.00  0.00           C
ATOM   9690 1C31 POPEZ 444      69.312 103.472  38.273  1.00  0.00           C
ATOM   9693 2C31 POPEZ 444      68.982 104.922  38.673  1.00  0.00           C
ATOM   9696 3C31 POPEZ 444      69.282 105.202  40.163  1.00  0.00           C
ATOM   9699 4C31 POPEZ 444      68.162 104.762  41.113  1.00  0.00           C
ATOM   9702 5C31 POPEZ 444      68.572 104.932  42.583  1.00  0.00           C
ATOM   9705 6C31 POPEZ 444      67.462 104.561  43.573  1.00  0.00           C
ATOM   9709  NH3 POPEa 445      72.462  64.052  71.823  1.00  0.00           N
ATOM   9713  C12 POPEa 445      72.282  62.582  71.873  1.00  0.00           C
ATOM   9716  C11 POPEa 445      72.502  61.992  73.283  1.00  0.00           C
ATOM   9719  P   POPEa 445      72.842  59.462  72.573  1.00  0.00           P
ATOM   9720  O13 POPEa 445      72.792  58.242  73.413  1.00  0.00           O
ATOM   9721  O14 POPEa 445      74.192  59.892  72.133  1.00  0.00           O
ATOM   9722  O11 POPEa 445      71.982  59.202  71.293  1.00  0.00           O
ATOM   9723  O12 POPEa 445      72.102  60.622  73.343  1.00  0.00           O
ATOM   9724  C1  POPEa 445      70.622  59.582  71.093  1.00  0.00           C
ATOM   9727  C2  POPEa 445      70.322  59.832  69.583  1.00  0.00           C
ATOM   9729  O21 POPEa 445      70.202  58.532  68.963  1.00  0.00           O
ATOM   9730  C21 POPEa 445      69.402  58.502  67.893  1.00  0.00           C
ATOM   9731  O22 POPEa 445      68.831  59.452  67.403  1.00  0.00           O
ATOM   9732  C22 POPEa 445      69.361  57.072  67.353  1.00  0.00           C
ATOM   9735  C3  POPEa 445      71.471  60.682  68.963  1.00  0.00           C
ATOM   9738  O31 POPEa 445      71.152  61.292  67.703  1.00  0.00           O
ATOM   9739  C31 POPEa 445      71.702  60.952  66.533  1.00  0.00           C
ATOM   9740  O32 POPEa 445      71.592  61.612  65.513  1.00  0.00           O
ATOM   9741  C32 POPEa 445      72.511  59.652  66.593  1.00  0.00           C
ATOM   9744  C23 POPEa 445      68.772  56.992  65.923  1.00  0.00           C
ATOM   9747  C24 POPEa 445      68.901  55.581  65.313  1.00  0.00           C
ATOM   9750  C25 POPEa 445      69.272  55.602  63.823  1.00  0.00           C
ATOM   9753  C26 POPEa 445      68.052  55.882  62.943  1.00  0.00           C
ATOM   9756  C27 POPEa 445      68.372  56.192  61.473  1.00  0.00           C
ATOM   9759  C28 POPEa 445      67.082  56.392  60.673  1.00  0.00           C
ATOM   9762  C29 POPEa 445      67.302  56.912  59.283  1.00  0.00           C
ATOM   9764 0C21 POPEa 445      67.581  56.172  58.193  1.00  0.00           C
ATOM   9766 1C21 POPEa 445      67.762  54.671  58.163  1.00  0.00           C
ATOM   9769 2C21 POPEa 445      66.882  54.011  57.093  1.00  0.00           C
ATOM   9772 3C21 POPEa 445      67.252  52.542  56.883  1.00  0.00           C
ATOM   9775 4C21 POPEa 445      66.972  52.092  55.443  1.00  0.00           C
ATOM   9778 5C21 POPEa 445      67.372  50.642  55.163  1.00  0.00           C
ATOM   9781 6C21 POPEa 445      66.382  49.622  55.753  1.00  0.00           C
ATOM   9784 7C21 POPEa 445      66.302  48.322  54.943  1.00  0.00           C
ATOM   9787 8C21 POPEa 445      65.542  47.212  55.673  1.00  0.00           C
ATOM   9791  C33 POPEa 445      72.672  59.032  65.183  1.00  0.00           C
ATOM   9794  C34 POPEa 445      73.582  57.802  65.183  1.00  0.00           C
ATOM   9797  C35 POPEa 445      73.511  57.032  63.853  1.00  0.00           C
ATOM   9800  C36 POPEa 445      73.962  57.862  62.643  1.00  0.00           C
ATOM   9803  C37 POPEa 445      73.892  57.102  61.313  1.00  0.00           C
ATOM   9806  C38 POPEa 445      72.462  56.901  60.793  1.00  0.00           C
ATOM   9809  C39 POPEa 445      72.432  56.342  59.363  1.00  0.00           C
ATOM   9812 0C31 POPEa 445      72.862  57.382  58.313  1.00  0.00           C
ATOM   9815 1C31 POPEa 445      73.122  56.782  56.923  1.00  0.00           C
ATOM   9818 2C31 POPEa 445      73.892  57.782  56.043  1.00  0.00           C
ATOM   9821 3C31 POPEa 445      74.172  57.262  54.623  1.00  0.00           C
ATOM   9824 4C31 POPEa 445      72.952  57.352  53.693  1.00  0.00           C
ATOM   9827 5C31 POPEa 445      73.322  57.382  52.203  1.00  0.00           C
ATOM   9830 6C31 POPEa 445      72.152  57.332  51.223  1.00  0.00           C
ATOM   9834  NH3 POPEb 446      60.642  28.082  72.423  1.00  0.00           N
ATOM   9838  C12 POPEb 446      60.962  29.012  73.563  1.00  0.00           C
ATOM   9841  C11 POPEb 446      62.302  28.722  74.263  1.00  0.00           C
ATOM   9844  P   POPEb 446      63.842  30.162  75.823  1.00  0.00           P
ATOM   9845  O13 POPEb 446      63.742  31.512  76.443  1.00  0.00           O
ATOM   9846  O14 POPEb 446      64.462  29.152  76.703  1.00  0.00           O
ATOM   9847  O11 POPEb 446      64.702  30.272  74.513  1.00  0.00           O
ATOM   9848  O12 POPEb 446      62.442  29.682  75.313  1.00  0.00           O
ATOM   9849  C1  POPEb 446      65.252  31.502  74.023  1.00  0.00           C
ATOM   9852  C2  POPEb 446      65.242  31.492  72.473  1.00  0.00           C
ATOM   9854  O21 POPEb 446      65.822  32.712  71.993  1.00  0.00           O
ATOM   9855  C21 POPEb 446      65.092  33.812  71.933  1.00  0.00           C
ATOM   9856  O22 POPEb 446      63.972  33.972  72.373  1.00  0.00           O
ATOM   9857  C22 POPEb 446      65.932  34.902  71.233  1.00  0.00           C
ATOM   9860  C3  POPEb 446      63.812  31.162  71.933  1.00  0.00           C
ATOM   9863  O31 POPEb 446      63.572  31.762  70.643  1.00  0.00           O
ATOM   9864  C31 POPEb 446      62.372  31.532  70.153  1.00  0.00           C
ATOM   9865  O32 POPEb 446      61.612  30.632  70.523  1.00  0.00           O
ATOM   9866  C32 POPEb 446      62.102  32.512  69.013  1.00  0.00           C
ATOM   9869  C23 POPEb 446      65.972  34.772  69.693  1.00  0.00           C
ATOM   9872  C24 POPEb 446      66.832  33.592  69.253  1.00  0.00           C
ATOM   9875  C25 POPEb 446      66.092  32.602  68.383  1.00  0.00           C
ATOM   9878  C26 POPEb 446      65.932  33.142  66.973  1.00  0.00           C
ATOM   9881  C27 POPEb 446      64.952  32.282  66.203  1.00  0.00           C
ATOM   9884  C28 POPEb 446      64.852  32.672  64.733  1.00  0.00           C
ATOM   9887  C29 POPEb 446      66.092  32.302  63.943  1.00  0.00           C
ATOM   9889 0C21 POPEb 446      66.672  32.992  62.933  1.00  0.00           C
ATOM   9891 1C21 POPEb 446      66.212  34.282  62.303  1.00  0.00           C
ATOM   9894 2C21 POPEb 446      66.192  34.242  60.753  1.00  0.00           C
ATOM   9897 3C21 POPEb 446      67.592  34.252  60.103  1.00  0.00           C
ATOM   9900 4C21 POPEb 446      67.522  34.202  58.573  1.00  0.00           C
ATOM   9903 5C21 POPEb 446      68.882  34.442  57.893  1.00  0.00           C
ATOM   9906 6C21 POPEb 446      68.802  34.422  56.353  1.00  0.00           C
ATOM   9909 7C21 POPEb 446      70.162  34.232  55.683  1.00  0.00           C
ATOM   9912 8C21 POPEb 446      70.102  34.202  54.153  1.00  0.00           C
ATOM   9916  C33 POPEb 446      60.672  33.102  68.973  1.00  0.00           C
ATOM   9919  C34 POPEb 446      60.112  33.172  67.553  1.00  0.00           C
ATOM   9922  C35 POPEb 446      60.982  33.992  66.593  1.00  0.00           C
ATOM   9925  C36 POPEb 446      60.362  34.062  65.193  1.00  0.00           C
ATOM   9928  C37 POPEb 446      61.382  34.522  64.143  1.00  0.00           C
ATOM   9931  C38 POPEb 446      60.802  34.612  62.723  1.00  0.00           C
ATOM   9934  C39 POPEb 446      60.102  33.332  62.273  1.00  0.00           C
ATOM   9937 0C31 POPEb 446      59.742  33.382  60.793  1.00  0.00           C
ATOM   9940 1C31 POPEb 446      58.912  32.172  60.343  1.00  0.00           C
ATOM   9943 2C31 POPEb 446      58.602  32.222  58.853  1.00  0.00           C
ATOM   9946 3C31 POPEb 446      57.532  33.262  58.523  1.00  0.00           C
ATOM   9949 4C31 POPEb 446      57.412  33.452  57.013  1.00  0.00           C
ATOM   9952 5C31 POPEb 446      56.142  34.182  56.613  1.00  0.00           C
ATOM   9955 6C31 POPEb 446      55.912  34.072  55.113  1.00  0.00           C
ATOM   9959  NH3 POPEc 447      97.492  92.352  30.773  1.00  0.00           N
ATOM   9963  C12 POPEc 447      96.552  91.791  31.793  1.00  0.00           C
ATOM   9966  C11 POPEc 447      97.202  90.662  32.623  1.00  0.00           C
ATOM   9969  P   POPEc 447      98.172  88.982  30.823  1.00  0.00           P
ATOM   9970  O13 POPEc 447      97.372  88.442  29.713  1.00  0.00           O
ATOM   9971  O14 POPEc 447      98.992  90.161  30.453  1.00  0.00           O
ATOM   9972  O11 POPEc 447      99.081  87.802  31.383  1.00  0.00           O
ATOM   9973  O12 POPEc 447      97.172  89.372  31.983  1.00  0.00           O
ATOM   9974  C1  POPEc 447      98.482  86.522  31.613  1.00  0.00           C
ATOM   9977  C2  POPEc 447      99.282  85.711  32.663  1.00  0.00           C
ATOM   9979  O21 POPEc 447      99.512  86.532  33.823  1.00  0.00           O
ATOM   9980  C21 POPEc 447      98.422  86.651  34.563  1.00  0.00           C
ATOM   9981  O22 POPEc 447      97.412  85.972  34.473  1.00  0.00           O
ATOM   9982  C22 POPEc 447      98.622  87.782  35.553  1.00  0.00           C
ATOM   9985  C3  POPEc 447     100.622  85.242  32.063  1.00  0.00           C
ATOM   9988  O31 POPEc 447     101.422  84.652  33.113  1.00  0.00           O
ATOM   9989  C31 POPEc 447     102.611  85.192  33.233  1.00  0.00           C
ATOM   9990  O32 POPEc 447     103.272  85.702  32.333  1.00  0.00           O
ATOM   9991  C32 POPEc 447     102.872  85.382  34.703  1.00  0.00           C
ATOM   9994  C23 POPEc 447      97.512  87.791  36.633  1.00  0.00           C
ATOM   9997  C24 POPEc 447      97.672  88.861  37.723  1.00  0.00           C
ATOM  10000  C25 POPEc 447      99.081  89.032  38.293  1.00  0.00           C
ATOM  10003  C26 POPEc 447      99.282  90.372  39.003  1.00  0.00           C
ATOM  10006  C27 POPEc 447     100.651  90.431  39.693  1.00  0.00           C
ATOM  10009  C28 POPEc 447     101.081  91.812  40.203  1.00  0.00           C
ATOM  10012  C29 POPEc 447     100.012  92.502  41.003  1.00  0.00           C
ATOM  10014 0C21 POPEc 447     100.111  92.842  42.293  1.00  0.00           C
ATOM  10016 1C21 POPEc 447     101.312  92.591  43.173  1.00  0.00           C
ATOM  10019 2C21 POPEc 447     101.212  93.321  44.513  1.00  0.00           C
ATOM  10022 3C21 POPEc 447     100.002  92.901  45.373  1.00  0.00           C
ATOM  10025 4C21 POPEc 447      99.952  93.682  46.683  1.00  0.00           C
ATOM  10028 5C21 POPEc 447      98.772  93.302  47.573  1.00  0.00           C
ATOM  10031 6C21 POPEc 447      98.982  93.792  49.013  1.00  0.00           C
ATOM  10034 7C21 POPEc 447      97.772  93.572  49.923  1.00  0.00           C
ATOM  10037 8C21 POPEc 447      98.062  93.932  51.373  1.00  0.00           C
ATOM  10041  C33 POPEc 447     104.052  86.352  34.943  1.00  0.00           C
ATOM  10044  C34 POPEc 447     103.642  87.812  35.213  1.00  0.00           C
ATOM  10047  C35 POPEc 447     102.722  87.992  36.443  1.00  0.00           C
ATOM  10050  C36 POPEc 447     103.092  87.092  37.633  1.00  0.00           C
ATOM  10053  C37 POPEc 447     102.462  87.502  38.963  1.00  0.00           C
ATOM  10056  C38 POPEc 447     102.681  86.452  40.053  1.00  0.00           C
ATOM  10059  C39 POPEc 447     102.022  86.762  41.393  1.00  0.00           C
ATOM  10062 0C31 POPEc 447     102.812  87.761  42.243  1.00  0.00           C
ATOM  10065 1C31 POPEc 447     102.442  87.642  43.723  1.00  0.00           C
ATOM  10068 2C31 POPEc 447     103.192  88.612  44.643  1.00  0.00           C
ATOM  10071 3C31 POPEc 447     104.662  88.232  44.863  1.00  0.00           C
ATOM  10074 4C31 POPEc 447     105.302  89.032  46.003  1.00  0.00           C
ATOM  10077 5C31 POPEc 447     106.702  88.522  46.373  1.00  0.00           C
ATOM  10080 6C31 POPEc 447     107.331  89.262  47.563  1.00  0.00           C
ATOM  10084  NH3 POPEd 448      44.982  49.471  33.273  1.00  0.00           N
ATOM  10088  C12 POPEd 448      44.112  48.712  34.223  1.00  0.00           C
ATOM  10091  C11 POPEd 448      42.682  49.242  34.203  1.00  0.00           C
ATOM  10094  P   POPEd 448      40.562  48.252  35.363  1.00  0.00           P
ATOM  10095  O13 POPEd 448      39.702  49.322  34.813  1.00  0.00           O
ATOM  10096  O14 POPEd 448      40.572  46.942  34.663  1.00  0.00           O
ATOM  10097  O11 POPEd 448      40.232  48.022  36.903  1.00  0.00           O
ATOM  10098  O12 POPEd 448      42.022  48.802  35.383  1.00  0.00           O
ATOM  10099  C1  POPEd 448      40.802  48.922  37.873  1.00  0.00           C
ATOM  10102  C2  POPEd 448      42.162  48.392  38.403  1.00  0.00           C
ATOM  10104  O21 POPEd 448      42.002  47.912  39.743  1.00  0.00           O
ATOM  10105  C21 POPEd 448      41.972  48.722  40.773  1.00  0.00           C
ATOM  10106  O22 POPEd 448      42.122  49.932  40.773  1.00  0.00           O
ATOM  10107  C22 POPEd 448      41.552  47.842  41.953  1.00  0.00           C
ATOM  10110  C3  POPEd 448      43.322  49.412  38.203  1.00  0.00           C
ATOM  10113  O31 POPEd 448      44.502  49.022  38.923  1.00  0.00           O
ATOM  10114  C31 POPEd 448      45.302  48.172  38.283  1.00  0.00           C
ATOM  10115  O32 POPEd 448      45.122  47.682  37.193  1.00  0.00           O
ATOM  10116  C32 POPEd 448      46.482  47.892  39.193  1.00  0.00           C
ATOM  10119  C23 POPEd 448      41.892  48.421  43.343  1.00  0.00           C
ATOM  10122  C24 POPEd 448      43.192  47.882  43.953  1.00  0.00           C
ATOM  10125  C25 POPEd 448      43.122  46.382  44.253  1.00  0.00           C
ATOM  10128  C26 POPEd 448      44.222  45.912  45.203  1.00  0.00           C
ATOM  10131  C27 POPEd 448      44.052  44.442  45.593  1.00  0.00           C
ATOM  10134  C28 POPEd 448      45.052  44.011  46.673  1.00  0.00           C
ATOM  10137  C29 POPEd 448      44.792  42.602  47.153  1.00  0.00           C
ATOM  10139 0C21 POPEd 448      44.552  42.212  48.413  1.00  0.00           C
ATOM  10141 1C21 POPEd 448      44.502  43.052  49.663  1.00  0.00           C
ATOM  10144 2C21 POPEd 448      43.082  43.122  50.273  1.00  0.00           C
ATOM  10147 3C21 POPEd 448      42.442  41.752  50.503  1.00  0.00           C
ATOM  10150 4C21 POPEd 448      41.232  41.772  51.453  1.00  0.00           C
ATOM  10153 5C21 POPEd 448      40.472  40.432  51.513  1.00  0.00           C
ATOM  10156 6C21 POPEd 448      41.382  39.261  51.933  1.00  0.00           C
ATOM  10159 7C21 POPEd 448      40.702  37.892  52.003  1.00  0.00           C
ATOM  10162 8C21 POPEd 448      41.612  36.842  52.653  1.00  0.00           C
ATOM  10166  C33 POPEd 448      46.132  46.752  40.173  1.00  0.00           C
ATOM  10169  C34 POPEd 448      47.332  46.352  41.013  1.00  0.00           C
ATOM  10172  C35 POPEd 448      47.612  44.852  40.923  1.00  0.00           C
ATOM  10175  C36 POPEd 448      46.672  44.002  41.793  1.00  0.00           C
ATOM  10178  C37 POPEd 448      47.382  42.732  42.253  1.00  0.00           C
ATOM  10181  C38 POPEd 448      46.462  41.542  42.523  1.00  0.00           C
ATOM  10184  C39 POPEd 448      47.282  40.272  42.753  1.00  0.00           C
ATOM  10187 0C31 POPEd 448      46.782  39.382  43.883  1.00  0.00           C
ATOM  10190 1C31 POPEd 448      47.722  38.192  44.103  1.00  0.00           C
ATOM  10193 2C31 POPEd 448      47.102  37.042  44.913  1.00  0.00           C
ATOM  10196 3C31 POPEd 448      47.742  36.872  46.293  1.00  0.00           C
ATOM  10199 4C31 POPEd 448      49.212  36.402  46.263  1.00  0.00           C
ATOM  10202 5C31 POPEd 448      49.952  36.792  47.553  1.00  0.00           C
ATOM  10205 6C31 POPEd 448      51.412  36.322  47.593  1.00  0.00           C
ATOM  10209  NH3 POPEe 449      70.282 114.811  21.103  1.00  0.00           N
ATOM  10213  C12 POPEe 449      70.202 116.072  20.293  1.00  0.00           C
ATOM  10216  C11 POPEe 449      69.352 115.921  19.023  1.00  0.00           C
ATOM  10219  P   POPEe 449      68.482 118.281  18.353  1.00  0.00           P
ATOM  10220  O13 POPEe 449      68.992 119.482  17.623  1.00  0.00           O
ATOM  10221  O14 POPEe 449      67.122 117.842  18.013  1.00  0.00           O
ATOM  10222  O11 POPEe 449      68.572 118.542  19.923  1.00  0.00           O
ATOM  10223  O12 POPEe 449      69.492 117.082  18.213  1.00  0.00           O
ATOM  10224  C1  POPEe 449      67.472 119.151  20.593  1.00  0.00           C
ATOM  10227  C2  POPEe 449      67.772 119.452  22.083  1.00  0.00           C
ATOM  10229  O21 POPEe 449      66.721 120.331  22.523  1.00  0.00           O
ATOM  10230  C21 POPEe 449      65.982 119.962  23.563  1.00  0.00           C
ATOM  10231  O22 POPEe 449      64.792 119.671  23.473  1.00  0.00           O
ATOM  10232  C22 POPEe 449      66.742 120.132  24.893  1.00  0.00           C
ATOM  10235  C3  POPEe 449      69.152 120.161  22.223  1.00  0.00           C
ATOM  10238  O31 POPEe 449      69.172 120.982  23.403  1.00  0.00           O
ATOM  10239  C31 POPEe 449      70.002 122.012  23.363  1.00  0.00           C
ATOM  10240  O32 POPEe 449      71.062 122.001  22.743  1.00  0.00           O
ATOM  10241  C32 POPEe 449      69.392 123.162  24.143  1.00  0.00           C
ATOM  10244  C23 POPEe 449      65.862 119.772  26.113  1.00  0.00           C
ATOM  10247  C24 POPEe 449      66.512 120.062  27.493  1.00  0.00           C
ATOM  10250  C25 POPEe 449      65.732 119.352  28.623  1.00  0.00           C
ATOM  10253  C26 POPEe 449      65.752 120.062  29.993  1.00  0.00           C
ATOM  10256  C27 POPEe 449      67.062 119.922  30.793  1.00  0.00           C
ATOM  10259  C28 POPEe 449      66.861 120.361  32.253  1.00  0.00           C
ATOM  10262  C29 POPEe 449      68.111 120.232  33.093  1.00  0.00           C
ATOM  10264 0C21 POPEe 449      68.452 120.982  34.153  1.00  0.00           C
ATOM  10266 1C21 POPEe 449      67.642 122.101  34.783  1.00  0.00           C
ATOM  10269 2C21 POPEe 449      67.132 121.742  36.203  1.00  0.00           C
ATOM  10272 3C21 POPEe 449      68.252 121.641  37.253  1.00  0.00           C
ATOM  10275 4C21 POPEe 449      67.802 121.122  38.633  1.00  0.00           C
ATOM  10278 5C21 POPEe 449      66.861 122.061  39.413  1.00  0.00           C
ATOM  10281 6C21 POPEe 449      66.732 121.632  40.883  1.00  0.00           C
ATOM  10284 7C21 POPEe 449      66.052 122.672  41.783  1.00  0.00           C
ATOM  10287 8C21 POPEe 449      66.032 122.262  43.253  1.00  0.00           C
ATOM  10291  C33 POPEe 449      69.492 122.912  25.653  1.00  0.00           C
ATOM  10294  C34 POPEe 449      68.511 123.735  26.493  1.00  0.00           C
ATOM  10297  C35 POPEe 449      69.102 123.925  27.883  1.00  0.00           C
ATOM  10300  C36 POPEe 449      68.192 124.635  28.883  1.00  0.00           C
ATOM  10303  C37 POPEe 449      68.971 124.915  30.163  1.00  0.00           C
ATOM  10306  C38 POPEe 449      68.092 125.084  31.403  1.00  0.00           C
ATOM  10309  C39 POPEe 449      67.062 126.194  31.223  1.00  0.00           C
ATOM  10312 0C31 POPEe 449      66.462 126.655  32.563  1.00  0.00           C
ATOM  10315 1C31 POPEe 449      65.542 127.865  32.353  1.00  0.00           C
ATOM  10318 2C31 POPEe 449      65.471 128.815  33.553  1.00  0.00           C
ATOM  10321 3C31 POPEe 449      66.401 130.035  33.383  1.00  0.00           C
ATOM  10324 4C31 POPEe 449      65.912 131.005  32.293  1.00  0.00           C
ATOM  10327 5C31 POPEe 449      66.982 131.965  31.773  1.00  0.00           C
ATOM  10330 6C31 POPEe 449      66.522 132.775  30.563  1.00  0.00           C
ATOM  10334  NH3 POPEf 450      67.792  40.872  32.483  1.00  0.00           N
ATOM  10338  C12 POPEf 450      69.002  40.232  31.853  1.00  0.00           C
ATOM  10341  C11 POPEf 450      69.432  40.982  30.573  1.00  0.00           C
ATOM  10344  P   POPEf 450      71.212  42.742  31.383  1.00  0.00           P
ATOM  10345  O13 POPEf 450      72.581  43.162  31.003  1.00  0.00           O
ATOM  10346  O14 POPEf 450      70.112  43.712  31.263  1.00  0.00           O
ATOM  10347  O11 POPEf 450      71.252  42.272  32.883  1.00  0.00           O
ATOM  10348  O12 POPEf 450      70.792  41.402  30.653  1.00  0.00           O
ATOM  10349  C1  POPEf 450      70.392  42.832  33.873  1.00  0.00           C
ATOM  10352  C2  POPEf 450      71.011  44.052  34.603  1.00  0.00           C
ATOM  10354  O21 POPEf 450      70.302  44.242  35.843  1.00  0.00           O
ATOM  10355  C21 POPEf 450      70.652  43.392  36.783  1.00  0.00           C
ATOM  10356  O22 POPEf 450      71.512  42.542  36.683  1.00  0.00           O
ATOM  10357  C22 POPEf 450      69.772  43.612  38.013  1.00  0.00           C
ATOM  10360  C3  POPEf 450      70.972  45.382  33.803  1.00  0.00           C
ATOM  10363  O31 POPEf 450      71.482  46.412  34.663  1.00  0.00           O
ATOM  10364  C31 POPEf 450      71.162  47.662  34.433  1.00  0.00           C
ATOM  10365  O32 POPEf 450      70.582  48.102  33.453  1.00  0.00           O
ATOM  10366  C32 POPEf 450      71.612  48.462  35.653  1.00  0.00           C
ATOM  10369  C23 POPEf 450      70.202  42.852  39.293  1.00  0.00           C
ATOM  10372  C24 POPEf 450      69.072  41.952  39.813  1.00  0.00           C
ATOM  10375  C25 POPEf 450      69.452  41.102  41.033  1.00  0.00           C
ATOM  10378  C26 POPEf 450      69.572  41.901  42.343  1.00  0.00           C
ATOM  10381  C27 POPEf 450      69.752  40.982  43.563  1.00  0.00           C
ATOM  10384  C28 POPEf 450      69.522  41.692  44.903  1.00  0.00           C
ATOM  10387  C29 POPEf 450      69.752  40.772  46.073  1.00  0.00           C
ATOM  10389 0C21 POPEf 450      69.272  40.912  47.333  1.00  0.00           C
ATOM  10391 1C21 POPEf 450      68.402  42.032  47.853  1.00  0.00           C
ATOM  10394 2C21 POPEf 450      67.092  41.522  48.483  1.00  0.00           C
ATOM  10397 3C21 POPEf 450      67.282  40.572  49.683  1.00  0.00           C
ATOM  10400 4C21 POPEf 450      65.972  40.261  50.423  1.00  0.00           C
ATOM  10403 5C21 POPEf 450      65.772  41.062  51.713  1.00  0.00           C
ATOM  10406 6C21 POPEf 450      64.372  40.832  52.293  1.00  0.00           C
ATOM  10409 7C21 POPEf 450      64.212  41.302  53.753  1.00  0.00           C
ATOM  10412 8C21 POPEf 450      62.842  40.992  54.363  1.00  0.00           C
ATOM  10416  C33 POPEf 450      71.102  47.872  36.993  1.00  0.00           C
ATOM  10419  C34 POPEf 450      71.692  48.602  38.203  1.00  0.00           C
ATOM  10422  C35 POPEf 450      71.072  48.192  39.543  1.00  0.00           C
ATOM  10425  C36 POPEf 450      71.812  48.872  40.703  1.00  0.00           C
ATOM  10428  C37 POPEf 450      71.352  48.502  42.113  1.00  0.00           C
ATOM  10431  C38 POPEf 450      72.342  49.011  43.163  1.00  0.00           C
ATOM  10434  C39 POPEf 450      71.872  48.832  44.603  1.00  0.00           C
ATOM  10437 0C31 POPEf 450      70.912  49.912  45.123  1.00  0.00           C
ATOM  10440 1C31 POPEf 450      71.432  51.352  45.003  1.00  0.00           C
ATOM  10443 2C31 POPEf 450      70.792  52.282  46.043  1.00  0.00           C
ATOM  10446 3C31 POPEf 450      71.732  52.662  47.193  1.00  0.00           C
ATOM  10449 4C31 POPEf 450      72.472  53.982  46.903  1.00  0.00           C
ATOM  10452 5C31 POPEf 450      73.522  54.331  47.953  1.00  0.00           C
ATOM  10455 6C31 POPEf 450      74.062  55.752  47.803  1.00  0.00           C
ATOM  10459  NH3 POPEg 451      62.982   1.272  67.363  1.00  0.00           N
ATOM  10463  C12 POPEg 451      62.192   1.772  68.543  1.00  0.00           C
ATOM  10466  C11 POPEg 451      61.082   2.722  68.083  1.00  0.00           C
ATOM  10469  P   POPEg 451      59.192   4.292  69.013  1.00  0.00           P
ATOM  10470  O13 POPEg 451      58.142   3.962  70.013  1.00  0.00           O
ATOM  10471  O14 POPEg 451      59.702   5.672  69.003  1.00  0.00           O
ATOM  10472  O11 POPEg 451      58.572   3.922  67.613  1.00  0.00           O
ATOM  10473  O12 POPEg 451      60.382   3.262  69.203  1.00  0.00           O
ATOM  10474  C1  POPEg 451      59.082   4.292  66.333  1.00  0.00           C
ATOM  10477  C2  POPEg 451      57.982   5.062  65.543  1.00  0.00           C
ATOM  10479  O21 POPEg 451      58.252   5.182  64.133  1.00  0.00           O
ATOM  10480  C21 POPEg 451      58.492   4.112  63.403  1.00  0.00           C
ATOM  10481  O22 POPEg 451      58.432   2.952  63.773  1.00  0.00           O
ATOM  10482  C22 POPEg 451      58.832   4.582  61.983  1.00  0.00           C
ATOM  10485  C3  POPEg 451      57.792   6.472  66.203  1.00  0.00           C
ATOM  10488  O31 POPEg 451      57.692   7.602  65.293  1.00  0.00           O
ATOM  10489  C31 POPEg 451      58.892   7.932  64.783  1.00  0.00           C
ATOM  10490  O32 POPEg 451      59.912   7.312  64.953  1.00  0.00           O
ATOM  10491  C32 POPEg 451      58.762   9.182  63.913  1.00  0.00           C
ATOM  10494  C23 POPEg 451      58.862   3.472  60.903  1.00  0.00           C
ATOM  10497  C24 POPEg 451      58.912   4.112  59.513  1.00  0.00           C
ATOM  10500  C25 POPEg 451      59.452   3.212  58.393  1.00  0.00           C
ATOM  10503  C26 POPEg 451      58.462   2.202  57.803  1.00  0.00           C
ATOM  10506  C27 POPEg 451      59.012   1.662  56.483  1.00  0.00           C
ATOM  10509  C28 POPEg 451      58.432   0.302  56.073  1.00  0.00           C
ATOM  10512  C29 POPEg 451      59.122  -0.258  54.853  1.00  0.00           C
ATOM  10514 0C21 POPEg 451      60.352  -0.798  54.803  1.00  0.00           C
ATOM  10516 1C21 POPEg 451      61.292  -0.968  55.983  1.00  0.00           C
ATOM  10519 2C21 POPEg 451      62.512  -1.858  55.673  1.00  0.00           C
ATOM  10522 3C21 POPEg 451      63.442  -1.298  54.583  1.00  0.00           C
ATOM  10525 4C21 POPEg 451      64.742  -2.108  54.443  1.00  0.00           C
ATOM  10528 5C21 POPEg 451      65.722  -1.548  53.393  1.00  0.00           C
ATOM  10531 6C21 POPEg 451      65.192  -1.598  51.953  1.00  0.00           C
ATOM  10534 7C21 POPEg 451      66.261  -1.228  50.923  1.00  0.00           C
ATOM  10537 8C21 POPEg 451      65.722  -1.068  49.493  1.00  0.00           C
ATOM  10541  C33 POPEg 451      60.122   9.682  63.353  1.00  0.00           C
ATOM  10544  C34 POPEg 451      60.022  10.172  61.903  1.00  0.00           C
ATOM  10547  C35 POPEg 451      59.932   9.012  60.893  1.00  0.00           C
ATOM  10550  C36 POPEg 451      59.982   9.502  59.433  1.00  0.00           C
ATOM  10553  C37 POPEg 451      60.612   8.482  58.483  1.00  0.00           C
ATOM  10556  C38 POPEg 451      60.822   9.042  57.073  1.00  0.00           C
ATOM  10559  C39 POPEg 451      61.812   8.222  56.243  1.00  0.00           C
ATOM  10562 0C31 POPEg 451      62.252   8.942  54.963  1.00  0.00           C
ATOM  10565 1C31 POPEg 451      63.382   8.212  54.223  1.00  0.00           C
ATOM  10568 2C31 POPEg 451      64.222   9.162  53.353  1.00  0.00           C
ATOM  10571 3C31 POPEg 451      65.362   8.452  52.603  1.00  0.00           C
ATOM  10574 4C31 POPEg 451      66.572   8.112  53.493  1.00  0.00           C
ATOM  10577 5C31 POPEg 451      67.662   7.352  52.723  1.00  0.00           C
ATOM  10580 6C31 POPEg 451      68.922   7.062  53.543  1.00  0.00           C
ATOM  10584  NH3 POPEh 452      16.672  61.092  71.313  1.00  0.00           N
ATOM  10588  C12 POPEh 452      15.332  61.212  71.973  1.00  0.00           C
ATOM  10591  C11 POPEh 452      14.252  61.542  70.923  1.00  0.00           C
ATOM  10594  P   POPEh 452      11.842  60.692  70.373  1.00  0.00           P
ATOM  10595  O13 POPEh 452      10.492  60.842  70.953  1.00  0.00           O
ATOM  10596  O14 POPEh 452      12.192  59.331  69.953  1.00  0.00           O
ATOM  10597  O11 POPEh 452      12.002  61.602  69.123  1.00  0.00           O
ATOM  10598  O12 POPEh 452      12.922  61.272  71.403  1.00  0.00           O
ATOM  10599  C1  POPEh 452      11.932  63.011  69.063  1.00  0.00           C
ATOM  10602  C2  POPEh 452      12.552  63.532  67.733  1.00  0.00           C
ATOM  10604  O21 POPEh 452      12.342  62.572  66.683  1.00  0.00           O
ATOM  10605  C21 POPEh 452      11.222  62.772  66.013  1.00  0.00           C
ATOM  10606  O22 POPEh 452      10.462  63.702  66.173  1.00  0.00           O
ATOM  10607  C22 POPEh 452      11.052  61.682  64.943  1.00  0.00           C
ATOM  10610  C3  POPEh 452      14.082  63.752  67.843  1.00  0.00           C
ATOM  10613  O31 POPEh 452      14.622  63.922  66.513  1.00  0.00           O
ATOM  10614  C31 POPEh 452      15.612  64.772  66.393  1.00  0.00           C
ATOM  10615  O32 POPEh 452      16.072  65.482  67.273  1.00  0.00           O
ATOM  10616  C32 POPEh 452      16.112  64.721  64.953  1.00  0.00           C
ATOM  10619  C23 POPEh 452      12.402  61.022  64.583  1.00  0.00           C
ATOM  10622  C24 POPEh 452      12.392  60.212  63.293  1.00  0.00           C
ATOM  10625  C25 POPEh 452      13.772  59.582  63.043  1.00  0.00           C
ATOM  10628  C26 POPEh 452      13.702  58.522  61.933  1.00  0.00           C
ATOM  10631  C27 POPEh 452      14.982  57.692  61.793  1.00  0.00           C
ATOM  10634  C28 POPEh 452      14.702  56.442  60.933  1.00  0.00           C
ATOM  10637  C29 POPEh 452      15.772  55.382  60.993  1.00  0.00           C
ATOM  10639 0C21 POPEh 452      16.252  54.692  59.953  1.00  0.00           C
ATOM  10641 1C21 POPEh 452      15.812  54.832  58.523  1.00  0.00           C
ATOM  10644 2C21 POPEh 452      16.012  53.532  57.723  1.00  0.00           C
ATOM  10647 3C21 POPEh 452      15.642  53.642  56.233  1.00  0.00           C
ATOM  10650 4C21 POPEh 452      16.352  54.772  55.453  1.00  0.00           C
ATOM  10653 5C21 POPEh 452      17.872  54.762  55.623  1.00  0.00           C
ATOM  10656 6C21 POPEh 452      18.602  55.842  54.813  1.00  0.00           C
ATOM  10659 7C21 POPEh 452      20.102  55.852  55.133  1.00  0.00           C
ATOM  10662 8C21 POPEh 452      20.882  56.982  54.453  1.00  0.00           C
ATOM  10666  C33 POPEh 452      17.422  65.522  64.803  1.00  0.00           C
ATOM  10669  C34 POPEh 452      18.062  65.382  63.413  1.00  0.00           C
ATOM  10672  C35 POPEh 452      19.552  65.732  63.383  1.00  0.00           C
ATOM  10675  C36 POPEh 452      19.952  66.852  64.343  1.00  0.00           C
ATOM  10678  C37 POPEh 452      21.232  67.582  63.903  1.00  0.00           C
ATOM  10681  C38 POPEh 452      21.472  68.832  64.753  1.00  0.00           C
ATOM  10684  C39 POPEh 452      22.382  69.852  64.073  1.00  0.00           C
ATOM  10687 0C31 POPEh 452      23.852  69.412  64.033  1.00  0.00           C
ATOM  10690 1C31 POPEh 452      24.772  70.592  63.703  1.00  0.00           C
ATOM  10693 2C31 POPEh 452      26.242  70.272  63.993  1.00  0.00           C
ATOM  10696 3C31 POPEh 452      26.972  69.602  62.823  1.00  0.00           C
ATOM  10699 4C31 POPEh 452      27.312  70.572  61.683  1.00  0.00           C
ATOM  10702 5C31 POPEh 452      27.972  69.831  60.513  1.00  0.00           C
ATOM  10705 6C31 POPEh 452      28.282  70.692  59.303  1.00  0.00           C
ATOM  10709  NH3 POPEi 453      16.702 122.702  24.193  1.00  0.00           N
ATOM  10713  C12 POPEi 453      15.482 121.821  24.333  1.00  0.00           C
ATOM  10716  C11 POPEi 453      15.182 121.552  25.823  1.00  0.00           C
ATOM  10719  P   POPEi 453      13.482 119.501  25.983  1.00  0.00           P
ATOM  10720  O13 POPEi 453      12.012 119.342  25.823  1.00  0.00           O
ATOM  10721  O14 POPEi 453      14.372 118.831  25.033  1.00  0.00           O
ATOM  10722  O11 POPEi 453      13.792 118.922  27.433  1.00  0.00           O
ATOM  10723  O12 POPEi 453      13.862 121.032  26.013  1.00  0.00           O
ATOM  10724  C1  POPEi 453      14.802 119.452  28.293  1.00  0.00           C
ATOM  10727  C2  POPEi 453      14.352 120.742  29.073  1.00  0.00           C
ATOM  10729  O21 POPEi 453      15.292 121.832  29.133  1.00  0.00           O
ATOM  10730  C21 POPEi 453      16.522 121.592  29.533  1.00  0.00           C
ATOM  10731  O22 POPEi 453      17.112 120.531  29.403  1.00  0.00           O
ATOM  10732  C22 POPEi 453      17.122 122.782  30.293  1.00  0.00           C
ATOM  10735  C3  POPEi 453      13.882 120.361  30.513  1.00  0.00           C
ATOM  10738  O31 POPEi 453      13.612 121.532  31.303  1.00  0.00           O
ATOM  10739  C31 POPEi 453      12.742 121.361  32.283  1.00  0.00           C
ATOM  10740  O32 POPEi 453      11.932 120.462  32.383  1.00  0.00           O
ATOM  10741  C32 POPEi 453      12.972 122.462  33.323  1.00  0.00           C
ATOM  10744  C23 POPEi 453      16.292 123.171  31.543  1.00  0.00           C
ATOM  10747  C24 POPEi 453      17.062 123.731  32.753  1.00  0.00           C
ATOM  10750  C25 POPEi 453      17.482 122.632  33.743  1.00  0.00           C
ATOM  10753  C26 POPEi 453      17.642 123.071  35.203  1.00  0.00           C
ATOM  10756  C27 POPEi 453      18.292 121.961  36.053  1.00  0.00           C
ATOM  10759  C28 POPEi 453      18.252 122.241  37.573  1.00  0.00           C
ATOM  10762  C29 POPEi 453      16.942 121.802  38.173  1.00  0.00           C
ATOM  10764 0C21 POPEi 453      16.742 121.052  39.283  1.00  0.00           C
ATOM  10766 1C21 POPEi 453      17.772 120.492  40.233  1.00  0.00           C
ATOM  10769 2C21 POPEi 453      17.632 121.061  41.663  1.00  0.00           C
ATOM  10772 3C21 POPEi 453      16.242 120.862  42.293  1.00  0.00           C
ATOM  10775 4C21 POPEi 453      16.212 121.052  43.813  1.00  0.00           C
ATOM  10778 5C21 POPEi 453      16.502 122.492  44.283  1.00  0.00           C
ATOM  10781 6C21 POPEi 453      16.182 122.692  45.763  1.00  0.00           C
ATOM  10784 7C21 POPEi 453      16.322 124.144  46.263  1.00  0.00           C
ATOM  10787 8C21 POPEi 453      15.642 124.374  47.623  1.00  0.00           C
ATOM  10791  C33 POPEi 453      12.732 121.961  34.763  1.00  0.00           C
ATOM  10794  C34 POPEi 453      13.862 122.302  35.743  1.00  0.00           C
ATOM  10797  C35 POPEi 453      13.352 122.831  37.093  1.00  0.00           C
ATOM  10800  C36 POPEi 453      12.522 121.842  37.923  1.00  0.00           C
ATOM  10803  C37 POPEi 453      12.142 122.432  39.283  1.00  0.00           C
ATOM  10806  C38 POPEi 453      11.172 121.541  40.073  1.00  0.00           C
ATOM  10809  C39 POPEi 453      10.702 122.152  41.403  1.00  0.00           C
ATOM  10812 0C31 POPEi 453      11.822 122.292  42.443  1.00  0.00           C
ATOM  10815 1C31 POPEi 453      11.302 122.751  43.823  1.00  0.00           C
ATOM  10818 2C31 POPEi 453      12.442 123.022  44.813  1.00  0.00           C
ATOM  10821 3C31 POPEi 453      12.162 122.552  46.243  1.00  0.00           C
ATOM  10824 4C31 POPEi 453      11.332 123.512  47.113  1.00  0.00           C
ATOM  10827 5C31 POPEi 453      11.192 122.982  48.543  1.00  0.00           C
ATOM  10830 6C31 POPEi 453      10.472 123.934  49.503  1.00  0.00           C
ATOM  10834  NH3 POPEj 454      50.682  56.761  37.173  1.00  0.00           N
ATOM  10838  C12 POPEj 454      51.312  56.352  35.883  1.00  0.00           C
ATOM  10841  C11 POPEj 454      52.752  56.831  35.763  1.00  0.00           C
ATOM  10844  P   POPEj 454      53.402  57.452  33.353  1.00  0.00           P
ATOM  10845  O13 POPEj 454      53.732  56.792  32.083  1.00  0.00           O
ATOM  10846  O14 POPEj 454      52.212  58.322  33.353  1.00  0.00           O
ATOM  10847  O11 POPEj 454      54.652  58.312  33.813  1.00  0.00           O
ATOM  10848  O12 POPEj 454      53.252  56.402  34.503  1.00  0.00           O
ATOM  10849  C1  POPEj 454      55.712  57.822  34.643  1.00  0.00           C
ATOM  10852  C2  POPEj 454      56.172  58.892  35.673  1.00  0.00           C
ATOM  10854  O21 POPEj 454      56.212  58.262  36.963  1.00  0.00           O
ATOM  10855  C21 POPEj 454      57.261  57.492  37.163  1.00  0.00           C
ATOM  10856  O22 POPEj 454      58.212  57.352  36.423  1.00  0.00           O
ATOM  10857  C22 POPEj 454      56.992  56.692  38.423  1.00  0.00           C
ATOM  10860  C3  POPEj 454      55.252  60.152  35.723  1.00  0.00           C
ATOM  10863  O31 POPEj 454      55.522  60.982  36.883  1.00  0.00           O
ATOM  10864  C31 POPEj 454      54.982  60.542  38.013  1.00  0.00           C
ATOM  10865  O32 POPEj 454      54.152  59.652  38.113  1.00  0.00           O
ATOM  10866  C32 POPEj 454      55.622  61.272  39.193  1.00  0.00           C
ATOM  10869  C23 POPEj 454      58.202  56.082  39.133  1.00  0.00           C
ATOM  10872  C24 POPEj 454      58.142  56.432  40.613  1.00  0.00           C
ATOM  10875  C25 POPEj 454      59.062  55.532  41.423  1.00  0.00           C
ATOM  10878  C26 POPEj 454      59.202  56.042  42.853  1.00  0.00           C
ATOM  10881  C27 POPEj 454      60.482  55.492  43.483  1.00  0.00           C
ATOM  10884  C28 POPEj 454      60.942  56.302  44.713  1.00  0.00           C
ATOM  10887  C29 POPEj 454      60.332  55.712  45.953  1.00  0.00           C
ATOM  10889 0C21 POPEj 454      60.992  55.072  46.933  1.00  0.00           C
ATOM  10891 1C21 POPEj 454      62.492  54.862  47.053  1.00  0.00           C
ATOM  10894 2C21 POPEj 454      62.982  55.232  48.463  1.00  0.00           C
ATOM  10897 3C21 POPEj 454      63.032  56.742  48.683  1.00  0.00           C
ATOM  10900 4C21 POPEj 454      62.802  57.182  50.143  1.00  0.00           C
ATOM  10903 5C21 POPEj 454      63.792  56.582  51.143  1.00  0.00           C
ATOM  10906 6C21 POPEj 454      63.532  57.102  52.563  1.00  0.00           C
ATOM  10909 7C21 POPEj 454      64.382  56.412  53.633  1.00  0.00           C
ATOM  10912 8C21 POPEj 454      64.112  56.932  55.043  1.00  0.00           C
ATOM  10916  C33 POPEj 454      55.212  60.642  40.543  1.00  0.00           C
ATOM  10919  C34 POPEj 454      56.042  61.152  41.723  1.00  0.00           C
ATOM  10922  C35 POPEj 454      55.502  60.642  43.073  1.00  0.00           C
ATOM  10925  C36 POPEj 454      55.542  59.112  43.253  1.00  0.00           C
ATOM  10928  C37 POPEj 454      55.022  58.692  44.643  1.00  0.00           C
ATOM  10931  C38 POPEj 454      54.722  57.192  44.773  1.00  0.00           C
ATOM  10934  C39 POPEj 454      55.862  56.372  45.373  1.00  0.00           C
ATOM  10937 0C31 POPEj 454      55.612  54.852  45.293  1.00  0.00           C
ATOM  10940 1C31 POPEj 454      56.742  54.011  45.913  1.00  0.00           C
ATOM  10943 2C31 POPEj 454      56.732  54.042  47.453  1.00  0.00           C
ATOM  10946 3C31 POPEj 454      56.032  52.812  48.063  1.00  0.00           C
ATOM  10949 4C31 POPEj 454      55.452  53.102  49.453  1.00  0.00           C
ATOM  10952 5C31 POPEj 454      54.792  51.862  50.063  1.00  0.00           C
ATOM  10955 6C31 POPEj 454      53.982  52.142  51.323  1.00  0.00           C
ATOM  10959  NH3 POPEk 455      53.372  25.122  72.983  1.00  0.00           N
ATOM  10963  C12 POPEk 455      52.842  26.472  73.363  1.00  0.00           C
ATOM  10966  C11 POPEk 455      53.382  26.952  74.703  1.00  0.00           C
ATOM  10969  P   POPEk 455      52.872  29.052  76.233  1.00  0.00           P
ATOM  10970  O13 POPEk 455      51.642  28.632  76.933  1.00  0.00           O
ATOM  10971  O14 POPEk 455      54.162  28.902  76.953  1.00  0.00           O
ATOM  10972  O11 POPEk 455      52.782  30.542  75.693  1.00  0.00           O
ATOM  10973  O12 POPEk 455      52.932  28.292  74.863  1.00  0.00           O
ATOM  10974  C1  POPEk 455      52.832  30.892  74.303  1.00  0.00           C
ATOM  10977  C2  POPEk 455      51.972  32.142  74.013  1.00  0.00           C
ATOM  10979  O21 POPEk 455      52.252  32.652  72.703  1.00  0.00           O
ATOM  10980  C21 POPEk 455      51.562  32.062  71.723  1.00  0.00           C
ATOM  10981  O22 POPEk 455      50.912  31.052  71.833  1.00  0.00           O
ATOM  10982  C22 POPEk 455      51.822  32.822  70.413  1.00  0.00           C
ATOM  10985  C3  POPEk 455      52.312  33.262  75.023  1.00  0.00           C
ATOM  10988  O31 POPEk 455      51.452  34.422  74.823  1.00  0.00           O
ATOM  10989  C31 POPEk 455      50.382  34.432  75.613  1.00  0.00           C
ATOM  10990  O32 POPEk 455      50.142  33.602  76.473  1.00  0.00           O
ATOM  10991  C32 POPEk 455      49.482  35.632  75.333  1.00  0.00           C
ATOM  10994  C23 POPEk 455      50.672  32.792  69.383  1.00  0.00           C
ATOM  10997  C24 POPEk 455      51.042  33.662  68.173  1.00  0.00           C
ATOM  11000  C25 POPEk 455      49.922  33.892  67.143  1.00  0.00           C
ATOM  11003  C26 POPEk 455      50.362  34.942  66.103  1.00  0.00           C
ATOM  11006  C27 POPEk 455      49.532  34.942  64.813  1.00  0.00           C
ATOM  11009  C28 POPEk 455      49.972  35.992  63.773  1.00  0.00           C
ATOM  11012  C29 POPEk 455      51.402  35.862  63.323  1.00  0.00           C
ATOM  11014 0C21 POPEk 455      51.852  35.672  62.063  1.00  0.00           C
ATOM  11016 1C21 POPEk 455      50.992  35.522  60.833  1.00  0.00           C
ATOM  11019 2C21 POPEk 455      51.802  35.192  59.563  1.00  0.00           C
ATOM  11022 3C21 POPEk 455      52.192  36.422  58.713  1.00  0.00           C
ATOM  11025 4C21 POPEk 455      53.242  37.362  59.343  1.00  0.00           C
ATOM  11028 5C21 POPEk 455      53.812  38.372  58.333  1.00  0.00           C
ATOM  11031 6C21 POPEk 455      52.782  39.382  57.803  1.00  0.00           C
ATOM  11034 7C21 POPEk 455      53.352  40.322  56.723  1.00  0.00           C
ATOM  11037 8C21 POPEk 455      52.382  41.422  56.283  1.00  0.00           C
ATOM  11041  C33 POPEk 455      50.022  36.602  74.263  1.00  0.00           C
ATOM  11044  C34 POPEk 455      48.992  37.702  73.953  1.00  0.00           C
ATOM  11047  C35 POPEk 455      49.322  38.432  72.643  1.00  0.00           C
ATOM  11050  C36 POPEk 455      50.692  39.122  72.693  1.00  0.00           C
ATOM  11053  C37 POPEk 455      50.672  40.562  72.163  1.00  0.00           C
ATOM  11056  C38 POPEk 455      51.612  40.812  70.973  1.00  0.00           C
ATOM  11059  C39 POPEk 455      50.942  41.562  69.813  1.00  0.00           C
ATOM  11062 0C31 POPEk 455      50.202  40.642  68.833  1.00  0.00           C
ATOM  11065 1C31 POPEk 455      49.462  41.402  67.723  1.00  0.00           C
ATOM  11068 2C31 POPEk 455      48.262  40.632  67.153  1.00  0.00           C
ATOM  11071 3C31 POPEk 455      47.212  41.542  66.493  1.00  0.00           C
[truncated: 1,902,490 more chars]
