# Supplementary material for: Characterizing Membrane Association and Periplasmic Transfer of Bacterial Lipoproteins through Molecular Dynamics Simulations
Source: Structure. 2020 Apr 7;28(4):475–487.e3. doi: 10.1016/j.str.2020.01.012 (PMC7139219; doi:10.1016/j.str.2020.01.012)
Supplement: Data S1. Final Coordinates from Simulations (Y–Z), Related to Figure 3 [file mmc3.zip › Y-Z/YFEW-2-atomistic.pdb]

TITLE     Protein
REMARK    THIS IS A SIMULATION BOX
CRYST1  129.487  129.487  142.381  90.00  90.00  90.00 P 1           1
MODEL        1
ATOM      1  N   CYSTA   1      56.584  88.109  69.735  1.00  0.00           N
ATOM      3  CA  CYSTA   1      55.824  87.139  70.506  1.00  0.00           C
ATOM      5  C   CYSTA   1      54.453  87.568  71.006  1.00  0.00           C
ATOM      6  O   CYSTA   1      53.744  88.198  70.226  1.00  0.00           O
ATOM      7  CB  CYSTA   1      56.723  86.269  71.415  1.00  0.00           C
ATOM     10  SG  CYSTA   1      57.703  85.169  70.346  1.00  0.00           S
ATOM     11  C1  CYSTA   1      58.833  84.488  71.596  1.00  0.00           C
ATOM     14  CA1 CYSTA   1      56.574  89.429  69.965  1.00  0.00           C
ATOM     15  OA1 CYSTA   1      56.434  89.889  71.086  1.00  0.00           O
ATOM     16  CA2 CYSTA   1      56.584  90.339  68.775  1.00  0.00           C
ATOM     19  C11 CYSTA   1      59.763  83.369  71.055  1.00  0.00           C
ATOM     21  O11 CYSTA   1      60.633  83.988  70.086  1.00  0.00           O
ATOM     22  CX1 CYSTA   1      61.784  83.349  69.875  1.00  0.00           C
ATOM     23  OX1 CYSTA   1      62.023  82.188  70.146  1.00  0.00           O
ATOM     24  CX2 CYSTA   1      62.854  84.299  69.345  1.00  0.00           C
ATOM     27  C12 CYSTA   1      58.944  82.128  70.546  1.00  0.00           C
ATOM     30  O12 CYSTA   1      59.343  81.719  69.215  1.00  0.00           O
ATOM     31  CD1 CYSTA   1      58.394  81.749  68.296  1.00  0.00           C
ATOM     32  OD1 CYSTA   1      57.263  81.318  68.415  1.00  0.00           O
ATOM     33  CD2 CYSTA   1      58.883  82.608  67.146  1.00  0.00           C
ATOM     36  CA3 CYSTA   1      55.143  90.299  68.236  1.00  0.00           C
ATOM     39  CA4 CYSTA   1      54.904  90.819  66.815  1.00  0.00           C
ATOM     42  CA5 CYSTA   1      53.394  90.969  66.576  1.00  0.00           C
ATOM     45  CA6 CYSTA   1      52.554  89.678  66.715  1.00  0.00           C
ATOM     48  CA7 CYSTA   1      52.754  88.678  65.565  1.00  0.00           C
ATOM     51  CA8 CYSTA   1      51.444  87.999  65.135  1.00  0.00           C
ATOM     54  CA9 CYSTA   1      51.333  87.729  63.625  1.00  0.00           C
ATOM     57 0CA1 CYSTA   1      52.474  86.869  63.056  1.00  0.00           C
ATOM     60 1CA1 CYSTA   1      52.314  86.589  61.556  1.00  0.00           C
ATOM     63 2CA1 CYSTA   1      52.973  85.289  61.076  1.00  0.00           C
ATOM     66 3CA1 CYSTA   1      51.913  84.249  60.676  1.00  0.00           C
ATOM     69 4CA1 CYSTA   1      52.404  83.119  59.766  1.00  0.00           C
ATOM     72 5CA1 CYSTA   1      51.304  82.069  59.595  1.00  0.00           C
ATOM     75 6CA1 CYSTA   1      51.374  81.239  58.306  1.00  0.00           C
ATOM     79  CD3 CYSTA   1      59.464  81.829  65.946  1.00  0.00           C
ATOM     82  CD4 CYSTA   1      60.824  81.208  66.256  1.00  0.00           C
ATOM     85  CD5 CYSTA   1      61.473  80.569  65.025  1.00  0.00           C
ATOM     88  CD6 CYSTA   1      62.463  81.498  64.296  1.00  0.00           C
ATOM     91  CD7 CYSTA   1      63.194  80.759  63.165  1.00  0.00           C
ATOM     94  CD8 CYSTA   1      63.953  81.689  62.206  1.00  0.00           C
ATOM     97  CD9 CYSTA   1      64.883  80.978  61.215  1.00  0.00           C
ATOM    100 0CD1 CYSTA   1      66.035  80.278  61.945  1.00  0.00           C
ATOM    103 1CD1 CYSTA   1      67.314  80.108  61.115  1.00  0.00           C
ATOM    106 2CD1 CYSTA   1      68.394  79.358  61.915  1.00  0.00           C
ATOM    109 3CD1 CYSTA   1      69.824  79.709  61.495  1.00  0.00           C
ATOM    112 4CD1 CYSTA   1      70.144  79.409  60.026  1.00  0.00           C
ATOM    115 5CD1 CYSTA   1      70.654  77.979  59.815  1.00  0.00           C
ATOM    118 6CD1 CYSTA   1      71.214  77.809  58.405  1.00  0.00           C
ATOM    122  CX3 CYSTA   1      63.535  83.848  68.035  1.00  0.00           C
ATOM    125  CX4 CYSTA   1      64.064  85.059  67.256  1.00  0.00           C
ATOM    128  CX5 CYSTA   1      64.453  84.749  65.806  1.00  0.00           C
ATOM    131  CX6 CYSTA   1      63.303  85.059  64.836  1.00  0.00           C
ATOM    134  CX7 CYSTA   1      63.783  85.178  63.386  1.00  0.00           C
ATOM    137  CX8 CYSTA   1      62.624  85.269  62.375  1.00  0.00           C
ATOM    140  CX9 CYSTA   1      62.734  86.549  61.596  1.00  0.00           C
ATOM    142 0CX1 CYSTA   1      62.964  86.679  60.275  1.00  0.00           C
ATOM    144 1CX1 CYSTA   1      63.104  85.639  59.215  1.00  0.00           C
ATOM    147 2CX1 CYSTA   1      61.973  85.738  58.176  1.00  0.00           C
ATOM    150 3CX1 CYSTA   1      62.084  84.669  57.076  1.00  0.00           C
ATOM    153 4CX1 CYSTA   1      60.965  84.828  56.045  1.00  0.00           C
ATOM    156 5CX1 CYSTA   1      61.053  83.858  54.855  1.00  0.00           C
ATOM    159 6CX1 CYSTA   1      60.203  82.589  55.015  1.00  0.00           C
ATOM    162 7CX1 CYSTA   1      59.523  82.178  53.695  1.00  0.00           C
ATOM    165 8CX1 CYSTA   1      58.654  80.928  53.785  1.00  0.00           C
ATOM    169  N   SER A   2      53.984  87.149  72.205  1.00  0.00           N
ATOM    171  CA  SER A   2      52.583  87.169  72.656  1.00  0.00           C
ATOM    173  CB  SER A   2      52.303  87.939  73.965  1.00  0.00           C
ATOM    176  OG  SER A   2      52.993  87.279  75.025  1.00  0.00           O
ATOM    178  C   SER A   2      51.494  87.379  71.605  1.00  0.00           C
ATOM    179  O   SER A   2      50.943  88.469  71.406  1.00  0.00           O
ATOM    180  N   VAL A   3      51.213  86.299  70.845  1.00  0.00           N
ATOM    182  CA  VAL A   3      50.413  86.309  69.635  1.00  0.00           C
ATOM    184  CB  VAL A   3      50.453  84.928  68.986  1.00  0.00           C
ATOM    186  CG1 VAL A   3      49.293  84.678  67.995  1.00  0.00           C
ATOM    190  CG2 VAL A   3      51.803  84.788  68.245  1.00  0.00           C
ATOM    194  C   VAL A   3      49.004  86.778  69.885  1.00  0.00           C
ATOM    195  O   VAL A   3      48.473  87.629  69.186  1.00  0.00           O
ATOM    196  N   SER A   4      48.413  86.299  70.995  1.00  0.00           N
ATOM    198  CA  SER A   4      47.314  86.979  71.635  1.00  0.00           C
ATOM    200  CB  SER A   4      46.234  86.019  72.215  1.00  0.00           C
ATOM    203  OG  SER A   4      45.584  85.318  71.146  1.00  0.00           O
ATOM    205  C   SER A   4      47.904  87.799  72.765  1.00  0.00           C
ATOM    206  O   SER A   4      48.953  87.468  73.306  1.00  0.00           O
ATOM    207  N   ALA A   5      47.253  88.919  73.156  1.00  0.00           N
ATOM    209  CA  ALA A   5      47.783  89.909  74.085  1.00  0.00           C
ATOM    211  CB  ALA A   5      46.784  91.078  74.055  1.00  0.00           C
ATOM    215  C   ALA A   5      48.014  89.418  75.525  1.00  0.00           C
ATOM    216  O   ALA A   5      48.573  90.098  76.385  1.00  0.00           O
ATOM    217  N   ALA A   6      47.593  88.168  75.785  1.00  0.00           N
ATOM    219  CA  ALA A   6      48.064  87.349  76.866  1.00  0.00           C
ATOM    221  CB  ALA A   6      47.084  87.479  78.046  1.00  0.00           C
ATOM    225  C   ALA A   6      48.084  85.919  76.315  1.00  0.00           C
ATOM    226  O   ALA A   6      47.393  85.639  75.335  1.00  0.00           O
ATOM    227  N   LYS A   7      48.854  85.008  76.955  1.00  0.00           N
ATOM    229  CA  LYS A   7      48.934  83.589  76.655  1.00  0.00           C
ATOM    231  CB  LYS A   7      47.513  82.899  76.835  1.00  0.00           C
ATOM    234  CG  LYS A   7      47.093  81.708  75.965  1.00  0.00           C
ATOM    237  CD  LYS A   7      45.633  81.239  76.156  1.00  0.00           C
ATOM    240  CE  LYS A   7      45.203  80.339  74.976  1.00  0.00           C
ATOM    243  NZ  LYS A   7      43.823  79.828  75.116  1.00  0.00           N
ATOM    247  C   LYS A   7      49.893  83.268  75.475  1.00  0.00           C
ATOM    248  O   LYS A   7      50.873  83.988  75.285  1.00  0.00           O
ATOM    249  N   TYR A   8      49.693  82.178  74.696  1.00  0.00           N
ATOM    251  CA  TYR A   8      50.153  81.908  73.326  1.00  0.00           C
ATOM    253  CB  TYR A   8      48.893  82.088  72.396  1.00  0.00           C
ATOM    256  CG  TYR A   8      48.244  80.889  71.775  1.00  0.00           C
ATOM    257  CD1 TYR A   8      46.983  81.118  71.175  1.00  0.00           C
ATOM    259  CE1 TYR A   8      46.343  80.108  70.455  1.00  0.00           C
ATOM    261  CZ  TYR A   8      46.933  78.858  70.296  1.00  0.00           C
ATOM    262  OH  TYR A   8      46.203  77.939  69.506  1.00  0.00           O
ATOM    264  CD2 TYR A   8      48.843  79.628  71.605  1.00  0.00           C
ATOM    266  CE2 TYR A   8      48.194  78.629  70.855  1.00  0.00           C
ATOM    268  C   TYR A   8      51.283  82.769  72.686  1.00  0.00           C
ATOM    269  O   TYR A   8      51.003  83.939  72.456  1.00  0.00           O
ATOM    270  N   PRO A   9      52.494  82.318  72.285  1.00  0.00           N
ATOM    271  CD  PRO A   9      53.264  83.179  71.366  1.00  0.00           C
ATOM    274  CA  PRO A   9      52.764  80.908  71.946  1.00  0.00           C
ATOM    276  CB  PRO A   9      53.783  80.999  70.796  1.00  0.00           C
ATOM    279  CG  PRO A   9      53.413  82.318  70.125  1.00  0.00           C
ATOM    282  C   PRO A   9      53.273  79.979  73.035  1.00  0.00           C
ATOM    283  O   PRO A   9      52.564  79.719  73.995  1.00  0.00           O
ATOM    284  N   VAL A  10      54.433  79.318  72.796  1.00  0.00           N
ATOM    286  CA  VAL A  10      54.623  77.909  73.095  1.00  0.00           C
ATOM    288  CB  VAL A  10      54.823  77.129  71.796  1.00  0.00           C
ATOM    290  CG1 VAL A  10      53.443  76.979  71.125  1.00  0.00           C
ATOM    294  CG2 VAL A  10      55.784  77.818  70.806  1.00  0.00           C
ATOM    298  C   VAL A  10      55.683  77.598  74.155  1.00  0.00           C
ATOM    299  O   VAL A  10      56.473  78.458  74.535  1.00  0.00           O
ATOM    300  N   LEU A  11      55.593  76.419  74.805  1.00  0.00           N
ATOM    302  CA  LEU A  11      56.113  75.139  74.335  1.00  0.00           C
ATOM    304  CB  LEU A  11      57.053  74.549  75.455  1.00  0.00           C
ATOM    307  CG  LEU A  11      57.193  73.019  75.656  1.00  0.00           C
ATOM    309  CD1 LEU A  11      58.113  72.389  74.626  1.00  0.00           C
ATOM    313  CD2 LEU A  11      57.734  72.678  77.046  1.00  0.00           C
ATOM    317  C   LEU A  11      55.033  74.159  73.836  1.00  0.00           C
ATOM    318  O   LEU A  11      55.354  73.178  73.186  1.00  0.00           O
ATOM    319  N   THR A  12      53.724  74.439  74.046  1.00  0.00           N
ATOM    321  CA  THR A  12      52.624  73.809  73.296  1.00  0.00           C
ATOM    323  CB  THR A  12      52.074  72.449  73.775  1.00  0.00           C
ATOM    325  OG1 THR A  12      51.784  72.409  75.175  1.00  0.00           O
ATOM    327  CG2 THR A  12      53.014  71.279  73.436  1.00  0.00           C
ATOM    331  C   THR A  12      51.434  74.769  73.245  1.00  0.00           C
ATOM    332  O   THR A  12      51.434  75.839  73.855  1.00  0.00           O
ATOM    333  N   GLU A  13      50.343  74.449  72.525  1.00  0.00           N
ATOM    335  CA  GLU A  13      49.033  74.869  73.006  1.00  0.00           C
ATOM    337  CB  GLU A  13      47.964  75.049  71.925  1.00  0.00           C
ATOM    340  CG  GLU A  13      47.793  74.009  70.796  1.00  0.00           C
ATOM    343  CD  GLU A  13      46.684  74.599  69.915  1.00  0.00           C
ATOM    344  OE1 GLU A  13      45.483  74.369  70.205  1.00  0.00           O
ATOM    345  OE2 GLU A  13      47.053  75.498  69.116  1.00  0.00           O
ATOM    346  C   GLU A  13      48.535  74.108  74.215  1.00  0.00           C
ATOM    347  O   GLU A  13      49.163  73.189  74.726  1.00  0.00           O
ATOM    348  N   SER A  14      47.424  74.559  74.805  1.00  0.00           N
ATOM    350  CA  SER A  14      47.074  74.119  76.125  1.00  0.00           C
ATOM    352  CB  SER A  14      48.064  74.699  77.165  1.00  0.00           C
ATOM    355  OG  SER A  14      47.533  75.209  78.385  1.00  0.00           O
ATOM    357  C   SER A  14      45.633  74.339  76.465  1.00  0.00           C
ATOM    358  O   SER A  14      44.893  75.069  75.796  1.00  0.00           O
ATOM    359  N   SER A  15      45.184  73.708  77.555  1.00  0.00           N
ATOM    361  CA  SER A  15      43.833  73.819  78.056  1.00  0.00           C
ATOM    363  CB  SER A  15      43.133  72.429  78.056  1.00  0.00           C
ATOM    366  OG  SER A  15      43.104  71.809  76.766  1.00  0.00           O
ATOM    368  C   SER A  15      43.713  74.388  79.475  1.00  0.00           C
ATOM    369  O   SER A  15      43.273  73.629  80.336  1.00  0.00           O
ATOM    370  N   PRO A  16      43.994  75.629  79.875  1.00  0.00           N
ATOM    371  CD  PRO A  16      44.593  76.659  79.025  1.00  0.00           C
ATOM    374  CA  PRO A  16      44.084  75.999  81.306  1.00  0.00           C
ATOM    376  CB  PRO A  16      44.543  77.458  81.265  1.00  0.00           C
ATOM    379  CG  PRO A  16      45.383  77.538  79.985  1.00  0.00           C
ATOM    382  C   PRO A  16      42.754  75.939  82.036  1.00  0.00           C
ATOM    383  O   PRO A  16      42.694  75.649  83.225  1.00  0.00           O
ATOM    384  N   GLU A  17      41.684  76.309  81.336  1.00  0.00           N
ATOM    386  CA  GLU A  17      40.334  76.348  81.835  1.00  0.00           C
ATOM    388  CB  GLU A  17      39.453  76.888  80.695  1.00  0.00           C
ATOM    391  CG  GLU A  17      37.953  77.019  81.026  1.00  0.00           C
ATOM    394  CD  GLU A  17      37.023  76.568  79.906  1.00  0.00           C
ATOM    395  OE1 GLU A  17      37.523  76.119  78.855  1.00  0.00           O
ATOM    396  OE2 GLU A  17      35.793  76.619  80.126  1.00  0.00           O
ATOM    397  C   GLU A  17      39.793  74.999  82.316  1.00  0.00           C
ATOM    398  O   GLU A  17      39.104  74.889  83.335  1.00  0.00           O
ATOM    399  N   LYS A  18      40.104  73.949  81.546  1.00  0.00           N
ATOM    401  CA  LYS A  18      39.793  72.559  81.815  1.00  0.00           C
ATOM    403  CB  LYS A  18      40.114  71.689  80.565  1.00  0.00           C
ATOM    406  CG  LYS A  18      39.074  71.779  79.425  1.00  0.00           C
ATOM    409  CD  LYS A  18      39.064  73.108  78.635  1.00  0.00           C
ATOM    412  CE  LYS A  18      37.973  73.189  77.555  1.00  0.00           C
ATOM    415  NZ  LYS A  18      38.084  74.479  76.835  1.00  0.00           N
ATOM    419  C   LYS A  18      40.483  72.038  83.055  1.00  0.00           C
ATOM    420  O   LYS A  18      39.943  71.269  83.836  1.00  0.00           O
ATOM    421  N   ALA A  19      41.714  72.509  83.286  1.00  0.00           N
ATOM    423  CA  ALA A  19      42.513  72.079  84.396  1.00  0.00           C
ATOM    425  CB  ALA A  19      43.944  72.219  83.895  1.00  0.00           C
ATOM    429  C   ALA A  19      42.344  72.939  85.646  1.00  0.00           C
ATOM    430  O   ALA A  19      43.144  72.878  86.586  1.00  0.00           O
ATOM    431  N   GLY A  20      41.304  73.788  85.676  1.00  0.00           N
ATOM    433  CA  GLY A  20      41.003  74.609  86.845  1.00  0.00           C
ATOM    436  C   GLY A  20      41.944  75.759  87.036  1.00  0.00           C
ATOM    437  O   GLY A  20      42.223  76.159  88.156  1.00  0.00           O
ATOM    438  N   PHE A  21      42.484  76.348  85.965  1.00  0.00           N
ATOM    440  CA  PHE A  21      43.284  77.549  86.096  1.00  0.00           C
ATOM    442  CB  PHE A  21      44.733  77.389  85.576  1.00  0.00           C
ATOM    445  CG  PHE A  21      45.473  76.409  86.446  1.00  0.00           C
ATOM    446  CD1 PHE A  21      46.224  76.849  87.556  1.00  0.00           C
ATOM    448  CE1 PHE A  21      47.003  75.949  88.296  1.00  0.00           C
ATOM    450  CZ  PHE A  21      47.064  74.599  87.915  1.00  0.00           C
ATOM    452  CD2 PHE A  21      45.504  75.049  86.115  1.00  0.00           C
ATOM    454  CE2 PHE A  21      46.304  74.159  86.835  1.00  0.00           C
ATOM    456  C   PHE A  21      42.593  78.738  85.476  1.00  0.00           C
ATOM    457  O   PHE A  21      41.614  78.639  84.725  1.00  0.00           O
ATOM    458  N   ASN A  22      43.084  79.928  85.845  1.00  0.00           N
ATOM    460  CA  ASN A  22      42.703  81.208  85.296  1.00  0.00           C
ATOM    462  CB  ASN A  22      42.684  82.228  86.446  1.00  0.00           C
ATOM    465  CG  ASN A  22      41.354  82.178  87.136  1.00  0.00           C
ATOM    466  OD1 ASN A  22      40.354  82.079  86.425  1.00  0.00           O
ATOM    467  ND2 ASN A  22      41.323  82.249  88.485  1.00  0.00           N
ATOM    470  C   ASN A  22      43.664  81.708  84.235  1.00  0.00           C
ATOM    471  O   ASN A  22      44.883  81.589  84.345  1.00  0.00           O
ATOM    472  N   VAL A  23      43.104  82.309  83.167  1.00  0.00           N
ATOM    474  CA  VAL A  23      43.823  82.748  81.975  1.00  0.00           C
ATOM    476  CB  VAL A  23      42.883  83.229  80.865  1.00  0.00           C
ATOM    478  CG1 VAL A  23      41.933  82.079  80.455  1.00  0.00           C
ATOM    482  CG2 VAL A  23      42.074  84.479  81.265  1.00  0.00           C
ATOM    486  C   VAL A  23      44.904  83.779  82.276  1.00  0.00           C
ATOM    487  O   VAL A  23      46.024  83.708  81.775  1.00  0.00           O
ATOM    488  N   GLU A  24      44.584  84.749  83.146  1.00  0.00           N
ATOM    490  CA  GLU A  24      45.464  85.829  83.516  1.00  0.00           C
ATOM    492  CB  GLU A  24      44.564  86.899  84.165  1.00  0.00           C
ATOM    495  CG  GLU A  24      44.004  86.528  85.555  1.00  0.00           C
ATOM    498  CD  GLU A  24      42.533  86.869  85.725  1.00  0.00           C
ATOM    499  OE1 GLU A  24      42.174  88.069  85.695  1.00  0.00           O
ATOM    500  OE2 GLU A  24      41.764  85.899  85.946  1.00  0.00           O
ATOM    501  C   GLU A  24      46.523  85.409  84.506  1.00  0.00           C
ATOM    502  O   GLU A  24      47.564  86.029  84.686  1.00  0.00           O
ATOM    503  N   ARG A  25      46.263  84.289  85.196  1.00  0.00           N
ATOM    505  CA  ARG A  25      46.873  83.968  86.465  1.00  0.00           C
ATOM    507  CB  ARG A  25      45.803  83.189  87.245  1.00  0.00           C
ATOM    510  CG  ARG A  25      45.354  83.659  88.656  1.00  0.00           C
ATOM    513  CD  ARG A  25      44.174  84.628  88.765  1.00  0.00           C
ATOM    516  NE  ARG A  25      44.715  86.009  88.866  1.00  0.00           N
ATOM    518  CZ  ARG A  25      44.933  86.619  90.015  1.00  0.00           C
ATOM    519  NH1 ARG A  25      44.924  86.019  91.195  1.00  0.00           N
ATOM    522  NH2 ARG A  25      45.054  87.929  90.025  1.00  0.00           N
ATOM    525  C   ARG A  25      48.104  83.128  86.156  1.00  0.00           C
ATOM    526  O   ARG A  25      49.154  83.238  86.796  1.00  0.00           O
ATOM    527  N   LEU A  26      48.034  82.349  85.065  1.00  0.00           N
ATOM    529  CA  LEU A  26      49.163  81.708  84.436  1.00  0.00           C
ATOM    531  CB  LEU A  26      48.693  80.598  83.495  1.00  0.00           C
ATOM    534  CG  LEU A  26      47.883  79.489  84.175  1.00  0.00           C
ATOM    536  CD1 LEU A  26      47.533  78.449  83.125  1.00  0.00           C
ATOM    540  CD2 LEU A  26      48.654  78.839  85.345  1.00  0.00           C
ATOM    544  C   LEU A  26      50.023  82.669  83.635  1.00  0.00           C
ATOM    545  O   LEU A  26      51.213  82.449  83.485  1.00  0.00           O
ATOM    546  N   ASN A  27      49.483  83.799  83.146  1.00  0.00           N
ATOM    548  CA  ASN A  27      50.304  84.839  82.535  1.00  0.00           C
ATOM    550  CB  ASN A  27      49.464  85.869  81.756  1.00  0.00           C
ATOM    553  CG  ASN A  27      49.174  85.359  80.355  1.00  0.00           C
ATOM    554  OD1 ASN A  27      49.683  85.928  79.385  1.00  0.00           O
ATOM    555  ND2 ASN A  27      48.354  84.299  80.186  1.00  0.00           N
ATOM    558  C   ASN A  27      51.143  85.569  83.576  1.00  0.00           C
ATOM    559  O   ASN A  27      52.183  86.108  83.246  1.00  0.00           O
ATOM    560  N   GLN A  28      50.784  85.539  84.865  1.00  0.00           N
ATOM    562  CA  GLN A  28      51.684  85.978  85.915  1.00  0.00           C
ATOM    564  CB  GLN A  28      50.953  86.019  87.276  1.00  0.00           C
ATOM    567  CG  GLN A  28      49.723  86.969  87.245  1.00  0.00           C
ATOM    570  CD  GLN A  28      49.104  87.269  88.615  1.00  0.00           C
ATOM    571  OE1 GLN A  28      49.514  88.209  89.305  1.00  0.00           O
ATOM    572  NE2 GLN A  28      48.064  86.498  88.995  1.00  0.00           N
ATOM    575  C   GLN A  28      52.934  85.108  86.026  1.00  0.00           C
ATOM    576  O   GLN A  28      53.984  85.569  86.455  1.00  0.00           O
ATOM    577  N   MET A  29      52.854  83.828  85.576  1.00  0.00           N
ATOM    579  CA  MET A  29      54.033  82.999  85.415  1.00  0.00           C
ATOM    581  CB  MET A  29      53.623  81.568  84.986  1.00  0.00           C
ATOM    584  CG  MET A  29      54.753  80.549  85.165  1.00  0.00           C
ATOM    587  SD  MET A  29      55.314  80.429  86.885  1.00  0.00           S
ATOM    588  CE  MET A  29      53.843  79.529  87.456  1.00  0.00           C
ATOM    592  C   MET A  29      55.033  83.529  84.417  1.00  0.00           C
ATOM    593  O   MET A  29      56.193  83.708  84.755  1.00  0.00           O
ATOM    594  N   ASP A  30      54.584  83.909  83.195  1.00  0.00           N
ATOM    596  CA  ASP A  30      55.424  84.509  82.165  1.00  0.00           C
ATOM    598  CB  ASP A  30      54.534  84.899  80.956  1.00  0.00           C
ATOM    601  CG  ASP A  30      54.114  83.659  80.205  1.00  0.00           C
ATOM    602  OD1 ASP A  30      54.823  82.648  80.315  1.00  0.00           O
ATOM    603  OD2 ASP A  30      53.214  83.758  79.335  1.00  0.00           O
ATOM    604  C   ASP A  30      56.123  85.768  82.626  1.00  0.00           C
ATOM    605  O   ASP A  30      57.323  85.969  82.435  1.00  0.00           O
ATOM    606  N   ARG A  31      55.374  86.638  83.307  1.00  0.00           N
ATOM    608  CA  ARG A  31      55.834  87.859  83.936  1.00  0.00           C
ATOM    610  CB  ARG A  31      54.604  88.599  84.475  1.00  0.00           C
ATOM    613  CG  ARG A  31      53.564  88.958  83.386  1.00  0.00           C
ATOM    616  CD  ARG A  31      54.023  89.928  82.305  1.00  0.00           C
ATOM    619  NE  ARG A  31      54.354  91.229  82.955  1.00  0.00           N
ATOM    621  CZ  ARG A  31      53.453  92.149  83.265  1.00  0.00           C
ATOM    622  NH1 ARG A  31      52.154  91.929  83.275  1.00  0.00           N
ATOM    625  NH2 ARG A  31      53.883  93.338  83.635  1.00  0.00           N
ATOM    628  C   ARG A  31      56.873  87.659  85.035  1.00  0.00           C
ATOM    629  O   ARG A  31      57.894  88.349  85.096  1.00  0.00           O
ATOM    630  N   TRP A  32      56.654  86.689  85.946  1.00  0.00           N
ATOM    632  CA  TRP A  32      57.653  86.248  86.896  1.00  0.00           C
ATOM    634  CB  TRP A  32      57.034  85.248  87.906  1.00  0.00           C
ATOM    637  CG  TRP A  32      57.934  84.849  89.035  1.00  0.00           C
ATOM    638  CD1 TRP A  32      58.724  83.739  89.095  1.00  0.00           C
ATOM    640  NE1 TRP A  32      59.584  83.839  90.165  1.00  0.00           N
ATOM    642  CE2 TRP A  32      59.314  84.989  90.855  1.00  0.00           C
ATOM    643  CD2 TRP A  32      58.264  85.649  90.186  1.00  0.00           C
ATOM    644  CE3 TRP A  32      57.764  86.848  90.686  1.00  0.00           C
ATOM    646  CZ3 TRP A  32      58.324  87.358  91.855  1.00  0.00           C
ATOM    648  CZ2 TRP A  32      59.883  85.509  92.006  1.00  0.00           C
ATOM    650  CH2 TRP A  32      59.354  86.699  92.505  1.00  0.00           C
ATOM    652  C   TRP A  32      58.913  85.668  86.236  1.00  0.00           C
ATOM    653  O   TRP A  32      60.044  85.969  86.595  1.00  0.00           O
ATOM    654  N   ILE A  33      58.724  84.798  85.226  1.00  0.00           N
ATOM    656  CA  ILE A  33      59.793  84.159  84.465  1.00  0.00           C
ATOM    658  CB  ILE A  33      59.233  83.049  83.566  1.00  0.00           C
ATOM    660  CG2 ILE A  33      59.854  83.009  82.146  1.00  0.00           C
ATOM    664  CG1 ILE A  33      59.354  81.659  84.245  1.00  0.00           C
ATOM    667  CD  ILE A  33      58.564  81.539  85.555  1.00  0.00           C
ATOM    671  C   ILE A  33      60.663  85.148  83.715  1.00  0.00           C
ATOM    672  O   ILE A  33      61.894  85.098  83.825  1.00  0.00           O
ATOM    673  N   SER A  34      60.064  86.108  82.985  1.00  0.00           N
ATOM    675  CA  SER A  34      60.753  87.178  82.285  1.00  0.00           C
ATOM    677  CB  SER A  34      59.833  87.988  81.336  1.00  0.00           C
ATOM    680  OG  SER A  34      59.373  87.178  80.256  1.00  0.00           O
ATOM    682  C   SER A  34      61.523  88.109  83.205  1.00  0.00           C
ATOM    683  O   SER A  34      62.713  88.359  82.995  1.00  0.00           O
ATOM    684  N   GLN A  35      60.913  88.589  84.315  1.00  0.00           N
ATOM    686  CA  GLN A  35      61.523  89.619  85.145  1.00  0.00           C
ATOM    688  CB  GLN A  35      60.493  90.218  86.166  1.00  0.00           C
ATOM    691  CG  GLN A  35      60.244  89.408  87.476  1.00  0.00           C
ATOM    694  CD  GLN A  35      59.433  90.208  88.505  1.00  0.00           C
ATOM    695  OE1 GLN A  35      58.674  91.129  88.195  1.00  0.00           O
ATOM    696  NE2 GLN A  35      59.593  89.839  89.805  1.00  0.00           N
ATOM    699  C   GLN A  35      62.734  89.079  85.926  1.00  0.00           C
ATOM    700  O   GLN A  35      63.583  89.809  86.415  1.00  0.00           O
ATOM    701  N   GLN A  36      62.814  87.748  86.066  1.00  0.00           N
ATOM    703  CA  GLN A  36      63.864  87.048  86.756  1.00  0.00           C
ATOM    705  CB  GLN A  36      63.223  85.869  87.505  1.00  0.00           C
ATOM    708  CG  GLN A  36      62.244  86.199  88.666  1.00  0.00           C
ATOM    711  CD  GLN A  36      62.973  86.479  89.965  1.00  0.00           C
ATOM    712  OE1 GLN A  36      63.703  85.619  90.465  1.00  0.00           O
ATOM    713  NE2 GLN A  36      62.754  87.669  90.555  1.00  0.00           N
ATOM    716  C   GLN A  36      64.953  86.559  85.807  1.00  0.00           C
ATOM    717  O   GLN A  36      66.114  86.409  86.215  1.00  0.00           O
ATOM    718  N   VAL A  37      64.674  86.369  84.496  1.00  0.00           N
ATOM    720  CA  VAL A  37      65.723  86.248  83.475  1.00  0.00           C
ATOM    722  CB  VAL A  37      65.244  85.878  82.066  1.00  0.00           C
ATOM    724  CG1 VAL A  37      66.333  86.078  80.995  1.00  0.00           C
ATOM    728  CG2 VAL A  37      64.873  84.399  82.046  1.00  0.00           C
ATOM    732  C   VAL A  37      66.564  87.498  83.426  1.00  0.00           C
ATOM    733  O   VAL A  37      67.793  87.409  83.405  1.00  0.00           O
ATOM    734  N   ASP A  38      65.904  88.659  83.495  1.00  0.00           N
ATOM    736  CA  ASP A  38      66.473  89.989  83.605  1.00  0.00           C
ATOM    738  CB  ASP A  38      65.343  91.048  83.456  1.00  0.00           C
ATOM    741  CG  ASP A  38      64.833  91.108  82.025  1.00  0.00           C
ATOM    742  OD1 ASP A  38      65.263  90.289  81.175  1.00  0.00           O
ATOM    743  OD2 ASP A  38      64.005  92.018  81.756  1.00  0.00           O
ATOM    744  C   ASP A  38      67.324  90.199  84.865  1.00  0.00           C
ATOM    745  O   ASP A  38      68.383  90.829  84.836  1.00  0.00           O
ATOM    746  N   VAL A  39      66.924  89.619  86.016  1.00  0.00           N
ATOM    748  CA  VAL A  39      67.793  89.459  87.186  1.00  0.00           C
ATOM    750  CB  VAL A  39      67.035  88.968  88.415  1.00  0.00           C
ATOM    752  CG1 VAL A  39      67.434  87.589  88.987  1.00  0.00           C
ATOM    756  CG2 VAL A  39      67.244  90.029  89.496  1.00  0.00           C
ATOM    760  C   VAL A  39      69.034  88.629  86.936  1.00  0.00           C
ATOM    761  O   VAL A  39      70.115  88.949  87.416  1.00  0.00           O
ATOM    762  N   GLY A  40      68.913  87.559  86.135  1.00  0.00           N
ATOM    764  CA  GLY A  40      70.053  86.808  85.646  1.00  0.00           C
ATOM    767  C   GLY A  40      70.053  85.418  86.166  1.00  0.00           C
ATOM    768  O   GLY A  40      70.654  85.129  87.206  1.00  0.00           O
ATOM    769  N   TYR A  41      69.373  84.499  85.445  1.00  0.00           N
ATOM    771  CA  TYR A  41      69.343  83.109  85.876  1.00  0.00           C
ATOM    773  CB  TYR A  41      68.043  82.589  86.535  1.00  0.00           C
ATOM    776  CG  TYR A  41      66.703  82.799  85.946  1.00  0.00           C
ATOM    777  CD1 TYR A  41      66.394  82.119  84.776  1.00  0.00           C
ATOM    779  CE1 TYR A  41      65.074  82.048  84.296  1.00  0.00           C
ATOM    781  CZ  TYR A  41      64.054  82.589  85.056  1.00  0.00           C
ATOM    782  OH  TYR A  41      62.723  82.589  84.615  1.00  0.00           O
ATOM    784  CD2 TYR A  41      65.654  83.319  86.715  1.00  0.00           C
ATOM    786  CE2 TYR A  41      64.334  83.149  86.285  1.00  0.00           C
ATOM    788  C   TYR A  41      70.174  82.069  85.135  1.00  0.00           C
ATOM    789  O   TYR A  41      71.284  81.889  85.616  1.00  0.00           O
ATOM    790  N   PRO A  42      69.803  81.309  84.086  1.00  0.00           N
ATOM    791  CD  PRO A  42      70.453  79.968  84.086  1.00  0.00           C
ATOM    794  CA  PRO A  42      69.703  81.848  82.726  1.00  0.00           C
ATOM    796  CB  PRO A  42      70.523  80.829  81.896  1.00  0.00           C
ATOM    799  CG  PRO A  42      70.514  79.499  82.656  1.00  0.00           C
ATOM    802  C   PRO A  42      68.363  81.768  82.036  1.00  0.00           C
ATOM    803  O   PRO A  42      68.005  82.648  81.255  1.00  0.00           O
ATOM    804  N   SER A  43      67.703  80.628  82.206  1.00  0.00           N
ATOM    806  CA  SER A  43      66.953  79.928  81.206  1.00  0.00           C
ATOM    808  CB  SER A  43      67.703  78.649  80.746  1.00  0.00           C
ATOM    811  OG  SER A  43      67.154  78.068  79.576  1.00  0.00           O
ATOM    813  C   SER A  43      65.785  79.409  81.936  1.00  0.00           C
ATOM    814  O   SER A  43      65.863  79.159  83.135  1.00  0.00           O
ATOM    815  N   VAL A  44      64.674  79.219  81.236  1.00  0.00           N
ATOM    817  CA  VAL A  44      63.583  78.519  81.826  1.00  0.00           C
ATOM    819  CB  VAL A  44      62.754  79.399  82.737  1.00  0.00           C
ATOM    821  CG1 VAL A  44      62.373  80.679  82.006  1.00  0.00           C
ATOM    825  CG2 VAL A  44      61.473  78.699  83.195  1.00  0.00           C
ATOM    829  C   VAL A  44      62.764  77.759  80.826  1.00  0.00           C
ATOM    830  O   VAL A  44      62.443  78.239  79.745  1.00  0.00           O
ATOM    831  N   ASN A  45      62.344  76.538  81.195  1.00  0.00           N
ATOM    833  CA  ASN A  45      61.234  75.888  80.565  1.00  0.00           C
ATOM    835  CB  ASN A  45      61.764  74.579  79.936  1.00  0.00           C
ATOM    838  CG  ASN A  45      60.753  73.998  78.965  1.00  0.00           C
ATOM    839  OD1 ASN A  45      59.674  73.559  79.376  1.00  0.00           O
ATOM    840  ND2 ASN A  45      61.064  74.029  77.656  1.00  0.00           N
ATOM    843  C   ASN A  45      60.194  75.699  81.675  1.00  0.00           C
ATOM    844  O   ASN A  45      60.584  75.519  82.796  1.00  0.00           O
ATOM    845  N   LEU A  46      58.854  75.748  81.476  1.00  0.00           N
ATOM    847  CA  LEU A  46      57.934  75.399  82.565  1.00  0.00           C
ATOM    849  CB  LEU A  46      57.424  76.619  83.376  1.00  0.00           C
ATOM    852  CG  LEU A  46      56.663  76.428  84.715  1.00  0.00           C
ATOM    854  CD1 LEU A  46      56.633  77.769  85.436  1.00  0.00           C
ATOM    858  CD2 LEU A  46      55.213  75.949  84.665  1.00  0.00           C
ATOM    862  C   LEU A  46      56.873  74.479  82.036  1.00  0.00           C
ATOM    863  O   LEU A  46      56.593  74.498  80.845  1.00  0.00           O
ATOM    864  N   LEU A  47      56.323  73.559  82.866  1.00  0.00           N
ATOM    866  CA  LEU A  47      55.314  72.608  82.445  1.00  0.00           C
ATOM    868  CB  LEU A  47      56.003  71.309  82.006  1.00  0.00           C
ATOM    871  CG  LEU A  47      55.194  70.479  81.016  1.00  0.00           C
ATOM    873  CD1 LEU A  47      56.083  69.379  80.415  1.00  0.00           C
ATOM    877  CD2 LEU A  47      53.934  69.889  81.646  1.00  0.00           C
ATOM    881  C   LEU A  47      54.303  72.339  83.566  1.00  0.00           C
ATOM    882  O   LEU A  47      54.574  71.589  84.506  1.00  0.00           O
ATOM    883  N   ILE A  48      53.064  72.858  83.456  1.00  0.00           N
ATOM    885  CA  ILE A  48      51.964  72.579  84.385  1.00  0.00           C
ATOM    887  CB  ILE A  48      51.073  73.809  84.725  1.00  0.00           C
ATOM    889  CG2 ILE A  48      49.854  73.428  85.625  1.00  0.00           C
ATOM    893  CG1 ILE A  48      51.824  74.979  85.385  1.00  0.00           C
ATOM    896  CD  ILE A  48      51.024  76.269  85.535  1.00  0.00           C
ATOM    900  C   ILE A  48      51.053  71.549  83.745  1.00  0.00           C
ATOM    901  O   ILE A  48      50.604  71.748  82.626  1.00  0.00           O
ATOM    902  N   ILE A  49      50.694  70.459  84.475  1.00  0.00           N
ATOM    904  CA  ILE A  49      49.473  69.708  84.195  1.00  0.00           C
ATOM    906  CB  ILE A  49      49.753  68.309  83.685  1.00  0.00           C
ATOM    908  CG2 ILE A  49      48.513  67.409  83.436  1.00  0.00           C
ATOM    912  CG1 ILE A  49      50.604  68.458  82.416  1.00  0.00           C
ATOM    915  CD  ILE A  49      50.434  67.329  81.436  1.00  0.00           C
ATOM    919  C   ILE A  49      48.594  69.659  85.425  1.00  0.00           C
ATOM    920  O   ILE A  49      49.064  69.528  86.555  1.00  0.00           O
ATOM    921  N   LYS A  50      47.263  69.689  85.226  1.00  0.00           N
ATOM    923  CA  LYS A  50      46.283  69.339  86.215  1.00  0.00           C
ATOM    925  CB  LYS A  50      45.824  70.549  87.066  1.00  0.00           C
ATOM    928  CG  LYS A  50      44.753  70.248  88.116  1.00  0.00           C
ATOM    931  CD  LYS A  50      44.494  71.409  89.105  1.00  0.00           C
ATOM    934  CE  LYS A  50      43.104  71.309  89.755  1.00  0.00           C
ATOM    937  NZ  LYS A  50      43.034  71.989  91.066  1.00  0.00           N
ATOM    941  C   LYS A  50      45.143  68.668  85.455  1.00  0.00           C
ATOM    942  O   LYS A  50      44.924  68.949  84.285  1.00  0.00           O
ATOM    943  N   ASP A  51      44.464  67.689  86.086  1.00  0.00           N
ATOM    945  CA  ASP A  51      43.293  67.019  85.525  1.00  0.00           C
ATOM    947  CB  ASP A  51      42.074  67.979  85.516  1.00  0.00           C
ATOM    950  CG  ASP A  51      41.764  68.419  86.945  1.00  0.00           C
ATOM    951  OD1 ASP A  51      41.814  67.538  87.845  1.00  0.00           O
ATOM    952  OD2 ASP A  51      41.434  69.609  87.176  1.00  0.00           O
ATOM    953  C   ASP A  51      43.524  66.219  84.235  1.00  0.00           C
ATOM    954  O   ASP A  51      42.643  66.019  83.415  1.00  0.00           O
ATOM    955  N   ASN A  52      44.785  65.759  84.035  1.00  0.00           N
ATOM    957  CA  ASN A  52      45.264  65.119  82.815  1.00  0.00           C
ATOM    959  CB  ASN A  52      44.473  63.848  82.456  1.00  0.00           C
ATOM    962  CG  ASN A  52      44.494  62.899  83.645  1.00  0.00           C
ATOM    963  OD1 ASN A  52      45.574  62.599  84.156  1.00  0.00           O
ATOM    964  ND2 ASN A  52      43.314  62.479  84.146  1.00  0.00           N
ATOM    967  C   ASN A  52      45.354  66.049  81.616  1.00  0.00           C
ATOM    968  O   ASN A  52      45.464  65.608  80.476  1.00  0.00           O
ATOM    969  N   GLN A  53      45.324  67.369  81.855  1.00  0.00           N
ATOM    971  CA  GLN A  53      45.324  68.379  80.835  1.00  0.00           C
ATOM    973  CB  GLN A  53      44.033  69.219  80.946  1.00  0.00           C
ATOM    976  CG  GLN A  53      42.744  68.428  80.676  1.00  0.00           C
ATOM    979  CD  GLN A  53      42.843  67.858  79.266  1.00  0.00           C
ATOM    980  OE1 GLN A  53      43.084  68.608  78.315  1.00  0.00           O
ATOM    981  NE2 GLN A  53      42.734  66.529  79.126  1.00  0.00           N
ATOM    984  C   GLN A  53      46.514  69.288  81.026  1.00  0.00           C
ATOM    985  O   GLN A  53      46.843  69.649  82.165  1.00  0.00           O
ATOM    986  N   ILE A  54      47.215  69.649  79.936  1.00  0.00           N
ATOM    988  CA  ILE A  54      48.383  70.498  80.005  1.00  0.00           C
ATOM    990  CB  ILE A  54      49.483  70.159  79.015  1.00  0.00           C
ATOM    992  CG2 ILE A  54      49.144  70.619  77.586  1.00  0.00           C
ATOM    996  CG1 ILE A  54      50.854  70.719  79.425  1.00  0.00           C
ATOM    999  CD  ILE A  54      51.944  69.818  78.885  1.00  0.00           C
ATOM   1003  C   ILE A  54      47.983  71.949  79.906  1.00  0.00           C
ATOM   1004  O   ILE A  54      47.144  72.348  79.105  1.00  0.00           O
ATOM   1005  N   VAL A  55      48.543  72.719  80.845  1.00  0.00           N
ATOM   1007  CA  VAL A  55      48.023  73.959  81.376  1.00  0.00           C
ATOM   1009  CB  VAL A  55      48.014  73.829  82.896  1.00  0.00           C
ATOM   1011  CG1 VAL A  55      47.663  75.149  83.586  1.00  0.00           C
ATOM   1015  CG2 VAL A  55      47.093  72.709  83.365  1.00  0.00           C
ATOM   1019  C   VAL A  55      49.014  75.049  81.055  1.00  0.00           C
ATOM   1020  O   VAL A  55      48.674  76.168  80.667  1.00  0.00           O
ATOM   1021  N   TYR A  56      50.293  74.729  81.195  1.00  0.00           N
ATOM   1023  CA  TYR A  56      51.323  75.649  80.835  1.00  0.00           C
ATOM   1025  CB  TYR A  56      51.694  76.538  82.046  1.00  0.00           C
ATOM   1028  CG  TYR A  56      52.723  77.589  81.756  1.00  0.00           C
ATOM   1029  CD1 TYR A  56      52.433  78.969  81.805  1.00  0.00           C
ATOM   1031  CE1 TYR A  56      53.465  79.919  81.686  1.00  0.00           C
ATOM   1033  CZ  TYR A  56      54.785  79.479  81.506  1.00  0.00           C
ATOM   1034  OH  TYR A  56      55.883  80.348  81.605  1.00  0.00           O
ATOM   1036  CD2 TYR A  56      54.043  77.189  81.525  1.00  0.00           C
ATOM   1038  CE2 TYR A  56      55.044  78.138  81.315  1.00  0.00           C
ATOM   1040  C   TYR A  56      52.463  74.799  80.336  1.00  0.00           C
ATOM   1041  O   TYR A  56      52.754  73.729  80.855  1.00  0.00           O
ATOM   1042  N   ARG A  57      53.093  75.299  79.275  1.00  0.00           N
ATOM   1044  CA  ARG A  57      54.324  74.848  78.726  1.00  0.00           C
ATOM   1046  CB  ARG A  57      54.124  73.829  77.576  1.00  0.00           C
ATOM   1049  CG  ARG A  57      54.324  72.389  78.046  1.00  0.00           C
ATOM   1052  CD  ARG A  57      54.174  71.358  76.936  1.00  0.00           C
ATOM   1055  NE  ARG A  57      55.133  70.248  77.235  1.00  0.00           N
ATOM   1057  CZ  ARG A  57      54.914  68.959  77.025  1.00  0.00           C
ATOM   1058  NH1 ARG A  57      53.734  68.519  76.675  1.00  0.00           N
ATOM   1061  NH2 ARG A  57      55.883  68.079  77.165  1.00  0.00           N
ATOM   1064  C   ARG A  57      55.044  76.089  78.266  1.00  0.00           C
ATOM   1065  O   ARG A  57      54.473  76.969  77.635  1.00  0.00           O
ATOM   1066  N   LYS A  58      56.333  76.259  78.525  1.00  0.00           N
ATOM   1068  CA  LYS A  58      57.003  77.369  77.876  1.00  0.00           C
ATOM   1070  CB  LYS A  58      56.754  78.738  78.565  1.00  0.00           C
ATOM   1073  CG  LYS A  58      57.233  79.989  77.815  1.00  0.00           C
ATOM   1076  CD  LYS A  58      56.203  81.129  77.925  1.00  0.00           C
ATOM   1079  CE  LYS A  58      56.743  82.568  77.866  1.00  0.00           C
ATOM   1082  NZ  LYS A  58      55.623  83.499  77.605  1.00  0.00           N
ATOM   1086  C   LYS A  58      58.443  77.059  77.876  1.00  0.00           C
ATOM   1087  O   LYS A  58      58.883  76.319  78.735  1.00  0.00           O
ATOM   1088  N   ALA A  59      59.194  77.639  76.946  1.00  0.00           N
ATOM   1090  CA  ALA A  59      60.593  77.878  77.095  1.00  0.00           C
ATOM   1092  CB  ALA A  59      61.364  77.129  76.006  1.00  0.00           C
ATOM   1096  C   ALA A  59      60.803  79.388  76.995  1.00  0.00           C
ATOM   1097  O   ALA A  59      60.093  80.089  76.275  1.00  0.00           O
ATOM   1098  N   TRP A  60      61.733  79.928  77.785  1.00  0.00           N
ATOM   1100  CA  TRP A  60      62.093  81.328  77.765  1.00  0.00           C
ATOM   1102  CB  TRP A  60      61.174  82.128  78.726  1.00  0.00           C
ATOM   1105  CG  TRP A  60      61.473  83.578  78.815  1.00  0.00           C
ATOM   1106  CD1 TRP A  60      62.163  84.229  79.805  1.00  0.00           C
ATOM   1108  NE1 TRP A  60      62.293  85.558  79.465  1.00  0.00           N
ATOM   1110  CE2 TRP A  60      61.674  85.788  78.285  1.00  0.00           C
ATOM   1111  CD2 TRP A  60      61.154  84.558  77.826  1.00  0.00           C
ATOM   1112  CE3 TRP A  60      60.483  84.499  76.605  1.00  0.00           C
ATOM   1114  CZ3 TRP A  60      60.304  85.679  75.885  1.00  0.00           C
ATOM   1116  CZ2 TRP A  60      61.504  86.969  77.565  1.00  0.00           C
ATOM   1118  CH2 TRP A  60      60.793  86.899  76.366  1.00  0.00           C
ATOM   1120  C   TRP A  60      63.573  81.409  78.175  1.00  0.00           C
ATOM   1121  O   TRP A  60      64.064  80.518  78.855  1.00  0.00           O
ATOM   1122  N   GLY A  61      64.334  82.428  77.745  1.00  0.00           N
ATOM   1124  CA  GLY A  61      65.785  82.458  78.016  1.00  0.00           C
ATOM   1127  C   GLY A  61      66.604  81.409  77.285  1.00  0.00           C
ATOM   1128  O   GLY A  61      66.133  80.719  76.385  1.00  0.00           O
ATOM   1129  N   ALA A  62      67.895  81.318  77.625  1.00  0.00           N
ATOM   1131  CA  ALA A  62      68.854  80.579  76.835  1.00  0.00           C
ATOM   1133  CB  ALA A  62      69.733  81.609  76.125  1.00  0.00           C
ATOM   1137  C   ALA A  62      69.623  79.609  77.726  1.00  0.00           C
ATOM   1138  O   ALA A  62      69.924  79.919  78.855  1.00  0.00           O
ATOM   1139  N   ALA A  63      69.883  78.379  77.285  1.00  0.00           N
ATOM   1141  CA  ALA A  63      70.223  77.229  78.085  1.00  0.00           C
ATOM   1143  CB  ALA A  63      69.943  75.969  77.245  1.00  0.00           C
ATOM   1147  C   ALA A  63      71.633  77.178  78.686  1.00  0.00           C
ATOM   1148  O   ALA A  63      71.863  76.488  79.656  1.00  0.00           O
ATOM   1149  N   LYS A  64      72.644  77.919  78.205  1.00  0.00           N
ATOM   1151  CA  LYS A  64      73.913  77.959  78.925  1.00  0.00           C
ATOM   1153  CB  LYS A  64      75.044  77.869  77.866  1.00  0.00           C
ATOM   1156  CG  LYS A  64      76.403  77.418  78.406  1.00  0.00           C
ATOM   1159  CD  LYS A  64      77.044  76.129  77.885  1.00  0.00           C
ATOM   1162  CE  LYS A  64      78.513  76.119  78.376  1.00  0.00           C
ATOM   1165  NZ  LYS A  64      79.273  74.918  77.986  1.00  0.00           N
ATOM   1169  C   LYS A  64      73.824  79.189  79.875  1.00  0.00           C
ATOM   1170  O   LYS A  64      72.883  79.949  79.766  1.00  0.00           O
ATOM   1171  N   LYS A  65      74.724  79.458  80.855  1.00  0.00           N
ATOM   1173  CA  LYS A  65      74.824  80.788  81.446  1.00  0.00           C
ATOM   1175  CB  LYS A  65      73.953  80.978  82.705  1.00  0.00           C
ATOM   1178  CG  LYS A  65      73.434  82.409  83.006  1.00  0.00           C
ATOM   1181  CD  LYS A  65      74.413  83.548  82.796  1.00  0.00           C
ATOM   1184  CE  LYS A  65      73.883  84.919  83.215  1.00  0.00           C
ATOM   1187  NZ  LYS A  65      72.824  85.388  82.295  1.00  0.00           N
ATOM   1191  C   LYS A  65      76.254  81.048  81.906  1.00  0.00           C
ATOM   1192  O   LYS A  65      76.793  80.318  82.737  1.00  0.00           O
ATOM   1193  N   TYR A  66      76.895  82.139  81.436  1.00  0.00           N
ATOM   1195  CA  TYR A  66      78.064  82.778  82.036  1.00  0.00           C
ATOM   1197  CB  TYR A  66      79.363  82.608  81.185  1.00  0.00           C
ATOM   1200  CG  TYR A  66      80.064  81.269  81.395  1.00  0.00           C
ATOM   1201  CD1 TYR A  66      79.404  80.059  81.175  1.00  0.00           C
ATOM   1203  CE1 TYR A  66      80.023  78.819  81.325  1.00  0.00           C
ATOM   1205  CZ  TYR A  66      81.365  78.769  81.665  1.00  0.00           C
ATOM   1206  OH  TYR A  66      81.973  77.499  81.775  1.00  0.00           O
ATOM   1208  CD2 TYR A  66      81.423  81.199  81.735  1.00  0.00           C
ATOM   1210  CE2 TYR A  66      82.074  79.958  81.875  1.00  0.00           C
ATOM   1212  C   TYR A  66      77.714  84.259  82.235  1.00  0.00           C
ATOM   1213  O   TYR A  66      76.854  84.788  81.535  1.00  0.00           O
ATOM   1214  N   ASP A  67      78.285  84.919  83.286  1.00  0.00           N
ATOM   1216  CA  ASP A  67      77.943  86.279  83.685  1.00  0.00           C
ATOM   1218  CB  ASP A  67      78.314  86.579  85.186  1.00  0.00           C
ATOM   1221  CG  ASP A  67      77.574  87.809  85.725  1.00  0.00           C
ATOM   1222  OD1 ASP A  67      78.223  88.699  86.325  1.00  0.00           O
ATOM   1223  OD2 ASP A  67      76.324  87.869  85.546  1.00  0.00           O
ATOM   1224  C   ASP A  67      78.633  87.309  82.796  1.00  0.00           C
ATOM   1225  O   ASP A  67      79.514  87.009  81.996  1.00  0.00           O
ATOM   1226  N   GLY A  68      78.233  88.578  82.945  1.00  0.00           N
ATOM   1228  CA  GLY A  68      78.833  89.688  82.245  1.00  0.00           C
ATOM   1231  C   GLY A  68      77.793  90.449  81.495  1.00  0.00           C
ATOM   1232  O   GLY A  68      76.583  90.278  81.675  1.00  0.00           O
ATOM   1233  N   SER A  69      78.273  91.318  80.595  1.00  0.00           N
ATOM   1235  CA  SER A  69      77.424  91.988  79.626  1.00  0.00           C
ATOM   1237  CB  SER A  69      78.043  93.308  79.126  1.00  0.00           C
ATOM   1240  OG  SER A  69      79.325  93.158  78.516  1.00  0.00           O
ATOM   1242  C   SER A  69      77.104  91.099  78.465  1.00  0.00           C
ATOM   1243  O   SER A  69      76.074  91.239  77.796  1.00  0.00           O
ATOM   1244  N   VAL A  70      77.934  90.059  78.275  1.00  0.00           N
ATOM   1246  CA  VAL A  70      77.523  88.879  77.565  1.00  0.00           C
ATOM   1248  CB  VAL A  70      78.633  87.859  77.355  1.00  0.00           C
ATOM   1250  CG1 VAL A  70      79.715  88.548  76.515  1.00  0.00           C
ATOM   1254  CG2 VAL A  70      79.145  87.288  78.686  1.00  0.00           C
ATOM   1258  C   VAL A  70      76.365  88.209  78.215  1.00  0.00           C
ATOM   1259  O   VAL A  70      76.254  87.988  79.425  1.00  0.00           O
ATOM   1260  N   LEU A  71      75.434  87.778  77.375  1.00  0.00           N
ATOM   1262  CA  LEU A  71      74.733  86.568  77.646  1.00  0.00           C
ATOM   1264  CB  LEU A  71      73.383  86.409  76.845  1.00  0.00           C
ATOM   1267  CG  LEU A  71      72.934  87.358  75.725  1.00  0.00           C
ATOM   1269  CD1 LEU A  71      74.013  87.708  74.686  1.00  0.00           C
ATOM   1273  CD2 LEU A  71      71.764  86.689  74.985  1.00  0.00           C
ATOM   1277  C   LEU A  71      75.715  85.399  77.436  1.00  0.00           C
ATOM   1278  O   LEU A  71      76.244  85.218  76.346  1.00  0.00           O
ATOM   1279  N   MET A  72      75.924  84.529  78.446  1.00  0.00           N
ATOM   1281  CA  MET A  72      75.364  83.198  78.296  1.00  0.00           C
ATOM   1283  CB  MET A  72      73.953  83.308  77.635  1.00  0.00           C
ATOM   1286  CG  MET A  72      72.814  82.328  77.925  1.00  0.00           C
ATOM   1289  SD  MET A  72      71.833  82.759  79.416  1.00  0.00           S
ATOM   1290  CE  MET A  72      71.144  84.399  79.065  1.00  0.00           C
ATOM   1294  C   MET A  72      76.254  82.249  77.495  1.00  0.00           C
ATOM   1295  O   MET A  72      75.703  81.279  76.975  1.00  0.00           O
ATOM   1296  N   GLU A  73      77.604  82.458  77.425  1.00  0.00           N
ATOM   1298  CA  GLU A  73      78.644  81.659  76.736  1.00  0.00           C
ATOM   1300  CB  GLU A  73      79.715  81.029  77.686  1.00  0.00           C
ATOM   1303  CG  GLU A  73      81.003  80.499  76.975  1.00  0.00           C
ATOM   1306  CD  GLU A  73      81.593  79.219  77.576  1.00  0.00           C
ATOM   1307  OE1 GLU A  73      80.824  78.388  78.135  1.00  0.00           O
ATOM   1308  OE2 GLU A  73      82.824  78.998  77.436  1.00  0.00           O
ATOM   1309  C   GLU A  73      78.145  80.528  75.826  1.00  0.00           C
ATOM   1310  O   GLU A  73      77.824  79.458  76.336  1.00  0.00           O
ATOM   1311  N   GLN A  74      78.043  80.779  74.506  1.00  0.00           N
ATOM   1313  CA  GLN A  74      77.273  80.038  73.516  1.00  0.00           C
ATOM   1315  CB  GLN A  74      76.755  78.639  73.995  1.00  0.00           C
ATOM   1318  CG  GLN A  74      76.233  77.699  72.896  1.00  0.00           C
ATOM   1321  CD  GLN A  74      77.244  77.488  71.775  1.00  0.00           C
ATOM   1322  OE1 GLN A  74      76.924  77.608  70.585  1.00  0.00           O
ATOM   1323  NE2 GLN A  74      78.494  77.199  72.165  1.00  0.00           N
ATOM   1326  C   GLN A  74      76.083  80.849  72.975  1.00  0.00           C
ATOM   1327  O   GLN A  74      75.803  80.798  71.775  1.00  0.00           O
ATOM   1328  N   PRO A  75      75.383  81.628  73.815  1.00  0.00           N
ATOM   1329  CD  PRO A  75      75.953  82.988  74.015  1.00  0.00           C
ATOM   1332  CA  PRO A  75      73.924  81.768  73.726  1.00  0.00           C
ATOM   1334  CB  PRO A  75      73.674  83.189  73.205  1.00  0.00           C
ATOM   1337  CG  PRO A  75      74.814  83.998  73.815  1.00  0.00           C
ATOM   1340  C   PRO A  75      73.093  80.719  72.995  1.00  0.00           C
ATOM   1341  O   PRO A  75      72.383  81.038  72.046  1.00  0.00           O
ATOM   1342  N   VAL A  76      73.123  79.458  73.465  1.00  0.00           N
ATOM   1344  CA  VAL A  76      72.215  78.428  72.995  1.00  0.00           C
ATOM   1346  CB  VAL A  76      72.755  77.028  73.275  1.00  0.00           C
ATOM   1348  CG1 VAL A  76      73.035  76.779  74.766  1.00  0.00           C
ATOM   1352  CG2 VAL A  76      71.803  75.969  72.705  1.00  0.00           C
ATOM   1356  C   VAL A  76      70.863  78.608  73.656  1.00  0.00           C
ATOM   1357  O   VAL A  76      70.794  78.879  74.845  1.00  0.00           O
ATOM   1358  N   LYS A  77      69.744  78.489  72.916  1.00  0.00           N
ATOM   1360  CA  LYS A  77      68.404  78.629  73.465  1.00  0.00           C
ATOM   1362  CB  LYS A  77      67.343  78.869  72.366  1.00  0.00           C
ATOM   1365  CG  LYS A  77      67.364  80.318  71.876  1.00  0.00           C
ATOM   1368  CD  LYS A  77      66.484  80.569  70.646  1.00  0.00           C
ATOM   1371  CE  LYS A  77      65.004  80.229  70.785  1.00  0.00           C
ATOM   1374  NZ  LYS A  77      64.293  80.378  69.506  1.00  0.00           N
ATOM   1378  C   LYS A  77      67.943  77.579  74.465  1.00  0.00           C
ATOM   1379  O   LYS A  77      68.343  76.419  74.406  1.00  0.00           O
ATOM   1380  N   ALA A  78      67.044  77.959  75.405  1.00  0.00           N
ATOM   1382  CA  ALA A  78      66.244  76.989  76.135  1.00  0.00           C
ATOM   1384  CB  ALA A  78      65.403  77.598  77.266  1.00  0.00           C
ATOM   1388  C   ALA A  78      65.324  76.238  75.205  1.00  0.00           C
ATOM   1389  O   ALA A  78      64.693  76.839  74.345  1.00  0.00           O
ATOM   1390  N   THR A  79      65.203  74.918  75.385  1.00  0.00           N
ATOM   1392  CA  THR A  79      64.233  74.119  74.686  1.00  0.00           C
ATOM   1394  CB  THR A  79      64.733  73.409  73.396  1.00  0.00           C
ATOM   1396  OG1 THR A  79      65.494  72.229  73.616  1.00  0.00           O
ATOM   1398  CG2 THR A  79      65.575  74.358  72.525  1.00  0.00           C
ATOM   1402  C   THR A  79      63.804  73.178  75.775  1.00  0.00           C
ATOM   1403  O   THR A  79      64.174  73.339  76.936  1.00  0.00           O
ATOM   1404  N   THR A  80      62.964  72.189  75.465  1.00  0.00           N
ATOM   1406  CA  THR A  80      62.494  71.179  76.406  1.00  0.00           C
ATOM   1408  CB  THR A  80      61.053  70.839  76.086  1.00  0.00           C
ATOM   1410  OG1 THR A  80      60.413  70.049  77.076  1.00  0.00           O
ATOM   1412  CG2 THR A  80      60.933  70.139  74.726  1.00  0.00           C
ATOM   1416  C   THR A  80      63.343  69.929  76.326  1.00  0.00           C
ATOM   1417  O   THR A  80      63.183  68.988  77.105  1.00  0.00           O
ATOM   1418  N   GLY A  81      64.314  69.918  75.385  1.00  0.00           N
ATOM   1420  CA  GLY A  81      65.284  68.848  75.175  1.00  0.00           C
ATOM   1423  C   GLY A  81      66.624  69.199  75.766  1.00  0.00           C
ATOM   1424  O   GLY A  81      67.574  68.419  75.675  1.00  0.00           O
ATOM   1425  N   THR A  82      66.733  70.399  76.355  1.00  0.00           N
ATOM   1427  CA  THR A  82      67.924  70.839  77.076  1.00  0.00           C
ATOM   1429  CB  THR A  82      68.083  72.369  77.186  1.00  0.00           C
ATOM   1431  OG1 THR A  82      67.074  73.019  77.955  1.00  0.00           O
ATOM   1433  CG2 THR A  82      68.014  72.998  75.796  1.00  0.00           C
ATOM   1437  C   THR A  82      68.064  70.098  78.396  1.00  0.00           C
ATOM   1438  O   THR A  82      67.064  69.839  79.076  1.00  0.00           O
ATOM   1439  N   LEU A  83      69.303  69.729  78.765  1.00  0.00           N
ATOM   1441  CA  LEU A  83      69.604  68.639  79.675  1.00  0.00           C
ATOM   1443  CB  LEU A  83      70.514  67.629  78.925  1.00  0.00           C
ATOM   1446  CG  LEU A  83      70.785  66.229  79.546  1.00  0.00           C
ATOM   1448  CD1 LEU A  83      70.744  66.159  81.055  1.00  0.00           C
ATOM   1452  CD2 LEU A  83      69.854  65.119  79.055  1.00  0.00           C
ATOM   1456  C   LEU A  83      70.284  69.229  80.915  1.00  0.00           C
ATOM   1457  O   LEU A  83      71.273  69.958  80.845  1.00  0.00           O
ATOM   1458  N   TYR A  84      69.744  68.969  82.115  1.00  0.00           N
ATOM   1460  CA  TYR A  84      70.144  69.599  83.355  1.00  0.00           C
ATOM   1462  CB  TYR A  84      68.994  70.399  84.006  1.00  0.00           C
ATOM   1465  CG  TYR A  84      68.483  71.519  83.116  1.00  0.00           C
ATOM   1466  CD1 TYR A  84      67.674  71.229  82.006  1.00  0.00           C
ATOM   1468  CE1 TYR A  84      67.023  72.239  81.296  1.00  0.00           C
ATOM   1470  CZ  TYR A  84      67.193  73.568  81.656  1.00  0.00           C
ATOM   1471  OH  TYR A  84      66.583  74.579  80.886  1.00  0.00           O
ATOM   1473  CD2 TYR A  84      68.614  72.869  83.495  1.00  0.00           C
ATOM   1475  CE2 TYR A  84      67.973  73.889  82.766  1.00  0.00           C
ATOM   1477  C   TYR A  84      70.604  68.528  84.326  1.00  0.00           C
ATOM   1478  O   TYR A  84      70.273  67.358  84.205  1.00  0.00           O
ATOM   1479  N   ASP A  85      71.413  68.919  85.336  1.00  0.00           N
ATOM   1481  CA  ASP A  85      71.873  68.049  86.415  1.00  0.00           C
ATOM   1483  CB  ASP A  85      73.154  68.659  87.095  1.00  0.00           C
ATOM   1486  CG  ASP A  85      73.803  67.909  88.256  1.00  0.00           C
ATOM   1487  OD1 ASP A  85      73.194  67.038  88.895  1.00  0.00           O
ATOM   1488  OD2 ASP A  85      74.953  68.278  88.635  1.00  0.00           O
ATOM   1489  C   ASP A  85      70.715  67.899  87.385  1.00  0.00           C
ATOM   1490  O   ASP A  85      70.234  68.889  87.936  1.00  0.00           O
ATOM   1491  N   LEU A  86      70.255  66.678  87.626  1.00  0.00           N
ATOM   1493  CA  LEU A  86      69.404  66.379  88.745  1.00  0.00           C
ATOM   1495  CB  LEU A  86      68.253  65.349  88.545  1.00  0.00           C
ATOM   1498  CG  LEU A  86      68.294  64.589  87.215  1.00  0.00           C
ATOM   1500  CD1 LEU A  86      67.504  63.278  87.215  1.00  0.00           C
ATOM   1504  CD2 LEU A  86      67.723  65.449  86.125  1.00  0.00           C
ATOM   1508  C   LEU A  86      70.314  65.869  89.816  1.00  0.00           C
ATOM   1509  O   LEU A  86      70.434  64.678  90.046  1.00  0.00           O
ATOM   1510  N   ALA A  87      70.924  66.799  90.576  1.00  0.00           N
ATOM   1512  CA  ALA A  87      71.693  66.488  91.745  1.00  0.00           C
ATOM   1514  CB  ALA A  87      72.193  67.809  92.365  1.00  0.00           C
ATOM   1518  C   ALA A  87      70.894  65.689  92.766  1.00  0.00           C
ATOM   1519  O   ALA A  87      70.744  64.479  92.705  1.00  0.00           O
ATOM   1520  N   SER A  88      70.284  66.358  93.726  1.00  0.00           N
ATOM   1522  CA  SER A  88      69.613  65.638  94.776  1.00  0.00           C
ATOM   1524  CB  SER A  88      69.404  66.559  95.975  1.00  0.00           C
ATOM   1527  OG  SER A  88      70.663  66.858  96.586  1.00  0.00           O
ATOM   1529  C   SER A  88      68.343  64.918  94.355  1.00  0.00           C
ATOM   1530  O   SER A  88      67.983  63.909  94.956  1.00  0.00           O
ATOM   1531  N   ASN A  89      67.693  65.329  93.256  1.00  0.00           N
ATOM   1533  CA  ASN A  89      66.484  64.689  92.796  1.00  0.00           C
ATOM   1535  CB  ASN A  89      65.803  65.409  91.635  1.00  0.00           C
ATOM   1538  CG  ASN A  89      65.184  66.699  92.066  1.00  0.00           C
ATOM   1539  OD1 ASN A  89      64.293  66.748  92.915  1.00  0.00           O
ATOM   1540  ND2 ASN A  89      65.613  67.788  91.425  1.00  0.00           N
ATOM   1543  C   ASN A  89      66.684  63.249  92.385  1.00  0.00           C
ATOM   1544  O   ASN A  89      65.764  62.439  92.486  1.00  0.00           O
ATOM   1545  N   THR A  90      67.934  62.858  92.036  1.00  0.00           N
ATOM   1547  CA  THR A  90      68.373  61.479  91.805  1.00  0.00           C
ATOM   1549  CB  THR A  90      69.883  61.269  91.785  1.00  0.00           C
ATOM   1551  OG1 THR A  90      70.543  62.109  90.855  1.00  0.00           O
ATOM   1553  CG2 THR A  90      70.214  59.849  91.306  1.00  0.00           C
ATOM   1557  C   THR A  90      67.864  60.509  92.866  1.00  0.00           C
ATOM   1558  O   THR A  90      67.483  59.378  92.556  1.00  0.00           O
ATOM   1559  N   LYS A  91      67.763  60.978  94.146  1.00  0.00           N
ATOM   1561  CA  LYS A  91      67.215  60.248  95.275  1.00  0.00           C
ATOM   1563  CB  LYS A  91      67.053  61.159  96.525  1.00  0.00           C
ATOM   1566  CG  LYS A  91      68.264  61.209  97.465  1.00  0.00           C
ATOM   1569  CD  LYS A  91      69.395  62.158  97.066  1.00  0.00           C
ATOM   1572  CE  LYS A  91      69.333  63.538  97.737  1.00  0.00           C
ATOM   1575  NZ  LYS A  91      70.654  64.199  97.585  1.00  0.00           N
ATOM   1579  C   LYS A  91      65.904  59.539  95.025  1.00  0.00           C
ATOM   1580  O   LYS A  91      65.744  58.389  95.425  1.00  0.00           O
ATOM   1581  N   MET A  92      64.943  60.189  94.345  1.00  0.00           N
ATOM   1583  CA  MET A  92      63.633  59.629  94.086  1.00  0.00           C
ATOM   1585  CB  MET A  92      62.744  60.679  93.365  1.00  0.00           C
ATOM   1588  CG  MET A  92      61.294  60.229  93.125  1.00  0.00           C
ATOM   1591  SD  MET A  92      60.514  60.749  91.586  1.00  0.00           S
ATOM   1592  CE  MET A  92      59.453  59.279  91.495  1.00  0.00           C
ATOM   1596  C   MET A  92      63.713  58.369  93.237  1.00  0.00           C
ATOM   1597  O   MET A  92      63.113  57.339  93.526  1.00  0.00           O
ATOM   1598  N   TYR A  93      64.465  58.369  92.146  1.00  0.00           N
ATOM   1600  CA  TYR A  93      64.005  57.689  90.956  1.00  0.00           C
ATOM   1602  CB  TYR A  93      64.145  58.749  89.865  1.00  0.00           C
ATOM   1605  CG  TYR A  93      64.233  58.338  88.436  1.00  0.00           C
ATOM   1606  CD1 TYR A  93      65.314  58.819  87.675  1.00  0.00           C
ATOM   1608  CE1 TYR A  93      65.383  58.559  86.315  1.00  0.00           C
ATOM   1610  CZ  TYR A  93      64.343  57.869  85.695  1.00  0.00           C
ATOM   1611  OH  TYR A  93      64.363  57.759  84.305  1.00  0.00           O
ATOM   1613  CD2 TYR A  93      63.233  57.579  87.826  1.00  0.00           C
ATOM   1615  CE2 TYR A  93      63.273  57.369  86.436  1.00  0.00           C
ATOM   1617  C   TYR A  93      64.773  56.449  90.635  1.00  0.00           C
ATOM   1618  O   TYR A  93      64.255  55.339  90.595  1.00  0.00           O
ATOM   1619  N   ALA A  94      66.093  56.628  90.445  1.00  0.00           N
ATOM   1621  CA  ALA A  94      67.003  55.559  90.156  1.00  0.00           C
ATOM   1623  CB  ALA A  94      68.194  56.099  89.335  1.00  0.00           C
ATOM   1627  C   ALA A  94      67.534  55.019  91.436  1.00  0.00           C
ATOM   1628  O   ALA A  94      68.474  54.239  91.476  1.00  0.00           O
ATOM   1629  N   THR A  95      66.934  55.448  92.546  1.00  0.00           N
ATOM   1631  CA  THR A  95      67.383  55.019  93.836  1.00  0.00           C
ATOM   1633  CB  THR A  95      68.503  55.929  94.335  1.00  0.00           C
ATOM   1635  OG1 THR A  95      68.215  56.689  95.485  1.00  0.00           O
ATOM   1637  CG2 THR A  95      69.674  54.999  94.646  1.00  0.00           C
ATOM   1641  C   THR A  95      66.193  54.699  94.686  1.00  0.00           C
ATOM   1642  O   THR A  95      65.934  53.499  94.826  1.00  0.00           O
ATOM   1643  N   ASN A  96      65.403  55.649  95.237  1.00  0.00           N
ATOM   1645  CA  ASN A  96      64.233  55.279  96.035  1.00  0.00           C
ATOM   1647  CB  ASN A  96      63.524  56.529  96.656  1.00  0.00           C
ATOM   1650  CG  ASN A  96      62.215  56.239  97.406  1.00  0.00           C
ATOM   1651  OD1 ASN A  96      61.174  56.839  97.155  1.00  0.00           O
ATOM   1652  ND2 ASN A  96      62.263  55.299  98.376  1.00  0.00           N
ATOM   1655  C   ASN A  96      63.273  54.349  95.296  1.00  0.00           C
ATOM   1656  O   ASN A  96      63.023  53.249  95.756  1.00  0.00           O
ATOM   1657  N   PHE A  97      62.783  54.709  94.095  1.00  0.00           N
ATOM   1659  CA  PHE A  97      61.953  53.829  93.286  1.00  0.00           C
ATOM   1661  CB  PHE A  97      61.183  54.588  92.165  1.00  0.00           C
ATOM   1664  CG  PHE A  97      60.104  55.309  92.906  1.00  0.00           C
ATOM   1665  CD1 PHE A  97      59.084  54.599  93.545  1.00  0.00           C
ATOM   1667  CE1 PHE A  97      58.383  55.189  94.605  1.00  0.00           C
ATOM   1669  CZ  PHE A  97      58.693  56.489  95.015  1.00  0.00           C
ATOM   1671  CD2 PHE A  97      60.283  56.649  93.205  1.00  0.00           C
ATOM   1673  CE2 PHE A  97      59.623  57.239  94.285  1.00  0.00           C
ATOM   1675  C   PHE A  97      62.564  52.559  92.766  1.00  0.00           C
ATOM   1676  O   PHE A  97      61.913  51.509  92.737  1.00  0.00           O
ATOM   1677  N   ALA A  98      63.843  52.579  92.365  1.00  0.00           N
ATOM   1679  CA  ALA A  98      64.544  51.389  91.917  1.00  0.00           C
ATOM   1681  CB  ALA A  98      65.983  51.799  91.565  1.00  0.00           C
ATOM   1685  C   ALA A  98      64.553  50.279  92.955  1.00  0.00           C
ATOM   1686  O   ALA A  98      64.285  49.108  92.675  1.00  0.00           O
ATOM   1687  N   LEU A  99      64.773  50.689  94.215  1.00  0.00           N
ATOM   1689  CA  LEU A  99      64.623  49.858  95.385  1.00  0.00           C
ATOM   1691  CB  LEU A  99      64.924  50.778  96.576  1.00  0.00           C
ATOM   1694  CG  LEU A  99      65.293  50.089  97.886  1.00  0.00           C
ATOM   1696  CD1 LEU A  99      64.174  49.339  98.625  1.00  0.00           C
ATOM   1700  CD2 LEU A  99      66.513  49.219  97.605  1.00  0.00           C
ATOM   1704  C   LEU A  99      63.253  49.289  95.625  1.00  0.00           C
ATOM   1705  O   LEU A  99      63.084  48.119  95.946  1.00  0.00           O
ATOM   1706  N   GLN A 100      62.203  50.119  95.485  1.00  0.00           N
ATOM   1708  CA  GLN A 100      60.873  49.719  95.915  1.00  0.00           C
ATOM   1710  CB  GLN A 100      59.943  50.949  96.066  1.00  0.00           C
ATOM   1713  CG  GLN A 100      60.374  52.018  97.105  1.00  0.00           C
ATOM   1716  CD  GLN A 100      60.973  51.469  98.406  1.00  0.00           C
ATOM   1717  OE1 GLN A 100      60.534  50.479  98.975  1.00  0.00           O
ATOM   1718  NE2 GLN A 100      62.003  52.158  98.936  1.00  0.00           N
ATOM   1721  C   GLN A 100      60.273  48.709  94.965  1.00  0.00           C
ATOM   1722  O   GLN A 100      59.424  47.909  95.345  1.00  0.00           O
ATOM   1723  N   LYS A 101      60.773  48.629  93.715  1.00  0.00           N
ATOM   1725  CA  LYS A 101      60.514  47.499  92.855  1.00  0.00           C
ATOM   1727  CB  LYS A 101      61.224  47.719  91.506  1.00  0.00           C
ATOM   1730  CG  LYS A 101      60.965  46.628  90.455  1.00  0.00           C
ATOM   1733  CD  LYS A 101      59.464  46.509  90.165  1.00  0.00           C
ATOM   1736  CE  LYS A 101      59.104  45.318  89.296  1.00  0.00           C
ATOM   1739  NZ  LYS A 101      57.684  45.419  88.915  1.00  0.00           N
ATOM   1743  C   LYS A 101      60.994  46.159  93.405  1.00  0.00           C
ATOM   1744  O   LYS A 101      60.273  45.159  93.415  1.00  0.00           O
ATOM   1745  N   LEU A 102      62.223  46.119  93.925  1.00  0.00           N
ATOM   1747  CA  LEU A 102      62.834  44.969  94.566  1.00  0.00           C
ATOM   1749  CB  LEU A 102      64.303  45.288  94.885  1.00  0.00           C
ATOM   1752  CG  LEU A 102      65.133  45.659  93.635  1.00  0.00           C
ATOM   1754  CD1 LEU A 102      66.453  46.288  94.086  1.00  0.00           C
ATOM   1758  CD2 LEU A 102      65.364  44.439  92.737  1.00  0.00           C
ATOM   1762  C   LEU A 102      62.104  44.518  95.826  1.00  0.00           C
ATOM   1763  O   LEU A 102      61.904  43.329  96.066  1.00  0.00           O
ATOM   1764  N   MET A 103      61.644  45.489  96.635  1.00  0.00           N
ATOM   1766  CA  MET A 103      60.753  45.259  97.756  1.00  0.00           C
ATOM   1768  CB  MET A 103      60.473  46.619  98.426  1.00  0.00           C
ATOM   1771  CG  MET A 103      59.674  46.469  99.715  1.00  0.00           C
ATOM   1774  SD  MET A 103      59.064  48.029 100.376  1.00  0.00           S
ATOM   1775  CE  MET A 103      57.703  48.119  99.185  1.00  0.00           C
ATOM   1779  C   MET A 103      59.424  44.609  97.355  1.00  0.00           C
ATOM   1780  O   MET A 103      59.043  43.569  97.896  1.00  0.00           O
ATOM   1781  N   SER A 104      58.763  45.119  96.285  1.00  0.00           N
ATOM   1783  CA  SER A 104      57.604  44.489  95.656  1.00  0.00           C
ATOM   1785  CB  SER A 104      57.084  45.309  94.445  1.00  0.00           C
ATOM   1788  OG  SER A 104      56.784  46.659  94.805  1.00  0.00           O
ATOM   1790  C   SER A 104      57.854  43.079  95.135  1.00  0.00           C
ATOM   1791  O   SER A 104      57.014  42.199  95.156  1.00  0.00           O
ATOM   1792  N   GLU A 105      59.074  42.818  94.646  1.00  0.00           N
ATOM   1794  CA  GLU A 105      59.503  41.479  94.256  1.00  0.00           C
ATOM   1796  CB  GLU A 105      60.733  41.538  93.316  1.00  0.00           C
ATOM   1799  CG  GLU A 105      60.473  42.099  91.896  1.00  0.00           C
ATOM   1802  CD  GLU A 105      61.684  41.958  90.965  1.00  0.00           C
ATOM   1803  OE1 GLU A 105      62.573  41.099  91.255  1.00  0.00           O
ATOM   1804  OE2 GLU A 105      61.733  42.678  89.925  1.00  0.00           O
ATOM   1805  C   GLU A 105      59.814  40.549  95.436  1.00  0.00           C
ATOM   1806  O   GLU A 105      60.013  39.339  95.285  1.00  0.00           O
ATOM   1807  N   GLY A 106      59.924  41.099  96.665  1.00  0.00           N
ATOM   1809  CA  GLY A 106      60.314  40.428  97.896  1.00  0.00           C
ATOM   1812  C   GLY A 106      61.733  39.959  97.865  1.00  0.00           C
ATOM   1813  O   GLY A 106      62.104  38.979  98.505  1.00  0.00           O
ATOM   1814  N   LYS A 107      62.564  40.649  97.046  1.00  0.00           N
ATOM   1816  CA  LYS A 107      64.014  40.539  97.036  1.00  0.00           C
ATOM   1818  CB  LYS A 107      64.644  41.249  95.807  1.00  0.00           C
ATOM   1821  CG  LYS A 107      64.214  40.679  94.436  1.00  0.00           C
ATOM   1824  CD  LYS A 107      64.613  39.199  94.245  1.00  0.00           C
ATOM   1827  CE  LYS A 107      64.334  38.649  92.836  1.00  0.00           C
ATOM   1830  NZ  LYS A 107      62.904  38.769  92.495  1.00  0.00           N
ATOM   1834  C   LYS A 107      64.564  41.129  98.307  1.00  0.00           C
ATOM   1835  O   LYS A 107      65.383  40.529  98.987  1.00  0.00           O
ATOM   1836  N   LEU A 108      64.054  42.299  98.686  1.00  0.00           N
ATOM   1838  CA  LEU A 108      64.613  43.128  99.715  1.00  0.00           C
ATOM   1840  CB  LEU A 108      65.163  44.399  99.045  1.00  0.00           C
ATOM   1843  CG  LEU A 108      66.093  45.239  99.915  1.00  0.00           C
ATOM   1845  CD1 LEU A 108      67.523  44.719  99.925  1.00  0.00           C
ATOM   1849  CD2 LEU A 108      66.074  46.649  99.385  1.00  0.00           C
ATOM   1853  C   LEU A 108      63.494  43.499 100.656  1.00  0.00           C
ATOM   1854  O   LEU A 108      62.323  43.329 100.316  1.00  0.00           O
ATOM   1855  N   HIS A 109      63.814  44.019 101.866  1.00  0.00           N
ATOM   1857  CA  HIS A 109      62.834  44.399 102.855  1.00  0.00           C
ATOM   1859  CB  HIS A 109      62.764  43.329 103.955  1.00  0.00           C
ATOM   1862  ND1 HIS A 109      61.113  41.619 103.315  1.00  0.00           N
ATOM   1863  CG  HIS A 109      62.433  42.009 103.376  1.00  0.00           C
ATOM   1864  CE1 HIS A 109      61.143  40.469 102.655  1.00  0.00           C
ATOM   1866  NE2 HIS A 109      62.404  40.089 102.345  1.00  0.00           N
ATOM   1868  CD2 HIS A 109      63.244  41.069 102.816  1.00  0.00           C
ATOM   1870  C   HIS A 109      63.293  45.669 103.555  1.00  0.00           C
ATOM   1871  O   HIS A 109      64.494  45.778 103.806  1.00  0.00           O
ATOM   1872  N   PRO A 110      62.443  46.619 103.936  1.00  0.00           N
ATOM   1873  CD  PRO A 110      61.123  46.799 103.326  1.00  0.00           C
ATOM   1876  CA  PRO A 110      62.883  47.839 104.605  1.00  0.00           C
ATOM   1878  CB  PRO A 110      61.614  48.689 104.676  1.00  0.00           C
ATOM   1881  CG  PRO A 110      60.863  48.309 103.406  1.00  0.00           C
ATOM   1884  C   PRO A 110      63.465  47.599 105.985  1.00  0.00           C
ATOM   1885  O   PRO A 110      64.354  48.349 106.385  1.00  0.00           O
ATOM   1886  N   ASP A 111      63.004  46.579 106.726  1.00  0.00           N
ATOM   1888  CA  ASP A 111      63.594  46.249 108.005  1.00  0.00           C
ATOM   1890  CB  ASP A 111      62.663  45.299 108.835  1.00  0.00           C
ATOM   1893  CG  ASP A 111      63.324  44.539 109.965  1.00  0.00           C
ATOM   1894  OD1 ASP A 111      64.233  43.709 109.696  1.00  0.00           O
ATOM   1895  OD2 ASP A 111      62.913  44.769 111.135  1.00  0.00           O
ATOM   1896  C   ASP A 111      65.074  45.859 107.925  1.00  0.00           C
ATOM   1897  O   ASP A 111      65.843  46.209 108.815  1.00  0.00           O
ATOM   1898  N   ASP A 112      65.505  45.129 106.866  1.00  0.00           N
ATOM   1900  CA  ASP A 112      66.814  44.499 106.826  1.00  0.00           C
ATOM   1902  CB  ASP A 112      67.035  43.759 105.476  1.00  0.00           C
ATOM   1905  CG  ASP A 112      66.244  42.479 105.425  1.00  0.00           C
ATOM   1906  OD1 ASP A 112      65.953  41.909 106.506  1.00  0.00           O
ATOM   1907  OD2 ASP A 112      66.023  41.958 104.296  1.00  0.00           O
ATOM   1908  C   ASP A 112      67.964  45.469 107.057  1.00  0.00           C
ATOM   1909  O   ASP A 112      68.023  46.568 106.506  1.00  0.00           O
ATOM   1910  N   ARG A 113      68.924  45.079 107.915  1.00  0.00           N
ATOM   1912  CA  ARG A 113      70.115  45.879 108.065  1.00  0.00           C
ATOM   1914  CB  ARG A 113      70.974  45.529 109.305  1.00  0.00           C
ATOM   1917  CG  ARG A 113      71.755  44.198 109.305  1.00  0.00           C
ATOM   1920  CD  ARG A 113      72.373  43.979 110.695  1.00  0.00           C
ATOM   1923  NE  ARG A 113      72.964  42.608 110.855  1.00  0.00           N
ATOM   1925  CZ  ARG A 113      73.943  42.339 111.706  1.00  0.00           C
ATOM   1926  NH1 ARG A 113      74.604  43.289 112.355  1.00  0.00           N
ATOM   1929  NH2 ARG A 113      74.354  41.099 111.875  1.00  0.00           N
ATOM   1932  C   ARG A 113      70.953  45.879 106.805  1.00  0.00           C
ATOM   1933  O   ARG A 113      71.144  44.858 106.145  1.00  0.00           O
ATOM   1934  N   ILE A 114      71.513  47.049 106.487  1.00  0.00           N
ATOM   1936  CA  ILE A 114      72.394  47.269 105.345  1.00  0.00           C
ATOM   1938  CB  ILE A 114      72.803  48.719 105.295  1.00  0.00           C
ATOM   1940  CG2 ILE A 114      73.903  48.969 104.245  1.00  0.00           C
ATOM   1944  CG1 ILE A 114      71.574  49.599 105.015  1.00  0.00           C
ATOM   1947  CD  ILE A 114      70.834  49.259 103.726  1.00  0.00           C
ATOM   1951  C   ILE A 114      73.604  46.389 105.355  1.00  0.00           C
ATOM   1952  O   ILE A 114      74.043  45.889 104.315  1.00  0.00           O
ATOM   1953  N   ALA A 115      74.104  46.119 106.566  1.00  0.00           N
ATOM   1955  CA  ALA A 115      75.133  45.159 106.846  1.00  0.00           C
ATOM   1957  CB  ALA A 115      75.364  45.159 108.365  1.00  0.00           C
ATOM   1961  C   ALA A 115      74.953  43.759 106.236  1.00  0.00           C
ATOM   1962  O   ALA A 115      75.924  43.049 105.985  1.00  0.00           O
ATOM   1963  N   LYS A 116      73.714  43.309 105.915  1.00  0.00           N
ATOM   1965  CA  LYS A 116      73.465  42.169 105.046  1.00  0.00           C
ATOM   1967  CB  LYS A 116      71.965  41.839 105.006  1.00  0.00           C
ATOM   1970  CG  LYS A 116      71.424  41.339 106.355  1.00  0.00           C
ATOM   1973  CD  LYS A 116      69.924  40.989 106.256  1.00  0.00           C
ATOM   1976  CE  LYS A 116      69.285  40.579 107.585  1.00  0.00           C
ATOM   1979  NZ  LYS A 116      67.843  40.318 107.395  1.00  0.00           N
ATOM   1983  C   LYS A 116      74.034  42.269 103.635  1.00  0.00           C
ATOM   1984  O   LYS A 116      74.574  41.319 103.096  1.00  0.00           O
ATOM   1985  N   TYR A 117      73.943  43.449 103.016  1.00  0.00           N
ATOM   1987  CA  TYR A 117      74.363  43.649 101.646  1.00  0.00           C
ATOM   1989  CB  TYR A 117      73.383  44.629 100.936  1.00  0.00           C
ATOM   1992  CG  TYR A 117      72.093  43.899 100.826  1.00  0.00           C
ATOM   1993  CD1 TYR A 117      72.035  42.779  99.976  1.00  0.00           C
ATOM   1995  CE1 TYR A 117      70.924  41.939 100.006  1.00  0.00           C
ATOM   1997  CZ  TYR A 117      69.833  42.249 100.815  1.00  0.00           C
ATOM   1998  OH  TYR A 117      68.703  41.399 100.815  1.00  0.00           O
ATOM   2000  CD2 TYR A 117      71.003  44.198 101.656  1.00  0.00           C
ATOM   2002  CE2 TYR A 117      69.883  43.369 101.656  1.00  0.00           C
ATOM   2004  C   TYR A 117      75.744  44.219 101.555  1.00  0.00           C
ATOM   2005  O   TYR A 117      76.443  43.998 100.565  1.00  0.00           O
ATOM   2006  N   ILE A 118      76.163  44.959 102.585  1.00  0.00           N
ATOM   2008  CA  ILE A 118      77.504  45.479 102.675  1.00  0.00           C
ATOM   2010  CB  ILE A 118      77.623  46.939 102.266  1.00  0.00           C
ATOM   2012  CG2 ILE A 118      79.124  47.259 102.186  1.00  0.00           C
ATOM   2016  CG1 ILE A 118      76.944  47.259 100.915  1.00  0.00           C
ATOM   2019  CD  ILE A 118      75.535  47.829 101.105  1.00  0.00           C
ATOM   2023  C   ILE A 118      77.994  45.299 104.105  1.00  0.00           C
ATOM   2024  O   ILE A 118      77.615  46.089 104.976  1.00  0.00           O
ATOM   2025  N   PRO A 119      78.865  44.339 104.417  1.00  0.00           N
ATOM   2026  CD  PRO A 119      79.174  43.249 103.476  1.00  0.00           C
ATOM   2029  CA  PRO A 119      79.163  43.949 105.796  1.00  0.00           C
ATOM   2031  CB  PRO A 119      80.124  42.759 105.605  1.00  0.00           C
ATOM   2034  CG  PRO A 119      79.593  42.079 104.346  1.00  0.00           C
ATOM   2037  C   PRO A 119      79.814  45.038 106.615  1.00  0.00           C
ATOM   2038  O   PRO A 119      79.724  45.059 107.836  1.00  0.00           O
ATOM   2039  N   GLY A 120      80.483  45.959 105.915  1.00  0.00           N
ATOM   2041  CA  GLY A 120      81.234  47.069 106.455  1.00  0.00           C
ATOM   2044  C   GLY A 120      80.474  48.079 107.275  1.00  0.00           C
ATOM   2045  O   GLY A 120      81.054  48.899 107.985  1.00  0.00           O
ATOM   2046  N   PHE A 121      79.145  48.059 107.176  1.00  0.00           N
ATOM   2048  CA  PHE A 121      78.273  48.909 107.956  1.00  0.00           C
ATOM   2050  CB  PHE A 121      77.023  49.289 107.126  1.00  0.00           C
ATOM   2053  CG  PHE A 121      77.383  50.169 105.976  1.00  0.00           C
ATOM   2054  CD1 PHE A 121      77.244  51.549 106.086  1.00  0.00           C
ATOM   2056  CE1 PHE A 121      77.523  52.389 105.006  1.00  0.00           C
ATOM   2058  CZ  PHE A 121      77.903  51.829 103.775  1.00  0.00           C
ATOM   2060  CD2 PHE A 121      77.744  49.619 104.745  1.00  0.00           C
ATOM   2062  CE2 PHE A 121      78.005  50.448 103.645  1.00  0.00           C
ATOM   2064  C   PHE A 121      77.854  48.219 109.245  1.00  0.00           C
ATOM   2065  O   PHE A 121      77.144  48.799 110.056  1.00  0.00           O
ATOM   2066  N   ALA A 122      78.273  46.958 109.495  1.00  0.00           N
ATOM   2068  CA  ALA A 122      78.023  46.309 110.765  1.00  0.00           C
ATOM   2070  CB  ALA A 122      78.494  44.849 110.686  1.00  0.00           C
ATOM   2074  C   ALA A 122      78.693  46.999 111.955  1.00  0.00           C
ATOM   2075  O   ALA A 122      78.123  47.129 113.035  1.00  0.00           O
ATOM   2076  N   ASP A 123      79.943  47.449 111.745  1.00  0.00           N
ATOM   2078  CA  ASP A 123      80.794  47.959 112.795  1.00  0.00           C
ATOM   2080  CB  ASP A 123      82.214  47.279 112.756  1.00  0.00           C
ATOM   2083  CG  ASP A 123      82.363  45.759 112.795  1.00  0.00           C
ATOM   2084  OD1 ASP A 123      81.514  44.979 112.317  1.00  0.00           O
ATOM   2085  OD2 ASP A 123      83.503  45.369 113.186  1.00  0.00           O
ATOM   2086  C   ASP A 123      81.054  49.479 112.655  1.00  0.00           C
ATOM   2087  O   ASP A 123      82.214  49.858 112.635  1.00  0.00           O
ATOM   2088  N   SER A 124      80.053  50.389 112.546  1.00  0.00           N
ATOM   2090  CA  SER A 124      80.264  51.818 112.235  1.00  0.00           C
ATOM   2092  CB  SER A 124      79.223  52.389 111.207  1.00  0.00           C
ATOM   2095  OG  SER A 124      77.895  51.899 111.385  1.00  0.00           O
ATOM   2097  C   SER A 124      80.374  52.809 113.426  1.00  0.00           C
ATOM   2098  O   SER A 124      79.354  52.998 114.115  1.00  0.00           O
ATOM   2099  N   PRO A 125      81.514  53.509 113.695  1.00  0.00           N
ATOM   2100  CD  PRO A 125      82.785  52.788 113.555  1.00  0.00           C
ATOM   2103  CA  PRO A 125      81.614  54.279 114.957  1.00  0.00           C
ATOM   2105  CB  PRO A 125      82.144  53.159 115.885  1.00  0.00           C
ATOM   2108  CG  PRO A 125      83.094  52.329 114.995  1.00  0.00           C
ATOM   2111  C   PRO A 125      82.624  55.469 114.936  1.00  0.00           C
ATOM   2112  O   PRO A 125      83.543  55.529 114.126  1.00  0.00           O
ATOM   2113  N   ASN A 126      82.514  56.489 115.815  1.00  0.00           N
ATOM   2115  CA  ASN A 126      83.543  57.529 115.855  1.00  0.00           C
ATOM   2117  CB  ASN A 126      83.244  58.679 114.836  1.00  0.00           C
ATOM   2120  CG  ASN A 126      83.755  60.099 115.146  1.00  0.00           C
ATOM   2121  OD1 ASN A 126      83.004  61.069 115.085  1.00  0.00           O
ATOM   2122  ND2 ASN A 126      85.044  60.259 115.495  1.00  0.00           N
ATOM   2125  C   ASN A 126      83.814  58.029 117.266  1.00  0.00           C
ATOM   2126  O   ASN A 126      82.953  58.619 117.906  1.00  0.00           O
ATOM   2127  N   ASP A 127      85.075  57.818 117.745  1.00  0.00           N
ATOM   2129  CA  ASP A 127      85.583  58.219 119.066  1.00  0.00           C
ATOM   2131  CB  ASP A 127      85.474  59.749 119.296  1.00  0.00           C
ATOM   2134  CG  ASP A 127      86.124  60.169 120.605  1.00  0.00           C
ATOM   2135  OD1 ASP A 127      87.354  59.989 120.765  1.00  0.00           O
ATOM   2136  OD2 ASP A 127      85.343  60.609 121.487  1.00  0.00           O
ATOM   2137  C   ASP A 127      85.023  57.329 120.186  1.00  0.00           C
ATOM   2138  O   ASP A 127      85.734  56.888 121.095  1.00  0.00           O
ATOM   2139  N   THR A 128      83.744  56.939 120.035  1.00  0.00           N
ATOM   2141  CA  THR A 128      83.354  55.589 119.656  1.00  0.00           C
ATOM   2143  CB  THR A 128      84.193  54.429 120.237  1.00  0.00           C
ATOM   2145  OG1 THR A 128      83.503  53.299 120.756  1.00  0.00           O
ATOM   2147  CG2 THR A 128      85.084  53.928 119.086  1.00  0.00           C
ATOM   2151  C   THR A 128      81.854  55.479 119.635  1.00  0.00           C
ATOM   2152  O   THR A 128      81.273  55.889 118.645  1.00  0.00           O
ATOM   2153  N   ILE A 129      81.225  54.949 120.695  1.00  0.00           N
ATOM   2155  CA  ILE A 129      79.814  54.579 120.775  1.00  0.00           C
ATOM   2157  CB  ILE A 129      78.754  55.669 121.086  1.00  0.00           C
ATOM   2159  CG2 ILE A 129      79.383  56.849 121.855  1.00  0.00           C
ATOM   2163  CG1 ILE A 129      77.843  56.169 119.925  1.00  0.00           C
ATOM   2166  CD  ILE A 129      78.503  57.079 118.885  1.00  0.00           C
ATOM   2170  C   ILE A 129      79.413  53.538 119.745  1.00  0.00           C
ATOM   2171  O   ILE A 129      79.383  53.739 118.525  1.00  0.00           O
ATOM   2172  N   LYS A 130      79.104  52.309 120.196  1.00  0.00           N
ATOM   2174  CA  LYS A 130      78.513  51.329 119.315  1.00  0.00           C
ATOM   2176  CB  LYS A 130      78.465  49.919 119.976  1.00  0.00           C
ATOM   2179  CG  LYS A 130      79.824  49.409 120.476  1.00  0.00           C
ATOM   2182  CD  LYS A 130      79.733  48.079 121.236  1.00  0.00           C
ATOM   2185  CE  LYS A 130      79.343  46.869 120.376  1.00  0.00           C
ATOM   2188  NZ  LYS A 130      79.203  45.659 121.215  1.00  0.00           N
ATOM   2192  C   LYS A 130      77.123  51.789 118.946  1.00  0.00           C
ATOM   2193  O   LYS A 130      76.394  52.329 119.785  1.00  0.00           O
ATOM   2194  N   GLY A 131      76.693  51.579 117.675  1.00  0.00           N
ATOM   2196  CA  GLY A 131      75.293  51.739 117.317  1.00  0.00           C
ATOM   2199  C   GLY A 131      74.444  50.838 118.167  1.00  0.00           C
ATOM   2200  O   GLY A 131      74.724  49.649 118.326  1.00  0.00           O
ATOM   2201  N   LYS A 132      73.383  51.379 118.785  1.00  0.00           N
ATOM   2203  CA  LYS A 132      72.453  50.539 119.506  1.00  0.00           C
ATOM   2205  CB  LYS A 132      71.424  51.419 120.225  1.00  0.00           C
ATOM   2208  CG  LYS A 132      72.044  52.249 121.355  1.00  0.00           C
ATOM   2211  CD  LYS A 132      70.934  53.119 121.917  1.00  0.00           C
ATOM   2214  CE  LYS A 132      71.284  54.009 123.105  1.00  0.00           C
ATOM   2217  NZ  LYS A 132      70.163  54.939 123.345  1.00  0.00           N
ATOM   2221  C   LYS A 132      71.723  49.599 118.586  1.00  0.00           C
ATOM   2222  O   LYS A 132      71.574  48.408 118.866  1.00  0.00           O
ATOM   2223  N   ASN A 133      71.284  50.159 117.457  1.00  0.00           N
ATOM   2225  CA  ASN A 133      70.593  49.489 116.396  1.00  0.00           C
ATOM   2227  CB  ASN A 133      69.193  50.089 116.156  1.00  0.00           C
ATOM   2230  CG  ASN A 133      68.363  49.919 117.425  1.00  0.00           C
ATOM   2231  OD1 ASN A 133      68.133  48.799 117.906  1.00  0.00           O
ATOM   2232  ND2 ASN A 133      67.874  51.029 118.005  1.00  0.00           N
ATOM   2235  C   ASN A 133      71.453  49.639 115.155  1.00  0.00           C
ATOM   2236  O   ASN A 133      71.913  50.729 114.836  1.00  0.00           O
ATOM   2237  N   THR A 134      71.674  48.538 114.417  1.00  0.00           N
ATOM   2239  CA  THR A 134      72.215  48.608 113.065  1.00  0.00           C
ATOM   2241  CB  THR A 134      72.483  47.269 112.366  1.00  0.00           C
ATOM   2243  OG1 THR A 134      72.895  46.239 113.256  1.00  0.00           O
ATOM   2245  CG2 THR A 134      73.593  47.499 111.326  1.00  0.00           C
ATOM   2249  C   THR A 134      71.273  49.349 112.156  1.00  0.00           C
ATOM   2250  O   THR A 134      70.074  49.099 112.165  1.00  0.00           O
ATOM   2251  N   LEU A 135      71.833  50.219 111.296  1.00  0.00           N
ATOM   2253  CA  LEU A 135      71.154  50.879 110.205  1.00  0.00           C
ATOM   2255  CB  LEU A 135      72.184  51.659 109.355  1.00  0.00           C
ATOM   2258  CG  LEU A 135      71.543  52.719 108.465  1.00  0.00           C
ATOM   2260  CD1 LEU A 135      72.483  53.889 108.186  1.00  0.00           C
ATOM   2264  CD2 LEU A 135      71.114  52.239 107.085  1.00  0.00           C
ATOM   2268  C   LEU A 135      70.314  49.959 109.326  1.00  0.00           C
ATOM   2269  O   LEU A 135      70.723  48.858 108.955  1.00  0.00           O
ATOM   2270  N   ARG A 136      69.093  50.409 108.987  1.00  0.00           N
ATOM   2272  CA  ARG A 136      68.113  49.658 108.225  1.00  0.00           C
ATOM   2274  CB  ARG A 136      66.744  49.599 108.936  1.00  0.00           C
ATOM   2277  CG  ARG A 136      66.764  48.879 110.285  1.00  0.00           C
ATOM   2280  CD  ARG A 136      65.354  48.839 110.885  1.00  0.00           C
ATOM   2283  NE  ARG A 136      65.443  48.049 112.146  1.00  0.00           N
ATOM   2285  CZ  ARG A 136      64.383  47.649 112.826  1.00  0.00           C
ATOM   2286  NH1 ARG A 136      63.163  47.939 112.445  1.00  0.00           N
ATOM   2289  NH2 ARG A 136      64.544  46.818 113.835  1.00  0.00           N
ATOM   2292  C   ARG A 136      67.874  50.288 106.885  1.00  0.00           C
ATOM   2293  O   ARG A 136      68.043  51.489 106.685  1.00  0.00           O
ATOM   2294  N   ILE A 137      67.364  49.499 105.936  1.00  0.00           N
ATOM   2296  CA  ILE A 137      66.913  49.999 104.646  1.00  0.00           C
ATOM   2298  CB  ILE A 137      66.534  48.829 103.745  1.00  0.00           C
ATOM   2300  CG2 ILE A 137      65.873  49.299 102.425  1.00  0.00           C
ATOM   2304  CG1 ILE A 137      67.814  48.009 103.455  1.00  0.00           C
ATOM   2307  CD  ILE A 137      67.544  46.619 102.915  1.00  0.00           C
ATOM   2311  C   ILE A 137      65.814  51.059 104.755  1.00  0.00           C
ATOM   2312  O   ILE A 137      65.863  52.079 104.086  1.00  0.00           O
ATOM   2313  N   SER A 138      64.843  50.889 105.667  1.00  0.00           N
ATOM   2315  CA  SER A 138      63.864  51.909 106.016  1.00  0.00           C
ATOM   2317  CB  SER A 138      62.854  51.428 107.115  1.00  0.00           C
ATOM   2320  OG  SER A 138      63.473  50.978 108.326  1.00  0.00           O
ATOM   2322  C   SER A 138      64.444  53.198 106.535  1.00  0.00           C
ATOM   2323  O   SER A 138      64.033  54.279 106.125  1.00  0.00           O
ATOM   2324  N   ASP A 139      65.434  53.099 107.436  1.00  0.00           N
ATOM   2326  CA  ASP A 139      66.133  54.219 108.005  1.00  0.00           C
ATOM   2328  CB  ASP A 139      67.053  53.629 109.105  1.00  0.00           C
ATOM   2331  CG  ASP A 139      68.273  54.448 109.445  1.00  0.00           C
ATOM   2332  OD1 ASP A 139      69.074  54.629 108.516  1.00  0.00           O
ATOM   2333  OD2 ASP A 139      68.413  54.879 110.605  1.00  0.00           O
ATOM   2334  C   ASP A 139      66.833  55.038 106.936  1.00  0.00           C
ATOM   2335  O   ASP A 139      66.653  56.249 106.846  1.00  0.00           O
ATOM   2336  N   LEU A 140      67.544  54.339 106.046  1.00  0.00           N
ATOM   2338  CA  LEU A 140      68.285  54.889 104.945  1.00  0.00           C
ATOM   2340  CB  LEU A 140      68.903  53.649 104.266  1.00  0.00           C
ATOM   2343  CG  LEU A 140      69.434  53.608 102.826  1.00  0.00           C
ATOM   2345  CD1 LEU A 140      69.373  52.158 102.375  1.00  0.00           C
ATOM   2349  CD2 LEU A 140      68.754  54.448 101.755  1.00  0.00           C
ATOM   2353  C   LEU A 140      67.424  55.698 104.016  1.00  0.00           C
ATOM   2354  O   LEU A 140      67.723  56.849 103.686  1.00  0.00           O
ATOM   2355  N   LEU A 141      66.273  55.129 103.586  1.00  0.00           N
ATOM   2357  CA  LEU A 141      65.314  55.809 102.737  1.00  0.00           C
ATOM   2359  CB  LEU A 141      64.104  54.919 102.326  1.00  0.00           C
ATOM   2362  CG  LEU A 141      64.233  53.959 101.105  1.00  0.00           C
ATOM   2364  CD1 LEU A 141      64.983  54.569  99.936  1.00  0.00           C
ATOM   2368  CD2 LEU A 141      64.843  52.599 101.425  1.00  0.00           C
ATOM   2372  C   LEU A 141      64.785  57.049 103.436  1.00  0.00           C
ATOM   2373  O   LEU A 141      64.523  58.079 102.836  1.00  0.00           O
ATOM   2374  N   HIS A 142      64.644  56.999 104.766  1.00  0.00           N
ATOM   2376  CA  HIS A 142      64.133  58.109 105.516  1.00  0.00           C
ATOM   2378  CB  HIS A 142      63.483  57.619 106.826  1.00  0.00           C
ATOM   2381  ND1 HIS A 142      61.834  55.739 106.846  1.00  0.00           N
ATOM   2383  CG  HIS A 142      62.104  57.059 106.656  1.00  0.00           C
ATOM   2384  CE1 HIS A 142      60.493  55.609 106.975  1.00  0.00           C
ATOM   2386  NE2 HIS A 142      59.883  56.779 106.917  1.00  0.00           N
ATOM   2387  CD2 HIS A 142      60.904  57.699 106.706  1.00  0.00           C
ATOM   2389  C   HIS A 142      65.174  59.149 105.915  1.00  0.00           C
ATOM   2390  O   HIS A 142      64.843  60.079 106.646  1.00  0.00           O
ATOM   2391  N   HIS A 143      66.443  59.019 105.465  1.00  0.00           N
ATOM   2393  CA  HIS A 143      67.564  59.779 106.016  1.00  0.00           C
ATOM   2395  CB  HIS A 143      67.583  61.259 105.526  1.00  0.00           C
ATOM   2398  ND1 HIS A 143      68.973  61.358 103.455  1.00  0.00           N
ATOM   2400  CG  HIS A 143      67.755  61.519 104.066  1.00  0.00           C
ATOM   2401  CE1 HIS A 143      68.934  62.039 102.285  1.00  0.00           C
ATOM   2403  NE2 HIS A 143      67.763  62.629 102.095  1.00  0.00           N
ATOM   2404  CD2 HIS A 143      67.023  62.299 103.215  1.00  0.00           C
ATOM   2406  C   HIS A 143      67.633  59.769 107.546  1.00  0.00           C
ATOM   2407  O   HIS A 143      67.773  60.809 108.195  1.00  0.00           O
ATOM   2408  N   SER A 144      67.504  58.579 108.167  1.00  0.00           N
ATOM   2410  CA  SER A 144      67.564  58.419 109.615  1.00  0.00           C
ATOM   2412  CB  SER A 144      66.464  57.479 110.205  1.00  0.00           C
ATOM   2415  OG  SER A 144      65.133  57.969 110.015  1.00  0.00           O
ATOM   2417  C   SER A 144      68.894  57.839 110.056  1.00  0.00           C
ATOM   2418  O   SER A 144      69.153  57.709 111.256  1.00  0.00           O
ATOM   2419  N   GLY A 145      69.773  57.519 109.086  1.00  0.00           N
ATOM   2421  CA  GLY A 145      70.943  56.659 109.276  1.00  0.00           C
ATOM   2424  C   GLY A 145      72.064  57.199 110.076  1.00  0.00           C
ATOM   2425  O   GLY A 145      72.953  56.469 110.495  1.00  0.00           O
ATOM   2426  N   GLY A 146      72.093  58.519 110.266  1.00  0.00           N
ATOM   2428  CA  GLY A 146      73.194  59.178 110.936  1.00  0.00           C
ATOM   2431  C   GLY A 146      74.373  59.339 110.025  1.00  0.00           C
ATOM   2432  O   GLY A 146      75.464  59.609 110.495  1.00  0.00           O
ATOM   2433  N   PHE A 147      74.163  59.209 108.707  1.00  0.00           N
ATOM   2435  CA  PHE A 147      75.123  59.518 107.665  1.00  0.00           C
ATOM   2437  CB  PHE A 147      74.924  58.549 106.455  1.00  0.00           C
ATOM   2440  CG  PHE A 147      75.575  57.199 106.726  1.00  0.00           C
ATOM   2441  CD1 PHE A 147      76.953  57.179 106.896  1.00  0.00           C
ATOM   2443  CE1 PHE A 147      77.633  55.989 107.205  1.00  0.00           C
ATOM   2445  CZ  PHE A 147      76.934  54.799 107.296  1.00  0.00           C
ATOM   2447  CD2 PHE A 147      74.873  55.978 106.755  1.00  0.00           C
ATOM   2449  CE2 PHE A 147      75.575  54.779 107.015  1.00  0.00           C
ATOM   2451  C   PHE A 147      74.953  60.989 107.245  1.00  0.00           C
ATOM   2452  O   PHE A 147      74.023  61.259 106.487  1.00  0.00           O
ATOM   2453  N   PRO A 148      75.715  61.999 107.665  1.00  0.00           N
ATOM   2454  CD  PRO A 148      76.904  61.899 108.535  1.00  0.00           C
ATOM   2457  CA  PRO A 148      75.403  63.389 107.366  1.00  0.00           C
ATOM   2459  CB  PRO A 148      75.983  64.099 108.586  1.00  0.00           C
ATOM   2462  CG  PRO A 148      77.294  63.349 108.826  1.00  0.00           C
ATOM   2465  C   PRO A 148      76.114  63.869 106.105  1.00  0.00           C
ATOM   2466  O   PRO A 148      77.084  63.268 105.656  1.00  0.00           O
ATOM   2467  N   ALA A 149      75.654  64.969 105.476  1.00  0.00           N
ATOM   2469  CA  ALA A 149      76.373  65.589 104.375  1.00  0.00           C
ATOM   2471  CB  ALA A 149      75.434  66.399 103.465  1.00  0.00           C
ATOM   2475  C   ALA A 149      77.483  66.519 104.885  1.00  0.00           C
ATOM   2476  O   ALA A 149      77.253  67.458 105.635  1.00  0.00           O
ATOM   2477  N   ASP A 150      78.733  66.319 104.417  1.00  0.00           N
ATOM   2479  CA  ASP A 150      79.843  67.189 104.745  1.00  0.00           C
ATOM   2481  CB  ASP A 150      81.204  66.549 104.335  1.00  0.00           C
ATOM   2484  CG  ASP A 150      81.465  66.259 102.865  1.00  0.00           C
ATOM   2485  OD1 ASP A 150      80.523  66.019 102.065  1.00  0.00           O
ATOM   2486  OD2 ASP A 150      82.673  66.168 102.525  1.00  0.00           O
ATOM   2487  C   ASP A 150      79.715  68.699 104.396  1.00  0.00           C
ATOM   2488  O   ASP A 150      80.173  69.509 105.196  1.00  0.00           O
ATOM   2489  N   PRO A 151      79.145  69.219 103.307  1.00  0.00           N
ATOM   2490  CD  PRO A 151      79.093  68.499 102.057  1.00  0.00           C
ATOM   2493  CA  PRO A 151      78.973  70.659 103.116  1.00  0.00           C
ATOM   2495  CB  PRO A 151      78.714  70.818 101.595  1.00  0.00           C
ATOM   2498  CG  PRO A 151      78.443  69.419 101.055  1.00  0.00           C
ATOM   2501  C   PRO A 151      77.824  71.299 103.866  1.00  0.00           C
ATOM   2502  O   PRO A 151      77.513  72.439 103.535  1.00  0.00           O
ATOM   2503  N   GLN A 152      77.133  70.669 104.826  1.00  0.00           N
ATOM   2505  CA  GLN A 152      75.934  71.309 105.355  1.00  0.00           C
ATOM   2507  CB  GLN A 152      74.814  70.279 105.616  1.00  0.00           C
ATOM   2510  CG  GLN A 152      73.413  70.939 105.686  1.00  0.00           C
ATOM   2513  CD  GLN A 152      72.285  69.918 105.535  1.00  0.00           C
ATOM   2514  OE1 GLN A 152      72.224  69.119 104.595  1.00  0.00           O
ATOM   2515  NE2 GLN A 152      71.284  69.979 106.446  1.00  0.00           N
ATOM   2518  C   GLN A 152      76.263  72.089 106.615  1.00  0.00           C
ATOM   2519  O   GLN A 152      76.144  73.318 106.675  1.00  0.00           O
ATOM   2520  N   TYR A 153      76.703  71.389 107.665  1.00  0.00           N
ATOM   2522  CA  TYR A 153      77.233  71.949 108.876  1.00  0.00           C
ATOM   2524  CB  TYR A 153      76.354  71.538 110.097  1.00  0.00           C
ATOM   2527  CG  TYR A 153      75.034  72.278 110.076  1.00  0.00           C
ATOM   2528  CD1 TYR A 153      73.984  71.818 109.276  1.00  0.00           C
ATOM   2530  CE1 TYR A 153      72.755  72.479 109.266  1.00  0.00           C
ATOM   2532  CZ  TYR A 153      72.544  73.579 110.097  1.00  0.00           C
ATOM   2533  OH  TYR A 153      71.303  74.239 110.065  1.00  0.00           O
ATOM   2535  CD2 TYR A 153      74.803  73.369 110.936  1.00  0.00           C
ATOM   2537  CE2 TYR A 153      73.553  74.009 110.965  1.00  0.00           C
ATOM   2539  C   TYR A 153      78.684  71.479 108.987  1.00  0.00           C
ATOM   2540  O   TYR A 153      79.174  70.839 108.065  1.00  0.00           O
ATOM   2541  N   PRO A 154      79.424  71.849 110.035  1.00  0.00           N
ATOM   2542  CD  PRO A 154      79.163  73.149 110.695  1.00  0.00           C
ATOM   2545  CA  PRO A 154      80.814  71.419 110.256  1.00  0.00           C
ATOM   2547  CB  PRO A 154      81.085  72.119 111.595  1.00  0.00           C
ATOM   2550  CG  PRO A 154      80.464  73.499 111.396  1.00  0.00           C
ATOM   2553  C   PRO A 154      81.174  69.909 110.305  1.00  0.00           C
ATOM   2554  O   PRO A 154      80.883  69.139 109.396  1.00  0.00           O
ATOM   2555  N   ASN A 155      81.924  69.469 111.347  1.00  0.00           N
ATOM   2557  CA  ASN A 155      82.344  68.089 111.576  1.00  0.00           C
ATOM   2559  CB  ASN A 155      81.325  66.958 111.226  1.00  0.00           C
ATOM   2562  CG  ASN A 155      79.933  67.199 111.796  1.00  0.00           C
ATOM   2563  OD1 ASN A 155      78.943  67.019 111.086  1.00  0.00           O
ATOM   2564  ND2 ASN A 155      79.834  67.608 113.076  1.00  0.00           N
ATOM   2567  C   ASN A 155      83.694  67.748 110.955  1.00  0.00           C
ATOM   2568  O   ASN A 155      84.294  68.528 110.225  1.00  0.00           O
ATOM   2569  N   LYS A 156      84.254  66.579 111.347  1.00  0.00           N
ATOM   2571  CA  LYS A 156      85.483  65.999 110.826  1.00  0.00           C
ATOM   2573  CB  LYS A 156      85.874  64.769 111.685  1.00  0.00           C
ATOM   2576  CG  LYS A 156      86.043  65.089 113.175  1.00  0.00           C
ATOM   2579  CD  LYS A 156      86.325  63.829 114.025  1.00  0.00           C
ATOM   2582  CE  LYS A 156      87.605  63.089 113.605  1.00  0.00           C
ATOM   2585  NZ  LYS A 156      87.895  61.948 114.506  1.00  0.00           N
ATOM   2589  C   LYS A 156      85.324  65.498 109.396  1.00  0.00           C
ATOM   2590  O   LYS A 156      84.244  65.069 109.016  1.00  0.00           O
ATOM   2591  N   ALA A 157      86.374  65.509 108.555  1.00  0.00           N
ATOM   2593  CA  ALA A 157      86.225  65.209 107.146  1.00  0.00           C
ATOM   2595  CB  ALA A 157      86.514  66.488 106.355  1.00  0.00           C
ATOM   2599  C   ALA A 157      87.113  64.059 106.656  1.00  0.00           C
ATOM   2600  O   ALA A 157      88.044  63.619 107.326  1.00  0.00           O
ATOM   2601  N   VAL A 158      86.794  63.538 105.456  1.00  0.00           N
ATOM   2603  CA  VAL A 158      87.505  62.439 104.826  1.00  0.00           C
ATOM   2605  CB  VAL A 158      86.674  61.149 104.785  1.00  0.00           C
ATOM   2607  CG1 VAL A 158      86.754  60.448 106.156  1.00  0.00           C
ATOM   2611  CG2 VAL A 158      85.203  61.439 104.396  1.00  0.00           C
ATOM   2615  C   VAL A 158      87.924  62.748 103.396  1.00  0.00           C
ATOM   2616  O   VAL A 158      88.814  62.079 102.865  1.00  0.00           O
ATOM   2617  N   ALA A 159      87.314  63.749 102.737  1.00  0.00           N
ATOM   2619  CA  ALA A 159      87.514  64.059 101.335  1.00  0.00           C
ATOM   2621  CB  ALA A 159      88.943  64.589 101.095  1.00  0.00           C
ATOM   2625  C   ALA A 159      87.144  62.919 100.396  1.00  0.00           C
ATOM   2626  O   ALA A 159      87.964  62.349  99.676  1.00  0.00           O
ATOM   2627  N   GLY A 160      85.843  62.569 100.386  1.00  0.00           N
ATOM   2629  CA  GLY A 160      85.313  61.349  99.796  1.00  0.00           C
ATOM   2632  C   GLY A 160      85.014  61.399  98.315  1.00  0.00           C
ATOM   2633  O   GLY A 160      84.685  60.378  97.715  1.00  0.00           O
ATOM   2634  N   ALA A 161      85.053  62.579  97.686  1.00  0.00           N
ATOM   2636  CA  ALA A 161      84.664  62.748  96.306  1.00  0.00           C
ATOM   2638  CB  ALA A 161      83.965  64.119  96.156  1.00  0.00           C
ATOM   2642  C   ALA A 161      85.863  62.739  95.376  1.00  0.00           C
ATOM   2643  O   ALA A 161      85.734  62.739  94.156  1.00  0.00           O
ATOM   2644  N   LEU A 162      87.064  62.678  95.975  1.00  0.00           N
ATOM   2646  CA  LEU A 162      88.314  62.509  95.266  1.00  0.00           C
ATOM   2648  CB  LEU A 162      89.555  62.669  96.185  1.00  0.00           C
ATOM   2651  CG  LEU A 162      89.924  64.119  96.555  1.00  0.00           C
ATOM   2653  CD1 LEU A 162      88.814  64.879  97.276  1.00  0.00           C
ATOM   2657  CD2 LEU A 162      91.183  64.079  97.425  1.00  0.00           C
ATOM   2661  C   LEU A 162      88.394  61.189  94.525  1.00  0.00           C
ATOM   2662  O   LEU A 162      87.843  60.178  94.965  1.00  0.00           O
ATOM   2663  N   TYR A 163      89.093  61.219  93.386  1.00  0.00           N
ATOM   2665  CA  TYR A 163      89.383  60.059  92.556  1.00  0.00           C
ATOM   2667  CB  TYR A 163      89.994  58.809  93.286  1.00  0.00           C
ATOM   2670  CG  TYR A 163      91.283  59.128  93.976  1.00  0.00           C
ATOM   2671  CD1 TYR A 163      92.514  58.889  93.345  1.00  0.00           C
ATOM   2673  CE1 TYR A 163      93.725  59.198  93.987  1.00  0.00           C
ATOM   2675  CZ  TYR A 163      93.704  59.719  95.275  1.00  0.00           C
ATOM   2676  OH  TYR A 163      94.904  59.999  95.946  1.00  0.00           O
ATOM   2678  CD2 TYR A 163      91.294  59.619  95.296  1.00  0.00           C
ATOM   2680  CE2 TYR A 163      92.494  59.939  95.946  1.00  0.00           C
ATOM   2682  C   TYR A 163      88.184  59.629  91.715  1.00  0.00           C
ATOM   2683  O   TYR A 163      87.044  59.759  92.136  1.00  0.00           O
ATOM   2684  N   SER A 164      88.394  59.059  90.516  1.00  0.00           N
ATOM   2686  CA  SER A 164      87.335  58.278  89.885  1.00  0.00           C
ATOM   2688  CB  SER A 164      87.465  58.029  88.355  1.00  0.00           C
ATOM   2691  OG  SER A 164      87.093  59.198  87.605  1.00  0.00           O
ATOM   2693  C   SER A 164      87.185  56.958  90.605  1.00  0.00           C
ATOM   2694  O   SER A 164      88.094  56.129  90.635  1.00  0.00           O
ATOM   2695  N   GLN A 165      86.023  56.789  91.226  1.00  0.00           N
ATOM   2697  CA  GLN A 165      85.703  55.689  92.095  1.00  0.00           C
ATOM   2699  CB  GLN A 165      85.714  56.089  93.596  1.00  0.00           C
ATOM   2702  CG  GLN A 165      87.133  56.349  94.116  1.00  0.00           C
ATOM   2705  CD  GLN A 165      87.153  56.559  95.625  1.00  0.00           C
ATOM   2706  OE1 GLN A 165      86.154  56.589  96.346  1.00  0.00           O
ATOM   2707  NE2 GLN A 165      88.394  56.698  96.156  1.00  0.00           N
ATOM   2710  C   GLN A 165      84.314  55.279  91.775  1.00  0.00           C
ATOM   2711  O   GLN A 165      83.554  56.049  91.185  1.00  0.00           O
ATOM   2712  N   ASP A 166      83.953  54.049  92.136  1.00  0.00           N
ATOM   2714  CA  ASP A 166      82.673  53.478  91.896  1.00  0.00           C
ATOM   2716  CB  ASP A 166      82.874  52.049  91.355  1.00  0.00           C
ATOM   2719  CG  ASP A 166      83.554  51.079  92.295  1.00  0.00           C
ATOM   2720  OD1 ASP A 166      83.783  51.428  93.465  1.00  0.00           O
ATOM   2721  OD2 ASP A 166      83.715  49.899  91.906  1.00  0.00           O
ATOM   2722  C   ASP A 166      81.785  53.549  93.105  1.00  0.00           C
ATOM   2723  O   ASP A 166      82.104  54.068  94.175  1.00  0.00           O
ATOM   2724  N   LYS A 167      80.553  53.059  92.936  1.00  0.00           N
ATOM   2726  CA  LYS A 167      79.584  52.899  93.987  1.00  0.00           C
ATOM   2728  CB  LYS A 167      78.324  52.439  93.296  1.00  0.00           C
ATOM   2731  CG  LYS A 167      77.084  52.349  94.165  1.00  0.00           C
ATOM   2734  CD  LYS A 167      75.883  52.199  93.225  1.00  0.00           C
ATOM   2737  CE  LYS A 167      75.383  53.499  92.656  1.00  0.00           C
ATOM   2740  NZ  LYS A 167      74.894  54.359  93.745  1.00  0.00           N
ATOM   2744  C   LYS A 167      79.983  51.979  95.126  1.00  0.00           C
ATOM   2745  O   LYS A 167      79.684  52.269  96.275  1.00  0.00           O
ATOM   2746  N   GLY A 168      80.674  50.849  94.865  1.00  0.00           N
ATOM   2748  CA  GLY A 168      81.174  49.969  95.905  1.00  0.00           C
ATOM   2751  C   GLY A 168      82.273  50.579  96.735  1.00  0.00           C
ATOM   2752  O   GLY A 168      82.363  50.358  97.956  1.00  0.00           O
ATOM   2753  N   GLN A 169      83.144  51.369  96.086  1.00  0.00           N
ATOM   2755  CA  GLN A 169      84.184  52.149  96.715  1.00  0.00           C
ATOM   2757  CB  GLN A 169      85.184  52.699  95.667  1.00  0.00           C
ATOM   2760  CG  GLN A 169      86.505  53.229  96.255  1.00  0.00           C
ATOM   2763  CD  GLN A 169      87.164  52.109  97.046  1.00  0.00           C
ATOM   2764  OE1 GLN A 169      86.984  50.919  96.785  1.00  0.00           O
ATOM   2765  NE2 GLN A 169      87.943  52.479  98.076  1.00  0.00           N
ATOM   2768  C   GLN A 169      83.663  53.329  97.515  1.00  0.00           C
ATOM   2769  O   GLN A 169      84.145  53.599  98.616  1.00  0.00           O
ATOM   2770  N   THR A 170      82.654  54.079  97.006  1.00  0.00           N
ATOM   2772  CA  THR A 170      82.034  55.189  97.737  1.00  0.00           C
ATOM   2774  CB  THR A 170      81.023  56.079  96.996  1.00  0.00           C
ATOM   2776  OG1 THR A 170      79.954  55.369  96.385  1.00  0.00           O
ATOM   2778  CG2 THR A 170      81.744  56.869  95.886  1.00  0.00           C
ATOM   2782  C   THR A 170      81.413  54.699  99.025  1.00  0.00           C
ATOM   2783  O   THR A 170      81.495  55.349 100.056  1.00  0.00           O
ATOM   2784  N   LEU A 171      80.833  53.478  98.995  1.00  0.00           N
ATOM   2786  CA  LEU A 171      80.483  52.748 100.205  1.00  0.00           C
ATOM   2788  CB  LEU A 171      79.654  51.509  99.885  1.00  0.00           C
ATOM   2791  CG  LEU A 171      78.294  51.809  99.245  1.00  0.00           C
ATOM   2793  CD1 LEU A 171      77.354  50.679  99.635  1.00  0.00           C
ATOM   2797  CD2 LEU A 171      77.703  53.198  99.576  1.00  0.00           C
ATOM   2801  C   LEU A 171      81.604  52.349 101.145  1.00  0.00           C
ATOM   2802  O   LEU A 171      81.453  52.389 102.366  1.00  0.00           O
ATOM   2803  N   GLU A 172      82.764  51.919 100.625  1.00  0.00           N
ATOM   2805  CA  GLU A 172      83.934  51.659 101.436  1.00  0.00           C
ATOM   2807  CB  GLU A 172      85.033  50.978 100.585  1.00  0.00           C
ATOM   2810  CG  GLU A 172      85.954  50.019 101.385  1.00  0.00           C
ATOM   2813  CD  GLU A 172      85.224  48.879 102.076  1.00  0.00           C
ATOM   2814  OE1 GLU A 172      84.184  48.379 101.545  1.00  0.00           O
ATOM   2815  OE2 GLU A 172      85.684  48.529 103.195  1.00  0.00           O
ATOM   2816  C   GLU A 172      84.415  52.948 102.105  1.00  0.00           C
ATOM   2817  O   GLU A 172      84.764  52.989 103.286  1.00  0.00           O
ATOM   2818  N   MET A 173      84.394  54.079 101.376  1.00  0.00           N
ATOM   2820  CA  MET A 173      84.604  55.399 101.945  1.00  0.00           C
ATOM   2822  CB  MET A 173      84.624  56.509 100.845  1.00  0.00           C
ATOM   2825  CG  MET A 173      85.805  56.428  99.855  1.00  0.00           C
ATOM   2828  SD  MET A 173      87.444  56.729 100.585  1.00  0.00           S
ATOM   2829  CE  MET A 173      87.904  55.019 100.976  1.00  0.00           C
ATOM   2833  C   MET A 173      83.604  55.759 103.035  1.00  0.00           C
ATOM   2834  O   MET A 173      84.014  56.169 104.126  1.00  0.00           O
ATOM   2835  N   ILE A 174      82.293  55.559 102.826  1.00  0.00           N
ATOM   2837  CA  ILE A 174      81.314  56.019 103.806  1.00  0.00           C
ATOM   2839  CB  ILE A 174      79.954  56.349 103.167  1.00  0.00           C
ATOM   2841  CG2 ILE A 174      79.124  55.069 102.956  1.00  0.00           C
ATOM   2845  CG1 ILE A 174      79.163  57.349 104.025  1.00  0.00           C
ATOM   2848  CD  ILE A 174      79.834  58.729 104.156  1.00  0.00           C
ATOM   2852  C   ILE A 174      81.183  55.129 105.035  1.00  0.00           C
ATOM   2853  O   ILE A 174      80.863  55.599 106.116  1.00  0.00           O
ATOM   2854  N   LYS A 175      81.523  53.829 104.957  1.00  0.00           N
ATOM   2856  CA  LYS A 175      81.495  52.998 106.156  1.00  0.00           C
ATOM   2858  CB  LYS A 175      81.684  51.498 105.826  1.00  0.00           C
ATOM   2861  CG  LYS A 175      83.053  51.149 105.215  1.00  0.00           C
ATOM   2864  CD  LYS A 175      83.214  49.658 104.945  1.00  0.00           C
ATOM   2867  CE  LYS A 175      84.014  48.889 106.016  1.00  0.00           C
ATOM   2870  NZ  LYS A 175      85.453  49.019 105.765  1.00  0.00           N
ATOM   2874  C   LYS A 175      82.544  53.349 107.205  1.00  0.00           C
ATOM   2875  O   LYS A 175      82.363  53.119 108.396  1.00  0.00           O
ATOM   2876  N   ARG A 176      83.704  53.858 106.735  1.00  0.00           N
ATOM   2878  CA  ARG A 176      84.825  54.349 107.525  1.00  0.00           C
ATOM   2880  CB  ARG A 176      86.054  54.609 106.595  1.00  0.00           C
ATOM   2883  CG  ARG A 176      87.354  55.038 107.326  1.00  0.00           C
ATOM   2886  CD  ARG A 176      88.585  55.248 106.415  1.00  0.00           C
ATOM   2889  NE  ARG A 176      88.305  56.459 105.565  1.00  0.00           N
ATOM   2891  CZ  ARG A 176      89.093  56.958 104.626  1.00  0.00           C
ATOM   2892  NH1 ARG A 176      90.224  56.439 104.215  1.00  0.00           N
ATOM   2895  NH2 ARG A 176      88.704  58.079 104.045  1.00  0.00           N
ATOM   2898  C   ARG A 176      84.464  55.609 108.296  1.00  0.00           C
ATOM   2899  O   ARG A 176      84.863  55.809 109.436  1.00  0.00           O
ATOM   2900  N   THR A 177      83.683  56.479 107.635  1.00  0.00           N
ATOM   2902  CA  THR A 177      83.244  57.769 108.125  1.00  0.00           C
ATOM   2904  CB  THR A 177      82.615  58.569 106.987  1.00  0.00           C
ATOM   2906  OG1 THR A 177      83.594  58.809 105.995  1.00  0.00           O
ATOM   2908  CG2 THR A 177      82.083  59.939 107.415  1.00  0.00           C
ATOM   2912  C   THR A 177      82.335  57.678 109.355  1.00  0.00           C
ATOM   2913  O   THR A 177      81.505  56.769 109.396  1.00  0.00           O
ATOM   2914  N   PRO A 178      82.444  58.529 110.376  1.00  0.00           N
ATOM   2915  CD  PRO A 178      83.624  59.359 110.605  1.00  0.00           C
ATOM   2918  CA  PRO A 178      81.484  58.679 111.475  1.00  0.00           C
ATOM   2920  CB  PRO A 178      81.764  60.099 111.987  1.00  0.00           C
ATOM   2923  CG  PRO A 178      83.234  60.399 111.646  1.00  0.00           C
ATOM   2926  C   PRO A 178      79.994  58.589 111.186  1.00  0.00           C
ATOM   2927  O   PRO A 178      79.553  59.019 110.135  1.00  0.00           O
ATOM   2928  N   LEU A 179      79.193  58.138 112.165  1.00  0.00           N
ATOM   2930  CA  LEU A 179      77.803  58.559 112.205  1.00  0.00           C
ATOM   2932  CB  LEU A 179      76.825  57.459 112.696  1.00  0.00           C
ATOM   2935  CG  LEU A 179      76.924  56.119 111.936  1.00  0.00           C
ATOM   2937  CD1 LEU A 179      75.803  55.189 112.406  1.00  0.00           C
ATOM   2941  CD2 LEU A 179      76.803  56.279 110.425  1.00  0.00           C
ATOM   2945  C   LEU A 179      77.684  59.799 113.096  1.00  0.00           C
ATOM   2946  O   LEU A 179      78.314  59.879 114.156  1.00  0.00           O
ATOM   2947  N   GLU A 180      76.873  60.809 112.696  1.00  0.00           N
ATOM   2949  CA  GLU A 180      76.684  62.049 113.465  1.00  0.00           C
ATOM   2951  CB  GLU A 180      76.154  63.179 112.525  1.00  0.00           C
ATOM   2954  CG  GLU A 180      76.303  64.599 113.125  1.00  0.00           C
ATOM   2957  CD  GLU A 180      75.694  65.769 112.336  1.00  0.00           C
ATOM   2958  OE1 GLU A 180      75.064  65.579 111.275  1.00  0.00           O
ATOM   2959  OE2 GLU A 180      75.753  66.899 112.886  1.00  0.00           O
ATOM   2960  C   GLU A 180      75.723  61.818 114.635  1.00  0.00           C
ATOM   2961  O   GLU A 180      75.744  62.519 115.656  1.00  0.00           O
ATOM   2962  N   TYR A 181      74.873  60.789 114.475  1.00  0.00           N
ATOM   2964  CA  TYR A 181      73.784  60.399 115.326  1.00  0.00           C
ATOM   2966  CB  TYR A 181      72.434  60.978 114.836  1.00  0.00           C
ATOM   2969  CG  TYR A 181      72.474  62.459 114.936  1.00  0.00           C
ATOM   2970  CD1 TYR A 181      72.193  63.119 116.135  1.00  0.00           C
ATOM   2972  CE1 TYR A 181      72.324  64.509 116.236  1.00  0.00           C
ATOM   2974  CZ  TYR A 181      72.723  65.248 115.126  1.00  0.00           C
ATOM   2975  OH  TYR A 181      72.943  66.639 115.196  1.00  0.00           O
ATOM   2977  CD2 TYR A 181      72.824  63.229 113.815  1.00  0.00           C
ATOM   2979  CE2 TYR A 181      72.934  64.609 113.905  1.00  0.00           C
ATOM   2981  C   TYR A 181      73.614  58.899 115.285  1.00  0.00           C
ATOM   2982  O   TYR A 181      74.083  58.219 114.375  1.00  0.00           O
ATOM   2983  N   GLN A 182      72.903  58.338 116.265  1.00  0.00           N
ATOM   2985  CA  GLN A 182      72.424  56.969 116.215  1.00  0.00           C
ATOM   2987  CB  GLN A 182      71.793  56.549 117.565  1.00  0.00           C
ATOM   2990  CG  GLN A 182      72.903  56.369 118.625  1.00  0.00           C
ATOM   2993  CD  GLN A 182      72.434  55.989 120.015  1.00  0.00           C
ATOM   2994  OE1 GLN A 182      71.263  55.768 120.326  1.00  0.00           O
ATOM   2995  NE2 GLN A 182      73.424  55.899 120.936  1.00  0.00           N
ATOM   2998  C   GLN A 182      71.473  56.659 115.056  1.00  0.00           C
ATOM   2999  O   GLN A 182      70.543  57.439 114.826  1.00  0.00           O
ATOM   3000  N   PRO A 183      71.645  55.529 114.326  1.00  0.00           N
ATOM   3001  CD  PRO A 183      72.833  54.689 114.346  1.00  0.00           C
ATOM   3004  CA  PRO A 183      70.623  54.969 113.446  1.00  0.00           C
ATOM   3006  CB  PRO A 183      71.133  53.569 113.076  1.00  0.00           C
ATOM   3009  CG  PRO A 183      72.653  53.699 113.195  1.00  0.00           C
ATOM   3012  C   PRO A 183      69.233  54.949 114.025  1.00  0.00           C
ATOM   3013  O   PRO A 183      69.074  54.699 115.215  1.00  0.00           O
ATOM   3014  N   GLY A 184      68.233  55.259 113.195  1.00  0.00           N
ATOM   3016  CA  GLY A 184      66.814  55.199 113.485  1.00  0.00           C
ATOM   3019  C   GLY A 184      66.284  56.229 114.425  1.00  0.00           C
ATOM   3020  O   GLY A 184      65.083  56.249 114.686  1.00  0.00           O
ATOM   3021  N   SER A 185      67.133  57.099 114.986  1.00  0.00           N
ATOM   3023  CA  SER A 185      66.733  57.989 116.067  1.00  0.00           C
ATOM   3025  CB  SER A 185      67.763  58.059 117.226  1.00  0.00           C
ATOM   3028  OG  SER A 185      67.684  56.909 118.076  1.00  0.00           O
ATOM   3030  C   SER A 185      66.413  59.399 115.656  1.00  0.00           C
ATOM   3031  O   SER A 185      65.553  60.019 116.285  1.00  0.00           O
ATOM   3032  N   LYS A 186      67.093  59.959 114.635  1.00  0.00           N
ATOM   3034  CA  LYS A 186      66.983  61.358 114.276  1.00  0.00           C
ATOM   3036  CB  LYS A 186      68.215  62.239 114.696  1.00  0.00           C
ATOM   3039  CG  LYS A 186      68.383  62.589 116.195  1.00  0.00           C
ATOM   3042  CD  LYS A 186      68.994  61.449 117.036  1.00  0.00           C
ATOM   3045  CE  LYS A 186      68.943  61.628 118.555  1.00  0.00           C
ATOM   3048  NZ  LYS A 186      70.064  62.469 119.006  1.00  0.00           N
ATOM   3052  C   LYS A 186      66.764  61.409 112.775  1.00  0.00           C
ATOM   3053  O   LYS A 186      66.854  60.399 112.085  1.00  0.00           O
ATOM   3054  N   HIS A 187      66.413  62.589 112.235  1.00  0.00           N
ATOM   3056  CA  HIS A 187      66.365  62.849 110.815  1.00  0.00           C
ATOM   3058  CB  HIS A 187      64.953  63.299 110.406  1.00  0.00           C
ATOM   3061  ND1 HIS A 187      65.314  64.649 108.355  1.00  0.00           N
ATOM   3062  CG  HIS A 187      64.794  63.509 108.936  1.00  0.00           C
ATOM   3063  CE1 HIS A 187      65.034  64.538 107.076  1.00  0.00           C
ATOM   3065  NE2 HIS A 187      64.314  63.428 106.805  1.00  0.00           N
ATOM   3067  CD2 HIS A 187      64.163  62.759 107.995  1.00  0.00           C
ATOM   3069  C   HIS A 187      67.394  63.928 110.495  1.00  0.00           C
ATOM   3070  O   HIS A 187      67.494  64.929 111.215  1.00  0.00           O
ATOM   3071  N   ILE A 188      68.223  63.679 109.465  1.00  0.00           N
ATOM   3073  CA  ILE A 188      69.383  64.469 109.076  1.00  0.00           C
ATOM   3075  CB  ILE A 188      70.715  63.939 109.665  1.00  0.00           C
ATOM   3077  CG2 ILE A 188      71.983  64.528 109.025  1.00  0.00           C
ATOM   3081  CG1 ILE A 188      70.773  64.248 111.175  1.00  0.00           C
ATOM   3084  CD  ILE A 188      70.255  63.159 112.105  1.00  0.00           C
ATOM   3088  C   ILE A 188      69.314  64.528 107.565  1.00  0.00           C
ATOM   3089  O   ILE A 188      68.474  63.869 106.955  1.00  0.00           O
ATOM   3090  N   TYR A 189      70.115  65.369 106.885  1.00  0.00           N
ATOM   3092  CA  TYR A 189      70.284  65.309 105.456  1.00  0.00           C
ATOM   3094  CB  TYR A 189      69.763  66.619 104.826  1.00  0.00           C
ATOM   3097  CG  TYR A 189      69.753  66.519 103.335  1.00  0.00           C
ATOM   3098  CD1 TYR A 189      68.623  65.989 102.686  1.00  0.00           C
ATOM   3100  CE1 TYR A 189      68.604  65.888 101.285  1.00  0.00           C
ATOM   3102  CZ  TYR A 189      69.703  66.329 100.555  1.00  0.00           C
ATOM   3103  OH  TYR A 189      69.623  66.399  99.165  1.00  0.00           O
ATOM   3105  CD2 TYR A 189      70.854  66.939 102.585  1.00  0.00           C
ATOM   3107  CE2 TYR A 189      70.843  66.829 101.186  1.00  0.00           C
ATOM   3109  C   TYR A 189      71.755  64.999 105.146  1.00  0.00           C
ATOM   3110  O   TYR A 189      72.653  65.369 105.885  1.00  0.00           O
ATOM   3111  N   SER A 190      72.035  64.199 104.095  1.00  0.00           N
ATOM   3113  CA  SER A 190      73.035  63.149 104.235  1.00  0.00           C
ATOM   3115  CB  SER A 190      72.285  61.789 104.235  1.00  0.00           C
ATOM   3118  OG  SER A 190      71.314  61.678 105.275  1.00  0.00           O
ATOM   3120  C   SER A 190      74.093  63.099 103.116  1.00  0.00           C
ATOM   3121  O   SER A 190      73.873  63.598 102.015  1.00  0.00           O
ATOM   3122  N   ASP A 191      75.273  62.409 103.315  1.00  0.00           N
ATOM   3124  CA  ASP A 191      76.013  61.729 102.235  1.00  0.00           C
ATOM   3126  CB  ASP A 191      77.383  61.099 102.597  1.00  0.00           C
ATOM   3129  CG  ASP A 191      78.553  62.049 102.525  1.00  0.00           C
ATOM   3130  OD1 ASP A 191      78.633  62.779 101.495  1.00  0.00           O
ATOM   3131  OD2 ASP A 191      79.465  61.899 103.376  1.00  0.00           O
ATOM   3132  C   ASP A 191      75.193  60.529 101.835  1.00  0.00           C
ATOM   3133  O   ASP A 191      75.383  59.429 102.355  1.00  0.00           O
ATOM   3134  N   VAL A 192      74.153  60.759 101.005  1.00  0.00           N
ATOM   3136  CA  VAL A 192      72.903  60.108 101.285  1.00  0.00           C
ATOM   3138  CB  VAL A 192      71.723  60.539 100.435  1.00  0.00           C
ATOM   3140  CG1 VAL A 192      71.793  59.788  99.105  1.00  0.00           C
ATOM   3144  CG2 VAL A 192      71.674  62.059 100.205  1.00  0.00           C
ATOM   3148  C   VAL A 192      72.943  58.619 101.355  1.00  0.00           C
ATOM   3149  O   VAL A 192      73.633  57.919 100.616  1.00  0.00           O
ATOM   3150  N   ASP A 193      72.133  58.089 102.245  1.00  0.00           N
ATOM   3152  CA  ASP A 193      72.035  56.709 102.535  1.00  0.00           C
ATOM   3154  CB  ASP A 193      71.214  56.509 103.855  1.00  0.00           C
ATOM   3157  CG  ASP A 193      71.174  57.649 104.895  1.00  0.00           C
ATOM   3158  OD1 ASP A 193      71.373  58.849 104.585  1.00  0.00           O
ATOM   3159  OD2 ASP A 193      70.773  57.319 106.035  1.00  0.00           O
ATOM   3160  C   ASP A 193      71.443  56.019 101.296  1.00  0.00           C
ATOM   3161  O   ASP A 193      71.674  54.858 101.005  1.00  0.00           O
ATOM   3162  N   TYR A 194      70.773  56.789 100.406  1.00  0.00           N
ATOM   3164  CA  TYR A 194      70.464  56.349  99.055  1.00  0.00           C
ATOM   3166  CB  TYR A 194      69.314  57.099  98.326  1.00  0.00           C
ATOM   3169  CG  TYR A 194      68.184  57.669  99.146  1.00  0.00           C
ATOM   3170  CD1 TYR A 194      68.383  58.858  99.855  1.00  0.00           C
ATOM   3172  CE1 TYR A 194      67.314  59.559 100.415  1.00  0.00           C
ATOM   3174  CZ  TYR A 194      66.013  59.099 100.266  1.00  0.00           C
ATOM   3175  OH  TYR A 194      64.943  59.839 100.796  1.00  0.00           O
ATOM   3177  CD2 TYR A 194      66.863  57.209  98.995  1.00  0.00           C
ATOM   3179  CE2 TYR A 194      65.794  57.919  99.557  1.00  0.00           C
ATOM   3181  C   TYR A 194      71.645  56.209  98.065  1.00  0.00           C
ATOM   3182  O   TYR A 194      71.564  55.498  97.066  1.00  0.00           O
ATOM   3183  N   MET A 195      72.833  56.818  98.275  1.00  0.00           N
ATOM   3185  CA  MET A 195      74.043  56.479  97.525  1.00  0.00           C
ATOM   3187  CB  MET A 195      75.244  57.358  97.985  1.00  0.00           C
ATOM   3190  CG  MET A 195      76.583  57.079  97.266  1.00  0.00           C
ATOM   3193  SD  MET A 195      77.964  58.149  97.785  1.00  0.00           S
ATOM   3194  CE  MET A 195      77.964  57.829  99.576  1.00  0.00           C
ATOM   3198  C   MET A 195      74.413  55.019  97.745  1.00  0.00           C
ATOM   3199  O   MET A 195      74.654  54.248  96.815  1.00  0.00           O
ATOM   3200  N   LEU A 196      74.325  54.669  99.045  1.00  0.00           N
ATOM   3202  CA  LEU A 196      74.303  53.369  99.656  1.00  0.00           C
ATOM   3204  CB  LEU A 196      74.413  53.608 101.186  1.00  0.00           C
ATOM   3207  CG  LEU A 196      74.023  52.449 102.115  1.00  0.00           C
ATOM   3209  CD1 LEU A 196      75.064  51.369 101.896  1.00  0.00           C
ATOM   3213  CD2 LEU A 196      73.953  52.928 103.576  1.00  0.00           C
ATOM   3217  C   LEU A 196      73.174  52.469  99.185  1.00  0.00           C
ATOM   3218  O   LEU A 196      73.404  51.309  98.847  1.00  0.00           O
ATOM   3219  N   LEU A 197      71.944  52.998  99.035  1.00  0.00           N
ATOM   3221  CA  LEU A 197      70.843  52.279  98.436  1.00  0.00           C
ATOM   3223  CB  LEU A 197      69.584  53.119  98.256  1.00  0.00           C
ATOM   3226  CG  LEU A 197      68.273  52.349  98.085  1.00  0.00           C
ATOM   3228  CD1 LEU A 197      67.953  51.709  99.436  1.00  0.00           C
ATOM   3232  CD2 LEU A 197      67.233  53.389  97.686  1.00  0.00           C
ATOM   3236  C   LEU A 197      71.093  51.809  97.036  1.00  0.00           C
ATOM   3237  O   LEU A 197      70.803  50.679  96.686  1.00  0.00           O
ATOM   3238  N   GLY A 198      71.663  52.689  96.195  1.00  0.00           N
ATOM   3240  CA  GLY A 198      71.983  52.288  94.836  1.00  0.00           C
ATOM   3243  C   GLY A 198      72.924  51.119  94.795  1.00  0.00           C
ATOM   3244  O   GLY A 198      72.864  50.309  93.885  1.00  0.00           O
ATOM   3245  N   PHE A 199      73.833  50.989  95.786  1.00  0.00           N
ATOM   3247  CA  PHE A 199      74.644  49.788  95.876  1.00  0.00           C
ATOM   3249  CB  PHE A 199      75.873  49.979  96.785  1.00  0.00           C
ATOM   3252  CG  PHE A 199      76.863  48.839  96.616  1.00  0.00           C
ATOM   3253  CD1 PHE A 199      77.763  48.779  95.525  1.00  0.00           C
ATOM   3255  CE1 PHE A 199      78.633  47.699  95.376  1.00  0.00           C
ATOM   3257  CZ  PHE A 199      78.623  46.649  96.315  1.00  0.00           C
ATOM   3259  CD2 PHE A 199      76.863  47.779  97.525  1.00  0.00           C
ATOM   3261  CE2 PHE A 199      77.734  46.689  97.385  1.00  0.00           C
ATOM   3263  C   PHE A 199      73.843  48.589  96.376  1.00  0.00           C
ATOM   3264  O   PHE A 199      74.074  47.479  95.926  1.00  0.00           O
ATOM   3265  N   ILE A 200      72.903  48.729  97.336  1.00  0.00           N
ATOM   3267  CA  ILE A 200      72.093  47.579  97.737  1.00  0.00           C
ATOM   3269  CB  ILE A 200      71.294  47.669  99.035  1.00  0.00           C
ATOM   3271  CG2 ILE A 200      72.244  48.068 100.175  1.00  0.00           C
ATOM   3275  CG1 ILE A 200      70.034  48.549  98.975  1.00  0.00           C
ATOM   3278  CD  ILE A 200      69.255  48.519 100.285  1.00  0.00           C
ATOM   3282  C   ILE A 200      71.254  47.069  96.586  1.00  0.00           C
ATOM   3283  O   ILE A 200      71.144  45.869  96.395  1.00  0.00           O
ATOM   3284  N   VAL A 201      70.723  47.989  95.737  1.00  0.00           N
ATOM   3286  CA  VAL A 201      70.144  47.689  94.436  1.00  0.00           C
ATOM   3288  CB  VAL A 201      69.633  48.969  93.745  1.00  0.00           C
ATOM   3290  CG1 VAL A 201      69.093  48.689  92.336  1.00  0.00           C
ATOM   3294  CG2 VAL A 201      68.523  49.649  94.566  1.00  0.00           C
ATOM   3298  C   VAL A 201      71.104  46.948  93.495  1.00  0.00           C
ATOM   3299  O   VAL A 201      70.764  45.899  92.955  1.00  0.00           O
ATOM   3300  N   GLU A 202      72.364  47.439  93.345  1.00  0.00           N
ATOM   3302  CA  GLU A 202      73.394  46.748  92.565  1.00  0.00           C
ATOM   3304  CB  GLU A 202      74.733  47.559  92.476  1.00  0.00           C
ATOM   3307  CG  GLU A 202      74.644  48.799  91.546  1.00  0.00           C
ATOM   3310  CD  GLU A 202      75.974  49.458  91.195  1.00  0.00           C
ATOM   3311  OE1 GLU A 202      77.003  49.219  91.855  1.00  0.00           O
ATOM   3312  OE2 GLU A 202      75.953  50.339  90.275  1.00  0.00           O
ATOM   3313  C   GLU A 202      73.714  45.339  93.085  1.00  0.00           C
ATOM   3314  O   GLU A 202      73.663  44.359  92.346  1.00  0.00           O
ATOM   3315  N   SER A 203      73.953  45.209  94.406  1.00  0.00           N
ATOM   3317  CA  SER A 203      74.264  43.959  95.075  1.00  0.00           C
ATOM   3319  CB  SER A 203      74.574  44.178  96.595  1.00  0.00           C
ATOM   3322  OG  SER A 203      75.104  42.998  97.225  1.00  0.00           O
ATOM   3324  C   SER A 203      73.184  42.899  94.916  1.00  0.00           C
ATOM   3325  O   SER A 203      73.483  41.739  94.655  1.00  0.00           O
ATOM   3326  N   VAL A 204      71.895  43.268  95.025  1.00  0.00           N
ATOM   3328  CA  VAL A 204      70.794  42.309  94.945  1.00  0.00           C
ATOM   3330  CB  VAL A 204      69.553  42.818  95.656  1.00  0.00           C
ATOM   3332  CG1 VAL A 204      69.953  43.079  97.115  1.00  0.00           C
ATOM   3336  CG2 VAL A 204      68.953  44.079  95.015  1.00  0.00           C
ATOM   3340  C   VAL A 204      70.403  41.939  93.535  1.00  0.00           C
ATOM   3341  O   VAL A 204      69.873  40.849  93.316  1.00  0.00           O
ATOM   3342  N   THR A 205      70.645  42.818  92.556  1.00  0.00           N
ATOM   3344  CA  THR A 205      70.123  42.629  91.215  1.00  0.00           C
ATOM   3346  CB  THR A 205      69.535  43.939  90.705  1.00  0.00           C
ATOM   3348  OG1 THR A 205      68.544  43.689  89.725  1.00  0.00           O
ATOM   3350  CG2 THR A 205      70.583  44.899  90.126  1.00  0.00           C
ATOM   3354  C   THR A 205      71.244  42.139  90.305  1.00  0.00           C
ATOM   3355  O   THR A 205      71.003  41.549  89.245  1.00  0.00           O
ATOM   3356  N   GLY A 206      72.513  42.299  90.746  1.00  0.00           N
ATOM   3358  CA  GLY A 206      73.714  41.878  90.025  1.00  0.00           C
ATOM   3361  C   GLY A 206      73.943  42.599  88.736  1.00  0.00           C
ATOM   3362  O   GLY A 206      74.255  41.969  87.726  1.00  0.00           O
ATOM   3363  N   GLN A 207      73.763  43.928  88.736  1.00  0.00           N
ATOM   3365  CA  GLN A 207      73.903  44.769  87.565  1.00  0.00           C
ATOM   3367  CB  GLN A 207      72.544  45.038  86.855  1.00  0.00           C
ATOM   3370  CG  GLN A 207      71.744  43.788  86.425  1.00  0.00           C
ATOM   3373  CD  GLN A 207      70.553  44.279  85.616  1.00  0.00           C
ATOM   3374  OE1 GLN A 207      69.943  45.288  85.965  1.00  0.00           O
ATOM   3375  NE2 GLN A 207      70.214  43.629  84.487  1.00  0.00           N
ATOM   3378  C   GLN A 207      74.395  46.139  88.035  1.00  0.00           C
ATOM   3379  O   GLN A 207      74.153  46.469  89.195  1.00  0.00           O
ATOM   3380  N   PRO A 208      75.034  46.969  87.215  1.00  0.00           N
ATOM   3381  CD  PRO A 208      75.514  46.579  85.886  1.00  0.00           C
ATOM   3384  CA  PRO A 208      75.083  48.429  87.416  1.00  0.00           C
ATOM   3386  CB  PRO A 208      75.575  48.998  86.066  1.00  0.00           C
ATOM   3389  CG  PRO A 208      76.154  47.829  85.275  1.00  0.00           C
ATOM   3392  C   PRO A 208      73.773  49.089  87.805  1.00  0.00           C
ATOM   3393  O   PRO A 208      72.734  48.709  87.255  1.00  0.00           O
ATOM   3394  N   LEU A 209      73.794  50.139  88.666  1.00  0.00           N
ATOM   3396  CA  LEU A 209      72.604  50.879  89.065  1.00  0.00           C
ATOM   3398  CB  LEU A 209      72.964  52.069  90.015  1.00  0.00           C
ATOM   3401  CG  LEU A 209      71.744  52.899  90.495  1.00  0.00           C
ATOM   3403  CD1 LEU A 209      70.854  52.028  91.385  1.00  0.00           C
ATOM   3407  CD2 LEU A 209      72.123  54.198  91.236  1.00  0.00           C
ATOM   3411  C   LEU A 209      71.843  51.449  87.885  1.00  0.00           C
ATOM   3412  O   LEU A 209      70.633  51.259  87.796  1.00  0.00           O
ATOM   3413  N   ASP A 210      72.574  52.079  86.936  1.00  0.00           N
ATOM   3415  CA  ASP A 210      72.053  52.629  85.695  1.00  0.00           C
ATOM   3417  CB  ASP A 210      73.203  53.349  84.945  1.00  0.00           C
ATOM   3420  CG  ASP A 210      72.723  54.419  83.965  1.00  0.00           C
ATOM   3421  OD1 ASP A 210      71.755  55.149  84.296  1.00  0.00           O
ATOM   3422  OD2 ASP A 210      73.494  54.639  82.995  1.00  0.00           O
ATOM   3423  C   ASP A 210      71.413  51.568  84.805  1.00  0.00           C
ATOM   3424  O   ASP A 210      70.333  51.739  84.275  1.00  0.00           O
ATOM   3425  N   ARG A 211      72.035  50.389  84.655  1.00  0.00           N
ATOM   3427  CA  ARG A 211      71.473  49.259  83.925  1.00  0.00           C
ATOM   3429  CB  ARG A 211      72.544  48.138  83.796  1.00  0.00           C
ATOM   3432  CG  ARG A 211      73.424  48.338  82.546  1.00  0.00           C
ATOM   3435  CD  ARG A 211      72.943  47.529  81.346  1.00  0.00           C
ATOM   3438  NE  ARG A 211      73.154  46.079  81.656  1.00  0.00           N
ATOM   3440  CZ  ARG A 211      74.333  45.459  81.635  1.00  0.00           C
ATOM   3441  NH1 ARG A 211      75.453  46.029  81.255  1.00  0.00           N
ATOM   3444  NH2 ARG A 211      74.424  44.219  82.057  1.00  0.00           N
ATOM   3447  C   ARG A 211      70.193  48.669  84.487  1.00  0.00           C
ATOM   3448  O   ARG A 211      69.255  48.338  83.755  1.00  0.00           O
ATOM   3449  N   TYR A 212      70.153  48.499  85.826  1.00  0.00           N
ATOM   3451  CA  TYR A 212      68.973  48.029  86.506  1.00  0.00           C
ATOM   3453  CB  TYR A 212      69.303  47.729  87.995  1.00  0.00           C
ATOM   3456  CG  TYR A 212      68.043  47.429  88.765  1.00  0.00           C
ATOM   3457  CD1 TYR A 212      67.333  46.239  88.516  1.00  0.00           C
ATOM   3459  CE1 TYR A 212      66.064  46.038  89.065  1.00  0.00           C
ATOM   3461  CZ  TYR A 212      65.494  47.039  89.865  1.00  0.00           C
ATOM   3462  OH  TYR A 212      64.184  46.909  90.366  1.00  0.00           O
ATOM   3464  CD2 TYR A 212      67.453  48.408  89.576  1.00  0.00           C
ATOM   3466  CE2 TYR A 212      66.193  48.208  90.126  1.00  0.00           C
ATOM   3468  C   TYR A 212      67.814  48.979  86.385  1.00  0.00           C
ATOM   3469  O   TYR A 212      66.703  48.619  85.985  1.00  0.00           O
ATOM   3470  N   VAL A 213      68.075  50.259  86.695  1.00  0.00           N
ATOM   3472  CA  VAL A 213      67.093  51.288  86.546  1.00  0.00           C
ATOM   3474  CB  VAL A 213      67.483  52.559  87.276  1.00  0.00           C
ATOM   3476  CG1 VAL A 213      68.604  53.289  86.546  1.00  0.00           C
ATOM   3480  CG2 VAL A 213      66.254  53.459  87.456  1.00  0.00           C
ATOM   3484  C   VAL A 213      66.693  51.459  85.086  1.00  0.00           C
ATOM   3485  O   VAL A 213      65.514  51.619  84.795  1.00  0.00           O
ATOM   3486  N   GLU A 214      67.633  51.339  84.126  1.00  0.00           N
ATOM   3488  CA  GLU A 214      67.333  51.419  82.715  1.00  0.00           C
ATOM   3490  CB  GLU A 214      68.614  51.389  81.835  1.00  0.00           C
ATOM   3493  CG  GLU A 214      68.363  51.549  80.305  1.00  0.00           C
ATOM   3496  CD  GLU A 214      69.465  51.019  79.385  1.00  0.00           C
ATOM   3497  OE1 GLU A 214      70.464  50.369  79.805  1.00  0.00           O
ATOM   3498  OE2 GLU A 214      69.293  51.209  78.146  1.00  0.00           O
ATOM   3499  C   GLU A 214      66.314  50.378  82.235  1.00  0.00           C
ATOM   3500  O   GLU A 214      65.324  50.708  81.576  1.00  0.00           O
ATOM   3501  N   GLU A 215      66.513  49.099  82.596  1.00  0.00           N
ATOM   3503  CA  GLU A 215      65.645  48.009  82.176  1.00  0.00           C
ATOM   3505  CB  GLU A 215      66.314  46.608  82.295  1.00  0.00           C
ATOM   3508  CG  GLU A 215      66.633  46.019  83.695  1.00  0.00           C
ATOM   3511  CD  GLU A 215      67.104  44.559  83.566  1.00  0.00           C
ATOM   3512  OE1 GLU A 215      67.854  44.248  82.605  1.00  0.00           O
ATOM   3513  OE2 GLU A 215      66.733  43.709  84.426  1.00  0.00           O
ATOM   3514  C   GLU A 215      64.255  47.989  82.805  1.00  0.00           C
ATOM   3515  O   GLU A 215      63.284  47.599  82.146  1.00  0.00           O
ATOM   3516  N   SER A 216      64.124  48.379  84.086  1.00  0.00           N
ATOM   3518  CA  SER A 216      62.894  48.208  84.846  1.00  0.00           C
ATOM   3520  CB  SER A 216      63.223  47.689  86.275  1.00  0.00           C
ATOM   3523  OG  SER A 216      63.994  48.639  87.015  1.00  0.00           O
ATOM   3525  C   SER A 216      62.113  49.489  84.995  1.00  0.00           C
ATOM   3526  O   SER A 216      60.904  49.458  85.237  1.00  0.00           O
ATOM   3527  N   ILE A 217      62.783  50.638  84.816  1.00  0.00           N
ATOM   3529  CA  ILE A 217      62.183  51.948  84.865  1.00  0.00           C
ATOM   3531  CB  ILE A 217      62.593  52.759  86.096  1.00  0.00           C
ATOM   3533  CG2 ILE A 217      61.964  54.159  86.035  1.00  0.00           C
ATOM   3537  CG1 ILE A 217      62.183  52.059  87.406  1.00  0.00           C
ATOM   3540  CD  ILE A 217      62.544  52.869  88.666  1.00  0.00           C
ATOM   3544  C   ILE A 217      62.474  52.659  83.555  1.00  0.00           C
ATOM   3545  O   ILE A 217      61.523  52.928  82.845  1.00  0.00           O
ATOM   3546  N   TYR A 218      63.763  52.998  83.215  1.00  0.00           N
ATOM   3548  CA  TYR A 218      64.074  53.959  82.155  1.00  0.00           C
ATOM   3550  CB  TYR A 218      65.553  54.299  81.805  1.00  0.00           C
ATOM   3553  CG  TYR A 218      66.443  54.919  82.855  1.00  0.00           C
ATOM   3554  CD1 TYR A 218      66.083  55.159  84.205  1.00  0.00           C
ATOM   3556  CE1 TYR A 218      67.003  55.768  85.086  1.00  0.00           C
ATOM   3558  CZ  TYR A 218      68.294  56.069  84.646  1.00  0.00           C
ATOM   3559  OH  TYR A 218      69.303  56.459  85.546  1.00  0.00           O
ATOM   3561  CD2 TYR A 218      67.723  55.309  82.435  1.00  0.00           C
ATOM   3563  CE2 TYR A 218      68.644  55.859  83.316  1.00  0.00           C
ATOM   3565  C   TYR A 218      63.363  53.729  80.845  1.00  0.00           C
ATOM   3566  O   TYR A 218      62.474  54.469  80.445  1.00  0.00           O
ATOM   3567  N   ARG A 219      63.713  52.639  80.145  1.00  0.00           N
ATOM   3569  CA  ARG A 219      63.154  52.349  78.846  1.00  0.00           C
ATOM   3571  CB  ARG A 219      63.913  51.199  78.126  1.00  0.00           C
ATOM   3574  CG  ARG A 219      63.394  50.879  76.705  1.00  0.00           C
ATOM   3577  CD  ARG A 219      62.163  49.969  76.535  1.00  0.00           C
ATOM   3580  NE  ARG A 219      62.544  48.569  76.896  1.00  0.00           N
ATOM   3582  CZ  ARG A 219      61.663  47.579  76.986  1.00  0.00           C
ATOM   3583  NH1 ARG A 219      60.364  47.818  77.016  1.00  0.00           N
ATOM   3586  NH2 ARG A 219      62.084  46.339  77.095  1.00  0.00           N
ATOM   3589  C   ARG A 219      61.633  52.209  78.826  1.00  0.00           C
ATOM   3590  O   ARG A 219      61.003  52.809  77.955  1.00  0.00           O
ATOM   3591  N   PRO A 220      60.943  51.519  79.745  1.00  0.00           N
ATOM   3592  CD  PRO A 220      61.523  50.428  80.546  1.00  0.00           C
ATOM   3595  CA  PRO A 220      59.503  51.379  79.656  1.00  0.00           C
ATOM   3597  CB  PRO A 220      59.154  50.439  80.816  1.00  0.00           C
ATOM   3600  CG  PRO A 220      60.354  49.489  80.835  1.00  0.00           C
ATOM   3603  C   PRO A 220      58.664  52.629  79.705  1.00  0.00           C
ATOM   3604  O   PRO A 220      57.533  52.608  79.215  1.00  0.00           O
ATOM   3605  N   LEU A 221      59.144  53.719  80.305  1.00  0.00           N
ATOM   3607  CA  LEU A 221      58.383  54.949  80.345  1.00  0.00           C
ATOM   3609  CB  LEU A 221      58.683  55.729  81.635  1.00  0.00           C
ATOM   3612  CG  LEU A 221      57.973  55.279  82.925  1.00  0.00           C
ATOM   3614  CD1 LEU A 221      56.453  55.318  82.796  1.00  0.00           C
ATOM   3618  CD2 LEU A 221      58.453  53.899  83.355  1.00  0.00           C
ATOM   3622  C   LEU A 221      58.763  55.829  79.186  1.00  0.00           C
ATOM   3623  O   LEU A 221      58.023  56.759  78.855  1.00  0.00           O
ATOM   3624  N   GLY A 222      59.863  55.529  78.476  1.00  0.00           N
ATOM   3626  CA  GLY A 222      60.464  56.428  77.485  1.00  0.00           C
ATOM   3629  C   GLY A 222      61.494  57.309  78.146  1.00  0.00           C
ATOM   3630  O   GLY A 222      61.773  58.408  77.695  1.00  0.00           O
ATOM   3631  N   LEU A 223      62.084  56.878  79.275  1.00  0.00           N
ATOM   3633  CA  LEU A 223      63.014  57.699  80.035  1.00  0.00           C
ATOM   3635  CB  LEU A 223      63.053  57.469  81.576  1.00  0.00           C
ATOM   3638  CG  LEU A 223      61.694  57.319  82.316  1.00  0.00           C
ATOM   3640  CD1 LEU A 223      61.694  56.119  83.246  1.00  0.00           C
ATOM   3644  CD2 LEU A 223      61.244  58.449  83.225  1.00  0.00           C
ATOM   3648  C   LEU A 223      64.404  57.699  79.416  1.00  0.00           C
ATOM   3649  O   LEU A 223      65.364  57.189  79.976  1.00  0.00           O
ATOM   3650  N   THR A 224      64.523  58.319  78.225  1.00  0.00           N
ATOM   3652  CA  THR A 224      65.613  58.068  77.305  1.00  0.00           C
ATOM   3654  CB  THR A 224      65.123  58.149  75.855  1.00  0.00           C
ATOM   3656  OG1 THR A 224      64.715  59.448  75.425  1.00  0.00           O
ATOM   3658  CG2 THR A 224      63.934  57.228  75.605  1.00  0.00           C
ATOM   3662  C   THR A 224      66.755  59.068  77.406  1.00  0.00           C
ATOM   3663  O   THR A 224      67.824  58.889  76.806  1.00  0.00           O
ATOM   3664  N   HIS A 225      66.553  60.178  78.135  1.00  0.00           N
ATOM   3666  CA  HIS A 225      67.504  61.269  78.215  1.00  0.00           C
ATOM   3668  CB  HIS A 225      66.895  62.599  77.765  1.00  0.00           C
ATOM   3671  ND1 HIS A 225      67.943  63.029  75.546  1.00  0.00           N
ATOM   3672  CG  HIS A 225      66.803  62.759  76.285  1.00  0.00           C
ATOM   3673  CE1 HIS A 225      67.504  63.278  74.326  1.00  0.00           C
ATOM   3675  NE2 HIS A 225      66.154  63.229  74.256  1.00  0.00           N
ATOM   3677  CD2 HIS A 225      65.694  62.889  75.506  1.00  0.00           C
ATOM   3679  C   HIS A 225      68.043  61.409  79.615  1.00  0.00           C
ATOM   3680  O   HIS A 225      68.703  62.389  79.925  1.00  0.00           O
ATOM   3681  N   THR A 226      67.814  60.428  80.506  1.00  0.00           N
ATOM   3683  CA  THR A 226      68.535  60.349  81.766  1.00  0.00           C
ATOM   3685  CB  THR A 226      67.663  60.378  83.016  1.00  0.00           C
ATOM   3687  OG1 THR A 226      68.354  60.369  84.256  1.00  0.00           O
ATOM   3689  CG2 THR A 226      66.733  59.178  83.025  1.00  0.00           C
ATOM   3693  C   THR A 226      69.404  59.149  81.835  1.00  0.00           C
ATOM   3694  O   THR A 226      69.163  58.128  81.195  1.00  0.00           O
ATOM   3695  N   VAL A 227      70.453  59.299  82.645  1.00  0.00           N
ATOM   3697  CA  VAL A 227      71.693  58.589  82.665  1.00  0.00           C
ATOM   3699  CB  VAL A 227      72.483  58.408  81.355  1.00  0.00           C
ATOM   3701  CG1 VAL A 227      71.895  57.309  80.476  1.00  0.00           C
ATOM   3705  CG2 VAL A 227      72.604  59.728  80.565  1.00  0.00           C
ATOM   3709  C   VAL A 227      72.553  59.419  83.566  1.00  0.00           C
ATOM   3710  O   VAL A 227      72.324  60.609  83.785  1.00  0.00           O
ATOM   3711  N   PHE A 228      73.564  58.779  84.165  1.00  0.00           N
ATOM   3713  CA  PHE A 228      74.514  59.429  85.035  1.00  0.00           C
ATOM   3715  CB  PHE A 228      75.284  58.369  85.845  1.00  0.00           C
ATOM   3718  CG  PHE A 228      74.343  57.759  86.826  1.00  0.00           C
ATOM   3719  CD1 PHE A 228      73.583  56.639  86.465  1.00  0.00           C
ATOM   3721  CE1 PHE A 228      72.644  56.099  87.346  1.00  0.00           C
ATOM   3723  CZ  PHE A 228      72.474  56.669  88.605  1.00  0.00           C
ATOM   3725  CD2 PHE A 228      74.184  58.309  88.095  1.00  0.00           C
ATOM   3727  CE2 PHE A 228      73.233  57.779  88.987  1.00  0.00           C
ATOM   3729  C   PHE A 228      75.523  60.309  84.335  1.00  0.00           C
ATOM   3730  O   PHE A 228      76.093  61.219  84.916  1.00  0.00           O
ATOM   3731  N   ASN A 229      75.773  60.029  83.046  1.00  0.00           N
ATOM   3733  CA  ASN A 229      76.583  60.869  82.196  1.00  0.00           C
ATOM   3735  CB  ASN A 229      78.023  60.329  82.066  1.00  0.00           C
ATOM   3738  CG  ASN A 229      78.714  60.369  83.426  1.00  0.00           C
ATOM   3739  OD1 ASN A 229      79.314  61.358  83.846  1.00  0.00           O
ATOM   3740  ND2 ASN A 229      78.724  59.229  84.156  1.00  0.00           N
ATOM   3743  C   ASN A 229      75.924  60.849  80.816  1.00  0.00           C
ATOM   3744  O   ASN A 229      75.773  59.759  80.275  1.00  0.00           O
ATOM   3745  N   PRO A 230      75.505  61.958  80.226  1.00  0.00           N
ATOM   3746  CD  PRO A 230      75.244  63.208  80.926  1.00  0.00           C
ATOM   3749  CA  PRO A 230      75.263  62.088  78.796  1.00  0.00           C
ATOM   3751  CB  PRO A 230      74.934  63.579  78.635  1.00  0.00           C
ATOM   3754  CG  PRO A 230      74.383  64.029  79.976  1.00  0.00           C
ATOM   3757  C   PRO A 230      76.424  61.698  77.916  1.00  0.00           C
ATOM   3758  O   PRO A 230      77.504  62.269  78.035  1.00  0.00           O
ATOM   3759  N   LEU A 231      76.214  60.739  76.995  1.00  0.00           N
ATOM   3761  CA  LEU A 231      77.294  60.139  76.226  1.00  0.00           C
ATOM   3763  CB  LEU A 231      77.163  58.608  76.305  1.00  0.00           C
ATOM   3766  CG  LEU A 231      77.193  58.089  77.756  1.00  0.00           C
ATOM   3768  CD1 LEU A 231      77.064  56.559  77.756  1.00  0.00           C
ATOM   3772  CD2 LEU A 231      78.424  58.649  78.485  1.00  0.00           C
ATOM   3776  C   LEU A 231      77.203  60.479  74.766  1.00  0.00           C
ATOM   3777  O   LEU A 231      78.133  60.259  73.976  1.00  0.00           O
ATOM   3778  N   LEU A 232      76.083  61.069  74.366  1.00  0.00           N
ATOM   3780  CA  LEU A 232      75.834  61.309  72.986  1.00  0.00           C
ATOM   3782  CB  LEU A 232      74.333  61.239  72.686  1.00  0.00           C
ATOM   3785  CG  LEU A 232      73.703  59.858  72.925  1.00  0.00           C
ATOM   3787  CD1 LEU A 232      72.273  59.889  72.385  1.00  0.00           C
ATOM   3791  CD2 LEU A 232      74.503  58.719  72.275  1.00  0.00           C
ATOM   3795  C   LEU A 232      76.365  62.649  72.555  1.00  0.00           C
ATOM   3796  O   LEU A 232      75.873  63.708  72.916  1.00  0.00           O
ATOM   3797  N   LYS A 233      77.354  62.599  71.655  1.00  0.00           N
ATOM   3799  CA  LYS A 233      77.964  63.738  70.995  1.00  0.00           C
ATOM   3801  CB  LYS A 233      78.934  63.259  69.896  1.00  0.00           C
ATOM   3804  CG  LYS A 233      78.294  62.659  68.625  1.00  0.00           C
ATOM   3807  CD  LYS A 233      77.424  61.419  68.855  1.00  0.00           C
ATOM   3810  CE  LYS A 233      76.934  60.778  67.555  1.00  0.00           C
ATOM   3813  NZ  LYS A 233      76.104  59.619  67.905  1.00  0.00           N
ATOM   3817  C   LYS A 233      77.014  64.778  70.396  1.00  0.00           C
ATOM   3818  O   LYS A 233      77.383  65.939  70.245  1.00  0.00           O
ATOM   3819  N   GLY A 234      75.764  64.399  70.035  1.00  0.00           N
ATOM   3821  CA  GLY A 234      74.773  65.339  69.516  1.00  0.00           C
ATOM   3824  C   GLY A 234      74.053  66.108  70.585  1.00  0.00           C
ATOM   3825  O   GLY A 234      73.513  67.178  70.346  1.00  0.00           O
ATOM   3826  N   PHE A 235      74.043  65.559  71.815  1.00  0.00           N
ATOM   3828  CA  PHE A 235      73.294  66.079  72.925  1.00  0.00           C
ATOM   3830  CB  PHE A 235      72.474  64.958  73.595  1.00  0.00           C
ATOM   3833  CG  PHE A 235      71.383  64.498  72.665  1.00  0.00           C
ATOM   3834  CD1 PHE A 235      70.174  65.199  72.586  1.00  0.00           C
ATOM   3836  CE1 PHE A 235      69.133  64.749  71.775  1.00  0.00           C
ATOM   3838  CZ  PHE A 235      69.285  63.559  71.065  1.00  0.00           C
ATOM   3840  CD2 PHE A 235      71.534  63.329  71.896  1.00  0.00           C
ATOM   3842  CE2 PHE A 235      70.483  62.858  71.105  1.00  0.00           C
ATOM   3844  C   PHE A 235      74.193  66.748  73.945  1.00  0.00           C
ATOM   3845  O   PHE A 235      73.724  67.469  74.815  1.00  0.00           O
ATOM   3846  N   LYS A 236      75.523  66.649  73.826  1.00  0.00           N
ATOM   3848  CA  LYS A 236      76.434  67.418  74.675  1.00  0.00           C
ATOM   3850  CB  LYS A 236      77.913  66.949  74.646  1.00  0.00           C
ATOM   3853  CG  LYS A 236      78.553  66.888  73.266  1.00  0.00           C
ATOM   3856  CD  LYS A 236      80.033  66.509  73.306  1.00  0.00           C
ATOM   3859  CE  LYS A 236      80.633  66.449  71.896  1.00  0.00           C
ATOM   3862  NZ  LYS A 236      82.113  66.498  71.936  1.00  0.00           N
ATOM   3866  C   LYS A 236      76.284  68.939  74.635  1.00  0.00           C
ATOM   3867  O   LYS A 236      76.453  69.559  75.686  1.00  0.00           O
ATOM   3868  N   PRO A 237      75.934  69.619  73.525  1.00  0.00           N
ATOM   3869  CD  PRO A 237      75.913  69.128  72.156  1.00  0.00           C
ATOM   3872  CA  PRO A 237      75.593  71.028  73.576  1.00  0.00           C
ATOM   3874  CB  PRO A 237      75.633  71.479  72.095  1.00  0.00           C
ATOM   3877  CG  PRO A 237      76.354  70.349  71.355  1.00  0.00           C
ATOM   3880  C   PRO A 237      74.214  71.299  74.155  1.00  0.00           C
ATOM   3881  O   PRO A 237      73.784  72.449  74.105  1.00  0.00           O
ATOM   3882  N   GLN A 238      73.503  70.309  74.735  1.00  0.00           N
ATOM   3884  CA  GLN A 238      72.215  70.538  75.355  1.00  0.00           C
ATOM   3886  CB  GLN A 238      71.244  69.329  75.186  1.00  0.00           C
ATOM   3889  CG  GLN A 238      70.854  68.969  73.726  1.00  0.00           C
ATOM   3892  CD  GLN A 238      70.153  70.098  72.986  1.00  0.00           C
ATOM   3893  OE1 GLN A 238      69.214  70.739  73.455  1.00  0.00           O
ATOM   3894  NE2 GLN A 238      70.613  70.358  71.745  1.00  0.00           N
ATOM   3897  C   GLN A 238      72.373  70.778  76.835  1.00  0.00           C
ATOM   3898  O   GLN A 238      71.394  71.119  77.485  1.00  0.00           O
ATOM   3899  N   GLN A 239      73.583  70.629  77.425  1.00  0.00           N
ATOM   3901  CA  GLN A 239      73.803  70.899  78.836  1.00  0.00           C
ATOM   3903  CB  GLN A 239      75.184  70.389  79.326  1.00  0.00           C
ATOM   3906  CG  GLN A 239      75.293  68.858  79.546  1.00  0.00           C
ATOM   3909  CD  GLN A 239      74.174  68.259  80.396  1.00  0.00           C
ATOM   3910  OE1 GLN A 239      73.544  67.299  79.976  1.00  0.00           O
ATOM   3911  NE2 GLN A 239      73.924  68.819  81.595  1.00  0.00           N
ATOM   3914  C   GLN A 239      73.574  72.339  79.315  1.00  0.00           C
ATOM   3915  O   GLN A 239      74.034  73.309  78.706  1.00  0.00           O
ATOM   3916  N   ILE A 240      72.903  72.499  80.476  1.00  0.00           N
ATOM   3918  CA  ILE A 240      72.693  73.799  81.076  1.00  0.00           C
ATOM   3920  CB  ILE A 240      71.284  74.019  81.626  1.00  0.00           C
ATOM   3922  CG2 ILE A 240      71.083  75.349  82.395  1.00  0.00           C
ATOM   3926  CG1 ILE A 240      70.303  73.979  80.445  1.00  0.00           C
ATOM   3929  CD  ILE A 240      69.904  72.569  80.086  1.00  0.00           C
ATOM   3933  C   ILE A 240      73.733  74.189  82.105  1.00  0.00           C
ATOM   3934  O   ILE A 240      74.013  73.519  83.116  1.00  0.00           O
ATOM   3935  N   ALA A 241      74.285  75.389  81.917  1.00  0.00           N
ATOM   3937  CA  ALA A 241      75.163  76.038  82.836  1.00  0.00           C
ATOM   3939  CB  ALA A 241      76.354  76.619  82.057  1.00  0.00           C
ATOM   3943  C   ALA A 241      74.404  77.079  83.645  1.00  0.00           C
ATOM   3944  O   ALA A 241      73.494  77.729  83.146  1.00  0.00           O
ATOM   3945  N   ALA A 242      74.744  77.219  84.935  1.00  0.00           N
ATOM   3947  CA  ALA A 242      74.325  78.309  85.786  1.00  0.00           C
ATOM   3949  CB  ALA A 242      74.285  77.858  87.255  1.00  0.00           C
ATOM   3953  C   ALA A 242      75.374  79.399  85.686  1.00  0.00           C
ATOM   3954  O   ALA A 242      76.494  79.139  85.256  1.00  0.00           O
ATOM   3955  N   THR A 243      75.004  80.639  86.045  1.00  0.00           N
ATOM   3957  CA  THR A 243      75.824  81.848  85.985  1.00  0.00           C
ATOM   3959  CB  THR A 243      75.133  82.969  86.785  1.00  0.00           C
ATOM   3961  OG1 THR A 243      73.754  82.979  86.476  1.00  0.00           O
ATOM   3963  CG2 THR A 243      75.684  84.359  86.476  1.00  0.00           C
ATOM   3967  C   THR A 243      77.263  81.679  86.436  1.00  0.00           C
ATOM   3968  O   THR A 243      77.523  80.899  87.346  1.00  0.00           O
ATOM   3969  N   GLU A 244      78.264  82.419  85.886  1.00  0.00           N
ATOM   3971  CA  GLU A 244      79.654  82.349  86.355  1.00  0.00           C
ATOM   3973  CB  GLU A 244      80.523  83.509  85.796  1.00  0.00           C
ATOM   3976  CG  GLU A 244      81.034  83.349  84.345  1.00  0.00           C
ATOM   3979  CD  GLU A 244      81.714  84.628  83.855  1.00  0.00           C
ATOM   3980  OE1 GLU A 244      81.714  85.609  84.636  1.00  0.00           O
ATOM   3981  OE2 GLU A 244      82.253  84.639  82.726  1.00  0.00           O
ATOM   3982  C   GLU A 244      79.794  82.438  87.876  1.00  0.00           C
ATOM   3983  O   GLU A 244      80.474  81.649  88.535  1.00  0.00           O
ATOM   3984  N   LEU A 245      79.074  83.408  88.446  1.00  0.00           N
ATOM   3986  CA  LEU A 245      78.994  83.708  89.865  1.00  0.00           C
ATOM   3988  CB  LEU A 245      78.113  84.979  90.075  1.00  0.00           C
ATOM   3991  CG  LEU A 245      78.453  86.199  89.186  1.00  0.00           C
ATOM   3993  CD1 LEU A 245      77.793  87.468  89.745  1.00  0.00           C
ATOM   3997  CD2 LEU A 245      79.954  86.458  89.016  1.00  0.00           C
ATOM   4001  C   LEU A 245      78.443  82.549  90.686  1.00  0.00           C
ATOM   4002  O   LEU A 245      78.833  82.318  91.826  1.00  0.00           O
ATOM   4003  N   ASN A 246      77.494  81.789  90.116  1.00  0.00           N
ATOM   4005  CA  ASN A 246      76.653  80.838  90.807  1.00  0.00           C
ATOM   4007  CB  ASN A 246      75.153  81.208  90.676  1.00  0.00           C
ATOM   4010  CG  ASN A 246      74.924  82.619  91.195  1.00  0.00           C
ATOM   4011  OD1 ASN A 246      75.505  82.988  92.215  1.00  0.00           O
ATOM   4012  ND2 ASN A 246      74.093  83.438  90.516  1.00  0.00           N
ATOM   4015  C   ASN A 246      76.913  79.458  90.226  1.00  0.00           C
ATOM   4016  O   ASN A 246      76.013  78.639  90.056  1.00  0.00           O
ATOM   4017  N   GLY A 247      78.163  79.178  89.836  1.00  0.00           N
ATOM   4019  CA  GLY A 247      78.535  77.959  89.105  1.00  0.00           C
ATOM   4022  C   GLY A 247      79.074  76.839  89.976  1.00  0.00           C
ATOM   4023  O   GLY A 247      79.564  75.839  89.455  1.00  0.00           O
ATOM   4024  N   ASN A 248      79.023  77.019  91.306  1.00  0.00           N
ATOM   4026  CA  ASN A 248      79.574  76.108  92.285  1.00  0.00           C
ATOM   4028  CB  ASN A 248      80.684  76.799  93.116  1.00  0.00           C
ATOM   4031  CG  ASN A 248      81.844  77.119  92.186  1.00  0.00           C
ATOM   4032  OD1 ASN A 248      82.185  76.369  91.265  1.00  0.00           O
ATOM   4033  ND2 ASN A 248      82.454  78.318  92.326  1.00  0.00           N
ATOM   4036  C   ASN A 248      78.494  75.619  93.225  1.00  0.00           C
ATOM   4037  O   ASN A 248      77.593  76.369  93.605  1.00  0.00           O
ATOM   4038  N   THR A 249      78.583  74.339  93.596  1.00  0.00           N
ATOM   4040  CA  THR A 249      77.684  73.639  94.487  1.00  0.00           C
ATOM   4042  CB  THR A 249      76.693  72.748  93.726  1.00  0.00           C
ATOM   4044  OG1 THR A 249      75.733  73.538  93.035  1.00  0.00           O
ATOM   4046  CG2 THR A 249      75.894  71.829  94.646  1.00  0.00           C
ATOM   4050  C   THR A 249      78.544  72.759  95.376  1.00  0.00           C
ATOM   4051  O   THR A 249      79.264  71.899  94.855  1.00  0.00           O
ATOM   4052  N   ARG A 250      78.535  72.959  96.715  1.00  0.00           N
ATOM   4054  CA  ARG A 250      79.434  72.259  97.646  1.00  0.00           C
ATOM   4056  CB  ARG A 250      79.413  70.719  97.576  1.00  0.00           C
ATOM   4059  CG  ARG A 250      78.023  70.129  97.745  1.00  0.00           C
ATOM   4062  CD  ARG A 250      78.035  68.608  97.756  1.00  0.00           C
ATOM   4065  NE  ARG A 250      78.174  68.219  96.325  1.00  0.00           N
ATOM   4067  CZ  ARG A 250      77.763  67.059  95.865  1.00  0.00           C
ATOM   4068  NH1 ARG A 250      77.154  66.168  96.605  1.00  0.00           N
ATOM   4071  NH2 ARG A 250      77.913  66.779  94.595  1.00  0.00           N
ATOM   4074  C   ARG A 250      80.863  72.709  97.525  1.00  0.00           C
ATOM   4075  O   ARG A 250      81.773  71.899  97.506  1.00  0.00           O
ATOM   4076  N   ASP A 251      81.085  74.019  97.336  1.00  0.00           N
ATOM   4078  CA  ASP A 251      82.374  74.659  97.285  1.00  0.00           C
ATOM   4080  CB  ASP A 251      83.064  74.669  98.707  1.00  0.00           C
ATOM   4083  CG  ASP A 251      83.825  73.439  99.175  1.00  0.00           C
ATOM   4084  OD1 ASP A 251      83.543  72.919 100.295  1.00  0.00           O
ATOM   4085  OD2 ASP A 251      84.793  73.049  98.465  1.00  0.00           O
ATOM   4086  C   ASP A 251      83.223  74.329  96.055  1.00  0.00           C
ATOM   4087  O   ASP A 251      84.254  74.958  95.796  1.00  0.00           O
ATOM   4088  N   GLY A 252      82.734  73.409  95.186  1.00  0.00           N
ATOM   4090  CA  GLY A 252      83.324  73.038  93.915  1.00  0.00           C
ATOM   4093  C   GLY A 252      82.363  73.248  92.785  1.00  0.00           C
ATOM   4094  O   GLY A 252      81.163  73.419  92.985  1.00  0.00           O
ATOM   4095  N   VAL A 253      82.895  73.219  91.555  1.00  0.00           N
ATOM   4097  CA  VAL A 253      82.174  73.379  90.305  1.00  0.00           C
ATOM   4099  CB  VAL A 253      83.174  73.428  89.126  1.00  0.00           C
ATOM   4101  CG1 VAL A 253      82.533  73.889  87.796  1.00  0.00           C
ATOM   4105  CG2 VAL A 253      84.303  74.428  89.475  1.00  0.00           C
ATOM   4109  C   VAL A 253      81.023  72.379  90.175  1.00  0.00           C
ATOM   4110  O   VAL A 253      80.954  71.339  90.835  1.00  0.00           O
ATOM   4111  N   ILE A 254      80.044  72.659  89.296  1.00  0.00           N
ATOM   4113  CA  ILE A 254      79.193  71.599  88.785  1.00  0.00           C
ATOM   4115  CB  ILE A 254      78.053  72.129  87.915  1.00  0.00           C
ATOM   4117  CG2 ILE A 254      77.174  70.969  87.395  1.00  0.00           C
ATOM   4121  CG1 ILE A 254      77.193  73.159  88.685  1.00  0.00           C
ATOM   4124  CD  ILE A 254      76.604  72.619  89.995  1.00  0.00           C
ATOM   4128  C   ILE A 254      80.005  70.549  88.035  1.00  0.00           C
ATOM   4129  O   ILE A 254      80.833  70.839  87.176  1.00  0.00           O
ATOM   4130  N   HIS A 255      79.773  69.259  88.365  1.00  0.00           N
ATOM   4132  CA  HIS A 255      80.453  68.159  87.705  1.00  0.00           C
ATOM   4134  CB  HIS A 255      80.193  66.799  88.396  1.00  0.00           C
ATOM   4137  ND1 HIS A 255      80.453  64.909  86.796  1.00  0.00           N
ATOM   4138  CG  HIS A 255      81.003  65.699  87.785  1.00  0.00           C
ATOM   4139  CE1 HIS A 255      81.413  64.068  86.455  1.00  0.00           C
ATOM   4141  NE2 HIS A 255      82.533  64.259  87.196  1.00  0.00           N
ATOM   4143  CD2 HIS A 255      82.273  65.299  88.055  1.00  0.00           C
ATOM   4145  C   HIS A 255      80.145  68.138  86.215  1.00  0.00           C
ATOM   4146  O   HIS A 255      79.023  68.399  85.796  1.00  0.00           O
ATOM   4147  N   PHE A 256      81.163  67.909  85.366  1.00  0.00           N
ATOM   4149  CA  PHE A 256      80.964  67.919  83.925  1.00  0.00           C
ATOM   4151  CB  PHE A 256      82.264  68.229  83.135  1.00  0.00           C
ATOM   4154  CG  PHE A 256      82.584  69.699  83.205  1.00  0.00           C
ATOM   4155  CD1 PHE A 256      83.704  70.129  83.936  1.00  0.00           C
ATOM   4157  CE1 PHE A 256      83.965  71.488  84.095  1.00  0.00           C
ATOM   4159  CZ  PHE A 256      83.174  72.439  83.436  1.00  0.00           C
ATOM   4161  CD2 PHE A 256      81.814  70.659  82.525  1.00  0.00           C
ATOM   4163  CE2 PHE A 256      82.113  72.019  82.616  1.00  0.00           C
ATOM   4165  C   PHE A 256      80.474  66.568  83.446  1.00  0.00           C
ATOM   4166  O   PHE A 256      81.215  65.599  83.625  1.00  0.00           O
ATOM   4167  N   PRO A 257      79.325  66.409  82.805  1.00  0.00           N
ATOM   4168  CD  PRO A 257      78.324  67.469  82.626  1.00  0.00           C
ATOM   4171  CA  PRO A 257      78.714  65.079  82.775  1.00  0.00           C
ATOM   4173  CB  PRO A 257      77.263  65.439  83.035  1.00  0.00           C
ATOM   4176  CG  PRO A 257      77.035  66.739  82.266  1.00  0.00           C
ATOM   4179  C   PRO A 257      78.953  64.509  81.406  1.00  0.00           C
ATOM   4180  O   PRO A 257      78.733  63.329  81.166  1.00  0.00           O
ATOM   4181  N   ASN A 258      79.383  65.358  80.455  1.00  0.00           N
ATOM   4183  CA  ASN A 258      79.733  64.999  79.096  1.00  0.00           C
ATOM   4185  CB  ASN A 258      79.994  66.269  78.256  1.00  0.00           C
ATOM   4188  CG  ASN A 258      78.784  67.199  78.306  1.00  0.00           C
ATOM   4189  OD1 ASN A 258      78.913  68.359  78.695  1.00  0.00           O
ATOM   4190  ND2 ASN A 258      77.593  66.669  77.925  1.00  0.00           N
ATOM   4193  C   ASN A 258      80.994  64.169  79.085  1.00  0.00           C
ATOM   4194  O   ASN A 258      81.194  63.289  78.256  1.00  0.00           O
ATOM   4195  N   ILE A 259      81.873  64.409  80.056  1.00  0.00           N
ATOM   4197  CA  ILE A 259      82.913  63.469  80.366  1.00  0.00           C
ATOM   4199  CB  ILE A 259      84.193  64.089  80.946  1.00  0.00           C
ATOM   4201  CG2 ILE A 259      84.723  65.038  79.845  1.00  0.00           C
ATOM   4205  CG1 ILE A 259      84.014  64.818  82.305  1.00  0.00           C
ATOM   4208  CD  ILE A 259      85.324  65.399  82.855  1.00  0.00           C
ATOM   4212  C   ILE A 259      82.264  62.429  81.265  1.00  0.00           C
ATOM   4213  O   ILE A 259      81.894  62.689  82.406  1.00  0.00           O
ATOM   4214  N   ARG A 260      82.093  61.199  80.746  1.00  0.00           N
ATOM   4216  CA  ARG A 260      81.684  60.099  81.586  1.00  0.00           C
ATOM   4218  CB  ARG A 260      81.404  58.788  80.796  1.00  0.00           C
ATOM   4221  CG  ARG A 260      80.973  57.599  81.695  1.00  0.00           C
ATOM   4224  CD  ARG A 260      80.644  56.269  81.005  1.00  0.00           C
ATOM   4227  NE  ARG A 260      81.883  55.729  80.355  1.00  0.00           N
ATOM   4229  CZ  ARG A 260      81.844  54.779  79.425  1.00  0.00           C
ATOM   4230  NH1 ARG A 260      80.763  54.068  79.215  1.00  0.00           N
ATOM   4233  NH2 ARG A 260      82.874  54.559  78.646  1.00  0.00           N
ATOM   4236  C   ARG A 260      82.693  59.858  82.696  1.00  0.00           C
ATOM   4237  O   ARG A 260      83.895  59.769  82.435  1.00  0.00           O
ATOM   4238  N   THR A 261      82.223  59.709  83.936  1.00  0.00           N
ATOM   4240  CA  THR A 261      83.053  59.149  84.995  1.00  0.00           C
ATOM   4242  CB  THR A 261      82.605  59.549  86.415  1.00  0.00           C
ATOM   4244  OG1 THR A 261      83.503  59.089  87.416  1.00  0.00           O
ATOM   4246  CG2 THR A 261      81.204  59.019  86.745  1.00  0.00           C
ATOM   4250  C   THR A 261      83.203  57.649  84.816  1.00  0.00           C
ATOM   4251  O   THR A 261      82.264  56.859  84.855  1.00  0.00           O
ATOM   4252  N   SER A 262      84.434  57.189  84.557  1.00  0.00           N
ATOM   4254  CA  SER A 262      84.773  55.789  84.636  1.00  0.00           C
ATOM   4256  CB  SER A 262      84.303  54.858  83.465  1.00  0.00           C
ATOM   4259  OG  SER A 262      85.115  54.879  82.285  1.00  0.00           O
ATOM   4261  C   SER A 262      86.264  55.768  84.805  1.00  0.00           C
ATOM   4262  O   SER A 262      86.915  56.818  84.755  1.00  0.00           O
ATOM   4263  N   THR A 263      86.824  54.599  85.096  1.00  0.00           N
ATOM   4265  CA  THR A 263      88.234  54.429  85.366  1.00  0.00           C
ATOM   4267  CB  THR A 263      88.445  53.669  86.665  1.00  0.00           C
ATOM   4269  OG1 THR A 263      89.734  53.879  87.215  1.00  0.00           O
ATOM   4271  CG2 THR A 263      88.154  52.169  86.516  1.00  0.00           C
ATOM   4275  C   THR A 263      88.904  53.719  84.205  1.00  0.00           C
ATOM   4276  O   THR A 263      88.314  52.878  83.526  1.00  0.00           O
ATOM   4277  N   LEU A 264      90.173  54.059  83.925  1.00  0.00           N
ATOM   4279  CA  LEU A 264      90.903  53.499  82.805  1.00  0.00           C
ATOM   4281  CB  LEU A 264      91.434  54.569  81.815  1.00  0.00           C
ATOM   4284  CG  LEU A 264      90.334  55.279  80.995  1.00  0.00           C
ATOM   4286  CD1 LEU A 264      89.494  56.288  81.815  1.00  0.00           C
ATOM   4290  CD2 LEU A 264      90.945  55.978  79.775  1.00  0.00           C
ATOM   4294  C   LEU A 264      92.023  52.608  83.326  1.00  0.00           C
ATOM   4295  O   LEU A 264      92.803  53.009  84.186  1.00  0.00           O
ATOM   4296  N   TRP A 265      92.023  51.358  82.815  1.00  0.00           N
ATOM   4298  CA  TRP A 265      92.843  50.209  83.146  1.00  0.00           C
ATOM   4300  CB  TRP A 265      92.174  49.239  84.175  1.00  0.00           C
ATOM   4303  CG  TRP A 265      92.044  49.788  85.546  1.00  0.00           C
ATOM   4304  CD1 TRP A 265      91.194  50.799  85.905  1.00  0.00           C
ATOM   4306  NE1 TRP A 265      91.314  51.049  87.245  1.00  0.00           N
ATOM   4308  CE2 TRP A 265      92.253  50.219  87.766  1.00  0.00           C
ATOM   4309  CD2 TRP A 265      92.715  49.369  86.735  1.00  0.00           C
ATOM   4310  CE3 TRP A 265      93.604  48.329  87.036  1.00  0.00           C
ATOM   4312  CZ3 TRP A 265      94.035  48.189  88.355  1.00  0.00           C
ATOM   4314  CZ2 TRP A 265      92.734  50.119  89.046  1.00  0.00           C
ATOM   4316  CH2 TRP A 265      93.613  49.079  89.335  1.00  0.00           C
ATOM   4318  C   TRP A 265      92.874  49.448  81.845  1.00  0.00           C
ATOM   4319  O   TRP A 265      92.133  49.799  80.946  1.00  0.00           O
ATOM   4320  N   GLY A 266      93.643  48.359  81.675  1.00  0.00           N
ATOM   4322  CA  GLY A 266      93.484  47.469  80.516  1.00  0.00           C
ATOM   4325  C   GLY A 266      92.974  46.108  80.946  1.00  0.00           C
ATOM   4326  O   GLY A 266      92.904  45.829  82.136  1.00  0.00           O
ATOM   4327  N   GLN A 267      92.575  45.248  79.985  1.00  0.00           N
ATOM   4329  CA  GLN A 267      92.164  43.879  80.266  1.00  0.00           C
ATOM   4331  CB  GLN A 267      90.623  43.709  80.275  1.00  0.00           C
ATOM   4334  CG  GLN A 267      89.965  44.149  81.595  1.00  0.00           C
ATOM   4337  CD  GLN A 267      88.454  43.928  81.565  1.00  0.00           C
ATOM   4338  OE1 GLN A 267      87.934  43.138  80.775  1.00  0.00           O
ATOM   4339  NE2 GLN A 267      87.703  44.649  82.425  1.00  0.00           N
ATOM   4342  C   GLN A 267      92.773  42.849  79.345  1.00  0.00           C
ATOM   4343  O   GLN A 267      92.854  42.989  78.126  1.00  0.00           O
ATOM   4344  N   VAL A 268      93.154  41.698  79.925  1.00  0.00           N
ATOM   4346  CA  VAL A 268      93.643  40.529  79.186  1.00  0.00           C
ATOM   4348  CB  VAL A 268      94.294  39.499  80.096  1.00  0.00           C
ATOM   4350  CG1 VAL A 268      95.434  40.169  80.845  1.00  0.00           C
ATOM   4354  CG2 VAL A 268      93.305  38.909  81.096  1.00  0.00           C
ATOM   4358  C   VAL A 268      92.523  39.809  78.476  1.00  0.00           C
ATOM   4359  O   VAL A 268      92.755  38.919  77.656  1.00  0.00           O
ATOM   4360  N   HIS A 269      91.273  40.139  78.846  1.00  0.00           N
ATOM   4362  CA  HIS A 269      90.105  39.489  78.326  1.00  0.00           C
ATOM   4364  CB  HIS A 269      88.855  39.849  79.155  1.00  0.00           C
ATOM   4367  ND1 HIS A 269      88.234  39.089  81.425  1.00  0.00           N
ATOM   4368  CG  HIS A 269      88.585  38.788  80.126  1.00  0.00           C
ATOM   4369  CE1 HIS A 269      87.834  37.939  81.936  1.00  0.00           C
ATOM   4371  NE2 HIS A 269      87.883  36.939  81.026  1.00  0.00           N
ATOM   4373  CD2 HIS A 269      88.394  37.479  79.866  1.00  0.00           C
ATOM   4375  C   HIS A 269      89.773  39.839  76.925  1.00  0.00           C
ATOM   4376  O   HIS A 269      88.974  39.129  76.315  1.00  0.00           O
ATOM   4377  N   ASP A 270      90.303  40.969  76.415  1.00  0.00           N
ATOM   4379  CA  ASP A 270      90.124  41.409  75.065  1.00  0.00           C
ATOM   4381  CB  ASP A 270      90.535  40.309  74.055  1.00  0.00           C
ATOM   4384  CG  ASP A 270      92.044  40.149  73.965  1.00  0.00           C
ATOM   4385  OD1 ASP A 270      92.755  41.189  74.006  1.00  0.00           O
ATOM   4386  OD2 ASP A 270      92.523  38.989  73.796  1.00  0.00           O
ATOM   4387  C   ASP A 270      88.734  42.018  74.866  1.00  0.00           C
ATOM   4388  O   ASP A 270      88.585  43.179  74.475  1.00  0.00           O
ATOM   4389  N   GLU A 271      87.654  41.288  75.226  1.00  0.00           N
ATOM   4391  CA  GLU A 271      86.325  41.869  75.146  1.00  0.00           C
ATOM   4393  CB  GLU A 271      85.894  41.948  73.656  1.00  0.00           C
ATOM   4396  CG  GLU A 271      85.203  43.299  73.315  1.00  0.00           C
ATOM   4399  CD  GLU A 271      84.504  43.338  71.955  1.00  0.00           C
ATOM   4400  OE1 GLU A 271      85.105  42.989  70.906  1.00  0.00           O
ATOM   4401  OE2 GLU A 271      83.305  43.729  71.965  1.00  0.00           O
ATOM   4402  C   GLU A 271      85.303  41.099  76.006  1.00  0.00           C
ATOM   4403  O   GLU A 271      85.644  40.329  76.896  1.00  0.00           O
ATOM   4404  N   LYS A 272      84.014  41.369  75.715  1.00  0.00           N
ATOM   4406  CA  LYS A 272      82.773  40.809  76.256  1.00  0.00           C
ATOM   4408  CB  LYS A 272      82.734  39.259  76.436  1.00  0.00           C
ATOM   4411  CG  LYS A 272      81.303  38.719  76.655  1.00  0.00           C
ATOM   4414  CD  LYS A 272      80.843  37.669  75.626  1.00  0.00           C
ATOM   4417  CE  LYS A 272      81.523  36.299  75.775  1.00  0.00           C
ATOM   4420  NZ  LYS A 272      81.003  35.369  74.756  1.00  0.00           N
ATOM   4424  C   LYS A 272      82.284  41.559  77.476  1.00  0.00           C
ATOM   4425  O   LYS A 272      81.484  41.059  78.275  1.00  0.00           O
ATOM   4426  N   ALA A 273      82.673  42.829  77.656  1.00  0.00           N
ATOM   4428  CA  ALA A 273      82.074  43.629  78.675  1.00  0.00           C
ATOM   4430  CB  ALA A 273      82.834  43.449  80.015  1.00  0.00           C
ATOM   4434  C   ALA A 273      82.093  45.079  78.245  1.00  0.00           C
ATOM   4435  O   ALA A 273      83.035  45.539  77.605  1.00  0.00           O
ATOM   4436  N   PHE A 274      81.085  45.849  78.656  1.00  0.00           N
ATOM   4438  CA  PHE A 274      81.294  47.249  78.925  1.00  0.00           C
ATOM   4440  CB  PHE A 274      80.474  48.239  78.025  1.00  0.00           C
ATOM   4443  CG  PHE A 274      79.064  47.839  77.625  1.00  0.00           C
ATOM   4444  CD1 PHE A 274      78.023  47.509  78.535  1.00  0.00           C
ATOM   4446  CE1 PHE A 274      76.733  47.179  78.085  1.00  0.00           C
ATOM   4448  CZ  PHE A 274      76.443  47.209  76.715  1.00  0.00           C
ATOM   4450  CD2 PHE A 274      78.733  47.878  76.265  1.00  0.00           C
ATOM   4452  CE2 PHE A 274      77.453  47.569  75.806  1.00  0.00           C
ATOM   4454  C   PHE A 274      81.124  47.499  80.406  1.00  0.00           C
ATOM   4455  O   PHE A 274      80.044  47.499  80.965  1.00  0.00           O
ATOM   4456  N   TYR A 275      82.234  47.689  81.125  1.00  0.00           N
ATOM   4458  CA  TYR A 275      82.174  47.858  82.546  1.00  0.00           C
ATOM   4460  CB  TYR A 275      81.674  46.579  83.307  1.00  0.00           C
ATOM   4463  CG  TYR A 275      80.824  46.899  84.536  1.00  0.00           C
ATOM   4464  CD1 TYR A 275      80.903  48.138  85.165  1.00  0.00           C
ATOM   4466  CE1 TYR A 275      80.094  48.449  86.265  1.00  0.00           C
ATOM   4468  CZ  TYR A 275      79.285  47.459  86.835  1.00  0.00           C
ATOM   4469  OH  TYR A 275      78.503  47.799  87.965  1.00  0.00           O
ATOM   4471  CD2 TYR A 275      79.964  45.929  85.075  1.00  0.00           C
ATOM   4473  CE2 TYR A 275      79.223  46.199  86.255  1.00  0.00           C
ATOM   4475  C   TYR A 275      83.554  48.278  83.035  1.00  0.00           C
ATOM   4476  O   TYR A 275      84.063  47.769  84.025  1.00  0.00           O
ATOM   4477  N   SER A 276      84.145  49.339  82.435  1.00  0.00           N
ATOM   4479  CA  SER A 276      84.913  50.269  83.265  1.00  0.00           C
ATOM   4481  CB  SER A 276      85.854  51.279  82.525  1.00  0.00           C
ATOM   4484  OG  SER A 276      85.245  52.069  81.495  1.00  0.00           O
ATOM   4486  C   SER A 276      83.965  50.978  84.215  1.00  0.00           C
ATOM   4487  O   SER A 276      82.773  51.089  83.906  1.00  0.00           O
ATOM   4488  N   MET A 277      84.344  51.419  85.436  1.00  0.00           N
ATOM   4490  CA  MET A 277      83.314  52.049  86.245  1.00  0.00           C
ATOM   4492  CB  MET A 277      82.433  51.059  87.066  1.00  0.00           C
ATOM   4495  CG  MET A 277      83.123  50.189  88.125  1.00  0.00           C
ATOM   4498  SD  MET A 277      82.023  48.979  88.925  1.00  0.00           S
ATOM   4499  CE  MET A 277      80.614  50.009  89.406  1.00  0.00           C
ATOM   4503  C   MET A 277      83.683  53.309  86.975  1.00  0.00           C
ATOM   4504  O   MET A 277      84.835  53.709  87.115  1.00  0.00           O
ATOM   4505  N   GLY A 278      82.624  54.068  87.276  1.00  0.00           N
ATOM   4507  CA  GLY A 278      82.703  55.378  87.866  1.00  0.00           C
ATOM   4510  C   GLY A 278      81.443  55.559  88.635  1.00  0.00           C
ATOM   4511  O   GLY A 278      80.504  54.779  88.505  1.00  0.00           O
ATOM   4512  N   GLY A 279      81.413  56.589  89.496  1.00  0.00           N
ATOM   4514  CA  GLY A 279      80.413  56.759  90.525  1.00  0.00           C
ATOM   4517  C   GLY A 279      79.074  57.158  90.005  1.00  0.00           C
ATOM   4518  O   GLY A 279      78.843  58.338  89.745  1.00  0.00           O
ATOM   4519  N   VAL A 280      78.154  56.189  89.875  1.00  0.00           N
ATOM   4521  CA  VAL A 280      76.785  56.428  89.445  1.00  0.00           C
ATOM   4523  CB  VAL A 280      76.254  55.358  88.495  1.00  0.00           C
ATOM   4525  CG1 VAL A 280      77.003  55.498  87.155  1.00  0.00           C
ATOM   4529  CG2 VAL A 280      76.453  53.939  89.046  1.00  0.00           C
ATOM   4533  C   VAL A 280      75.904  56.698  90.656  1.00  0.00           C
ATOM   4534  O   VAL A 280      75.093  55.919  91.145  1.00  0.00           O
ATOM   4535  N   SER A 281      76.144  57.869  91.255  1.00  0.00           N
ATOM   4537  CA  SER A 281      75.663  58.239  92.556  1.00  0.00           C
ATOM   4539  CB  SER A 281      76.294  59.549  93.076  1.00  0.00           C
ATOM   4542  OG  SER A 281      77.693  59.388  93.225  1.00  0.00           O
ATOM   4544  C   SER A 281      74.174  58.439  92.596  1.00  0.00           C
ATOM   4545  O   SER A 281      73.633  59.378  92.025  1.00  0.00           O
ATOM   4546  N   GLY A 282      73.453  57.608  93.386  1.00  0.00           N
ATOM   4548  CA  GLY A 282      72.003  57.739  93.535  1.00  0.00           C
ATOM   4551  C   GLY A 282      71.593  58.959  94.315  1.00  0.00           C
ATOM   4552  O   GLY A 282      70.413  59.198  94.557  1.00  0.00           O
ATOM   4553  N   HIS A 283      72.574  59.759  94.755  1.00  0.00           N
ATOM   4555  CA  HIS A 283      72.343  60.929  95.546  1.00  0.00           C
ATOM   4557  CB  HIS A 283      73.363  60.959  96.695  1.00  0.00           C
ATOM   4560  ND1 HIS A 283      75.733  60.459  96.385  1.00  0.00           N
ATOM   4561  CG  HIS A 283      74.763  61.428  96.487  1.00  0.00           C
ATOM   4562  CE1 HIS A 283      76.863  61.059  96.715  1.00  0.00           C
ATOM   4564  NE2 HIS A 283      76.663  62.358  97.025  1.00  0.00           N
ATOM   4566  CD2 HIS A 283      75.324  62.608  96.855  1.00  0.00           C
ATOM   4568  C   HIS A 283      72.483  62.239  94.846  1.00  0.00           C
ATOM   4569  O   HIS A 283      72.035  63.239  95.385  1.00  0.00           O
ATOM   4570  N   ALA A 284      73.145  62.249  93.675  1.00  0.00           N
ATOM   4572  CA  ALA A 284      73.714  63.469  93.135  1.00  0.00           C
ATOM   4574  CB  ALA A 284      74.644  64.219  94.126  1.00  0.00           C
ATOM   4578  C   ALA A 284      74.434  63.229  91.835  1.00  0.00           C
ATOM   4579  O   ALA A 284      75.453  63.858  91.555  1.00  0.00           O
ATOM   4580  N   GLY A 285      73.903  62.299  91.016  1.00  0.00           N
ATOM   4582  CA  GLY A 285      74.593  61.849  89.816  1.00  0.00           C
ATOM   4585  C   GLY A 285      73.803  61.849  88.545  1.00  0.00           C
ATOM   4586  O   GLY A 285      74.404  61.579  87.515  1.00  0.00           O
ATOM   4587  N   LEU A 286      72.483  62.099  88.545  1.00  0.00           N
ATOM   4589  CA  LEU A 286      71.714  62.018  87.316  1.00  0.00           C
ATOM   4591  CB  LEU A 286      70.314  61.399  87.515  1.00  0.00           C
ATOM   4594  CG  LEU A 286      70.303  59.879  87.715  1.00  0.00           C
ATOM   4596  CD1 LEU A 286      68.854  59.399  87.815  1.00  0.00           C
ATOM   4600  CD2 LEU A 286      70.953  59.128  86.555  1.00  0.00           C
ATOM   4604  C   LEU A 286      71.553  63.319  86.555  1.00  0.00           C
ATOM   4605  O   LEU A 286      71.863  64.419  87.015  1.00  0.00           O
ATOM   4606  N   PHE A 287      71.044  63.208  85.326  1.00  0.00           N
ATOM   4608  CA  PHE A 287      70.965  64.279  84.366  1.00  0.00           C
ATOM   4610  CB  PHE A 287      72.285  64.229  83.545  1.00  0.00           C
ATOM   4613  CG  PHE A 287      73.453  64.729  84.335  1.00  0.00           C
ATOM   4614  CD1 PHE A 287      73.803  66.089  84.275  1.00  0.00           C
ATOM   4616  CE1 PHE A 287      74.833  66.589  85.075  1.00  0.00           C
ATOM   4618  CZ  PHE A 287      75.514  65.739  85.956  1.00  0.00           C
ATOM   4620  CD2 PHE A 287      74.244  63.869  85.116  1.00  0.00           C
ATOM   4622  CE2 PHE A 287      75.244  64.369  85.956  1.00  0.00           C
ATOM   4624  C   PHE A 287      69.684  64.009  83.545  1.00  0.00           C
ATOM   4625  O   PHE A 287      69.444  62.849  83.237  1.00  0.00           O
ATOM   4626  N   SER A 288      68.803  64.988  83.205  1.00  0.00           N
ATOM   4628  CA  SER A 288      67.564  64.799  82.416  1.00  0.00           C
ATOM   4630  CB  SER A 288      66.394  64.038  83.146  1.00  0.00           C
ATOM   4633  OG  SER A 288      65.505  64.818  83.955  1.00  0.00           O
ATOM   4635  C   SER A 288      67.035  66.139  81.866  1.00  0.00           C
ATOM   4636  O   SER A 288      67.615  67.189  82.155  1.00  0.00           O
ATOM   4637  N   ASN A 289      65.974  66.149  81.026  1.00  0.00           N
ATOM   4639  CA  ASN A 289      65.395  67.348  80.406  1.00  0.00           C
ATOM   4641  CB  ASN A 289      65.104  67.169  78.896  1.00  0.00           C
ATOM   4644  CG  ASN A 289      66.224  66.488  78.135  1.00  0.00           C
ATOM   4645  OD1 ASN A 289      67.424  66.699  78.336  1.00  0.00           O
ATOM   4646  ND2 ASN A 289      65.824  65.619  77.175  1.00  0.00           N
ATOM   4649  C   ASN A 289      64.033  67.719  81.005  1.00  0.00           C
ATOM   4650  O   ASN A 289      63.664  67.178  82.025  1.00  0.00           O
ATOM   4651  N   THR A 290      63.233  68.649  80.396  1.00  0.00           N
ATOM   4653  CA  THR A 290      61.883  69.009  80.905  1.00  0.00           C
ATOM   4655  CB  THR A 290      61.263  70.259  80.266  1.00  0.00           C
ATOM   4657  OG1 THR A 290      61.714  71.419  80.936  1.00  0.00           O
ATOM   4659  CG2 THR A 290      59.715  70.358  80.336  1.00  0.00           C
ATOM   4663  C   THR A 290      60.824  67.979  80.715  1.00  0.00           C
ATOM   4664  O   THR A 290      60.153  67.549  81.646  1.00  0.00           O
ATOM   4665  N   GLY A 291      60.574  67.579  79.436  1.00  0.00           N
ATOM   4667  CA  GLY A 291      59.343  66.879  79.085  1.00  0.00           C
ATOM   4670  C   GLY A 291      59.394  65.519  79.615  1.00  0.00           C
ATOM   4671  O   GLY A 291      58.383  64.909  79.925  1.00  0.00           O
ATOM   4672  N   ASP A 292      60.644  65.108  79.775  1.00  0.00           N
ATOM   4674  CA  ASP A 292      61.183  64.089  80.565  1.00  0.00           C
ATOM   4676  CB  ASP A 292      62.674  64.428  80.667  1.00  0.00           C
ATOM   4679  CG  ASP A 292      63.524  64.159  79.436  1.00  0.00           C
ATOM   4680  OD1 ASP A 292      63.064  64.239  78.275  1.00  0.00           O
ATOM   4681  OD2 ASP A 292      64.753  64.068  79.686  1.00  0.00           O
ATOM   4682  C   ASP A 292      60.543  63.799  81.936  1.00  0.00           C
ATOM   4683  O   ASP A 292      59.814  62.829  82.155  1.00  0.00           O
ATOM   4684  N   ILE A 293      60.863  64.629  82.945  1.00  0.00           N
ATOM   4686  CA  ILE A 293      60.753  64.399  84.396  1.00  0.00           C
ATOM   4688  CB  ILE A 293      61.013  65.778  84.965  1.00  0.00           C
ATOM   4690  CG2 ILE A 293      60.564  66.079  86.395  1.00  0.00           C
ATOM   4694  CG1 ILE A 293      62.373  66.409  84.696  1.00  0.00           C
ATOM   4697  CD  ILE A 293      62.123  67.909  84.465  1.00  0.00           C
ATOM   4701  C   ILE A 293      59.373  63.959  84.795  1.00  0.00           C
ATOM   4702  O   ILE A 293      59.104  63.019  85.555  1.00  0.00           O
ATOM   4703  N   ALA A 294      58.494  64.638  84.105  1.00  0.00           N
ATOM   4705  CA  ALA A 294      57.113  64.519  83.855  1.00  0.00           C
ATOM   4707  CB  ALA A 294      57.014  65.089  82.465  1.00  0.00           C
ATOM   4711  C   ALA A 294      56.463  63.189  83.976  1.00  0.00           C
ATOM   4712  O   ALA A 294      55.483  63.089  84.715  1.00  0.00           O
ATOM   4713  N   VAL A 295      56.964  62.158  83.296  1.00  0.00           N
ATOM   4715  CA  VAL A 295      56.304  60.879  83.275  1.00  0.00           C
ATOM   4717  CB  VAL A 295      56.863  59.959  82.235  1.00  0.00           C
ATOM   4719  CG1 VAL A 295      58.214  59.329  82.616  1.00  0.00           C
ATOM   4723  CG2 VAL A 295      55.814  58.899  81.845  1.00  0.00           C
ATOM   4727  C   VAL A 295      56.323  60.178  84.576  1.00  0.00           C
ATOM   4728  O   VAL A 295      55.424  59.439  84.945  1.00  0.00           O
ATOM   4729  N   LEU A 296      57.373  60.369  85.345  1.00  0.00           N
ATOM   4731  CA  LEU A 296      57.663  59.509  86.455  1.00  0.00           C
ATOM   4733  CB  LEU A 296      59.184  59.579  86.487  1.00  0.00           C
ATOM   4736  CG  LEU A 296      59.974  58.659  87.416  1.00  0.00           C
ATOM   4738  CD1 LEU A 296      60.564  59.509  88.535  1.00  0.00           C
ATOM   4742  CD2 LEU A 296      59.233  57.409  87.896  1.00  0.00           C
ATOM   4746  C   LEU A 296      57.003  60.119  87.656  1.00  0.00           C
ATOM   4747  O   LEU A 296      56.424  59.448  88.505  1.00  0.00           O
ATOM   4748  N   MET A 297      56.973  61.449  87.645  1.00  0.00           N
ATOM   4750  CA  MET A 297      56.123  62.299  88.405  1.00  0.00           C
ATOM   4752  CB  MET A 297      56.694  63.699  88.256  1.00  0.00           C
ATOM   4755  CG  MET A 297      58.113  63.889  88.836  1.00  0.00           C
ATOM   4758  SD  MET A 297      58.214  63.959  90.635  1.00  0.00           S
ATOM   4759  CE  MET A 297      56.883  65.129  91.035  1.00  0.00           C
ATOM   4763  C   MET A 297      54.623  62.189  88.167  1.00  0.00           C
ATOM   4764  O   MET A 297      53.823  62.149  89.105  1.00  0.00           O
ATOM   4765  N   GLN A 298      54.184  62.069  86.896  1.00  0.00           N
ATOM   4767  CA  GLN A 298      52.874  61.568  86.555  1.00  0.00           C
ATOM   4769  CB  GLN A 298      52.663  61.669  85.025  1.00  0.00           C
ATOM   4772  CG  GLN A 298      51.343  61.069  84.475  1.00  0.00           C
ATOM   4775  CD  GLN A 298      50.104  61.818  84.945  1.00  0.00           C
ATOM   4776  OE1 GLN A 298      49.733  61.809  86.115  1.00  0.00           O
ATOM   4777  NE2 GLN A 298      49.424  62.509  83.995  1.00  0.00           N
ATOM   4780  C   GLN A 298      52.624  60.129  87.015  1.00  0.00           C
ATOM   4781  O   GLN A 298      51.593  59.839  87.616  1.00  0.00           O
ATOM   4782  N   THR A 299      53.564  59.198  86.796  1.00  0.00           N
ATOM   4784  CA  THR A 299      53.465  57.788  87.136  1.00  0.00           C
ATOM   4786  CB  THR A 299      54.715  56.969  86.796  1.00  0.00           C
ATOM   4788  OG1 THR A 299      54.984  56.939  85.406  1.00  0.00           O
ATOM   4790  CG2 THR A 299      54.473  55.498  87.165  1.00  0.00           C
ATOM   4794  C   THR A 299      53.223  57.599  88.615  1.00  0.00           C
ATOM   4795  O   THR A 299      52.373  56.859  89.086  1.00  0.00           O
ATOM   4796  N   MET A 300      53.973  58.349  89.417  1.00  0.00           N
ATOM   4798  CA  MET A 300      53.744  58.449  90.826  1.00  0.00           C
ATOM   4800  CB  MET A 300      54.863  59.309  91.385  1.00  0.00           C
ATOM   4803  CG  MET A 300      55.054  59.209  92.896  1.00  0.00           C
ATOM   4806  SD  MET A 300      56.304  57.969  93.376  1.00  0.00           S
ATOM   4807  CE  MET A 300      55.883  56.498  92.395  1.00  0.00           C
ATOM   4811  C   MET A 300      52.393  59.038  91.226  1.00  0.00           C
ATOM   4812  O   MET A 300      51.743  58.499  92.126  1.00  0.00           O
ATOM   4813  N   LEU A 301      51.924  60.129  90.585  1.00  0.00           N
ATOM   4815  CA  LEU A 301      50.584  60.669  90.765  1.00  0.00           C
ATOM   4817  CB  LEU A 301      50.343  61.948  89.895  1.00  0.00           C
ATOM   4820  CG  LEU A 301      48.953  62.629  90.015  1.00  0.00           C
ATOM   4822  CD1 LEU A 301      48.903  63.649  91.166  1.00  0.00           C
ATOM   4826  CD2 LEU A 301      48.573  63.349  88.726  1.00  0.00           C
ATOM   4830  C   LEU A 301      49.473  59.658  90.476  1.00  0.00           C
ATOM   4831  O   LEU A 301      48.513  59.528  91.226  1.00  0.00           O
ATOM   4832  N   ASN A 302      49.574  58.879  89.385  1.00  0.00           N
ATOM   4834  CA  ASN A 302      48.443  58.059  88.976  1.00  0.00           C
ATOM   4836  CB  ASN A 302      48.244  58.079  87.435  1.00  0.00           C
ATOM   4839  CG  ASN A 302      49.503  57.729  86.656  1.00  0.00           C
ATOM   4840  OD1 ASN A 302      50.394  57.059  87.165  1.00  0.00           O
ATOM   4841  ND2 ASN A 302      49.604  58.249  85.406  1.00  0.00           N
ATOM   4844  C   ASN A 302      48.473  56.669  89.615  1.00  0.00           C
ATOM   4845  O   ASN A 302      47.643  55.809  89.345  1.00  0.00           O
ATOM   4846  N   GLY A 303      49.354  56.449  90.616  1.00  0.00           N
ATOM   4848  CA  GLY A 303      49.343  55.239  91.436  1.00  0.00           C
ATOM   4851  C   GLY A 303      50.293  54.189  90.936  1.00  0.00           C
ATOM   4852  O   GLY A 303      50.033  52.979  90.975  1.00  0.00           O
ATOM   4853  N   GLY A 304      51.434  54.658  90.415  1.00  0.00           N
ATOM   4855  CA  GLY A 304      52.573  53.839  90.046  1.00  0.00           C
ATOM   4858  C   GLY A 304      52.453  53.208  88.695  1.00  0.00           C
ATOM   4859  O   GLY A 304      53.084  52.189  88.436  1.00  0.00           O
ATOM   4860  N   GLY A 305      51.633  53.769  87.775  1.00  0.00           N
ATOM   4862  CA  GLY A 305      51.494  53.208  86.436  1.00  0.00           C
ATOM   4865  C   GLY A 305      51.083  54.198  85.366  1.00  0.00           C
ATOM   4866  O   GLY A 305      50.013  54.809  85.436  1.00  0.00           O
ATOM   4867  N   TYR A 306      51.904  54.309  84.305  1.00  0.00           N
ATOM   4869  CA  TYR A 306      51.694  55.199  83.186  1.00  0.00           C
ATOM   4871  CB  TYR A 306      52.854  56.249  83.105  1.00  0.00           C
ATOM   4874  CG  TYR A 306      52.894  57.009  81.805  1.00  0.00           C
ATOM   4875  CD1 TYR A 306      52.163  58.189  81.665  1.00  0.00           C
ATOM   4877  CE1 TYR A 306      52.174  58.889  80.445  1.00  0.00           C
ATOM   4879  CZ  TYR A 306      52.983  58.459  79.396  1.00  0.00           C
ATOM   4880  OH  TYR A 306      53.133  59.289  78.266  1.00  0.00           O
ATOM   4882  CD2 TYR A 306      53.654  56.549  80.705  1.00  0.00           C
ATOM   4884  CE2 TYR A 306      53.703  57.279  79.516  1.00  0.00           C
ATOM   4886  C   TYR A 306      51.644  54.378  81.906  1.00  0.00           C
ATOM   4887  O   TYR A 306      52.414  53.449  81.735  1.00  0.00           O
ATOM   4888  N   GLY A 307      50.723  54.709  80.965  1.00  0.00           N
ATOM   4890  CA  GLY A 307      50.773  54.128  79.626  1.00  0.00           C
ATOM   4893  C   GLY A 307      50.444  52.659  79.586  1.00  0.00           C
ATOM   4894  O   GLY A 307      50.973  51.919  78.765  1.00  0.00           O
ATOM   4895  N   ASP A 308      49.564  52.219  80.516  1.00  0.00           N
ATOM   4897  CA  ASP A 308      49.144  50.849  80.756  1.00  0.00           C
ATOM   4899  CB  ASP A 308      48.483  50.209  79.506  1.00  0.00           C
ATOM   4902  CG  ASP A 308      47.303  51.029  79.035  1.00  0.00           C
ATOM   4903  OD1 ASP A 308      46.604  51.649  79.875  1.00  0.00           O
ATOM   4904  OD2 ASP A 308      46.994  50.949  77.815  1.00  0.00           O
ATOM   4905  C   ASP A 308      50.264  49.999  81.376  1.00  0.00           C
ATOM   4906  O   ASP A 308      50.104  48.809  81.616  1.00  0.00           O
ATOM   4907  N   VAL A 309      51.393  50.649  81.735  1.00  0.00           N
ATOM   4909  CA  VAL A 309      52.544  49.989  82.305  1.00  0.00           C
ATOM   4911  CB  VAL A 309      53.864  50.349  81.646  1.00  0.00           C
ATOM   4913  CG1 VAL A 309      55.023  49.528  82.266  1.00  0.00           C
ATOM   4917  CG2 VAL A 309      53.724  50.019  80.165  1.00  0.00           C
ATOM   4921  C   VAL A 309      52.624  50.349  83.765  1.00  0.00           C
ATOM   4922  O   VAL A 309      52.843  51.479  84.175  1.00  0.00           O
ATOM   4923  N   GLN A 310      52.443  49.329  84.595  1.00  0.00           N
ATOM   4925  CA  GLN A 310      52.544  49.489  86.026  1.00  0.00           C
ATOM   4927  CB  GLN A 310      51.574  48.559  86.766  1.00  0.00           C
ATOM   4930  CG  GLN A 310      51.663  48.709  88.296  1.00  0.00           C
ATOM   4933  CD  GLN A 310      50.633  47.878  89.055  1.00  0.00           C
ATOM   4934  OE1 GLN A 310      49.715  47.228  88.535  1.00  0.00           O
ATOM   4935  NE2 GLN A 310      50.753  47.939  90.396  1.00  0.00           N
ATOM   4938  C   GLN A 310      53.973  49.248  86.465  1.00  0.00           C
ATOM   4939  O   GLN A 310      54.553  48.198  86.195  1.00  0.00           O
ATOM   4940  N   LEU A 311      54.543  50.209  87.196  1.00  0.00           N
ATOM   4942  CA  LEU A 311      55.883  50.089  87.726  1.00  0.00           C
ATOM   4944  CB  LEU A 311      56.593  51.459  87.737  1.00  0.00           C
ATOM   4947  CG  LEU A 311      56.504  52.279  86.455  1.00  0.00           C
ATOM   4949  CD1 LEU A 311      57.383  53.529  86.665  1.00  0.00           C
ATOM   4953  CD2 LEU A 311      56.873  51.459  85.205  1.00  0.00           C
ATOM   4957  C   LEU A 311      55.803  49.599  89.146  1.00  0.00           C
ATOM   4958  O   LEU A 311      56.484  48.669  89.576  1.00  0.00           O
ATOM   4959  N   PHE A 312      54.893  50.239  89.895  1.00  0.00           N
ATOM   4961  CA  PHE A 312      54.763  50.099  91.325  1.00  0.00           C
ATOM   4963  CB  PHE A 312      55.394  51.299  92.085  1.00  0.00           C
ATOM   4966  CG  PHE A 312      56.764  51.628  91.535  1.00  0.00           C
ATOM   4967  CD1 PHE A 312      56.983  52.809  90.796  1.00  0.00           C
ATOM   4969  CE1 PHE A 312      58.233  53.049  90.205  1.00  0.00           C
ATOM   4971  CZ  PHE A 312      59.273  52.129  90.396  1.00  0.00           C
ATOM   4973  CD2 PHE A 312      57.843  50.768  91.785  1.00  0.00           C
ATOM   4975  CE2 PHE A 312      59.093  51.029  91.226  1.00  0.00           C
ATOM   4977  C   PHE A 312      53.264  50.049  91.586  1.00  0.00           C
ATOM   4978  O   PHE A 312      52.453  50.428  90.746  1.00  0.00           O
ATOM   4979  N   ASN A 313      52.834  49.549  92.737  1.00  0.00           N
ATOM   4981  CA  ASN A 313      51.434  49.518  93.146  1.00  0.00           C
ATOM   4983  CB  ASN A 313      51.043  48.198  93.895  1.00  0.00           C
ATOM   4986  CG  ASN A 313      52.043  47.809  94.986  1.00  0.00           C
ATOM   4987  OD1 ASN A 313      53.223  48.128  94.925  1.00  0.00           O
ATOM   4988  ND2 ASN A 313      51.574  47.119  96.045  1.00  0.00           N
ATOM   4991  C   ASN A 313      50.973  50.778  93.866  1.00  0.00           C
ATOM   4992  O   ASN A 313      51.733  51.608  94.355  1.00  0.00           O
ATOM   4993  N   ALA A 314      49.644  50.969  93.876  1.00  0.00           N
ATOM   4995  CA  ALA A 314      49.033  52.158  94.406  1.00  0.00           C
ATOM   4997  CB  ALA A 314      47.533  52.158  94.046  1.00  0.00           C
ATOM   5001  C   ALA A 314      49.243  52.339  95.896  1.00  0.00           C
ATOM   5002  O   ALA A 314      49.574  53.429  96.355  1.00  0.00           O
ATOM   5003  N   GLU A 315      49.124  51.269  96.695  1.00  0.00           N
ATOM   5005  CA  GLU A 315      49.453  51.288  98.116  1.00  0.00           C
ATOM   5007  CB  GLU A 315      49.023  49.989  98.796  1.00  0.00           C
ATOM   5010  CG  GLU A 315      49.785  48.719  98.345  1.00  0.00           C
ATOM   5013  CD  GLU A 315      49.293  47.529  99.156  1.00  0.00           C
ATOM   5014  OE1 GLU A 315      48.093  47.189  99.045  1.00  0.00           O
ATOM   5015  OE2 GLU A 315      50.143  46.939  99.875  1.00  0.00           O
ATOM   5016  C   GLU A 315      50.924  51.568  98.406  1.00  0.00           C
ATOM   5017  O   GLU A 315      51.253  52.299  99.335  1.00  0.00           O
ATOM   5018  N   THR A 316      51.854  51.009  97.597  1.00  0.00           N
ATOM   5020  CA  THR A 316      53.284  51.219  97.805  1.00  0.00           C
ATOM   5022  CB  THR A 316      54.144  50.229  97.015  1.00  0.00           C
ATOM   5024  OG1 THR A 316      55.273  49.809  97.756  1.00  0.00           O
ATOM   5026  CG2 THR A 316      54.654  50.698  95.646  1.00  0.00           C
ATOM   5030  C   THR A 316      53.633  52.678  97.605  1.00  0.00           C
ATOM   5031  O   THR A 316      54.254  53.289  98.465  1.00  0.00           O
ATOM   5032  N   VAL A 317      53.113  53.319  96.525  1.00  0.00           N
ATOM   5034  CA  VAL A 317      53.284  54.769  96.395  1.00  0.00           C
ATOM   5036  CB  VAL A 317      52.883  55.358  95.046  1.00  0.00           C
ATOM   5038  CG1 VAL A 317      51.383  55.369  94.776  1.00  0.00           C
ATOM   5042  CG2 VAL A 317      53.383  56.809  94.986  1.00  0.00           C
ATOM   5046  C   VAL A 317      52.703  55.529  97.585  1.00  0.00           C
ATOM   5047  O   VAL A 317      53.354  56.419  98.105  1.00  0.00           O
ATOM   5048  N   LYS A 318      51.514  55.139  98.096  1.00  0.00           N
ATOM   5050  CA  LYS A 318      50.965  55.729  99.305  1.00  0.00           C
ATOM   5052  CB  LYS A 318      49.514  55.269  99.585  1.00  0.00           C
ATOM   5055  CG  LYS A 318      48.473  55.659  98.516  1.00  0.00           C
ATOM   5058  CD  LYS A 318      48.654  57.069  97.906  1.00  0.00           C
ATOM   5061  CE  LYS A 318      47.443  57.549  97.095  1.00  0.00           C
ATOM   5064  NZ  LYS A 318      47.453  56.878  95.786  1.00  0.00           N
ATOM   5068  C   LYS A 318      51.803  55.619 100.596  1.00  0.00           C
ATOM   5069  O   LYS A 318      51.714  56.469 101.487  1.00  0.00           O
ATOM   5070  N   MET A 319      52.643  54.579 100.745  1.00  0.00           N
ATOM   5072  CA  MET A 319      53.553  54.419 101.885  1.00  0.00           C
ATOM   5074  CB  MET A 319      54.033  52.959 101.945  1.00  0.00           C
ATOM   5077  CG  MET A 319      52.913  51.979 102.326  1.00  0.00           C
ATOM   5080  SD  MET A 319      53.443  50.288 102.036  1.00  0.00           S
ATOM   5081  CE  MET A 319      54.354  50.099 103.586  1.00  0.00           C
ATOM   5085  C   MET A 319      54.803  55.279 101.846  1.00  0.00           C
ATOM   5086  O   MET A 319      55.464  55.498 102.876  1.00  0.00           O
ATOM   5087  N   PHE A 320      55.184  55.749 100.656  1.00  0.00           N
ATOM   5089  CA  PHE A 320      56.434  56.459 100.425  1.00  0.00           C
ATOM   5091  CB  PHE A 320      56.994  56.038  99.035  1.00  0.00           C
ATOM   5094  CG  PHE A 320      57.193  54.549  98.965  1.00  0.00           C
ATOM   5095  CD1 PHE A 320      57.533  53.779 100.097  1.00  0.00           C
ATOM   5097  CE1 PHE A 320      57.674  52.389 100.015  1.00  0.00           C
ATOM   5099  CZ  PHE A 320      57.474  51.759  98.796  1.00  0.00           C
ATOM   5101  CD2 PHE A 320      56.983  53.889  97.745  1.00  0.00           C
ATOM   5103  CE2 PHE A 320      57.093  52.499  97.675  1.00  0.00           C
ATOM   5105  C   PHE A 320      56.183  57.939 100.485  1.00  0.00           C
ATOM   5106  O   PHE A 320      57.074  58.759 100.715  1.00  0.00           O
ATOM   5107  N   THR A 321      54.914  58.319 100.386  1.00  0.00           N
ATOM   5109  CA  THR A 321      54.433  59.669 100.376  1.00  0.00           C
ATOM   5111  CB  THR A 321      53.214  59.759  99.455  1.00  0.00           C
ATOM   5113  OG1 THR A 321      52.333  58.669  99.546  1.00  0.00           O
ATOM   5115  CG2 THR A 321      53.703  59.719  98.005  1.00  0.00           C
ATOM   5119  C   THR A 321      54.124  60.248 101.755  1.00  0.00           C
ATOM   5120  O   THR A 321      52.973  60.498 102.076  1.00  0.00           O
ATOM   5121  N   THR A 322      55.133  60.459 102.646  1.00  0.00           N
ATOM   5123  CA  THR A 322      54.833  60.749 104.066  1.00  0.00           C
ATOM   5125  CB  THR A 322      55.174  59.579 104.995  1.00  0.00           C
ATOM   5127  OG1 THR A 322      54.683  59.739 106.326  1.00  0.00           O
ATOM   5129  CG2 THR A 322      54.543  58.289 104.465  1.00  0.00           C
ATOM   5133  C   THR A 322      55.184  62.119 104.686  1.00  0.00           C
ATOM   5134  O   THR A 322      54.324  62.579 105.415  1.00  0.00           O
ATOM   5135  N   SER A 323      56.333  62.849 104.406  1.00  0.00           N
ATOM   5137  CA  SER A 323      56.543  64.318 104.656  1.00  0.00           C
ATOM   5139  CB  SER A 323      55.683  64.969 105.756  1.00  0.00           C
ATOM   5142  OG  SER A 323      54.324  65.159 105.406  1.00  0.00           O
ATOM   5144  C   SER A 323      57.964  64.949 104.565  1.00  0.00           C
ATOM   5145  O   SER A 323      58.883  64.248 104.175  1.00  0.00           O
ATOM   5146  N   SER A 324      58.144  66.299 104.817  1.00  0.00           N
ATOM   5148  CA  SER A 324      59.383  67.068 105.155  1.00  0.00           C
ATOM   5150  CB  SER A 324      60.744  66.599 104.506  1.00  0.00           C
ATOM   5153  OG  SER A 324      61.694  67.589 104.066  1.00  0.00           O
ATOM   5155  C   SER A 324      59.334  68.608 105.175  1.00  0.00           C
ATOM   5156  O   SER A 324      59.014  69.248 104.165  1.00  0.00           O
ATOM   5157  N   LYS A 325      59.703  69.209 106.347  1.00  0.00           N
ATOM   5159  CA  LYS A 325      60.023  70.599 106.735  1.00  0.00           C
ATOM   5161  CB  LYS A 325      60.054  71.709 105.625  1.00  0.00           C
ATOM   5164  CG  LYS A 325      60.824  72.998 106.025  1.00  0.00           C
ATOM   5167  CD  LYS A 325      60.793  74.099 104.945  1.00  0.00           C
ATOM   5170  CE  LYS A 325      61.824  75.238 105.146  1.00  0.00           C
ATOM   5173  NZ  LYS A 325      61.593  76.009 106.385  1.00  0.00           N
ATOM   5177  C   LYS A 325      59.233  70.909 108.035  1.00  0.00           C
ATOM   5178  O   LYS A 325      59.023  69.958 108.785  1.00  0.00           O
ATOM   5179  N   GLU A 326      58.814  72.159 108.396  1.00  0.00           N
ATOM   5181  CA  GLU A 326      58.253  72.499 109.726  1.00  0.00           C
ATOM   5183  CB  GLU A 326      57.973  74.049 109.906  1.00  0.00           C
ATOM   5186  CG  GLU A 326      59.154  74.879 110.505  1.00  0.00           C
ATOM   5189  CD  GLU A 326      58.913  76.358 110.896  1.00  0.00           C
ATOM   5190  OE1 GLU A 326      58.264  77.138 110.165  1.00  0.00           O
ATOM   5191  OE2 GLU A 326      59.514  76.779 111.925  1.00  0.00           O
ATOM   5192  C   GLU A 326      56.994  71.689 110.065  1.00  0.00           C
ATOM   5193  O   GLU A 326      56.873  71.049 111.116  1.00  0.00           O
ATOM   5194  N   ASP A 327      56.083  71.649 109.086  1.00  0.00           N
ATOM   5196  CA  ASP A 327      54.683  71.259 109.206  1.00  0.00           C
ATOM   5198  CB  ASP A 327      53.893  72.329 108.465  1.00  0.00           C
ATOM   5201  CG  ASP A 327      54.054  73.519 109.375  1.00  0.00           C
ATOM   5202  OD1 ASP A 327      53.503  73.489 110.505  1.00  0.00           O
ATOM   5203  OD2 ASP A 327      54.844  74.409 108.975  1.00  0.00           O
ATOM   5204  C   ASP A 327      54.433  69.909 108.616  1.00  0.00           C
ATOM   5205  O   ASP A 327      53.404  69.589 108.005  1.00  0.00           O
ATOM   5206  N   ALA A 328      55.493  69.119 108.656  1.00  0.00           N
ATOM   5208  CA  ALA A 328      55.723  68.059 107.766  1.00  0.00           C
ATOM   5210  CB  ALA A 328      56.294  68.719 106.506  1.00  0.00           C
ATOM   5214  C   ALA A 328      56.674  67.159 108.546  1.00  0.00           C
ATOM   5215  O   ALA A 328      57.344  67.629 109.445  1.00  0.00           O
ATOM   5216  N   THR A 329      56.684  65.849 108.315  1.00  0.00           N
ATOM   5218  CA  THR A 329      57.443  64.818 109.025  1.00  0.00           C
ATOM   5220  CB  THR A 329      56.463  63.788 109.615  1.00  0.00           C
ATOM   5222  OG1 THR A 329      56.043  62.779 108.707  1.00  0.00           O
ATOM   5224  CG2 THR A 329      55.194  64.489 110.097  1.00  0.00           C
ATOM   5228  C   THR A 329      58.543  64.248 108.096  1.00  0.00           C
ATOM   5229  O   THR A 329      59.394  64.999 107.616  1.00  0.00           O
ATOM   5230  N   PHE A 330      58.535  62.928 107.737  1.00  0.00           N
ATOM   5232  CA  PHE A 330      59.303  62.379 106.626  1.00  0.00           C
ATOM   5234  CB  PHE A 330      60.784  62.099 106.987  1.00  0.00           C
ATOM   5237  CG  PHE A 330      61.633  62.149 105.737  1.00  0.00           C
ATOM   5238  CD1 PHE A 330      61.624  63.309 104.965  1.00  0.00           C
ATOM   5240  CE1 PHE A 330      62.314  63.399 103.756  1.00  0.00           C
ATOM   5242  CZ  PHE A 330      63.084  62.319 103.326  1.00  0.00           C
ATOM   5244  CD2 PHE A 330      62.393  61.069 105.285  1.00  0.00           C
ATOM   5246  CE2 PHE A 330      63.133  61.159 104.095  1.00  0.00           C
ATOM   5248  C   PHE A 330      58.713  61.159 105.876  1.00  0.00           C
ATOM   5249  O   PHE A 330      58.093  60.259 106.455  1.00  0.00           O
ATOM   5250  N   GLY A 331      58.924  61.079 104.536  1.00  0.00           N
ATOM   5252  CA  GLY A 331      58.553  59.959 103.665  1.00  0.00           C
ATOM   5255  C   GLY A 331      59.723  59.469 102.865  1.00  0.00           C
ATOM   5256  O   GLY A 331      60.733  60.129 102.766  1.00  0.00           O
ATOM   5257  N   LEU A 332      59.623  58.268 102.255  1.00  0.00           N
ATOM   5259  CA  LEU A 332      60.793  57.549 101.766  1.00  0.00           C
ATOM   5261  CB  LEU A 332      60.483  56.108 101.285  1.00  0.00           C
ATOM   5264  CG  LEU A 332      60.013  55.108 102.366  1.00  0.00           C
ATOM   5266  CD1 LEU A 332      60.314  53.679 101.875  1.00  0.00           C
ATOM   5270  CD2 LEU A 332      60.663  55.299 103.745  1.00  0.00           C
ATOM   5274  C   LEU A 332      61.663  58.198 100.715  1.00  0.00           C
ATOM   5275  O   LEU A 332      62.874  58.019 100.775  1.00  0.00           O
ATOM   5276  N   GLY A 333      61.143  58.889  99.696  1.00  0.00           N
ATOM   5278  CA  GLY A 333      62.014  59.528  98.707  1.00  0.00           C
ATOM   5281  C   GLY A 333      61.484  60.859  98.365  1.00  0.00           C
ATOM   5282  O   GLY A 333      61.523  61.279  97.215  1.00  0.00           O
ATOM   5283  N   TRP A 334      60.863  61.509  99.366  1.00  0.00           N
ATOM   5285  CA  TRP A 334      60.003  62.629  99.146  1.00  0.00           C
ATOM   5287  CB  TRP A 334      58.553  62.158  98.855  1.00  0.00           C
ATOM   5290  CG  TRP A 334      58.413  61.399  97.585  1.00  0.00           C
ATOM   5291  CD1 TRP A 334      58.383  60.049  97.366  1.00  0.00           C
ATOM   5293  NE1 TRP A 334      58.203  59.809  96.026  1.00  0.00           N
ATOM   5295  CE2 TRP A 334      58.064  60.999  95.376  1.00  0.00           C
ATOM   5296  CD2 TRP A 334      58.244  62.028  96.315  1.00  0.00           C
ATOM   5297  CE3 TRP A 334      58.203  63.349  95.896  1.00  0.00           C
ATOM   5299  CZ3 TRP A 334      57.754  63.649  94.626  1.00  0.00           C
ATOM   5301  CZ2 TRP A 334      57.694  61.288  94.076  1.00  0.00           C
ATOM   5303  CH2 TRP A 334      57.443  62.629  93.745  1.00  0.00           C
ATOM   5305  C   TRP A 334      59.953  63.469 100.386  1.00  0.00           C
ATOM   5306  O   TRP A 334      60.093  62.979 101.495  1.00  0.00           O
ATOM   5307  N   ARG A 335      59.663  64.759 100.215  1.00  0.00           N
ATOM   5309  CA  ARG A 335      59.104  65.608 101.236  1.00  0.00           C
ATOM   5311  CB  ARG A 335      59.883  66.928 101.376  1.00  0.00           C
ATOM   5314  CG  ARG A 335      59.974  67.709 100.076  1.00  0.00           C
ATOM   5317  CD  ARG A 335      60.744  69.009 100.186  1.00  0.00           C
ATOM   5320  NE  ARG A 335      60.534  69.669  98.876  1.00  0.00           N
ATOM   5322  CZ  ARG A 335      59.413  70.288  98.555  1.00  0.00           C
ATOM   5323  NH1 ARG A 335      58.413  70.568  99.375  1.00  0.00           N
ATOM   5326  NH2 ARG A 335      59.324  70.678  97.305  1.00  0.00           N
ATOM   5329  C   ARG A 335      57.653  65.849 100.896  1.00  0.00           C
ATOM   5330  O   ARG A 335      57.263  65.748  99.745  1.00  0.00           O
ATOM   5331  N   VAL A 336      56.784  66.098 101.875  1.00  0.00           N
ATOM   5333  CA  VAL A 336      55.343  66.089 101.745  1.00  0.00           C
ATOM   5335  CB  VAL A 336      54.654  64.729 101.975  1.00  0.00           C
ATOM   5337  CG1 VAL A 336      53.194  64.729 101.535  1.00  0.00           C
ATOM   5341  CG2 VAL A 336      55.483  63.598 101.326  1.00  0.00           C
ATOM   5345  C   VAL A 336      54.904  67.089 102.785  1.00  0.00           C
ATOM   5346  O   VAL A 336      55.663  67.339 103.726  1.00  0.00           O
ATOM   5347  N   ASN A 337      53.703  67.678 102.675  1.00  0.00           N
ATOM   5349  CA  ASN A 337      53.214  68.608 103.665  1.00  0.00           C
ATOM   5351  CB  ASN A 337      52.494  69.818 103.035  1.00  0.00           C
ATOM   5354  CG  ASN A 337      53.404  70.649 102.135  1.00  0.00           C
ATOM   5355  OD1 ASN A 337      54.633  70.568 102.146  1.00  0.00           O
ATOM   5356  ND2 ASN A 337      52.734  71.498 101.315  1.00  0.00           N
ATOM   5359  C   ASN A 337      52.193  67.909 104.546  1.00  0.00           C
ATOM   5360  O   ASN A 337      51.554  66.939 104.136  1.00  0.00           O
ATOM   5361  N   GLY A 338      51.973  68.379 105.786  1.00  0.00           N
ATOM   5363  CA  GLY A 338      50.784  67.939 106.506  1.00  0.00           C
ATOM   5366  C   GLY A 338      50.114  68.909 107.445  1.00  0.00           C
ATOM   5367  O   GLY A 338      49.243  68.469 108.186  1.00  0.00           O
ATOM   5368  N   ASN A 339      50.404  70.219 107.406  1.00  0.00           N
ATOM   5370  CA  ASN A 339      49.663  71.199 108.195  1.00  0.00           C
ATOM   5372  CB  ASN A 339      50.404  71.809 109.425  1.00  0.00           C
ATOM   5375  CG  ASN A 339      51.073  70.788 110.355  1.00  0.00           C
ATOM   5376  OD1 ASN A 339      50.803  69.589 110.336  1.00  0.00           O
ATOM   5377  ND2 ASN A 339      51.973  71.279 111.236  1.00  0.00           N
ATOM   5380  C   ASN A 339      49.334  72.329 107.266  1.00  0.00           C
ATOM   5381  O   ASN A 339      50.143  72.689 106.425  1.00  0.00           O
ATOM   5382  N   ALA A 340      48.104  72.878 107.326  1.00  0.00           N
ATOM   5384  CA  ALA A 340      47.554  73.659 106.226  1.00  0.00           C
ATOM   5386  CB  ALA A 340      46.013  73.629 106.236  1.00  0.00           C
ATOM   5390  C   ALA A 340      48.014  75.098 106.165  1.00  0.00           C
ATOM   5391  O   ALA A 340      47.723  75.788 105.196  1.00  0.00           O
ATOM   5392  N   THR A 341      48.753  75.549 107.176  1.00  0.00           N
ATOM   5394  CA  THR A 341      49.324  76.869 107.235  1.00  0.00           C
ATOM   5396  CB  THR A 341      48.473  77.919 107.935  1.00  0.00           C
ATOM   5398  OG1 THR A 341      47.074  77.759 107.675  1.00  0.00           O
ATOM   5400  CG2 THR A 341      48.883  79.299 107.406  1.00  0.00           C
ATOM   5404  C   THR A 341      50.574  76.628 108.046  1.00  0.00           C
ATOM   5405  O   THR A 341      50.674  75.549 108.635  1.00  0.00           O
ATOM   5406  N   MET A 342      51.533  77.589 108.076  1.00  0.00           N
ATOM   5408  CA  MET A 342      52.793  77.579 108.826  1.00  0.00           C
ATOM   5410  CB  MET A 342      52.754  76.779 110.155  1.00  0.00           C
ATOM   5413  CG  MET A 342      54.054  76.719 110.976  1.00  0.00           C
ATOM   5416  SD  MET A 342      54.413  78.219 111.906  1.00  0.00           S
ATOM   5417  CE  MET A 342      55.493  77.339 113.065  1.00  0.00           C
ATOM   5421  C   MET A 342      53.934  77.149 107.925  1.00  0.00           C
ATOM   5422  O   MET A 342      55.013  77.738 107.906  1.00  0.00           O
ATOM   5423  N   THR A 343      53.654  76.189 107.006  1.00  0.00           N
ATOM   5425  CA  THR A 343      54.584  75.829 105.936  1.00  0.00           C
ATOM   5427  CB  THR A 343      54.154  74.659 105.025  1.00  0.00           C
ATOM   5429  OG1 THR A 343      55.184  74.299 104.115  1.00  0.00           O
ATOM   5431  CG2 THR A 343      52.874  74.969 104.226  1.00  0.00           C
ATOM   5435  C   THR A 343      54.943  77.059 105.076  1.00  0.00           C
ATOM   5436  O   THR A 343      54.054  77.878 104.845  1.00  0.00           O
ATOM   5437  N   PRO A 344      56.154  77.318 104.595  1.00  0.00           N
ATOM   5438  CD  PRO A 344      57.354  76.678 105.155  1.00  0.00           C
ATOM   5441  CA  PRO A 344      56.453  78.629 104.035  1.00  0.00           C
ATOM   5443  CB  PRO A 344      57.983  78.608 103.885  1.00  0.00           C
ATOM   5446  CG  PRO A 344      58.465  77.719 105.035  1.00  0.00           C
ATOM   5449  C   PRO A 344      55.863  78.949 102.675  1.00  0.00           C
ATOM   5450  O   PRO A 344      56.083  80.049 102.186  1.00  0.00           O
ATOM   5451  N   THR A 345      55.153  78.029 101.995  1.00  0.00           N
ATOM   5453  CA  THR A 345      54.623  78.299 100.667  1.00  0.00           C
ATOM   5455  CB  THR A 345      55.504  77.809  99.515  1.00  0.00           C
ATOM   5457  OG1 THR A 345      55.873  76.428  99.605  1.00  0.00           O
ATOM   5459  CG2 THR A 345      56.814  78.579  99.585  1.00  0.00           C
ATOM   5463  C   THR A 345      53.273  77.639 100.585  1.00  0.00           C
ATOM   5464  O   THR A 345      53.004  76.729 101.366  1.00  0.00           O
ATOM   5465  N   PHE A 346      52.354  78.038  99.696  1.00  0.00           N
ATOM   5467  CA  PHE A 346      51.104  77.309  99.557  1.00  0.00           C
ATOM   5469  CB  PHE A 346      50.093  77.998  98.595  1.00  0.00           C
ATOM   5472  CG  PHE A 346      49.543  79.269  99.215  1.00  0.00           C
ATOM   5473  CD1 PHE A 346      48.864  79.229 100.435  1.00  0.00           C
ATOM   5475  CE1 PHE A 346      48.334  80.399 101.005  1.00  0.00           C
ATOM   5477  CZ  PHE A 346      48.443  81.609 100.326  1.00  0.00           C
ATOM   5479  CD2 PHE A 346      49.663  80.499  98.546  1.00  0.00           C
ATOM   5481  CE2 PHE A 346      49.104  81.659  99.095  1.00  0.00           C
ATOM   5483  C   PHE A 346      51.244  75.818  99.245  1.00  0.00           C
ATOM   5484  O   PHE A 346      52.244  75.329  98.736  1.00  0.00           O
ATOM   5485  N   GLY A 347      50.234  75.019  99.615  1.00  0.00           N
ATOM   5487  CA  GLY A 347      50.234  73.629  99.215  1.00  0.00           C
ATOM   5490  C   GLY A 347      48.883  73.059  99.475  1.00  0.00           C
ATOM   5491  O   GLY A 347      47.913  73.788  99.635  1.00  0.00           O
ATOM   5492  N   THR A 348      48.833  71.709  99.585  1.00  0.00           N
ATOM   5494  CA  THR A 348      47.614  70.958  99.866  1.00  0.00           C
ATOM   5496  CB  THR A 348      46.964  70.358  98.625  1.00  0.00           C
ATOM   5498  OG1 THR A 348      46.714  71.369  97.665  1.00  0.00           O
ATOM   5500  CG2 THR A 348      45.613  69.729  98.965  1.00  0.00           C
ATOM   5504  C   THR A 348      48.064  69.848 100.815  1.00  0.00           C
ATOM   5505  O   THR A 348      49.254  69.579 100.855  1.00  0.00           O
ATOM   5506  N   LEU A 349      47.193  69.248 101.665  1.00  0.00           N
ATOM   5508  CA  LEU A 349      47.663  68.668 102.915  1.00  0.00           C
ATOM   5510  CB  LEU A 349      48.664  69.528 103.745  1.00  0.00           C
ATOM   5513  CG  LEU A 349      48.433  71.068 103.936  1.00  0.00           C
ATOM   5515  CD1 LEU A 349      49.633  71.879 103.415  1.00  0.00           C
ATOM   5519  CD2 LEU A 349      47.123  71.719 103.455  1.00  0.00           C
ATOM   5523  C   LEU A 349      46.574  68.208 103.847  1.00  0.00           C
ATOM   5524  O   LEU A 349      46.104  68.919 104.735  1.00  0.00           O
ATOM   5525  N   ALA A 350      46.183  66.939 103.715  1.00  0.00           N
ATOM   5527  CA  ALA A 350      45.264  66.249 104.585  1.00  0.00           C
ATOM   5529  CB  ALA A 350      43.864  66.459 104.025  1.00  0.00           C
ATOM   5533  C   ALA A 350      45.654  64.788 104.487  1.00  0.00           C
ATOM   5534  O   ALA A 350      45.723  64.279 103.376  1.00  0.00           O
ATOM   5535  N   SER A 351      45.994  64.089 105.576  1.00  0.00           N
ATOM   5537  CA  SER A 351      46.604  62.748 105.535  1.00  0.00           C
ATOM   5539  CB  SER A 351      45.613  61.549 105.425  1.00  0.00           C
ATOM   5542  OG  SER A 351      44.893  61.469 104.206  1.00  0.00           O
ATOM   5544  C   SER A 351      47.864  62.639 104.665  1.00  0.00           C
ATOM   5545  O   SER A 351      47.894  62.028 103.595  1.00  0.00           O
ATOM   5546  N   PRO A 352      48.944  63.259 105.146  1.00  0.00           N
ATOM   5547  CD  PRO A 352      49.444  62.889 106.475  1.00  0.00           C
ATOM   5550  CA  PRO A 352      49.994  63.919 104.375  1.00  0.00           C
ATOM   5552  CB  PRO A 352      51.263  63.289 104.936  1.00  0.00           C
ATOM   5555  CG  PRO A 352      50.953  63.179 106.425  1.00  0.00           C
ATOM   5558  C   PRO A 352      49.974  63.939 102.865  1.00  0.00           C
ATOM   5559  O   PRO A 352      50.244  62.928 102.215  1.00  0.00           O
ATOM   5560  N   GLN A 353      49.703  65.108 102.275  1.00  0.00           N
ATOM   5562  CA  GLN A 353      49.593  65.248 100.845  1.00  0.00           C
ATOM   5564  CB  GLN A 353      48.174  65.669 100.386  1.00  0.00           C
ATOM   5567  CG  GLN A 353      47.053  64.719 100.865  1.00  0.00           C
ATOM   5570  CD  GLN A 353      46.624  63.619  99.895  1.00  0.00           C
ATOM   5571  OE1 GLN A 353      45.453  63.259  99.805  1.00  0.00           O
ATOM   5572  NE2 GLN A 353      47.583  63.049  99.146  1.00  0.00           N
ATOM   5575  C   GLN A 353      50.584  66.299 100.415  1.00  0.00           C
ATOM   5576  O   GLN A 353      50.953  67.178 101.175  1.00  0.00           O
ATOM   5577  N   THR A 354      51.043  66.168  99.165  1.00  0.00           N
ATOM   5579  CA  THR A 354      51.784  67.199  98.465  1.00  0.00           C
ATOM   5581  CB  THR A 354      51.323  68.639  98.505  1.00  0.00           C
ATOM   5583  OG1 THR A 354      49.974  68.668  98.065  1.00  0.00           O
ATOM   5585  CG2 THR A 354      52.093  69.489  97.486  1.00  0.00           C
ATOM   5589  C   THR A 354      53.264  66.989  98.516  1.00  0.00           C
ATOM   5590  O   THR A 354      54.023  67.629  99.235  1.00  0.00           O
ATOM   5591  N   TYR A 355      53.703  65.989  97.737  1.00  0.00           N
ATOM   5593  CA  TYR A 355      55.003  65.369  97.597  1.00  0.00           C
ATOM   5595  CB  TYR A 355      54.933  64.049  96.745  1.00  0.00           C
ATOM   5598  CG  TYR A 355      53.744  63.229  97.186  1.00  0.00           C
ATOM   5599  CD1 TYR A 355      53.465  63.198  98.555  1.00  0.00           C
ATOM   5601  CE1 TYR A 355      52.203  62.858  99.025  1.00  0.00           C
ATOM   5603  CZ  TYR A 355      51.304  62.259  98.175  1.00  0.00           C
ATOM   5604  OH  TYR A 355      50.124  61.799  98.765  1.00  0.00           O
ATOM   5606  CD2 TYR A 355      52.843  62.579  96.325  1.00  0.00           C
ATOM   5608  CE2 TYR A 355      51.644  62.059  96.826  1.00  0.00           C
ATOM   5610  C   TYR A 355      55.943  66.379  97.015  1.00  0.00           C
ATOM   5611  O   TYR A 355      55.493  67.358  96.465  1.00  0.00           O
ATOM   5612  N   GLY A 356      57.263  66.219  97.146  1.00  0.00           N
ATOM   5614  CA  GLY A 356      58.264  67.239  96.896  1.00  0.00           C
ATOM   5617  C   GLY A 356      59.593  66.599  96.987  1.00  0.00           C
ATOM   5618  O   GLY A 356      59.763  65.608  97.686  1.00  0.00           O
ATOM   5619  N   HIS A 357      60.613  67.079  96.275  1.00  0.00           N
ATOM   5621  CA  HIS A 357      61.873  66.379  96.236  1.00  0.00           C
ATOM   5623  CB  HIS A 357      61.743  65.219  95.256  1.00  0.00           C
ATOM   5626  ND1 HIS A 357      63.174  63.799  96.635  1.00  0.00           N
ATOM   5627  CG  HIS A 357      62.874  64.299  95.385  1.00  0.00           C
ATOM   5628  CE1 HIS A 357      64.214  63.029  96.446  1.00  0.00           C
ATOM   5630  NE2 HIS A 357      64.623  63.059  95.165  1.00  0.00           N
ATOM   5632  CD2 HIS A 357      63.744  63.858  94.465  1.00  0.00           C
ATOM   5634  C   HIS A 357      62.864  67.358  95.686  1.00  0.00           C
ATOM   5635  O   HIS A 357      62.414  68.248  94.995  1.00  0.00           O
ATOM   5636  N   THR A 358      64.184  67.358  95.956  1.00  0.00           N
ATOM   5638  CA  THR A 358      64.924  68.629  95.807  1.00  0.00           C
ATOM   5640  CB  THR A 358      64.724  69.559  97.025  1.00  0.00           C
ATOM   5642  OG1 THR A 358      65.863  70.288  97.457  1.00  0.00           O
ATOM   5644  CG2 THR A 358      64.303  68.759  98.265  1.00  0.00           C
ATOM   5648  C   THR A 358      66.314  68.509  95.196  1.00  0.00           C
ATOM   5649  O   THR A 358      66.773  67.399  94.945  1.00  0.00           O
ATOM   5650  N   GLY A 359      66.994  69.638  94.865  1.00  0.00           N
ATOM   5652  CA  GLY A 359      68.184  69.678  94.016  1.00  0.00           C
ATOM   5655  C   GLY A 359      68.953  70.979  94.025  1.00  0.00           C
ATOM   5656  O   GLY A 359      68.424  72.079  93.936  1.00  0.00           O
ATOM   5657  N   TRP A 360      70.293  70.879  94.065  1.00  0.00           N
ATOM   5659  CA  TRP A 360      71.203  71.998  94.305  1.00  0.00           C
ATOM   5661  CB  TRP A 360      72.483  71.428  94.935  1.00  0.00           C
ATOM   5664  CG  TRP A 360      72.263  70.778  96.245  1.00  0.00           C
ATOM   5665  CD1 TRP A 360      72.314  69.449  96.555  1.00  0.00           C
ATOM   5667  NE1 TRP A 360      72.294  69.309  97.915  1.00  0.00           N
ATOM   5669  CE2 TRP A 360      72.215  70.549  98.505  1.00  0.00           C
ATOM   5670  CD2 TRP A 360      72.184  71.509  97.465  1.00  0.00           C
ATOM   5671  CE3 TRP A 360      72.215  72.869  97.766  1.00  0.00           C
ATOM   5673  CZ3 TRP A 360      72.303  73.239  99.105  1.00  0.00           C
ATOM   5675  CZ2 TRP A 360      72.303  70.919  99.826  1.00  0.00           C
ATOM   5677  CH2 TRP A 360      72.364  72.288 100.116  1.00  0.00           C
ATOM   5679  C   TRP A 360      71.723  72.669  93.076  1.00  0.00           C
ATOM   5680  O   TRP A 360      72.583  73.549  93.105  1.00  0.00           O
ATOM   5681  N   THR A 361      71.254  72.229  91.917  1.00  0.00           N
ATOM   5683  CA  THR A 361      71.663  72.829  90.667  1.00  0.00           C
ATOM   5685  CB  THR A 361      71.965  71.769  89.626  1.00  0.00           C
ATOM   5687  OG1 THR A 361      70.904  70.829  89.585  1.00  0.00           O
ATOM   5689  CG2 THR A 361      73.184  70.999  90.126  1.00  0.00           C
ATOM   5693  C   THR A 361      70.564  73.719  90.215  1.00  0.00           C
ATOM   5694  O   THR A 361      70.703  74.399  89.205  1.00  0.00           O
ATOM   5695  N   GLY A 362      69.483  73.819  91.026  1.00  0.00           N
ATOM   5697  CA  GLY A 362      68.285  74.568  90.756  1.00  0.00           C
ATOM   5700  C   GLY A 362      67.203  73.659  90.296  1.00  0.00           C
ATOM   5701  O   GLY A 362      66.604  73.909  89.256  1.00  0.00           O
ATOM   5702  N   THR A 363      66.973  72.538  90.995  1.00  0.00           N
ATOM   5704  CA  THR A 363      66.203  71.439  90.455  1.00  0.00           C
ATOM   5706  CB  THR A 363      67.084  70.449  89.655  1.00  0.00           C
ATOM   5708  OG1 THR A 363      68.154  69.889  90.376  1.00  0.00           O
ATOM   5710  CG2 THR A 363      67.784  71.159  88.485  1.00  0.00           C
ATOM   5714  C   THR A 363      65.395  70.778  91.565  1.00  0.00           C
ATOM   5715  O   THR A 363      65.843  70.748  92.696  1.00  0.00           O
ATOM   5716  N   VAL A 364      64.133  70.279  91.376  1.00  0.00           N
ATOM   5718  CA  VAL A 364      63.203  69.869  92.476  1.00  0.00           C
ATOM   5720  CB  VAL A 364      62.944  70.949  93.555  1.00  0.00           C
ATOM   5722  CG1 VAL A 364      62.953  72.278  92.805  1.00  0.00           C
ATOM   5726  CG2 VAL A 364      61.574  70.839  94.275  1.00  0.00           C
ATOM   5730  C   VAL A 364      61.834  69.469  91.955  1.00  0.00           C
ATOM   5731  O   VAL A 364      61.244  70.189  91.166  1.00  0.00           O
ATOM   5732  N   THR A 365      61.213  68.359  92.406  1.00  0.00           N
ATOM   5734  CA  THR A 365      59.833  68.068  91.987  1.00  0.00           C
ATOM   5736  CB  THR A 365      59.785  66.979  90.956  1.00  0.00           C
ATOM   5738  OG1 THR A 365      60.464  65.818  91.406  1.00  0.00           O
ATOM   5740  CG2 THR A 365      60.464  67.418  89.676  1.00  0.00           C
ATOM   5744  C   THR A 365      58.823  67.719  93.095  1.00  0.00           C
ATOM   5745  O   THR A 365      59.064  66.888  93.955  1.00  0.00           O
ATOM   5746  N   VAL A 366      57.624  68.329  93.046  1.00  0.00           N
ATOM   5748  CA  VAL A 366      56.453  68.248  93.946  1.00  0.00           C
ATOM   5750  CB  VAL A 366      55.994  69.619  94.546  1.00  0.00           C
ATOM   5752  CG1 VAL A 366      54.503  69.759  94.976  1.00  0.00           C
ATOM   5756  CG2 VAL A 366      56.904  70.009  95.695  1.00  0.00           C
ATOM   5760  C   VAL A 366      55.244  67.709  93.237  1.00  0.00           C
ATOM   5761  O   VAL A 366      55.003  68.149  92.126  1.00  0.00           O
ATOM   5762  N   ILE A 367      54.453  66.799  93.866  1.00  0.00           N
ATOM   5764  CA  ILE A 367      53.154  66.299  93.405  1.00  0.00           C
ATOM   5766  CB  ILE A 367      53.023  64.769  93.326  1.00  0.00           C
ATOM   5768  CG2 ILE A 367      51.644  64.299  92.805  1.00  0.00           C
ATOM   5772  CG1 ILE A 367      54.124  64.108  92.495  1.00  0.00           C
ATOM   5775  CD  ILE A 367      54.154  62.579  92.605  1.00  0.00           C
ATOM   5779  C   ILE A 367      52.043  66.659  94.366  1.00  0.00           C
ATOM   5780  O   ILE A 367      52.163  66.309  95.525  1.00  0.00           O
ATOM   5781  N   ASP A 368      50.913  67.219  93.906  1.00  0.00           N
ATOM   5783  CA  ASP A 368      49.693  67.249  94.686  1.00  0.00           C
ATOM   5785  CB  ASP A 368      49.203  68.719  94.665  1.00  0.00           C
ATOM   5788  CG  ASP A 368      47.934  68.969  95.436  1.00  0.00           C
ATOM   5789  OD1 ASP A 368      47.174  68.029  95.775  1.00  0.00           O
ATOM   5790  OD2 ASP A 368      47.604  70.169  95.565  1.00  0.00           O
ATOM   5791  C   ASP A 368      48.643  66.229  94.165  1.00  0.00           C
ATOM   5792  O   ASP A 368      48.154  66.348  93.035  1.00  0.00           O
ATOM   5793  N   PRO A 369      48.284  65.189  94.925  1.00  0.00           N
ATOM   5794  CD  PRO A 369      49.194  64.579  95.896  1.00  0.00           C
ATOM   5797  CA  PRO A 369      47.233  64.248  94.546  1.00  0.00           C
ATOM   5799  CB  PRO A 369      47.344  63.138  95.576  1.00  0.00           C
ATOM   5802  CG  PRO A 369      48.823  63.099  95.816  1.00  0.00           C
ATOM   5805  C   PRO A 369      45.843  64.769  94.636  1.00  0.00           C
ATOM   5806  O   PRO A 369      44.994  64.349  93.846  1.00  0.00           O
ATOM   5807  N   VAL A 370      45.553  65.589  95.656  1.00  0.00           N
ATOM   5809  CA  VAL A 370      44.223  66.098  95.936  1.00  0.00           C
ATOM   5811  CB  VAL A 370      44.184  66.858  97.245  1.00  0.00           C
ATOM   5813  CG1 VAL A 370      42.713  67.119  97.597  1.00  0.00           C
ATOM   5817  CG2 VAL A 370      44.823  66.049  98.385  1.00  0.00           C
ATOM   5821  C   VAL A 370      43.783  67.019  94.805  1.00  0.00           C
ATOM   5822  O   VAL A 370      42.674  66.949  94.285  1.00  0.00           O
ATOM   5823  N   ASN A 371      44.703  67.869  94.335  1.00  0.00           N
ATOM   5825  CA  ASN A 371      44.433  68.729  93.205  1.00  0.00           C
ATOM   5827  CB  ASN A 371      45.404  69.939  93.176  1.00  0.00           C
ATOM   5830  CG  ASN A 371      44.963  70.989  94.195  1.00  0.00           C
ATOM   5831  OD1 ASN A 371      43.823  70.999  94.665  1.00  0.00           O
ATOM   5832  ND2 ASN A 371      45.854  71.949  94.487  1.00  0.00           N
ATOM   5835  C   ASN A 371      44.593  68.019  91.885  1.00  0.00           C
ATOM   5836  O   ASN A 371      44.284  68.579  90.845  1.00  0.00           O
ATOM   5837  N   HIS A 372      45.104  66.779  91.885  1.00  0.00           N
ATOM   5839  CA  HIS A 372      45.574  66.079  90.705  1.00  0.00           C
ATOM   5841  CB  HIS A 372      44.413  65.568  89.865  1.00  0.00           C
ATOM   5844  ND1 HIS A 372      43.604  63.509  90.946  1.00  0.00           N
ATOM   5845  CG  HIS A 372      43.404  64.848  90.686  1.00  0.00           C
ATOM   5846  CE1 HIS A 372      42.513  63.119  91.565  1.00  0.00           C
ATOM   5848  NE2 HIS A 372      41.604  64.119  91.675  1.00  0.00           N
ATOM   5850  CD2 HIS A 372      42.174  65.229  91.096  1.00  0.00           C
ATOM   5852  C   HIS A 372      46.484  66.909  89.826  1.00  0.00           C
ATOM   5853  O   HIS A 372      46.304  67.028  88.615  1.00  0.00           O
ATOM   5854  N   MET A 373      47.503  67.529  90.425  1.00  0.00           N
ATOM   5856  CA  MET A 373      48.253  68.608  89.846  1.00  0.00           C
ATOM   5858  CB  MET A 373      47.874  69.979  90.425  1.00  0.00           C
ATOM   5861  CG  MET A 373      48.664  71.189  89.875  1.00  0.00           C
ATOM   5864  SD  MET A 373      48.883  72.549  91.066  1.00  0.00           S
ATOM   5865  CE  MET A 373      47.154  72.989  91.245  1.00  0.00           C
ATOM   5869  C   MET A 373      49.693  68.379  90.175  1.00  0.00           C
ATOM   5870  O   MET A 373      50.073  68.239  91.336  1.00  0.00           O
ATOM   5871  N   THR A 374      50.553  68.388  89.146  1.00  0.00           N
ATOM   5873  CA  THR A 374      51.973  68.309  89.385  1.00  0.00           C
ATOM   5875  CB  THR A 374      52.404  66.899  89.935  1.00  0.00           C
ATOM   5877  OG1 THR A 374      53.744  66.909  90.296  1.00  0.00           O
ATOM   5879  CG2 THR A 374      52.163  65.549  89.226  1.00  0.00           C
ATOM   5883  C   THR A 374      52.643  69.178  88.286  1.00  0.00           C
ATOM   5884  O   THR A 374      52.113  69.248  87.165  1.00  0.00           O
ATOM   5885  N   ILE A 375      53.713  69.999  88.555  1.00  0.00           N
ATOM   5887  CA  ILE A 375      54.203  71.119  87.686  1.00  0.00           C
ATOM   5889  CB  ILE A 375      53.633  72.469  88.116  1.00  0.00           C
ATOM   5891  CG2 ILE A 375      54.144  73.619  87.196  1.00  0.00           C
ATOM   5895  CG1 ILE A 375      52.113  72.369  88.225  1.00  0.00           C
ATOM   5898  CD  ILE A 375      51.533  73.598  88.876  1.00  0.00           C
ATOM   5902  C   ILE A 375      55.703  71.479  87.626  1.00  0.00           C
ATOM   5903  O   ILE A 375      56.283  72.059  88.535  1.00  0.00           O
ATOM   5904  N   VAL A 376      56.413  71.259  86.506  1.00  0.00           N
ATOM   5906  CA  VAL A 376      57.854  71.449  86.506  1.00  0.00           C
ATOM   5908  CB  VAL A 376      58.553  70.349  85.746  1.00  0.00           C
ATOM   5910  CG1 VAL A 376      58.843  70.599  84.256  1.00  0.00           C
ATOM   5914  CG2 VAL A 376      59.814  69.858  86.465  1.00  0.00           C
ATOM   5918  C   VAL A 376      58.244  72.769  85.946  1.00  0.00           C
ATOM   5919  O   VAL A 376      57.474  73.428  85.266  1.00  0.00           O
ATOM   5920  N   MET A 377      59.494  73.138  86.175  1.00  0.00           N
ATOM   5922  CA  MET A 377      60.174  74.169  85.455  1.00  0.00           C
ATOM   5924  CB  MET A 377      60.453  75.399  86.366  1.00  0.00           C
ATOM   5927  CG  MET A 377      60.044  76.709  85.705  1.00  0.00           C
ATOM   5930  SD  MET A 377      60.453  78.269  86.516  1.00  0.00           S
ATOM   5931  CE  MET A 377      62.244  77.998  86.376  1.00  0.00           C
ATOM   5935  C   MET A 377      61.424  73.519  84.906  1.00  0.00           C
ATOM   5936  O   MET A 377      61.633  72.318  85.046  1.00  0.00           O
ATOM   5937  N   LEU A 378      62.333  74.309  84.345  1.00  0.00           N
ATOM   5939  CA  LEU A 378      63.713  73.949  84.266  1.00  0.00           C
ATOM   5941  CB  LEU A 378      63.994  73.019  83.095  1.00  0.00           C
ATOM   5944  CG  LEU A 378      64.395  71.639  83.625  1.00  0.00           C
ATOM   5946  CD1 LEU A 378      64.473  70.638  82.486  1.00  0.00           C
ATOM   5950  CD2 LEU A 378      65.663  71.739  84.475  1.00  0.00           C
ATOM   5954  C   LEU A 378      64.553  75.199  84.366  1.00  0.00           C
ATOM   5955  O   LEU A 378      64.154  76.238  83.876  1.00  0.00           O
ATOM   5956  N   SER A 379      65.684  75.178  85.086  1.00  0.00           N
ATOM   5958  CA  SER A 379      66.663  76.259  85.096  1.00  0.00           C
ATOM   5960  CB  SER A 379      66.273  77.519  85.926  1.00  0.00           C
ATOM   5963  OG  SER A 379      67.023  78.668  85.546  1.00  0.00           O
ATOM   5965  C   SER A 379      67.883  75.629  85.725  1.00  0.00           C
ATOM   5966  O   SER A 379      67.773  74.519  86.245  1.00  0.00           O
ATOM   5967  N   ASN A 380      69.064  76.269  85.695  1.00  0.00           N
ATOM   5969  CA  ASN A 380      70.153  75.919  86.595  1.00  0.00           C
ATOM   5971  CB  ASN A 380      71.383  75.209  85.975  1.00  0.00           C
ATOM   5974  CG  ASN A 380      71.214  73.708  85.855  1.00  0.00           C
ATOM   5975  OD1 ASN A 380      70.583  72.998  86.626  1.00  0.00           O
ATOM   5976  ND2 ASN A 380      71.854  73.138  84.816  1.00  0.00           N
ATOM   5979  C   ASN A 380      70.703  77.169  87.215  1.00  0.00           C
ATOM   5980  O   ASN A 380      70.965  78.169  86.546  1.00  0.00           O
ATOM   5981  N   LYS A 381      70.943  77.079  88.516  1.00  0.00           N
ATOM   5983  CA  LYS A 381      71.373  78.129  89.406  1.00  0.00           C
ATOM   5985  CB  LYS A 381      70.694  79.518  89.256  1.00  0.00           C
ATOM   5988  CG  LYS A 381      69.223  79.509  88.775  1.00  0.00           C
ATOM   5991  CD  LYS A 381      68.434  80.749  89.195  1.00  0.00           C
ATOM   5994  CE  LYS A 381      66.924  80.569  88.965  1.00  0.00           C
ATOM   5997  NZ  LYS A 381      66.133  81.719  89.455  1.00  0.00           N
ATOM   6001  C   LYS A 381      71.263  77.549  90.807  1.00  0.00           C
ATOM   6002  O   LYS A 381      70.374  76.739  91.026  1.00  0.00           O
ATOM   6003  N   PRO A 382      72.113  77.839  91.775  1.00  0.00           N
ATOM   6004  CD  PRO A 382      73.503  77.959  91.376  1.00  0.00           C
ATOM   6007  CA  PRO A 382      71.994  77.178  93.076  1.00  0.00           C
ATOM   6009  CB  PRO A 382      73.453  76.829  93.436  1.00  0.00           C
ATOM   6012  CG  PRO A 382      74.293  77.849  92.665  1.00  0.00           C
ATOM   6015  C   PRO A 382      71.403  78.119  94.105  1.00  0.00           C
ATOM   6016  O   PRO A 382      70.553  77.689  94.875  1.00  0.00           O
ATOM   6017  N   HIS A 383      71.854  79.388  94.175  1.00  0.00           N
ATOM   6019  CA  HIS A 383      71.583  80.278  95.296  1.00  0.00           C
ATOM   6021  CB  HIS A 383      72.513  81.519  95.245  1.00  0.00           C
ATOM   6024  ND1 HIS A 383      72.674  82.188  97.626  1.00  0.00           N
ATOM   6025  CG  HIS A 383      72.224  82.468  96.366  1.00  0.00           C
ATOM   6026  CE1 HIS A 383      72.113  83.098  98.396  1.00  0.00           C
ATOM   6028  NE2 HIS A 383      71.354  83.958  97.686  1.00  0.00           N
ATOM   6030  CD2 HIS A 383      71.424  83.559  96.376  1.00  0.00           C
ATOM   6032  C   HIS A 383      70.144  80.759  95.445  1.00  0.00           C
ATOM   6033  O   HIS A 383      69.494  80.528  96.455  1.00  0.00           O
ATOM   6034  N   SER A 384      69.604  81.468  94.445  1.00  0.00           N
ATOM   6036  CA  SER A 384      68.223  81.929  94.487  1.00  0.00           C
ATOM   6038  CB  SER A 384      68.014  83.039  93.405  1.00  0.00           C
ATOM   6041  OG  SER A 384      69.064  83.998  93.436  1.00  0.00           O
ATOM   6043  C   SER A 384      67.133  80.838  94.315  1.00  0.00           C
ATOM   6044  O   SER A 384      65.974  81.118  94.605  1.00  0.00           O
ATOM   6045  N   PRO A 385      67.453  79.649  93.765  1.00  0.00           N
ATOM   6046  CD  PRO A 385      68.285  79.628  92.565  1.00  0.00           C
ATOM   6049  CA  PRO A 385      66.684  78.388  93.825  1.00  0.00           C
ATOM   6051  CB  PRO A 385      67.593  77.479  92.995  1.00  0.00           C
ATOM   6054  CG  PRO A 385      67.843  78.399  91.826  1.00  0.00           C
ATOM   6057  C   PRO A 385      66.294  77.709  95.116  1.00  0.00           C
ATOM   6058  O   PRO A 385      66.244  78.349  96.145  1.00  0.00           O
ATOM   6059  N   VAL A 386      65.965  76.389  94.995  1.00  0.00           N
ATOM   6061  CA  VAL A 386      65.593  75.389  95.995  1.00  0.00           C
ATOM   6063  CB  VAL A 386      65.303  75.909  97.406  1.00  0.00           C
ATOM   6065  CG1 VAL A 386      64.553  74.899  98.275  1.00  0.00           C
ATOM   6069  CG2 VAL A 386      66.645  76.179  98.096  1.00  0.00           C
ATOM   6073  C   VAL A 386      64.494  74.419  95.546  1.00  0.00           C
ATOM   6074  O   VAL A 386      64.753  73.229  95.455  1.00  0.00           O
ATOM   6075  N   ALA A 387      63.223  74.869  95.345  1.00  0.00           N
ATOM   6077  CA  ALA A 387      62.084  73.939  95.455  1.00  0.00           C
ATOM   6079  CB  ALA A 387      61.793  73.509  96.906  1.00  0.00           C
ATOM   6083  C   ALA A 387      60.834  74.119  94.525  1.00  0.00           C
ATOM   6084  O   ALA A 387      60.814  74.918  93.596  1.00  0.00           O
ATOM   6085  N   ASP A 388      59.814  73.259  94.745  1.00  0.00           N
ATOM   6087  CA  ASP A 388      58.613  72.799  94.055  1.00  0.00           C
ATOM   6089  CB  ASP A 388      57.404  73.519  94.755  1.00  0.00           C
ATOM   6092  CG  ASP A 388      57.414  73.528  96.306  1.00  0.00           C
ATOM   6093  OD1 ASP A 388      58.404  73.099  96.955  1.00  0.00           O
ATOM   6094  OD2 ASP A 388      56.393  73.949  96.896  1.00  0.00           O
ATOM   6095  C   ASP A 388      58.513  72.369  92.515  1.00  0.00           C
ATOM   6096  O   ASP A 388      59.543  72.229  91.866  1.00  0.00           O
ATOM   6097  N   PRO A 389      57.314  72.109  91.936  1.00  0.00           N
ATOM   6098  CD  PRO A 389      56.473  73.248  91.626  1.00  0.00           C
ATOM   6101  CA  PRO A 389      56.714  70.869  91.306  1.00  0.00           C
ATOM   6103  CB  PRO A 389      55.213  71.259  91.285  1.00  0.00           C
ATOM   6106  CG  PRO A 389      55.093  72.689  91.835  1.00  0.00           C
ATOM   6109  C   PRO A 389      57.183  69.949  90.086  1.00  0.00           C
ATOM   6110  O   PRO A 389      58.253  70.199  89.566  1.00  0.00           O
ATOM   6111  N   GLN A 390      56.364  68.909  89.585  1.00  0.00           N
ATOM   6113  CA  GLN A 390      56.314  68.288  88.186  1.00  0.00           C
ATOM   6115  CB  GLN A 390      57.513  67.439  87.705  1.00  0.00           C
ATOM   6118  CG  GLN A 390      57.333  66.639  86.346  1.00  0.00           C
ATOM   6121  CD  GLN A 390      57.443  67.418  85.015  1.00  0.00           C
ATOM   6122  OE1 GLN A 390      58.503  67.519  84.406  1.00  0.00           O
ATOM   6123  NE2 GLN A 390      56.374  68.038  84.487  1.00  0.00           N
ATOM   6126  C   GLN A 390      55.184  67.309  87.756  1.00  0.00           C
ATOM   6127  O   GLN A 390      55.114  66.219  88.275  1.00  0.00           O
ATOM   6128  N   LYS A 391      54.413  67.499  86.646  1.00  0.00           N
ATOM   6130  CA  LYS A 391      53.724  66.369  85.985  1.00  0.00           C
ATOM   6132  CB  LYS A 391      52.183  66.428  86.175  1.00  0.00           C
ATOM   6135  CG  LYS A 391      51.473  65.098  85.886  1.00  0.00           C
ATOM   6138  CD  LYS A 391      49.943  65.159  85.886  1.00  0.00           C
ATOM   6141  CE  LYS A 391      49.303  66.219  86.775  1.00  0.00           C
ATOM   6144  NZ  LYS A 391      47.854  66.089  86.665  1.00  0.00           N
ATOM   6148  C   LYS A 391      53.794  66.488  84.475  1.00  0.00           C
ATOM   6149  O   LYS A 391      53.654  67.619  84.025  1.00  0.00           O
ATOM   6150  N   ASN A 392      53.903  65.389  83.685  1.00  0.00           N
ATOM   6152  CA  ASN A 392      53.494  65.378  82.276  1.00  0.00           C
ATOM   6154  CB  ASN A 392      54.014  66.619  81.465  1.00  0.00           C
ATOM   6157  CG  ASN A 392      54.453  66.439  80.015  1.00  0.00           C
ATOM   6158  OD1 ASN A 392      53.763  66.879  79.096  1.00  0.00           O
ATOM   6159  ND2 ASN A 392      55.644  65.849  79.805  1.00  0.00           N
ATOM   6162  C   ASN A 392      53.693  64.068  81.487  1.00  0.00           C
ATOM   6163  O   ASN A 392      54.723  63.419  81.555  1.00  0.00           O
ATOM   6164  N   PRO A 393      52.713  63.619  80.725  1.00  0.00           N
ATOM   6165  CD  PRO A 393      51.354  63.568  81.255  1.00  0.00           C
ATOM   6168  CA  PRO A 393      52.894  62.799  79.506  1.00  0.00           C
ATOM   6170  CB  PRO A 393      51.453  62.439  79.126  1.00  0.00           C
ATOM   6173  CG  PRO A 393      50.644  62.519  80.425  1.00  0.00           C
ATOM   6176  C   PRO A 393      53.613  63.439  78.306  1.00  0.00           C
ATOM   6177  O   PRO A 393      53.093  64.388  77.726  1.00  0.00           O
ATOM   6178  N   ASN A 394      54.763  62.919  77.835  1.00  0.00           N
ATOM   6180  CA  ASN A 394      55.334  63.329  76.565  1.00  0.00           C
ATOM   6182  CB  ASN A 394      56.494  64.339  76.826  1.00  0.00           C
ATOM   6185  CG  ASN A 394      57.014  65.139  75.635  1.00  0.00           C
ATOM   6186  OD1 ASN A 394      56.333  65.349  74.626  1.00  0.00           O
ATOM   6187  ND2 ASN A 394      58.273  65.608  75.736  1.00  0.00           N
ATOM   6190  C   ASN A 394      55.764  62.109  75.725  1.00  0.00           C
ATOM   6191  O   ASN A 394      55.493  60.949  76.025  1.00  0.00           O
ATOM   6192  N   MET A 395      56.434  62.358  74.586  1.00  0.00           N
ATOM   6194  CA  MET A 395      57.414  61.469  73.995  1.00  0.00           C
ATOM   6196  CB  MET A 395      58.074  62.169  72.765  1.00  0.00           C
ATOM   6199  CG  MET A 395      57.123  62.788  71.736  1.00  0.00           C
ATOM   6202  SD  MET A 395      58.074  63.769  70.516  1.00  0.00           S
ATOM   6203  CE  MET A 395      56.694  64.918  70.445  1.00  0.00           C
ATOM   6207  C   MET A 395      58.553  61.149  74.956  1.00  0.00           C
ATOM   6208  O   MET A 395      58.753  60.038  75.445  1.00  0.00           O
ATOM   6209  N   PHE A 396      59.343  62.199  75.236  1.00  0.00           N
ATOM   6211  CA  PHE A 396      60.584  62.139  75.955  1.00  0.00           C
ATOM   6213  CB  PHE A 396      61.644  63.128  75.416  1.00  0.00           C
ATOM   6216  CG  PHE A 396      61.944  62.759  73.986  1.00  0.00           C
ATOM   6217  CD1 PHE A 396      61.403  63.458  72.905  1.00  0.00           C
ATOM   6219  CE1 PHE A 396      61.624  63.029  71.585  1.00  0.00           C
ATOM   6221  CZ  PHE A 396      62.424  61.899  71.355  1.00  0.00           C
ATOM   6223  CD2 PHE A 396      62.754  61.639  73.735  1.00  0.00           C
ATOM   6225  CE2 PHE A 396      63.004  61.209  72.425  1.00  0.00           C
ATOM   6227  C   PHE A 396      60.234  62.459  77.366  1.00  0.00           C
ATOM   6228  O   PHE A 396      59.543  63.449  77.625  1.00  0.00           O
ATOM   6229  N   GLU A 397      60.683  61.568  78.236  1.00  0.00           N
ATOM   6231  CA  GLU A 397      60.174  61.129  79.506  1.00  0.00           C
ATOM   6233  CB  GLU A 397      59.373  59.819  79.195  1.00  0.00           C
ATOM   6236  CG  GLU A 397      57.804  59.728  78.925  1.00  0.00           C
ATOM   6239  CD  GLU A 397      56.754  60.829  79.076  1.00  0.00           C
ATOM   6240  OE1 GLU A 397      57.064  61.989  79.406  1.00  0.00           O
ATOM   6241  OE2 GLU A 397      55.534  60.448  78.976  1.00  0.00           O
ATOM   6242  C   GLU A 397      61.584  60.969  80.205  1.00  0.00           C
ATOM   6243  O   GLU A 397      62.513  60.739  79.436  1.00  0.00           O
ATOM   6244  N   SER A 398      61.843  61.199  81.546  1.00  0.00           N
ATOM   6246  CA  SER A 398      63.123  61.099  82.346  1.00  0.00           C
ATOM   6248  CB  SER A 398      64.453  61.309  81.576  1.00  0.00           C
ATOM   6251  OG  SER A 398      64.703  60.309  80.616  1.00  0.00           O
ATOM   6253  C   SER A 398      63.424  62.009  83.586  1.00  0.00           C
ATOM   6254  O   SER A 398      63.264  63.219  83.586  1.00  0.00           O
ATOM   6255  N   GLY A 399      64.023  61.498  84.686  1.00  0.00           N
ATOM   6257  CA  GLY A 399      64.444  62.288  85.876  1.00  0.00           C
ATOM   6260  C   GLY A 399      63.473  63.189  86.665  1.00  0.00           C
ATOM   6261  O   GLY A 399      62.344  62.799  86.945  1.00  0.00           O
ATOM   6262  N   GLN A 400      63.934  64.388  87.126  1.00  0.00           N
ATOM   6264  CA  GLN A 400      63.303  65.248  88.146  1.00  0.00           C
ATOM   6266  CB  GLN A 400      62.723  64.609  89.465  1.00  0.00           C
ATOM   6269  CG  GLN A 400      63.233  63.249  89.995  1.00  0.00           C
ATOM   6272  CD  GLN A 400      64.684  62.889  89.665  1.00  0.00           C
ATOM   6273  OE1 GLN A 400      65.575  63.668  89.385  1.00  0.00           O
ATOM   6274  NE2 GLN A 400      64.974  61.579  89.745  1.00  0.00           N
ATOM   6277  C   GLN A 400      63.973  66.619  88.396  1.00  0.00           C
ATOM   6278  O   GLN A 400      65.144  66.678  88.775  1.00  0.00           O
ATOM   6279  N   LEU A 401      63.293  67.769  88.125  1.00  0.00           N
ATOM   6281  CA  LEU A 401      63.913  69.099  87.976  1.00  0.00           C
ATOM   6283  CB  LEU A 401      64.473  69.269  86.525  1.00  0.00           C
ATOM   6286  CG  LEU A 401      65.514  68.229  86.035  1.00  0.00           C
ATOM   6288  CD1 LEU A 401      65.674  68.038  84.525  1.00  0.00           C
ATOM   6292  CD2 LEU A 401      66.873  68.608  86.595  1.00  0.00           C
ATOM   6296  C   LEU A 401      62.953  70.248  88.436  1.00  0.00           C
ATOM   6297  O   LEU A 401      61.784  69.918  88.576  1.00  0.00           O
ATOM   6298  N   PRO A 402      63.314  71.549  88.745  1.00  0.00           N
ATOM   6299  CD  PRO A 402      63.984  72.239  87.626  1.00  0.00           C
ATOM   6302  CA  PRO A 402      62.363  72.538  89.375  1.00  0.00           C
ATOM   6304  CB  PRO A 402      61.983  73.239  88.135  1.00  0.00           C
ATOM   6307  CG  PRO A 402      63.354  73.608  87.586  1.00  0.00           C
ATOM   6310  C   PRO A 402      62.904  73.749  90.205  1.00  0.00           C
ATOM   6311  O   PRO A 402      64.074  73.738  90.525  1.00  0.00           O
ATOM   6312  N   ILE A 403      62.043  74.799  90.455  1.00  0.00           N
ATOM   6314  CA  ILE A 403      62.233  76.159  91.045  1.00  0.00           C
ATOM   6316  CB  ILE A 403      63.613  76.849  91.245  1.00  0.00           C
ATOM   6318  CG2 ILE A 403      64.544  75.979  92.085  1.00  0.00           C
ATOM   6322  CG1 ILE A 403      64.354  77.519  90.056  1.00  0.00           C
ATOM   6325  CD  ILE A 403      64.444  76.719  88.775  1.00  0.00           C
ATOM   6329  C   ILE A 403      61.393  77.199  90.326  1.00  0.00           C
ATOM   6330  O   ILE A 403      61.523  77.418  89.146  1.00  0.00           O
ATOM   6331  N   ALA A 404      60.574  78.009  91.026  1.00  0.00           N
ATOM   6333  CA  ALA A 404      60.723  79.448  90.807  1.00  0.00           C
ATOM   6335  CB  ALA A 404      59.744  80.169  89.846  1.00  0.00           C
ATOM   6339  C   ALA A 404      60.723  80.089  92.155  1.00  0.00           C
ATOM   6340  O   ALA A 404      59.803  79.928  92.955  1.00  0.00           O
ATOM   6341  N   THR A 405      61.854  80.729  92.495  1.00  0.00           N
ATOM   6343  CA  THR A 405      62.624  80.668  93.736  1.00  0.00           C
ATOM   6345  CB  THR A 405      62.533  81.988  94.496  1.00  0.00           C
ATOM   6347  OG1 THR A 405      63.724  82.729  94.296  1.00  0.00           O
ATOM   6349  CG2 THR A 405      62.344  81.918  96.016  1.00  0.00           C
ATOM   6353  C   THR A 405      62.583  79.439  94.636  1.00  0.00           C
ATOM   6354  O   THR A 405      63.543  79.139  95.315  1.00  0.00           O
ATOM   6355  N   TYR A 406      61.494  78.668  94.626  1.00  0.00           N
ATOM   6357  CA  TYR A 406      61.113  77.549  95.455  1.00  0.00           C
ATOM   6359  CB  TYR A 406      61.714  77.509  96.917  1.00  0.00           C
ATOM   6362  CG  TYR A 406      60.814  77.099  98.096  1.00  0.00           C
ATOM   6363  CD1 TYR A 406      60.873  77.839  99.285  1.00  0.00           C
ATOM   6365  CE1 TYR A 406      60.093  77.519 100.386  1.00  0.00           C
ATOM   6367  CZ  TYR A 406      59.214  76.439 100.316  1.00  0.00           C
ATOM   6368  OH  TYR A 406      58.473  76.079 101.465  1.00  0.00           O
ATOM   6370  CD2 TYR A 406      59.904  76.028  98.035  1.00  0.00           C
ATOM   6372  CE2 TYR A 406      59.104  75.699  99.136  1.00  0.00           C
ATOM   6374  C   TYR A 406      59.623  77.659  95.476  1.00  0.00           C
ATOM   6375  O   TYR A 406      58.854  76.839  95.005  1.00  0.00           O
ATOM   6376  N   GLY A 407      59.223  78.779  96.086  1.00  0.00           N
ATOM   6378  CA  GLY A 407      57.913  78.939  96.635  1.00  0.00           C
ATOM   6381  C   GLY A 407      57.113  79.868  95.855  1.00  0.00           C
ATOM   6382  O   GLY A 407      55.894  79.798  95.855  1.00  0.00           O
ATOM   6383  N   TRP A 408      57.793  80.759  95.135  1.00  0.00           N
ATOM   6385  CA  TRP A 408      57.215  81.749  94.275  1.00  0.00           C
ATOM   6387  CB  TRP A 408      58.264  82.759  93.765  1.00  0.00           C
ATOM   6390  CG  TRP A 408      58.483  83.869  94.725  1.00  0.00           C
ATOM   6391  CD1 TRP A 408      59.613  84.278  95.396  1.00  0.00           C
ATOM   6393  NE1 TRP A 408      59.303  85.329  96.226  1.00  0.00           N
ATOM   6395  CE2 TRP A 408      57.983  85.619  96.105  1.00  0.00           C
ATOM   6396  CD2 TRP A 408      57.424  84.719  95.175  1.00  0.00           C
ATOM   6397  CE3 TRP A 408      56.053  84.769  94.885  1.00  0.00           C
ATOM   6399  CZ3 TRP A 408      55.273  85.709  95.576  1.00  0.00           C
ATOM   6401  CZ2 TRP A 408      57.215  86.568  96.745  1.00  0.00           C
ATOM   6403  CH2 TRP A 408      55.854  86.598  96.465  1.00  0.00           C
ATOM   6405  C   TRP A 408      56.424  81.149  93.146  1.00  0.00           C
ATOM   6406  O   TRP A 408      55.383  81.659  92.745  1.00  0.00           O
ATOM   6407  N   VAL A 409      56.913  80.029  92.596  1.00  0.00           N
ATOM   6409  CA  VAL A 409      56.174  79.259  91.626  1.00  0.00           C
ATOM   6411  CB  VAL A 409      57.064  78.229  90.965  1.00  0.00           C
ATOM   6413  CG1 VAL A 409      57.123  76.818  91.605  1.00  0.00           C
ATOM   6417  CG2 VAL A 409      56.703  78.219  89.475  1.00  0.00           C
ATOM   6421  C   VAL A 409      54.893  78.649  92.165  1.00  0.00           C
ATOM   6422  O   VAL A 409      53.843  78.788  91.565  1.00  0.00           O
ATOM   6423  N   VAL A 410      54.953  77.998  93.335  1.00  0.00           N
ATOM   6425  CA  VAL A 410      53.814  77.449  94.035  1.00  0.00           C
ATOM   6427  CB  VAL A 410      54.324  76.488  95.086  1.00  0.00           C
ATOM   6429  CG1 VAL A 410      53.354  76.259  96.255  1.00  0.00           C
ATOM   6433  CG2 VAL A 410      54.553  75.159  94.355  1.00  0.00           C
ATOM   6437  C   VAL A 410      52.843  78.499  94.525  1.00  0.00           C
ATOM   6438  O   VAL A 410      51.624  78.399  94.366  1.00  0.00           O
ATOM   6439  N   ASP A 411      53.354  79.619  95.046  1.00  0.00           N
ATOM   6441  CA  ASP A 411      52.554  80.788  95.305  1.00  0.00           C
ATOM   6443  CB  ASP A 411      53.424  81.889  95.965  1.00  0.00           C
ATOM   6446  CG  ASP A 411      53.734  81.568  97.425  1.00  0.00           C
ATOM   6447  OD1 ASP A 411      53.004  80.759  98.035  1.00  0.00           O
ATOM   6448  OD2 ASP A 411      54.593  82.279  98.016  1.00  0.00           O
ATOM   6449  C   ASP A 411      51.873  81.299  94.046  1.00  0.00           C
ATOM   6450  O   ASP A 411      50.674  81.579  94.046  1.00  0.00           O
ATOM   6451  N   GLN A 412      52.573  81.369  92.896  1.00  0.00           N
ATOM   6453  CA  GLN A 412      51.904  81.719  91.665  1.00  0.00           C
ATOM   6455  CB  GLN A 412      52.913  81.969  90.516  1.00  0.00           C
ATOM   6458  CG  GLN A 412      52.285  82.759  89.335  1.00  0.00           C
ATOM   6461  CD  GLN A 412      51.584  84.009  89.875  1.00  0.00           C
ATOM   6462  OE1 GLN A 412      50.364  84.179  89.865  1.00  0.00           O
ATOM   6463  NE2 GLN A 412      52.404  84.938  90.415  1.00  0.00           N
ATOM   6466  C   GLN A 412      50.873  80.698  91.215  1.00  0.00           C
ATOM   6467  O   GLN A 412      49.744  81.038  90.915  1.00  0.00           O
ATOM   6468  N   VAL A 413      51.213  79.399  91.206  1.00  0.00           N
ATOM   6470  CA  VAL A 413      50.334  78.309  90.807  1.00  0.00           C
ATOM   6472  CB  VAL A 413      51.133  77.019  90.816  1.00  0.00           C
ATOM   6474  CG1 VAL A 413      50.244  75.759  90.826  1.00  0.00           C
ATOM   6478  CG2 VAL A 413      52.064  77.019  89.585  1.00  0.00           C
ATOM   6482  C   VAL A 413      49.074  78.149  91.635  1.00  0.00           C
ATOM   6483  O   VAL A 413      47.973  77.989  91.115  1.00  0.00           O
ATOM   6484  N   TYR A 414      49.174  78.219  92.965  1.00  0.00           N
ATOM   6486  CA  TYR A 414      48.043  78.029  93.846  1.00  0.00           C
ATOM   6488  CB  TYR A 414      48.503  77.469  95.215  1.00  0.00           C
ATOM   6491  CG  TYR A 414      48.913  76.009  95.096  1.00  0.00           C
ATOM   6492  CD1 TYR A 414      48.133  74.979  95.667  1.00  0.00           C
ATOM   6494  CE1 TYR A 414      48.513  73.629  95.546  1.00  0.00           C
ATOM   6496  CZ  TYR A 414      49.683  73.299  94.855  1.00  0.00           C
ATOM   6497  OH  TYR A 414      50.104  71.969  94.665  1.00  0.00           O
ATOM   6499  CD2 TYR A 414      50.104  75.629  94.436  1.00  0.00           C
ATOM   6501  CE2 TYR A 414      50.483  74.299  94.315  1.00  0.00           C
ATOM   6503  C   TYR A 414      47.215  79.309  93.936  1.00  0.00           C
ATOM   6504  O   TYR A 414      46.003  79.309  94.165  1.00  0.00           O
ATOM   6505  N   ALA A 415      47.814  80.488  93.635  1.00  0.00           N
ATOM   6507  CA  ALA A 415      47.084  81.719  93.326  1.00  0.00           C
ATOM   6509  CB  ALA A 415      48.023  82.929  93.405  1.00  0.00           C
ATOM   6513  C   ALA A 415      46.463  81.729  91.936  1.00  0.00           C
ATOM   6514  O   ALA A 415      45.483  82.428  91.675  1.00  0.00           O
ATOM   6515  N   ALA A 416      47.023  80.899  91.016  1.00  0.00           N
ATOM   6517  CA  ALA A 416      46.624  80.738  89.646  1.00  0.00           C
ATOM   6519  CB  ALA A 416      47.703  80.089  88.755  1.00  0.00           C
ATOM   6523  C   ALA A 416      45.324  79.968  89.496  1.00  0.00           C
ATOM   6524  O   ALA A 416      44.663  79.989  88.456  1.00  0.00           O
ATOM   6525  N   LEU A 417      44.963  79.259  90.576  1.00  0.00           N
ATOM   6527  CA  LEU A 417      43.994  78.199  90.565  1.00  0.00           C
ATOM   6529  CB  LEU A 417      44.273  77.189  91.715  1.00  0.00           C
ATOM   6532  CG  LEU A 417      43.453  75.888  91.616  1.00  0.00           C
ATOM   6534  CD1 LEU A 417      43.913  75.029  90.436  1.00  0.00           C
ATOM   6538  CD2 LEU A 417      43.524  75.089  92.925  1.00  0.00           C
ATOM   6542  C   LEU A 417      42.583  78.738  90.625  1.00  0.00           C
ATOM   6543  O   LEU A 417      42.203  79.489  91.535  1.00  0.00           O
ATOM   6544  N   LYS A 418      41.773  78.349  89.636  1.00  0.00           N
ATOM   6546  CA  LYS A 418      40.343  78.489  89.605  1.00  0.00           C
ATOM   6548  CB  LYS A 418      39.914  78.928  88.186  1.00  0.00           C
ATOM   6551  CG  LYS A 418      38.393  79.119  87.955  1.00  0.00           C
ATOM   6554  CD  LYS A 418      37.933  80.579  88.065  1.00  0.00           C
ATOM   6557  CE  LYS A 418      36.543  80.849  87.505  1.00  0.00           C
ATOM   6560  NZ  LYS A 418      36.564  80.619  86.055  1.00  0.00           N
ATOM   6564  C   LYS A 418      39.733  77.129  89.895  1.00  0.00           C
ATOM   6565  O   LYS A 418      39.503  76.309  88.995  1.00  0.00           O
ATOM   6566  N   GLN A 419      39.363  76.888  91.156  1.00  0.00           N
ATOM   6568  CA  GLN A 419      38.163  76.108  91.376  1.00  0.00           C
ATOM   6570  CB  GLN A 419      38.293  75.248  92.645  1.00  0.00           C
ATOM   6573  CG  GLN A 419      37.154  74.209  92.826  1.00  0.00           C
ATOM   6576  CD  GLN A 419      35.834  74.869  93.205  1.00  0.00           C
ATOM   6577  OE1 GLN A 419      35.654  75.349  94.326  1.00  0.00           O
ATOM   6578  NE2 GLN A 419      34.863  74.889  92.266  1.00  0.00           N
ATOM   6581  C   GLN A 419      37.003  77.129  91.425  1.00  0.00           C
ATOM   6582  OT1 GLN A 419      36.944  77.909  92.416  1.00  0.00           O
ATOM   6583  OT2 GLN A 419      36.214  77.199  90.445  1.00  0.00           O
ATOM   6584  NH3 POPEB 420      28.184   6.219  72.876  1.00  0.00           N
ATOM   6588  C12 POPEB 420      28.593   7.329  73.815  1.00  0.00           C
ATOM   6591  C11 POPEB 420      30.064   7.769  73.625  1.00  0.00           C
ATOM   6594  P   POPEB 420      30.243  10.279  74.495  1.00  0.00           P
ATOM   6595  O13 POPEB 420      31.584  10.849  74.245  1.00  0.00           O
ATOM   6596  O14 POPEB 420      29.513  10.779  75.675  1.00  0.00           O
ATOM   6597  O11 POPEB 420      29.364  10.389  73.205  1.00  0.00           O
ATOM   6598  O12 POPEB 420      30.473   8.719  74.626  1.00  0.00           O
ATOM   6599  C1  POPEB 420      29.633  11.299  72.126  1.00  0.00           C
ATOM   6602  C2  POPEB 420      29.273  10.619  70.785  1.00  0.00           C
ATOM   6604  O21 POPEB 420      29.483  11.489  69.665  1.00  0.00           O
ATOM   6605  C21 POPEB 420      30.703  11.499  69.166  1.00  0.00           C
ATOM   6606  O22 POPEB 420      31.664  10.899  69.615  1.00  0.00           O
ATOM   6607  C22 POPEB 420      30.714  12.309  67.866  1.00  0.00           C
ATOM   6610  C3  POPEB 420      27.803  10.129  70.715  1.00  0.00           C
ATOM   6613  O31 POPEB 420      27.603   9.399  69.475  1.00  0.00           O
ATOM   6614  C31 POPEB 420      28.254   8.249  69.495  1.00  0.00           C
ATOM   6615  O32 POPEB 420      28.494   7.579  70.495  1.00  0.00           O
ATOM   6616  C32 POPEB 420      28.944   8.059  68.146  1.00  0.00           C
ATOM   6619  C23 POPEB 420      30.324  11.449  66.626  1.00  0.00           C
ATOM   6622  C24 POPEB 420      30.314  12.259  65.326  1.00  0.00           C
ATOM   6625  C25 POPEB 420      30.194  11.399  64.046  1.00  0.00           C
ATOM   6628  C26 POPEB 420      28.973  10.459  64.025  1.00  0.00           C
ATOM   6631  C27 POPEB 420      28.733   9.839  62.635  1.00  0.00           C
ATOM   6634  C28 POPEB 420      27.643   8.749  62.635  1.00  0.00           C
ATOM   6637  C29 POPEB 420      27.584   8.019  61.315  1.00  0.00           C
ATOM   6639 0C21 POPEB 420      27.314   6.719  61.136  1.00  0.00           C
ATOM   6641 1C21 POPEB 420      26.923   5.739  62.225  1.00  0.00           C
ATOM   6644 2C21 POPEB 420      25.924   4.669  61.736  1.00  0.00           C
ATOM   6647 3C21 POPEB 420      26.564   3.609  60.816  1.00  0.00           C
ATOM   6650 4C21 POPEB 420      26.104   3.689  59.355  1.00  0.00           C
ATOM   6653 5C21 POPEB 420      26.773   2.619  58.485  1.00  0.00           C
ATOM   6656 6C21 POPEB 420      26.154   2.509  57.085  1.00  0.00           C
ATOM   6659 7C21 POPEB 420      26.904   1.499  56.206  1.00  0.00           C
ATOM   6662 8C21 POPEB 420      26.283   1.329  54.816  1.00  0.00           C
ATOM   6666  C33 POPEB 420      28.744   6.649  67.555  1.00  0.00           C
ATOM   6669  C34 POPEB 420      27.594   6.659  66.546  1.00  0.00           C
ATOM   6672  C35 POPEB 420      27.174   5.279  66.055  1.00  0.00           C
ATOM   6675  C36 POPEB 420      28.333   4.419  65.546  1.00  0.00           C
ATOM   6678  C37 POPEB 420      27.834   3.149  64.855  1.00  0.00           C
ATOM   6681  C38 POPEB 420      28.953   2.159  64.525  1.00  0.00           C
ATOM   6684  C39 POPEB 420      28.494   0.879  63.796  1.00  0.00           C
ATOM   6687 0C31 POPEB 420      27.223   0.239  64.396  1.00  0.00           C
ATOM   6690 1C31 POPEB 420      25.963   0.639  63.615  1.00  0.00           C
ATOM   6693 2C31 POPEB 420      24.694   0.759  64.475  1.00  0.00           C
ATOM   6696 3C31 POPEB 420      23.403   0.759  63.646  1.00  0.00           C
ATOM   6699 4C31 POPEB 420      23.333   1.849  62.565  1.00  0.00           C
ATOM   6702 5C31 POPEB 420      22.174   1.649  61.596  1.00  0.00           C
ATOM   6705 6C31 POPEB 420      22.244   2.549  60.366  1.00  0.00           C
ATOM   6709  NH3 POPEC 421      66.755  87.199  26.955  1.00  0.00           N
ATOM   6713  C12 POPEC 421      68.154  87.718  27.056  1.00  0.00           C
ATOM   6716  C11 POPEC 421      68.253  88.659  28.265  1.00  0.00           C
ATOM   6719  P   POPEC 421      68.465  88.408  30.865  1.00  0.00           P
ATOM   6720  O13 POPEC 421      68.005  87.298  31.715  1.00  0.00           O
ATOM   6721  O14 POPEC 421      67.693  89.658  30.806  1.00  0.00           O
ATOM   6722  O11 POPEC 421      69.924  88.839  31.276  1.00  0.00           O
ATOM   6723  O12 POPEC 421      68.654  87.878  29.385  1.00  0.00           O
ATOM   6724  C1  POPEC 421      70.104  89.429  32.576  1.00  0.00           C
ATOM   6727  C2  POPEC 421      70.255  88.369  33.705  1.00  0.00           C
ATOM   6729  O21 POPEC 421      70.654  89.089  34.885  1.00  0.00           O
ATOM   6730  C21 POPEC 421      70.324  88.529  36.035  1.00  0.00           C
ATOM   6731  O22 POPEC 421      69.773  87.458  36.185  1.00  0.00           O
ATOM   6732  C22 POPEC 421      70.583  89.469  37.206  1.00  0.00           C
ATOM   6735  C3  POPEC 421      71.284  87.259  33.326  1.00  0.00           C
ATOM   6738  O31 POPEC 421      71.224  86.159  34.256  1.00  0.00           O
ATOM   6739  C31 POPEC 421      70.934  84.968  33.765  1.00  0.00           C
ATOM   6740  O32 POPEC 421      70.894  84.639  32.585  1.00  0.00           O
ATOM   6741  C32 POPEC 421      70.684  83.968  34.906  1.00  0.00           C
ATOM   6744  C23 POPEC 421      69.244  90.029  37.745  1.00  0.00           C
ATOM   6747  C24 POPEC 421      69.074  89.968  39.265  1.00  0.00           C
ATOM   6750  C25 POPEC 421      69.203  88.538  39.815  1.00  0.00           C
ATOM   6753  C26 POPEC 421      68.523  88.319  41.166  1.00  0.00           C
ATOM   6756  C27 POPEC 421      68.994  87.009  41.826  1.00  0.00           C
ATOM   6759  C28 POPEC 421      68.064  86.579  42.976  1.00  0.00           C
ATOM   6762  C29 POPEC 421      68.733  85.719  44.016  1.00  0.00           C
ATOM   6764 0C21 POPEC 421      69.163  86.038  45.256  1.00  0.00           C
ATOM   6766 1C21 POPEC 421      69.203  87.349  46.016  1.00  0.00           C
ATOM   6769 2C21 POPEC 421      68.865  88.669  45.285  1.00  0.00           C
ATOM   6772 3C21 POPEC 421      69.233  89.928  46.086  1.00  0.00           C
ATOM   6775 4C21 POPEC 421      68.754  91.239  45.415  1.00  0.00           C
ATOM   6778 5C21 POPEC 421      69.354  91.479  44.025  1.00  0.00           C
ATOM   6781 6C21 POPEC 421      68.794  92.738  43.335  1.00  0.00           C
ATOM   6784 7C21 POPEC 421      68.794  92.598  41.805  1.00  0.00           C
ATOM   6787 8C21 POPEC 421      68.133  93.788  41.096  1.00  0.00           C
ATOM   6791  C33 POPEC 421      69.724  84.439  36.016  1.00  0.00           C
ATOM   6794  C34 POPEC 421      69.133  83.268  36.826  1.00  0.00           C
ATOM   6797  C35 POPEC 421      68.424  83.769  38.085  1.00  0.00           C
ATOM   6800  C36 POPEC 421      67.755  82.689  38.936  1.00  0.00           C
ATOM   6803  C37 POPEC 421      67.203  83.308  40.225  1.00  0.00           C
ATOM   6806  C38 POPEC 421      66.263  82.399  41.035  1.00  0.00           C
ATOM   6809  C39 POPEC 421      65.953  82.969  42.425  1.00  0.00           C
ATOM   6812 0C31 POPEC 421      64.983  84.159  42.465  1.00  0.00           C
ATOM   6815 1C31 POPEC 421      64.934  84.739  43.896  1.00  0.00           C
ATOM   6818 2C31 POPEC 421      64.145  86.048  44.056  1.00  0.00           C
ATOM   6821 3C31 POPEC 421      62.633  85.878  43.925  1.00  0.00           C
ATOM   6824 4C31 POPEC 421      61.854  87.018  44.595  1.00  0.00           C
ATOM   6827 5C31 POPEC 421      60.343  86.939  44.366  1.00  0.00           C
ATOM   6830 6C31 POPEC 421      59.543  87.899  45.256  1.00  0.00           C
ATOM   6834  NH3 POPED 422     112.454  24.669  31.255  1.00  0.00           N
ATOM   6838  C12 POPED 422     111.614  23.929  30.245  1.00  0.00           C
ATOM   6841  C11 POPED 422     112.484  23.219  29.205  1.00  0.00           C
ATOM   6844  P   POPED 422     114.804  22.499  30.146  1.00  0.00           P
ATOM   6845  O13 POPED 422     115.404  22.949  28.885  1.00  0.00           O
ATOM   6846  O14 POPED 422     114.844  23.439  31.285  1.00  0.00           O
ATOM   6847  O11 POPED 422     115.334  21.059  30.525  1.00  0.00           O
ATOM   6848  O12 POPED 422     113.284  22.199  29.825  1.00  0.00           O
ATOM   6849  C1  POPED 422     114.574  20.169  31.346  1.00  0.00           C
ATOM   6852  C2  POPED 422     115.084  20.109  32.815  1.00  0.00           C
ATOM   6854  O21 POPED 422     114.035  20.549  33.705  1.00  0.00           O
ATOM   6855  C21 POPED 422     113.464  19.589  34.436  1.00  0.00           C
ATOM   6856  O22 POPED 422     113.613  18.399  34.275  1.00  0.00           O
ATOM   6857  C22 POPED 422     112.523  20.239  35.445  1.00  0.00           C
ATOM   6860  C3  POPED 422     116.334  20.979  33.085  1.00  0.00           C
ATOM   6863  O31 POPED 422     117.013  20.549  34.285  1.00  0.00           O
ATOM   6864  C31 POPED 422     116.794  21.279  35.385  1.00  0.00           C
ATOM   6865  O32 POPED 422     115.964  22.159  35.506  1.00  0.00           O
ATOM   6866  C32 POPED 422     117.773  20.849  36.486  1.00  0.00           C
ATOM   6869  C23 POPED 422     113.165  20.549  36.815  1.00  0.00           C
ATOM   6872  C24 POPED 422     112.064  20.969  37.796  1.00  0.00           C
ATOM   6875  C25 POPED 422     112.615  21.509  39.116  1.00  0.00           C
ATOM   6878  C26 POPED 422     113.263  20.439  39.995  1.00  0.00           C
ATOM   6881  C27 POPED 422     114.053  21.079  41.145  1.00  0.00           C
ATOM   6884  C28 POPED 422     114.484  20.059  42.206  1.00  0.00           C
ATOM   6887  C29 POPED 422     115.184  20.789  43.315  1.00  0.00           C
ATOM   6889 0C21 POPED 422     114.633  21.249  44.445  1.00  0.00           C
ATOM   6891 1C21 POPED 422     113.203  21.059  44.895  1.00  0.00           C
ATOM   6894 2C21 POPED 422     113.184  20.589  46.355  1.00  0.00           C
ATOM   6897 3C21 POPED 422     111.814  20.079  46.826  1.00  0.00           C
ATOM   6900 4C21 POPED 422     111.934  19.429  48.205  1.00  0.00           C
ATOM   6903 5C21 POPED 422     110.693  18.659  48.656  1.00  0.00           C
ATOM   6906 6C21 POPED 422     111.043  17.509  49.595  1.00  0.00           C
ATOM   6909 7C21 POPED 422     109.835  16.689  50.046  1.00  0.00           C
ATOM   6912 8C21 POPED 422     110.215  15.449  50.865  1.00  0.00           C
ATOM   6916  C33 POPED 422     117.093  20.009  37.595  1.00  0.00           C
ATOM   6919  C34 POPED 422     118.044  19.639  38.745  1.00  0.00           C
ATOM   6922  C35 POPED 422     118.613  20.849  39.495  1.00  0.00           C
ATOM   6925  C36 POPED 422     119.504  20.499  40.686  1.00  0.00           C
ATOM   6928  C37 POPED 422     118.764  20.489  42.035  1.00  0.00           C
ATOM   6931  C38 POPED 422     119.714  20.409  43.236  1.00  0.00           C
ATOM   6934  C39 POPED 422     119.093  20.779  44.595  1.00  0.00           C
ATOM   6937 0C31 POPED 422     118.374  19.599  45.266  1.00  0.00           C
ATOM   6940 1C31 POPED 422     117.974  19.869  46.726  1.00  0.00           C
ATOM   6943 2C31 POPED 422     117.684  18.569  47.495  1.00  0.00           C
ATOM   6946 3C31 POPED 422     117.293  18.829  48.955  1.00  0.00           C
ATOM   6949 4C31 POPED 422     116.873  17.549  49.706  1.00  0.00           C
ATOM   6952 5C31 POPED 422     116.453  17.829  51.145  1.00  0.00           C
ATOM   6955 6C31 POPED 422     115.883  16.599  51.855  1.00  0.00           C
ATOM   6959  NH3 POPEE 423     122.785  50.009  31.315  1.00  0.00           N
ATOM   6963  C12 POPEE 423     122.325  49.049  32.396  1.00  0.00           C
ATOM   6966  C11 POPEE 423     120.935  49.429  32.955  1.00  0.00           C
ATOM   6969  P   POPEE 423     121.413  51.619  34.405  1.00  0.00           P
ATOM   6970  O13 POPEE 423     122.564  52.349  33.866  1.00  0.00           O
ATOM   6971  O14 POPEE 423     120.364  52.459  34.995  1.00  0.00           O
ATOM   6972  O11 POPEE 423     121.984  50.559  35.425  1.00  0.00           O
ATOM   6973  O12 POPEE 423     120.814  50.819  33.215  1.00  0.00           O
ATOM   6974  C1  POPEE 423     121.183  49.829  36.346  1.00  0.00           C
ATOM   6977  C2  POPEE 423     121.523  50.239  37.785  1.00  0.00           C
ATOM   6979  O21 POPEE 423     120.984  49.219  38.646  1.00  0.00           O
ATOM   6980  C21 POPEE 423     121.703  48.899  39.715  1.00  0.00           C
ATOM   6981  O22 POPEE 423     122.724  49.469  40.076  1.00  0.00           O
ATOM   6982  C22 POPEE 423     121.094  47.689  40.406  1.00  0.00           C
ATOM   6985  C3  POPEE 423     120.973  51.678  38.076  1.00  0.00           C
ATOM   6988  O31 POPEE 423     120.474  51.829  39.416  1.00  0.00           O
ATOM   6989  C31 POPEE 423     121.334  52.369  40.275  1.00  0.00           C
ATOM   6990  O32 POPEE 423     122.475  52.709  40.006  1.00  0.00           O
ATOM   6991  C32 POPEE 423     120.623  52.569  41.625  1.00  0.00           C
ATOM   6994  C23 POPEE 423     122.055  46.979  41.385  1.00  0.00           C
ATOM   6997  C24 POPEE 423     121.383  45.768  42.045  1.00  0.00           C
ATOM   7000  C25 POPEE 423     122.264  45.139  43.135  1.00  0.00           C
ATOM   7003  C26 POPEE 423     122.234  45.899  44.475  1.00  0.00           C
ATOM   7006  C27 POPEE 423     121.154  45.389  45.425  1.00  0.00           C
ATOM   7009  C28 POPEE 423     121.174  46.108  46.785  1.00  0.00           C
ATOM   7012  C29 POPEE 423     120.145  45.559  47.725  1.00  0.00           C
ATOM   7014 0C21 POPEE 423     119.954  45.959  48.986  1.00  0.00           C
ATOM   7016 1C21 POPEE 423     120.723  47.039  49.715  1.00  0.00           C
ATOM   7019 2C21 POPEE 423     119.924  48.349  49.785  1.00  0.00           C
ATOM   7022 3C21 POPEE 423     120.374  49.239  50.956  1.00  0.00           C
ATOM   7025 4C21 POPEE 423     119.523  50.489  51.195  1.00  0.00           C
ATOM   7028 5C21 POPEE 423     118.004  50.229  51.175  1.00  0.00           C
ATOM   7031 6C21 POPEE 423     117.185  51.329  51.855  1.00  0.00           C
ATOM   7034 7C21 POPEE 423     115.734  51.369  51.355  1.00  0.00           C
ATOM   7037 8C21 POPEE 423     114.913  52.489  52.006  1.00  0.00           C
ATOM   7041  C33 POPEE 423     119.264  51.829  41.745  1.00  0.00           C
ATOM   7044  C34 POPEE 423     118.464  52.129  43.015  1.00  0.00           C
ATOM   7047  C35 POPEE 423     118.035  53.589  43.175  1.00  0.00           C
ATOM   7050  C36 POPEE 423     118.654  54.239  44.416  1.00  0.00           C
ATOM   7053  C37 POPEE 423     118.234  55.689  44.646  1.00  0.00           C
ATOM   7056  C38 POPEE 423     118.834  56.279  45.926  1.00  0.00           C
ATOM   7059  C39 POPEE 423     118.223  55.689  47.206  1.00  0.00           C
ATOM   7062 0C31 POPEE 423     119.163  55.919  48.396  1.00  0.00           C
ATOM   7065 1C31 POPEE 423     118.734  55.189  49.676  1.00  0.00           C
ATOM   7068 2C31 POPEE 423     119.624  55.568  50.876  1.00  0.00           C
ATOM   7071 3C31 POPEE 423     119.513  57.049  51.276  1.00  0.00           C
ATOM   7074 4C31 POPEE 423     118.083  57.449  51.656  1.00  0.00           C
ATOM   7077 5C31 POPEE 423     117.974  58.829  52.305  1.00  0.00           C
ATOM   7080 6C31 POPEE 423     116.633  59.029  53.025  1.00  0.00           C
ATOM   7084  NH3 POPEF 424      10.253  38.788  32.225  1.00  0.00           N
ATOM   7088  C12 POPEF 424       9.583  39.889  31.465  1.00  0.00           C
ATOM   7091  C11 POPEF 424       9.033  40.908  32.486  1.00  0.00           C
ATOM   7094  P   POPEF 424       7.243  40.219  34.275  1.00  0.00           P
ATOM   7095  O13 POPEF 424       6.863  41.369  35.105  1.00  0.00           O
ATOM   7096  O14 POPEF 424       6.374  39.909  33.125  1.00  0.00           O
ATOM   7097  O11 POPEF 424       7.213  38.929  35.175  1.00  0.00           O
ATOM   7098  O12 POPEF 424       8.743  40.299  33.765  1.00  0.00           O
ATOM   7099  C1  POPEF 424       6.903  39.038  36.576  1.00  0.00           C
ATOM   7102  C2  POPEF 424       7.533  37.849  37.326  1.00  0.00           C
ATOM   7104  O21 POPEF 424       7.123  37.829  38.695  1.00  0.00           O
ATOM   7105  C21 POPEF 424       7.433  38.849  39.455  1.00  0.00           C
ATOM   7106  O22 POPEF 424       8.223  39.739  39.225  1.00  0.00           O
ATOM   7107  C22 POPEF 424       6.494  38.799  40.646  1.00  0.00           C
ATOM   7110  C3  POPEF 424       9.064  37.768  37.105  1.00  0.00           C
ATOM   7113  O31 POPEF 424       9.623  36.439  37.285  1.00  0.00           O
ATOM   7114  C31 POPEF 424      10.253  36.269  38.445  1.00  0.00           C
ATOM   7115  O32 POPEF 424      10.253  37.069  39.365  1.00  0.00           O
ATOM   7116  C32 POPEF 424      10.973  34.939  38.456  1.00  0.00           C
ATOM   7119  C23 POPEF 424       6.803  37.609  41.565  1.00  0.00           C
ATOM   7122  C24 POPEF 424       7.754  38.019  42.686  1.00  0.00           C
ATOM   7125  C25 POPEF 424       7.913  36.909  43.715  1.00  0.00           C
ATOM   7128  C26 POPEF 424       8.734  37.379  44.925  1.00  0.00           C
ATOM   7131  C27 POPEF 424       8.793  36.279  45.975  1.00  0.00           C
ATOM   7134  C28 POPEF 424       9.773  36.589  47.115  1.00  0.00           C
ATOM   7137  C29 POPEF 424       9.834  35.399  48.035  1.00  0.00           C
ATOM   7139 0C21 POPEF 424      10.263  35.399  49.305  1.00  0.00           C
ATOM   7141 1C21 POPEF 424      10.793  36.589  50.046  1.00  0.00           C
ATOM   7144 2C21 POPEF 424      12.154  37.079  49.506  1.00  0.00           C
ATOM   7147 3C21 POPEF 424      13.284  36.039  49.576  1.00  0.00           C
ATOM   7150 4C21 POPEF 424      14.604  36.549  48.995  1.00  0.00           C
ATOM   7153 5C21 POPEF 424      15.153  37.788  49.715  1.00  0.00           C
ATOM   7156 6C21 POPEF 424      16.553  38.159  49.205  1.00  0.00           C
ATOM   7159 7C21 POPEF 424      17.104  39.458  49.785  1.00  0.00           C
ATOM   7162 8C21 POPEF 424      18.473  39.839  49.205  1.00  0.00           C
ATOM   7166  C33 POPEF 424      12.503  35.089  38.666  1.00  0.00           C
ATOM   7169  C34 POPEF 424      13.104  33.788  39.195  1.00  0.00           C
ATOM   7172  C35 POPEF 424      14.524  33.948  39.735  1.00  0.00           C
ATOM   7175  C36 POPEF 424      14.904  32.729  40.585  1.00  0.00           C
ATOM   7178  C37 POPEF 424      16.244  32.839  41.315  1.00  0.00           C
ATOM   7181  C38 POPEF 424      16.393  31.709  42.336  1.00  0.00           C
ATOM   7184  C39 POPEF 424      17.824  31.518  42.866  1.00  0.00           C
ATOM   7187 0C31 POPEF 424      18.834  31.059  41.805  1.00  0.00           C
ATOM   7190 1C31 POPEF 424      20.103  30.459  42.456  1.00  0.00           C
ATOM   7193 2C31 POPEF 424      21.014  29.719  41.465  1.00  0.00           C
ATOM   7196 3C31 POPEF 424      21.463  30.569  40.266  1.00  0.00           C
ATOM   7199 4C31 POPEF 424      22.203  31.839  40.686  1.00  0.00           C
ATOM   7202 5C31 POPEF 424      22.904  32.519  39.495  1.00  0.00           C
ATOM   7205 6C31 POPEF 424      23.853  33.649  39.906  1.00  0.00           C
ATOM   7209  NH3 POPEG 425      66.873  11.349  25.695  1.00  0.00           N
ATOM   7213  C12 POPEG 425      68.035  11.779  24.836  1.00  0.00           C
ATOM   7216  C11 POPEG 425      68.154  10.869  23.586  1.00  0.00           C
ATOM   7219  P   POPEG 425      67.934   8.299  24.435  1.00  0.00           P
ATOM   7220  O13 POPEG 425      66.674   8.699  25.125  1.00  0.00           O
ATOM   7221  O14 POPEG 425      67.854   7.179  23.475  1.00  0.00           O
ATOM   7222  O11 POPEG 425      68.964   7.889  25.556  1.00  0.00           O
ATOM   7223  O12 POPEG 425      68.674   9.559  23.826  1.00  0.00           O
ATOM   7224  C1  POPEG 425      69.053   8.859  26.616  1.00  0.00           C
ATOM   7227  C2  POPEG 425      69.753   8.329  27.895  1.00  0.00           C
ATOM   7229  O21 POPEG 425      69.904   9.339  28.905  1.00  0.00           O
ATOM   7230  C21 POPEG 425      69.174  10.419  29.046  1.00  0.00           C
ATOM   7231  O22 POPEG 425      68.194  10.779  28.415  1.00  0.00           O
ATOM   7232  C22 POPEG 425      69.773  11.229  30.175  1.00  0.00           C
ATOM   7235  C3  POPEG 425      71.144   7.719  27.605  1.00  0.00           C
ATOM   7238  O31 POPEG 425      71.733   7.289  28.855  1.00  0.00           O
ATOM   7239  C31 POPEG 425      72.424   8.229  29.495  1.00  0.00           C
ATOM   7240  O32 POPEG 425      72.994   9.159  28.976  1.00  0.00           O
ATOM   7241  C32 POPEG 425      72.494   7.929  30.985  1.00  0.00           C
ATOM   7244  C23 POPEG 425      69.535  10.589  31.565  1.00  0.00           C
ATOM   7247  C24 POPEG 425      70.234  11.429  32.635  1.00  0.00           C
ATOM   7250  C25 POPEG 425      70.023  10.939  34.065  1.00  0.00           C
ATOM   7253  C26 POPEG 425      70.523  11.999  35.035  1.00  0.00           C
ATOM   7256  C27 POPEG 425      70.464  11.579  36.506  1.00  0.00           C
ATOM   7259  C28 POPEG 425      71.114  12.609  37.445  1.00  0.00           C
ATOM   7262  C29 POPEG 425      70.354  13.909  37.506  1.00  0.00           C
ATOM   7264 0C21 POPEG 425      70.133  14.649  38.605  1.00  0.00           C
ATOM   7266 1C21 POPEG 425      70.613  14.339  40.006  1.00  0.00           C
ATOM   7269 2C21 POPEG 425      72.074  14.779  40.275  1.00  0.00           C
ATOM   7272 3C21 POPEG 425      72.273  16.299  40.465  1.00  0.00           C
ATOM   7275 4C21 POPEG 425      72.203  17.109  39.166  1.00  0.00           C
ATOM   7278 5C21 POPEG 425      72.973  18.439  39.215  1.00  0.00           C
ATOM   7281 6C21 POPEG 425      72.303  19.529  40.065  1.00  0.00           C
ATOM   7284 7C21 POPEG 425      73.163  20.799  40.105  1.00  0.00           C
ATOM   7287 8C21 POPEG 425      72.513  21.948  40.876  1.00  0.00           C
ATOM   7291  C33 POPEG 425      73.194   9.099  31.705  1.00  0.00           C
ATOM   7294  C34 POPEG 425      73.273   8.919  33.215  1.00  0.00           C
ATOM   7297  C35 POPEG 425      74.363   7.919  33.625  1.00  0.00           C
ATOM   7300  C36 POPEG 425      74.535   7.729  35.135  1.00  0.00           C
ATOM   7303  C37 POPEG 425      73.223   7.399  35.866  1.00  0.00           C
ATOM   7306  C38 POPEG 425      73.373   6.359  36.986  1.00  0.00           C
ATOM   7309  C39 POPEG 425      74.053   6.919  38.236  1.00  0.00           C
ATOM   7312 0C31 POPEG 425      74.083   5.899  39.385  1.00  0.00           C
ATOM   7315 1C31 POPEG 425      74.223   6.529  40.785  1.00  0.00           C
ATOM   7318 2C31 POPEG 425      74.553   5.479  41.866  1.00  0.00           C
ATOM   7321 3C31 POPEG 425      73.394   5.059  42.785  1.00  0.00           C
ATOM   7324 4C31 POPEG 425      72.373   4.099  42.146  1.00  0.00           C
ATOM   7327 5C31 POPEG 425      71.093   4.779  41.675  1.00  0.00           C
ATOM   7330 6C31 POPEG 425      70.034   3.819  41.125  1.00  0.00           C
ATOM   7334  NH3 POPEH 426     117.724  90.359  32.945  1.00  0.00           N
ATOM   7338  C12 POPEH 426     116.624  89.339  32.975  1.00  0.00           C
ATOM   7341  C11 POPEH 426     117.133  87.929  32.596  1.00  0.00           C
ATOM   7344  P   POPEH 426     119.044  86.679  31.265  1.00  0.00           P
ATOM   7345  O13 POPEH 426     118.844  85.978  29.976  1.00  0.00           O
ATOM   7346  O14 POPEH 426     120.424  87.128  31.515  1.00  0.00           O
ATOM   7347  O11 POPEH 426     118.663  85.658  32.435  1.00  0.00           O
ATOM   7348  O12 POPEH 426     118.053  87.909  31.495  1.00  0.00           O
ATOM   7349  C1  POPEH 426     119.453  85.579  33.635  1.00  0.00           C
ATOM   7352  C2  POPEH 426     118.554  85.458  34.885  1.00  0.00           C
ATOM   7354  O21 POPEH 426     119.364  84.928  35.956  1.00  0.00           O
ATOM   7355  C21 POPEH 426     120.033  85.889  36.605  1.00  0.00           C
ATOM   7356  O22 POPEH 426     119.764  87.079  36.565  1.00  0.00           O
ATOM   7357  C22 POPEH 426     121.244  85.299  37.326  1.00  0.00           C
ATOM   7360  C3  POPEH 426     117.363  84.509  34.576  1.00  0.00           C
ATOM   7363  O31 POPEH 426     116.514  84.189  35.695  1.00  0.00           O
ATOM   7364  C31 POPEH 426     115.654  85.148  36.055  1.00  0.00           C
ATOM   7365  O32 POPEH 426     115.684  86.309  35.695  1.00  0.00           O
ATOM   7366  C32 POPEH 426     114.604  84.518  36.965  1.00  0.00           C
ATOM   7369  C23 POPEH 426     121.303  85.649  38.826  1.00  0.00           C
ATOM   7372  C24 POPEH 426     122.734  85.919  39.326  1.00  0.00           C
ATOM   7375  C25 POPEH 426     122.755  86.589  40.715  1.00  0.00           C
ATOM   7378  C26 POPEH 426     122.374  85.658  41.875  1.00  0.00           C
ATOM   7381  C27 POPEH 426     121.994  86.479  43.125  1.00  0.00           C
ATOM   7384  C28 POPEH 426     121.674  85.628  44.366  1.00  0.00           C
ATOM   7387  C29 POPEH 426     122.874  84.919  44.936  1.00  0.00           C
ATOM   7389 0C21 POPEH 426     123.694  85.348  45.896  1.00  0.00           C
ATOM   7391 1C21 POPEH 426     123.654  86.649  46.656  1.00  0.00           C
ATOM   7394 2C21 POPEH 426     123.855  86.428  48.166  1.00  0.00           C
ATOM   7397 3C21 POPEH 426     124.093  87.738  48.936  1.00  0.00           C
ATOM   7400 4C21 POPEH 426     124.863  87.529  50.245  1.00  0.00           C
ATOM   7403 5C21 POPEH 426     123.995  87.088  51.436  1.00  0.00           C
ATOM   7406 6C21 POPEH 426     124.874  86.679  52.616  1.00  0.00           C
ATOM   7409 7C21 POPEH 426     124.114  86.609  53.945  1.00  0.00           C
ATOM   7412 8C21 POPEH 426     124.984  86.089  55.096  1.00  0.00           C
ATOM   7416  C33 POPEH 426     113.613  85.539  37.566  1.00  0.00           C
ATOM   7419  C34 POPEH 426     114.154  86.248  38.816  1.00  0.00           C
ATOM   7422  C35 POPEH 426     114.174  85.359  40.065  1.00  0.00           C
ATOM   7425  C36 POPEH 426     112.773  85.089  40.646  1.00  0.00           C
ATOM   7428  C37 POPEH 426     112.834  84.469  42.056  1.00  0.00           C
ATOM   7431  C38 POPEH 426     111.733  84.989  42.985  1.00  0.00           C
ATOM   7434  C39 POPEH 426     112.104  84.889  44.475  1.00  0.00           C
ATOM   7437 0C31 POPEH 426     112.023  83.478  45.065  1.00  0.00           C
ATOM   7440 1C31 POPEH 426     112.745  83.378  46.416  1.00  0.00           C
ATOM   7443 2C31 POPEH 426     112.684  81.979  47.045  1.00  0.00           C
ATOM   7446 3C31 POPEH 426     113.734  81.839  48.155  1.00  0.00           C
ATOM   7449 4C31 POPEH 426     113.604  80.549  48.965  1.00  0.00           C
ATOM   7452 5C31 POPEH 426     114.825  80.329  49.865  1.00  0.00           C
ATOM   7455 6C31 POPEH 426     114.653  79.178  50.856  1.00  0.00           C
ATOM   7459  NH3 POPEI 427       2.983  -0.568  34.715  1.00  0.00           N
ATOM   7463  C12 POPEI 427       4.183   0.349  34.826  1.00  0.00           C
ATOM   7466  C11 POPEI 427       3.793   1.839  34.935  1.00  0.00           C
ATOM   7469  P   POPEI 427       5.343   4.009  34.745  1.00  0.00           P
ATOM   7470  O13 POPEI 427       4.163   4.869  34.525  1.00  0.00           O
ATOM   7471  O14 POPEI 427       6.243   3.789  33.605  1.00  0.00           O
ATOM   7472  O11 POPEI 427       6.183   4.599  35.956  1.00  0.00           O
ATOM   7473  O12 POPEI 427       4.943   2.589  35.296  1.00  0.00           O
ATOM   7474  C1  POPEI 427       5.584   4.939  37.206  1.00  0.00           C
ATOM   7477  C2  POPEI 427       5.373   3.719  38.135  1.00  0.00           C
ATOM   7479  O21 POPEI 427       5.323   4.179  39.505  1.00  0.00           O
ATOM   7480  C21 POPEI 427       4.104   4.199  39.995  1.00  0.00           C
ATOM   7481  O22 POPEI 427       3.223   4.999  39.725  1.00  0.00           O
ATOM   7482  C22 POPEI 427       3.963   2.979  40.915  1.00  0.00           C
ATOM   7485  C3  POPEI 427       6.533   2.689  38.085  1.00  0.00           C
ATOM   7488  O31 POPEI 427       6.243   1.609  38.995  1.00  0.00           O
ATOM   7489  C31 POPEI 427       7.243   1.159  39.735  1.00  0.00           C
ATOM   7490  O32 POPEI 427       8.413   1.499  39.625  1.00  0.00           O
ATOM   7491  C32 POPEI 427       6.723   0.089  40.705  1.00  0.00           C
ATOM   7494  C23 POPEI 427       2.613   2.889  41.646  1.00  0.00           C
ATOM   7497  C24 POPEI 427       2.503   1.619  42.495  1.00  0.00           C
ATOM   7500  C25 POPEI 427       2.983   1.839  43.936  1.00  0.00           C
ATOM   7503  C26 POPEI 427       1.953   2.599  44.776  1.00  0.00           C
ATOM   7506  C27 POPEI 427       2.524   3.119  46.096  1.00  0.00           C
ATOM   7509  C28 POPEI 427       1.483   3.959  46.855  1.00  0.00           C
ATOM   7512  C29 POPEI 427       2.143   4.659  47.995  1.00  0.00           C
ATOM   7514 0C21 POPEI 427       2.364   4.139  49.215  1.00  0.00           C
ATOM   7516 1C21 POPEI 427       1.973   2.749  49.665  1.00  0.00           C
ATOM   7519 2C21 POPEI 427       2.613   2.439  51.026  1.00  0.00           C
ATOM   7522 3C21 POPEI 427       1.993   3.229  52.185  1.00  0.00           C
ATOM   7525 4C21 POPEI 427       2.903   3.369  53.426  1.00  0.00           C
ATOM   7528 5C21 POPEI 427       4.233   4.099  53.195  1.00  0.00           C
ATOM   7531 6C21 POPEI 427       4.083   5.529  52.646  1.00  0.00           C
ATOM   7534 7C21 POPEI 427       5.444   6.149  52.276  1.00  0.00           C
ATOM   7537 8C21 POPEI 427       5.314   7.539  51.665  1.00  0.00           C
ATOM   7541  C33 POPEI 427       7.473  -0.121  42.056  1.00  0.00           C
ATOM   7544  C34 POPEI 427       6.903   0.699  43.236  1.00  0.00           C
ATOM   7547  C35 POPEI 427       7.033  -0.011  44.595  1.00  0.00           C
ATOM   7550  C36 POPEI 427       8.473  -0.111  45.125  1.00  0.00           C
ATOM   7553  C37 POPEI 427       8.593  -1.168  46.245  1.00  0.00           C
ATOM   7556  C38 POPEI 427       9.843  -1.028  47.126  1.00  0.00           C
ATOM   7559  C39 POPEI 427       9.473  -0.708  48.586  1.00  0.00           C
ATOM   7562 0C31 POPEI 427      10.663  -0.588  49.556  1.00  0.00           C
ATOM   7565 1C31 POPEI 427      10.194  -0.061  50.926  1.00  0.00           C
ATOM   7568 2C31 POPEI 427      11.253  -0.021  52.035  1.00  0.00           C
ATOM   7571 3C31 POPEI 427      12.414   0.949  51.796  1.00  0.00           C
ATOM   7574 4C31 POPEI 427      13.083   1.379  53.105  1.00  0.00           C
ATOM   7577 5C31 POPEI 427      14.343   2.239  52.936  1.00  0.00           C
ATOM   7580 6C31 POPEI 427      15.593   1.449  52.546  1.00  0.00           C
ATOM   7584  NH3 POPEJ 428      83.984 118.469  68.245  1.00  0.00           N
ATOM   7588  C12 POPEJ 428      83.234 117.368  68.936  1.00  0.00           C
ATOM   7591  C11 POPEJ 428      82.693 116.379  67.896  1.00  0.00           C
ATOM   7594  P   POPEJ 428      80.285 117.018  67.076  1.00  0.00           P
ATOM   7595  O13 POPEJ 428      79.924 117.149  68.506  1.00  0.00           O
ATOM   7596  O14 POPEJ 428      79.674 118.018  66.186  1.00  0.00           O
ATOM   7597  O11 POPEJ 428      79.883 115.579  66.585  1.00  0.00           O
ATOM   7598  O12 POPEJ 428      81.854 117.048  66.946  1.00  0.00           O
ATOM   7599  C1  POPEJ 428      79.964 115.289  65.175  1.00  0.00           C
ATOM   7602  C2  POPEJ 428      81.104 114.299  64.885  1.00  0.00           C
ATOM   7604  O21 POPEJ 428      81.523 114.469  63.506  1.00  0.00           O
ATOM   7605  C21 POPEJ 428      82.594 113.779  63.176  1.00  0.00           C
ATOM   7606  O22 POPEJ 428      83.454 113.408  63.965  1.00  0.00           O
ATOM   7607  C22 POPEJ 428      82.523 113.489  61.655  1.00  0.00           C
ATOM   7610  C3  POPEJ 428      80.633 112.839  65.146  1.00  0.00           C
ATOM   7613  O31 POPEJ 428      79.803 112.428  64.046  1.00  0.00           O
ATOM   7614  C31 POPEJ 428      78.984 111.428  64.296  1.00  0.00           C
ATOM   7615  O32 POPEJ 428      78.883 110.838  65.355  1.00  0.00           O
ATOM   7616  C32 POPEJ 428      78.215 111.108  63.025  1.00  0.00           C
ATOM   7619  C23 POPEJ 428      83.715 112.699  61.055  1.00  0.00           C
ATOM   7622  C24 POPEJ 428      83.363 111.689  59.945  1.00  0.00           C
ATOM   7625  C25 POPEJ 428      82.924 112.309  58.605  1.00  0.00           C
ATOM   7628  C26 POPEJ 428      82.344 111.269  57.616  1.00  0.00           C
ATOM   7631  C27 POPEJ 428      81.633 111.929  56.416  1.00  0.00           C
ATOM   7634  C28 POPEJ 428      80.594 111.029  55.715  1.00  0.00           C
ATOM   7637  C29 POPEJ 428      79.693 111.808  54.785  1.00  0.00           C
ATOM   7639 0C21 POPEJ 428      79.913 112.099  53.485  1.00  0.00           C
ATOM   7641 1C21 POPEJ 428      81.113 111.668  52.675  1.00  0.00           C
ATOM   7644 2C21 POPEJ 428      82.234 112.718  52.625  1.00  0.00           C
ATOM   7647 3C21 POPEJ 428      81.934 113.968  51.796  1.00  0.00           C
ATOM   7650 4C21 POPEJ 428      83.035 115.019  51.955  1.00  0.00           C
ATOM   7653 5C21 POPEJ 428      83.023 116.149  50.926  1.00  0.00           C
ATOM   7656 6C21 POPEJ 428      81.724 116.939  50.905  1.00  0.00           C
ATOM   7659 7C21 POPEJ 428      81.814 118.198  50.046  1.00  0.00           C
ATOM   7662 8C21 POPEJ 428      80.453 118.649  49.506  1.00  0.00           C
ATOM   7666  C33 POPEJ 428      77.763 109.639  62.965  1.00  0.00           C
ATOM   7669  C34 POPEJ 428      77.744 109.098  61.535  1.00  0.00           C
ATOM   7672  C35 POPEJ 428      77.615 107.578  61.556  1.00  0.00           C
ATOM   7675  C36 POPEJ 428      77.684 106.908  60.175  1.00  0.00           C
ATOM   7678  C37 POPEJ 428      77.394 105.418  60.346  1.00  0.00           C
ATOM   7681  C38 POPEJ 428      77.504 104.609  59.056  1.00  0.00           C
ATOM   7684  C39 POPEJ 428      76.333 104.828  58.095  1.00  0.00           C
ATOM   7687 0C31 POPEJ 428      76.494 103.979  56.846  1.00  0.00           C
ATOM   7690 1C31 POPEJ 428      75.354 104.138  55.845  1.00  0.00           C
ATOM   7693 2C31 POPEJ 428      75.583 103.229  54.635  1.00  0.00           C
ATOM   7696 3C31 POPEJ 428      74.593 103.428  53.485  1.00  0.00           C
ATOM   7699 4C31 POPEJ 428      75.083 104.499  52.495  1.00  0.00           C
ATOM   7702 5C31 POPEJ 428      74.174 104.649  51.276  1.00  0.00           C
ATOM   7705 6C31 POPEJ 428      74.785 105.518  50.186  1.00  0.00           C
ATOM   7709  NH3 POPEK 429      68.903  22.229  24.105  1.00  0.00           N
ATOM   7713  C12 POPEK 429      68.264  21.019  23.475  1.00  0.00           C
ATOM   7716  C11 POPEK 429      68.614  19.729  24.235  1.00  0.00           C
ATOM   7719  P   POPEK 429      66.513  18.199  23.976  1.00  0.00           P
ATOM   7720  O13 POPEK 429      65.613  19.339  23.666  1.00  0.00           O
ATOM   7721  O14 POPEK 429      66.154  16.879  23.405  1.00  0.00           O
ATOM   7722  O11 POPEK 429      66.583  18.059  25.545  1.00  0.00           O
ATOM   7723  O12 POPEK 429      68.005  18.589  23.615  1.00  0.00           O
ATOM   7724  C1  POPEK 429      65.424  18.079  26.396  1.00  0.00           C
ATOM   7727  C2  POPEK 429      65.613  19.079  27.576  1.00  0.00           C
ATOM   7729  O21 POPEK 429      65.193  18.509  28.846  1.00  0.00           O
ATOM   7730  C21 POPEK 429      64.194  19.079  29.486  1.00  0.00           C
ATOM   7731  O22 POPEK 429      63.113  19.389  29.015  1.00  0.00           O
ATOM   7732  C22 POPEK 429      64.703  19.509  30.875  1.00  0.00           C
ATOM   7735  C3  POPEK 429      65.144  20.519  27.255  1.00  0.00           C
ATOM   7738  O31 POPEK 429      65.604  21.389  28.306  1.00  0.00           O
ATOM   7739  C31 POPEK 429      65.293  22.669  28.146  1.00  0.00           C
ATOM   7740  O32 POPEK 429      64.644  23.128  27.225  1.00  0.00           O
ATOM   7741  C32 POPEK 429      65.953  23.489  29.256  1.00  0.00           C
ATOM   7744  C23 POPEK 429      64.503  18.519  32.056  1.00  0.00           C
ATOM   7747  C24 POPEK 429      63.194  18.759  32.815  1.00  0.00           C
ATOM   7750  C25 POPEK 429      63.264  18.569  34.345  1.00  0.00           C
ATOM   7753  C26 POPEK 429      64.154  19.599  35.056  1.00  0.00           C
ATOM   7756  C27 POPEK 429      63.734  19.989  36.476  1.00  0.00           C
ATOM   7759  C28 POPEK 429      64.593  21.129  37.035  1.00  0.00           C
ATOM   7762  C29 POPEK 429      65.934  20.639  37.535  1.00  0.00           C
ATOM   7764 0C21 POPEK 429      66.284  20.479  38.816  1.00  0.00           C
ATOM   7766 1C21 POPEK 429      65.424  20.759  40.026  1.00  0.00           C
ATOM   7769 2C21 POPEK 429      65.284  19.529  40.946  1.00  0.00           C
ATOM   7772 3C21 POPEK 429      64.223  19.759  42.035  1.00  0.00           C
ATOM   7775 4C21 POPEK 429      63.984  18.519  42.915  1.00  0.00           C
ATOM   7778 5C21 POPEK 429      63.014  18.789  44.076  1.00  0.00           C
ATOM   7781 6C21 POPEK 429      63.683  19.489  45.266  1.00  0.00           C
ATOM   7784 7C21 POPEK 429      62.684  19.979  46.315  1.00  0.00           C
ATOM   7787 8C21 POPEK 429      63.343  20.809  47.416  1.00  0.00           C
ATOM   7791  C33 POPEK 429      65.064  23.679  30.496  1.00  0.00           C
ATOM   7794  C34 POPEK 429      65.733  24.469  31.625  1.00  0.00           C
ATOM   7797  C35 POPEK 429      64.803  24.669  32.835  1.00  0.00           C
ATOM   7800  C36 POPEK 429      65.553  25.159  34.085  1.00  0.00           C
ATOM   7803  C37 POPEK 429      64.724  25.059  35.375  1.00  0.00           C
ATOM   7806  C38 POPEK 429      65.473  25.669  36.565  1.00  0.00           C
ATOM   7809  C39 POPEK 429      64.763  25.529  37.916  1.00  0.00           C
ATOM   7812 0C31 POPEK 429      63.553  26.469  38.076  1.00  0.00           C
ATOM   7815 1C31 POPEK 429      62.894  26.349  39.445  1.00  0.00           C
ATOM   7818 2C31 POPEK 429      61.593  27.159  39.546  1.00  0.00           C
ATOM   7821 3C31 POPEK 429      60.753  26.899  40.815  1.00  0.00           C
ATOM   7824 4C31 POPEK 429      61.554  27.029  42.115  1.00  0.00           C
ATOM   7827 5C31 POPEK 429      60.674  27.239  43.356  1.00  0.00           C
ATOM   7830 6C31 POPEK 429      61.453  27.209  44.665  1.00  0.00           C
ATOM   7834  NH3 POPEL 430      89.415  87.399  32.105  1.00  0.00           N
ATOM   7838  C12 POPEL 430      89.124  88.279  33.295  1.00  0.00           C
ATOM   7841  C11 POPEL 430      88.104  89.408  32.975  1.00  0.00           C
ATOM   7844  P   POPEL 430      88.794  91.068  34.896  1.00  0.00           P
ATOM   7845  O13 POPEL 430      89.764  90.289  35.675  1.00  0.00           O
ATOM   7846  O14 POPEL 430      89.285  92.069  33.925  1.00  0.00           O
ATOM   7847  O11 POPEL 430      87.824  91.899  35.855  1.00  0.00           O
ATOM   7848  O12 POPEL 430      87.755  90.159  34.135  1.00  0.00           O
ATOM   7849  C1  POPEL 430      88.464  92.699  36.865  1.00  0.00           C
ATOM   7852  C2  POPEL 430      87.553  93.888  37.276  1.00  0.00           C
ATOM   7854  O21 POPEL 430      88.203  94.798  38.185  1.00  0.00           O
ATOM   7855  C21 POPEL 430      88.234  94.408  39.455  1.00  0.00           C
ATOM   7856  O22 POPEL 430      88.273  93.259  39.855  1.00  0.00           O
ATOM   7857  C22 POPEL 430      88.074  95.628  40.355  1.00  0.00           C
ATOM   7860  C3  POPEL 430      86.163  93.428  37.796  1.00  0.00           C
ATOM   7863  O31 POPEL 430      85.453  94.518  38.425  1.00  0.00           O
ATOM   7864  C31 POPEL 430      84.604  95.199  37.686  1.00  0.00           C
ATOM   7865  O32 POPEL 430      84.294  94.938  36.526  1.00  0.00           O
ATOM   7866  C32 POPEL 430      83.895  96.208  38.615  1.00  0.00           C
ATOM   7869  C23 POPEL 430      87.034  95.318  41.465  1.00  0.00           C
ATOM   7872  C24 POPEL 430      86.943  96.398  42.546  1.00  0.00           C
ATOM   7875  C25 POPEL 430      88.133  96.398  43.526  1.00  0.00           C
ATOM   7878  C26 POPEL 430      88.114  95.238  44.525  1.00  0.00           C
ATOM   7881  C27 POPEL 430      89.214  95.388  45.596  1.00  0.00           C
ATOM   7884  C28 POPEL 430      89.005  94.448  46.805  1.00  0.00           C
ATOM   7887  C29 POPEL 430      89.464  95.059  48.105  1.00  0.00           C
ATOM   7889 0C21 POPEL 430      89.965  94.408  49.175  1.00  0.00           C
ATOM   7891 1C21 POPEL 430      90.163  92.918  49.315  1.00  0.00           C
ATOM   7894 2C21 POPEL 430      91.604  92.519  48.986  1.00  0.00           C
ATOM   7897 3C21 POPEL 430      91.854  91.009  49.105  1.00  0.00           C
ATOM   7900 4C21 POPEL 430      93.165  90.558  48.446  1.00  0.00           C
ATOM   7903 5C21 POPEL 430      94.424  91.149  49.076  1.00  0.00           C
ATOM   7906 6C21 POPEL 430      95.693  90.738  48.326  1.00  0.00           C
ATOM   7909 7C21 POPEL 430      96.953  91.388  48.905  1.00  0.00           C
ATOM   7912 8C21 POPEL 430      98.234  90.959  48.186  1.00  0.00           C
ATOM   7916  C33 POPEL 430      84.613  97.568  38.845  1.00  0.00           C
ATOM   7919  C34 POPEL 430      83.744  98.529  39.695  1.00  0.00           C
ATOM   7922  C35 POPEL 430      83.704  98.238  41.206  1.00  0.00           C
ATOM   7925  C36 POPEL 430      84.494  99.249  42.056  1.00  0.00           C
ATOM   7928  C37 POPEL 430      84.344  98.988  43.566  1.00  0.00           C
ATOM   7931  C38 POPEL 430      85.184  99.938  44.425  1.00  0.00           C
ATOM   7934  C39 POPEL 430      85.154  99.558  45.915  1.00  0.00           C
ATOM   7937 0C31 POPEL 430      86.194 100.329  46.745  1.00  0.00           C
ATOM   7940 1C31 POPEL 430      85.824 101.808  46.986  1.00  0.00           C
ATOM   7943 2C31 POPEL 430      87.034 102.678  47.355  1.00  0.00           C
ATOM   7946 3C31 POPEL 430      87.864 102.178  48.555  1.00  0.00           C
ATOM   7949 4C31 POPEL 430      87.055 102.029  49.855  1.00  0.00           C
ATOM   7952 5C31 POPEL 430      87.895 101.488  51.016  1.00  0.00           C
ATOM   7955 6C31 POPEL 430      87.093 101.199  52.285  1.00  0.00           C
ATOM   7959  NH3 POPEM 431      -0.764  85.089  31.505  1.00  0.00           N
ATOM   7963  C12 POPEM 431       0.623  84.728  31.135  1.00  0.00           C
ATOM   7966  C11 POPEM 431       0.723  83.359  30.496  1.00  0.00           C
ATOM   7969  P   POPEM 431       2.653  82.029  29.355  1.00  0.00           P
ATOM   7970  O13 POPEM 431       1.773  81.468  28.306  1.00  0.00           O
ATOM   7971  O14 POPEM 431       4.003  82.419  28.905  1.00  0.00           O
ATOM   7972  O11 POPEM 431       2.793  81.078  30.615  1.00  0.00           O
ATOM   7973  O12 POPEM 431       2.023  83.319  29.955  1.00  0.00           O
ATOM   7974  C1  POPEM 431       3.833  81.439  31.556  1.00  0.00           C
ATOM   7977  C2  POPEM 431       3.813  80.499  32.776  1.00  0.00           C
ATOM   7979  O21 POPEM 431       4.803  80.899  33.755  1.00  0.00           O
ATOM   7980  C21 POPEM 431       4.453  81.929  34.515  1.00  0.00           C
ATOM   7981  O22 POPEM 431       3.343  82.449  34.495  1.00  0.00           O
ATOM   7982  C22 POPEM 431       5.603  82.368  35.416  1.00  0.00           C
ATOM   7985  C3  POPEM 431       4.063  79.019  32.385  1.00  0.00           C
ATOM   7988  O31 POPEM 431       4.073  78.169  33.555  1.00  0.00           O
ATOM   7989  C31 POPEM 431       2.863  77.809  34.006  1.00  0.00           C
ATOM   7990  O32 POPEM 431       1.833  77.919  33.375  1.00  0.00           O
ATOM   7991  C32 POPEM 431       3.033  77.199  35.405  1.00  0.00           C
ATOM   7994  C23 POPEM 431       5.073  83.179  36.625  1.00  0.00           C
ATOM   7997  C24 POPEM 431       6.133  83.519  37.686  1.00  0.00           C
ATOM   8000  C25 POPEM 431       6.053  82.568  38.896  1.00  0.00           C
ATOM   8003  C26 POPEM 431       6.953  82.949  40.085  1.00  0.00           C
ATOM   8006  C27 POPEM 431       6.653  82.109  41.335  1.00  0.00           C
ATOM   8009  C28 POPEM 431       7.453  82.568  42.576  1.00  0.00           C
ATOM   8012  C29 POPEM 431       7.073  81.789  43.815  1.00  0.00           C
ATOM   8014 0C21 POPEM 431       7.263  82.178  45.096  1.00  0.00           C
ATOM   8016 1C21 POPEM 431       7.913  83.459  45.555  1.00  0.00           C
ATOM   8019 2C21 POPEM 431       9.123  83.249  46.475  1.00  0.00           C
ATOM   8022 3C21 POPEM 431      10.343  82.598  45.785  1.00  0.00           C
ATOM   8025 4C21 POPEM 431      11.683  82.988  46.425  1.00  0.00           C
ATOM   8028 5C21 POPEM 431      11.793  82.598  47.906  1.00  0.00           C
ATOM   8031 6C21 POPEM 431      12.944  83.298  48.645  1.00  0.00           C
ATOM   8034 7C21 POPEM 431      13.043  82.878  50.116  1.00  0.00           C
ATOM   8037 8C21 POPEM 431      14.124  83.629  50.885  1.00  0.00           C
ATOM   8041  C33 POPEM 431       1.733  77.189  36.245  1.00  0.00           C
ATOM   8044  C34 POPEM 431       1.693  76.108  37.346  1.00  0.00           C
ATOM   8047  C35 POPEM 431       2.713  76.279  38.485  1.00  0.00           C
ATOM   8050  C36 POPEM 431       2.113  76.019  39.875  1.00  0.00           C
ATOM   8053  C37 POPEM 431       3.183  75.859  40.956  1.00  0.00           C
ATOM   8056  C38 POPEM 431       2.633  75.849  42.395  1.00  0.00           C
ATOM   8059  C39 POPEM 431       1.733  74.649  42.736  1.00  0.00           C
ATOM   8062 0C31 POPEM 431       1.213  74.739  44.175  1.00  0.00           C
ATOM   8065 1C31 POPEM 431       0.263  73.589  44.556  1.00  0.00           C
ATOM   8068 2C31 POPEM 431      -0.784  73.988  45.605  1.00  0.00           C
ATOM   8071 3C31 POPEM 431      -0.444  73.579  47.045  1.00  0.00           C
ATOM   8074 4C31 POPEM 431       0.853  74.199  47.585  1.00  0.00           C
ATOM   8077 5C31 POPEM 431       0.993  73.998  49.105  1.00  0.00           C
ATOM   8080 6C31 POPEM 431       2.303  74.549  49.676  1.00  0.00           C
ATOM   8084  NH3 POPEN 432       0.183 112.409  77.515  1.00  0.00           N
ATOM   8088  C12 POPEN 432      -0.264 111.848  78.836  1.00  0.00           C
ATOM   8091  C11 POPEN 432       0.373 110.458  79.126  1.00  0.00           C
ATOM   8094  P   POPEN 432       2.963 110.418  79.696  1.00  0.00           P
ATOM   8095  O13 POPEN 432       3.213 111.829  80.086  1.00  0.00           O
ATOM   8096  O14 POPEN 432       2.874 109.329  80.686  1.00  0.00           O
ATOM   8097  O11 POPEN 432       4.063 109.958  78.656  1.00  0.00           O
ATOM   8098  O12 POPEN 432       1.733 110.369  78.706  1.00  0.00           O
ATOM   8099  C1  POPEN 432       4.883 110.869  77.925  1.00  0.00           C
ATOM   8102  C2  POPEN 432       4.713 110.598  76.415  1.00  0.00           C
ATOM   8104  O21 POPEN 432       5.714 109.688  75.896  1.00  0.00           O
ATOM   8105  C21 POPEN 432       6.653 110.218  75.096  1.00  0.00           C
ATOM   8106  O22 POPEN 432       7.233 111.258  75.305  1.00  0.00           O
ATOM   8107  C22 POPEN 432       6.783 109.329  73.855  1.00  0.00           C
ATOM   8110  C3  POPEN 432       4.463 111.889  75.616  1.00  0.00           C
ATOM   8113  O31 POPEN 432       4.163 111.559  74.245  1.00  0.00           O
ATOM   8114  C31 POPEN 432       2.874 111.649  73.936  1.00  0.00           C
ATOM   8115  O32 POPEN 432       1.953 111.679  74.735  1.00  0.00           O
ATOM   8116  C32 POPEN 432       2.753 111.789  72.415  1.00  0.00           C
ATOM   8119  C23 POPEN 432       7.794 109.828  72.775  1.00  0.00           C
ATOM   8122  C24 POPEN 432       7.223 110.759  71.686  1.00  0.00           C
ATOM   8125  C25 POPEN 432       8.143 110.889  70.455  1.00  0.00           C
ATOM   8128  C26 POPEN 432       7.603 110.259  69.166  1.00  0.00           C
ATOM   8131  C27 POPEN 432       8.584 109.339  68.425  1.00  0.00           C
ATOM   8134  C28 POPEN 432       7.993 108.799  67.105  1.00  0.00           C
ATOM   8137  C29 POPEN 432       6.923 107.759  67.345  1.00  0.00           C
ATOM   8139 0C21 POPEN 432       5.823 107.549  66.596  1.00  0.00           C
ATOM   8141 1C21 POPEN 432       5.444 108.308  65.346  1.00  0.00           C
ATOM   8144 2C21 POPEN 432       6.153 107.809  64.076  1.00  0.00           C
ATOM   8147 3C21 POPEN 432       5.763 108.678  62.866  1.00  0.00           C
ATOM   8150 4C21 POPEN 432       6.473 108.319  61.546  1.00  0.00           C
ATOM   8153 5C21 POPEN 432       8.003 108.428  61.585  1.00  0.00           C
ATOM   8156 6C21 POPEN 432       8.553 109.059  60.285  1.00  0.00           C
ATOM   8159 7C21 POPEN 432      10.064 109.308  60.315  1.00  0.00           C
ATOM   8162 8C21 POPEN 432      10.524 110.278  59.225  1.00  0.00           C
ATOM   8166  C33 POPEN 432       3.063 110.509  71.596  1.00  0.00           C
ATOM   8169  C34 POPEN 432       3.303 110.869  70.116  1.00  0.00           C
ATOM   8172  C35 POPEN 432       3.353 109.699  69.116  1.00  0.00           C
ATOM   8175  C36 POPEN 432       1.953 109.208  68.695  1.00  0.00           C
ATOM   8178  C37 POPEN 432       1.963 108.109  67.625  1.00  0.00           C
ATOM   8181  C38 POPEN 432       0.603 107.909  66.936  1.00  0.00           C
ATOM   8184  C39 POPEN 432      -0.544 107.589  67.905  1.00  0.00           C
ATOM   8187 0C31 POPEN 432      -1.854 107.228  67.186  1.00  0.00           C
ATOM   8190 1C31 POPEN 432      -3.004 107.009  68.186  1.00  0.00           C
ATOM   8193 2C31 POPEN 432      -3.894 105.788  67.876  1.00  0.00           C
ATOM   8196 3C31 POPEN 432      -4.844 105.999  66.695  1.00  0.00           C
ATOM   8199 4C31 POPEN 432      -5.884 104.868  66.605  1.00  0.00           C
ATOM   8202 5C31 POPEN 432      -6.034 104.299  65.195  1.00  0.00           C
ATOM   8205 6C31 POPEN 432      -7.044 103.168  65.156  1.00  0.00           C
ATOM   8209  NH3 POPEO 433     110.173  85.218  71.455  1.00  0.00           N
ATOM   8213  C12 POPEO 433     110.784  85.819  72.686  1.00  0.00           C
ATOM   8216  C11 POPEO 433     112.113  86.509  72.315  1.00  0.00           C
ATOM   8219  P   POPEO 433     111.964  88.729  73.675  1.00  0.00           P
ATOM   8220  O13 POPEO 433     110.564  88.548  74.146  1.00  0.00           O
ATOM   8221  O14 POPEO 433     112.843  89.488  74.565  1.00  0.00           O
ATOM   8222  O11 POPEO 433     111.924  89.469  72.275  1.00  0.00           O
ATOM   8223  O12 POPEO 433     112.584  87.309  73.385  1.00  0.00           O
ATOM   8224  C1  POPEO 433     111.014  90.579  72.146  1.00  0.00           C
ATOM   8227  C2  POPEO 433     109.773  90.178  71.315  1.00  0.00           C
ATOM   8229  O21 POPEO 433     110.245  89.818  70.006  1.00  0.00           O
ATOM   8230  C21 POPEO 433     110.264  88.548  69.735  1.00  0.00           C
ATOM   8231  O22 POPEO 433     109.685  87.638  70.326  1.00  0.00           O
ATOM   8232  C22 POPEO 433     111.244  88.249  68.605  1.00  0.00           C
ATOM   8235  C3  POPEO 433     108.725  91.309  71.195  1.00  0.00           C
ATOM   8238  O31 POPEO 433     109.324  92.519  70.696  1.00  0.00           O
ATOM   8239  C31 POPEO 433     109.424  92.568  69.366  1.00  0.00           C
ATOM   8240  O32 POPEO 433     108.764  91.908  68.586  1.00  0.00           O
ATOM   8241  C32 POPEO 433     110.574  93.529  69.006  1.00  0.00           C
ATOM   8244  C23 POPEO 433     110.994  89.109  67.355  1.00  0.00           C
ATOM   8247  C24 POPEO 433     111.724  88.589  66.116  1.00  0.00           C
ATOM   8250  C25 POPEO 433     111.124  89.179  64.845  1.00  0.00           C
ATOM   8253  C26 POPEO 433     112.004  89.109  63.596  1.00  0.00           C
ATOM   8256  C27 POPEO 433     111.325  89.889  62.456  1.00  0.00           C
ATOM   8259  C28 POPEO 433     112.284  90.458  61.395  1.00  0.00           C
ATOM   8262  C29 POPEO 433     113.273  91.398  62.025  1.00  0.00           C
ATOM   8264 0C21 POPEO 433     114.254  92.048  61.375  1.00  0.00           C
ATOM   8266 1C21 POPEO 433     114.523  91.999  59.896  1.00  0.00           C
ATOM   8269 2C21 POPEO 433     114.145  93.349  59.285  1.00  0.00           C
ATOM   8272 3C21 POPEO 433     114.404  93.419  57.775  1.00  0.00           C
ATOM   8275 4C21 POPEO 433     113.913  94.739  57.165  1.00  0.00           C
ATOM   8278 5C21 POPEO 433     112.404  94.739  56.896  1.00  0.00           C
ATOM   8281 6C21 POPEO 433     111.824  96.149  56.735  1.00  0.00           C
ATOM   8284 7C21 POPEO 433     110.383  96.188  56.195  1.00  0.00           C
ATOM   8287 8C21 POPEO 433     109.383  95.339  56.986  1.00  0.00           C
ATOM   8291  C33 POPEO 433     111.234  93.319  67.616  1.00  0.00           C
ATOM   8294  C34 POPEO 433     110.383  93.779  66.425  1.00  0.00           C
ATOM   8297  C35 POPEO 433     111.204  93.998  65.146  1.00  0.00           C
ATOM   8300  C36 POPEO 433     110.334  94.219  63.906  1.00  0.00           C
ATOM   8303  C37 POPEO 433     111.113  94.779  62.705  1.00  0.00           C
ATOM   8306  C38 POPEO 433     110.215  95.019  61.476  1.00  0.00           C
ATOM   8309  C39 POPEO 433     109.944  96.509  61.166  1.00  0.00           C
ATOM   8312 0C31 POPEO 433     111.183  97.249  60.655  1.00  0.00           C
ATOM   8315 1C31 POPEO 433     110.824  98.489  59.805  1.00  0.00           C
ATOM   8318 2C31 POPEO 433     112.064  99.189  59.225  1.00  0.00           C
ATOM   8321 3C31 POPEO 433     111.794  99.909  57.885  1.00  0.00           C
ATOM   8324 4C31 POPEO 433     110.654 100.928  57.925  1.00  0.00           C
ATOM   8327 5C31 POPEO 433     110.434 101.598  56.565  1.00  0.00           C
ATOM   8330 6C31 POPEO 433     109.285 102.608  56.546  1.00  0.00           C
ATOM   8334  NH3 POPEP 434       8.303  54.439  33.045  1.00  0.00           N
ATOM   8338  C12 POPEP 434       7.294  53.959  32.045  1.00  0.00           C
ATOM   8341  C11 POPEP 434       6.003  54.779  32.066  1.00  0.00           C
ATOM   8344  P   POPEP 434       3.544  54.609  31.265  1.00  0.00           P
ATOM   8345  O13 POPEP 434       3.493  56.019  31.705  1.00  0.00           O
ATOM   8346  O14 POPEP 434       2.933  54.279  29.945  1.00  0.00           O
ATOM   8347  O11 POPEP 434       2.854  53.719  32.385  1.00  0.00           O
ATOM   8348  O12 POPEP 434       5.013  54.059  31.326  1.00  0.00           O
ATOM   8349  C1  POPEP 434       2.983  54.149  33.755  1.00  0.00           C
ATOM   8352  C2  POPEP 434       2.893  52.939  34.725  1.00  0.00           C
ATOM   8354  O21 POPEP 434       2.993  53.219  36.146  1.00  0.00           O
ATOM   8355  C21 POPEP 434       3.293  54.388  36.675  1.00  0.00           C
ATOM   8356  O22 POPEP 434       3.763  55.358  36.105  1.00  0.00           O
ATOM   8357  C22 POPEP 434       2.833  54.378  38.146  1.00  0.00           C
ATOM   8360  C3  POPEP 434       3.903  51.829  34.306  1.00  0.00           C
ATOM   8363  O31 POPEP 434       3.874  50.689  35.195  1.00  0.00           O
ATOM   8364  C31 POPEP 434       2.833  49.889  34.935  1.00  0.00           C
ATOM   8365  O32 POPEP 434       2.053  50.069  34.015  1.00  0.00           O
ATOM   8366  C32 POPEP 434       2.753  48.759  35.936  1.00  0.00           C
ATOM   8369  C23 POPEP 434       3.263  53.229  39.085  1.00  0.00           C
ATOM   8372  C24 POPEP 434       2.503  53.379  40.415  1.00  0.00           C
ATOM   8375  C25 POPEP 434       2.943  52.439  41.535  1.00  0.00           C
ATOM   8378  C26 POPEP 434       3.803  53.138  42.605  1.00  0.00           C
ATOM   8381  C27 POPEP 434       4.403  52.179  43.645  1.00  0.00           C
ATOM   8384  C28 POPEP 434       5.653  52.748  44.326  1.00  0.00           C
ATOM   8387  C29 POPEP 434       6.203  51.839  45.396  1.00  0.00           C
ATOM   8389 0C21 POPEP 434       6.323  52.109  46.715  1.00  0.00           C
ATOM   8391 1C21 POPEP 434       5.904  53.389  47.386  1.00  0.00           C
ATOM   8394 2C21 POPEP 434       7.104  54.299  47.715  1.00  0.00           C
ATOM   8397 3C21 POPEP 434       7.884  53.879  48.975  1.00  0.00           C
ATOM   8400 4C21 POPEP 434       8.904  54.949  49.385  1.00  0.00           C
ATOM   8403 5C21 POPEP 434       8.413  55.849  50.535  1.00  0.00           C
ATOM   8406 6C21 POPEP 434       8.494  55.119  51.885  1.00  0.00           C
ATOM   8409 7C21 POPEP 434       8.223  56.019  53.096  1.00  0.00           C
ATOM   8412 8C21 POPEP 434       8.423  55.269  54.416  1.00  0.00           C
ATOM   8416  C33 POPEP 434       2.663  49.209  37.406  1.00  0.00           C
ATOM   8419  C34 POPEP 434       2.603  47.948  38.275  1.00  0.00           C
ATOM   8422  C35 POPEP 434       2.524  48.189  39.776  1.00  0.00           C
ATOM   8425  C36 POPEP 434       2.364  46.859  40.525  1.00  0.00           C
ATOM   8428  C37 POPEP 434       2.364  47.009  42.056  1.00  0.00           C
ATOM   8431  C38 POPEP 434       2.223  45.638  42.736  1.00  0.00           C
ATOM   8434  C39 POPEP 434       1.743  45.729  44.186  1.00  0.00           C
ATOM   8437 0C31 POPEP 434       2.783  46.279  45.155  1.00  0.00           C
ATOM   8440 1C31 POPEP 434       2.203  46.358  46.576  1.00  0.00           C
ATOM   8443 2C31 POPEP 434       3.223  46.839  47.625  1.00  0.00           C
ATOM   8446 3C31 POPEP 434       3.803  45.679  48.435  1.00  0.00           C
ATOM   8449 4C31 POPEP 434       2.813  45.108  49.465  1.00  0.00           C
ATOM   8452 5C31 POPEP 434       3.173  43.689  49.906  1.00  0.00           C
ATOM   8455 6C31 POPEP 434       2.173  43.068  50.876  1.00  0.00           C
ATOM   8459  NH3 POPEQ 435     117.584  86.589  73.006  1.00  0.00           N
ATOM   8463  C12 POPEQ 435     116.273  86.649  73.735  1.00  0.00           C
ATOM   8466  C11 POPEQ 435     116.255  85.628  74.896  1.00  0.00           C
ATOM   8469  P   POPEQ 435     117.223  83.238  74.146  1.00  0.00           P
ATOM   8470  O13 POPEQ 435     118.343  83.308  75.105  1.00  0.00           O
ATOM   8471  O14 POPEQ 435     116.544  81.939  73.976  1.00  0.00           O
ATOM   8472  O11 POPEQ 435     117.785  83.809  72.785  1.00  0.00           O
ATOM   8473  O12 POPEQ 435     116.124  84.299  74.465  1.00  0.00           O
ATOM   8474  C1  POPEQ 435     118.564  83.039  71.876  1.00  0.00           C
ATOM   8477  C2  POPEQ 435     117.794  82.659  70.585  1.00  0.00           C
ATOM   8479  O21 POPEQ 435     117.864  83.649  69.535  1.00  0.00           O
ATOM   8480  C21 POPEQ 435     117.413  84.868  69.715  1.00  0.00           C
ATOM   8481  O22 POPEQ 435     116.833  85.309  70.686  1.00  0.00           O
ATOM   8482  C22 POPEQ 435     117.854  85.749  68.546  1.00  0.00           C
ATOM   8485  C3  POPEQ 435     116.344  82.149  70.836  1.00  0.00           C
ATOM   8488  O31 POPEQ 435     115.744  81.628  69.626  1.00  0.00           O
ATOM   8489  C31 POPEQ 435     116.124  80.418  69.275  1.00  0.00           C
ATOM   8490  O32 POPEQ 435     117.034  79.769  69.775  1.00  0.00           O
ATOM   8491  C32 POPEQ 435     115.273  79.909  68.126  1.00  0.00           C
ATOM   8494  C23 POPEQ 435     117.824  85.068  67.156  1.00  0.00           C
ATOM   8497  C24 POPEQ 435     118.953  84.059  66.955  1.00  0.00           C
ATOM   8500  C25 POPEQ 435     119.555  83.998  65.546  1.00  0.00           C
ATOM   8503  C26 POPEQ 435     120.734  84.958  65.326  1.00  0.00           C
ATOM   8506  C27 POPEQ 435     120.354  86.419  65.035  1.00  0.00           C
ATOM   8509  C28 POPEQ 435     121.563  87.339  64.815  1.00  0.00           C
ATOM   8512  C29 POPEQ 435     122.214  87.128  63.465  1.00  0.00           C
ATOM   8514 0C21 POPEQ 435     122.383  88.058  62.495  1.00  0.00           C
ATOM   8516 1C21 POPEQ 435     121.915  89.499  62.546  1.00  0.00           C
ATOM   8519 2C21 POPEQ 435     122.953  90.488  63.116  1.00  0.00           C
ATOM   8522 3C21 POPEQ 435     124.124  90.768  62.165  1.00  0.00           C
ATOM   8525 4C21 POPEQ 435     125.075  91.848  62.705  1.00  0.00           C
ATOM   8528 5C21 POPEQ 435     126.294  92.128  61.806  1.00  0.00           C
ATOM   8531 6C21 POPEQ 435     127.195  90.908  61.596  1.00  0.00           C
ATOM   8534 7C21 POPEQ 435     128.454  91.208  60.775  1.00  0.00           C
ATOM   8537 8C21 POPEQ 435     129.254  89.938  60.465  1.00  0.00           C
ATOM   8541  C33 POPEQ 435     115.945  80.108  66.756  1.00  0.00           C
ATOM   8544  C34 POPEQ 435     115.124  79.429  65.666  1.00  0.00           C
ATOM   8547  C35 POPEQ 435     115.604  79.798  64.266  1.00  0.00           C
ATOM   8550  C36 POPEQ 435     114.764  79.159  63.155  1.00  0.00           C
ATOM   8553  C37 POPEQ 435     115.005  79.839  61.806  1.00  0.00           C
ATOM   8556  C38 POPEQ 435     114.114  79.288  60.686  1.00  0.00           C
ATOM   8559  C39 POPEQ 435     114.063  80.229  59.475  1.00  0.00           C
ATOM   8562 0C31 POPEQ 435     112.824  80.019  58.596  1.00  0.00           C
ATOM   8565 1C31 POPEQ 435     112.494  81.248  57.726  1.00  0.00           C
ATOM   8568 2C31 POPEQ 435     112.794  81.059  56.236  1.00  0.00           C
ATOM   8571 3C31 POPEQ 435     112.505  82.339  55.436  1.00  0.00           C
ATOM   8574 4C31 POPEQ 435     113.165  82.349  54.056  1.00  0.00           C
ATOM   8577 5C31 POPEQ 435     112.943  83.678  53.315  1.00  0.00           C
ATOM   8580 6C31 POPEQ 435     113.674  83.779  51.975  1.00  0.00           C
ATOM   8584  NH3 POPER 436      32.113 105.309  69.385  1.00  0.00           N
ATOM   8588  C12 POPER 436      31.414 104.268  70.236  1.00  0.00           C
ATOM   8591  C11 POPER 436      29.904 104.609  70.355  1.00  0.00           C
ATOM   8594  P   POPER 436      28.704 102.279  70.265  1.00  0.00           P
ATOM   8595  O13 POPER 436      29.834 101.759  69.475  1.00  0.00           O
ATOM   8596  O14 POPER 436      28.084 101.428  71.305  1.00  0.00           O
ATOM   8597  O11 POPER 436      27.543 102.759  69.296  1.00  0.00           O
ATOM   8598  O12 POPER 436      29.113 103.618  70.995  1.00  0.00           O
ATOM   8599  C1  POPER 436      27.324 102.109  68.035  1.00  0.00           C
ATOM   8602  C2  POPER 436      27.784 102.999  66.845  1.00  0.00           C
ATOM   8604  O21 POPER 436      27.153 102.559  65.626  1.00  0.00           O
ATOM   8605  C21 POPER 436      27.904 101.869  64.796  1.00  0.00           C
ATOM   8606  O22 POPER 436      28.704 100.989  65.076  1.00  0.00           O
ATOM   8607  C22 POPER 436      27.664 102.409  63.386  1.00  0.00           C
ATOM   8610  C3  POPER 436      29.334 103.198  66.775  1.00  0.00           C
ATOM   8613  O31 POPER 436      29.723 103.898  65.576  1.00  0.00           O
ATOM   8614  C31 POPER 436      30.883 104.548  65.635  1.00  0.00           C
ATOM   8615  O32 POPER 436      31.523 104.739  66.655  1.00  0.00           O
ATOM   8616  C32 POPER 436      31.263 104.919  64.195  1.00  0.00           C
ATOM   8619  C23 POPER 436      28.753 101.948  62.396  1.00  0.00           C
ATOM   8622  C24 POPER 436      28.584 102.619  61.026  1.00  0.00           C
ATOM   8625  C25 POPER 436      29.423 101.969  59.916  1.00  0.00           C
ATOM   8628  C26 POPER 436      29.023 102.508  58.545  1.00  0.00           C
ATOM   8631  C27 POPER 436      29.674 101.808  57.346  1.00  0.00           C
ATOM   8634  C28 POPER 436      29.373 102.589  56.055  1.00  0.00           C
ATOM   8637  C29 POPER 436      29.904 101.939  54.805  1.00  0.00           C
ATOM   8639 0C21 POPER 436      30.523 102.568  53.785  1.00  0.00           C
ATOM   8641 1C21 POPER 436      30.793 104.049  53.686  1.00  0.00           C
ATOM   8644 2C21 POPER 436      32.264 104.399  53.945  1.00  0.00           C
ATOM   8647 3C21 POPER 436      33.223 103.928  52.845  1.00  0.00           C
ATOM   8650 4C21 POPER 436      34.643 104.499  53.025  1.00  0.00           C
ATOM   8653 5C21 POPER 436      35.473 104.509  51.735  1.00  0.00           C
ATOM   8656 6C21 POPER 436      35.953 103.128  51.285  1.00  0.00           C
ATOM   8659 7C21 POPER 436      36.714 103.198  49.956  1.00  0.00           C
ATOM   8662 8C21 POPER 436      37.513 101.939  49.635  1.00  0.00           C
ATOM   8666  C33 POPER 436      32.383 104.009  63.675  1.00  0.00           C
ATOM   8669  C34 POPER 436      32.373 103.898  62.146  1.00  0.00           C
ATOM   8672  C35 POPER 436      33.354 102.848  61.605  1.00  0.00           C
ATOM   8675  C36 POPER 436      33.113 101.449  62.175  1.00  0.00           C
ATOM   8678  C37 POPER 436      33.814 100.348  61.355  1.00  0.00           C
ATOM   8681  C38 POPER 436      33.084 100.098  60.035  1.00  0.00           C
ATOM   8684  C39 POPER 436      33.404  98.758  59.375  1.00  0.00           C
ATOM   8687 0C31 POPER 436      32.424  98.459  58.225  1.00  0.00           C
ATOM   8690 1C31 POPER 436      32.543  97.029  57.695  1.00  0.00           C
ATOM   8693 2C31 POPER 436      33.763  96.859  56.775  1.00  0.00           C
ATOM   8696 3C31 POPER 436      34.023  95.399  56.375  1.00  0.00           C
ATOM   8699 4C31 POPER 436      34.534  94.558  57.556  1.00  0.00           C
ATOM   8702 5C31 POPER 436      34.924  93.139  57.135  1.00  0.00           C
ATOM   8705 6C31 POPER 436      36.203  92.669  57.826  1.00  0.00           C
ATOM   8709  NH3 POPES 437      47.474  29.899  25.535  1.00  0.00           N
ATOM   8713  C12 POPES 437      48.394  31.069  25.306  1.00  0.00           C
ATOM   8716  C11 POPES 437      47.614  32.389  25.336  1.00  0.00           C
ATOM   8719  P   POPES 437      48.123  34.919  24.825  1.00  0.00           P
ATOM   8720  O13 POPES 437      47.123  34.849  23.736  1.00  0.00           O
ATOM   8721  O14 POPES 437      49.314  35.719  24.525  1.00  0.00           O
ATOM   8722  O11 POPES 437      47.443  35.628  26.045  1.00  0.00           O
ATOM   8723  O12 POPES 437      48.543  33.479  25.315  1.00  0.00           O
ATOM   8724  C1  POPES 437      47.453  35.189  27.406  1.00  0.00           C
ATOM   8727  C2  POPES 437      48.854  35.109  28.076  1.00  0.00           C
ATOM   8729  O21 POPES 437      48.734  35.349  29.495  1.00  0.00           O
ATOM   8730  C21 POPES 437      48.664  34.229  30.205  1.00  0.00           C
ATOM   8731  O22 POPES 437      48.404  33.128  29.746  1.00  0.00           O
ATOM   8732  C22 POPES 437      49.174  34.499  31.616  1.00  0.00           C
ATOM   8735  C3  POPES 437      49.914  36.109  27.505  1.00  0.00           C
ATOM   8738  O31 POPES 437      50.814  36.699  28.456  1.00  0.00           O
ATOM   8739  C31 POPES 437      51.633  35.979  29.236  1.00  0.00           C
ATOM   8740  O32 POPES 437      52.034  36.399  30.315  1.00  0.00           O
ATOM   8741  C32 POPES 437      52.053  34.629  28.685  1.00  0.00           C
ATOM   8744  C23 POPES 437      50.133  33.369  32.085  1.00  0.00           C
ATOM   8747  C24 POPES 437      51.154  33.849  33.125  1.00  0.00           C
ATOM   8750  C25 POPES 437      50.514  34.359  34.425  1.00  0.00           C
ATOM   8753  C26 POPES 437      51.554  34.678  35.495  1.00  0.00           C
ATOM   8756  C27 POPES 437      50.933  35.219  36.785  1.00  0.00           C
ATOM   8759  C28 POPES 437      51.834  35.009  38.025  1.00  0.00           C
ATOM   8762  C29 POPES 437      51.773  33.569  38.456  1.00  0.00           C
ATOM   8764 0C21 POPES 437      52.674  32.889  39.175  1.00  0.00           C
ATOM   8766 1C21 POPES 437      53.944  33.428  39.776  1.00  0.00           C
ATOM   8769 2C21 POPES 437      53.703  34.119  41.136  1.00  0.00           C
ATOM   8772 3C21 POPES 437      52.964  33.239  42.165  1.00  0.00           C
ATOM   8775 4C21 POPES 437      52.713  33.959  43.496  1.00  0.00           C
ATOM   8778 5C21 POPES 437      53.633  33.519  44.646  1.00  0.00           C
ATOM   8781 6C21 POPES 437      55.023  34.169  44.646  1.00  0.00           C
ATOM   8784 7C21 POPES 437      55.814  33.829  45.915  1.00  0.00           C
ATOM   8787 8C21 POPES 437      57.253  34.349  45.926  1.00  0.00           C
ATOM   8791  C33 POPES 437      53.084  33.959  29.625  1.00  0.00           C
ATOM   8794  C34 POPES 437      53.223  32.459  29.355  1.00  0.00           C
ATOM   8797  C35 POPES 437      53.833  31.689  30.545  1.00  0.00           C
ATOM   8800  C36 POPES 437      55.213  32.178  30.996  1.00  0.00           C
ATOM   8803  C37 POPES 437      55.793  31.319  32.125  1.00  0.00           C
ATOM   8806  C38 POPES 437      57.144  31.839  32.625  1.00  0.00           C
ATOM   8809  C39 POPES 437      57.614  31.109  33.896  1.00  0.00           C
ATOM   8812 0C31 POPES 437      57.014  31.699  35.186  1.00  0.00           C
ATOM   8815 1C31 POPES 437      58.084  32.189  36.166  1.00  0.00           C
ATOM   8818 2C31 POPES 437      57.494  32.889  37.396  1.00  0.00           C
ATOM   8821 3C31 POPES 437      58.524  33.089  38.515  1.00  0.00           C
ATOM   8824 4C31 POPES 437      57.894  33.549  39.836  1.00  0.00           C
ATOM   8827 5C31 POPES 437      58.893  33.509  40.996  1.00  0.00           C
ATOM   8830 6C31 POPES 437      58.303  33.959  42.336  1.00  0.00           C
ATOM   8834  NH3 POPET 438      87.715 122.479  71.796  1.00  0.00           N
ATOM   8838  C12 POPET 438      87.444 121.029  71.455  1.00  0.00           C
ATOM   8841  C11 POPET 438      87.834 120.049  72.586  1.00  0.00           C
ATOM   8844  P   POPET 438      86.544 117.829  71.965  1.00  0.00           P
ATOM   8845  O13 POPET 438      85.723 117.949  73.196  1.00  0.00           O
ATOM   8846  O14 POPET 438      85.883 118.288  70.715  1.00  0.00           O
ATOM   8847  O11 POPET 438      87.023 116.328  71.736  1.00  0.00           O
ATOM   8848  O12 POPET 438      87.874 118.678  72.135  1.00  0.00           O
ATOM   8849  C1  POPET 438      88.394 116.059  71.406  1.00  0.00           C
ATOM   8852  C2  POPET 438      88.683 116.208  69.875  1.00  0.00           C
ATOM   8854  O21 POPET 438      89.714 115.299  69.416  1.00  0.00           O
ATOM   8855  C21 POPET 438      89.303 114.059  69.205  1.00  0.00           C
ATOM   8856  O22 POPET 438      88.154 113.669  69.396  1.00  0.00           O
ATOM   8857  C22 POPET 438      90.474 113.198  68.695  1.00  0.00           C
ATOM   8860  C3  POPET 438      89.133 117.638  69.436  1.00  0.00           C
ATOM   8863  O31 POPET 438      89.294 117.748  68.006  1.00  0.00           O
ATOM   8864  C31 POPET 438      88.133 117.829  67.355  1.00  0.00           C
ATOM   8865  O32 POPET 438      87.023 117.769  67.866  1.00  0.00           O
ATOM   8866  C32 POPET 438      88.383 118.049  65.876  1.00  0.00           C
ATOM   8869  C23 POPET 438      90.145 112.309  67.465  1.00  0.00           C
ATOM   8872  C24 POPET 438      91.395 111.878  66.655  1.00  0.00           C
ATOM   8875  C25 POPET 438      92.354 110.928  67.406  1.00  0.00           C
ATOM   8878  C26 POPET 438      93.484 110.318  66.555  1.00  0.00           C
ATOM   8881  C27 POPET 438      94.383 109.339  67.355  1.00  0.00           C
ATOM   8884  C28 POPET 438      95.224 108.349  66.495  1.00  0.00           C
ATOM   8887  C29 POPET 438      96.614 108.799  66.076  1.00  0.00           C
ATOM   8889 0C21 POPET 438      97.764 108.098  66.135  1.00  0.00           C
ATOM   8891 1C21 POPET 438      97.983 106.699  66.675  1.00  0.00           C
ATOM   8894 2C21 POPET 438      97.813 105.549  65.656  1.00  0.00           C
ATOM   8897 3C21 POPET 438      98.094 104.149  66.256  1.00  0.00           C
ATOM   8900 4C21 POPET 438      97.433 103.018  65.445  1.00  0.00           C
ATOM   8903 5C21 POPET 438      97.424 101.649  66.156  1.00  0.00           C
ATOM   8906 6C21 POPET 438      96.465 100.628  65.516  1.00  0.00           C
ATOM   8909 7C21 POPET 438      96.453  99.289  66.245  1.00  0.00           C
ATOM   8912 8C21 POPET 438      95.693  98.189  65.495  1.00  0.00           C
ATOM   8916  C33 POPET 438      87.544 117.099  64.995  1.00  0.00           C
ATOM   8919  C34 POPET 438      88.234 116.749  63.675  1.00  0.00           C
ATOM   8922  C35 POPET 438      87.314 115.938  62.756  1.00  0.00           C
ATOM   8925  C36 POPET 438      86.204 116.819  62.155  1.00  0.00           C
ATOM   8928  C37 POPET 438      85.334 116.078  61.146  1.00  0.00           C
ATOM   8931  C38 POPET 438      84.285 117.018  60.556  1.00  0.00           C
ATOM   8934  C39 POPET 438      83.543 116.479  59.326  1.00  0.00           C
ATOM   8937 0C31 POPET 438      84.383 116.549  58.046  1.00  0.00           C
ATOM   8940 1C31 POPET 438      83.534 116.188  56.815  1.00  0.00           C
ATOM   8943 2C31 POPET 438      84.244 116.488  55.485  1.00  0.00           C
ATOM   8946 3C31 POPET 438      84.874 115.259  54.816  1.00  0.00           C
ATOM   8949 4C31 POPET 438      85.984 114.588  55.625  1.00  0.00           C
ATOM   8952 5C31 POPET 438      86.693 113.499  54.795  1.00  0.00           C
ATOM   8955 6C31 POPET 438      87.834 112.799  55.546  1.00  0.00           C
ATOM   8959  NH3 POPEU 439      88.184  66.928  33.115  1.00  0.00           N
ATOM   8963  C12 POPEU 439      88.554  65.748  32.266  1.00  0.00           C
ATOM   8966  C11 POPEU 439      87.693  65.599  30.996  1.00  0.00           C
ATOM   8969  P   POPEU 439      87.055  63.689  29.326  1.00  0.00           P
ATOM   8970  O13 POPEU 439      85.665  64.169  29.535  1.00  0.00           O
ATOM   8971  O14 POPEU 439      87.693  63.979  28.035  1.00  0.00           O
ATOM   8972  O11 POPEU 439      87.144  62.129  29.625  1.00  0.00           O
ATOM   8973  O12 POPEU 439      87.934  64.288  30.496  1.00  0.00           O
ATOM   8974  C1  POPEU 439      86.215  61.549  30.545  1.00  0.00           C
ATOM   8977  C2  POPEU 439      86.553  61.888  32.025  1.00  0.00           C
ATOM   8979  O21 POPEU 439      87.195  60.778  32.686  1.00  0.00           O
ATOM   8980  C21 POPEU 439      86.443  59.719  32.965  1.00  0.00           C
ATOM   8981  O22 POPEU 439      85.285  59.559  32.625  1.00  0.00           O
ATOM   8982  C22 POPEU 439      87.244  58.769  33.846  1.00  0.00           C
ATOM   8985  C3  POPEU 439      85.324  62.509  32.756  1.00  0.00           C
ATOM   8988  O31 POPEU 439      85.654  63.049  34.046  1.00  0.00           O
ATOM   8989  C31 POPEU 439      85.264  62.329  35.085  1.00  0.00           C
ATOM   8990  O32 POPEU 439      84.764  61.219  35.035  1.00  0.00           O
ATOM   8991  C32 POPEU 439      85.564  63.109  36.366  1.00  0.00           C
ATOM   8994  C23 POPEU 439      86.334  58.179  34.945  1.00  0.00           C
ATOM   8997  C24 POPEU 439      87.093  57.869  36.236  1.00  0.00           C
ATOM   9000  C25 POPEU 439      86.183  57.279  37.326  1.00  0.00           C
ATOM   9003  C26 POPEU 439      85.154  58.289  37.835  1.00  0.00           C
ATOM   9006  C27 POPEU 439      84.273  57.748  38.965  1.00  0.00           C
ATOM   9009  C28 POPEU 439      83.203  58.759  39.425  1.00  0.00           C
ATOM   9012  C29 POPEU 439      83.855  59.889  40.166  1.00  0.00           C
ATOM   9014 0C21 POPEU 439      83.773  60.169  41.486  1.00  0.00           C
ATOM   9016 1C21 POPEU 439      82.943  59.448  42.515  1.00  0.00           C
ATOM   9019 2C21 POPEU 439      81.953  60.419  43.205  1.00  0.00           C
ATOM   9022 3C21 POPEU 439      82.624  61.449  44.125  1.00  0.00           C
ATOM   9025 4C21 POPEU 439      81.663  62.589  44.455  1.00  0.00           C
ATOM   9028 5C21 POPEU 439      82.273  63.649  45.385  1.00  0.00           C
ATOM   9031 6C21 POPEU 439      81.514  64.969  45.285  1.00  0.00           C
ATOM   9034 7C21 POPEU 439      81.973  66.019  46.306  1.00  0.00           C
ATOM   9037 8C21 POPEU 439      81.303  67.369  46.066  1.00  0.00           C
ATOM   9041  C33 POPEU 439      86.303  62.249  37.396  1.00  0.00           C
ATOM   9044  C34 POPEU 439      86.883  63.099  38.535  1.00  0.00           C
ATOM   9047  C35 POPEU 439      87.055  62.319  39.836  1.00  0.00           C
ATOM   9050  C36 POPEU 439      88.094  61.189  39.776  1.00  0.00           C
ATOM   9053  C37 POPEU 439      87.904  60.149  40.896  1.00  0.00           C
ATOM   9056  C38 POPEU 439      87.794  60.739  42.295  1.00  0.00           C
ATOM   9059  C39 POPEU 439      87.354  59.699  43.335  1.00  0.00           C
ATOM   9062 0C31 POPEU 439      86.654  60.349  44.525  1.00  0.00           C
ATOM   9065 1C31 POPEU 439      86.023  59.318  45.465  1.00  0.00           C
ATOM   9068 2C31 POPEU 439      85.334  59.959  46.675  1.00  0.00           C
ATOM   9071 3C31 POPEU 439      84.513  58.919  47.456  1.00  0.00           C
ATOM   9074 4C31 POPEU 439      83.643  59.549  48.545  1.00  0.00           C
ATOM   9077 5C31 POPEU 439      83.104  58.469  49.486  1.00  0.00           C
ATOM   9080 6C31 POPEU 439      82.304  59.029  50.646  1.00  0.00           C
ATOM   9084  NH3 POPEV 440     118.543  32.768  75.305  1.00  0.00           N
ATOM   9088  C12 POPEV 440     119.784  33.509  74.836  1.00  0.00           C
ATOM   9091  C11 POPEV 440     119.965  34.829  75.605  1.00  0.00           C
ATOM   9094  P   POPEV 440     121.984  36.499  75.855  1.00  0.00           P
ATOM   9095  O13 POPEV 440     123.445  36.329  75.616  1.00  0.00           O
ATOM   9096  O14 POPEV 440     121.523  37.099  77.115  1.00  0.00           O
ATOM   9097  O11 POPEV 440     121.325  37.279  74.646  1.00  0.00           O
ATOM   9098  O12 POPEV 440     121.355  35.069  75.756  1.00  0.00           O
ATOM   9099  C1  POPEV 440     121.994  38.329  73.936  1.00  0.00           C
ATOM   9102  C2  POPEV 440     122.344  37.919  72.476  1.00  0.00           C
ATOM   9104  O21 POPEV 440     121.663  38.729  71.476  1.00  0.00           O
ATOM   9105  C21 POPEV 440     122.185  39.949  71.396  1.00  0.00           C
ATOM   9106  O22 POPEV 440     122.934  40.448  72.235  1.00  0.00           O
ATOM   9107  C22 POPEV 440     121.864  40.619  70.065  1.00  0.00           C
ATOM   9110  C3  POPEV 440     122.023  36.409  72.245  1.00  0.00           C
ATOM   9113  O31 POPEV 440     122.174  36.019  70.865  1.00  0.00           O
ATOM   9114  C31 POPEV 440     121.593  34.839  70.646  1.00  0.00           C
ATOM   9115  O32 POPEV 440     121.143  34.108  71.506  1.00  0.00           O
ATOM   9116  C32 POPEV 440     121.453  34.619  69.146  1.00  0.00           C
ATOM   9119  C23 POPEV 440     122.724  40.069  68.896  1.00  0.00           C
ATOM   9122  C24 POPEV 440     122.055  40.239  67.525  1.00  0.00           C
ATOM   9125  C25 POPEV 440     122.994  39.889  66.355  1.00  0.00           C
ATOM   9128  C26 POPEV 440     122.293  39.839  64.985  1.00  0.00           C
ATOM   9131  C27 POPEV 440     123.294  39.419  63.885  1.00  0.00           C
ATOM   9134  C28 POPEV 440     122.645  39.099  62.526  1.00  0.00           C
ATOM   9137  C29 POPEV 440     123.734  38.839  61.495  1.00  0.00           C
ATOM   9139 0C21 POPEV 440     123.984  37.709  60.826  1.00  0.00           C
ATOM   9141 1C21 POPEV 440     123.214  36.409  60.896  1.00  0.00           C
ATOM   9144 2C21 POPEV 440     122.874  35.899  59.485  1.00  0.00           C
ATOM   9147 3C21 POPEV 440     121.803  36.719  58.736  1.00  0.00           C
ATOM   9150 4C21 POPEV 440     121.633  36.179  57.315  1.00  0.00           C
ATOM   9153 5C21 POPEV 440     120.474  36.759  56.506  1.00  0.00           C
ATOM   9156 6C21 POPEV 440     120.084  35.769  55.385  1.00  0.00           C
ATOM   9159 7C21 POPEV 440     118.974  36.259  54.445  1.00  0.00           C
ATOM   9162 8C21 POPEV 440     118.403  35.139  53.575  1.00  0.00           C
ATOM   9166  C33 POPEV 440     120.443  33.479  68.866  1.00  0.00           C
ATOM   9169  C34 POPEV 440     119.883  33.519  67.445  1.00  0.00           C
ATOM   9172  C35 POPEV 440     120.924  33.179  66.366  1.00  0.00           C
ATOM   9175  C36 POPEV 440     120.273  32.998  64.995  1.00  0.00           C
ATOM   9178  C37 POPEV 440     121.234  32.459  63.936  1.00  0.00           C
ATOM   9181  C38 POPEV 440     120.535  32.108  62.625  1.00  0.00           C
ATOM   9184  C39 POPEV 440     120.154  33.339  61.785  1.00  0.00           C
ATOM   9187 0C31 POPEV 440     119.214  32.969  60.635  1.00  0.00           C
ATOM   9190 1C31 POPEV 440     119.354  33.878  59.415  1.00  0.00           C
ATOM   9193 2C31 POPEV 440     118.394  33.489  58.295  1.00  0.00           C
ATOM   9196 3C31 POPEV 440     117.174  34.409  58.186  1.00  0.00           C
ATOM   9199 4C31 POPEV 440     116.183  33.909  57.126  1.00  0.00           C
ATOM   9202 5C31 POPEV 440     115.014  34.859  56.885  1.00  0.00           C
ATOM   9205 6C31 POPEV 440     114.114  34.439  55.725  1.00  0.00           C
ATOM   9209  NH3 POPEW 441      36.623  69.629  67.896  1.00  0.00           N
ATOM   9213  C12 POPEW 441      37.154  68.449  68.646  1.00  0.00           C
ATOM   9216  C11 POPEW 441      37.784  67.449  67.656  1.00  0.00           C
ATOM   9219  P   POPEW 441      40.184  66.879  68.406  1.00  0.00           P
ATOM   9220  O13 POPEW 441      41.343  67.738  68.765  1.00  0.00           O
ATOM   9221  O14 POPEW 441      39.444  66.279  69.525  1.00  0.00           O
ATOM   9222  O11 POPEW 441      40.694  65.729  67.456  1.00  0.00           O
ATOM   9223  O12 POPEW 441      39.183  67.709  67.506  1.00  0.00           O
ATOM   9224  C1  POPEW 441      40.273  65.599  66.095  1.00  0.00           C
ATOM   9227  C2  POPEW 441      41.203  66.399  65.135  1.00  0.00           C
ATOM   9229  O21 POPEW 441      40.654  66.599  63.825  1.00  0.00           O
ATOM   9230  C21 POPEW 441      39.984  65.659  63.176  1.00  0.00           C
ATOM   9231  O22 POPEW 441      39.753  64.528  63.555  1.00  0.00           O
ATOM   9232  C22 POPEW 441      39.433  66.249  61.866  1.00  0.00           C
ATOM   9235  C3  POPEW 441      42.604  65.739  65.086  1.00  0.00           C
ATOM   9238  O31 POPEW 441      43.623  66.599  64.516  1.00  0.00           O
ATOM   9239  C31 POPEW 441      43.783  66.439  63.195  1.00  0.00           C
ATOM   9240  O32 POPEW 441      43.154  65.649  62.515  1.00  0.00           O
ATOM   9241  C32 POPEW 441      44.974  67.259  62.686  1.00  0.00           C
ATOM   9244  C23 POPEW 441      40.203  65.879  60.565  1.00  0.00           C
ATOM   9247  C24 POPEW 441      39.613  66.599  59.335  1.00  0.00           C
ATOM   9250  C25 POPEW 441      40.654  67.309  58.435  1.00  0.00           C
ATOM   9253  C26 POPEW 441      41.253  66.439  57.326  1.00  0.00           C
ATOM   9256  C27 POPEW 441      41.824  67.288  56.166  1.00  0.00           C
ATOM   9259  C28 POPEW 441      42.684  66.479  55.175  1.00  0.00           C
ATOM   9262  C29 POPEW 441      44.124  66.319  55.585  1.00  0.00           C
ATOM   9264 0C21 POPEW 441      45.223  66.829  54.995  1.00  0.00           C
ATOM   9266 1C21 POPEW 441      45.264  67.598  53.695  1.00  0.00           C
ATOM   9269 2C21 POPEW 441      45.913  66.699  52.635  1.00  0.00           C
ATOM   9272 3C21 POPEW 441      45.534  67.019  51.175  1.00  0.00           C
ATOM   9275 4C21 POPEW 441      44.314  66.229  50.666  1.00  0.00           C
ATOM   9278 5C21 POPEW 441      42.953  66.899  50.946  1.00  0.00           C
ATOM   9281 6C21 POPEW 441      41.764  66.089  50.415  1.00  0.00           C
ATOM   9284 7C21 POPEW 441      40.444  66.858  50.525  1.00  0.00           C
ATOM   9287 8C21 POPEW 441      39.234  66.139  49.945  1.00  0.00           C
ATOM   9291  C33 POPEW 441      44.744  67.869  61.276  1.00  0.00           C
ATOM   9294  C34 POPEW 441      45.514  69.178  61.026  1.00  0.00           C
ATOM   9297  C35 POPEW 441      44.823  70.238  60.125  1.00  0.00           C
ATOM   9300  C36 POPEW 441      45.114  70.139  58.615  1.00  0.00           C
ATOM   9303  C37 POPEW 441      45.584  71.469  58.025  1.00  0.00           C
ATOM   9306  C38 POPEW 441      46.013  71.389  56.546  1.00  0.00           C
ATOM   9309  C39 POPEW 441      44.914  70.999  55.555  1.00  0.00           C
ATOM   9312 0C31 POPEW 441      43.674  71.909  55.605  1.00  0.00           C
ATOM   9315 1C31 POPEW 441      42.734  71.699  54.405  1.00  0.00           C
ATOM   9318 2C31 POPEW 441      43.223  72.389  53.125  1.00  0.00           C
ATOM   9321 3C31 POPEW 441      42.544  73.738  52.855  1.00  0.00           C
ATOM   9324 4C31 POPEW 441      43.174  74.489  51.675  1.00  0.00           C
ATOM   9327 5C31 POPEW 441      42.303  75.629  51.145  1.00  0.00           C
ATOM   9330 6C31 POPEW 441      43.053  76.549  50.175  1.00  0.00           C
ATOM   9334  NH3 POPEX 442      77.383  28.769  67.705  1.00  0.00           N
ATOM   9338  C12 POPEX 442      78.465  27.729  67.846  1.00  0.00           C
ATOM   9341  C11 POPEX 442      79.763  28.319  68.425  1.00  0.00           C
ATOM   9344  P   POPEX 442      81.523  28.869  66.565  1.00  0.00           P
ATOM   9345  O13 POPEX 442      81.693  29.859  65.495  1.00  0.00           O
ATOM   9346  O14 POPEX 442      82.715  28.599  67.396  1.00  0.00           O
ATOM   9347  O11 POPEX 442      81.043  27.489  65.965  1.00  0.00           O
ATOM   9348  O12 POPEX 442      80.343  29.289  67.546  1.00  0.00           O
ATOM   9349  C1  POPEX 442      81.684  26.979  64.785  1.00  0.00           C
ATOM   9352  C2  POPEX 442      80.763  26.989  63.526  1.00  0.00           C
ATOM   9354  O21 POPEX 442      79.854  25.879  63.625  1.00  0.00           O
ATOM   9355  C21 POPEX 442      78.744  26.119  64.296  1.00  0.00           C
ATOM   9356  O22 POPEX 442      78.264  27.209  64.535  1.00  0.00           O
ATOM   9357  C22 POPEX 442      78.215  24.779  64.826  1.00  0.00           C
ATOM   9360  C3  POPEX 442      81.604  26.789  62.225  1.00  0.00           C
ATOM   9363  O31 POPEX 442      80.863  27.199  61.055  1.00  0.00           O
ATOM   9364  C31 POPEX 442      81.374  28.209  60.346  1.00  0.00           C
ATOM   9365  O32 POPEX 442      82.424  28.769  60.576  1.00  0.00           O
ATOM   9366  C32 POPEX 442      80.424  28.569  59.205  1.00  0.00           C
ATOM   9369  C23 POPEX 442      76.684  24.729  64.945  1.00  0.00           C
ATOM   9372  C24 POPEX 442      75.974  24.429  63.625  1.00  0.00           C
ATOM   9375  C25 POPEX 442      76.254  23.049  62.995  1.00  0.00           C
ATOM   9378  C26 POPEX 442      75.494  22.979  61.666  1.00  0.00           C
ATOM   9381  C27 POPEX 442      75.413  21.589  61.026  1.00  0.00           C
ATOM   9384  C28 POPEX 442      75.314  21.569  59.475  1.00  0.00           C
ATOM   9387  C29 POPEX 442      76.505  22.199  58.776  1.00  0.00           C
ATOM   9389 0C21 POPEX 442      76.564  22.609  57.495  1.00  0.00           C
ATOM   9391 1C21 POPEX 442      75.453  22.519  56.465  1.00  0.00           C
ATOM   9394 2C21 POPEX 442      75.234  21.089  55.935  1.00  0.00           C
ATOM   9397 3C21 POPEX 442      76.403  20.539  55.116  1.00  0.00           C
ATOM   9400 4C21 POPEX 442      76.233  19.039  54.805  1.00  0.00           C
ATOM   9403 5C21 POPEX 442      77.364  18.449  53.945  1.00  0.00           C
ATOM   9406 6C21 POPEX 442      77.324  18.929  52.486  1.00  0.00           C
ATOM   9409 7C21 POPEX 442      78.413  18.289  51.616  1.00  0.00           C
ATOM   9412 8C21 POPEX 442      78.285  18.619  50.125  1.00  0.00           C
ATOM   9416  C33 POPEX 442      80.464  30.089  58.875  1.00  0.00           C
ATOM   9419  C34 POPEX 442      79.404  30.489  57.835  1.00  0.00           C
ATOM   9422  C35 POPEX 442      79.773  30.079  56.405  1.00  0.00           C
ATOM   9425  C36 POPEX 442      80.583  31.149  55.655  1.00  0.00           C
ATOM   9428  C37 POPEX 442      80.863  30.709  54.215  1.00  0.00           C
ATOM   9431  C38 POPEX 442      81.453  31.779  53.295  1.00  0.00           C
ATOM   9434  C39 POPEX 442      80.665  33.099  53.245  1.00  0.00           C
ATOM   9437 0C31 POPEX 442      79.174  32.919  52.925  1.00  0.00           C
ATOM   9440 1C31 POPEX 442      78.394  34.248  52.855  1.00  0.00           C
ATOM   9443 2C31 POPEX 442      78.654  35.019  51.556  1.00  0.00           C
ATOM   9446 3C31 POPEX 442      77.934  36.378  51.495  1.00  0.00           C
ATOM   9449 4C31 POPEX 442      78.443  37.269  50.355  1.00  0.00           C
ATOM   9452 5C31 POPEX 442      78.154  36.709  48.945  1.00  0.00           C
ATOM   9455 6C31 POPEX 442      78.873  37.469  47.836  1.00  0.00           C
ATOM   9459  NH3 POPEY 443     129.891  28.159  33.976  1.00  0.00           N
ATOM   9463  C12 POPEY 443     129.611  27.099  32.945  1.00  0.00           C
ATOM   9466  C11 POPEY 443     129.223  25.779  33.615  1.00  0.00           C
ATOM   9469  P   POPEY 443     128.913  23.259  32.945  1.00  0.00           P
ATOM   9470  O13 POPEY 443     128.314  22.538  31.795  1.00  0.00           O
ATOM   9471  O14 POPEY 443     130.271  22.869  33.405  1.00  0.00           O
ATOM   9472  O11 POPEY 443     127.883  23.128  34.135  1.00  0.00           O
ATOM   9473  O12 POPEY 443     128.904  24.809  32.616  1.00  0.00           O
ATOM   9474  C1  POPEY 443     128.074  23.499  35.506  1.00  0.00           C
ATOM   9477  C2  POPEY 443     128.074  22.259  36.436  1.00  0.00           C
ATOM   9479  O21 POPEY 443     128.044  22.719  37.806  1.00  0.00           O
ATOM   9480  C21 POPEY 443     126.803  22.939  38.245  1.00  0.00           C
ATOM   9481  O22 POPEY 443     125.784  22.619  37.655  1.00  0.00           O
ATOM   9482  C22 POPEY 443     126.803  23.629  39.605  1.00  0.00           C
ATOM   9485  C3  POPEY 443     129.352  21.439  36.125  1.00  0.00           C
ATOM   9488  O31 POPEY 443     129.771  20.619  37.225  1.00  0.00           O
ATOM   9489  C31 POPEY 443     129.531  19.319  37.155  1.00  0.00           C
ATOM   9490  O32 POPEY 443     128.863  18.739  36.326  1.00  0.00           O
ATOM   9491  C32 POPEY 443     130.401  18.699  38.236  1.00  0.00           C
ATOM   9494  C23 POPEY 443     125.684  23.109  40.546  1.00  0.00           C
ATOM   9497  C24 POPEY 443     126.124  22.119  41.625  1.00  0.00           C
ATOM   9500  C25 POPEY 443     126.964  22.799  42.725  1.00  0.00           C
ATOM   9503  C26 POPEY 443     126.495  22.449  44.135  1.00  0.00           C
ATOM   9506  C27 POPEY 443     127.383  23.069  45.215  1.00  0.00           C
ATOM   9509  C28 POPEY 443     126.953  22.599  46.616  1.00  0.00           C
ATOM   9512  C29 POPEY 443     127.864  23.039  47.725  1.00  0.00           C
ATOM   9514 0C21 POPEY 443     127.475  23.319  48.986  1.00  0.00           C
ATOM   9516 1C21 POPEY 443     126.075  23.189  49.515  1.00  0.00           C
ATOM   9519 2C21 POPEY 443     125.994  22.429  50.856  1.00  0.00           C
ATOM   9522 3C21 POPEY 443     126.395  20.949  50.745  1.00  0.00           C
ATOM   9525 4C21 POPEY 443     125.863  20.109  51.925  1.00  0.00           C
ATOM   9528 5C21 POPEY 443     126.434  20.519  53.285  1.00  0.00           C
ATOM   9531 6C21 POPEY 443     125.494  20.189  54.455  1.00  0.00           C
ATOM   9534 7C21 POPEY 443     126.064  20.679  55.795  1.00  0.00           C
ATOM   9537 8C21 POPEY 443     125.133  20.489  56.995  1.00  0.00           C
ATOM   9541  C33 POPEY 443     130.290  17.189  38.495  1.00  0.00           C
ATOM   9544  C34 POPEY 443     131.351  16.829  39.546  1.00  0.00           C
ATOM   9547  C35 POPEY 443     131.490  15.339  39.826  1.00  0.00           C
ATOM   9550  C36 POPEY 443     132.801  15.059  40.565  1.00  0.00           C
ATOM   9553  C37 POPEY 443     132.831  13.679  41.215  1.00  0.00           C
ATOM   9556  C38 POPEY 443     134.251  13.219  41.595  1.00  0.00           C
ATOM   9559  C39 POPEY 443     134.201  11.979  42.486  1.00  0.00           C
ATOM   9562 0C31 POPEY 443     134.180  12.359  43.975  1.00  0.00           C
ATOM   9565 1C31 POPEY 443     133.820  11.179  44.875  1.00  0.00           C
ATOM   9568 2C31 POPEY 443     134.100  11.449  46.366  1.00  0.00           C
ATOM   9571 3C31 POPEY 443     133.111  12.409  47.035  1.00  0.00           C
ATOM   9574 4C31 POPEY 443     131.760  11.769  47.386  1.00  0.00           C
ATOM   9577 5C31 POPEY 443     130.781  12.759  48.025  1.00  0.00           C
ATOM   9580 6C31 POPEY 443     129.370  12.219  48.225  1.00  0.00           C
ATOM   9584  NH3 POPEZ 444      93.694  80.518  31.905  1.00  0.00           N
ATOM   9588  C12 POPEZ 444      94.734  81.309  31.146  1.00  0.00           C
ATOM   9591  C11 POPEZ 444      96.154  80.788  31.445  1.00  0.00           C
ATOM   9594  P   POPEZ 444      98.494  80.819  30.255  1.00  0.00           P
ATOM   9595  O13 POPEZ 444      98.394  79.388  30.666  1.00  0.00           O
ATOM   9596  O14 POPEZ 444      98.764  81.108  28.846  1.00  0.00           O
ATOM   9597  O11 POPEZ 444      99.583  81.519  31.156  1.00  0.00           O
ATOM   9598  O12 POPEZ 444      97.133  81.509  30.705  1.00  0.00           O
ATOM   9599  C1  POPEZ 444      99.504  81.708  32.556  1.00  0.00           C
ATOM   9602  C2  POPEZ 444     100.935  81.609  33.155  1.00  0.00           C
ATOM   9604  O21 POPEZ 444     100.914  81.799  34.585  1.00  0.00           O
ATOM   9605  C21 POPEZ 444     100.424  80.779  35.265  1.00  0.00           C
ATOM   9606  O22 POPEZ 444     100.033  79.719  34.795  1.00  0.00           O
ATOM   9607  C22 POPEZ 444     100.483  81.129  36.765  1.00  0.00           C
ATOM   9610  C3  POPEZ 444     101.854  82.659  32.455  1.00  0.00           C
ATOM   9613  O31 POPEZ 444     103.035  83.009  33.225  1.00  0.00           O
ATOM   9614  C31 POPEZ 444     102.834  83.998  34.105  1.00  0.00           C
ATOM   9615  O32 POPEZ 444     101.854  84.719  34.146  1.00  0.00           O
ATOM   9616  C32 POPEZ 444     103.953  83.998  35.146  1.00  0.00           C
ATOM   9619  C23 POPEZ 444      99.244  80.709  37.595  1.00  0.00           C
ATOM   9622  C24 POPEZ 444      98.473  81.889  38.205  1.00  0.00           C
ATOM   9625  C25 POPEZ 444      99.264  82.648  39.275  1.00  0.00           C
ATOM   9628  C26 POPEZ 444      98.383  83.589  40.105  1.00  0.00           C
ATOM   9631  C27 POPEZ 444      99.193  84.469  41.055  1.00  0.00           C
ATOM   9634  C28 POPEZ 444      98.294  85.399  41.885  1.00  0.00           C
ATOM   9637  C29 POPEZ 444      99.114  86.258  42.815  1.00  0.00           C
ATOM   9639 0C21 POPEZ 444      98.694  86.749  43.995  1.00  0.00           C
ATOM   9641 1C21 POPEZ 444      97.325  86.589  44.606  1.00  0.00           C
ATOM   9644 2C21 POPEZ 444      97.354  85.859  45.956  1.00  0.00           C
ATOM   9647 3C21 POPEZ 444      97.904  86.708  47.106  1.00  0.00           C
ATOM   9650 4C21 POPEZ 444      99.394  86.468  47.416  1.00  0.00           C
ATOM   9653 5C21 POPEZ 444      99.825  87.368  48.575  1.00  0.00           C
ATOM   9656 6C21 POPEZ 444     101.255  87.169  49.046  1.00  0.00           C
ATOM   9659 7C21 POPEZ 444     101.544  88.079  50.236  1.00  0.00           C
ATOM   9662 8C21 POPEZ 444     103.004  88.028  50.675  1.00  0.00           C
ATOM   9666  C33 POPEZ 444     103.694  82.949  36.245  1.00  0.00           C
ATOM   9669  C34 POPEZ 444     104.044  83.449  37.655  1.00  0.00           C
ATOM   9672  C35 POPEZ 444     103.543  82.479  38.736  1.00  0.00           C
ATOM   9675  C36 POPEZ 444     103.874  82.939  40.155  1.00  0.00           C
ATOM   9678  C37 POPEZ 444     103.223  82.018  41.195  1.00  0.00           C
ATOM   9681  C38 POPEZ 444     103.865  82.149  42.585  1.00  0.00           C
ATOM   9684  C39 POPEZ 444     103.004  81.559  43.706  1.00  0.00           C
ATOM   9687 0C31 POPEZ 444     101.824  82.468  44.086  1.00  0.00           C
ATOM   9690 1C31 POPEZ 444     100.914  81.839  45.146  1.00  0.00           C
ATOM   9693 2C31 POPEZ 444      99.695  82.708  45.485  1.00  0.00           C
ATOM   9696 3C31 POPEZ 444      98.643  81.969  46.326  1.00  0.00           C
ATOM   9699 4C31 POPEZ 444      99.145  81.579  47.725  1.00  0.00           C
ATOM   9702 5C31 POPEZ 444      98.165  80.679  48.475  1.00  0.00           C
ATOM   9705 6C31 POPEZ 444      98.734  80.138  49.785  1.00  0.00           C
ATOM   9709  NH3 POPEa 445      40.214 106.819  70.205  1.00  0.00           N
ATOM   9713  C12 POPEa 445      39.133 105.798  70.416  1.00  0.00           C
ATOM   9716  C11 POPEa 445      38.463 105.458  69.076  1.00  0.00           C
ATOM   9719  P   POPEa 445      36.133 104.579  69.906  1.00  0.00           P
ATOM   9720  O13 POPEa 445      36.354 104.488  71.366  1.00  0.00           O
ATOM   9721  O14 POPEa 445      35.443 105.759  69.326  1.00  0.00           O
ATOM   9722  O11 POPEa 445      35.394 103.279  69.376  1.00  0.00           O
ATOM   9723  O12 POPEa 445      37.543 104.378  69.215  1.00  0.00           O
ATOM   9724  C1  POPEa 445      35.604 102.988  67.986  1.00  0.00           C
ATOM   9727  C2  POPEa 445      34.994 101.619  67.625  1.00  0.00           C
ATOM   9729  O21 POPEa 445      35.753 101.029  66.535  1.00  0.00           O
ATOM   9730  C21 POPEa 445      35.624 101.579  65.346  1.00  0.00           C
ATOM   9731  O22 POPEa 445      34.894 102.508  65.065  1.00  0.00           O
ATOM   9732  C22 POPEa 445      36.654 100.989  64.385  1.00  0.00           C
ATOM   9735  C3  POPEa 445      33.453 101.759  67.396  1.00  0.00           C
ATOM   9738  O31 POPEa 445      32.953 100.749  66.515  1.00  0.00           O
ATOM   9739  C31 POPEa 445      32.904  99.538  67.025  1.00  0.00           C
ATOM   9740  O32 POPEa 445      33.203  99.208  68.166  1.00  0.00           O
ATOM   9741  C32 POPEa 445      32.503  98.568  65.925  1.00  0.00           C
ATOM   9744  C23 POPEa 445      36.973 102.079  63.345  1.00  0.00           C
ATOM   9747  C24 POPEa 445      37.924 101.689  62.215  1.00  0.00           C
ATOM   9750  C25 POPEa 445      38.064 102.878  61.265  1.00  0.00           C
ATOM   9753  C26 POPEa 445      38.793 102.598  59.956  1.00  0.00           C
ATOM   9756  C27 POPEa 445      39.363 103.888  59.366  1.00  0.00           C
ATOM   9759  C28 POPEa 445      39.924 103.729  57.945  1.00  0.00           C
ATOM   9762  C29 POPEa 445      38.863 103.769  56.875  1.00  0.00           C
ATOM   9764 0C21 POPEa 445      39.043 103.349  55.616  1.00  0.00           C
ATOM   9766 1C21 POPEa 445      40.364 102.869  55.065  1.00  0.00           C
ATOM   9769 2C21 POPEa 445      40.504 103.119  53.545  1.00  0.00           C
ATOM   9772 3C21 POPEa 445      41.983 103.149  53.146  1.00  0.00           C
ATOM   9775 4C21 POPEa 445      42.203 103.288  51.635  1.00  0.00           C
ATOM   9778 5C21 POPEa 445      43.703 103.359  51.306  1.00  0.00           C
ATOM   9781 6C21 POPEa 445      43.984 103.459  49.805  1.00  0.00           C
ATOM   9784 7C21 POPEa 445      45.483 103.389  49.495  1.00  0.00           C
ATOM   9787 8C21 POPEa 445      45.784 103.359  47.995  1.00  0.00           C
ATOM   9791  C33 POPEa 445      31.414  99.138  64.985  1.00  0.00           C
ATOM   9794  C34 POPEa 445      31.444  98.438  63.625  1.00  0.00           C
ATOM   9797  C35 POPEa 445      30.854  97.029  63.666  1.00  0.00           C
ATOM   9800  C36 POPEa 445      31.223  96.248  62.406  1.00  0.00           C
ATOM   9803  C37 POPEa 445      30.094  95.318  61.965  1.00  0.00           C
ATOM   9806  C38 POPEa 445      30.343  94.719  60.576  1.00  0.00           C
ATOM   9809  C39 POPEa 445      29.053  94.149  59.986  1.00  0.00           C
ATOM   9812 0C31 POPEa 445      29.093  93.988  58.456  1.00  0.00           C
ATOM   9815 1C31 POPEa 445      30.094  92.918  57.995  1.00  0.00           C
ATOM   9818 2C31 POPEa 445      29.814  92.468  56.556  1.00  0.00           C
ATOM   9821 3C31 POPEa 445      30.714  91.309  56.136  1.00  0.00           C
ATOM   9824 4C31 POPEa 445      30.363  90.768  54.746  1.00  0.00           C
ATOM   9827 5C31 POPEa 445      31.334  89.669  54.296  1.00  0.00           C
ATOM   9830 6C31 POPEa 445      30.914  88.968  53.006  1.00  0.00           C
ATOM   9834  NH3 POPEb 446      12.234  81.609  71.146  1.00  0.00           N
ATOM   9838  C12 POPEb 446      12.364  82.899  71.876  1.00  0.00           C
ATOM   9841  C11 POPEb 446      11.524  83.988  71.215  1.00  0.00           C
ATOM   9844  P   POPEb 446      13.033  86.048  71.585  1.00  0.00           P
ATOM   9845  O13 POPEb 446      13.664  86.539  72.826  1.00  0.00           O
ATOM   9846  O14 POPEb 446      13.933  85.348  70.646  1.00  0.00           O
ATOM   9847  O11 POPEb 446      12.444  87.349  70.906  1.00  0.00           O
ATOM   9848  O12 POPEb 446      11.723  85.218  71.896  1.00  0.00           O
ATOM   9849  C1  POPEb 446      12.323  87.529  69.495  1.00  0.00           C
ATOM   9852  C2  POPEb 446      10.854  87.399  69.015  1.00  0.00           C
ATOM   9854  O21 POPEb 446      10.604  88.158  67.805  1.00  0.00           O
ATOM   9855  C21 POPEb 446      11.294  87.799  66.725  1.00  0.00           C
ATOM   9856  O22 POPEb 446      12.084  86.869  66.675  1.00  0.00           O
ATOM   9857  C22 POPEb 446      11.014  88.739  65.565  1.00  0.00           C
ATOM   9860  C3  POPEb 446       9.823  87.899  70.065  1.00  0.00           C
ATOM   9863  O31 POPEb 446       8.494  87.508  69.656  1.00  0.00           O
ATOM   9864  C31 POPEb 446       7.803  86.729  70.475  1.00  0.00           C
ATOM   9865  O32 POPEb 446       8.043  86.528  71.646  1.00  0.00           O
ATOM   9866  C32 POPEb 446       6.753  85.999  69.656  1.00  0.00           C
ATOM   9869  C23 POPEb 446      11.833  88.349  64.315  1.00  0.00           C
ATOM   9872  C24 POPEb 446      11.774  89.359  63.165  1.00  0.00           C
ATOM   9875  C25 POPEb 446      10.504  89.329  62.315  1.00  0.00           C
ATOM   9878  C26 POPEb 446      10.343  88.089  61.416  1.00  0.00           C
ATOM   9881  C27 POPEb 446       9.393  88.369  60.245  1.00  0.00           C
ATOM   9884  C28 POPEb 446       8.943  87.099  59.506  1.00  0.00           C
ATOM   9887  C29 POPEb 446       8.444  87.259  58.085  1.00  0.00           C
ATOM   9889 0C21 POPEb 446       7.654  88.209  57.546  1.00  0.00           C
ATOM   9891 1C21 POPEb 446       6.964  89.378  58.205  1.00  0.00           C
ATOM   9894 2C21 POPEb 446       7.593  90.729  57.806  1.00  0.00           C
ATOM   9897 3C21 POPEb 446       7.614  90.999  56.296  1.00  0.00           C
ATOM   9900 4C21 POPEb 446       8.024  92.438  55.956  1.00  0.00           C
ATOM   9903 5C21 POPEb 446       8.254  92.659  54.455  1.00  0.00           C
ATOM   9906 6C21 POPEb 446       8.584  94.119  54.135  1.00  0.00           C
ATOM   9909 7C21 POPEb 446       8.853  94.348  52.646  1.00  0.00           C
ATOM   9912 8C21 POPEb 446       9.053  95.819  52.305  1.00  0.00           C
ATOM   9916  C33 POPEb 446       5.793  86.959  68.925  1.00  0.00           C
ATOM   9919  C34 POPEb 446       5.203  86.388  67.625  1.00  0.00           C
ATOM   9922  C35 POPEb 446       6.223  85.919  66.576  1.00  0.00           C
ATOM   9925  C36 POPEb 446       5.683  86.038  65.135  1.00  0.00           C
ATOM   9928  C37 POPEb 446       5.643  87.489  64.626  1.00  0.00           C
ATOM   9931  C38 POPEb 446       4.683  87.718  63.446  1.00  0.00           C
ATOM   9934  C39 POPEb 446       5.124  87.109  62.105  1.00  0.00           C
ATOM   9937 0C31 POPEb 446       4.463  85.768  61.756  1.00  0.00           C
ATOM   9940 1C31 POPEb 446       4.453  85.499  60.245  1.00  0.00           C
ATOM   9943 2C31 POPEb 446       4.073  84.049  59.896  1.00  0.00           C
ATOM   9946 3C31 POPEb 446       4.193  83.699  58.405  1.00  0.00           C
ATOM   9949 4C31 POPEb 446       3.023  84.199  57.535  1.00  0.00           C
ATOM   9952 5C31 POPEb 446       3.013  83.519  56.156  1.00  0.00           C
ATOM   9955 6C31 POPEb 446       1.913  84.039  55.225  1.00  0.00           C
ATOM   9959  NH3 POPEc 447      70.464  54.378  26.595  1.00  0.00           N
ATOM   9963  C12 POPEc 447      69.053  54.248  27.006  1.00  0.00           C
ATOM   9966  C11 POPEc 447      68.123  54.809  25.945  1.00  0.00           C
ATOM   9969  P   POPEc 447      65.553  55.189  25.865  1.00  0.00           P
ATOM   9970  O13 POPEc 447      64.473  54.949  26.855  1.00  0.00           O
ATOM   9971  O14 POPEc 447      65.453  54.539  24.545  1.00  0.00           O
ATOM   9972  O11 POPEc 447      65.764  56.739  25.685  1.00  0.00           O
ATOM   9973  O12 POPEc 447      66.863  54.709  26.546  1.00  0.00           O
ATOM   9974  C1  POPEc 447      65.464  57.659  26.746  1.00  0.00           C
ATOM   9977  C2  POPEc 447      66.714  57.939  27.615  1.00  0.00           C
ATOM   9979  O21 POPEc 447      66.224  58.459  28.846  1.00  0.00           O
ATOM   9980  C21 POPEc 447      66.924  58.208  29.925  1.00  0.00           C
ATOM   9981  O22 POPEc 447      67.973  57.589  30.005  1.00  0.00           O
ATOM   9982  C22 POPEc 447      66.263  58.998  31.055  1.00  0.00           C
ATOM   9985  C3  POPEc 447      67.644  58.959  26.905  1.00  0.00           C
ATOM   9988  O31 POPEc 447      69.013  58.919  27.375  1.00  0.00           O
ATOM   9989  C31 POPEc 447      69.314  59.809  28.326  1.00  0.00           C
ATOM   9990  O32 POPEc 447      68.523  60.568  28.855  1.00  0.00           O
ATOM   9991  C32 POPEc 447      70.794  59.709  28.646  1.00  0.00           C
ATOM   9994  C23 POPEc 447      66.284  58.268  32.406  1.00  0.00           C
ATOM   9997  C24 POPEc 447      67.483  58.608  33.306  1.00  0.00           C
ATOM  10000  C25 POPEc 447      67.263  57.989  34.686  1.00  0.00           C
ATOM  10003  C26 POPEc 447      68.244  58.389  35.795  1.00  0.00           C
ATOM  10006  C27 POPEc 447      67.943  57.608  37.085  1.00  0.00           C
ATOM  10009  C28 POPEc 447      68.583  58.229  38.335  1.00  0.00           C
ATOM  10012  C29 POPEc 447      68.174  57.499  39.595  1.00  0.00           C
ATOM  10014 0C21 POPEc 447      68.943  56.759  40.406  1.00  0.00           C
ATOM  10016 1C21 POPEc 447      70.424  56.459  40.256  1.00  0.00           C
ATOM  10019 2C21 POPEc 447      71.254  56.939  41.455  1.00  0.00           C
ATOM  10022 3C21 POPEc 447      71.333  58.469  41.546  1.00  0.00           C
ATOM  10025 4C21 POPEc 447      72.203  58.979  42.705  1.00  0.00           C
ATOM  10028 5C21 POPEc 447      71.624  58.749  44.105  1.00  0.00           C
ATOM  10031 6C21 POPEc 447      72.453  59.489  45.166  1.00  0.00           C
ATOM  10034 7C21 POPEc 447      71.895  59.359  46.576  1.00  0.00           C
ATOM  10037 8C21 POPEc 447      72.623  60.248  47.585  1.00  0.00           C
ATOM  10041  C33 POPEc 447      71.294  60.908  29.486  1.00  0.00           C
ATOM  10044  C34 POPEc 447      71.023  60.778  30.996  1.00  0.00           C
ATOM  10047  C35 POPEc 447      69.794  61.549  31.515  1.00  0.00           C
ATOM  10050  C36 POPEc 447      70.093  62.319  32.806  1.00  0.00           C
ATOM  10053  C37 POPEc 447      69.093  63.439  33.115  1.00  0.00           C
ATOM  10056  C38 POPEc 447      67.763  63.009  33.776  1.00  0.00           C
ATOM  10059  C39 POPEc 447      67.723  63.229  35.306  1.00  0.00           C
ATOM  10062 0C31 POPEc 447      66.333  63.659  35.795  1.00  0.00           C
ATOM  10065 1C31 POPEc 447      66.333  64.299  37.196  1.00  0.00           C
ATOM  10068 2C31 POPEc 447      65.053  65.108  37.455  1.00  0.00           C
ATOM  10071 3C31 POPEc 447      64.924  65.599  38.896  1.00  0.00           C
ATOM  10074 4C31 POPEc 447      63.664  66.469  39.096  1.00  0.00           C
ATOM  10077 5C31 POPEc 447      63.654  67.138  40.476  1.00  0.00           C
ATOM  10080 6C31 POPEc 447      62.443  68.029  40.736  1.00  0.00           C
ATOM  10084  NH3 POPEd 448      47.883  -1.438  28.375  1.00  0.00           N
ATOM  10088  C12 POPEd 448      46.983  -0.271  28.705  1.00  0.00           C
ATOM  10091  C11 POPEd 448      47.354   0.939  27.835  1.00  0.00           C
ATOM  10094  P   POPEd 448      46.933   3.509  27.906  1.00  0.00           P
ATOM  10095  O13 POPEd 448      45.784   4.339  27.526  1.00  0.00           O
ATOM  10096  O14 POPEd 448      48.133   3.569  27.035  1.00  0.00           O
ATOM  10097  O11 POPEd 448      47.404   3.909  29.365  1.00  0.00           O
ATOM  10098  O12 POPEd 448      46.434   2.009  28.066  1.00  0.00           O
ATOM  10099  C1  POPEd 448      47.253   3.069  30.506  1.00  0.00           C
ATOM  10102  C2  POPEd 448      45.913   3.299  31.236  1.00  0.00           C
ATOM  10104  O21 POPEd 448      46.104   4.259  32.295  1.00  0.00           O
ATOM  10105  C21 POPEd 448      46.053   5.559  31.995  1.00  0.00           C
ATOM  10106  O22 POPEd 448      45.613   6.029  30.956  1.00  0.00           O
ATOM  10107  C22 POPEd 448      46.564   6.389  33.195  1.00  0.00           C
ATOM  10110  C3  POPEd 448      45.374   1.929  31.795  1.00  0.00           C
ATOM  10113  O31 POPEd 448      46.364   1.099  32.476  1.00  0.00           O
ATOM  10114  C31 POPEd 448      46.374   1.219  33.806  1.00  0.00           C
ATOM  10115  O32 POPEd 448      45.714   2.049  34.416  1.00  0.00           O
ATOM  10116  C32 POPEd 448      47.253   0.209  34.535  1.00  0.00           C
ATOM  10119  C23 POPEd 448      47.174   5.519  34.315  1.00  0.00           C
ATOM  10122  C24 POPEd 448      47.734   6.179  35.595  1.00  0.00           C
ATOM  10125  C25 POPEd 448      48.424   5.089  36.456  1.00  0.00           C
ATOM  10128  C26 POPEd 448      48.104   5.099  37.955  1.00  0.00           C
ATOM  10131  C27 POPEd 448      48.854   6.169  38.765  1.00  0.00           C
ATOM  10134  C28 POPEd 448      48.643   6.029  40.296  1.00  0.00           C
ATOM  10137  C29 POPEd 448      47.203   6.239  40.675  1.00  0.00           C
ATOM  10139 0C21 POPEd 448      46.703   6.979  41.686  1.00  0.00           C
ATOM  10141 1C21 POPEd 448      47.463   7.729  42.745  1.00  0.00           C
ATOM  10144 2C21 POPEd 448      46.484   8.099  43.866  1.00  0.00           C
ATOM  10147 3C21 POPEd 448      47.144   8.649  45.135  1.00  0.00           C
ATOM  10150 4C21 POPEd 448      46.094   9.189  46.115  1.00  0.00           C
ATOM  10153 5C21 POPEd 448      46.604   9.339  47.565  1.00  0.00           C
ATOM  10156 6C21 POPEd 448      46.403   8.059  48.385  1.00  0.00           C
ATOM  10159 7C21 POPEd 448      46.824   8.209  49.855  1.00  0.00           C
ATOM  10162 8C21 POPEd 448      46.463   6.999  50.725  1.00  0.00           C
ATOM  10166  C33 POPEd 448      48.183   0.959  35.525  1.00  0.00           C
ATOM  10169  C34 POPEd 448      48.513   0.269  36.855  1.00  0.00           C
ATOM  10172  C35 POPEd 448      48.984   1.329  37.866  1.00  0.00           C
ATOM  10175  C36 POPEd 448      49.733   0.769  39.076  1.00  0.00           C
ATOM  10178  C37 POPEd 448      49.883   1.829  40.186  1.00  0.00           C
ATOM  10181  C38 POPEd 448      51.003   1.509  41.186  1.00  0.00           C
ATOM  10184  C39 POPEd 448      50.814   0.159  41.875  1.00  0.00           C
ATOM  10187 0C31 POPEd 448      51.964  -0.181  42.836  1.00  0.00           C
ATOM  10190 1C31 POPEd 448      51.733  -1.518  43.555  1.00  0.00           C
ATOM  10193 2C31 POPEd 448      50.644  -1.448  44.635  1.00  0.00           C
ATOM  10196 3C31 POPEd 448      51.213  -1.098  46.016  1.00  0.00           C
ATOM  10199 4C31 POPEd 448      50.133  -1.038  47.106  1.00  0.00           C
ATOM  10202 5C31 POPEd 448      50.744  -0.948  48.505  1.00  0.00           C
ATOM  10205 6C31 POPEd 448      49.733  -1.128  49.646  1.00  0.00           C
ATOM  10209  NH3 POPEe 449      37.003 105.059  29.295  1.00  0.00           N
ATOM  10213  C12 POPEe 449      36.983 106.348  30.076  1.00  0.00           C
ATOM  10216  C11 POPEe 449      35.883 107.279  29.545  1.00  0.00           C
ATOM  10219  P   POPEe 449      36.664 109.569  30.585  1.00  0.00           P
ATOM  10220  O13 POPEe 449      37.894 109.278  29.825  1.00  0.00           O
ATOM  10221  O14 POPEe 449      36.003 110.838  30.306  1.00  0.00           O
ATOM  10222  O11 POPEe 449      37.014 109.529  32.116  1.00  0.00           O
ATOM  10223  O12 POPEe 449      35.654 108.369  30.426  1.00  0.00           O
ATOM  10224  C1  POPEe 449      37.984 110.418  32.686  1.00  0.00           C
ATOM  10227  C2  POPEe 449      37.564 110.788  34.125  1.00  0.00           C
ATOM  10229  O21 POPEe 449      38.494 111.749  34.675  1.00  0.00           O
ATOM  10230  C21 POPEe 449      38.113 113.018  34.595  1.00  0.00           C
ATOM  10231  O22 POPEe 449      37.163 113.428  33.945  1.00  0.00           O
ATOM  10232  C22 POPEe 449      39.043 113.879  35.445  1.00  0.00           C
ATOM  10235  C3  POPEe 449      37.534 109.488  34.995  1.00  0.00           C
ATOM  10238  O31 POPEe 449      37.373 109.779  36.396  1.00  0.00           O
ATOM  10239  C31 POPEe 449      38.483 110.049  37.066  1.00  0.00           C
ATOM  10240  O32 POPEe 449      39.624 109.879  36.675  1.00  0.00           O
ATOM  10241  C32 POPEe 449      38.093 110.698  38.385  1.00  0.00           C
ATOM  10244  C23 POPEe 449      38.863 115.409  35.215  1.00  0.00           C
ATOM  10247  C24 POPEe 449      37.964 116.139  36.226  1.00  0.00           C
ATOM  10250  C25 POPEe 449      38.293 117.638  36.236  1.00  0.00           C
ATOM  10253  C26 POPEe 449      37.223 118.529  36.885  1.00  0.00           C
ATOM  10256  C27 POPEe 449      37.314 118.599  38.425  1.00  0.00           C
ATOM  10259  C28 POPEe 449      36.064 119.189  39.105  1.00  0.00           C
ATOM  10262  C29 POPEe 449      35.694 120.569  38.615  1.00  0.00           C
ATOM  10264 0C21 POPEe 449      34.983 121.509  39.265  1.00  0.00           C
ATOM  10266 1C21 POPEe 449      34.354 121.409  40.635  1.00  0.00           C
ATOM  10269 2C21 POPEe 449      32.824 121.579  40.555  1.00  0.00           C
ATOM  10272 3C21 POPEe 449      32.183 121.969  41.896  1.00  0.00           C
ATOM  10275 4C21 POPEe 449      30.693 122.339  41.765  1.00  0.00           C
ATOM  10278 5C21 POPEe 449      29.773 121.129  41.616  1.00  0.00           C
ATOM  10281 6C21 POPEe 449      28.403 121.498  41.026  1.00  0.00           C
ATOM  10284 7C21 POPEe 449      27.543 120.259  40.725  1.00  0.00           C
ATOM  10287 8C21 POPEe 449      26.233 120.619  40.026  1.00  0.00           C
ATOM  10291  C33 POPEe 449      39.293 111.428  38.986  1.00  0.00           C
ATOM  10294  C34 POPEe 449      38.874 112.339  40.135  1.00  0.00           C
ATOM  10297  C35 POPEe 449      39.904 113.449  40.385  1.00  0.00           C
ATOM  10300  C36 POPEe 449      39.264 114.558  41.195  1.00  0.00           C
ATOM  10303  C37 POPEe 449      40.033 115.878  41.156  1.00  0.00           C
ATOM  10306  C38 POPEe 449      39.413 116.869  42.135  1.00  0.00           C
ATOM  10309  C39 POPEe 449      40.114 116.819  43.496  1.00  0.00           C
ATOM  10312 0C31 POPEe 449      41.154 117.929  43.596  1.00  0.00           C
ATOM  10315 1C31 POPEe 449      42.084 117.848  44.805  1.00  0.00           C
ATOM  10318 2C31 POPEe 449      43.004 119.079  44.895  1.00  0.00           C
ATOM  10321 3C31 POPEe 449      43.924 118.998  46.115  1.00  0.00           C
ATOM  10324 4C31 POPEe 449      45.023 120.059  46.136  1.00  0.00           C
ATOM  10327 5C31 POPEe 449      46.043 119.818  47.266  1.00  0.00           C
ATOM  10330 6C31 POPEe 449      45.434 119.919  48.666  1.00  0.00           C
ATOM  10334  NH3 POPEf 450      98.704  36.089  30.325  1.00  0.00           N
ATOM  10338  C12 POPEf 450      97.575  35.619  29.445  1.00  0.00           C
ATOM  10341  C11 POPEf 450      97.484  34.099  29.265  1.00  0.00           C
ATOM  10344  P   POPEf 450      95.105  33.079  29.525  1.00  0.00           P
ATOM  10345  O13 POPEf 450      93.725  33.459  29.116  1.00  0.00           O
ATOM  10346  O14 POPEf 450      95.395  31.629  29.486  1.00  0.00           O
ATOM  10347  O11 POPEf 450      95.464  33.569  30.965  1.00  0.00           O
ATOM  10348  O12 POPEf 450      96.215  33.799  28.675  1.00  0.00           O
ATOM  10349  C1  POPEf 450      94.734  34.448  31.775  1.00  0.00           C
ATOM  10352  C2  POPEf 450      95.553  34.719  33.065  1.00  0.00           C
ATOM  10354  O21 POPEf 450      95.334  33.709  34.085  1.00  0.00           O
ATOM  10355  C21 POPEf 450      94.163  33.719  34.686  1.00  0.00           C
ATOM  10356  O22 POPEf 450      93.184  34.349  34.326  1.00  0.00           O
ATOM  10357  C22 POPEf 450      94.174  32.779  35.886  1.00  0.00           C
ATOM  10360  C3  POPEf 450      95.334  36.179  33.576  1.00  0.00           C
ATOM  10363  O31 POPEf 450      95.734  36.299  34.945  1.00  0.00           O
ATOM  10364  C31 POPEf 450      95.604  37.499  35.486  1.00  0.00           C
ATOM  10365  O32 POPEf 450      95.633  38.569  34.916  1.00  0.00           O
ATOM  10366  C32 POPEf 450      95.343  37.259  36.986  1.00  0.00           C
ATOM  10369  C23 POPEf 450      92.803  32.839  36.616  1.00  0.00           C
ATOM  10372  C24 POPEf 450      92.654  31.789  37.715  1.00  0.00           C
ATOM  10375  C25 POPEf 450      92.715  32.349  39.155  1.00  0.00           C
ATOM  10378  C26 POPEf 450      91.514  33.239  39.525  1.00  0.00           C
ATOM  10381  C27 POPEf 450      91.474  33.599  41.026  1.00  0.00           C
ATOM  10384  C28 POPEf 450      90.285  32.979  41.785  1.00  0.00           C
ATOM  10387  C29 POPEf 450      90.294  33.409  43.225  1.00  0.00           C
ATOM  10389 0C21 POPEf 450      89.653  32.839  44.265  1.00  0.00           C
ATOM  10391 1C21 POPEf 450      88.764  31.608  44.235  1.00  0.00           C
ATOM  10394 2C21 POPEf 450      89.044  30.709  45.455  1.00  0.00           C
ATOM  10397 3C21 POPEf 450      88.064  29.539  45.585  1.00  0.00           C
ATOM  10400 4C21 POPEf 450      88.263  28.759  46.896  1.00  0.00           C
ATOM  10403 5C21 POPEf 450      87.533  27.409  46.955  1.00  0.00           C
ATOM  10406 6C21 POPEf 450      86.034  27.489  46.675  1.00  0.00           C
ATOM  10409 7C21 POPEf 450      85.343  26.119  46.765  1.00  0.00           C
ATOM  10412 8C21 POPEf 450      83.974  26.089  46.086  1.00  0.00           C
ATOM  10416  C33 POPEf 450      94.244  38.109  37.655  1.00  0.00           C
ATOM  10419  C34 POPEf 450      93.773  37.499  38.995  1.00  0.00           C
ATOM  10422  C35 POPEf 450      94.904  36.889  39.836  1.00  0.00           C
ATOM  10425  C36 POPEf 450      94.453  36.259  41.156  1.00  0.00           C
ATOM  10428  C37 POPEf 450      95.523  35.309  41.726  1.00  0.00           C
ATOM  10431  C38 POPEf 450      95.313  34.919  43.195  1.00  0.00           C
ATOM  10434  C39 POPEf 450      95.395  36.119  44.146  1.00  0.00           C
ATOM  10437 0C31 POPEf 450      95.914  35.739  45.535  1.00  0.00           C
ATOM  10440 1C31 POPEf 450      95.805  36.889  46.535  1.00  0.00           C
ATOM  10443 2C31 POPEf 450      96.404  36.509  47.896  1.00  0.00           C
ATOM  10446 3C31 POPEf 450      96.023  37.479  49.025  1.00  0.00           C
ATOM  10449 4C31 POPEf 450      96.674  37.108  50.366  1.00  0.00           C
ATOM  10452 5C31 POPEf 450      97.584  38.209  50.926  1.00  0.00           C
ATOM  10455 6C31 POPEf 450      98.314  37.799  52.206  1.00  0.00           C
ATOM  10459  NH3 POPEg 451      17.734 120.409  70.876  1.00  0.00           N
ATOM  10463  C12 POPEg 451      18.823 120.589  71.906  1.00  0.00           C
ATOM  10466  C11 POPEg 451      18.783 121.948  72.656  1.00  0.00           C
ATOM  10469  P   POPEg 451      17.494 123.939  71.525  1.00  0.00           P
ATOM  10470  O13 POPEg 451      16.373 123.009  71.695  1.00  0.00           O
ATOM  10471  O14 POPEg 451      17.564 125.189  72.305  1.00  0.00           O
ATOM  10472  O11 POPEg 451      17.573 124.278  69.995  1.00  0.00           O
ATOM  10473  O12 POPEg 451      18.823 123.098  71.785  1.00  0.00           O
ATOM  10474  C1  POPEg 451      18.413 125.309  69.465  1.00  0.00           C
ATOM  10477  C2  POPEg 451      19.404 124.739  68.415  1.00  0.00           C
ATOM  10479  O21 POPEg 451      19.043 125.189  67.086  1.00  0.00           O
ATOM  10480  C21 POPEg 451      20.013 125.798  66.425  1.00  0.00           C
ATOM  10481  O22 POPEg 451      21.043 126.218  66.906  1.00  0.00           O
ATOM  10482  C22 POPEg 451      19.654 125.869  64.945  1.00  0.00           C
ATOM  10485  C3  POPEg 451      19.333 123.189  68.436  1.00  0.00           C
ATOM  10488  O31 POPEg 451      20.254 122.559  67.515  1.00  0.00           O
ATOM  10489  C31 POPEg 451      20.094 121.229  67.576  1.00  0.00           C
ATOM  10490  O32 POPEg 451      19.354 120.658  68.365  1.00  0.00           O
ATOM  10491  C32 POPEg 451      20.903 120.589  66.465  1.00  0.00           C
ATOM  10494  C23 POPEg 451      20.744 126.619  64.155  1.00  0.00           C
ATOM  10497  C24 POPEg 451      20.593 126.439  62.645  1.00  0.00           C
ATOM  10500  C25 POPEg 451      21.564 127.318  61.875  1.00  0.00           C
ATOM  10503  C26 POPEg 451      21.853 126.819  60.455  1.00  0.00           C
ATOM  10506  C27 POPEg 451      22.994 127.619  59.815  1.00  0.00           C
ATOM  10509  C28 POPEg 451      23.494 126.979  58.516  1.00  0.00           C
ATOM  10512  C29 POPEg 451      24.764 127.648  58.046  1.00  0.00           C
ATOM  10514 0C21 POPEg 451      25.553 127.139  57.085  1.00  0.00           C
ATOM  10516 1C21 POPEg 451      25.234 125.889  56.315  1.00  0.00           C
ATOM  10519 2C21 POPEg 451      26.193 125.698  55.125  1.00  0.00           C
ATOM  10522 3C21 POPEg 451      26.084 126.819  54.086  1.00  0.00           C
ATOM  10525 4C21 POPEg 451      27.083 126.668  52.936  1.00  0.00           C
ATOM  10528 5C21 POPEg 451      26.654 125.668  51.855  1.00  0.00           C
ATOM  10531 6C21 POPEg 451      27.603 125.749  50.666  1.00  0.00           C
ATOM  10534 7C21 POPEg 451      27.013 125.218  49.366  1.00  0.00           C
ATOM  10537 8C21 POPEg 451      27.963 125.429  48.186  1.00  0.00           C
ATOM  10541  C33 POPEg 451      20.514 119.109  66.296  1.00  0.00           C
ATOM  10544  C34 POPEg 451      21.033 118.478  64.995  1.00  0.00           C
ATOM  10547  C35 POPEg 451      20.414 119.039  63.706  1.00  0.00           C
ATOM  10550  C36 POPEg 451      18.914 118.739  63.565  1.00  0.00           C
ATOM  10553  C37 POPEg 451      18.363 119.249  62.225  1.00  0.00           C
ATOM  10556  C38 POPEg 451      16.913 118.828  61.965  1.00  0.00           C
ATOM  10559  C39 POPEg 451      16.333 119.529  60.725  1.00  0.00           C
ATOM  10562 0C31 POPEg 451      14.984 118.958  60.265  1.00  0.00           C
ATOM  10565 1C31 POPEg 451      14.484 119.699  59.015  1.00  0.00           C
ATOM  10568 2C31 POPEg 451      13.074 119.268  58.586  1.00  0.00           C
ATOM  10571 3C31 POPEg 451      12.573 119.928  57.295  1.00  0.00           C
ATOM  10574 4C31 POPEg 451      12.853 121.439  57.155  1.00  0.00           C
ATOM  10577 5C31 POPEg 451      12.234 122.318  58.246  1.00  0.00           C
ATOM  10580 6C31 POPEg 451      12.553 123.809  58.056  1.00  0.00           C
ATOM  10584  NH3 POPEh 452      90.434  93.748  73.986  1.00  0.00           N
ATOM  10588  C12 POPEh 452      89.074  94.359  73.896  1.00  0.00           C
ATOM  10591  C11 POPEh 452      88.473  94.658  75.275  1.00  0.00           C
ATOM  10594  P   POPEh 452      85.903  94.159  75.226  1.00  0.00           P
ATOM  10595  O13 POPEh 452      84.704  94.968  74.936  1.00  0.00           O
ATOM  10596  O14 POPEh 452      85.994  93.399  76.486  1.00  0.00           O
ATOM  10597  O11 POPEh 452      86.194  93.229  73.976  1.00  0.00           O
ATOM  10598  O12 POPEh 452      87.144  95.129  75.125  1.00  0.00           O
ATOM  10599  C1  POPEh 452      85.203  92.759  73.056  1.00  0.00           C
ATOM  10602  C2  POPEh 452      85.224  93.568  71.725  1.00  0.00           C
ATOM  10604  O21 POPEh 452      84.324  93.009  70.745  1.00  0.00           O
ATOM  10605  C21 POPEh 452      84.723  92.119  69.875  1.00  0.00           C
ATOM  10606  O22 POPEh 452      85.805  91.568  69.815  1.00  0.00           O
ATOM  10607  C22 POPEh 452      83.604  91.819  68.875  1.00  0.00           C
ATOM  10610  C3  POPEh 452      86.684  93.809  71.245  1.00  0.00           C
ATOM  10613  O31 POPEh 452      86.773  94.359  69.896  1.00  0.00           O
ATOM  10614  C31 POPEh 452      87.023  95.668  69.885  1.00  0.00           C
ATOM  10615  O32 POPEh 452      86.964  96.398  70.845  1.00  0.00           O
ATOM  10616  C32 POPEh 452      87.494  96.089  68.495  1.00  0.00           C
ATOM  10619  C23 POPEh 452      83.913  92.209  67.406  1.00  0.00           C
ATOM  10622  C24 POPEh 452      83.154  91.299  66.425  1.00  0.00           C
ATOM  10625  C25 POPEh 452      83.324  91.689  64.945  1.00  0.00           C
ATOM  10628  C26 POPEh 452      83.064  90.509  63.995  1.00  0.00           C
ATOM  10631  C27 POPEh 452      82.755  90.959  62.556  1.00  0.00           C
ATOM  10634  C28 POPEh 452      82.533  89.809  61.535  1.00  0.00           C
ATOM  10637  C29 POPEh 452      83.773  88.988  61.285  1.00  0.00           C
ATOM  10639 0C21 POPEh 452      84.063  88.329  60.145  1.00  0.00           C
ATOM  10641 1C21 POPEh 452      83.234  88.249  58.885  1.00  0.00           C
ATOM  10644 2C21 POPEh 452      83.995  88.879  57.705  1.00  0.00           C
ATOM  10647 3C21 POPEh 452      83.494  88.449  56.315  1.00  0.00           C
ATOM  10650 4C21 POPEh 452      84.593  88.699  55.275  1.00  0.00           C
ATOM  10653 5C21 POPEh 452      84.184  88.469  53.815  1.00  0.00           C
ATOM  10656 6C21 POPEh 452      85.285  88.928  52.845  1.00  0.00           C
ATOM  10659 7C21 POPEh 452      84.854  88.909  51.375  1.00  0.00           C
ATOM  10662 8C21 POPEh 452      85.994  89.278  50.415  1.00  0.00           C
ATOM  10666  C33 POPEh 452      88.494  95.098  67.855  1.00  0.00           C
ATOM  10669  C34 POPEh 452      89.555  95.768  66.975  1.00  0.00           C
ATOM  10672  C35 POPEh 452      89.014  96.738  65.906  1.00  0.00           C
ATOM  10675  C36 POPEh 452      88.494  96.029  64.646  1.00  0.00           C
ATOM  10678  C37 POPEh 452      88.263  97.029  63.506  1.00  0.00           C
ATOM  10681  C38 POPEh 452      88.324  96.388  62.105  1.00  0.00           C
ATOM  10684  C39 POPEh 452      87.284  95.289  61.885  1.00  0.00           C
ATOM  10687 0C31 POPEh 452      87.433  94.639  60.506  1.00  0.00           C
ATOM  10690 1C31 POPEh 452      86.374  93.559  60.256  1.00  0.00           C
ATOM  10693 2C31 POPEh 452      86.584  92.809  58.925  1.00  0.00           C
ATOM  10696 3C31 POPEh 452      86.344  93.699  57.695  1.00  0.00           C
ATOM  10699 4C31 POPEh 452      86.614  92.979  56.366  1.00  0.00           C
ATOM  10702 5C31 POPEh 452      86.523  93.928  55.166  1.00  0.00           C
ATOM  10705 6C31 POPEh 452      86.714  93.249  53.806  1.00  0.00           C
ATOM  10709  NH3 POPEi 453      57.643  43.839  27.425  1.00  0.00           N
ATOM  10713  C12 POPEi 453      56.743  44.658  26.525  1.00  0.00           C
ATOM  10716  C11 POPEi 453      57.285  46.069  26.256  1.00  0.00           C
ATOM  10719  P   POPEi 453      55.304  47.699  25.785  1.00  0.00           P
ATOM  10720  O13 POPEi 453      55.953  48.719  26.645  1.00  0.00           O
ATOM  10721  O14 POPEi 453      54.494  48.149  24.636  1.00  0.00           O
ATOM  10722  O11 POPEi 453      54.404  46.748  26.656  1.00  0.00           O
ATOM  10723  O12 POPEi 453      56.424  46.709  25.296  1.00  0.00           O
ATOM  10724  C1  POPEi 453      53.513  47.358  27.596  1.00  0.00           C
ATOM  10727  C2  POPEi 453      54.064  47.219  29.015  1.00  0.00           C
ATOM  10729  O21 POPEi 453      53.465  46.069  29.605  1.00  0.00           O
ATOM  10730  C21 POPEi 453      54.223  45.059  29.906  1.00  0.00           C
ATOM  10731  O22 POPEi 453      55.413  44.939  29.696  1.00  0.00           O
ATOM  10732  C22 POPEi 453      53.343  44.038  30.615  1.00  0.00           C
ATOM  10735  C3  POPEi 453      53.654  48.449  29.865  1.00  0.00           C
ATOM  10738  O31 POPEi 453      53.913  48.189  31.255  1.00  0.00           O
ATOM  10739  C31 POPEi 453      53.783  49.269  32.015  1.00  0.00           C
ATOM  10740  O32 POPEi 453      53.543  50.399  31.606  1.00  0.00           O
ATOM  10741  C32 POPEi 453      53.823  48.849  33.465  1.00  0.00           C
ATOM  10744  C23 POPEi 453      54.144  42.909  31.285  1.00  0.00           C
ATOM  10747  C24 POPEi 453      53.194  41.929  31.965  1.00  0.00           C
ATOM  10750  C25 POPEi 453      53.843  41.059  33.056  1.00  0.00           C
ATOM  10753  C26 POPEi 453      53.823  41.739  34.425  1.00  0.00           C
ATOM  10756  C27 POPEi 453      55.174  42.349  34.855  1.00  0.00           C
ATOM  10759  C28 POPEi 453      55.054  43.329  36.035  1.00  0.00           C
ATOM  10762  C29 POPEi 453      54.214  42.799  37.155  1.00  0.00           C
ATOM  10764 0C21 POPEi 453      54.623  42.469  38.396  1.00  0.00           C
ATOM  10766 1C21 POPEi 453      56.024  42.579  38.945  1.00  0.00           C
ATOM  10769 2C21 POPEi 453      56.024  43.119  40.385  1.00  0.00           C
ATOM  10772 3C21 POPEi 453      55.324  42.199  41.416  1.00  0.00           C
ATOM  10775 4C21 POPEi 453      55.483  42.689  42.855  1.00  0.00           C
ATOM  10778 5C21 POPEi 453      54.984  44.128  43.025  1.00  0.00           C
ATOM  10781 6C21 POPEi 453      55.163  44.709  44.425  1.00  0.00           C
ATOM  10784 7C21 POPEi 453      54.184  45.849  44.665  1.00  0.00           C
ATOM  10787 8C21 POPEi 453      54.324  46.469  46.055  1.00  0.00           C
ATOM  10791  C33 POPEi 453      52.494  48.268  33.956  1.00  0.00           C
ATOM  10794  C34 POPEi 453      52.573  47.759  35.405  1.00  0.00           C
ATOM  10797  C35 POPEi 453      52.904  48.839  36.436  1.00  0.00           C
ATOM  10800  C36 POPEi 453      52.764  48.299  37.866  1.00  0.00           C
ATOM  10803  C37 POPEi 453      52.993  49.359  38.945  1.00  0.00           C
ATOM  10806  C38 POPEi 453      54.444  49.448  39.445  1.00  0.00           C
ATOM  10809  C39 POPEi 453      54.873  48.249  40.306  1.00  0.00           C
ATOM  10812 0C31 POPEi 453      56.323  48.369  40.765  1.00  0.00           C
ATOM  10815 1C31 POPEi 453      56.784  47.209  41.646  1.00  0.00           C
ATOM  10818 2C31 POPEi 453      58.264  47.339  42.025  1.00  0.00           C
ATOM  10821 3C31 POPEi 453      58.674  46.509  43.245  1.00  0.00           C
ATOM  10824 4C31 POPEi 453      58.303  47.189  44.576  1.00  0.00           C
ATOM  10827 5C31 POPEi 453      58.934  46.469  45.765  1.00  0.00           C
ATOM  10830 6C31 POPEi 453      58.794  47.169  47.126  1.00  0.00           C
ATOM  10834  NH3 POPEj 454      94.604  29.309  28.656  1.00  0.00           N
ATOM  10838  C12 POPEj 454      94.163  29.579  27.246  1.00  0.00           C
ATOM  10841  C11 POPEj 454      95.383  30.029  26.416  1.00  0.00           C
ATOM  10844  P   POPEj 454      97.824  29.329  25.826  1.00  0.00           P
ATOM  10845  O13 POPEj 454      97.953  28.229  24.836  1.00  0.00           O
ATOM  10846  O14 POPEj 454      97.924  30.719  25.336  1.00  0.00           O
ATOM  10847  O11 POPEj 454      98.825  29.149  27.015  1.00  0.00           O
ATOM  10848  O12 POPEj 454      96.453  29.099  26.575  1.00  0.00           O
ATOM  10849  C1  POPEj 454      98.503  29.579  28.335  1.00  0.00           C
ATOM  10852  C2  POPEj 454      98.294  28.349  29.265  1.00  0.00           C
ATOM  10854  O21 POPEj 454      97.363  28.599  30.325  1.00  0.00           O
ATOM  10855  C21 POPEj 454      97.594  29.619  31.135  1.00  0.00           C
ATOM  10856  O22 POPEj 454      98.484  30.449  31.045  1.00  0.00           O
ATOM  10857  C22 POPEj 454      96.574  29.589  32.256  1.00  0.00           C
ATOM  10860  C3  POPEj 454      99.633  27.749  29.766  1.00  0.00           C
ATOM  10863  O31 POPEj 454      99.473  26.429  30.325  1.00  0.00           O
ATOM  10864  C31 POPEj 454      99.924  26.049  31.525  1.00  0.00           C
ATOM  10865  O32 POPEj 454     100.094  24.879  31.835  1.00  0.00           O
ATOM  10866  C32 POPEj 454     100.303  27.159  32.495  1.00  0.00           C
ATOM  10869  C23 POPEj 454      96.754  30.739  33.275  1.00  0.00           C
ATOM  10872  C24 POPEj 454      97.834  30.469  34.335  1.00  0.00           C
ATOM  10875  C25 POPEj 454      97.544  29.229  35.186  1.00  0.00           C
ATOM  10878  C26 POPEj 454      97.813  29.459  36.675  1.00  0.00           C
ATOM  10881  C27 POPEj 454      97.564  28.198  37.506  1.00  0.00           C
ATOM  10884  C28 POPEj 454      97.363  28.469  39.015  1.00  0.00           C
ATOM  10887  C29 POPEj 454      95.994  28.999  39.335  1.00  0.00           C
ATOM  10889 0C21 POPEj 454      95.654  29.759  40.396  1.00  0.00           C
ATOM  10891 1C21 POPEj 454      96.593  30.189  41.495  1.00  0.00           C
ATOM  10894 2C21 POPEj 454      95.874  30.519  42.826  1.00  0.00           C
ATOM  10897 3C21 POPEj 454      95.453  29.279  43.645  1.00  0.00           C
ATOM  10900 4C21 POPEj 454      94.814  29.639  44.995  1.00  0.00           C
ATOM  10903 5C21 POPEj 454      95.805  29.929  46.145  1.00  0.00           C
ATOM  10906 6C21 POPEj 454      96.633  28.699  46.576  1.00  0.00           C
ATOM  10909 7C21 POPEj 454      97.383  28.899  47.896  1.00  0.00           C
ATOM  10912 8C21 POPEj 454      98.044  27.609  48.405  1.00  0.00           C
ATOM  10916  C33 POPEj 454     100.583  26.629  33.916  1.00  0.00           C
ATOM  10919  C34 POPEj 454     101.143  27.709  34.855  1.00  0.00           C
ATOM  10922  C35 POPEj 454     101.624  27.139  36.195  1.00  0.00           C
ATOM  10925  C36 POPEj 454     103.133  26.839  36.205  1.00  0.00           C
ATOM  10928  C37 POPEj 454     103.613  26.309  37.566  1.00  0.00           C
ATOM  10931  C38 POPEj 454     105.145  26.299  37.695  1.00  0.00           C
ATOM  10934  C39 POPEj 454     105.644  25.569  38.956  1.00  0.00           C
ATOM  10937 0C31 POPEj 454     105.094  26.149  40.266  1.00  0.00           C
ATOM  10940 1C31 POPEj 454     105.773  25.519  41.495  1.00  0.00           C
ATOM  10943 2C31 POPEj 454     104.965  25.669  42.785  1.00  0.00           C
ATOM  10946 3C31 POPEj 454     105.453  24.789  43.945  1.00  0.00           C
ATOM  10949 4C31 POPEj 454     105.553  23.309  43.566  1.00  0.00           C
ATOM  10952 5C31 POPEj 454     105.553  22.329  44.755  1.00  0.00           C
ATOM  10955 6C31 POPEj 454     105.553  20.869  44.305  1.00  0.00           C
ATOM  10959  NH3 POPEk 455      29.203  78.499  74.186  1.00  0.00           N
ATOM  10963  C12 POPEk 455      28.293  77.748  75.116  1.00  0.00           C
ATOM  10966  C11 POPEk 455      26.894  78.399  75.146  1.00  0.00           C
ATOM  10969  P   POPEk 455      25.733  78.439  72.705  1.00  0.00           P
ATOM  10970  O13 POPEk 455      24.364  77.969  72.355  1.00  0.00           O
ATOM  10971  O14 POPEk 455      25.874  79.909  72.686  1.00  0.00           O
ATOM  10972  O11 POPEk 455      26.823  77.769  71.756  1.00  0.00           O
ATOM  10973  O12 POPEk 455      26.093  77.849  74.116  1.00  0.00           O
ATOM  10974  C1  POPEk 455      26.423  76.769  70.806  1.00  0.00           C
ATOM  10977  C2  POPEk 455      27.603  76.238  69.925  1.00  0.00           C
ATOM  10979  O21 POPEk 455      27.104  75.169  69.085  1.00  0.00           O
ATOM  10980  C21 POPEk 455      27.824  74.918  67.986  1.00  0.00           C
ATOM  10981  O22 POPEk 455      28.663  75.669  67.515  1.00  0.00           O
ATOM  10982  C22 POPEk 455      27.463  73.559  67.375  1.00  0.00           C
ATOM  10985  C3  POPEk 455      28.774  75.729  70.815  1.00  0.00           C
ATOM  10988  O31 POPEk 455      29.963  75.409  70.086  1.00  0.00           O
ATOM  10989  C31 POPEk 455      30.714  76.449  69.715  1.00  0.00           C
ATOM  10990  O32 POPEk 455      30.414  77.619  69.875  1.00  0.00           O
ATOM  10991  C32 POPEk 455      32.023  75.979  69.096  1.00  0.00           C
ATOM  10994  C23 POPEk 455      28.144  73.288  65.995  1.00  0.00           C
ATOM  10997  C24 POPEk 455      27.803  71.919  65.366  1.00  0.00           C
ATOM  11000  C25 POPEk 455      28.523  71.599  64.035  1.00  0.00           C
ATOM  11003  C26 POPEk 455      28.103  70.238  63.425  1.00  0.00           C
ATOM  11006  C27 POPEk 455      28.533  70.038  61.955  1.00  0.00           C
ATOM  11009  C28 POPEk 455      28.403  68.589  61.416  1.00  0.00           C
ATOM  11012  C29 POPEk 455      27.023  67.998  61.605  1.00  0.00           C
ATOM  11014 0C21 POPEk 455      25.994  68.029  60.746  1.00  0.00           C
ATOM  11016 1C21 POPEk 455      25.944  68.679  59.375  1.00  0.00           C
ATOM  11019 2C21 POPEk 455      25.404  67.748  58.265  1.00  0.00           C
ATOM  11022 3C21 POPEk 455      24.973  68.479  56.975  1.00  0.00           C
ATOM  11025 4C21 POPEk 455      24.084  67.579  56.105  1.00  0.00           C
ATOM  11028 5C21 POPEk 455      24.213  67.769  54.576  1.00  0.00           C
ATOM  11031 6C21 POPEk 455      23.584  69.059  54.016  1.00  0.00           C
ATOM  11034 7C21 POPEk 455      23.414  68.959  52.486  1.00  0.00           C
ATOM  11037 8C21 POPEk 455      22.883  70.229  51.826  1.00  0.00           C
ATOM  11041  C33 POPEk 455      31.923  75.649  67.586  1.00  0.00           C
ATOM  11044  C34 POPEk 455      33.273  75.829  66.885  1.00  0.00           C
ATOM  11047  C35 POPEk 455      33.584  77.299  66.555  1.00  0.00           C
ATOM  11050  C36 POPEk 455      33.163  77.719  65.135  1.00  0.00           C
ATOM  11053  C37 POPEk 455      34.104  77.159  64.065  1.00  0.00           C
ATOM  11056  C38 POPEk 455      33.823  77.619  62.635  1.00  0.00           C
ATOM  11059  C39 POPEk 455      34.843  76.979  61.686  1.00  0.00           C
ATOM  11062 0C31 POPEk 455      34.723  77.379  60.215  1.00  0.00           C
ATOM  11065 1C31 POPEk 455      36.093  77.348  59.535  1.00  0.00           C
ATOM  11068 2C31 POPEk 455      36.033  77.538  58.015  1.00  0.00           C
ATOM  11071 3C31 POPEk 455      37.354  77.199  57.305  1.00  0.00           C
[truncated: 1,902,490 more chars]
