# Supplementary material for: Characterizing Membrane Association and Periplasmic Transfer of Bacterial Lipoproteins through Molecular Dynamics Simulations
Source: Structure. 2020 Apr 7;28(4):475–487.e3. doi: 10.1016/j.str.2020.01.012 (PMC7139219; doi:10.1016/j.str.2020.01.012)
Supplement: Data S1. Final Coordinates from Simulations (Y–Z), Related to Figure 3 [file mmc3.zip › Y-Z/YFEW-3-atomistic.pdb]

TITLE     Protein
REMARK    THIS IS A SIMULATION BOX
CRYST1  129.314  129.314  142.880  90.00  90.00  90.00 P 1           1
MODEL        1
ATOM      1  N   CYSTA   1      88.602  46.107  72.440  1.00  0.00           N
ATOM      3  CA  CYSTA   1      88.252  47.337  73.150  1.00  0.00           C
ATOM      5  C   CYSTA   1      89.412  47.647  74.070  1.00  0.00           C
ATOM      6  O   CYSTA   1      90.242  46.797  74.350  1.00  0.00           O
ATOM      7  CB  CYSTA   1      87.772  48.587  72.360  1.00  0.00           C
ATOM     10  SG  CYSTA   1      86.102  49.137  72.850  1.00  0.00           S
ATOM     11  C1  CYSTA   1      84.982  47.687  72.950  1.00  0.00           C
ATOM     14  CA1 CYSTA   1      88.112  45.517  71.340  1.00  0.00           C
ATOM     15  OA1 CYSTA   1      88.172  44.297  71.340  1.00  0.00           O
ATOM     16  CA2 CYSTA   1      87.562  46.197  70.130  1.00  0.00           C
ATOM     19  C11 CYSTA   1      84.252  47.247  71.640  1.00  0.00           C
ATOM     21  O11 CYSTA   1      83.922  48.367  70.800  1.00  0.00           O
ATOM     22  CX1 CYSTA   1      83.172  49.347  71.260  1.00  0.00           C
ATOM     23  OX1 CYSTA   1      82.632  49.397  72.360  1.00  0.00           O
ATOM     24  CX2 CYSTA   1      83.062  50.437  70.200  1.00  0.00           C
ATOM     27  C12 CYSTA   1      83.102  46.207  71.870  1.00  0.00           C
ATOM     30  O12 CYSTA   1      82.092  46.637  72.810  1.00  0.00           O
ATOM     31  CD1 CYSTA   1      80.802  46.647  72.430  1.00  0.00           C
ATOM     32  OD1 CYSTA   1      79.882  46.317  73.160  1.00  0.00           O
ATOM     33  CD2 CYSTA   1      80.582  47.497  71.190  1.00  0.00           C
ATOM     36  CA3 CYSTA   1      88.682  46.917  69.350  1.00  0.00           C
ATOM     39  CA4 CYSTA   1      88.172  48.107  68.530  1.00  0.00           C
ATOM     42  CA5 CYSTA   1      89.302  48.817  67.760  1.00  0.00           C
ATOM     45  CA6 CYSTA   1      90.642  48.827  68.510  1.00  0.00           C
ATOM     48  CA7 CYSTA   1      91.732  49.587  67.770  1.00  0.00           C
ATOM     51  CA8 CYSTA   1      93.122  48.977  67.970  1.00  0.00           C
ATOM     54  CA9 CYSTA   1      94.162  49.587  67.020  1.00  0.00           C
ATOM     57 0CA1 CYSTA   1      93.952  49.177  65.560  1.00  0.00           C
ATOM     60 1CA1 CYSTA   1      94.812  49.967  64.570  1.00  0.00           C
ATOM     63 2CA1 CYSTA   1      94.322  49.717  63.140  1.00  0.00           C
ATOM     66 3CA1 CYSTA   1      95.092  50.477  62.060  1.00  0.00           C
ATOM     69 4CA1 CYSTA   1      94.332  50.547  60.730  1.00  0.00           C
ATOM     72 5CA1 CYSTA   1      93.632  49.247  60.320  1.00  0.00           C
ATOM     75 6CA1 CYSTA   1      92.952  49.327  58.950  1.00  0.00           C
ATOM     79  CD3 CYSTA   1      79.462  47.027  70.240  1.00  0.00           C
ATOM     82  CD4 CYSTA   1      80.012  46.097  69.160  1.00  0.00           C
ATOM     85  CD5 CYSTA   1      79.312  46.277  67.810  1.00  0.00           C
ATOM     88  CD6 CYSTA   1      78.252  45.197  67.570  1.00  0.00           C
ATOM     91  CD7 CYSTA   1      77.282  45.547  66.450  1.00  0.00           C
ATOM     94  CD8 CYSTA   1      76.452  44.317  66.040  1.00  0.00           C
ATOM     97  CD9 CYSTA   1      75.072  44.677  65.480  1.00  0.00           C
ATOM    100 0CD1 CYSTA   1      74.752  43.967  64.160  1.00  0.00           C
ATOM    103 1CD1 CYSTA   1      75.082  44.827  62.930  1.00  0.00           C
ATOM    106 2CD1 CYSTA   1      74.782  44.077  61.620  1.00  0.00           C
ATOM    109 3CD1 CYSTA   1      74.212  44.957  60.500  1.00  0.00           C
ATOM    112 4CD1 CYSTA   1      75.272  45.707  59.680  1.00  0.00           C
ATOM    115 5CD1 CYSTA   1      74.682  46.277  58.390  1.00  0.00           C
ATOM    118 6CD1 CYSTA   1      75.732  46.877  57.450  1.00  0.00           C
ATOM    122  CX3 CYSTA   1      81.612  50.947  70.060  1.00  0.00           C
ATOM    125  CX4 CYSTA   1      81.392  51.707  68.750  1.00  0.00           C
ATOM    128  CX5 CYSTA   1      80.232  51.157  67.910  1.00  0.00           C
ATOM    131  CX6 CYSTA   1      80.362  51.637  66.460  1.00  0.00           C
ATOM    134  CX7 CYSTA   1      79.242  51.227  65.490  1.00  0.00           C
ATOM    137  CX8 CYSTA   1      79.472  51.897  64.120  1.00  0.00           C
ATOM    140  CX9 CYSTA   1      78.482  51.537  63.040  1.00  0.00           C
ATOM    142 0CX1 CYSTA   1      78.752  51.617  61.720  1.00  0.00           C
ATOM    144 1CX1 CYSTA   1      80.052  52.097  61.110  1.00  0.00           C
ATOM    147 2CX1 CYSTA   1      79.862  52.887  59.800  1.00  0.00           C
ATOM    150 3CX1 CYSTA   1      79.172  54.247  59.980  1.00  0.00           C
ATOM    153 4CX1 CYSTA   1      79.132  55.087  58.700  1.00  0.00           C
ATOM    156 5CX1 CYSTA   1      78.212  54.517  57.610  1.00  0.00           C
ATOM    159 6CX1 CYSTA   1      77.212  55.567  57.080  1.00  0.00           C
ATOM    162 7CX1 CYSTA   1      76.272  55.007  56.010  1.00  0.00           C
ATOM    165 8CX1 CYSTA   1      75.292  56.057  55.470  1.00  0.00           C
ATOM    169  N   SER A   2      89.442  48.837  74.690  1.00  0.00           N
ATOM    171  CA  SER A   2      90.082  49.007  76.000  1.00  0.00           C
ATOM    173  CB  SER A   2      91.192  50.107  75.970  1.00  0.00           C
ATOM    176  OG  SER A   2      91.612  50.567  77.260  1.00  0.00           O
ATOM    178  C   SER A   2      89.002  49.187  77.050  1.00  0.00           C
ATOM    179  O   SER A   2      89.202  49.117  78.260  1.00  0.00           O
ATOM    180  N   VAL A   3      87.732  49.277  76.580  1.00  0.00           N
ATOM    182  CA  VAL A   3      86.532  49.097  77.370  1.00  0.00           C
ATOM    184  CB  VAL A   3      85.282  49.247  76.490  1.00  0.00           C
ATOM    186  CG1 VAL A   3      83.992  49.147  77.330  1.00  0.00           C
ATOM    190  CG2 VAL A   3      85.282  50.587  75.750  1.00  0.00           C
ATOM    194  C   VAL A   3      86.422  47.737  78.020  1.00  0.00           C
ATOM    195  O   VAL A   3      86.162  47.607  79.200  1.00  0.00           O
ATOM    196  N   SER A   4      86.682  46.687  77.210  1.00  0.00           N
ATOM    198  CA  SER A   4      86.422  45.287  77.540  1.00  0.00           C
ATOM    200  CB  SER A   4      85.612  44.587  76.410  1.00  0.00           C
ATOM    203  OG  SER A   4      84.902  43.437  76.890  1.00  0.00           O
ATOM    205  C   SER A   4      87.772  44.627  77.750  1.00  0.00           C
ATOM    206  O   SER A   4      88.012  43.477  77.410  1.00  0.00           O
ATOM    207  N   ALA A   5      88.722  45.417  78.280  1.00  0.00           N
ATOM    209  CA  ALA A   5      89.982  44.947  78.810  1.00  0.00           C
ATOM    211  CB  ALA A   5      90.992  46.117  78.730  1.00  0.00           C
ATOM    215  C   ALA A   5      89.792  44.407  80.230  1.00  0.00           C
ATOM    216  O   ALA A   5      88.772  43.837  80.590  1.00  0.00           O
ATOM    217  N   ALA A   6      90.812  44.577  81.080  1.00  0.00           N
ATOM    219  CA  ALA A   6      90.922  43.907  82.350  1.00  0.00           C
ATOM    221  CB  ALA A   6      92.412  43.837  82.690  1.00  0.00           C
ATOM    225  C   ALA A   6      90.142  44.577  83.480  1.00  0.00           C
ATOM    226  O   ALA A   6      88.962  44.297  83.690  1.00  0.00           O
ATOM    227  N   LYS A   7      90.802  45.447  84.280  1.00  0.00           N
ATOM    229  CA  LYS A   7      90.372  45.807  85.630  1.00  0.00           C
ATOM    231  CB  LYS A   7      91.142  44.947  86.660  1.00  0.00           C
ATOM    234  CG  LYS A   7      90.672  43.477  86.700  1.00  0.00           C
ATOM    237  CD  LYS A   7      91.492  42.667  87.700  1.00  0.00           C
ATOM    240  CE  LYS A   7      90.992  41.237  87.890  1.00  0.00           C
ATOM    243  NZ  LYS A   7      91.922  40.497  88.750  1.00  0.00           N
ATOM    247  C   LYS A   7      90.362  47.317  85.970  1.00  0.00           C
ATOM    248  O   LYS A   7      90.292  48.167  85.080  1.00  0.00           O
ATOM    249  N   TYR A   8      90.282  47.657  87.290  1.00  0.00           N
ATOM    251  CA  TYR A   8      89.332  48.617  87.850  1.00  0.00           C
ATOM    253  CB  TYR A   8      88.322  47.867  88.790  1.00  0.00           C
ATOM    256  CG  TYR A   8      87.262  48.787  89.360  1.00  0.00           C
ATOM    257  CD1 TYR A   8      86.982  48.867  90.740  1.00  0.00           C
ATOM    259  CE1 TYR A   8      86.082  49.837  91.230  1.00  0.00           C
ATOM    261  CZ  TYR A   8      85.462  50.727  90.340  1.00  0.00           C
ATOM    262  OH  TYR A   8      84.622  51.757  90.790  1.00  0.00           O
ATOM    264  CD2 TYR A   8      86.562  49.627  88.490  1.00  0.00           C
ATOM    266  CE2 TYR A   8      85.692  50.607  88.970  1.00  0.00           C
ATOM    268  C   TYR A   8      90.002  49.827  88.590  1.00  0.00           C
ATOM    269  O   TYR A   8      90.982  49.627  89.310  1.00  0.00           O
ATOM    270  N   PRO A   9      89.542  51.087  88.470  1.00  0.00           N
ATOM    271  CD  PRO A   9      88.792  51.557  87.290  1.00  0.00           C
ATOM    274  CA  PRO A   9      90.212  52.227  89.130  1.00  0.00           C
ATOM    276  CB  PRO A   9      89.892  53.407  88.180  1.00  0.00           C
ATOM    279  CG  PRO A   9      89.602  52.747  86.840  1.00  0.00           C
ATOM    282  C   PRO A   9      89.732  52.547  90.560  1.00  0.00           C
ATOM    283  O   PRO A   9      89.212  51.677  91.260  1.00  0.00           O
ATOM    284  N   VAL A  10      89.932  53.817  91.000  1.00  0.00           N
ATOM    286  CA  VAL A  10      89.612  54.297  92.340  1.00  0.00           C
ATOM    288  CB  VAL A  10      90.912  54.457  93.140  1.00  0.00           C
ATOM    290  CG1 VAL A  10      91.202  53.107  93.780  1.00  0.00           C
ATOM    294  CG2 VAL A  10      90.942  55.497  94.280  1.00  0.00           C
ATOM    298  C   VAL A  10      88.802  55.587  92.370  1.00  0.00           C
ATOM    299  O   VAL A  10      89.072  56.537  91.640  1.00  0.00           O
ATOM    300  N   LEU A  11      87.802  55.677  93.280  1.00  0.00           N
ATOM    302  CA  LEU A  11      87.782  56.657  94.360  1.00  0.00           C
ATOM    304  CB  LEU A  11      86.522  57.577  94.270  1.00  0.00           C
ATOM    307  CG  LEU A  11      85.882  58.157  95.560  1.00  0.00           C
ATOM    309  CD1 LEU A  11      86.652  59.337  96.150  1.00  0.00           C
ATOM    313  CD2 LEU A  11      84.442  58.597  95.260  1.00  0.00           C
ATOM    317  C   LEU A  11      87.912  55.937  95.700  1.00  0.00           C
ATOM    318  O   LEU A  11      88.302  56.537  96.700  1.00  0.00           O
ATOM    319  N   THR A  12      87.672  54.617  95.710  1.00  0.00           N
ATOM    321  CA  THR A  12      87.772  53.747  96.860  1.00  0.00           C
ATOM    323  CB  THR A  12      86.612  53.997  97.820  1.00  0.00           C
ATOM    325  OG1 THR A  12      85.372  53.617  97.270  1.00  0.00           O
ATOM    327  CG2 THR A  12      86.772  53.277  99.160  1.00  0.00           C
ATOM    331  C   THR A  12      87.762  52.347  96.240  1.00  0.00           C
ATOM    332  O   THR A  12      87.402  52.217  95.070  1.00  0.00           O
ATOM    333  N   GLU A  13      88.152  51.277  96.950  1.00  0.00           N
ATOM    335  CA  GLU A  13      87.962  49.877  96.560  1.00  0.00           C
ATOM    337  CB  GLU A  13      88.982  48.997  97.340  1.00  0.00           C
ATOM    340  CG  GLU A  13      88.902  49.127  98.890  1.00  0.00           C
ATOM    343  CD  GLU A  13      89.952  48.287  99.600  1.00  0.00           C
ATOM    344  OE1 GLU A  13      89.612  47.307 100.320  1.00  0.00           O
ATOM    345  OE2 GLU A  13      91.162  48.577  99.400  1.00  0.00           O
ATOM    346  C   GLU A  13      86.522  49.367  96.790  1.00  0.00           C
ATOM    347  O   GLU A  13      85.892  49.757  97.760  1.00  0.00           O
ATOM    348  N   SER A  14      85.932  48.507  95.920  1.00  0.00           N
ATOM    350  CA  SER A  14      84.512  48.107  96.030  1.00  0.00           C
ATOM    352  CB  SER A  14      83.612  48.757  94.960  1.00  0.00           C
ATOM    355  OG  SER A  14      84.182  48.597  93.660  1.00  0.00           O
ATOM    357  C   SER A  14      84.262  46.617  95.890  1.00  0.00           C
ATOM    358  O   SER A  14      85.112  45.837  95.470  1.00  0.00           O
ATOM    359  N   SER A  15      83.012  46.187  96.190  1.00  0.00           N
ATOM    361  CA  SER A  15      82.512  44.837  95.940  1.00  0.00           C
ATOM    363  CB  SER A  15      81.842  44.227  97.220  1.00  0.00           C
ATOM    366  OG  SER A  15      82.772  44.027  98.290  1.00  0.00           O
ATOM    368  C   SER A  15      81.422  44.817  94.860  1.00  0.00           C
ATOM    369  O   SER A  15      80.242  44.957  95.190  1.00  0.00           O
ATOM    370  N   PRO A  16      81.712  44.577  93.580  1.00  0.00           N
ATOM    371  CD  PRO A  16      83.002  44.917  92.990  1.00  0.00           C
ATOM    374  CA  PRO A  16      80.672  44.457  92.550  1.00  0.00           C
ATOM    376  CB  PRO A  16      81.452  44.547  91.220  1.00  0.00           C
ATOM    379  CG  PRO A  16      82.682  45.377  91.570  1.00  0.00           C
ATOM    382  C   PRO A  16      79.902  43.147  92.610  1.00  0.00           C
ATOM    383  O   PRO A  16      78.692  43.127  92.410  1.00  0.00           O
ATOM    384  N   GLU A  17      80.612  42.027  92.840  1.00  0.00           N
ATOM    386  CA  GLU A  17      80.142  40.657  92.790  1.00  0.00           C
ATOM    388  CB  GLU A  17      81.392  39.757  92.990  1.00  0.00           C
ATOM    391  CG  GLU A  17      81.172  38.237  93.190  1.00  0.00           C
ATOM    394  CD  GLU A  17      82.472  37.517  93.550  1.00  0.00           C
ATOM    395  OE1 GLU A  17      83.222  38.077  94.390  1.00  0.00           O
ATOM    396  OE2 GLU A  17      82.762  36.407  93.020  1.00  0.00           O
ATOM    397  C   GLU A  17      78.982  40.357  93.750  1.00  0.00           C
ATOM    398  O   GLU A  17      78.012  39.677  93.420  1.00  0.00           O
ATOM    399  N   LYS A  18      79.052  40.967  94.950  1.00  0.00           N
ATOM    401  CA  LYS A  18      78.172  40.757  96.080  1.00  0.00           C
ATOM    403  CB  LYS A  18      78.962  40.987  97.400  1.00  0.00           C
ATOM    406  CG  LYS A  18      80.122  40.017  97.700  1.00  0.00           C
ATOM    409  CD  LYS A  18      81.412  40.167  96.870  1.00  0.00           C
ATOM    412  CE  LYS A  18      82.522  39.237  97.360  1.00  0.00           C
ATOM    415  NZ  LYS A  18      83.762  39.357  96.560  1.00  0.00           N
ATOM    419  C   LYS A  18      77.012  41.737  96.080  1.00  0.00           C
ATOM    420  O   LYS A  18      76.182  41.777  96.980  1.00  0.00           O
ATOM    421  N   ALA A  19      76.952  42.577  95.030  1.00  0.00           N
ATOM    423  CA  ALA A  19      75.872  43.487  94.790  1.00  0.00           C
ATOM    425  CB  ALA A  19      76.512  44.867  94.720  1.00  0.00           C
ATOM    429  C   ALA A  19      75.232  43.157  93.460  1.00  0.00           C
ATOM    430  O   ALA A  19      74.432  43.917  92.910  1.00  0.00           O
ATOM    431  N   GLY A  20      75.592  41.997  92.880  1.00  0.00           N
ATOM    433  CA  GLY A  20      75.092  41.557  91.600  1.00  0.00           C
ATOM    436  C   GLY A  20      75.512  42.377  90.410  1.00  0.00           C
ATOM    437  O   GLY A  20      74.692  42.727  89.570  1.00  0.00           O
ATOM    438  N   PHE A  21      76.802  42.707  90.250  1.00  0.00           N
ATOM    440  CA  PHE A  21      77.272  43.347  89.030  1.00  0.00           C
ATOM    442  CB  PHE A  21      77.692  44.817  89.230  1.00  0.00           C
ATOM    445  CG  PHE A  21      76.492  45.677  89.550  1.00  0.00           C
ATOM    446  CD1 PHE A  21      75.752  46.277  88.520  1.00  0.00           C
ATOM    448  CE1 PHE A  21      74.712  47.177  88.800  1.00  0.00           C
ATOM    450  CZ  PHE A  21      74.432  47.507  90.130  1.00  0.00           C
ATOM    452  CD2 PHE A  21      76.172  45.987  90.880  1.00  0.00           C
ATOM    454  CE2 PHE A  21      75.162  46.917  91.160  1.00  0.00           C
ATOM    456  C   PHE A  21      78.402  42.587  88.350  1.00  0.00           C
ATOM    457  O   PHE A  21      79.222  41.907  88.960  1.00  0.00           O
ATOM    458  N   ASN A  22      78.462  42.667  87.000  1.00  0.00           N
ATOM    460  CA  ASN A  22      79.582  42.157  86.230  1.00  0.00           C
ATOM    462  CB  ASN A  22      79.232  41.937  84.750  1.00  0.00           C
ATOM    465  CG  ASN A  22      78.292  40.747  84.660  1.00  0.00           C
ATOM    466  OD1 ASN A  22      78.562  39.687  85.220  1.00  0.00           O
ATOM    467  ND2 ASN A  22      77.132  40.947  84.000  1.00  0.00           N
ATOM    470  C   ASN A  22      80.782  43.087  86.240  1.00  0.00           C
ATOM    471  O   ASN A  22      80.662  44.297  86.060  1.00  0.00           O
ATOM    472  N   VAL A  23      81.982  42.497  86.360  1.00  0.00           N
ATOM    474  CA  VAL A  23      83.242  43.217  86.380  1.00  0.00           C
ATOM    476  CB  VAL A  23      84.442  42.307  86.670  1.00  0.00           C
ATOM    478  CG1 VAL A  23      84.282  41.717  88.090  1.00  0.00           C
ATOM    482  CG2 VAL A  23      84.612  41.197  85.600  1.00  0.00           C
ATOM    486  C   VAL A  23      83.502  44.037  85.120  1.00  0.00           C
ATOM    487  O   VAL A  23      83.922  45.197  85.190  1.00  0.00           O
ATOM    488  N   GLU A  24      83.222  43.507  83.920  1.00  0.00           N
ATOM    490  CA  GLU A  24      83.502  44.197  82.680  1.00  0.00           C
ATOM    492  CB  GLU A  24      83.672  43.127  81.560  1.00  0.00           C
ATOM    495  CG  GLU A  24      82.362  42.467  81.060  1.00  0.00           C
ATOM    498  CD  GLU A  24      82.302  40.947  81.170  1.00  0.00           C
ATOM    499  OE1 GLU A  24      83.192  40.217  80.650  1.00  0.00           O
ATOM    500  OE2 GLU A  24      81.272  40.527  81.770  1.00  0.00           O
ATOM    501  C   GLU A  24      82.422  45.227  82.330  1.00  0.00           C
ATOM    502  O   GLU A  24      82.662  46.197  81.630  1.00  0.00           O
ATOM    503  N   ARG A  25      81.182  45.097  82.880  1.00  0.00           N
ATOM    505  CA  ARG A  25      80.132  46.057  82.590  1.00  0.00           C
ATOM    507  CB  ARG A  25      78.702  45.547  82.850  1.00  0.00           C
ATOM    510  CG  ARG A  25      78.102  44.687  81.720  1.00  0.00           C
ATOM    513  CD  ARG A  25      78.712  43.297  81.550  1.00  0.00           C
ATOM    516  NE  ARG A  25      79.232  43.177  80.160  1.00  0.00           N
ATOM    518  CZ  ARG A  25      78.472  43.067  79.090  1.00  0.00           C
ATOM    519  NH1 ARG A  25      77.172  43.237  79.100  1.00  0.00           N
ATOM    522  NH2 ARG A  25      79.072  42.787  77.950  1.00  0.00           N
ATOM    525  C   ARG A  25      80.302  47.357  83.330  1.00  0.00           C
ATOM    526  O   ARG A  25      79.982  48.437  82.840  1.00  0.00           O
ATOM    527  N   LEU A  26      80.892  47.317  84.530  1.00  0.00           N
ATOM    529  CA  LEU A  26      81.122  48.547  85.250  1.00  0.00           C
ATOM    531  CB  LEU A  26      81.332  48.237  86.750  1.00  0.00           C
ATOM    534  CG  LEU A  26      80.132  47.587  87.460  1.00  0.00           C
ATOM    536  CD1 LEU A  26      80.482  47.387  88.930  1.00  0.00           C
ATOM    540  CD2 LEU A  26      78.842  48.417  87.310  1.00  0.00           C
ATOM    544  C   LEU A  26      82.302  49.317  84.670  1.00  0.00           C
ATOM    545  O   LEU A  26      82.472  50.507  84.930  1.00  0.00           O
ATOM    546  N   ASN A  27      83.132  48.677  83.820  1.00  0.00           N
ATOM    548  CA  ASN A  27      84.192  49.357  83.100  1.00  0.00           C
ATOM    550  CB  ASN A  27      85.382  48.407  82.810  1.00  0.00           C
ATOM    553  CG  ASN A  27      86.192  48.197  84.080  1.00  0.00           C
ATOM    554  OD1 ASN A  27      87.292  48.747  84.210  1.00  0.00           O
ATOM    555  ND2 ASN A  27      85.712  47.327  84.990  1.00  0.00           N
ATOM    558  C   ASN A  27      83.702  49.947  81.800  1.00  0.00           C
ATOM    559  O   ASN A  27      84.322  50.847  81.250  1.00  0.00           O
ATOM    560  N   GLN A  28      82.522  49.537  81.300  1.00  0.00           N
ATOM    562  CA  GLN A  28      81.792  50.277  80.300  1.00  0.00           C
ATOM    564  CB  GLN A  28      80.572  49.477  79.800  1.00  0.00           C
ATOM    567  CG  GLN A  28      80.932  48.127  79.120  1.00  0.00           C
ATOM    570  CD  GLN A  28      79.702  47.497  78.460  1.00  0.00           C
ATOM    571  OE1 GLN A  28      78.952  48.137  77.740  1.00  0.00           O
ATOM    572  NE2 GLN A  28      79.502  46.177  78.670  1.00  0.00           N
ATOM    575  C   GLN A  28      81.362  51.667  80.780  1.00  0.00           C
ATOM    576  O   GLN A  28      81.432  52.667  80.060  1.00  0.00           O
ATOM    577  N   MET A  29      80.962  51.747  82.060  1.00  0.00           N
ATOM    579  CA  MET A  29      80.672  52.997  82.740  1.00  0.00           C
ATOM    581  CB  MET A  29      80.162  52.687  84.160  1.00  0.00           C
ATOM    584  CG  MET A  29      79.602  53.907  84.890  1.00  0.00           C
ATOM    587  SD  MET A  29      78.152  54.667  84.130  1.00  0.00           S
ATOM    588  CE  MET A  29      76.992  53.537  84.930  1.00  0.00           C
ATOM    592  C   MET A  29      81.842  53.967  82.810  1.00  0.00           C
ATOM    593  O   MET A  29      81.692  55.137  82.470  1.00  0.00           O
ATOM    594  N   ASP A  30      83.062  53.487  83.170  1.00  0.00           N
ATOM    596  CA  ASP A  30      84.292  54.267  83.160  1.00  0.00           C
ATOM    598  CB  ASP A  30      85.502  53.307  83.320  1.00  0.00           C
ATOM    601  CG  ASP A  30      85.802  52.977  84.750  1.00  0.00           C
ATOM    602  OD1 ASP A  30      85.892  53.967  85.520  1.00  0.00           O
ATOM    603  OD2 ASP A  30      86.152  51.817  85.040  1.00  0.00           O
ATOM    604  C   ASP A  30      84.552  54.947  81.830  1.00  0.00           C
ATOM    605  O   ASP A  30      84.902  56.107  81.720  1.00  0.00           O
ATOM    606  N   ARG A  31      84.372  54.157  80.770  1.00  0.00           N
ATOM    608  CA  ARG A  31      84.512  54.517  79.400  1.00  0.00           C
ATOM    610  CB  ARG A  31      84.532  53.187  78.640  1.00  0.00           C
ATOM    613  CG  ARG A  31      85.812  52.387  78.980  1.00  0.00           C
ATOM    616  CD  ARG A  31      87.152  52.977  78.550  1.00  0.00           C
ATOM    619  NE  ARG A  31      86.942  53.427  77.150  1.00  0.00           N
ATOM    621  CZ  ARG A  31      87.642  53.097  76.080  1.00  0.00           C
ATOM    622  NH1 ARG A  31      88.832  52.577  76.090  1.00  0.00           N
ATOM    625  NH2 ARG A  31      87.092  53.357  74.920  1.00  0.00           N
ATOM    628  C   ARG A  31      83.512  55.507  78.850  1.00  0.00           C
ATOM    629  O   ARG A  31      83.902  56.447  78.140  1.00  0.00           O
ATOM    630  N   TRP A  32      82.222  55.377  79.220  1.00  0.00           N
ATOM    632  CA  TRP A  32      81.222  56.407  78.980  1.00  0.00           C
ATOM    634  CB  TRP A  32      79.812  55.987  79.450  1.00  0.00           C
ATOM    637  CG  TRP A  32      78.732  56.957  79.050  1.00  0.00           C
ATOM    638  CD1 TRP A  32      78.232  57.987  79.800  1.00  0.00           C
ATOM    640  NE1 TRP A  32      77.342  58.717  79.050  1.00  0.00           N
ATOM    642  CE2 TRP A  32      77.262  58.177  77.790  1.00  0.00           C
ATOM    643  CD2 TRP A  32      78.112  57.047  77.760  1.00  0.00           C
ATOM    644  CE3 TRP A  32      78.192  56.287  76.600  1.00  0.00           C
ATOM    646  CZ3 TRP A  32      77.392  56.637  75.510  1.00  0.00           C
ATOM    648  CZ2 TRP A  32      76.522  58.577  76.680  1.00  0.00           C
ATOM    650  CH2 TRP A  32      76.572  57.757  75.550  1.00  0.00           C
ATOM    652  C   TRP A  32      81.612  57.707  79.660  1.00  0.00           C
ATOM    653  O   TRP A  32      81.552  58.797  79.090  1.00  0.00           O
ATOM    654  N   ILE A  33      82.082  57.607  80.920  1.00  0.00           N
ATOM    656  CA  ILE A  33      82.612  58.707  81.690  1.00  0.00           C
ATOM    658  CB  ILE A  33      82.882  58.237  83.130  1.00  0.00           C
ATOM    660  CG2 ILE A  33      84.202  58.807  83.700  1.00  0.00           C
ATOM    664  CG1 ILE A  33      81.682  58.557  84.060  1.00  0.00           C
ATOM    667  CD  ILE A  33      80.372  57.837  83.700  1.00  0.00           C
ATOM    671  C   ILE A  33      83.802  59.367  81.000  1.00  0.00           C
ATOM    672  O   ILE A  33      83.822  60.597  80.860  1.00  0.00           O
ATOM    673  N   SER A  34      84.782  58.597  80.510  1.00  0.00           N
ATOM    675  CA  SER A  34      85.912  59.127  79.770  1.00  0.00           C
ATOM    677  CB  SER A  34      87.002  58.057  79.490  1.00  0.00           C
ATOM    680  OG  SER A  34      87.662  57.637  80.680  1.00  0.00           O
ATOM    682  C   SER A  34      85.562  59.817  78.460  1.00  0.00           C
ATOM    683  O   SER A  34      85.962  60.957  78.240  1.00  0.00           O
ATOM    684  N   GLN A  35      84.732  59.187  77.600  1.00  0.00           N
ATOM    686  CA  GLN A  35      84.492  59.677  76.240  1.00  0.00           C
ATOM    688  CB  GLN A  35      83.832  58.607  75.330  1.00  0.00           C
ATOM    691  CG  GLN A  35      82.392  58.187  75.690  1.00  0.00           C
ATOM    694  CD  GLN A  35      81.872  57.067  74.770  1.00  0.00           C
ATOM    695  OE1 GLN A  35      82.512  56.037  74.540  1.00  0.00           O
ATOM    696  NE2 GLN A  35      80.662  57.247  74.200  1.00  0.00           N
ATOM    699  C   GLN A  35      83.612  60.917  76.250  1.00  0.00           C
ATOM    700  O   GLN A  35      83.592  61.737  75.340  1.00  0.00           O
ATOM    701  N   GLN A  36      82.852  61.107  77.330  1.00  0.00           N
ATOM    703  CA  GLN A  36      82.042  62.277  77.500  1.00  0.00           C
ATOM    705  CB  GLN A  36      80.752  61.837  78.220  1.00  0.00           C
ATOM    708  CG  GLN A  36      79.852  60.857  77.450  1.00  0.00           C
ATOM    711  CD  GLN A  36      79.262  61.537  76.210  1.00  0.00           C
ATOM    712  OE1 GLN A  36      78.512  62.497  76.320  1.00  0.00           O
ATOM    713  NE2 GLN A  36      79.642  61.047  75.010  1.00  0.00           N
ATOM    716  C   GLN A  36      82.782  63.387  78.260  1.00  0.00           C
ATOM    717  O   GLN A  36      82.392  64.547  78.190  1.00  0.00           O
ATOM    718  N   VAL A  37      83.922  63.107  78.920  1.00  0.00           N
ATOM    720  CA  VAL A  37      84.862  64.157  79.280  1.00  0.00           C
ATOM    722  CB  VAL A  37      85.792  63.757  80.430  1.00  0.00           C
ATOM    724  CG1 VAL A  37      87.042  64.657  80.600  1.00  0.00           C
ATOM    728  CG2 VAL A  37      84.962  63.797  81.730  1.00  0.00           C
ATOM    732  C   VAL A  37      85.622  64.667  78.080  1.00  0.00           C
ATOM    733  O   VAL A  37      85.902  65.867  77.980  1.00  0.00           O
ATOM    734  N   ASP A  38      85.922  63.787  77.100  1.00  0.00           N
ATOM    736  CA  ASP A  38      86.432  64.097  75.780  1.00  0.00           C
ATOM    738  CB  ASP A  38      86.892  62.807  75.040  1.00  0.00           C
ATOM    741  CG  ASP A  38      88.152  62.257  75.690  1.00  0.00           C
ATOM    742  OD1 ASP A  38      89.092  63.077  75.880  1.00  0.00           O
ATOM    743  OD2 ASP A  38      88.242  61.007  75.900  1.00  0.00           O
ATOM    744  C   ASP A  38      85.512  64.977  74.920  1.00  0.00           C
ATOM    745  O   ASP A  38      85.962  65.947  74.320  1.00  0.00           O
ATOM    746  N   VAL A  39      84.172  64.707  74.930  1.00  0.00           N
ATOM    748  CA  VAL A  39      83.122  65.587  74.380  1.00  0.00           C
ATOM    750  CB  VAL A  39      81.742  64.887  74.340  1.00  0.00           C
ATOM    752  CG1 VAL A  39      80.672  65.417  75.320  1.00  0.00           C
ATOM    756  CG2 VAL A  39      81.202  65.037  72.910  1.00  0.00           C
ATOM    760  C   VAL A  39      83.032  66.917  75.100  1.00  0.00           C
ATOM    761  O   VAL A  39      82.692  67.947  74.530  1.00  0.00           O
ATOM    762  N   GLY A  40      83.322  66.897  76.420  1.00  0.00           N
ATOM    764  CA  GLY A  40      83.402  68.077  77.260  1.00  0.00           C
ATOM    767  C   GLY A  40      82.192  68.317  78.120  1.00  0.00           C
ATOM    768  O   GLY A  40      81.292  69.077  77.750  1.00  0.00           O
ATOM    769  N   TYR A  41      82.162  67.737  79.350  1.00  0.00           N
ATOM    771  CA  TYR A  41      81.182  68.127  80.360  1.00  0.00           C
ATOM    773  CB  TYR A  41      80.202  67.007  80.810  1.00  0.00           C
ATOM    776  CG  TYR A  41      80.702  65.637  81.170  1.00  0.00           C
ATOM    777  CD1 TYR A  41      81.392  65.447  82.370  1.00  0.00           C
ATOM    779  CE1 TYR A  41      81.672  64.177  82.860  1.00  0.00           C
ATOM    781  CZ  TYR A  41      81.172  63.057  82.200  1.00  0.00           C
ATOM    782  OH  TYR A  41      81.432  61.777  82.700  1.00  0.00           O
ATOM    784  CD2 TYR A  41      80.212  64.487  80.510  1.00  0.00           C
ATOM    786  CE2 TYR A  41      80.392  63.217  81.060  1.00  0.00           C
ATOM    788  C   TYR A  41      81.622  69.127  81.430  1.00  0.00           C
ATOM    789  O   TYR A  41      81.592  70.317  81.120  1.00  0.00           O
ATOM    790  N   PRO A  42      82.012  68.787  82.670  1.00  0.00           N
ATOM    791  CD  PRO A  42      81.312  69.527  83.740  1.00  0.00           C
ATOM    794  CA  PRO A  42      83.462  68.847  82.940  1.00  0.00           C
ATOM    796  CB  PRO A  42      83.642  69.957  83.970  1.00  0.00           C
ATOM    799  CG  PRO A  42      82.342  69.997  84.770  1.00  0.00           C
ATOM    802  C   PRO A  42      84.002  67.577  83.560  1.00  0.00           C
ATOM    803  O   PRO A  42      85.072  67.107  83.190  1.00  0.00           O
ATOM    804  N   SER A  43      83.302  67.037  84.550  1.00  0.00           N
ATOM    806  CA  SER A  43      83.852  66.107  85.480  1.00  0.00           C
ATOM    808  CB  SER A  43      84.622  66.827  86.600  1.00  0.00           C
ATOM    811  OG  SER A  43      83.822  67.747  87.340  1.00  0.00           O
ATOM    813  C   SER A  43      82.752  65.297  86.080  1.00  0.00           C
ATOM    814  O   SER A  43      81.562  65.487  85.800  1.00  0.00           O
ATOM    815  N   VAL A  44      83.162  64.277  86.830  1.00  0.00           N
ATOM    817  CA  VAL A  44      82.292  63.237  87.260  1.00  0.00           C
ATOM    819  CB  VAL A  44      82.102  62.207  86.160  1.00  0.00           C
ATOM    821  CG1 VAL A  44      83.442  61.857  85.530  1.00  0.00           C
ATOM    825  CG2 VAL A  44      81.392  60.977  86.710  1.00  0.00           C
ATOM    829  C   VAL A  44      82.792  62.637  88.550  1.00  0.00           C
ATOM    830  O   VAL A  44      83.992  62.437  88.750  1.00  0.00           O
ATOM    831  N   ASN A  45      81.882  62.297  89.470  1.00  0.00           N
ATOM    833  CA  ASN A  45      82.202  61.417  90.560  1.00  0.00           C
ATOM    835  CB  ASN A  45      82.462  62.337  91.780  1.00  0.00           C
ATOM    838  CG  ASN A  45      82.972  61.587  92.990  1.00  0.00           C
ATOM    839  OD1 ASN A  45      82.332  60.697  93.550  1.00  0.00           O
ATOM    840  ND2 ASN A  45      84.182  61.957  93.460  1.00  0.00           N
ATOM    843  C   ASN A  45      81.062  60.417  90.750  1.00  0.00           C
ATOM    844  O   ASN A  45      80.022  60.787  91.270  1.00  0.00           O
ATOM    845  N   LEU A  46      81.182  59.137  90.340  1.00  0.00           N
ATOM    847  CA  LEU A  46      80.062  58.187  90.350  1.00  0.00           C
ATOM    849  CB  LEU A  46      79.862  57.497  88.960  1.00  0.00           C
ATOM    852  CG  LEU A  46      78.482  56.857  88.600  1.00  0.00           C
ATOM    854  CD1 LEU A  46      78.462  56.437  87.120  1.00  0.00           C
ATOM    858  CD2 LEU A  46      78.052  55.657  89.460  1.00  0.00           C
ATOM    862  C   LEU A  46      80.182  57.207  91.510  1.00  0.00           C
ATOM    863  O   LEU A  46      81.272  56.817  91.910  1.00  0.00           O
ATOM    864  N   LEU A  47      79.042  56.857  92.140  1.00  0.00           N
ATOM    866  CA  LEU A  47      78.892  55.987  93.290  1.00  0.00           C
ATOM    868  CB  LEU A  47      78.542  56.877  94.510  1.00  0.00           C
ATOM    871  CG  LEU A  47      79.062  56.367  95.850  1.00  0.00           C
ATOM    873  CD1 LEU A  47      78.922  57.467  96.900  1.00  0.00           C
ATOM    877  CD2 LEU A  47      78.382  55.057  96.280  1.00  0.00           C
ATOM    881  C   LEU A  47      77.762  54.967  93.090  1.00  0.00           C
ATOM    882  O   LEU A  47      76.582  55.297  93.180  1.00  0.00           O
ATOM    883  N   ILE A  48      78.082  53.667  92.900  1.00  0.00           N
ATOM    885  CA  ILE A  48      77.082  52.587  92.920  1.00  0.00           C
ATOM    887  CB  ILE A  48      77.292  51.497  91.840  1.00  0.00           C
ATOM    889  CG2 ILE A  48      76.222  50.367  91.930  1.00  0.00           C
ATOM    893  CG1 ILE A  48      77.302  52.047  90.400  1.00  0.00           C
ATOM    896  CD  ILE A  48      77.712  51.027  89.340  1.00  0.00           C
ATOM    900  C   ILE A  48      77.122  51.907  94.280  1.00  0.00           C
ATOM    901  O   ILE A  48      78.182  51.487  94.750  1.00  0.00           O
ATOM    902  N   ILE A  49      75.942  51.707  94.930  1.00  0.00           N
ATOM    904  CA  ILE A  49      75.722  50.647  95.910  1.00  0.00           C
ATOM    906  CB  ILE A  49      75.432  51.187  97.310  1.00  0.00           C
ATOM    908  CG2 ILE A  49      75.072  50.087  98.350  1.00  0.00           C
ATOM    912  CG1 ILE A  49      76.602  52.087  97.770  1.00  0.00           C
ATOM    915  CD  ILE A  49      76.972  51.987  99.250  1.00  0.00           C
ATOM    919  C   ILE A  49      74.572  49.767  95.460  1.00  0.00           C
ATOM    920  O   ILE A  49      73.512  50.247  95.060  1.00  0.00           O
ATOM    921  N   LYS A  50      74.692  48.427  95.600  1.00  0.00           N
ATOM    923  CA  LYS A  50      73.542  47.547  95.690  1.00  0.00           C
ATOM    925  CB  LYS A  50      73.152  46.887  94.330  1.00  0.00           C
ATOM    928  CG  LYS A  50      72.142  45.727  94.390  1.00  0.00           C
ATOM    931  CD  LYS A  50      71.642  45.207  93.030  1.00  0.00           C
ATOM    934  CE  LYS A  50      71.052  43.787  93.150  1.00  0.00           C
ATOM    937  NZ  LYS A  50      70.032  43.557  92.100  1.00  0.00           N
ATOM    941  C   LYS A  50      73.782  46.587  96.850  1.00  0.00           C
ATOM    942  O   LYS A  50      74.932  46.367  97.230  1.00  0.00           O
ATOM    943  N   ASP A  51      72.712  46.107  97.520  1.00  0.00           N
ATOM    945  CA  ASP A  51      72.762  45.047  98.530  1.00  0.00           C
ATOM    947  CB  ASP A  51      73.252  43.697  97.930  1.00  0.00           C
ATOM    950  CG  ASP A  51      72.312  43.237  96.830  1.00  0.00           C
ATOM    951  OD1 ASP A  51      71.142  43.707  96.830  1.00  0.00           O
ATOM    952  OD2 ASP A  51      72.692  42.367  96.010  1.00  0.00           O
ATOM    953  C   ASP A  51      73.502  45.397  99.820  1.00  0.00           C
ATOM    954  O   ASP A  51      73.912  44.557 100.610  1.00  0.00           O
ATOM    955  N   ASN A  52      73.692  46.717 100.040  1.00  0.00           N
ATOM    957  CA  ASN A  52      74.442  47.337 101.120  1.00  0.00           C
ATOM    959  CB  ASN A  52      74.092  46.837 102.540  1.00  0.00           C
ATOM    962  CG  ASN A  52      72.602  47.017 102.690  1.00  0.00           C
ATOM    963  OD1 ASN A  52      72.092  48.127 102.430  1.00  0.00           O
ATOM    964  ND2 ASN A  52      71.892  45.917 103.010  1.00  0.00           N
ATOM    967  C   ASN A  52      75.932  47.267 100.900  1.00  0.00           C
ATOM    968  O   ASN A  52      76.722  47.527 101.800  1.00  0.00           O
ATOM    969  N   GLN A  53      76.352  46.967  99.670  1.00  0.00           N
ATOM    971  CA  GLN A  53      77.732  46.837  99.320  1.00  0.00           C
ATOM    973  CB  GLN A  53      77.982  45.437  98.710  1.00  0.00           C
ATOM    976  CG  GLN A  53      77.662  44.307  99.710  1.00  0.00           C
ATOM    979  CD  GLN A  53      78.402  44.527 101.030  1.00  0.00           C
ATOM    980  OE1 GLN A  53      79.632  44.557 101.060  1.00  0.00           O
ATOM    981  NE2 GLN A  53      77.652  44.637 102.140  1.00  0.00           N
ATOM    984  C   GLN A  53      78.002  47.887  98.310  1.00  0.00           C
ATOM    985  O   GLN A  53      77.352  47.977  97.270  1.00  0.00           O
ATOM    986  N   ILE A  54      78.972  48.757  98.590  1.00  0.00           N
ATOM    988  CA  ILE A  54      79.472  49.637  97.570  1.00  0.00           C
ATOM    990  CB  ILE A  54      80.302  50.707  98.220  1.00  0.00           C
ATOM    992  CG2 ILE A  54      81.582  50.077  98.800  1.00  0.00           C
ATOM    996  CG1 ILE A  54      80.552  51.917  97.300  1.00  0.00           C
ATOM    999  CD  ILE A  54      80.782  53.177  98.120  1.00  0.00           C
ATOM   1003  C   ILE A  54      80.182  48.907  96.440  1.00  0.00           C
ATOM   1004  O   ILE A  54      80.932  47.947  96.640  1.00  0.00           O
ATOM   1005  N   VAL A  55      79.872  49.337  95.210  1.00  0.00           N
ATOM   1007  CA  VAL A  55      80.042  48.607  93.970  1.00  0.00           C
ATOM   1009  CB  VAL A  55      78.702  48.517  93.280  1.00  0.00           C
ATOM   1011  CG1 VAL A  55      78.782  47.997  91.830  1.00  0.00           C
ATOM   1015  CG2 VAL A  55      77.762  47.677  94.120  1.00  0.00           C
ATOM   1019  C   VAL A  55      80.942  49.367  93.050  1.00  0.00           C
ATOM   1020  O   VAL A  55      81.802  48.807  92.370  1.00  0.00           O
ATOM   1021  N   TYR A  56      80.802  50.687  93.030  1.00  0.00           N
ATOM   1023  CA  TYR A  56      81.632  51.507  92.200  1.00  0.00           C
ATOM   1025  CB  TYR A  56      80.962  51.767  90.820  1.00  0.00           C
ATOM   1028  CG  TYR A  56      81.742  52.627  89.850  1.00  0.00           C
ATOM   1029  CD1 TYR A  56      82.192  52.097  88.620  1.00  0.00           C
ATOM   1031  CE1 TYR A  56      82.712  52.937  87.620  1.00  0.00           C
ATOM   1033  CZ  TYR A  56      82.802  54.317  87.850  1.00  0.00           C
ATOM   1034  OH  TYR A  56      83.192  55.187  86.820  1.00  0.00           O
ATOM   1036  CD2 TYR A  56      81.862  54.007  90.060  1.00  0.00           C
ATOM   1038  CE2 TYR A  56      82.412  54.837  89.090  1.00  0.00           C
ATOM   1040  C   TYR A  56      81.832  52.777  92.970  1.00  0.00           C
ATOM   1041  O   TYR A  56      80.892  53.327  93.540  1.00  0.00           O
ATOM   1042  N   ARG A  57      83.072  53.287  92.960  1.00  0.00           N
ATOM   1044  CA  ARG A  57      83.342  54.657  93.290  1.00  0.00           C
ATOM   1046  CB  ARG A  57      83.752  54.847  94.760  1.00  0.00           C
ATOM   1049  CG  ARG A  57      82.632  55.407  95.630  1.00  0.00           C
ATOM   1052  CD  ARG A  57      83.092  55.597  97.070  1.00  0.00           C
ATOM   1055  NE  ARG A  57      82.092  56.487  97.750  1.00  0.00           N
ATOM   1057  CZ  ARG A  57      81.932  56.467  99.060  1.00  0.00           C
ATOM   1058  NH1 ARG A  57      82.422  55.507  99.810  1.00  0.00           N
ATOM   1061  NH2 ARG A  57      81.302  57.437  99.690  1.00  0.00           N
ATOM   1064  C   ARG A  57      84.432  55.147  92.380  1.00  0.00           C
ATOM   1065  O   ARG A  57      85.472  54.527  92.260  1.00  0.00           O
ATOM   1066  N   LYS A  58      84.232  56.317  91.750  1.00  0.00           N
ATOM   1068  CA  LYS A  58      85.292  56.957  91.000  1.00  0.00           C
ATOM   1070  CB  LYS A  58      85.272  56.547  89.520  1.00  0.00           C
ATOM   1073  CG  LYS A  58      86.502  56.977  88.700  1.00  0.00           C
ATOM   1076  CD  LYS A  58      86.682  56.077  87.480  1.00  0.00           C
ATOM   1079  CE  LYS A  58      87.602  56.647  86.400  1.00  0.00           C
ATOM   1082  NZ  LYS A  58      87.902  55.587  85.430  1.00  0.00           N
ATOM   1086  C   LYS A  58      85.162  58.457  91.110  1.00  0.00           C
ATOM   1087  O   LYS A  58      84.072  58.997  91.300  1.00  0.00           O
ATOM   1088  N   ALA A  59      86.302  59.167  90.950  1.00  0.00           N
ATOM   1090  CA  ALA A  59      86.352  60.567  90.590  1.00  0.00           C
ATOM   1092  CB  ALA A  59      87.042  61.397  91.690  1.00  0.00           C
ATOM   1096  C   ALA A  59      87.122  60.677  89.290  1.00  0.00           C
ATOM   1097  O   ALA A  59      88.092  59.957  89.040  1.00  0.00           O
ATOM   1098  N   TRP A  60      86.682  61.557  88.380  1.00  0.00           N
ATOM   1100  CA  TRP A  60      87.332  61.737  87.100  1.00  0.00           C
ATOM   1102  CB  TRP A  60      86.892  60.607  86.120  1.00  0.00           C
ATOM   1105  CG  TRP A  60      87.422  60.657  84.730  1.00  0.00           C
ATOM   1106  CD1 TRP A  60      86.782  61.137  83.610  1.00  0.00           C
ATOM   1108  NE1 TRP A  60      87.602  60.957  82.520  1.00  0.00           N
ATOM   1110  CE2 TRP A  60      88.752  60.357  82.910  1.00  0.00           C
ATOM   1111  CD2 TRP A  60      88.692  60.157  84.300  1.00  0.00           C
ATOM   1112  CE3 TRP A  60      89.772  59.577  84.960  1.00  0.00           C
ATOM   1114  CZ3 TRP A  60      90.892  59.227  84.210  1.00  0.00           C
ATOM   1116  CZ2 TRP A  60      89.862  59.997  82.160  1.00  0.00           C
ATOM   1118  CH2 TRP A  60      90.942  59.427  82.840  1.00  0.00           C
ATOM   1120  C   TRP A  60      87.002  63.157  86.610  1.00  0.00           C
ATOM   1121  O   TRP A  60      86.002  63.737  87.020  1.00  0.00           O
ATOM   1122  N   GLY A  61      87.842  63.777  85.750  1.00  0.00           N
ATOM   1124  CA  GLY A  61      87.692  65.177  85.360  1.00  0.00           C
ATOM   1127  C   GLY A  61      88.062  66.207  86.420  1.00  0.00           C
ATOM   1128  O   GLY A  61      88.502  65.897  87.520  1.00  0.00           O
ATOM   1129  N   ALA A  62      87.892  67.497  86.070  1.00  0.00           N
ATOM   1131  CA  ALA A  62      88.232  68.607  86.930  1.00  0.00           C
ATOM   1133  CB  ALA A  62      89.342  69.437  86.270  1.00  0.00           C
ATOM   1137  C   ALA A  62      86.982  69.427  87.210  1.00  0.00           C
ATOM   1138  O   ALA A  62      86.182  69.677  86.330  1.00  0.00           O
ATOM   1139  N   ALA A  63      86.752  69.807  88.470  1.00  0.00           N
ATOM   1141  CA  ALA A  63      85.502  70.327  88.990  1.00  0.00           C
ATOM   1143  CB  ALA A  63      85.412  69.827  90.440  1.00  0.00           C
ATOM   1147  C   ALA A  63      85.352  71.837  88.850  1.00  0.00           C
ATOM   1148  O   ALA A  63      85.152  72.577  89.810  1.00  0.00           O
ATOM   1149  N   LYS A  64      85.402  72.337  87.610  1.00  0.00           N
ATOM   1151  CA  LYS A  64      84.982  73.657  87.200  1.00  0.00           C
ATOM   1153  CB  LYS A  64      86.062  74.727  87.530  1.00  0.00           C
ATOM   1156  CG  LYS A  64      85.672  76.207  87.370  1.00  0.00           C
ATOM   1159  CD  LYS A  64      85.112  76.897  88.640  1.00  0.00           C
ATOM   1162  CE  LYS A  64      84.782  78.377  88.400  1.00  0.00           C
ATOM   1165  NZ  LYS A  64      84.412  79.127  89.630  1.00  0.00           N
ATOM   1169  C   LYS A  64      84.852  73.447  85.710  1.00  0.00           C
ATOM   1170  O   LYS A  64      85.362  72.437  85.240  1.00  0.00           O
ATOM   1171  N   LYS A  65      84.242  74.317  84.890  1.00  0.00           N
ATOM   1173  CA  LYS A  65      84.452  74.267  83.460  1.00  0.00           C
ATOM   1175  CB  LYS A  65      83.372  73.447  82.710  1.00  0.00           C
ATOM   1178  CG  LYS A  65      83.842  72.677  81.460  1.00  0.00           C
ATOM   1181  CD  LYS A  65      84.592  73.517  80.410  1.00  0.00           C
ATOM   1184  CE  LYS A  65      84.912  72.817  79.090  1.00  0.00           C
ATOM   1187  NZ  LYS A  65      86.042  71.907  79.220  1.00  0.00           N
ATOM   1191  C   LYS A  65      84.372  75.717  83.020  1.00  0.00           C
ATOM   1192  O   LYS A  65      83.532  76.447  83.520  1.00  0.00           O
ATOM   1193  N   TYR A  66      85.262  76.127  82.090  1.00  0.00           N
ATOM   1195  CA  TYR A  66      85.112  77.237  81.170  1.00  0.00           C
ATOM   1197  CB  TYR A  66      85.942  78.487  81.570  1.00  0.00           C
ATOM   1200  CG  TYR A  66      85.212  79.377  82.560  1.00  0.00           C
ATOM   1201  CD1 TYR A  66      84.972  78.987  83.890  1.00  0.00           C
ATOM   1203  CE1 TYR A  66      84.222  79.807  84.760  1.00  0.00           C
ATOM   1205  CZ  TYR A  66      83.732  81.037  84.310  1.00  0.00           C
ATOM   1206  OH  TYR A  66      82.892  81.827  85.120  1.00  0.00           O
ATOM   1208  CD2 TYR A  66      84.752  80.647  82.150  1.00  0.00           C
ATOM   1210  CE2 TYR A  66      84.012  81.457  83.020  1.00  0.00           C
ATOM   1212  C   TYR A  66      85.552  76.647  79.830  1.00  0.00           C
ATOM   1213  O   TYR A  66      86.432  75.777  79.820  1.00  0.00           O
ATOM   1214  N   ASP A  67      84.882  76.977  78.680  1.00  0.00           N
ATOM   1216  CA  ASP A  67      85.122  76.307  77.400  1.00  0.00           C
ATOM   1218  CB  ASP A  67      83.892  76.297  76.430  1.00  0.00           C
ATOM   1221  CG  ASP A  67      83.842  74.997  75.630  1.00  0.00           C
ATOM   1222  OD1 ASP A  67      83.982  74.997  74.390  1.00  0.00           O
ATOM   1223  OD2 ASP A  67      83.692  73.897  76.220  1.00  0.00           O
ATOM   1224  C   ASP A  67      86.372  76.867  76.760  1.00  0.00           C
ATOM   1225  O   ASP A  67      86.962  77.817  77.260  1.00  0.00           O
ATOM   1226  N   GLY A  68      86.882  76.277  75.670  1.00  0.00           N
ATOM   1228  CA  GLY A  68      88.162  76.687  75.090  1.00  0.00           C
ATOM   1231  C   GLY A  68      89.162  75.597  75.100  1.00  0.00           C
ATOM   1232  O   GLY A  68      88.932  74.497  75.590  1.00  0.00           O
ATOM   1233  N   SER A  69      90.342  75.877  74.530  1.00  0.00           N
ATOM   1235  CA  SER A  69      91.462  74.957  74.530  1.00  0.00           C
ATOM   1237  CB  SER A  69      92.542  75.437  73.550  1.00  0.00           C
ATOM   1240  OG  SER A  69      93.022  76.737  73.870  1.00  0.00           O
ATOM   1242  C   SER A  69      92.052  74.787  75.910  1.00  0.00           C
ATOM   1243  O   SER A  69      92.682  73.777  76.220  1.00  0.00           O
ATOM   1244  N   VAL A  70      91.792  75.757  76.800  1.00  0.00           N
ATOM   1246  CA  VAL A  70      91.782  75.537  78.230  1.00  0.00           C
ATOM   1248  CB  VAL A  70      91.522  76.777  79.080  1.00  0.00           C
ATOM   1250  CG1 VAL A  70      92.592  77.827  78.750  1.00  0.00           C
ATOM   1254  CG2 VAL A  70      90.102  77.367  78.890  1.00  0.00           C
ATOM   1258  C   VAL A  70      90.822  74.457  78.690  1.00  0.00           C
ATOM   1259  O   VAL A  70      89.652  74.397  78.350  1.00  0.00           O
ATOM   1260  N   LEU A  71      91.322  73.567  79.550  1.00  0.00           N
ATOM   1262  CA  LEU A  71      90.532  72.627  80.300  1.00  0.00           C
ATOM   1264  CB  LEU A  71      91.212  71.217  80.420  1.00  0.00           C
ATOM   1267  CG  LEU A  71      92.522  71.007  81.230  1.00  0.00           C
ATOM   1269  CD1 LEU A  71      93.542  72.147  81.130  1.00  0.00           C
ATOM   1273  CD2 LEU A  71      92.282  70.617  82.700  1.00  0.00           C
ATOM   1277  C   LEU A  71      90.102  73.297  81.600  1.00  0.00           C
ATOM   1278  O   LEU A  71      90.882  73.537  82.530  1.00  0.00           O
ATOM   1279  N   MET A  72      88.812  73.667  81.660  1.00  0.00           N
ATOM   1281  CA  MET A  72      88.182  74.387  82.750  1.00  0.00           C
ATOM   1283  CB  MET A  72      88.272  73.637  84.110  1.00  0.00           C
ATOM   1286  CG  MET A  72      88.272  72.087  84.030  1.00  0.00           C
ATOM   1289  SD  MET A  72      86.982  71.297  83.010  1.00  0.00           S
ATOM   1290  CE  MET A  72      88.042  70.237  82.010  1.00  0.00           C
ATOM   1294  C   MET A  72      88.672  75.837  82.870  1.00  0.00           C
ATOM   1295  O   MET A  72      89.462  76.327  82.080  1.00  0.00           O
ATOM   1296  N   GLU A  73      88.202  76.557  83.910  1.00  0.00           N
ATOM   1298  CA  GLU A  73      88.952  77.607  84.570  1.00  0.00           C
ATOM   1300  CB  GLU A  73      88.102  78.887  84.880  1.00  0.00           C
ATOM   1303  CG  GLU A  73      88.852  80.097  85.520  1.00  0.00           C
ATOM   1306  CD  GLU A  73      87.902  81.177  86.050  1.00  0.00           C
ATOM   1307  OE1 GLU A  73      86.942  80.827  86.780  1.00  0.00           O
ATOM   1308  OE2 GLU A  73      88.162  82.397  85.820  1.00  0.00           O
ATOM   1309  C   GLU A  73      89.422  76.957  85.850  1.00  0.00           C
ATOM   1310  O   GLU A  73      88.852  75.947  86.270  1.00  0.00           O
ATOM   1311  N   GLN A  74      90.492  77.457  86.480  1.00  0.00           N
ATOM   1313  CA  GLN A  74      91.062  76.907  87.700  1.00  0.00           C
ATOM   1315  CB  GLN A  74      89.972  76.817  88.820  1.00  0.00           C
ATOM   1318  CG  GLN A  74      90.462  76.817  90.290  1.00  0.00           C
ATOM   1321  CD  GLN A  74      91.272  78.047  90.660  1.00  0.00           C
ATOM   1322  OE1 GLN A  74      92.282  77.977  91.350  1.00  0.00           O
ATOM   1323  NE2 GLN A  74      90.812  79.247  90.230  1.00  0.00           N
ATOM   1326  C   GLN A  74      91.752  75.537  87.560  1.00  0.00           C
ATOM   1327  O   GLN A  74      92.532  75.217  88.460  1.00  0.00           O
ATOM   1328  N   PRO A  75      91.542  74.697  86.540  1.00  0.00           N
ATOM   1329  CD  PRO A  75      92.052  75.117  85.220  1.00  0.00           C
ATOM   1332  CA  PRO A  75      91.742  73.247  86.620  1.00  0.00           C
ATOM   1334  CB  PRO A  75      93.122  73.077  85.980  1.00  0.00           C
ATOM   1337  CG  PRO A  75      93.162  74.117  84.860  1.00  0.00           C
ATOM   1340  C   PRO A  75      91.612  72.457  87.930  1.00  0.00           C
ATOM   1341  O   PRO A  75      92.292  71.437  88.030  1.00  0.00           O
ATOM   1342  N   VAL A  76      90.792  72.867  88.930  1.00  0.00           N
ATOM   1344  CA  VAL A  76      90.642  72.147  90.190  1.00  0.00           C
ATOM   1346  CB  VAL A  76      89.742  72.897  91.180  1.00  0.00           C
ATOM   1348  CG1 VAL A  76      88.352  73.157  90.580  1.00  0.00           C
ATOM   1352  CG2 VAL A  76      89.592  72.147  92.530  1.00  0.00           C
ATOM   1356  C   VAL A  76      90.172  70.707  89.990  1.00  0.00           C
ATOM   1357  O   VAL A  76      89.242  70.457  89.240  1.00  0.00           O
ATOM   1358  N   LYS A  77      90.802  69.687  90.600  1.00  0.00           N
ATOM   1360  CA  LYS A  77      90.292  68.337  90.460  1.00  0.00           C
ATOM   1362  CB  LYS A  77      91.322  67.257  90.880  1.00  0.00           C
ATOM   1365  CG  LYS A  77      92.422  67.087  89.820  1.00  0.00           C
ATOM   1368  CD  LYS A  77      93.562  66.117  90.200  1.00  0.00           C
ATOM   1371  CE  LYS A  77      93.112  64.707  90.640  1.00  0.00           C
ATOM   1374  NZ  LYS A  77      94.272  63.797  90.830  1.00  0.00           N
ATOM   1378  C   LYS A  77      88.922  68.077  91.080  1.00  0.00           C
ATOM   1379  O   LYS A  77      88.612  68.587  92.150  1.00  0.00           O
ATOM   1380  N   ALA A  78      88.092  67.237  90.410  1.00  0.00           N
ATOM   1382  CA  ALA A  78      86.922  66.617  91.010  1.00  0.00           C
ATOM   1384  CB  ALA A  78      86.062  65.947  89.930  1.00  0.00           C
ATOM   1388  C   ALA A  78      87.252  65.627  92.120  1.00  0.00           C
ATOM   1389  O   ALA A  78      88.202  64.847  92.030  1.00  0.00           O
ATOM   1390  N   THR A  79      86.462  65.657  93.200  1.00  0.00           N
ATOM   1392  CA  THR A  79      86.622  64.837  94.390  1.00  0.00           C
ATOM   1394  CB  THR A  79      87.502  65.427  95.520  1.00  0.00           C
ATOM   1396  OG1 THR A  79      86.932  66.567  96.150  1.00  0.00           O
ATOM   1398  CG2 THR A  79      88.862  65.867  94.940  1.00  0.00           C
ATOM   1402  C   THR A  79      85.222  64.537  94.880  1.00  0.00           C
ATOM   1403  O   THR A  79      84.232  64.807  94.200  1.00  0.00           O
ATOM   1404  N   THR A  80      85.062  63.887  96.060  1.00  0.00           N
ATOM   1406  CA  THR A  80      83.752  63.477  96.590  1.00  0.00           C
ATOM   1408  CB  THR A  80      83.822  62.067  97.190  1.00  0.00           C
ATOM   1410  OG1 THR A  80      82.562  61.517  97.550  1.00  0.00           O
ATOM   1412  CG2 THR A  80      84.742  62.017  98.430  1.00  0.00           C
ATOM   1416  C   THR A  80      83.312  64.517  97.610  1.00  0.00           C
ATOM   1417  O   THR A  80      82.322  64.377  98.330  1.00  0.00           O
ATOM   1418  N   GLY A  81      84.082  65.627  97.650  1.00  0.00           N
ATOM   1420  CA  GLY A  81      83.902  66.817  98.470  1.00  0.00           C
ATOM   1423  C   GLY A  81      83.852  68.057  97.620  1.00  0.00           C
ATOM   1424  O   GLY A  81      84.152  69.147  98.100  1.00  0.00           O
ATOM   1425  N   THR A  82      83.522  67.907  96.310  1.00  0.00           N
ATOM   1427  CA  THR A  82      83.282  69.027  95.410  1.00  0.00           C
ATOM   1429  CB  THR A  82      83.882  68.927  94.010  1.00  0.00           C
ATOM   1431  OG1 THR A  82      83.542  67.737  93.310  1.00  0.00           O
ATOM   1433  CG2 THR A  82      85.412  68.937  94.110  1.00  0.00           C
ATOM   1437  C   THR A  82      81.792  69.267  95.340  1.00  0.00           C
ATOM   1438  O   THR A  82      81.012  68.327  95.330  1.00  0.00           O
ATOM   1439  N   LEU A  83      81.382  70.547  95.330  1.00  0.00           N
ATOM   1441  CA  LEU A  83      80.122  71.027  95.860  1.00  0.00           C
ATOM   1443  CB  LEU A  83      80.502  72.117  96.910  1.00  0.00           C
ATOM   1446  CG  LEU A  83      79.452  72.577  97.960  1.00  0.00           C
ATOM   1448  CD1 LEU A  83      78.032  72.507  97.440  1.00  0.00           C
ATOM   1452  CD2 LEU A  83      79.512  71.797  99.290  1.00  0.00           C
ATOM   1456  C   LEU A  83      79.282  71.567  94.690  1.00  0.00           C
ATOM   1457  O   LEU A  83      79.672  72.487  93.980  1.00  0.00           O
ATOM   1458  N   TYR A  84      78.092  70.987  94.420  1.00  0.00           N
ATOM   1460  CA  TYR A  84      77.302  71.257  93.230  1.00  0.00           C
ATOM   1462  CB  TYR A  84      77.092  70.017  92.320  1.00  0.00           C
ATOM   1465  CG  TYR A  84      78.372  69.367  91.830  1.00  0.00           C
ATOM   1466  CD1 TYR A  84      79.182  68.617  92.700  1.00  0.00           C
ATOM   1468  CE1 TYR A  84      80.282  67.887  92.220  1.00  0.00           C
ATOM   1470  CZ  TYR A  84      80.592  67.897  90.850  1.00  0.00           C
ATOM   1471  OH  TYR A  84      81.722  67.197  90.380  1.00  0.00           O
ATOM   1473  CD2 TYR A  84      78.682  69.327  90.450  1.00  0.00           C
ATOM   1475  CE2 TYR A  84      79.782  68.617  89.970  1.00  0.00           C
ATOM   1477  C   TYR A  84      75.902  71.757  93.630  1.00  0.00           C
ATOM   1478  O   TYR A  84      75.422  71.527  94.730  1.00  0.00           O
ATOM   1479  N   ASP A  85      75.222  72.467  92.700  1.00  0.00           N
ATOM   1481  CA  ASP A  85      73.872  72.997  92.840  1.00  0.00           C
ATOM   1483  CB  ASP A  85      73.722  74.087  91.730  1.00  0.00           C
ATOM   1486  CG  ASP A  85      72.472  74.957  91.770  1.00  0.00           C
ATOM   1487  OD1 ASP A  85      71.522  74.687  92.540  1.00  0.00           O
ATOM   1488  OD2 ASP A  85      72.432  75.877  90.910  1.00  0.00           O
ATOM   1489  C   ASP A  85      72.792  71.917  92.680  1.00  0.00           C
ATOM   1490  O   ASP A  85      72.692  71.287  91.630  1.00  0.00           O
ATOM   1491  N   LEU A  86      71.952  71.697  93.710  1.00  0.00           N
ATOM   1493  CA  LEU A  86      70.832  70.767  93.640  1.00  0.00           C
ATOM   1495  CB  LEU A  86      70.472  69.957  94.930  1.00  0.00           C
ATOM   1498  CG  LEU A  86      71.412  70.107  96.140  1.00  0.00           C
ATOM   1500  CD1 LEU A  86      70.862  69.477  97.420  1.00  0.00           C
ATOM   1504  CD2 LEU A  86      72.752  69.477  95.870  1.00  0.00           C
ATOM   1508  C   LEU A  86      69.612  71.547  93.200  1.00  0.00           C
ATOM   1509  O   LEU A  86      68.782  71.937  94.020  1.00  0.00           O
ATOM   1510  N   ALA A  87      69.462  71.817  91.890  1.00  0.00           N
ATOM   1512  CA  ALA A  87      68.482  72.777  91.450  1.00  0.00           C
ATOM   1514  CB  ALA A  87      68.672  73.027  89.930  1.00  0.00           C
ATOM   1518  C   ALA A  87      67.062  72.337  91.760  1.00  0.00           C
ATOM   1519  O   ALA A  87      66.452  72.637  92.780  1.00  0.00           O
ATOM   1520  N   SER A  88      66.482  71.497  90.890  1.00  0.00           N
ATOM   1522  CA  SER A  88      65.132  71.007  91.100  1.00  0.00           C
ATOM   1524  CB  SER A  88      64.412  70.727  89.770  1.00  0.00           C
ATOM   1527  OG  SER A  88      64.032  71.957  89.140  1.00  0.00           O
ATOM   1529  C   SER A  88      65.042  69.877  92.110  1.00  0.00           C
ATOM   1530  O   SER A  88      63.982  69.537  92.620  1.00  0.00           O
ATOM   1531  N   ASN A  89      66.192  69.347  92.530  1.00  0.00           N
ATOM   1533  CA  ASN A  89      66.282  68.307  93.520  1.00  0.00           C
ATOM   1535  CB  ASN A  89      67.712  67.757  93.540  1.00  0.00           C
ATOM   1538  CG  ASN A  89      68.092  67.377  92.120  1.00  0.00           C
ATOM   1539  OD1 ASN A  89      67.302  66.847  91.340  1.00  0.00           O
ATOM   1540  ND2 ASN A  89      69.322  67.747  91.760  1.00  0.00           N
ATOM   1543  C   ASN A  89      65.932  68.757  94.930  1.00  0.00           C
ATOM   1544  O   ASN A  89      65.462  67.967  95.750  1.00  0.00           O
ATOM   1545  N   THR A  90      66.052  70.077  95.230  1.00  0.00           N
ATOM   1547  CA  THR A  90      65.702  70.707  96.520  1.00  0.00           C
ATOM   1549  CB  THR A  90      65.752  72.247  96.500  1.00  0.00           C
ATOM   1551  OG1 THR A  90      66.992  72.777  96.060  1.00  0.00           O
ATOM   1553  CG2 THR A  90      65.592  72.797  97.930  1.00  0.00           C
ATOM   1557  C   THR A  90      64.302  70.307  96.990  1.00  0.00           C
ATOM   1558  O   THR A  90      64.022  70.187  98.190  1.00  0.00           O
ATOM   1559  N   LYS A  91      63.402  70.007  96.020  1.00  0.00           N
ATOM   1561  CA  LYS A  91      62.062  69.507  96.220  1.00  0.00           C
ATOM   1563  CB  LYS A  91      61.342  69.297  94.860  1.00  0.00           C
ATOM   1566  CG  LYS A  91      60.732  70.557  94.230  1.00  0.00           C
ATOM   1569  CD  LYS A  91      61.602  71.387  93.280  1.00  0.00           C
ATOM   1572  CE  LYS A  91      61.352  71.087  91.790  1.00  0.00           C
ATOM   1575  NZ  LYS A  91      61.902  72.157  90.940  1.00  0.00           N
ATOM   1579  C   LYS A  91      61.912  68.267  97.120  1.00  0.00           C
ATOM   1580  O   LYS A  91      60.972  68.157  97.890  1.00  0.00           O
ATOM   1581  N   MET A  92      62.852  67.297  97.060  1.00  0.00           N
ATOM   1583  CA  MET A  92      62.792  66.077  97.850  1.00  0.00           C
ATOM   1585  CB  MET A  92      63.972  65.137  97.440  1.00  0.00           C
ATOM   1588  CG  MET A  92      64.002  63.767  98.160  1.00  0.00           C
ATOM   1591  SD  MET A  92      65.592  62.927  98.190  1.00  0.00           S
ATOM   1592  CE  MET A  92      65.072  61.897  99.600  1.00  0.00           C
ATOM   1596  C   MET A  92      62.842  66.317  99.360  1.00  0.00           C
ATOM   1597  O   MET A  92      62.162  65.677 100.150  1.00  0.00           O
ATOM   1598  N   TYR A  93      63.692  67.227  99.810  1.00  0.00           N
ATOM   1600  CA  TYR A  93      64.552  66.907 100.940  1.00  0.00           C
ATOM   1602  CB  TYR A  93      65.992  66.917 100.370  1.00  0.00           C
ATOM   1605  CG  TYR A  93      67.132  67.077 101.330  1.00  0.00           C
ATOM   1606  CD1 TYR A  93      68.092  68.067 101.110  1.00  0.00           C
ATOM   1608  CE1 TYR A  93      69.202  68.167 101.960  1.00  0.00           C
ATOM   1610  CZ  TYR A  93      69.332  67.297 103.050  1.00  0.00           C
ATOM   1611  OH  TYR A  93      70.492  67.307 103.840  1.00  0.00           O
ATOM   1613  CD2 TYR A  93      67.272  66.217 102.420  1.00  0.00           C
ATOM   1615  CE2 TYR A  93      68.352  66.347 103.310  1.00  0.00           C
ATOM   1617  C   TYR A  93      64.362  67.847 102.100  1.00  0.00           C
ATOM   1618  O   TYR A  93      63.842  67.477 103.150  1.00  0.00           O
ATOM   1619  N   ALA A  94      64.742  69.117 101.890  1.00  0.00           N
ATOM   1621  CA  ALA A  94      64.502  70.237 102.760  1.00  0.00           C
ATOM   1623  CB  ALA A  94      65.642  71.267 102.580  1.00  0.00           C
ATOM   1627  C   ALA A  94      63.212  70.887 102.360  1.00  0.00           C
ATOM   1628  O   ALA A  94      63.032  72.097 102.410  1.00  0.00           O
ATOM   1629  N   THR A  95      62.272  70.067 101.870  1.00  0.00           N
ATOM   1631  CA  THR A  95      61.012  70.587 101.430  1.00  0.00           C
ATOM   1633  CB  THR A  95      61.152  71.337 100.090  1.00  0.00           C
ATOM   1635  OG1 THR A  95      60.572  70.737  98.950  1.00  0.00           O
ATOM   1637  CG2 THR A  95      60.452  72.687 100.280  1.00  0.00           C
ATOM   1641  C   THR A  95      60.032  69.457 101.550  1.00  0.00           C
ATOM   1642  O   THR A  95      59.322  69.417 102.550  1.00  0.00           O
ATOM   1643  N   ASN A  96      59.972  68.477 100.620  1.00  0.00           N
ATOM   1645  CA  ASN A  96      59.032  67.377 100.770  1.00  0.00           C
ATOM   1647  CB  ASN A  96      58.982  66.507  99.470  1.00  0.00           C
ATOM   1650  CG  ASN A  96      58.072  65.277  99.510  1.00  0.00           C
ATOM   1651  OD1 ASN A  96      58.472  64.167  99.200  1.00  0.00           O
ATOM   1652  ND2 ASN A  96      56.802  65.437  99.940  1.00  0.00           N
ATOM   1655  C   ASN A  96      59.232  66.557 102.040  1.00  0.00           C
ATOM   1656  O   ASN A  96      58.282  66.357 102.780  1.00  0.00           O
ATOM   1657  N   PHE A  97      60.452  66.107 102.400  1.00  0.00           N
ATOM   1659  CA  PHE A  97      60.652  65.367 103.650  1.00  0.00           C
ATOM   1661  CB  PHE A  97      61.912  64.487 103.540  1.00  0.00           C
ATOM   1664  CG  PHE A  97      61.532  63.217 102.870  1.00  0.00           C
ATOM   1665  CD1 PHE A  97      60.622  62.347 103.490  1.00  0.00           C
ATOM   1667  CE1 PHE A  97      60.022  61.327 102.750  1.00  0.00           C
ATOM   1669  CZ  PHE A  97      60.322  61.187 101.390  1.00  0.00           C
ATOM   1671  CD2 PHE A  97      61.982  62.947 101.580  1.00  0.00           C
ATOM   1673  CE2 PHE A  97      61.352  61.947 100.830  1.00  0.00           C
ATOM   1675  C   PHE A  97      60.662  66.157 104.940  1.00  0.00           C
ATOM   1676  O   PHE A  97      60.272  65.647 105.990  1.00  0.00           O
ATOM   1677  N   ALA A  98      61.022  67.447 104.910  1.00  0.00           N
ATOM   1679  CA  ALA A  98      60.832  68.337 106.040  1.00  0.00           C
ATOM   1681  CB  ALA A  98      61.342  69.707 105.600  1.00  0.00           C
ATOM   1685  C   ALA A  98      59.372  68.427 106.470  1.00  0.00           C
ATOM   1686  O   ALA A  98      59.042  68.317 107.650  1.00  0.00           O
ATOM   1687  N   LEU A  99      58.492  68.537 105.470  1.00  0.00           N
ATOM   1689  CA  LEU A  99      57.062  68.487 105.600  1.00  0.00           C
ATOM   1691  CB  LEU A  99      56.472  68.637 104.190  1.00  0.00           C
ATOM   1694  CG  LEU A  99      55.022  69.107 104.090  1.00  0.00           C
ATOM   1696  CD1 LEU A  99      53.972  68.147 104.630  1.00  0.00           C
ATOM   1700  CD2 LEU A  99      54.882  70.487 104.740  1.00  0.00           C
ATOM   1704  C   LEU A  99      56.532  67.207 106.220  1.00  0.00           C
ATOM   1705  O   LEU A  99      55.672  67.217 107.100  1.00  0.00           O
ATOM   1706  N   GLN A 100      57.012  66.027 105.790  1.00  0.00           N
ATOM   1708  CA  GLN A 100      56.382  64.787 106.190  1.00  0.00           C
ATOM   1710  CB  GLN A 100      56.642  63.657 105.190  1.00  0.00           C
ATOM   1713  CG  GLN A 100      56.162  64.007 103.760  1.00  0.00           C
ATOM   1716  CD  GLN A 100      54.782  64.617 103.610  1.00  0.00           C
ATOM   1717  OE1 GLN A 100      53.842  64.387 104.370  1.00  0.00           O
ATOM   1718  NE2 GLN A 100      54.642  65.437 102.530  1.00  0.00           N
ATOM   1721  C   GLN A 100      56.772  64.347 107.580  1.00  0.00           C
ATOM   1722  O   GLN A 100      56.082  63.537 108.200  1.00  0.00           O
ATOM   1723  N   LYS A 101      57.852  64.927 108.150  1.00  0.00           N
ATOM   1725  CA  LYS A 101      58.072  64.857 109.570  1.00  0.00           C
ATOM   1727  CB  LYS A 101      59.412  65.577 109.890  1.00  0.00           C
ATOM   1730  CG  LYS A 101      59.842  65.487 111.350  1.00  0.00           C
ATOM   1733  CD  LYS A 101      60.142  64.037 111.770  1.00  0.00           C
ATOM   1736  CE  LYS A 101      60.422  63.917 113.260  1.00  0.00           C
ATOM   1739  NZ  LYS A 101      60.882  62.567 113.630  1.00  0.00           N
ATOM   1743  C   LYS A 101      56.952  65.507 110.390  1.00  0.00           C
ATOM   1744  O   LYS A 101      56.392  64.907 111.310  1.00  0.00           O
ATOM   1745  N   LEU A 102      56.532  66.727 109.990  1.00  0.00           N
ATOM   1747  CA  LEU A 102      55.472  67.527 110.580  1.00  0.00           C
ATOM   1749  CB  LEU A 102      55.362  68.897 109.870  1.00  0.00           C
ATOM   1752  CG  LEU A 102      56.642  69.747 109.920  1.00  0.00           C
ATOM   1754  CD1 LEU A 102      56.562  70.837 108.850  1.00  0.00           C
ATOM   1758  CD2 LEU A 102      56.872  70.317 111.330  1.00  0.00           C
ATOM   1762  C   LEU A 102      54.122  66.837 110.510  1.00  0.00           C
ATOM   1763  O   LEU A 102      53.322  66.847 111.450  1.00  0.00           O
ATOM   1764  N   MET A 103      53.832  66.197 109.370  1.00  0.00           N
ATOM   1766  CA  MET A 103      52.672  65.357 109.200  1.00  0.00           C
ATOM   1768  CB  MET A 103      52.562  64.847 107.750  1.00  0.00           C
ATOM   1771  CG  MET A 103      51.282  64.037 107.470  1.00  0.00           C
ATOM   1774  SD  MET A 103      51.212  63.167 105.880  1.00  0.00           S
ATOM   1775  CE  MET A 103      52.522  61.997 106.310  1.00  0.00           C
ATOM   1779  C   MET A 103      52.672  64.167 110.150  1.00  0.00           C
ATOM   1780  O   MET A 103      51.662  63.867 110.770  1.00  0.00           O
ATOM   1781  N   SER A 104      53.822  63.487 110.330  1.00  0.00           N
ATOM   1783  CA  SER A 104      53.952  62.357 111.250  1.00  0.00           C
ATOM   1785  CB  SER A 104      55.312  61.627 111.080  1.00  0.00           C
ATOM   1788  OG  SER A 104      55.492  61.157 109.740  1.00  0.00           O
ATOM   1790  C   SER A 104      53.852  62.757 112.710  1.00  0.00           C
ATOM   1791  O   SER A 104      53.542  61.947 113.580  1.00  0.00           O
ATOM   1792  N   GLU A 105      54.102  64.047 112.990  1.00  0.00           N
ATOM   1794  CA  GLU A 105      53.822  64.647 114.280  1.00  0.00           C
ATOM   1796  CB  GLU A 105      54.742  65.857 114.480  1.00  0.00           C
ATOM   1799  CG  GLU A 105      56.242  65.537 114.670  1.00  0.00           C
ATOM   1802  CD  GLU A 105      57.012  66.787 115.100  1.00  0.00           C
ATOM   1803  OE1 GLU A 105      56.342  67.787 115.520  1.00  0.00           O
ATOM   1804  OE2 GLU A 105      58.262  66.747 115.040  1.00  0.00           O
ATOM   1805  C   GLU A 105      52.392  65.147 114.460  1.00  0.00           C
ATOM   1806  O   GLU A 105      52.002  65.517 115.570  1.00  0.00           O
ATOM   1807  N   GLY A 106      51.592  65.227 113.370  1.00  0.00           N
ATOM   1809  CA  GLY A 106      50.222  65.727 113.350  1.00  0.00           C
ATOM   1812  C   GLY A 106      50.102  67.217 113.560  1.00  0.00           C
ATOM   1813  O   GLY A 106      49.052  67.767 113.920  1.00  0.00           O
ATOM   1814  N   LYS A 107      51.202  67.917 113.270  1.00  0.00           N
ATOM   1816  CA  LYS A 107      51.262  69.357 113.070  1.00  0.00           C
ATOM   1818  CB  LYS A 107      52.742  69.817 112.930  1.00  0.00           C
ATOM   1821  CG  LYS A 107      53.642  69.467 114.130  1.00  0.00           C
ATOM   1824  CD  LYS A 107      53.242  70.277 115.370  1.00  0.00           C
ATOM   1827  CE  LYS A 107      54.052  69.987 116.630  1.00  0.00           C
ATOM   1830  NZ  LYS A 107      54.042  68.547 116.930  1.00  0.00           N
ATOM   1834  C   LYS A 107      50.462  69.757 111.840  1.00  0.00           C
ATOM   1835  O   LYS A 107      49.782  70.777 111.830  1.00  0.00           O
ATOM   1836  N   LEU A 108      50.552  68.927 110.780  1.00  0.00           N
ATOM   1838  CA  LEU A 108      50.092  69.267 109.450  1.00  0.00           C
ATOM   1840  CB  LEU A 108      51.302  69.677 108.580  1.00  0.00           C
ATOM   1843  CG  LEU A 108      50.962  70.557 107.370  1.00  0.00           C
ATOM   1845  CD1 LEU A 108      51.022  72.047 107.720  1.00  0.00           C
ATOM   1849  CD2 LEU A 108      51.952  70.247 106.250  1.00  0.00           C
ATOM   1853  C   LEU A 108      49.392  68.077 108.790  1.00  0.00           C
ATOM   1854  O   LEU A 108      49.532  66.927 109.200  1.00  0.00           O
ATOM   1855  N   HIS A 109      48.622  68.337 107.720  1.00  0.00           N
ATOM   1857  CA  HIS A 109      47.782  67.357 107.080  1.00  0.00           C
ATOM   1859  CB  HIS A 109      46.352  67.517 107.610  1.00  0.00           C
ATOM   1862  ND1 HIS A 109      46.062  66.017 109.560  1.00  0.00           N
ATOM   1863  CG  HIS A 109      46.282  67.297 109.080  1.00  0.00           C
ATOM   1864  CE1 HIS A 109      45.882  66.167 110.860  1.00  0.00           C
ATOM   1866  NE2 HIS A 109      45.952  67.477 111.230  1.00  0.00           N
ATOM   1868  CD2 HIS A 109      46.212  68.207 110.090  1.00  0.00           C
ATOM   1870  C   HIS A 109      47.722  67.637 105.570  1.00  0.00           C
ATOM   1871  O   HIS A 109      47.642  68.797 105.200  1.00  0.00           O
ATOM   1872  N   PRO A 110      47.712  66.657 104.660  1.00  0.00           N
ATOM   1873  CD  PRO A 110      48.242  65.327 104.930  1.00  0.00           C
ATOM   1876  CA  PRO A 110      47.662  66.927 103.230  1.00  0.00           C
ATOM   1878  CB  PRO A 110      47.972  65.557 102.580  1.00  0.00           C
ATOM   1881  CG  PRO A 110      48.822  64.837 103.610  1.00  0.00           C
ATOM   1884  C   PRO A 110      46.342  67.507 102.710  1.00  0.00           C
ATOM   1885  O   PRO A 110      46.362  68.157 101.670  1.00  0.00           O
ATOM   1886  N   ASP A 111      45.182  67.217 103.350  1.00  0.00           N
ATOM   1888  CA  ASP A 111      43.892  67.777 103.000  1.00  0.00           C
ATOM   1890  CB  ASP A 111      42.782  66.987 103.740  1.00  0.00           C
ATOM   1893  CG  ASP A 111      41.352  67.487 103.530  1.00  0.00           C
ATOM   1894  OD1 ASP A 111      41.002  68.527 104.130  1.00  0.00           O
ATOM   1895  OD2 ASP A 111      40.582  66.837 102.790  1.00  0.00           O
ATOM   1896  C   ASP A 111      43.772  69.297 103.200  1.00  0.00           C
ATOM   1897  O   ASP A 111      43.172  70.007 102.390  1.00  0.00           O
ATOM   1898  N   ASP A 112      44.372  69.797 104.310  1.00  0.00           N
ATOM   1900  CA  ASP A 112      44.422  71.197 104.690  1.00  0.00           C
ATOM   1902  CB  ASP A 112      45.352  71.427 105.930  1.00  0.00           C
ATOM   1905  CG  ASP A 112      44.772  70.907 107.230  1.00  0.00           C
ATOM   1906  OD1 ASP A 112      43.532  70.767 107.330  1.00  0.00           O
ATOM   1907  OD2 ASP A 112      45.542  70.767 108.220  1.00  0.00           O
ATOM   1908  C   ASP A 112      44.802  72.097 103.520  1.00  0.00           C
ATOM   1909  O   ASP A 112      45.752  71.857 102.780  1.00  0.00           O
ATOM   1910  N   ARG A 113      43.992  73.157 103.290  1.00  0.00           N
ATOM   1912  CA  ARG A 113      44.292  74.137 102.270  1.00  0.00           C
ATOM   1914  CB  ARG A 113      43.072  74.977 101.830  1.00  0.00           C
ATOM   1917  CG  ARG A 113      42.372  75.807 102.930  1.00  0.00           C
ATOM   1920  CD  ARG A 113      41.152  76.527 102.360  1.00  0.00           C
ATOM   1923  NE  ARG A 113      40.662  77.517 103.370  1.00  0.00           N
ATOM   1925  CZ  ARG A 113      39.882  78.537 103.050  1.00  0.00           C
ATOM   1926  NH1 ARG A 113      39.752  78.987 101.810  1.00  0.00           N
ATOM   1929  NH2 ARG A 113      39.292  79.237 103.990  1.00  0.00           N
ATOM   1932  C   ARG A 113      45.392  75.077 102.700  1.00  0.00           C
ATOM   1933  O   ARG A 113      45.522  75.447 103.860  1.00  0.00           O
ATOM   1934  N   ILE A 114      46.162  75.577 101.730  1.00  0.00           N
ATOM   1936  CA  ILE A 114      47.262  76.497 101.970  1.00  0.00           C
ATOM   1938  CB  ILE A 114      48.112  76.597 100.720  1.00  0.00           C
ATOM   1940  CG2 ILE A 114      49.242  77.627 100.890  1.00  0.00           C
ATOM   1944  CG1 ILE A 114      48.702  75.217 100.340  1.00  0.00           C
ATOM   1947  CD  ILE A 114      49.682  74.647 101.370  1.00  0.00           C
ATOM   1951  C   ILE A 114      46.792  77.867 102.440  1.00  0.00           C
ATOM   1952  O   ILE A 114      47.512  78.587 103.120  1.00  0.00           O
ATOM   1953  N   ALA A 115      45.512  78.207 102.180  1.00  0.00           N
ATOM   1955  CA  ALA A 115      44.882  79.417 102.670  1.00  0.00           C
ATOM   1957  CB  ALA A 115      43.482  79.567 102.050  1.00  0.00           C
ATOM   1961  C   ALA A 115      44.762  79.447 104.190  1.00  0.00           C
ATOM   1962  O   ALA A 115      44.592  80.487 104.810  1.00  0.00           O
ATOM   1963  N   LYS A 116      44.892  78.287 104.860  1.00  0.00           N
ATOM   1965  CA  LYS A 116      45.122  78.237 106.300  1.00  0.00           C
ATOM   1967  CB  LYS A 116      44.972  76.797 106.840  1.00  0.00           C
ATOM   1970  CG  LYS A 116      43.552  76.227 106.640  1.00  0.00           C
ATOM   1973  CD  LYS A 116      43.412  74.797 107.210  1.00  0.00           C
ATOM   1976  CE  LYS A 116      42.082  74.117 106.890  1.00  0.00           C
ATOM   1979  NZ  LYS A 116      41.932  72.827 107.590  1.00  0.00           N
ATOM   1983  C   LYS A 116      46.442  78.857 106.750  1.00  0.00           C
ATOM   1984  O   LYS A 116      46.452  79.607 107.730  1.00  0.00           O
ATOM   1985  N   TYR A 117      47.562  78.597 106.050  1.00  0.00           N
ATOM   1987  CA  TYR A 117      48.902  78.957 106.520  1.00  0.00           C
ATOM   1989  CB  TYR A 117      49.912  77.817 106.210  1.00  0.00           C
ATOM   1992  CG  TYR A 117      49.542  76.627 107.040  1.00  0.00           C
ATOM   1993  CD1 TYR A 117      49.822  76.637 108.420  1.00  0.00           C
ATOM   1995  CE1 TYR A 117      49.412  75.577 109.230  1.00  0.00           C
ATOM   1997  CZ  TYR A 117      48.762  74.477 108.670  1.00  0.00           C
ATOM   1998  OH  TYR A 117      48.322  73.407 109.460  1.00  0.00           O
ATOM   2000  CD2 TYR A 117      48.892  75.517 106.480  1.00  0.00           C
ATOM   2002  CE2 TYR A 117      48.482  74.447 107.300  1.00  0.00           C
ATOM   2004  C   TYR A 117      49.442  80.207 105.870  1.00  0.00           C
ATOM   2005  O   TYR A 117      50.272  80.907 106.460  1.00  0.00           O
ATOM   2006  N   ILE A 118      48.972  80.517 104.660  1.00  0.00           N
ATOM   2008  CA  ILE A 118      49.192  81.777 104.000  1.00  0.00           C
ATOM   2010  CB  ILE A 118      50.182  81.717 102.850  1.00  0.00           C
ATOM   2012  CG2 ILE A 118      50.412  83.167 102.370  1.00  0.00           C
ATOM   2016  CG1 ILE A 118      51.522  81.057 103.240  1.00  0.00           C
ATOM   2019  CD  ILE A 118      51.562  79.567 102.870  1.00  0.00           C
ATOM   2023  C   ILE A 118      47.832  82.207 103.450  1.00  0.00           C
ATOM   2024  O   ILE A 118      47.352  81.587 102.500  1.00  0.00           O
ATOM   2025  N   PRO A 119      47.182  83.237 103.960  1.00  0.00           N
ATOM   2026  CD  PRO A 119      47.422  83.657 105.340  1.00  0.00           C
ATOM   2029  CA  PRO A 119      45.812  83.547 103.550  1.00  0.00           C
ATOM   2031  CB  PRO A 119      45.382  84.647 104.530  1.00  0.00           C
ATOM   2034  CG  PRO A 119      46.092  84.237 105.810  1.00  0.00           C
ATOM   2037  C   PRO A 119      45.652  83.967 102.100  1.00  0.00           C
ATOM   2038  O   PRO A 119      44.582  83.767 101.540  1.00  0.00           O
ATOM   2039  N   GLY A 120      46.702  84.527 101.480  1.00  0.00           N
ATOM   2041  CA  GLY A 120      46.712  84.987 100.100  1.00  0.00           C
ATOM   2044  C   GLY A 120      46.392  83.987  99.020  1.00  0.00           C
ATOM   2045  O   GLY A 120      46.122  84.377  97.890  1.00  0.00           O
ATOM   2046  N   PHE A 121      46.422  82.687  99.320  1.00  0.00           N
ATOM   2048  CA  PHE A 121      46.112  81.657  98.340  1.00  0.00           C
ATOM   2050  CB  PHE A 121      46.992  80.397  98.550  1.00  0.00           C
ATOM   2053  CG  PHE A 121      48.422  80.757  98.280  1.00  0.00           C
ATOM   2054  CD1 PHE A 121      48.992  80.517  97.020  1.00  0.00           C
ATOM   2056  CE1 PHE A 121      50.342  80.817  96.780  1.00  0.00           C
ATOM   2058  CZ  PHE A 121      51.122  81.367  97.800  1.00  0.00           C
ATOM   2060  CD2 PHE A 121      49.222  81.307  99.290  1.00  0.00           C
ATOM   2062  CE2 PHE A 121      50.572  81.607  99.050  1.00  0.00           C
ATOM   2064  C   PHE A 121      44.642  81.277  98.380  1.00  0.00           C
ATOM   2065  O   PHE A 121      44.172  80.397  97.670  1.00  0.00           O
ATOM   2066  N   ALA A 122      43.842  81.977  99.200  1.00  0.00           N
ATOM   2068  CA  ALA A 122      42.392  81.917  99.130  1.00  0.00           C
ATOM   2070  CB  ALA A 122      41.822  82.747 100.290  1.00  0.00           C
ATOM   2074  C   ALA A 122      41.792  82.417  97.810  1.00  0.00           C
ATOM   2075  O   ALA A 122      40.792  81.917  97.310  1.00  0.00           O
ATOM   2076  N   ASP A 123      42.402  83.467  97.240  1.00  0.00           N
ATOM   2078  CA  ASP A 123      41.732  84.387  96.340  1.00  0.00           C
ATOM   2080  CB  ASP A 123      41.972  85.807  96.900  1.00  0.00           C
ATOM   2083  CG  ASP A 123      41.132  86.047  98.140  1.00  0.00           C
ATOM   2084  OD1 ASP A 123      39.902  85.777  98.090  1.00  0.00           O
ATOM   2085  OD2 ASP A 123      41.662  86.687  99.080  1.00  0.00           O
ATOM   2086  C   ASP A 123      42.242  84.347  94.900  1.00  0.00           C
ATOM   2087  O   ASP A 123      41.822  85.187  94.100  1.00  0.00           O
ATOM   2088  N   SER A 124      43.132  83.397  94.540  1.00  0.00           N
ATOM   2090  CA  SER A 124      43.972  83.377  93.340  1.00  0.00           C
ATOM   2092  CB  SER A 124      45.022  82.217  93.410  1.00  0.00           C
ATOM   2095  OG  SER A 124      44.382  80.957  93.660  1.00  0.00           O
ATOM   2097  C   SER A 124      43.272  83.327  91.960  1.00  0.00           C
ATOM   2098  O   SER A 124      42.482  82.407  91.720  1.00  0.00           O
ATOM   2099  N   PRO A 125      43.542  84.267  91.020  1.00  0.00           N
ATOM   2100  CD  PRO A 125      43.502  85.677  91.480  1.00  0.00           C
ATOM   2103  CA  PRO A 125      42.832  84.217  89.730  1.00  0.00           C
ATOM   2105  CB  PRO A 125      41.592  85.047  90.090  1.00  0.00           C
ATOM   2108  CG  PRO A 125      42.162  86.207  90.930  1.00  0.00           C
ATOM   2111  C   PRO A 125      43.552  84.887  88.540  1.00  0.00           C
ATOM   2112  O   PRO A 125      44.522  85.637  88.710  1.00  0.00           O
ATOM   2113  N   ASN A 126      43.092  84.657  87.290  1.00  0.00           N
ATOM   2115  CA  ASN A 126      43.432  85.527  86.180  1.00  0.00           C
ATOM   2117  CB  ASN A 126      44.852  85.257  85.630  1.00  0.00           C
ATOM   2120  CG  ASN A 126      45.322  86.007  84.390  1.00  0.00           C
ATOM   2121  OD1 ASN A 126      45.922  85.467  83.460  1.00  0.00           O
ATOM   2122  ND2 ASN A 126      45.082  87.337  84.400  1.00  0.00           N
ATOM   2125  C   ASN A 126      42.352  85.507  85.110  1.00  0.00           C
ATOM   2126  O   ASN A 126      41.842  84.457  84.730  1.00  0.00           O
ATOM   2127  N   ASP A 127      41.962  86.727  84.660  1.00  0.00           N
ATOM   2129  CA  ASP A 127      40.952  87.067  83.670  1.00  0.00           C
ATOM   2131  CB  ASP A 127      41.372  86.617  82.250  1.00  0.00           C
ATOM   2134  CG  ASP A 127      40.882  87.617  81.240  1.00  0.00           C
ATOM   2135  OD1 ASP A 127      40.902  88.847  81.540  1.00  0.00           O
ATOM   2136  OD2 ASP A 127      40.612  87.187  80.090  1.00  0.00           O
ATOM   2137  C   ASP A 127      39.522  86.707  84.050  1.00  0.00           C
ATOM   2138  O   ASP A 127      38.542  87.247  83.560  1.00  0.00           O
ATOM   2139  N   THR A 128      39.392  85.857  85.060  1.00  0.00           N
ATOM   2141  CA  THR A 128      38.182  85.567  85.760  1.00  0.00           C
ATOM   2143  CB  THR A 128      37.762  86.667  86.730  1.00  0.00           C
ATOM   2145  OG1 THR A 128      36.512  86.407  87.360  1.00  0.00           O
ATOM   2147  CG2 THR A 128      38.812  86.917  87.840  1.00  0.00           C
ATOM   2151  C   THR A 128      38.492  84.267  86.450  1.00  0.00           C
ATOM   2152  O   THR A 128      39.632  84.037  86.840  1.00  0.00           O
ATOM   2153  N   ILE A 129      37.462  83.427  86.560  1.00  0.00           N
ATOM   2155  CA  ILE A 129      37.342  82.197  87.320  1.00  0.00           C
ATOM   2157  CB  ILE A 129      37.632  80.887  86.570  1.00  0.00           C
ATOM   2159  CG2 ILE A 129      37.542  81.087  85.050  1.00  0.00           C
ATOM   2163  CG1 ILE A 129      38.932  80.157  86.980  1.00  0.00           C
ATOM   2166  CD  ILE A 129      40.232  80.877  86.610  1.00  0.00           C
ATOM   2170  C   ILE A 129      37.812  82.207  88.780  1.00  0.00           C
ATOM   2171  O   ILE A 129      38.912  82.607  89.150  1.00  0.00           O
ATOM   2172  N   LYS A 130      36.932  81.737  89.680  1.00  0.00           N
ATOM   2174  CA  LYS A 130      37.312  81.407  91.040  1.00  0.00           C
ATOM   2176  CB  LYS A 130      36.092  81.497  92.010  1.00  0.00           C
ATOM   2179  CG  LYS A 130      35.432  82.887  92.030  1.00  0.00           C
ATOM   2182  CD  LYS A 130      34.132  82.977  92.860  1.00  0.00           C
ATOM   2185  CE  LYS A 130      34.342  82.757  94.370  1.00  0.00           C
ATOM   2188  NZ  LYS A 130      33.062  82.857  95.120  1.00  0.00           N
ATOM   2192  C   LYS A 130      37.842  79.997  91.020  1.00  0.00           C
ATOM   2193  O   LYS A 130      37.462  79.227  90.140  1.00  0.00           O
ATOM   2194  N   GLY A 131      38.692  79.577  91.970  1.00  0.00           N
ATOM   2196  CA  GLY A 131      38.982  78.147  92.150  1.00  0.00           C
ATOM   2199  C   GLY A 131      37.752  77.317  92.390  1.00  0.00           C
ATOM   2200  O   GLY A 131      36.862  77.687  93.150  1.00  0.00           O
ATOM   2201  N   LYS A 132      37.632  76.137  91.770  1.00  0.00           N
ATOM   2203  CA  LYS A 132      36.622  75.187  92.210  1.00  0.00           C
ATOM   2205  CB  LYS A 132      36.482  74.017  91.240  1.00  0.00           C
ATOM   2208  CG  LYS A 132      35.852  74.497  89.940  1.00  0.00           C
ATOM   2211  CD  LYS A 132      35.452  73.327  89.040  1.00  0.00           C
ATOM   2214  CE  LYS A 132      34.732  73.777  87.770  1.00  0.00           C
ATOM   2217  NZ  LYS A 132      34.312  72.587  87.030  1.00  0.00           N
ATOM   2221  C   LYS A 132      36.822  74.647  93.610  1.00  0.00           C
ATOM   2222  O   LYS A 132      35.882  74.527  94.390  1.00  0.00           O
ATOM   2223  N   ASN A 133      38.092  74.357  93.940  1.00  0.00           N
ATOM   2225  CA  ASN A 133      38.562  73.917  95.220  1.00  0.00           C
ATOM   2227  CB  ASN A 133      39.082  72.457  95.140  1.00  0.00           C
ATOM   2230  CG  ASN A 133      37.892  71.517  95.010  1.00  0.00           C
ATOM   2231  OD1 ASN A 133      37.012  71.477  95.880  1.00  0.00           O
ATOM   2232  ND2 ASN A 133      37.822  70.747  93.910  1.00  0.00           N
ATOM   2235  C   ASN A 133      39.692  74.867  95.540  1.00  0.00           C
ATOM   2236  O   ASN A 133      40.302  75.417  94.620  1.00  0.00           O
ATOM   2237  N   THR A 134      40.002  75.127  96.830  1.00  0.00           N
ATOM   2239  CA  THR A 134      41.292  75.737  97.150  1.00  0.00           C
ATOM   2241  CB  THR A 134      41.422  76.317  98.570  1.00  0.00           C
ATOM   2243  OG1 THR A 134      40.262  77.027  98.960  1.00  0.00           O
ATOM   2245  CG2 THR A 134      42.592  77.297  98.670  1.00  0.00           C
ATOM   2249  C   THR A 134      42.392  74.697  97.000  1.00  0.00           C
ATOM   2250  O   THR A 134      42.162  73.517  97.250  1.00  0.00           O
ATOM   2251  N   LEU A 135      43.592  75.157  96.620  1.00  0.00           N
ATOM   2253  CA  LEU A 135      44.852  74.437  96.670  1.00  0.00           C
ATOM   2255  CB  LEU A 135      45.992  75.407  96.280  1.00  0.00           C
ATOM   2258  CG  LEU A 135      47.282  74.717  95.810  1.00  0.00           C
ATOM   2260  CD1 LEU A 135      48.042  75.537  94.770  1.00  0.00           C
ATOM   2264  CD2 LEU A 135      48.242  74.317  96.930  1.00  0.00           C
ATOM   2268  C   LEU A 135      45.142  73.797  98.030  1.00  0.00           C
ATOM   2269  O   LEU A 135      45.092  74.437  99.090  1.00  0.00           O
ATOM   2270  N   ARG A 136      45.452  72.487  98.010  1.00  0.00           N
ATOM   2272  CA  ARG A 136      45.742  71.697  99.190  1.00  0.00           C
ATOM   2274  CB  ARG A 136      44.992  70.347  99.220  1.00  0.00           C
ATOM   2277  CG  ARG A 136      43.462  70.467  99.170  1.00  0.00           C
ATOM   2280  CD  ARG A 136      42.842  69.067  99.290  1.00  0.00           C
ATOM   2283  NE  ARG A 136      41.372  69.257  99.420  1.00  0.00           N
ATOM   2285  CZ  ARG A 136      40.512  68.297  99.700  1.00  0.00           C
ATOM   2286  NH1 ARG A 136      40.842  67.057  99.960  1.00  0.00           N
ATOM   2289  NH2 ARG A 136      39.222  68.577  99.680  1.00  0.00           N
ATOM   2292  C   ARG A 136      47.212  71.377  99.300  1.00  0.00           C
ATOM   2293  O   ARG A 136      47.972  71.447  98.340  1.00  0.00           O
ATOM   2294  N   ILE A 137      47.652  70.967 100.490  1.00  0.00           N
ATOM   2296  CA  ILE A 137      49.002  70.487 100.720  1.00  0.00           C
ATOM   2298  CB  ILE A 137      49.222  70.297 102.220  1.00  0.00           C
ATOM   2300  CG2 ILE A 137      50.542  69.557 102.540  1.00  0.00           C
ATOM   2304  CG1 ILE A 137      49.192  71.697 102.890  1.00  0.00           C
ATOM   2307  CD  ILE A 137      48.912  71.657 104.390  1.00  0.00           C
ATOM   2311  C   ILE A 137      49.372  69.257  99.890  1.00  0.00           C
ATOM   2312  O   ILE A 137      50.412  69.217  99.250  1.00  0.00           O
ATOM   2313  N   SER A 138      48.482  68.247  99.770  1.00  0.00           N
ATOM   2315  CA  SER A 138      48.672  67.087  98.900  1.00  0.00           C
ATOM   2317  CB  SER A 138      47.462  66.087  98.950  1.00  0.00           C
ATOM   2320  OG  SER A 138      46.242  66.597  98.420  1.00  0.00           O
ATOM   2322  C   SER A 138      48.842  67.427  97.430  1.00  0.00           C
ATOM   2323  O   SER A 138      49.682  66.847  96.740  1.00  0.00           O
ATOM   2324  N   ASP A 139      48.012  68.357  96.950  1.00  0.00           N
ATOM   2326  CA  ASP A 139      47.932  68.807  95.590  1.00  0.00           C
ATOM   2328  CB  ASP A 139      46.512  69.457  95.470  1.00  0.00           C
ATOM   2331  CG  ASP A 139      46.342  70.837  94.870  1.00  0.00           C
ATOM   2332  OD1 ASP A 139      47.342  71.547  94.640  1.00  0.00           O
ATOM   2333  OD2 ASP A 139      45.152  71.247  94.760  1.00  0.00           O
ATOM   2334  C   ASP A 139      49.222  69.537  95.210  1.00  0.00           C
ATOM   2335  O   ASP A 139      49.862  69.187  94.220  1.00  0.00           O
ATOM   2336  N   LEU A 140      49.722  70.417  96.090  1.00  0.00           N
ATOM   2338  CA  LEU A 140      51.042  71.027  96.010  1.00  0.00           C
ATOM   2340  CB  LEU A 140      51.142  71.947  97.260  1.00  0.00           C
ATOM   2343  CG  LEU A 140      52.452  72.477  97.900  1.00  0.00           C
ATOM   2345  CD1 LEU A 140      52.132  72.857  99.340  1.00  0.00           C
ATOM   2349  CD2 LEU A 140      53.702  71.587  97.830  1.00  0.00           C
ATOM   2353  C   LEU A 140      52.162  70.017  95.920  1.00  0.00           C
ATOM   2354  O   LEU A 140      53.032  70.087  95.050  1.00  0.00           O
ATOM   2355  N   LEU A 141      52.172  68.987  96.810  1.00  0.00           N
ATOM   2357  CA  LEU A 141      53.192  67.947  96.770  1.00  0.00           C
ATOM   2359  CB  LEU A 141      53.152  66.957  97.980  1.00  0.00           C
ATOM   2362  CG  LEU A 141      53.822  67.377  99.330  1.00  0.00           C
ATOM   2364  CD1 LEU A 141      55.182  68.027  99.140  1.00  0.00           C
ATOM   2368  CD2 LEU A 141      52.942  68.217 100.250  1.00  0.00           C
ATOM   2372  C   LEU A 141      53.152  67.167  95.460  1.00  0.00           C
ATOM   2373  O   LEU A 141      54.182  66.747  94.950  1.00  0.00           O
ATOM   2374  N   HIS A 142      51.982  67.027  94.820  1.00  0.00           N
ATOM   2376  CA  HIS A 142      51.872  66.377  93.540  1.00  0.00           C
ATOM   2378  CB  HIS A 142      50.472  65.747  93.330  1.00  0.00           C
ATOM   2381  ND1 HIS A 142      49.542  64.487  95.340  1.00  0.00           N
ATOM   2383  CG  HIS A 142      50.222  64.497  94.140  1.00  0.00           C
ATOM   2384  CE1 HIS A 142      49.372  63.187  95.700  1.00  0.00           C
ATOM   2386  NE2 HIS A 142      49.872  62.367  94.800  1.00  0.00           N
ATOM   2387  CD2 HIS A 142      50.422  63.187  93.820  1.00  0.00           C
ATOM   2389  C   HIS A 142      52.162  67.287  92.340  1.00  0.00           C
ATOM   2390  O   HIS A 142      52.092  66.817  91.210  1.00  0.00           O
ATOM   2391  N   HIS A 143      52.462  68.597  92.540  1.00  0.00           N
ATOM   2393  CA  HIS A 143      52.452  69.597  91.470  1.00  0.00           C
ATOM   2395  CB  HIS A 143      53.562  69.457  90.380  1.00  0.00           C
ATOM   2398  ND1 HIS A 143      55.402  70.927  91.340  1.00  0.00           N
ATOM   2400  CG  HIS A 143      54.982  69.747  90.780  1.00  0.00           C
ATOM   2401  CE1 HIS A 143      56.752  70.927  91.340  1.00  0.00           C
ATOM   2403  NE2 HIS A 143      57.242  69.817  90.820  1.00  0.00           N
ATOM   2404  CD2 HIS A 143      56.122  69.077  90.450  1.00  0.00           C
ATOM   2406  C   HIS A 143      51.092  69.757  90.780  1.00  0.00           C
ATOM   2407  O   HIS A 143      50.972  70.007  89.580  1.00  0.00           O
ATOM   2408  N   SER A 144      49.992  69.607  91.540  1.00  0.00           N
ATOM   2410  CA  SER A 144      48.642  69.677  91.000  1.00  0.00           C
ATOM   2412  CB  SER A 144      47.652  68.677  91.660  1.00  0.00           C
ATOM   2415  OG  SER A 144      48.042  67.307  91.580  1.00  0.00           O
ATOM   2417  C   SER A 144      48.022  71.047  91.230  1.00  0.00           C
ATOM   2418  O   SER A 144      46.852  71.247  90.940  1.00  0.00           O
ATOM   2419  N   GLY A 145      48.792  72.007  91.770  1.00  0.00           N
ATOM   2421  CA  GLY A 145      48.272  73.287  92.250  1.00  0.00           C
ATOM   2424  C   GLY A 145      47.902  74.277  91.190  1.00  0.00           C
ATOM   2425  O   GLY A 145      47.102  75.177  91.410  1.00  0.00           O
ATOM   2426  N   GLY A 146      48.492  74.127  89.990  1.00  0.00           N
ATOM   2428  CA  GLY A 146      48.212  74.967  88.830  1.00  0.00           C
ATOM   2431  C   GLY A 146      49.202  76.077  88.680  1.00  0.00           C
ATOM   2432  O   GLY A 146      49.192  76.797  87.680  1.00  0.00           O
ATOM   2433  N   PHE A 147      50.102  76.247  89.660  1.00  0.00           N
ATOM   2435  CA  PHE A 147      51.212  77.177  89.560  1.00  0.00           C
ATOM   2437  CB  PHE A 147      51.892  77.377  90.940  1.00  0.00           C
ATOM   2440  CG  PHE A 147      51.012  78.247  91.800  1.00  0.00           C
ATOM   2441  CD1 PHE A 147      50.872  79.597  91.450  1.00  0.00           C
ATOM   2443  CE1 PHE A 147      50.102  80.457  92.240  1.00  0.00           C
ATOM   2445  CZ  PHE A 147      49.502  79.987  93.410  1.00  0.00           C
ATOM   2447  CD2 PHE A 147      50.362  77.757  92.940  1.00  0.00           C
ATOM   2449  CE2 PHE A 147      49.642  78.637  93.760  1.00  0.00           C
ATOM   2451  C   PHE A 147      52.232  76.787  88.490  1.00  0.00           C
ATOM   2452  O   PHE A 147      52.682  75.647  88.540  1.00  0.00           O
ATOM   2453  N   PRO A 148      52.672  77.607  87.530  1.00  0.00           N
ATOM   2454  CD  PRO A 148      51.972  78.857  87.170  1.00  0.00           C
ATOM   2457  CA  PRO A 148      53.302  77.027  86.340  1.00  0.00           C
ATOM   2459  CB  PRO A 148      52.382  77.507  85.220  1.00  0.00           C
ATOM   2462  CG  PRO A 148      52.072  78.947  85.630  1.00  0.00           C
ATOM   2465  C   PRO A 148      54.702  77.597  86.160  1.00  0.00           C
ATOM   2466  O   PRO A 148      54.972  78.727  86.560  1.00  0.00           O
ATOM   2467  N   ALA A 149      55.662  76.807  85.640  1.00  0.00           N
ATOM   2469  CA  ALA A 149      57.042  77.267  85.590  1.00  0.00           C
ATOM   2471  CB  ALA A 149      58.022  76.087  85.490  1.00  0.00           C
ATOM   2475  C   ALA A 149      57.292  78.217  84.430  1.00  0.00           C
ATOM   2476  O   ALA A 149      57.192  77.827  83.260  1.00  0.00           O
ATOM   2477  N   ASP A 150      57.672  79.487  84.730  1.00  0.00           N
ATOM   2479  CA  ASP A 150      57.832  80.527  83.720  1.00  0.00           C
ATOM   2481  CB  ASP A 150      58.042  81.987  84.280  1.00  0.00           C
ATOM   2484  CG  ASP A 150      58.832  82.197  85.570  1.00  0.00           C
ATOM   2485  OD1 ASP A 150      59.392  81.247  86.160  1.00  0.00           O
ATOM   2486  OD2 ASP A 150      58.932  83.387  85.990  1.00  0.00           O
ATOM   2487  C   ASP A 150      58.792  80.207  82.580  1.00  0.00           C
ATOM   2488  O   ASP A 150      58.412  80.377  81.420  1.00  0.00           O
ATOM   2489  N   PRO A 151      60.002  79.687  82.750  1.00  0.00           N
ATOM   2490  CD  PRO A 151      60.752  79.847  83.980  1.00  0.00           C
ATOM   2493  CA  PRO A 151      60.852  79.327  81.620  1.00  0.00           C
ATOM   2495  CB  PRO A 151      62.262  79.227  82.240  1.00  0.00           C
ATOM   2498  CG  PRO A 151      62.042  79.097  83.740  1.00  0.00           C
ATOM   2501  C   PRO A 151      60.442  78.047  80.910  1.00  0.00           C
ATOM   2502  O   PRO A 151      61.302  77.467  80.240  1.00  0.00           O
ATOM   2503  N   GLN A 152      59.202  77.517  81.020  1.00  0.00           N
ATOM   2505  CA  GLN A 152      58.902  76.197  80.480  1.00  0.00           C
ATOM   2507  CB  GLN A 152      58.162  75.297  81.490  1.00  0.00           C
ATOM   2510  CG  GLN A 152      58.162  73.817  81.050  1.00  0.00           C
ATOM   2513  CD  GLN A 152      57.642  72.927  82.170  1.00  0.00           C
ATOM   2514  OE1 GLN A 152      57.832  73.227  83.350  1.00  0.00           O
ATOM   2515  NE2 GLN A 152      57.022  71.787  81.810  1.00  0.00           N
ATOM   2518  C   GLN A 152      58.122  76.277  79.180  1.00  0.00           C
ATOM   2519  O   GLN A 152      58.662  75.957  78.120  1.00  0.00           O
ATOM   2520  N   TYR A 153      56.852  76.717  79.260  1.00  0.00           N
ATOM   2522  CA  TYR A 153      55.982  77.077  78.160  1.00  0.00           C
ATOM   2524  CB  TYR A 153      54.612  76.347  78.220  1.00  0.00           C
ATOM   2527  CG  TYR A 153      54.792  74.887  77.890  1.00  0.00           C
ATOM   2528  CD1 TYR A 153      55.092  73.957  78.890  1.00  0.00           C
ATOM   2530  CE1 TYR A 153      55.282  72.607  78.570  1.00  0.00           C
ATOM   2532  CZ  TYR A 153      55.142  72.187  77.250  1.00  0.00           C
ATOM   2533  OH  TYR A 153      55.362  70.837  76.920  1.00  0.00           O
ATOM   2535  CD2 TYR A 153      54.602  74.437  76.570  1.00  0.00           C
ATOM   2537  CE2 TYR A 153      54.782  73.087  76.250  1.00  0.00           C
ATOM   2539  C   TYR A 153      55.742  78.577  78.270  1.00  0.00           C
ATOM   2540  O   TYR A 153      56.042  79.147  79.320  1.00  0.00           O
ATOM   2541  N   PRO A 154      55.252  79.257  77.240  1.00  0.00           N
ATOM   2542  CD  PRO A 154      55.222  78.757  75.860  1.00  0.00           C
ATOM   2545  CA  PRO A 154      54.662  80.597  77.340  1.00  0.00           C
ATOM   2547  CB  PRO A 154      54.032  80.827  75.960  1.00  0.00           C
ATOM   2550  CG  PRO A 154      54.912  79.997  75.020  1.00  0.00           C
ATOM   2553  C   PRO A 154      53.622  80.787  78.420  1.00  0.00           C
ATOM   2554  O   PRO A 154      53.132  79.817  78.970  1.00  0.00           O
ATOM   2555  N   ASN A 155      53.242  82.057  78.680  1.00  0.00           N
ATOM   2557  CA  ASN A 155      52.242  82.527  79.620  1.00  0.00           C
ATOM   2559  CB  ASN A 155      52.142  81.767  81.000  1.00  0.00           C
ATOM   2562  CG  ASN A 155      51.342  80.457  81.050  1.00  0.00           C
ATOM   2563  OD1 ASN A 155      51.472  79.717  82.020  1.00  0.00           O
ATOM   2564  ND2 ASN A 155      50.482  80.167  80.050  1.00  0.00           N
ATOM   2567  C   ASN A 155      52.612  83.997  79.840  1.00  0.00           C
ATOM   2568  O   ASN A 155      53.542  84.517  79.220  1.00  0.00           O
ATOM   2569  N   LYS A 156      51.852  84.717  80.680  1.00  0.00           N
ATOM   2571  CA  LYS A 156      52.172  86.057  81.120  1.00  0.00           C
ATOM   2573  CB  LYS A 156      50.882  86.757  81.630  1.00  0.00           C
ATOM   2576  CG  LYS A 156      49.732  86.737  80.600  1.00  0.00           C
ATOM   2579  CD  LYS A 156      48.372  87.187  81.180  1.00  0.00           C
ATOM   2582  CE  LYS A 156      48.392  88.627  81.720  1.00  0.00           C
ATOM   2585  NZ  LYS A 156      47.042  89.047  82.130  1.00  0.00           N
ATOM   2589  C   LYS A 156      53.192  86.027  82.250  1.00  0.00           C
ATOM   2590  O   LYS A 156      53.112  85.217  83.170  1.00  0.00           O
ATOM   2591  N   ALA A 157      54.182  86.947  82.240  1.00  0.00           N
ATOM   2593  CA  ALA A 157      55.242  86.957  83.230  1.00  0.00           C
ATOM   2595  CB  ALA A 157      56.572  87.377  82.560  1.00  0.00           C
ATOM   2599  C   ALA A 157      54.952  87.917  84.360  1.00  0.00           C
ATOM   2600  O   ALA A 157      54.082  88.787  84.250  1.00  0.00           O
ATOM   2601  N   VAL A 158      55.662  87.817  85.490  1.00  0.00           N
ATOM   2603  CA  VAL A 158      55.682  88.837  86.530  1.00  0.00           C
ATOM   2605  CB  VAL A 158      54.942  88.397  87.780  1.00  0.00           C
ATOM   2607  CG1 VAL A 158      53.442  88.467  87.510  1.00  0.00           C
ATOM   2611  CG2 VAL A 158      55.352  86.967  88.160  1.00  0.00           C
ATOM   2615  C   VAL A 158      57.102  89.207  86.930  1.00  0.00           C
ATOM   2616  O   VAL A 158      57.292  90.117  87.740  1.00  0.00           O
ATOM   2617  N   ALA A 159      58.112  88.527  86.390  1.00  0.00           N
ATOM   2619  CA  ALA A 159      59.502  88.727  86.770  1.00  0.00           C
ATOM   2621  CB  ALA A 159      60.032  90.077  86.230  1.00  0.00           C
ATOM   2625  C   ALA A 159      59.782  88.547  88.280  1.00  0.00           C
ATOM   2626  O   ALA A 159      60.172  89.477  88.970  1.00  0.00           O
ATOM   2627  N   GLY A 160      59.582  87.317  88.830  1.00  0.00           N
ATOM   2629  CA  GLY A 160      59.632  87.047  90.270  1.00  0.00           C
ATOM   2632  C   GLY A 160      60.982  86.907  90.930  1.00  0.00           C
ATOM   2633  O   GLY A 160      61.112  87.077  92.140  1.00  0.00           O
ATOM   2634  N   ALA A 161      62.052  86.587  90.180  1.00  0.00           N
ATOM   2636  CA  ALA A 161      63.332  86.257  90.770  1.00  0.00           C
ATOM   2638  CB  ALA A 161      64.122  85.337  89.820  1.00  0.00           C
ATOM   2642  C   ALA A 161      64.182  87.487  91.040  1.00  0.00           C
ATOM   2643  O   ALA A 161      65.262  87.417  91.630  1.00  0.00           O
ATOM   2644  N   LEU A 162      63.702  88.657  90.630  1.00  0.00           N
ATOM   2646  CA  LEU A 162      64.282  89.947  90.940  1.00  0.00           C
ATOM   2648  CB  LEU A 162      63.542  91.117  90.260  1.00  0.00           C
ATOM   2651  CG  LEU A 162      63.862  91.337  88.780  1.00  0.00           C
ATOM   2653  CD1 LEU A 162      63.552  90.157  87.870  1.00  0.00           C
ATOM   2657  CD2 LEU A 162      63.072  92.577  88.340  1.00  0.00           C
ATOM   2661  C   LEU A 162      64.322  90.267  92.410  1.00  0.00           C
ATOM   2662  O   LEU A 162      63.462  89.887  93.190  1.00  0.00           O
ATOM   2663  N   TYR A 163      65.372  91.027  92.800  1.00  0.00           N
ATOM   2665  CA  TYR A 163      65.572  91.477  94.160  1.00  0.00           C
ATOM   2667  CB  TYR A 163      64.402  92.247  94.840  1.00  0.00           C
ATOM   2670  CG  TYR A 163      63.992  93.447  94.040  1.00  0.00           C
ATOM   2671  CD1 TYR A 163      64.602  94.687  94.260  1.00  0.00           C
ATOM   2673  CE1 TYR A 163      64.202  95.817  93.520  1.00  0.00           C
ATOM   2675  CZ  TYR A 163      63.162  95.697  92.590  1.00  0.00           C
ATOM   2676  OH  TYR A 163      62.692  96.807  91.860  1.00  0.00           O
ATOM   2678  CD2 TYR A 163      62.932  93.347  93.120  1.00  0.00           C
ATOM   2680  CE2 TYR A 163      62.522  94.477  92.390  1.00  0.00           C
ATOM   2682  C   TYR A 163      66.002  90.347  95.050  1.00  0.00           C
ATOM   2683  O   TYR A 163      65.762  89.167  94.820  1.00  0.00           O
ATOM   2684  N   SER A 164      66.652  90.677  96.150  1.00  0.00           N
ATOM   2686  CA  SER A 164      66.732  89.737  97.240  1.00  0.00           C
ATOM   2688  CB  SER A 164      67.742  90.217  98.250  1.00  0.00           C
ATOM   2691  OG  SER A 164      68.962  90.437  97.540  1.00  0.00           O
ATOM   2693  C   SER A 164      65.442  89.667  97.990  1.00  0.00           C
ATOM   2694  O   SER A 164      64.972  90.657  98.540  1.00  0.00           O
ATOM   2695  N   GLN A 165      64.842  88.487  98.070  1.00  0.00           N
ATOM   2697  CA  GLN A 165      63.562  88.347  98.680  1.00  0.00           C
ATOM   2699  CB  GLN A 165      62.442  88.227  97.640  1.00  0.00           C
ATOM   2702  CG  GLN A 165      62.232  89.567  96.900  1.00  0.00           C
ATOM   2705  CD  GLN A 165      61.052  89.457  95.950  1.00  0.00           C
ATOM   2706  OE1 GLN A 165      60.312  88.477  95.910  1.00  0.00           O
ATOM   2707  NE2 GLN A 165      60.832  90.557  95.180  1.00  0.00           N
ATOM   2710  C   GLN A 165      63.632  87.117  99.500  1.00  0.00           C
ATOM   2711  O   GLN A 165      64.362  86.177  99.190  1.00  0.00           O
ATOM   2712  N   ASP A 166      62.912  87.127 100.610  1.00  0.00           N
ATOM   2714  CA  ASP A 166      62.782  85.987 101.440  1.00  0.00           C
ATOM   2716  CB  ASP A 166      62.622  86.427 102.910  1.00  0.00           C
ATOM   2719  CG  ASP A 166      61.452  87.367 103.130  1.00  0.00           C
ATOM   2720  OD1 ASP A 166      60.412  87.237 102.450  1.00  0.00           O
ATOM   2721  OD2 ASP A 166      61.522  88.137 104.120  1.00  0.00           O
ATOM   2722  C   ASP A 166      61.682  85.067 100.950  1.00  0.00           C
ATOM   2723  O   ASP A 166      60.912  85.337 100.030  1.00  0.00           O
ATOM   2724  N   LYS A 167      61.612  83.917 101.600  1.00  0.00           N
ATOM   2726  CA  LYS A 167      60.652  82.897 101.310  1.00  0.00           C
ATOM   2728  CB  LYS A 167      60.982  81.737 102.240  1.00  0.00           C
ATOM   2731  CG  LYS A 167      60.042  80.547 102.080  1.00  0.00           C
ATOM   2734  CD  LYS A 167      60.712  79.307 102.660  1.00  0.00           C
ATOM   2737  CE  LYS A 167      61.742  78.707 101.740  1.00  0.00           C
ATOM   2740  NZ  LYS A 167      61.102  78.057 100.590  1.00  0.00           N
ATOM   2744  C   LYS A 167      59.192  83.297 101.440  1.00  0.00           C
ATOM   2745  O   LYS A 167      58.352  82.807 100.700  1.00  0.00           O
ATOM   2746  N   GLY A 168      58.852  84.197 102.380  1.00  0.00           N
ATOM   2748  CA  GLY A 168      57.502  84.737 102.500  1.00  0.00           C
ATOM   2751  C   GLY A 168      57.182  85.697 101.390  1.00  0.00           C
ATOM   2752  O   GLY A 168      56.112  85.647 100.790  1.00  0.00           O
ATOM   2753  N   GLN A 169      58.132  86.587 101.040  1.00  0.00           N
ATOM   2755  CA  GLN A 169      57.992  87.527  99.960  1.00  0.00           C
ATOM   2757  CB  GLN A 169      59.172  88.517  99.960  1.00  0.00           C
ATOM   2760  CG  GLN A 169      58.982  89.747  99.050  1.00  0.00           C
ATOM   2763  CD  GLN A 169      57.702  90.487  99.450  1.00  0.00           C
ATOM   2764  OE1 GLN A 169      57.442  90.797 100.620  1.00  0.00           O
ATOM   2765  NE2 GLN A 169      56.862  90.807  98.440  1.00  0.00           N
ATOM   2768  C   GLN A 169      57.832  86.877  98.590  1.00  0.00           C
ATOM   2769  O   GLN A 169      57.032  87.337  97.770  1.00  0.00           O
ATOM   2770  N   THR A 170      58.542  85.757  98.320  1.00  0.00           N
ATOM   2772  CA  THR A 170      58.322  84.947  97.120  1.00  0.00           C
ATOM   2774  CB  THR A 170      59.392  83.907  96.780  1.00  0.00           C
ATOM   2776  OG1 THR A 170      59.542  82.877  97.760  1.00  0.00           O
ATOM   2778  CG2 THR A 170      60.752  84.597  96.610  1.00  0.00           C
ATOM   2782  C   THR A 170      56.962  84.287  97.120  1.00  0.00           C
ATOM   2783  O   THR A 170      56.402  83.967  96.060  1.00  0.00           O
ATOM   2784  N   LEU A 171      56.312  84.097  98.280  1.00  0.00           N
ATOM   2786  CA  LEU A 171      54.912  83.717  98.270  1.00  0.00           C
ATOM   2788  CB  LEU A 171      54.472  83.027  99.570  1.00  0.00           C
ATOM   2791  CG  LEU A 171      55.262  81.747  99.890  1.00  0.00           C
ATOM   2793  CD1 LEU A 171      54.432  80.927 100.860  1.00  0.00           C
ATOM   2797  CD2 LEU A 171      55.692  80.927  98.660  1.00  0.00           C
ATOM   2801  C   LEU A 171      53.962  84.857  97.990  1.00  0.00           C
ATOM   2802  O   LEU A 171      52.902  84.677  97.380  1.00  0.00           O
ATOM   2803  N   GLU A 172      54.322  86.087  98.390  1.00  0.00           N
ATOM   2805  CA  GLU A 172      53.512  87.267  98.160  1.00  0.00           C
ATOM   2807  CB  GLU A 172      53.952  88.397  99.110  1.00  0.00           C
ATOM   2810  CG  GLU A 172      52.862  89.487  99.360  1.00  0.00           C
ATOM   2813  CD  GLU A 172      51.732  89.057 100.310  1.00  0.00           C
ATOM   2814  OE1 GLU A 172      52.002  88.427 101.360  1.00  0.00           O
ATOM   2815  OE2 GLU A 172      50.552  89.377 100.000  1.00  0.00           O
ATOM   2816  C   GLU A 172      53.622  87.697  96.700  1.00  0.00           C
ATOM   2817  O   GLU A 172      52.722  88.297  96.110  1.00  0.00           O
ATOM   2818  N   MET A 173      54.732  87.307  96.030  1.00  0.00           N
ATOM   2820  CA  MET A 173      54.792  87.197  94.590  1.00  0.00           C
ATOM   2822  CB  MET A 173      56.252  87.007  94.120  1.00  0.00           C
ATOM   2825  CG  MET A 173      57.222  88.157  94.460  1.00  0.00           C
ATOM   2828  SD  MET A 173      56.842  89.757  93.690  1.00  0.00           S
ATOM   2829  CE  MET A 173      55.722  90.457  94.930  1.00  0.00           C
ATOM   2833  C   MET A 173      53.922  86.107  93.990  1.00  0.00           C
ATOM   2834  O   MET A 173      53.102  86.367  93.110  1.00  0.00           O
ATOM   2835  N   ILE A 174      54.032  84.837  94.450  1.00  0.00           N
ATOM   2837  CA  ILE A 174      53.392  83.747  93.720  1.00  0.00           C
ATOM   2839  CB  ILE A 174      54.072  82.387  93.930  1.00  0.00           C
ATOM   2841  CG2 ILE A 174      53.672  81.787  95.290  1.00  0.00           C
ATOM   2845  CG1 ILE A 174      53.742  81.357  92.830  1.00  0.00           C
ATOM   2848  CD  ILE A 174      54.212  81.747  91.430  1.00  0.00           C
ATOM   2852  C   ILE A 174      51.882  83.687  93.940  1.00  0.00           C
ATOM   2853  O   ILE A 174      51.142  83.277  93.060  1.00  0.00           O
ATOM   2854  N   LYS A 175      51.332  84.197  95.070  1.00  0.00           N
ATOM   2856  CA  LYS A 175      49.882  84.337  95.240  1.00  0.00           C
ATOM   2858  CB  LYS A 175      49.492  84.877  96.650  1.00  0.00           C
ATOM   2861  CG  LYS A 175      50.022  86.287  96.990  1.00  0.00           C
ATOM   2864  CD  LYS A 175      49.622  86.767  98.380  1.00  0.00           C
ATOM   2867  CE  LYS A 175      48.242  87.427  98.470  1.00  0.00           C
ATOM   2870  NZ  LYS A 175      48.232  88.767  97.860  1.00  0.00           N
ATOM   2874  C   LYS A 175      49.222  85.267  94.220  1.00  0.00           C
ATOM   2875  O   LYS A 175      48.102  85.057  93.770  1.00  0.00           O
ATOM   2876  N   ARG A 176      49.952  86.347  93.880  1.00  0.00           N
ATOM   2878  CA  ARG A 176      49.552  87.327  92.900  1.00  0.00           C
ATOM   2880  CB  ARG A 176      50.492  88.557  92.980  1.00  0.00           C
ATOM   2883  CG  ARG A 176      50.122  89.687  92.000  1.00  0.00           C
ATOM   2886  CD  ARG A 176      51.042  90.907  92.070  1.00  0.00           C
ATOM   2889  NE  ARG A 176      52.402  90.477  91.630  1.00  0.00           N
ATOM   2891  CZ  ARG A 176      53.362  91.337  91.350  1.00  0.00           C
ATOM   2892  NH1 ARG A 176      53.472  92.537  91.860  1.00  0.00           N
ATOM   2895  NH2 ARG A 176      54.302  90.967  90.510  1.00  0.00           N
ATOM   2898  C   ARG A 176      49.502  86.727  91.510  1.00  0.00           C
ATOM   2899  O   ARG A 176      48.592  86.977  90.720  1.00  0.00           O
ATOM   2900  N   THR A 177      50.492  85.867  91.220  1.00  0.00           N
ATOM   2902  CA  THR A 177      50.632  85.127  89.980  1.00  0.00           C
ATOM   2904  CB  THR A 177      51.972  84.407  89.890  1.00  0.00           C
ATOM   2906  OG1 THR A 177      53.032  85.327  90.130  1.00  0.00           O
ATOM   2908  CG2 THR A 177      52.222  83.797  88.500  1.00  0.00           C
ATOM   2912  C   THR A 177      49.492  84.137  89.800  1.00  0.00           C
ATOM   2913  O   THR A 177      49.182  83.387  90.720  1.00  0.00           O
ATOM   2914  N   PRO A 178      48.782  84.087  88.680  1.00  0.00           N
ATOM   2915  CD  PRO A 178      48.872  85.047  87.600  1.00  0.00           C
ATOM   2918  CA  PRO A 178      47.752  83.107  88.460  1.00  0.00           C
ATOM   2920  CB  PRO A 178      47.102  83.497  87.140  1.00  0.00           C
ATOM   2923  CG  PRO A 178      48.092  84.447  86.440  1.00  0.00           C
ATOM   2926  C   PRO A 178      48.192  81.677  88.410  1.00  0.00           C
ATOM   2927  O   PRO A 178      49.362  81.347  88.240  1.00  0.00           O
ATOM   2928  N   LEU A 179      47.162  80.827  88.430  1.00  0.00           N
ATOM   2930  CA  LEU A 179      47.252  79.437  88.140  1.00  0.00           C
ATOM   2932  CB  LEU A 179      46.162  78.657  88.910  1.00  0.00           C
ATOM   2935  CG  LEU A 179      45.992  79.047  90.390  1.00  0.00           C
ATOM   2937  CD1 LEU A 179      44.842  78.257  91.020  1.00  0.00           C
ATOM   2941  CD2 LEU A 179      47.272  78.777  91.170  1.00  0.00           C
ATOM   2945  C   LEU A 179      47.012  79.287  86.650  1.00  0.00           C
ATOM   2946  O   LEU A 179      46.092  79.907  86.110  1.00  0.00           O
ATOM   2947  N   GLU A 180      47.802  78.447  85.960  1.00  0.00           N
ATOM   2949  CA  GLU A 180      47.532  78.017  84.600  1.00  0.00           C
ATOM   2951  CB  GLU A 180      48.812  77.327  84.060  1.00  0.00           C
ATOM   2954  CG  GLU A 180      48.872  77.117  82.530  1.00  0.00           C
ATOM   2957  CD  GLU A 180      50.032  76.227  82.040  1.00  0.00           C
ATOM   2958  OE1 GLU A 180      50.822  75.707  82.860  1.00  0.00           O
ATOM   2959  OE2 GLU A 180      50.062  75.977  80.800  1.00  0.00           O
ATOM   2960  C   GLU A 180      46.312  77.097  84.620  1.00  0.00           C
ATOM   2961  O   GLU A 180      45.422  77.107  83.770  1.00  0.00           O
ATOM   2962  N   TYR A 181      46.192  76.307  85.710  1.00  0.00           N
ATOM   2964  CA  TYR A 181      45.172  75.287  85.850  1.00  0.00           C
ATOM   2966  CB  TYR A 181      45.732  73.867  85.610  1.00  0.00           C
ATOM   2969  CG  TYR A 181      46.162  73.727  84.170  1.00  0.00           C
ATOM   2970  CD1 TYR A 181      45.272  73.307  83.170  1.00  0.00           C
ATOM   2972  CE1 TYR A 181      45.712  73.097  81.860  1.00  0.00           C
ATOM   2974  CZ  TYR A 181      47.042  73.377  81.500  1.00  0.00           C
ATOM   2975  OH  TYR A 181      47.492  73.307  80.160  1.00  0.00           O
ATOM   2977  CD2 TYR A 181      47.492  73.967  83.810  1.00  0.00           C
ATOM   2979  CE2 TYR A 181      47.922  73.797  82.490  1.00  0.00           C
ATOM   2981  C   TYR A 181      44.462  75.337  87.190  1.00  0.00           C
ATOM   2982  O   TYR A 181      44.952  75.857  88.180  1.00  0.00           O
ATOM   2983  N   GLN A 182      43.242  74.767  87.270  1.00  0.00           N
ATOM   2985  CA  GLN A 182      42.512  74.547  88.500  1.00  0.00           C
ATOM   2987  CB  GLN A 182      41.122  73.937  88.190  1.00  0.00           C
ATOM   2990  CG  GLN A 182      40.292  74.907  87.330  1.00  0.00           C
ATOM   2993  CD  GLN A 182      38.832  74.497  87.230  1.00  0.00           C
ATOM   2994  OE1 GLN A 182      38.472  73.327  87.070  1.00  0.00           O
ATOM   2995  NE2 GLN A 182      37.952  75.507  87.280  1.00  0.00           N
ATOM   2998  C   GLN A 182      43.182  73.617  89.510  1.00  0.00           C
ATOM   2999  O   GLN A 182      43.602  72.537  89.090  1.00  0.00           O
ATOM   3000  N   PRO A 183      43.242  73.927  90.820  1.00  0.00           N
ATOM   3001  CD  PRO A 183      42.792  75.207  91.390  1.00  0.00           C
ATOM   3004  CA  PRO A 183      43.752  73.047  91.860  1.00  0.00           C
ATOM   3006  CB  PRO A 183      43.422  73.777  93.180  1.00  0.00           C
ATOM   3009  CG  PRO A 183      43.432  75.247  92.780  1.00  0.00           C
ATOM   3012  C   PRO A 183      43.222  71.637  91.870  1.00  0.00           C
ATOM   3013  O   PRO A 183      42.002  71.417  91.890  1.00  0.00           O
ATOM   3014  N   GLY A 184      44.142  70.647  91.850  1.00  0.00           N
ATOM   3016  CA  GLY A 184      43.852  69.237  91.990  1.00  0.00           C
ATOM   3019  C   GLY A 184      43.132  68.627  90.810  1.00  0.00           C
ATOM   3020  O   GLY A 184      42.432  67.637  90.940  1.00  0.00           O
ATOM   3021  N   SER A 185      43.302  69.217  89.600  1.00  0.00           N
ATOM   3023  CA  SER A 185      42.702  68.697  88.380  1.00  0.00           C
ATOM   3025  CB  SER A 185      41.852  69.737  87.570  1.00  0.00           C
ATOM   3028  OG  SER A 185      40.602  70.057  88.180  1.00  0.00           O
ATOM   3030  C   SER A 185      43.752  68.197  87.420  1.00  0.00           C
ATOM   3031  O   SER A 185      43.622  67.127  86.830  1.00  0.00           O
ATOM   3032  N   LYS A 186      44.842  68.967  87.240  1.00  0.00           N
ATOM   3034  CA  LYS A 186      45.872  68.677  86.280  1.00  0.00           C
ATOM   3036  CB  LYS A 186      46.012  69.777  85.180  1.00  0.00           C
ATOM   3039  CG  LYS A 186      44.922  69.777  84.090  1.00  0.00           C
ATOM   3042  CD  LYS A 186      43.612  70.487  84.490  1.00  0.00           C
ATOM   3045  CE  LYS A 186      42.452  70.427  83.490  1.00  0.00           C
ATOM   3048  NZ  LYS A 186      42.862  70.927  82.160  1.00  0.00           N
ATOM   3052  C   LYS A 186      47.172  68.507  87.020  1.00  0.00           C
ATOM   3053  O   LYS A 186      47.292  68.887  88.180  1.00  0.00           O
ATOM   3054  N   HIS A 187      48.172  67.937  86.330  1.00  0.00           N
ATOM   3056  CA  HIS A 187      49.542  67.857  86.800  1.00  0.00           C
ATOM   3058  CB  HIS A 187      50.042  66.407  86.670  1.00  0.00           C
ATOM   3061  ND1 HIS A 187      52.502  66.377  86.190  1.00  0.00           N
ATOM   3062  CG  HIS A 187      51.462  66.227  87.090  1.00  0.00           C
ATOM   3063  CE1 HIS A 187      53.592  66.197  86.920  1.00  0.00           C
ATOM   3065  NE2 HIS A 187      53.302  65.887  88.210  1.00  0.00           N
ATOM   3067  CD2 HIS A 187      51.932  65.887  88.320  1.00  0.00           C
ATOM   3069  C   HIS A 187      50.332  68.767  85.890  1.00  0.00           C
ATOM   3070  O   HIS A 187      50.112  68.747  84.680  1.00  0.00           O
ATOM   3071  N   ILE A 188      51.222  69.607  86.450  1.00  0.00           N
ATOM   3073  CA  ILE A 188      51.972  70.627  85.730  1.00  0.00           C
ATOM   3075  CB  ILE A 188      51.312  72.007  85.880  1.00  0.00           C
ATOM   3077  CG2 ILE A 188      52.172  73.187  85.360  1.00  0.00           C
ATOM   3081  CG1 ILE A 188      49.982  72.027  85.110  1.00  0.00           C
ATOM   3084  CD  ILE A 188      48.762  71.847  86.010  1.00  0.00           C
ATOM   3088  C   ILE A 188      53.392  70.567  86.270  1.00  0.00           C
ATOM   3089  O   ILE A 188      53.632  69.957  87.300  1.00  0.00           O
ATOM   3090  N   TYR A 189      54.402  71.177  85.610  1.00  0.00           N
ATOM   3092  CA  TYR A 189      55.652  71.437  86.300  1.00  0.00           C
ATOM   3094  CB  TYR A 189      56.832  70.797  85.570  1.00  0.00           C
ATOM   3097  CG  TYR A 189      58.052  70.847  86.430  1.00  0.00           C
ATOM   3098  CD1 TYR A 189      58.232  69.857  87.410  1.00  0.00           C
ATOM   3100  CE1 TYR A 189      59.412  69.807  88.150  1.00  0.00           C
ATOM   3102  CZ  TYR A 189      60.412  70.757  87.910  1.00  0.00           C
ATOM   3103  OH  TYR A 189      61.652  70.627  88.530  1.00  0.00           O
ATOM   3105  CD2 TYR A 189      59.022  71.837  86.260  1.00  0.00           C
ATOM   3107  CE2 TYR A 189      60.212  71.787  86.990  1.00  0.00           C
ATOM   3109  C   TYR A 189      55.802  72.947  86.530  1.00  0.00           C
ATOM   3110  O   TYR A 189      55.532  73.797  85.690  1.00  0.00           O
ATOM   3111  N   SER A 190      56.112  73.287  87.790  1.00  0.00           N
ATOM   3113  CA  SER A 190      55.502  74.447  88.410  1.00  0.00           C
ATOM   3115  CB  SER A 190      54.892  74.077  89.790  1.00  0.00           C
ATOM   3118  OG  SER A 190      53.922  73.037  89.710  1.00  0.00           O
ATOM   3120  C   SER A 190      56.472  75.597  88.680  1.00  0.00           C
ATOM   3121  O   SER A 190      57.672  75.387  88.810  1.00  0.00           O
ATOM   3122  N   ASP A 191      55.952  76.837  88.870  1.00  0.00           N
ATOM   3124  CA  ASP A 191      56.462  77.737  89.870  1.00  0.00           C
ATOM   3126  CB  ASP A 191      55.862  79.167  89.830  1.00  0.00           C
ATOM   3129  CG  ASP A 191      56.832  80.157  89.220  1.00  0.00           C
ATOM   3130  OD1 ASP A 191      57.982  79.757  88.940  1.00  0.00           O
ATOM   3131  OD2 ASP A 191      56.492  81.367  89.230  1.00  0.00           O
ATOM   3132  C   ASP A 191      56.192  77.137  91.210  1.00  0.00           C
ATOM   3133  O   ASP A 191      55.062  77.037  91.690  1.00  0.00           O
ATOM   3134  N   VAL A 192      57.252  76.587  91.770  1.00  0.00           N
ATOM   3136  CA  VAL A 192      57.202  75.367  92.490  1.00  0.00           C
ATOM   3138  CB  VAL A 192      58.602  74.827  92.660  1.00  0.00           C
ATOM   3140  CG1 VAL A 192      58.592  73.707  93.680  1.00  0.00           C
ATOM   3144  CG2 VAL A 192      59.102  74.277  91.310  1.00  0.00           C
ATOM   3148  C   VAL A 192      56.432  75.447  93.770  1.00  0.00           C
ATOM   3149  O   VAL A 192      56.792  76.167  94.700  1.00  0.00           O
ATOM   3150  N   ASP A 193      55.372  74.627  93.900  1.00  0.00           N
ATOM   3152  CA  ASP A 193      54.502  74.517  95.030  1.00  0.00           C
ATOM   3154  CB  ASP A 193      53.282  73.597  94.690  1.00  0.00           C
ATOM   3157  CG  ASP A 193      52.662  73.747  93.300  1.00  0.00           C
ATOM   3158  OD1 ASP A 193      53.422  73.857  92.300  1.00  0.00           O
ATOM   3159  OD2 ASP A 193      51.422  73.577  93.200  1.00  0.00           O
ATOM   3160  C   ASP A 193      55.262  74.077  96.280  1.00  0.00           C
ATOM   3161  O   ASP A 193      54.952  74.407  97.420  1.00  0.00           O
ATOM   3162  N   TYR A 194      56.392  73.367  96.110  1.00  0.00           N
ATOM   3164  CA  TYR A 194      57.282  73.117  97.220  1.00  0.00           C
ATOM   3166  CB  TYR A 194      58.292  71.967  96.960  1.00  0.00           C
ATOM   3169  CG  TYR A 194      57.732  70.677  96.390  1.00  0.00           C
ATOM   3170  CD1 TYR A 194      57.542  70.597  95.000  1.00  0.00           C
ATOM   3172  CE1 TYR A 194      57.312  69.387  94.360  1.00  0.00           C
ATOM   3174  CZ  TYR A 194      57.242  68.217  95.090  1.00  0.00           C
ATOM   3175  OH  TYR A 194      57.172  67.037  94.340  1.00  0.00           O
ATOM   3177  CD2 TYR A 194      57.612  69.487  97.130  1.00  0.00           C
ATOM   3179  CE2 TYR A 194      57.362  68.257  96.480  1.00  0.00           C
ATOM   3181  C   TYR A 194      58.062  74.357  97.700  1.00  0.00           C
ATOM   3182  O   TYR A 194      58.512  74.417  98.840  1.00  0.00           O
ATOM   3183  N   MET A 195      58.222  75.447  96.920  1.00  0.00           N
ATOM   3185  CA  MET A 195      58.732  76.727  97.410  1.00  0.00           C
ATOM   3187  CB  MET A 195      58.852  77.767  96.270  1.00  0.00           C
ATOM   3190  CG  MET A 195      59.432  79.147  96.670  1.00  0.00           C
ATOM   3193  SD  MET A 195      59.652  80.307  95.280  1.00  0.00           S
ATOM   3194  CE  MET A 195      57.912  80.497  94.790  1.00  0.00           C
ATOM   3198  C   MET A 195      57.832  77.297  98.490  1.00  0.00           C
ATOM   3199  O   MET A 195      58.282  77.667  99.580  1.00  0.00           O
ATOM   3200  N   LEU A 196      56.512  77.257  98.180  1.00  0.00           N
ATOM   3202  CA  LEU A 196      55.362  77.477  99.010  1.00  0.00           C
ATOM   3204  CB  LEU A 196      54.112  77.407  98.090  1.00  0.00           C
ATOM   3207  CG  LEU A 196      52.732  77.307  98.750  1.00  0.00           C
ATOM   3209  CD1 LEU A 196      52.472  78.617  99.500  1.00  0.00           C
ATOM   3213  CD2 LEU A 196      51.652  77.057  97.700  1.00  0.00           C
ATOM   3217  C   LEU A 196      55.282  76.547 100.220  1.00  0.00           C
ATOM   3218  O   LEU A 196      55.102  76.997 101.350  1.00  0.00           O
ATOM   3219  N   LEU A 197      55.542  75.247 100.020  1.00  0.00           N
ATOM   3221  CA  LEU A 197      55.692  74.287 101.100  1.00  0.00           C
ATOM   3223  CB  LEU A 197      56.132  72.937 100.560  1.00  0.00           C
ATOM   3226  CG  LEU A 197      55.842  71.737 101.470  1.00  0.00           C
ATOM   3228  CD1 LEU A 197      54.342  71.467 101.450  1.00  0.00           C
ATOM   3232  CD2 LEU A 197      56.662  70.547 100.950  1.00  0.00           C
ATOM   3236  C   LEU A 197      56.752  74.627 102.100  1.00  0.00           C
ATOM   3237  O   LEU A 197      56.552  74.527 103.310  1.00  0.00           O
ATOM   3238  N   GLY A 198      57.922  75.097 101.630  1.00  0.00           N
ATOM   3240  CA  GLY A 198      58.952  75.557 102.540  1.00  0.00           C
ATOM   3243  C   GLY A 198      58.482  76.637 103.500  1.00  0.00           C
ATOM   3244  O   GLY A 198      58.912  76.687 104.640  1.00  0.00           O
ATOM   3245  N   PHE A 199      57.572  77.527 103.080  1.00  0.00           N
ATOM   3247  CA  PHE A 199      57.032  78.517 103.990  1.00  0.00           C
ATOM   3249  CB  PHE A 199      56.412  79.697 103.230  1.00  0.00           C
ATOM   3252  CG  PHE A 199      56.052  80.867 104.120  1.00  0.00           C
ATOM   3253  CD1 PHE A 199      56.992  81.837 104.490  1.00  0.00           C
ATOM   3255  CE1 PHE A 199      56.612  82.967 105.230  1.00  0.00           C
ATOM   3257  CZ  PHE A 199      55.282  83.147 105.600  1.00  0.00           C
ATOM   3259  CD2 PHE A 199      54.722  81.037 104.540  1.00  0.00           C
ATOM   3261  CE2 PHE A 199      54.332  82.167 105.270  1.00  0.00           C
ATOM   3263  C   PHE A 199      55.982  77.907 104.920  1.00  0.00           C
ATOM   3264  O   PHE A 199      55.852  78.347 106.060  1.00  0.00           O
ATOM   3265  N   ILE A 200      55.212  76.867 104.530  1.00  0.00           N
ATOM   3267  CA  ILE A 200      54.332  76.217 105.490  1.00  0.00           C
ATOM   3269  CB  ILE A 200      53.152  75.417 104.920  1.00  0.00           C
ATOM   3271  CG2 ILE A 200      52.432  76.327 103.900  1.00  0.00           C
ATOM   3275  CG1 ILE A 200      53.492  74.027 104.360  1.00  0.00           C
ATOM   3278  CD  ILE A 200      52.242  73.287 103.880  1.00  0.00           C
ATOM   3282  C   ILE A 200      55.122  75.417 106.520  1.00  0.00           C
ATOM   3283  O   ILE A 200      54.752  75.397 107.690  1.00  0.00           O
ATOM   3284  N   VAL A 201      56.282  74.837 106.130  1.00  0.00           N
ATOM   3286  CA  VAL A 201      57.322  74.337 107.010  1.00  0.00           C
ATOM   3288  CB  VAL A 201      58.432  73.667 106.180  1.00  0.00           C
ATOM   3290  CG1 VAL A 201      59.652  73.207 106.990  1.00  0.00           C
ATOM   3294  CG2 VAL A 201      57.882  72.427 105.450  1.00  0.00           C
ATOM   3298  C   VAL A 201      57.872  75.427 107.960  1.00  0.00           C
ATOM   3299  O   VAL A 201      57.952  75.207 109.170  1.00  0.00           O
ATOM   3300  N   GLU A 202      58.162  76.647 107.450  1.00  0.00           N
ATOM   3302  CA  GLU A 202      58.482  77.807 108.280  1.00  0.00           C
ATOM   3304  CB  GLU A 202      58.902  79.057 107.440  1.00  0.00           C
ATOM   3307  CG  GLU A 202      60.272  78.887 106.740  1.00  0.00           C
ATOM   3310  CD  GLU A 202      60.852  80.117 106.040  1.00  0.00           C
ATOM   3311  OE1 GLU A 202      60.132  81.097 105.720  1.00  0.00           O
ATOM   3312  OE2 GLU A 202      62.092  80.047 105.800  1.00  0.00           O
ATOM   3313  C   GLU A 202      57.372  78.217 109.240  1.00  0.00           C
ATOM   3314  O   GLU A 202      57.602  78.407 110.430  1.00  0.00           O
ATOM   3315  N   SER A 203      56.112  78.327 108.750  1.00  0.00           N
ATOM   3317  CA  SER A 203      54.962  78.877 109.460  1.00  0.00           C
ATOM   3319  CB  SER A 203      53.682  78.947 108.560  1.00  0.00           C
ATOM   3322  OG  SER A 203      52.582  79.627 109.200  1.00  0.00           O
ATOM   3324  C   SER A 203      54.662  78.067 110.690  1.00  0.00           C
ATOM   3325  O   SER A 203      54.442  78.557 111.800  1.00  0.00           O
ATOM   3326  N   VAL A 204      54.692  76.737 110.530  1.00  0.00           N
ATOM   3328  CA  VAL A 204      54.222  75.867 111.570  1.00  0.00           C
ATOM   3330  CB  VAL A 204      53.722  74.547 111.020  1.00  0.00           C
ATOM   3332  CG1 VAL A 204      52.582  74.857 110.040  1.00  0.00           C
ATOM   3336  CG2 VAL A 204      54.852  73.687 110.410  1.00  0.00           C
ATOM   3340  C   VAL A 204      55.242  75.617 112.630  1.00  0.00           C
ATOM   3341  O   VAL A 204      54.872  75.257 113.740  1.00  0.00           O
ATOM   3342  N   THR A 205      56.542  75.787 112.340  1.00  0.00           N
ATOM   3344  CA  THR A 205      57.632  75.387 113.230  1.00  0.00           C
ATOM   3346  CB  THR A 205      58.632  74.597 112.390  1.00  0.00           C
ATOM   3348  OG1 THR A 205      59.302  73.587 113.110  1.00  0.00           O
ATOM   3350  CG2 THR A 205      59.682  75.467 111.680  1.00  0.00           C
ATOM   3354  C   THR A 205      58.282  76.607 113.820  1.00  0.00           C
ATOM   3355  O   THR A 205      59.052  76.547 114.780  1.00  0.00           O
ATOM   3356  N   GLY A 206      57.962  77.797 113.300  1.00  0.00           N
ATOM   3358  CA  GLY A 206      58.522  79.047 113.780  1.00  0.00           C
ATOM   3361  C   GLY A 206      60.022  79.187 113.610  1.00  0.00           C
ATOM   3362  O   GLY A 206      60.712  79.717 114.490  1.00  0.00           O
ATOM   3363  N   GLN A 207      60.552  78.717 112.470  1.00  0.00           N
ATOM   3365  CA  GLN A 207      61.962  78.777 112.150  1.00  0.00           C
ATOM   3367  CB  GLN A 207      62.682  77.437 112.450  1.00  0.00           C
ATOM   3370  CG  GLN A 207      62.632  76.977 113.920  1.00  0.00           C
ATOM   3373  CD  GLN A 207      63.602  75.817 114.080  1.00  0.00           C
ATOM   3374  OE1 GLN A 207      63.772  75.017 113.160  1.00  0.00           O
ATOM   3375  NE2 GLN A 207      64.312  75.737 115.220  1.00  0.00           N
ATOM   3378  C   GLN A 207      62.102  79.057 110.650  1.00  0.00           C
ATOM   3379  O   GLN A 207      61.172  78.777 109.900  1.00  0.00           O
ATOM   3380  N   PRO A 208      63.242  79.587 110.190  1.00  0.00           N
ATOM   3381  CD  PRO A 208      64.252  80.147 111.080  1.00  0.00           C
ATOM   3384  CA  PRO A 208      63.752  79.467 108.820  1.00  0.00           C
ATOM   3386  CB  PRO A 208      65.212  79.977 108.860  1.00  0.00           C
ATOM   3389  CG  PRO A 208      65.422  80.617 110.230  1.00  0.00           C
ATOM   3392  C   PRO A 208      63.772  78.067 108.270  1.00  0.00           C
ATOM   3393  O   PRO A 208      64.072  77.137 109.020  1.00  0.00           O
ATOM   3394  N   LEU A 209      63.562  77.887 106.950  1.00  0.00           N
ATOM   3396  CA  LEU A 209      63.612  76.567 106.320  1.00  0.00           C
ATOM   3398  CB  LEU A 209      63.322  76.687 104.790  1.00  0.00           C
ATOM   3401  CG  LEU A 209      63.072  75.327 104.080  1.00  0.00           C
ATOM   3403  CD1 LEU A 209      61.762  74.717 104.600  1.00  0.00           C
ATOM   3407  CD2 LEU A 209      63.002  75.427 102.550  1.00  0.00           C
ATOM   3411  C   LEU A 209      64.912  75.757 106.520  1.00  0.00           C
ATOM   3412  O   LEU A 209      64.822  74.577 106.890  1.00  0.00           O
ATOM   3413  N   ASP A 210      66.112  76.357 106.340  1.00  0.00           N
ATOM   3415  CA  ASP A 210      67.442  75.767 106.570  1.00  0.00           C
ATOM   3417  CB  ASP A 210      68.572  76.797 106.200  1.00  0.00           C
ATOM   3420  CG  ASP A 210      69.942  76.197 105.820  1.00  0.00           C
ATOM   3421  OD1 ASP A 210      70.002  75.047 105.320  1.00  0.00           O
ATOM   3422  OD2 ASP A 210      70.922  76.997 105.830  1.00  0.00           O
ATOM   3423  C   ASP A 210      67.612  75.307 108.020  1.00  0.00           C
ATOM   3424  O   ASP A 210      68.032  74.197 108.300  1.00  0.00           O
ATOM   3425  N   ARG A 211      67.192  76.147 108.990  1.00  0.00           N
ATOM   3427  CA  ARG A 211      67.242  75.837 110.410  1.00  0.00           C
ATOM   3429  CB  ARG A 211      66.832  77.087 111.240  1.00  0.00           C
ATOM   3432  CG  ARG A 211      68.042  77.967 111.610  1.00  0.00           C
ATOM   3435  CD  ARG A 211      68.752  77.517 112.900  1.00  0.00           C
ATOM   3438  NE  ARG A 211      67.862  77.807 114.080  1.00  0.00           N
ATOM   3440  CZ  ARG A 211      67.722  79.007 114.640  1.00  0.00           C
ATOM   3441  NH1 ARG A 211      68.382  80.057 114.200  1.00  0.00           N
ATOM   3444  NH2 ARG A 211      66.842  79.177 115.610  1.00  0.00           N
ATOM   3447  C   ARG A 211      66.432  74.647 110.870  1.00  0.00           C
ATOM   3448  O   ARG A 211      66.942  73.797 111.600  1.00  0.00           O
ATOM   3449  N   TYR A 212      65.162  74.547 110.430  1.00  0.00           N
ATOM   3451  CA  TYR A 212      64.312  73.407 110.730  1.00  0.00           C
ATOM   3453  CB  TYR A 212      62.852  73.677 110.280  1.00  0.00           C
ATOM   3456  CG  TYR A 212      62.012  72.417 110.390  1.00  0.00           C
ATOM   3457  CD1 TYR A 212      61.592  71.957 111.650  1.00  0.00           C
ATOM   3459  CE1 TYR A 212      60.882  70.747 111.750  1.00  0.00           C
ATOM   3461  CZ  TYR A 212      60.632  69.997 110.600  1.00  0.00           C
ATOM   3462  OH  TYR A 212      59.932  68.777 110.650  1.00  0.00           O
ATOM   3464  CD2 TYR A 212      61.772  71.637 109.250  1.00  0.00           C
ATOM   3466  CE2 TYR A 212      61.082  70.427 109.360  1.00  0.00           C
ATOM   3468  C   TYR A 212      64.822  72.107 110.170  1.00  0.00           C
ATOM   3469  O   TYR A 212      64.852  71.067 110.830  1.00  0.00           O
ATOM   3470  N   VAL A 213      65.232  72.137 108.890  1.00  0.00           N
ATOM   3472  CA  VAL A 213      65.732  70.937 108.260  1.00  0.00           C
ATOM   3474  CB  VAL A 213      65.772  71.077 106.750  1.00  0.00           C
ATOM   3476  CG1 VAL A 213      66.802  72.107 106.280  1.00  0.00           C
ATOM   3480  CG2 VAL A 213      65.942  69.727 106.050  1.00  0.00           C
ATOM   3484  C   VAL A 213      67.072  70.557 108.830  1.00  0.00           C
ATOM   3485  O   VAL A 213      67.392  69.387 108.920  1.00  0.00           O
ATOM   3486  N   GLU A 214      67.882  71.537 109.270  1.00  0.00           N
ATOM   3488  CA  GLU A 214      69.152  71.247 109.860  1.00  0.00           C
ATOM   3490  CB  GLU A 214      69.982  72.507 110.140  1.00  0.00           C
ATOM   3493  CG  GLU A 214      71.342  72.147 110.780  1.00  0.00           C
ATOM   3496  CD  GLU A 214      72.362  73.257 110.730  1.00  0.00           C
ATOM   3497  OE1 GLU A 214      71.972  74.457 110.740  1.00  0.00           O
ATOM   3498  OE2 GLU A 214      73.562  72.917 110.580  1.00  0.00           O
ATOM   3499  C   GLU A 214      69.092  70.397 111.120  1.00  0.00           C
ATOM   3500  O   GLU A 214      69.822  69.427 111.310  1.00  0.00           O
ATOM   3501  N   GLU A 215      68.162  70.777 112.010  1.00  0.00           N
ATOM   3503  CA  GLU A 215      67.912  70.077 113.250  1.00  0.00           C
ATOM   3505  CB  GLU A 215      67.222  71.027 114.240  1.00  0.00           C
ATOM   3508  CG  GLU A 215      65.772  71.417 113.860  1.00  0.00           C
ATOM   3511  CD  GLU A 215      65.122  72.247 114.940  1.00  0.00           C
ATOM   3512  OE1 GLU A 215      65.822  72.997 115.670  1.00  0.00           O
ATOM   3513  OE2 GLU A 215      63.892  72.097 115.130  1.00  0.00           O
ATOM   3514  C   GLU A 215      67.112  68.807 113.100  1.00  0.00           C
ATOM   3515  O   GLU A 215      67.412  67.817 113.770  1.00  0.00           O
ATOM   3516  N   SER A 216      66.072  68.737 112.230  1.00  0.00           N
ATOM   3518  CA  SER A 216      65.162  67.597 112.240  1.00  0.00           C
ATOM   3520  CB  SER A 216      63.682  67.997 111.970  1.00  0.00           C
ATOM   3523  OG  SER A 216      63.482  68.547 110.670  1.00  0.00           O
ATOM   3525  C   SER A 216      65.582  66.577 111.220  1.00  0.00           C
ATOM   3526  O   SER A 216      65.162  65.427 111.250  1.00  0.00           O
ATOM   3527  N   ILE A 217      66.492  66.977 110.320  1.00  0.00           N
ATOM   3529  CA  ILE A 217      67.012  66.147 109.260  1.00  0.00           C
ATOM   3531  CB  ILE A 217      66.362  66.417 107.900  1.00  0.00           C
ATOM   3533  CG2 ILE A 217      66.932  65.437 106.850  1.00  0.00           C
ATOM   3537  CG1 ILE A 217      64.822  66.307 108.040  1.00  0.00           C
ATOM   3540  CD  ILE A 217      64.022  66.337 106.740  1.00  0.00           C
ATOM   3544  C   ILE A 217      68.512  66.267 109.280  1.00  0.00           C
ATOM   3545  O   ILE A 217      69.152  65.297 109.690  1.00  0.00           O
ATOM   3546  N   TYR A 218      69.142  67.397 108.840  1.00  0.00           N
ATOM   3548  CA  TYR A 218      70.562  67.477 108.490  1.00  0.00           C
ATOM   3550  CB  TYR A 218      71.182  68.867 108.130  1.00  0.00           C
ATOM   3553  CG  TYR A 218      70.632  69.677 106.970  1.00  0.00           C
ATOM   3554  CD1 TYR A 218      69.592  69.277 106.100  1.00  0.00           C
ATOM   3556  CE1 TYR A 218      69.152  70.137 105.070  1.00  0.00           C
ATOM   3558  CZ  TYR A 218      69.712  71.417 104.940  1.00  0.00           C
ATOM   3559  OH  TYR A 218      69.182  72.367 104.050  1.00  0.00           O
ATOM   3561  CD2 TYR A 218      71.232  70.927 106.750  1.00  0.00           C
ATOM   3563  CE2 TYR A 218      70.772  71.797 105.760  1.00  0.00           C
ATOM   3565  C   TYR A 218      71.532  66.837 109.480  1.00  0.00           C
ATOM   3566  O   TYR A 218      72.172  65.817 109.200  1.00  0.00           O
ATOM   3567  N   ARG A 219      71.702  67.447 110.670  1.00  0.00           N
ATOM   3569  CA  ARG A 219      72.752  67.067 111.590  1.00  0.00           C
ATOM   3571  CB  ARG A 219      72.922  68.107 112.740  1.00  0.00           C
ATOM   3574  CG  ARG A 219      74.042  67.857 113.790  1.00  0.00           C
ATOM   3577  CD  ARG A 219      73.802  66.807 114.880  1.00  0.00           C
ATOM   3580  NE  ARG A 219      72.622  67.207 115.710  1.00  0.00           N
ATOM   3582  CZ  ARG A 219      72.042  66.357 116.560  1.00  0.00           C
ATOM   3583  NH1 ARG A 219      72.452  65.107 116.650  1.00  0.00           N
ATOM   3586  NH2 ARG A 219      71.092  66.787 117.360  1.00  0.00           N
ATOM   3589  C   ARG A 219      72.742  65.617 112.070  1.00  0.00           C
ATOM   3590  O   ARG A 219      73.792  64.987 111.990  1.00  0.00           O
ATOM   3591  N   PRO A 220      71.642  64.997 112.530  1.00  0.00           N
ATOM   3592  CD  PRO A 220      70.402  65.687 112.920  1.00  0.00           C
ATOM   3595  CA  PRO A 220      71.582  63.587 112.900  1.00  0.00           C
ATOM   3597  CB  PRO A 220      70.112  63.327 113.200  1.00  0.00           C
ATOM   3600  CG  PRO A 220      69.662  64.667 113.790  1.00  0.00           C
ATOM   3603  C   PRO A 220      72.162  62.597 111.920  1.00  0.00           C
ATOM   3604  O   PRO A 220      72.872  61.697 112.350  1.00  0.00           O
ATOM   3605  N   LEU A 221      71.892  62.747 110.620  1.00  0.00           N
ATOM   3607  CA  LEU A 221      72.442  61.827 109.630  1.00  0.00           C
ATOM   3609  CB  LEU A 221      71.732  61.997 108.260  1.00  0.00           C
ATOM   3612  CG  LEU A 221      70.332  61.387 108.060  1.00  0.00           C
ATOM   3614  CD1 LEU A 221      70.312  59.867 108.280  1.00  0.00           C
ATOM   3618  CD2 LEU A 221      69.272  62.097 108.900  1.00  0.00           C
ATOM   3622  C   LEU A 221      73.912  62.107 109.390  1.00  0.00           C
ATOM   3623  O   LEU A 221      74.652  61.217 108.980  1.00  0.00           O
ATOM   3624  N   GLY A 222      74.372  63.347 109.610  1.00  0.00           N
ATOM   3626  CA  GLY A 222      75.652  63.847 109.130  1.00  0.00           C
ATOM   3629  C   GLY A 222      75.532  64.617 107.850  1.00  0.00           C
ATOM   3630  O   GLY A 222      76.502  64.677 107.100  1.00  0.00           O
ATOM   3631  N   LEU A 223      74.362  65.227 107.560  1.00  0.00           N
ATOM   3633  CA  LEU A 223      74.132  65.917 106.300  1.00  0.00           C
ATOM   3635  CB  LEU A 223      72.652  65.947 105.830  1.00  0.00           C
ATOM   3638  CG  LEU A 223      71.892  64.597 105.820  1.00  0.00           C
ATOM   3640  CD1 LEU A 223      70.482  64.727 106.400  1.00  0.00           C
ATOM   3644  CD2 LEU A 223      71.702  63.957 104.450  1.00  0.00           C
ATOM   3648  C   LEU A 223      74.722  67.347 106.270  1.00  0.00           C
ATOM   3649  O   LEU A 223      74.012  68.337 106.140  1.00  0.00           O
ATOM   3650  N   THR A 224      76.042  67.477 106.410  1.00  0.00           N
ATOM   3652  CA  THR A 224      76.712  68.707 106.850  1.00  0.00           C
ATOM   3654  CB  THR A 224      78.092  68.417 107.430  1.00  0.00           C
ATOM   3656  OG1 THR A 224      78.922  67.697 106.530  1.00  0.00           O
ATOM   3658  CG2 THR A 224      77.952  67.537 108.660  1.00  0.00           C
ATOM   3662  C   THR A 224      76.942  69.747 105.780  1.00  0.00           C
ATOM   3663  O   THR A 224      76.942  70.937 106.060  1.00  0.00           O
ATOM   3664  N   HIS A 225      77.162  69.297 104.530  1.00  0.00           N
ATOM   3666  CA  HIS A 225      77.712  70.127 103.470  1.00  0.00           C
ATOM   3668  CB  HIS A 225      78.692  69.317 102.600  1.00  0.00           C
ATOM   3671  ND1 HIS A 225      80.782  70.447 103.340  1.00  0.00           N
ATOM   3672  CG  HIS A 225      80.072  69.267 103.150  1.00  0.00           C
ATOM   3673  CE1 HIS A 225      82.012  70.047 103.650  1.00  0.00           C
ATOM   3675  NE2 HIS A 225      82.112  68.707 103.700  1.00  0.00           N
ATOM   3677  CD2 HIS A 225      80.872  68.197 103.380  1.00  0.00           C
ATOM   3679  C   HIS A 225      76.622  70.697 102.610  1.00  0.00           C
ATOM   3680  O   HIS A 225      76.872  71.307 101.580  1.00  0.00           O
ATOM   3681  N   THR A 226      75.362  70.567 103.040  1.00  0.00           N
ATOM   3683  CA  THR A 226      74.262  71.267 102.410  1.00  0.00           C
ATOM   3685  CB  THR A 226      73.132  70.367 101.930  1.00  0.00           C
ATOM   3687  OG1 THR A 226      72.222  71.027 101.060  1.00  0.00           O
ATOM   3689  CG2 THR A 226      72.322  69.867 103.110  1.00  0.00           C
ATOM   3693  C   THR A 226      73.702  72.287 103.350  1.00  0.00           C
ATOM   3694  O   THR A 226      73.872  72.187 104.560  1.00  0.00           O
ATOM   3695  N   VAL A 227      73.052  73.287 102.760  1.00  0.00           N
ATOM   3697  CA  VAL A 227      72.832  74.647 103.180  1.00  0.00           C
ATOM   3699  CB  VAL A 227      74.032  75.457 103.740  1.00  0.00           C
ATOM   3701  CG1 VAL A 227      74.352  75.087 105.200  1.00  0.00           C
ATOM   3705  CG2 VAL A 227      75.282  75.317 102.860  1.00  0.00           C
ATOM   3709  C   VAL A 227      72.432  75.297 101.890  1.00  0.00           C
ATOM   3710  O   VAL A 227      72.792  74.837 100.800  1.00  0.00           O
ATOM   3711  N   PHE A 228      71.652  76.387 101.940  1.00  0.00           N
ATOM   3713  CA  PHE A 228      71.272  77.097 100.730  1.00  0.00           C
ATOM   3715  CB  PHE A 228      69.982  77.927 100.960  1.00  0.00           C
ATOM   3718  CG  PHE A 228      68.812  77.027 101.300  1.00  0.00           C
ATOM   3719  CD1 PHE A 228      68.612  76.547 102.600  1.00  0.00           C
ATOM   3721  CE1 PHE A 228      67.562  75.667 102.890  1.00  0.00           C
ATOM   3723  CZ  PHE A 228      66.682  75.277 101.880  1.00  0.00           C
ATOM   3725  CD2 PHE A 228      67.902  76.647 100.310  1.00  0.00           C
ATOM   3727  CE2 PHE A 228      66.852  75.767 100.590  1.00  0.00           C
ATOM   3729  C   PHE A 228      72.412  77.957 100.160  1.00  0.00           C
ATOM   3730  O   PHE A 228      72.412  78.317  98.990  1.00  0.00           O
ATOM   3731  N   ASN A 229      73.452  78.287 100.960  1.00  0.00           N
ATOM   3733  CA  ASN A 229      74.632  78.977 100.460  1.00  0.00           C
ATOM   3735  CB  ASN A 229      74.592  80.507 100.760  1.00  0.00           C
ATOM   3738  CG  ASN A 229      73.442  81.187 100.040  1.00  0.00           C
ATOM   3739  OD1 ASN A 229      73.572  81.737  98.950  1.00  0.00           O
ATOM   3740  ND2 ASN A 229      72.262  81.267 100.700  1.00  0.00           N
ATOM   3743  C   ASN A 229      75.862  78.427 101.170  1.00  0.00           C
ATOM   3744  O   ASN A 229      75.872  78.507 102.400  1.00  0.00           O
ATOM   3745  N   PRO A 230      76.922  77.887 100.530  1.00  0.00           N
ATOM   3746  CD  PRO A 230      76.912  77.427  99.140  1.00  0.00           C
ATOM   3749  CA  PRO A 230      78.262  77.787 101.110  1.00  0.00           C
ATOM   3751  CB  PRO A 230      79.182  77.357  99.940  1.00  0.00           C
ATOM   3754  CG  PRO A 230      78.262  76.747  98.890  1.00  0.00           C
ATOM   3757  C   PRO A 230      78.782  79.067 101.740  1.00  0.00           C
ATOM   3758  O   PRO A 230      79.122  80.007 101.020  1.00  0.00           O
ATOM   3759  N   LEU A 231      78.882  79.107 103.080  1.00  0.00           N
ATOM   3761  CA  LEU A 231      79.402  80.267 103.780  1.00  0.00           C
ATOM   3763  CB  LEU A 231      78.652  80.487 105.120  1.00  0.00           C
ATOM   3766  CG  LEU A 231      77.132  80.617 104.950  1.00  0.00           C
ATOM   3768  CD1 LEU A 231      76.502  81.027 106.290  1.00  0.00           C
ATOM   3772  CD2 LEU A 231      76.792  81.627 103.850  1.00  0.00           C
ATOM   3776  C   LEU A 231      80.842  80.077 104.180  1.00  0.00           C
ATOM   3777  O   LEU A 231      81.582  81.027 104.440  1.00  0.00           O
ATOM   3778  N   LEU A 232      81.282  78.817 104.230  1.00  0.00           N
ATOM   3780  CA  LEU A 232      82.632  78.507 104.580  1.00  0.00           C
ATOM   3782  CB  LEU A 232      82.812  77.017 104.910  1.00  0.00           C
ATOM   3785  CG  LEU A 232      82.012  76.557 106.130  1.00  0.00           C
ATOM   3787  CD1 LEU A 232      82.392  75.117 106.440  1.00  0.00           C
ATOM   3791  CD2 LEU A 232      82.292  77.397 107.380  1.00  0.00           C
ATOM   3795  C   LEU A 232      83.642  78.887 103.530  1.00  0.00           C
ATOM   3796  O   LEU A 232      83.582  78.467 102.380  1.00  0.00           O
ATOM   3797  N   LYS A 233      84.652  79.667 103.930  1.00  0.00           N
ATOM   3799  CA  LYS A 233      85.742  80.077 103.090  1.00  0.00           C
ATOM   3801  CB  LYS A 233      86.642  81.067 103.880  1.00  0.00           C
ATOM   3804  CG  LYS A 233      87.462  80.527 105.080  1.00  0.00           C
ATOM   3807  CD  LYS A 233      86.712  79.807 106.230  1.00  0.00           C
ATOM   3810  CE  LYS A 233      87.642  79.377 107.380  1.00  0.00           C
ATOM   3813  NZ  LYS A 233      86.872  78.727 108.460  1.00  0.00           N
ATOM   3817  C   LYS A 233      86.522  78.907 102.500  1.00  0.00           C
ATOM   3818  O   LYS A 233      87.022  78.957 101.380  1.00  0.00           O
ATOM   3819  N   GLY A 234      86.582  77.767 103.220  1.00  0.00           N
ATOM   3821  CA  GLY A 234      87.332  76.617 102.750  1.00  0.00           C
ATOM   3824  C   GLY A 234      86.662  75.847 101.650  1.00  0.00           C
ATOM   3825  O   GLY A 234      87.342  75.127 100.910  1.00  0.00           O
ATOM   3826  N   PHE A 235      85.332  75.937 101.550  1.00  0.00           N
ATOM   3828  CA  PHE A 235      84.522  75.127 100.680  1.00  0.00           C
ATOM   3830  CB  PHE A 235      83.442  74.377 101.500  1.00  0.00           C
ATOM   3833  CG  PHE A 235      84.122  73.427 102.470  1.00  0.00           C
ATOM   3834  CD1 PHE A 235      84.412  72.107 102.090  1.00  0.00           C
ATOM   3836  CE1 PHE A 235      85.042  71.227 102.990  1.00  0.00           C
ATOM   3838  CZ  PHE A 235      85.362  71.657 104.280  1.00  0.00           C
ATOM   3840  CD2 PHE A 235      84.462  73.847 103.770  1.00  0.00           C
ATOM   3842  CE2 PHE A 235      85.092  72.977 104.670  1.00  0.00           C
ATOM   3844  C   PHE A 235      83.912  75.947  99.550  1.00  0.00           C
ATOM   3845  O   PHE A 235      83.232  75.427  98.670  1.00  0.00           O
ATOM   3846  N   LYS A 236      84.212  77.267  99.470  1.00  0.00           N
ATOM   3848  CA  LYS A 236      84.012  78.007  98.230  1.00  0.00           C
ATOM   3850  CB  LYS A 236      84.002  79.547  98.360  1.00  0.00           C
ATOM   3853  CG  LYS A 236      85.242  80.177  99.010  1.00  0.00           C
ATOM   3856  CD  LYS A 236      85.242  81.717  98.970  1.00  0.00           C
ATOM   3859  CE  LYS A 236      86.362  82.307  99.840  1.00  0.00           C
ATOM   3862  NZ  LYS A 236      86.402  83.777  99.750  1.00  0.00           N
ATOM   3866  C   LYS A 236      84.792  77.537  97.000  1.00  0.00           C
ATOM   3867  O   LYS A 236      84.152  77.497  95.950  1.00  0.00           O
ATOM   3868  N   PRO A 237      86.092  77.127  96.990  1.00  0.00           N
ATOM   3869  CD  PRO A 237      87.022  77.177  98.110  1.00  0.00           C
ATOM   3872  CA  PRO A 237      86.772  76.627  95.790  1.00  0.00           C
ATOM   3874  CB  PRO A 237      88.262  76.607  96.180  1.00  0.00           C
ATOM   3877  CG  PRO A 237      88.342  77.477  97.420  1.00  0.00           C
ATOM   3880  C   PRO A 237      86.382  75.217  95.440  1.00  0.00           C
ATOM   3881  O   PRO A 237      87.012  74.587  94.590  1.00  0.00           O
ATOM   3882  N   GLN A 238      85.352  74.687  96.110  1.00  0.00           N
ATOM   3884  CA  GLN A 238      84.852  73.377  95.840  1.00  0.00           C
ATOM   3886  CB  GLN A 238      84.472  72.667  97.160  1.00  0.00           C
ATOM   3889  CG  GLN A 238      85.672  72.407  98.090  1.00  0.00           C
ATOM   3892  CD  GLN A 238      86.792  71.647  97.370  1.00  0.00           C
ATOM   3893  OE1 GLN A 238      86.592  70.557  96.840  1.00  0.00           O
ATOM   3894  NE2 GLN A 238      88.022  72.207  97.340  1.00  0.00           N
ATOM   3897  C   GLN A 238      83.652  73.457  94.930  1.00  0.00           C
ATOM   3898  O   GLN A 238      83.202  72.417  94.460  1.00  0.00           O
ATOM   3899  N   GLN A 239      83.122  74.657  94.610  1.00  0.00           N
ATOM   3901  CA  GLN A 239      82.092  74.817  93.590  1.00  0.00           C
ATOM   3903  CB  GLN A 239      81.512  76.257  93.550  1.00  0.00           C
ATOM   3906  CG  GLN A 239      80.532  76.617  94.680  1.00  0.00           C
ATOM   3909  CD  GLN A 239      79.292  75.717  94.740  1.00  0.00           C
ATOM   3910  OE1 GLN A 239      78.802  75.427  95.830  1.00  0.00           O
ATOM   3911  NE2 GLN A 239      78.752  75.287  93.580  1.00  0.00           N
ATOM   3914  C   GLN A 239      82.452  74.437  92.160  1.00  0.00           C
ATOM   3915  O   GLN A 239      83.522  74.757  91.650  1.00  0.00           O
ATOM   3916  N   ILE A 240      81.492  73.817  91.450  1.00  0.00           N
ATOM   3918  CA  ILE A 240      81.662  73.427  90.060  1.00  0.00           C
ATOM   3920  CB  ILE A 240      81.252  71.977  89.810  1.00  0.00           C
ATOM   3922  CG2 ILE A 240      81.482  71.557  88.340  1.00  0.00           C
ATOM   3926  CG1 ILE A 240      82.082  71.067  90.730  1.00  0.00           C
ATOM   3929  CD  ILE A 240      81.462  70.897  92.100  1.00  0.00           C
ATOM   3933  C   ILE A 240      80.892  74.357  89.160  1.00  0.00           C
ATOM   3934  O   ILE A 240      79.752  74.717  89.430  1.00  0.00           O
ATOM   3935  N   ALA A 241      81.502  74.777  88.040  1.00  0.00           N
ATOM   3937  CA  ALA A 241      80.842  75.437  86.950  1.00  0.00           C
ATOM   3939  CB  ALA A 241      81.722  76.557  86.360  1.00  0.00           C
ATOM   3943  C   ALA A 241      80.532  74.427  85.870  1.00  0.00           C
ATOM   3944  O   ALA A 241      81.312  73.497  85.650  1.00  0.00           O
ATOM   3945  N   ALA A 242      79.392  74.597  85.190  1.00  0.00           N
ATOM   3947  CA  ALA A 242      79.202  74.067  83.860  1.00  0.00           C
ATOM   3949  CB  ALA A 242      77.712  73.967  83.550  1.00  0.00           C
ATOM   3953  C   ALA A 242      79.882  74.967  82.840  1.00  0.00           C
ATOM   3954  O   ALA A 242      80.172  76.127  83.130  1.00  0.00           O
ATOM   3955  N   THR A 243      80.182  74.387  81.650  1.00  0.00           N
ATOM   3957  CA  THR A 243      80.792  74.957  80.450  1.00  0.00           C
ATOM   3959  CB  THR A 243      80.392  74.117  79.230  1.00  0.00           C
ATOM   3961  OG1 THR A 243      80.332  72.727  79.520  1.00  0.00           O
ATOM   3963  CG2 THR A 243      81.362  74.287  78.060  1.00  0.00           C
ATOM   3967  C   THR A 243      80.432  76.397  80.120  1.00  0.00           C
ATOM   3968  O   THR A 243      79.312  76.807  80.360  1.00  0.00           O
ATOM   3969  N   GLU A 244      81.312  77.187  79.450  1.00  0.00           N
ATOM   3971  CA  GLU A 244      80.932  78.527  79.000  1.00  0.00           C
ATOM   3973  CB  GLU A 244      82.052  79.237  78.200  1.00  0.00           C
ATOM   3976  CG  GLU A 244      83.202  79.757  79.080  1.00  0.00           C
ATOM   3979  CD  GLU A 244      84.372  80.227  78.230  1.00  0.00           C
ATOM   3980  OE1 GLU A 244      84.152  80.507  77.020  1.00  0.00           O
ATOM   3981  OE2 GLU A 244      85.482  80.357  78.790  1.00  0.00           O
ATOM   3982  C   GLU A 244      79.682  78.587  78.140  1.00  0.00           C
ATOM   3983  O   GLU A 244      78.812  79.437  78.320  1.00  0.00           O
ATOM   3984  N   LEU A 245      79.562  77.607  77.230  1.00  0.00           N
ATOM   3986  CA  LEU A 245      78.512  77.507  76.240  1.00  0.00           C
ATOM   3988  CB  LEU A 245      78.922  76.487  75.130  1.00  0.00           C
ATOM   3991  CG  LEU A 245      80.392  76.567  74.630  1.00  0.00           C
ATOM   3993  CD1 LEU A 245      80.602  75.617  73.450  1.00  0.00           C
ATOM   3997  CD2 LEU A 245      80.842  77.977  74.220  1.00  0.00           C
ATOM   4001  C   LEU A 245      77.202  77.017  76.860  1.00  0.00           C
ATOM   4002  O   LEU A 245      76.132  77.117  76.280  1.00  0.00           O
ATOM   4003  N   ASN A 246      77.292  76.447  78.080  1.00  0.00           N
ATOM   4005  CA  ASN A 246      76.232  75.727  78.730  1.00  0.00           C
ATOM   4007  CB  ASN A 246      76.392  74.177  78.590  1.00  0.00           C
ATOM   4010  CG  ASN A 246      76.502  73.657  77.150  1.00  0.00           C
ATOM   4011  OD1 ASN A 246      75.832  74.067  76.200  1.00  0.00           O
ATOM   4012  ND2 ASN A 246      77.432  72.697  76.940  1.00  0.00           N
ATOM   4015  C   ASN A 246      76.292  76.107  80.210  1.00  0.00           C
ATOM   4016  O   ASN A 246      76.532  75.267  81.060  1.00  0.00           O
ATOM   4017  N   GLY A 247      76.142  77.417  80.540  1.00  0.00           N
ATOM   4019  CA  GLY A 247      76.382  77.967  81.890  1.00  0.00           C
ATOM   4022  C   GLY A 247      75.182  78.707  82.410  1.00  0.00           C
ATOM   4023  O   GLY A 247      75.232  79.417  83.420  1.00  0.00           O
ATOM   4024  N   ASN A 248      74.072  78.577  81.680  1.00  0.00           N
ATOM   4026  CA  ASN A 248      72.832  79.277  81.890  1.00  0.00           C
ATOM   4028  CB  ASN A 248      72.442  80.167  80.670  1.00  0.00           C
ATOM   4031  CG  ASN A 248      73.552  81.177  80.400  1.00  0.00           C
ATOM   4032  OD1 ASN A 248      73.742  82.117  81.170  1.00  0.00           O
ATOM   4033  ND2 ASN A 248      74.272  81.037  79.260  1.00  0.00           N
ATOM   4036  C   ASN A 248      71.742  78.247  82.150  1.00  0.00           C
ATOM   4037  O   ASN A 248      71.742  77.157  81.570  1.00  0.00           O
ATOM   4038  N   THR A 249      70.812  78.577  83.050  1.00  0.00           N
ATOM   4040  CA  THR A 249      69.632  77.787  83.370  1.00  0.00           C
ATOM   4042  CB  THR A 249      69.792  76.887  84.600  1.00  0.00           C
ATOM   4044  OG1 THR A 249      70.712  75.827  84.350  1.00  0.00           O
ATOM   4046  CG2 THR A 249      68.482  76.217  84.990  1.00  0.00           C
ATOM   4050  C   THR A 249      68.542  78.807  83.650  1.00  0.00           C
ATOM   4051  O   THR A 249      68.702  79.627  84.550  1.00  0.00           O
ATOM   4052  N   ARG A 250      67.422  78.787  82.890  1.00  0.00           N
ATOM   4054  CA  ARG A 250      66.342  79.757  83.010  1.00  0.00           C
ATOM   4056  CB  ARG A 250      65.752  79.917  84.440  1.00  0.00           C
ATOM   4059  CG  ARG A 250      65.212  78.607  85.050  1.00  0.00           C
ATOM   4062  CD  ARG A 250      64.562  78.747  86.450  1.00  0.00           C
ATOM   4065  NE  ARG A 250      65.682  78.847  87.440  1.00  0.00           N
ATOM   4067  CZ  ARG A 250      65.562  78.827  88.760  1.00  0.00           C
ATOM   4068  NH1 ARG A 250      64.422  78.677  89.380  1.00  0.00           N
ATOM   4071  NH2 ARG A 250      66.642  78.977  89.490  1.00  0.00           N
ATOM   4074  C   ARG A 250      66.702  81.117  82.390  1.00  0.00           C
ATOM   4075  O   ARG A 250      66.382  82.157  82.970  1.00  0.00           O
ATOM   4076  N   ASP A 251      67.422  81.087  81.240  1.00  0.00           N
ATOM   4078  CA  ASP A 251      67.902  82.177  80.380  1.00  0.00           C
ATOM   4080  CB  ASP A 251      66.792  82.847  79.520  1.00  0.00           C
ATOM   4083  CG  ASP A 251      65.942  83.937  80.170  1.00  0.00           C
ATOM   4084  OD1 ASP A 251      64.692  83.797  80.090  1.00  0.00           O
ATOM   4085  OD2 ASP A 251      66.502  84.947  80.670  1.00  0.00           O
ATOM   4086  C   ASP A 251      68.952  83.097  81.000  1.00  0.00           C
ATOM   4087  O   ASP A 251      69.552  83.967  80.350  1.00  0.00           O
ATOM   4088  N   GLY A 252      69.282  82.807  82.260  1.00  0.00           N
ATOM   4090  CA  GLY A 252      70.292  83.467  83.040  1.00  0.00           C
ATOM   4093  C   GLY A 252      71.282  82.497  83.550  1.00  0.00           C
ATOM   4094  O   GLY A 252      71.062  81.287  83.590  1.00  0.00           O
ATOM   4095  N   VAL A 253      72.422  83.037  84.010  1.00  0.00           N
ATOM   4097  CA  VAL A 253      73.552  82.367  84.610  1.00  0.00           C
ATOM   4099  CB  VAL A 253      74.672  83.377  84.910  1.00  0.00           C
ATOM   4101  CG1 VAL A 253      75.982  82.687  85.360  1.00  0.00           C
ATOM   4105  CG2 VAL A 253      74.972  84.197  83.640  1.00  0.00           C
ATOM   4109  C   VAL A 253      73.122  81.607  85.870  1.00  0.00           C
ATOM   4110  O   VAL A 253      72.202  82.007  86.590  1.00  0.00           O
ATOM   4111  N   ILE A 254      73.782  80.467  86.170  1.00  0.00           N
ATOM   4113  CA  ILE A 254      73.712  79.847  87.490  1.00  0.00           C
ATOM   4115  CB  ILE A 254      74.632  78.637  87.620  1.00  0.00           C
ATOM   4117  CG2 ILE A 254      74.522  77.977  89.020  1.00  0.00           C
ATOM   4121  CG1 ILE A 254      74.362  77.597  86.520  1.00  0.00           C
ATOM   4124  CD  ILE A 254      72.912  77.107  86.470  1.00  0.00           C
ATOM   4128  C   ILE A 254      74.022  80.827  88.620  1.00  0.00           C
ATOM   4129  O   ILE A 254      75.002  81.577  88.600  1.00  0.00           O
ATOM   4130  N   HIS A 255      73.142  80.867  89.640  1.00  0.00           N
ATOM   4132  CA  HIS A 255      73.322  81.717  90.790  1.00  0.00           C
ATOM   4134  CB  HIS A 255      72.062  81.657  91.680  1.00  0.00           C
ATOM   4137  ND1 HIS A 255      72.632  82.167  94.000  1.00  0.00           N
ATOM   4138  CG  HIS A 255      72.112  82.617  92.820  1.00  0.00           C
ATOM   4139  CE1 HIS A 255      72.592  83.207  94.810  1.00  0.00           C
ATOM   4141  NE2 HIS A 255      72.072  84.297  94.200  1.00  0.00           N
ATOM   4143  CD2 HIS A 255      71.752  83.917  92.910  1.00  0.00           C
ATOM   4145  C   HIS A 255      74.602  81.417  91.580  1.00  0.00           C
ATOM   4146  O   HIS A 255      74.952  80.257  91.810  1.00  0.00           O
ATOM   4147  N   PHE A 256      75.362  82.457  91.970  1.00  0.00           N
ATOM   4149  CA  PHE A 256      76.592  82.287  92.720  1.00  0.00           C
ATOM   4151  CB  PHE A 256      77.532  83.527  92.610  1.00  0.00           C
ATOM   4154  CG  PHE A 256      78.082  83.667  91.220  1.00  0.00           C
ATOM   4155  CD1 PHE A 256      77.372  84.357  90.230  1.00  0.00           C
ATOM   4157  CE1 PHE A 256      77.912  84.517  88.950  1.00  0.00           C
ATOM   4159  CZ  PHE A 256      79.182  84.007  88.650  1.00  0.00           C
ATOM   4161  CD2 PHE A 256      79.352  83.157  90.910  1.00  0.00           C
ATOM   4163  CE2 PHE A 256      79.902  83.327  89.630  1.00  0.00           C
ATOM   4165  C   PHE A 256      76.322  82.037  94.210  1.00  0.00           C
ATOM   4166  O   PHE A 256      75.752  82.917  94.840  1.00  0.00           O
ATOM   4167  N   PRO A 257      76.742  80.957  94.860  1.00  0.00           N
ATOM   4168  CD  PRO A 257      77.312  79.767  94.200  1.00  0.00           C
ATOM   4171  CA  PRO A 257      76.132  80.607  96.140  1.00  0.00           C
ATOM   4173  CB  PRO A 257      75.872  79.117  95.930  1.00  0.00           C
ATOM   4176  CG  PRO A 257      77.102  78.617  95.180  1.00  0.00           C
ATOM   4179  C   PRO A 257      77.132  80.887  97.230  1.00  0.00           C
ATOM   4180  O   PRO A 257      76.862  80.717  98.410  1.00  0.00           O
ATOM   4181  N   ASN A 258      78.342  81.337  96.850  1.00  0.00           N
ATOM   4183  CA  ASN A 258      79.422  81.637  97.770  1.00  0.00           C
ATOM   4185  CB  ASN A 258      80.762  81.447  97.030  1.00  0.00           C
ATOM   4188  CG  ASN A 258      80.802  80.107  96.310  1.00  0.00           C
ATOM   4189  OD1 ASN A 258      80.902  80.067  95.080  1.00  0.00           O
ATOM   4190  ND2 ASN A 258      80.692  78.997  97.070  1.00  0.00           N
ATOM   4193  C   ASN A 258      79.332  83.087  98.200  1.00  0.00           C
ATOM   4194  O   ASN A 258      80.112  83.587  99.010  1.00  0.00           O
ATOM   4195  N   ILE A 259      78.302  83.777  97.690  1.00  0.00           N
ATOM   4197  CA  ILE A 259      77.742  84.977  98.240  1.00  0.00           C
ATOM   4199  CB  ILE A 259      77.592  86.087  97.190  1.00  0.00           C
ATOM   4201  CG2 ILE A 259      79.002  86.557  96.810  1.00  0.00           C
ATOM   4205  CG1 ILE A 259      76.802  85.677  95.920  1.00  0.00           C
ATOM   4208  CD  ILE A 259      76.442  86.857  95.020  1.00  0.00           C
ATOM   4212  C   ILE A 259      76.402  84.537  98.810  1.00  0.00           C
ATOM   4213  O   ILE A 259      75.562  83.957  98.120  1.00  0.00           O
ATOM   4214  N   ARG A 260      76.182  84.727 100.120  1.00  0.00           N
ATOM   4216  CA  ARG A 260      74.912  84.367 100.710  1.00  0.00           C
ATOM   4218  CB  ARG A 260      75.022  84.287 102.250  1.00  0.00           C
ATOM   4221  CG  ARG A 260      73.722  83.917 102.980  1.00  0.00           C
ATOM   4224  CD  ARG A 260      73.822  83.727 104.510  1.00  0.00           C
ATOM   4227  NE  ARG A 260      74.262  85.027 105.110  1.00  0.00           N
ATOM   4229  CZ  ARG A 260      74.562  85.197 106.390  1.00  0.00           C
ATOM   4230  NH1 ARG A 260      74.492  84.237 107.280  1.00  0.00           N
ATOM   4233  NH2 ARG A 260      74.942  86.377 106.830  1.00  0.00           N
ATOM   4236  C   ARG A 260      73.782  85.277 100.270  1.00  0.00           C
ATOM   4237  O   ARG A 260      73.892  86.507 100.340  1.00  0.00           O
ATOM   4238  N   THR A 261      72.652  84.717  99.790  1.00  0.00           N
ATOM   4240  CA  THR A 261      71.432  85.477  99.570  1.00  0.00           C
ATOM   4242  CB  THR A 261      70.402  84.707  98.720  1.00  0.00           C
ATOM   4244  OG1 THR A 261      69.082  85.227  98.720  1.00  0.00           O
ATOM   4246  CG2 THR A 261      70.242  83.277  99.200  1.00  0.00           C
ATOM   4250  C   THR A 261      70.842  85.967 100.880  1.00  0.00           C
ATOM   4251  O   THR A 261      70.502  85.167 101.750  1.00  0.00           O
ATOM   4252  N   SER A 262      70.712  87.297 101.090  1.00  0.00           N
ATOM   4254  CA  SER A 262      70.382  87.797 102.430  1.00  0.00           C
ATOM   4256  CB  SER A 262      71.232  87.227 103.610  1.00  0.00           C
ATOM   4259  OG  SER A 262      72.602  87.137 103.260  1.00  0.00           O
ATOM   4261  C   SER A 262      70.452  89.287 102.560  1.00  0.00           C
ATOM   4262  O   SER A 262      71.462  89.917 102.240  1.00  0.00           O
ATOM   4263  N   THR A 263      69.362  89.877 103.090  1.00  0.00           N
ATOM   4265  CA  THR A 263      69.082  91.307 103.050  1.00  0.00           C
ATOM   4267  CB  THR A 263      67.562  91.487 102.980  1.00  0.00           C
ATOM   4269  OG1 THR A 263      67.142  92.707 102.410  1.00  0.00           O
ATOM   4271  CG2 THR A 263      66.892  91.307 104.350  1.00  0.00           C
ATOM   4275  C   THR A 263      69.792  92.107 104.140  1.00  0.00           C
ATOM   4276  O   THR A 263      69.862  91.737 105.310  1.00  0.00           O
ATOM   4277  N   LEU A 264      70.412  93.237 103.740  1.00  0.00           N
ATOM   4279  CA  LEU A 264      71.292  94.027 104.580  1.00  0.00           C
ATOM   4281  CB  LEU A 264      72.602  94.467 103.850  1.00  0.00           C
ATOM   4284  CG  LEU A 264      73.602  93.337 103.540  1.00  0.00           C
ATOM   4286  CD1 LEU A 264      73.272  92.567 102.260  1.00  0.00           C
ATOM   4290  CD2 LEU A 264      75.022  93.897 103.420  1.00  0.00           C
ATOM   4294  C   LEU A 264      70.572  95.277 105.050  1.00  0.00           C
ATOM   4295  O   LEU A 264      70.312  96.197 104.280  1.00  0.00           O
ATOM   4296  N   TRP A 265      70.242  95.307 106.360  1.00  0.00           N
ATOM   4298  CA  TRP A 265      69.482  96.347 107.010  1.00  0.00           C
ATOM   4300  CB  TRP A 265      68.022  95.937 107.270  1.00  0.00           C
ATOM   4303  CG  TRP A 265      67.142  95.867 106.070  1.00  0.00           C
ATOM   4304  CD1 TRP A 265      67.212  94.917 105.100  1.00  0.00           C
ATOM   4306  NE1 TRP A 265      66.132  95.017 104.270  1.00  0.00           N
ATOM   4308  CE2 TRP A 265      65.302  96.007 104.720  1.00  0.00           C
ATOM   4309  CD2 TRP A 265      65.922  96.587 105.860  1.00  0.00           C
ATOM   4310  CE3 TRP A 265      65.272  97.617 106.550  1.00  0.00           C
ATOM   4312  CZ3 TRP A 265      63.992  97.987 106.140  1.00  0.00           C
ATOM   4314  CZ2 TRP A 265      64.022  96.367 104.340  1.00  0.00           C
ATOM   4316  CH2 TRP A 265      63.372  97.367 105.060  1.00  0.00           C
ATOM   4318  C   TRP A 265      70.122  96.567 108.370  1.00  0.00           C
ATOM   4319  O   TRP A 265      70.892  95.717 108.830  1.00  0.00           O
ATOM   4320  N   GLY A 266      69.822  97.697 109.030  1.00  0.00           N
ATOM   4322  CA  GLY A 266      70.252  97.957 110.400  1.00  0.00           C
ATOM   4325  C   GLY A 266      69.272  97.507 111.460  1.00  0.00           C
ATOM   4326  O   GLY A 266      68.062  97.627 111.320  1.00  0.00           O
ATOM   4327  N   GLN A 267      69.792  97.067 112.630  1.00  0.00           N
ATOM   4329  CA  GLN A 267      69.002  96.787 113.820  1.00  0.00           C
ATOM   4331  CB  GLN A 267      69.062  95.297 114.260  1.00  0.00           C
ATOM   4334  CG  GLN A 267      68.002  94.467 113.510  1.00  0.00           C
ATOM   4337  CD  GLN A 267      68.142  92.947 113.630  1.00  0.00           C
ATOM   4338  OE1 GLN A 267      68.612  92.397 114.630  1.00  0.00           O
ATOM   4339  NE2 GLN A 267      67.722  92.227 112.570  1.00  0.00           N
ATOM   4342  C   GLN A 267      69.362  97.637 115.000  1.00  0.00           C
ATOM   4343  O   GLN A 267      70.522  97.777 115.370  1.00  0.00           O
ATOM   4344  N   VAL A 268      68.332  98.177 115.680  1.00  0.00           N
ATOM   4346  CA  VAL A 268      68.422  98.907 116.940  1.00  0.00           C
ATOM   4348  CB  VAL A 268      67.232  99.857 117.100  1.00  0.00           C
ATOM   4350  CG1 VAL A 268      67.332 101.007 116.080  1.00  0.00           C
ATOM   4354  CG2 VAL A 268      65.902  99.087 116.980  1.00  0.00           C
ATOM   4358  C   VAL A 268      68.402  97.977 118.160  1.00  0.00           C
ATOM   4359  O   VAL A 268      68.442  98.387 119.310  1.00  0.00           O
ATOM   4360  N   HIS A 269      68.362  96.657 117.930  1.00  0.00           N
ATOM   4362  CA  HIS A 269      68.512  95.647 118.960  1.00  0.00           C
ATOM   4364  CB  HIS A 269      67.922  94.287 118.470  1.00  0.00           C
ATOM   4367  ND1 HIS A 269      65.722  93.057 118.430  1.00  0.00           N
ATOM   4368  CG  HIS A 269      66.532  94.057 118.960  1.00  0.00           C
ATOM   4369  CE1 HIS A 269      64.592  93.137 119.100  1.00  0.00           C
ATOM   4371  NE2 HIS A 269      64.642  94.107 120.040  1.00  0.00           N
ATOM   4373  CD2 HIS A 269      65.872  94.697 119.960  1.00  0.00           C
ATOM   4375  C   HIS A 269      69.942  95.427 119.390  1.00  0.00           C
ATOM   4376  O   HIS A 269      70.172  94.797 120.430  1.00  0.00           O
ATOM   4377  N   ASP A 270      70.902  95.847 118.540  1.00  0.00           N
ATOM   4379  CA  ASP A 270      72.332  95.567 118.610  1.00  0.00           C
ATOM   4381  CB  ASP A 270      73.072  95.947 119.940  1.00  0.00           C
ATOM   4384  CG  ASP A 270      73.492  97.407 120.090  1.00  0.00           C
ATOM   4385  OD1 ASP A 270      73.442  98.227 119.140  1.00  0.00           O
ATOM   4386  OD2 ASP A 270      73.992  97.687 121.220  1.00  0.00           O
ATOM   4387  C   ASP A 270      72.592  94.127 118.170  1.00  0.00           C
ATOM   4388  O   ASP A 270      73.252  93.847 117.170  1.00  0.00           O
ATOM   4389  N   GLU A 271      72.062  93.157 118.940  1.00  0.00           N
ATOM   4391  CA  GLU A 271      72.392  91.767 118.760  1.00  0.00           C
ATOM   4393  CB  GLU A 271      73.742  91.417 119.460  1.00  0.00           C
ATOM   4396  CG  GLU A 271      74.592  90.407 118.650  1.00  0.00           C
ATOM   4399  CD  GLU A 271      75.592  89.617 119.490  1.00  0.00           C
ATOM   4400  OE1 GLU A 271      76.462  90.237 120.150  1.00  0.00           O
ATOM   4401  OE2 GLU A 271      75.462  88.367 119.520  1.00  0.00           O
ATOM   4402  C   GLU A 271      71.272  90.877 119.310  1.00  0.00           C
ATOM   4403  O   GLU A 271      70.302  91.357 119.890  1.00  0.00           O
ATOM   4404  N   LYS A 272      71.422  89.547 119.100  1.00  0.00           N
ATOM   4406  CA  LYS A 272      70.582  88.457 119.580  1.00  0.00           C
ATOM   4408  CB  LYS A 272      69.902  88.637 120.980  1.00  0.00           C
ATOM   4411  CG  LYS A 272      69.342  87.327 121.580  1.00  0.00           C
ATOM   4414  CD  LYS A 272      69.632  87.127 123.080  1.00  0.00           C
ATOM   4417  CE  LYS A 272      69.052  88.207 124.020  1.00  0.00           C
ATOM   4420  NZ  LYS A 272      69.292  87.907 125.450  1.00  0.00           N
ATOM   4424  C   LYS A 272      69.632  87.977 118.490  1.00  0.00           C
ATOM   4425  O   LYS A 272      68.512  87.507 118.730  1.00  0.00           O
ATOM   4426  N   ALA A 273      70.122  88.037 117.240  1.00  0.00           N
ATOM   4428  CA  ALA A 273      69.632  87.247 116.150  1.00  0.00           C
ATOM   4430  CB  ALA A 273      68.432  87.917 115.460  1.00  0.00           C
ATOM   4434  C   ALA A 273      70.732  87.067 115.140  1.00  0.00           C
ATOM   4435  O   ALA A 273      71.532  87.967 114.900  1.00  0.00           O
ATOM   4436  N   PHE A 274      70.722  85.927 114.410  1.00  0.00           N
ATOM   4438  CA  PHE A 274      71.152  85.937 113.030  1.00  0.00           C
ATOM   4440  CB  PHE A 274      72.302  84.937 112.650  1.00  0.00           C
ATOM   4443  CG  PHE A 274      72.452  83.647 113.450  1.00  0.00           C
ATOM   4444  CD1 PHE A 274      71.412  82.727 113.670  1.00  0.00           C
ATOM   4446  CE1 PHE A 274      71.662  81.487 114.280  1.00  0.00           C
ATOM   4448  CZ  PHE A 274      72.962  81.147 114.680  1.00  0.00           C
ATOM   4450  CD2 PHE A 274      73.752  83.267 113.840  1.00  0.00           C
ATOM   4452  CE2 PHE A 274      74.012  82.047 114.470  1.00  0.00           C
ATOM   4454  C   PHE A 274      69.942  85.757 112.140  1.00  0.00           C
ATOM   4455  O   PHE A 274      69.452  84.657 111.960  1.00  0.00           O
ATOM   4456  N   TYR A 275      69.412  86.847 111.550  1.00  0.00           N
ATOM   4458  CA  TYR A 275      68.262  86.707 110.670  1.00  0.00           C
ATOM   4460  CB  TYR A 275      66.922  86.427 111.410  1.00  0.00           C
ATOM   4463  CG  TYR A 275      65.922  85.527 110.700  1.00  0.00           C
ATOM   4464  CD1 TYR A 275      66.082  85.047 109.390  1.00  0.00           C
ATOM   4466  CE1 TYR A 275      65.172  84.127 108.850  1.00  0.00           C
ATOM   4468  CZ  TYR A 275      64.032  83.747 109.580  1.00  0.00           C
ATOM   4469  OH  TYR A 275      63.122  82.817 109.050  1.00  0.00           O
ATOM   4471  CD2 TYR A 275      64.792  85.097 111.430  1.00  0.00           C
ATOM   4473  CE2 TYR A 275      63.842  84.227 110.870  1.00  0.00           C
ATOM   4475  C   TYR A 275      68.162  87.987 109.860  1.00  0.00           C
ATOM   4476  O   TYR A 275      67.252  88.807 109.960  1.00  0.00           O
ATOM   4477  N   SER A 276      69.132  88.167 108.970  1.00  0.00           N
ATOM   4479  CA  SER A 276      68.852  88.627 107.630  1.00  0.00           C
ATOM   4481  CB  SER A 276      70.092  89.267 106.950  1.00  0.00           C
ATOM   4484  OG  SER A 276      71.262  88.457 107.040  1.00  0.00           O
ATOM   4486  C   SER A 276      68.412  87.427 106.830  1.00  0.00           C
ATOM   4487  O   SER A 276      68.842  86.307 107.100  1.00  0.00           O
ATOM   4488  N   MET A 277      67.502  87.607 105.870  1.00  0.00           N
ATOM   4490  CA  MET A 277      67.072  86.477 105.070  1.00  0.00           C
ATOM   4492  CB  MET A 277      65.742  85.817 105.550  1.00  0.00           C
ATOM   4495  CG  MET A 277      64.632  86.797 105.990  1.00  0.00           C
ATOM   4498  SD  MET A 277      63.132  86.027 106.690  1.00  0.00           S
ATOM   4499  CE  MET A 277      63.092  84.337 106.020  1.00  0.00           C
ATOM   4503  C   MET A 277      67.062  86.807 103.610  1.00  0.00           C
ATOM   4504  O   MET A 277      67.002  87.967 103.210  1.00  0.00           O
ATOM   4505  N   GLY A 278      67.182  85.757 102.800  1.00  0.00           N
ATOM   4507  CA  GLY A 278      67.072  85.807 101.370  1.00  0.00           C
ATOM   4510  C   GLY A 278      66.362  84.567 100.960  1.00  0.00           C
ATOM   4511  O   GLY A 278      65.582  83.987 101.730  1.00  0.00           O
ATOM   4512  N   GLY A 279      66.582  84.117  99.730  1.00  0.00           N
ATOM   4514  CA  GLY A 279      65.802  83.057  99.150  1.00  0.00           C
ATOM   4517  C   GLY A 279      66.272  81.687  99.540  1.00  0.00           C
ATOM   4518  O   GLY A 279      67.032  81.037  98.820  1.00  0.00           O
ATOM   4519  N   VAL A 280      65.742  81.107 100.630  1.00  0.00           N
ATOM   4521  CA  VAL A 280      66.032  79.717 100.970  1.00  0.00           C
ATOM   4523  CB  VAL A 280      66.102  79.457 102.470  1.00  0.00           C
ATOM   4525  CG1 VAL A 280      67.402  80.137 102.940  1.00  0.00           C
ATOM   4529  CG2 VAL A 280      64.862  80.007 103.200  1.00  0.00           C
ATOM   4533  C   VAL A 280      65.092  78.787 100.220  1.00  0.00           C
ATOM   4534  O   VAL A 280      64.342  77.957 100.740  1.00  0.00           O
ATOM   4535  N   SER A 281      65.092  78.957  98.890  1.00  0.00           N
ATOM   4537  CA  SER A 281      64.172  78.367  97.950  1.00  0.00           C
ATOM   4539  CB  SER A 281      64.502  78.767  96.500  1.00  0.00           C
ATOM   4542  OG  SER A 281      64.062  80.097  96.280  1.00  0.00           O
ATOM   4544  C   SER A 281      64.072  76.877  98.010  1.00  0.00           C
ATOM   4545  O   SER A 281      65.022  76.157  97.760  1.00  0.00           O
ATOM   4546  N   GLY A 282      62.852  76.347  98.260  1.00  0.00           N
ATOM   4548  CA  GLY A 282      62.662  74.927  98.490  1.00  0.00           C
ATOM   4551  C   GLY A 282      62.502  74.167  97.210  1.00  0.00           C
ATOM   4552  O   GLY A 282      62.062  73.027  97.200  1.00  0.00           O
ATOM   4553  N   HIS A 283      62.832  74.837  96.090  1.00  0.00           N
ATOM   4555  CA  HIS A 283      62.632  74.307  94.770  1.00  0.00           C
ATOM   4557  CB  HIS A 283      61.552  75.157  94.070  1.00  0.00           C
ATOM   4560  ND1 HIS A 283      61.902  77.567  94.610  1.00  0.00           N
ATOM   4561  CG  HIS A 283      61.962  76.547  93.680  1.00  0.00           C
ATOM   4562  CE1 HIS A 283      62.172  78.667  93.920  1.00  0.00           C
ATOM   4564  NE2 HIS A 283      62.392  78.417  92.610  1.00  0.00           N
ATOM   4566  CD2 HIS A 283      62.262  77.047  92.450  1.00  0.00           C
ATOM   4568  C   HIS A 283      63.842  74.387  93.870  1.00  0.00           C
ATOM   4569  O   HIS A 283      63.772  73.897  92.740  1.00  0.00           O
ATOM   4570  N   ALA A 284      64.922  75.037  94.350  1.00  0.00           N
ATOM   4572  CA  ALA A 284      65.922  75.697  93.530  1.00  0.00           C
ATOM   4574  CB  ALA A 284      65.302  76.677  92.510  1.00  0.00           C
ATOM   4578  C   ALA A 284      66.822  76.497  94.440  1.00  0.00           C
ATOM   4579  O   ALA A 284      67.072  77.677  94.210  1.00  0.00           O
ATOM   4580  N   GLY A 285      67.232  75.897  95.580  1.00  0.00           N
ATOM   4582  CA  GLY A 285      68.092  76.627  96.510  1.00  0.00           C
ATOM   4585  C   GLY A 285      69.282  75.927  97.120  1.00  0.00           C
ATOM   4586  O   GLY A 285      70.132  76.617  97.670  1.00  0.00           O
ATOM   4587  N   LEU A 286      69.392  74.597  97.060  1.00  0.00           N
ATOM   4589  CA  LEU A 286      70.402  73.877  97.820  1.00  0.00           C
ATOM   4591  CB  LEU A 286      69.822  72.577  98.440  1.00  0.00           C
ATOM   4594  CG  LEU A 286      68.942  72.777  99.680  1.00  0.00           C
ATOM   4596  CD1 LEU A 286      68.472  71.417 100.190  1.00  0.00           C
ATOM   4600  CD2 LEU A 286      69.682  73.487 100.820  1.00  0.00           C
ATOM   4604  C   LEU A 286      71.672  73.527  97.070  1.00  0.00           C
ATOM   4605  O   LEU A 286      71.762  73.597  95.840  1.00  0.00           O
ATOM   4606  N   PHE A 287      72.722  73.107  97.820  1.00  0.00           N
ATOM   4608  CA  PHE A 287      74.032  72.777  97.270  1.00  0.00           C
ATOM   4610  CB  PHE A 287      74.922  74.067  97.340  1.00  0.00           C
ATOM   4613  CG  PHE A 287      74.432  75.177  96.440  1.00  0.00           C
ATOM   4614  CD1 PHE A 287      74.952  75.307  95.140  1.00  0.00           C
ATOM   4616  CE1 PHE A 287      74.462  76.277  94.270  1.00  0.00           C
ATOM   4618  CZ  PHE A 287      73.462  77.157  94.690  1.00  0.00           C
ATOM   4620  CD2 PHE A 287      73.482  76.127  96.880  1.00  0.00           C
ATOM   4622  CE2 PHE A 287      72.992  77.107  96.010  1.00  0.00           C
ATOM   4624  C   PHE A 287      74.692  71.637  98.080  1.00  0.00           C
ATOM   4625  O   PHE A 287      74.622  71.667  99.300  1.00  0.00           O
ATOM   4626  N   SER A 288      75.342  70.597  97.470  1.00  0.00           N
ATOM   4628  CA  SER A 288      75.972  69.467  98.200  1.00  0.00           C
ATOM   4630  CB  SER A 288      74.982  68.407  98.790  1.00  0.00           C
ATOM   4633  OG  SER A 288      74.382  67.527  97.840  1.00  0.00           O
ATOM   4635  C   SER A 288      77.052  68.737  97.390  1.00  0.00           C
ATOM   4636  O   SER A 288      77.242  69.027  96.210  1.00  0.00           O
ATOM   4637  N   ASN A 289      77.832  67.797  98.000  1.00  0.00           N
ATOM   4639  CA  ASN A 289      78.842  66.997  97.300  1.00  0.00           C
ATOM   4641  CB  ASN A 289      80.142  66.797  98.120  1.00  0.00           C
ATOM   4644  CG  ASN A 289      80.552  68.047  98.900  1.00  0.00           C
ATOM   4645  OD1 ASN A 289      80.832  69.097  98.330  1.00  0.00           O
ATOM   4646  ND2 ASN A 289      80.702  67.907 100.230  1.00  0.00           N
ATOM   4649  C   ASN A 289      78.352  65.597  96.890  1.00  0.00           C
ATOM   4650  O   ASN A 289      77.162  65.367  96.720  1.00  0.00           O
ATOM   4651  N   THR A 290      79.242  64.587  96.690  1.00  0.00           N
ATOM   4653  CA  THR A 290      78.832  63.267  96.160  1.00  0.00           C
ATOM   4655  CB  THR A 290      79.872  62.507  95.340  1.00  0.00           C
ATOM   4657  OG1 THR A 290      80.292  63.247  94.220  1.00  0.00           O
ATOM   4659  CG2 THR A 290      79.312  61.187  94.760  1.00  0.00           C
ATOM   4663  C   THR A 290      78.482  62.297  97.240  1.00  0.00           C
ATOM   4664  O   THR A 290      77.372  61.787  97.320  1.00  0.00           O
ATOM   4665  N   GLY A 291      79.462  61.987  98.120  1.00  0.00           N
ATOM   4667  CA  GLY A 291      79.302  60.987  99.160  1.00  0.00           C
ATOM   4670  C   GLY A 291      78.232  61.407 100.100  1.00  0.00           C
ATOM   4671  O   GLY A 291      77.552  60.567 100.670  1.00  0.00           O
ATOM   4672  N   ASP A 292      78.072  62.727 100.200  1.00  0.00           N
ATOM   4674  CA  ASP A 292      76.942  63.447 100.670  1.00  0.00           C
ATOM   4676  CB  ASP A 292      77.012  64.917 100.240  1.00  0.00           C
ATOM   4679  CG  ASP A 292      78.242  65.657 100.740  1.00  0.00           C
ATOM   4680  OD1 ASP A 292      79.332  65.077 101.010  1.00  0.00           O
ATOM   4681  OD2 ASP A 292      78.142  66.907 100.680  1.00  0.00           O
ATOM   4682  C   ASP A 292      75.552  62.867 100.360  1.00  0.00           C
ATOM   4683  O   ASP A 292      74.882  62.297 101.230  1.00  0.00           O
ATOM   4684  N   ILE A 293      75.052  63.017  99.120  1.00  0.00           N
ATOM   4686  CA  ILE A 293      73.682  62.817  98.600  1.00  0.00           C
ATOM   4688  CB  ILE A 293      73.862  62.757  97.090  1.00  0.00           C
ATOM   4690  CG2 ILE A 293      72.692  62.247  96.250  1.00  0.00           C
ATOM   4694  CG1 ILE A 293      74.412  64.027  96.420  1.00  0.00           C
ATOM   4697  CD  ILE A 293      75.192  63.587  95.170  1.00  0.00           C
ATOM   4701  C   ILE A 293      73.052  61.507  99.080  1.00  0.00           C
ATOM   4702  O   ILE A 293      71.862  61.317  99.320  1.00  0.00           O
ATOM   4703  N   ALA A 294      73.972  60.577  99.230  1.00  0.00           N
ATOM   4705  CA  ALA A 294      73.892  59.197  99.450  1.00  0.00           C
ATOM   4707  CB  ALA A 294      75.362  58.827  99.540  1.00  0.00           C
ATOM   4711  C   ALA A 294      73.112  58.677 100.610  1.00  0.00           C
ATOM   4712  O   ALA A 294      72.352  57.727 100.420  1.00  0.00           O
ATOM   4713  N   VAL A 295      73.252  59.247 101.830  1.00  0.00           N
ATOM   4715  CA  VAL A 295      72.542  58.757 103.010  1.00  0.00           C
ATOM   4717  CB  VAL A 295      73.072  59.387 104.300  1.00  0.00           C
ATOM   4719  CG1 VAL A 295      72.382  60.687 104.730  1.00  0.00           C
ATOM   4723  CG2 VAL A 295      72.952  58.377 105.440  1.00  0.00           C
ATOM   4727  C   VAL A 295      71.072  59.017 102.930  1.00  0.00           C
ATOM   4728  O   VAL A 295      70.222  58.277 103.420  1.00  0.00           O
ATOM   4729  N   LEU A 296      70.712  60.127 102.280  1.00  0.00           N
ATOM   4731  CA  LEU A 296      69.382  60.667 102.320  1.00  0.00           C
ATOM   4733  CB  LEU A 296      69.582  62.117 101.850  1.00  0.00           C
ATOM   4736  CG  LEU A 296      68.422  63.087 102.090  1.00  0.00           C
ATOM   4738  CD1 LEU A 296      67.772  63.417 100.750  1.00  0.00           C
ATOM   4742  CD2 LEU A 296      67.422  62.617 103.160  1.00  0.00           C
ATOM   4746  C   LEU A 296      68.492  59.817 101.420  1.00  0.00           C
ATOM   4747  O   LEU A 296      67.332  59.507 101.680  1.00  0.00           O
ATOM   4748  N   MET A 297      69.142  59.327 100.370  1.00  0.00           N
ATOM   4750  CA  MET A 297      68.622  58.387  99.440  1.00  0.00           C
ATOM   4752  CB  MET A 297      69.492  58.597  98.200  1.00  0.00           C
ATOM   4755  CG  MET A 297      69.362  60.017  97.600  1.00  0.00           C
ATOM   4758  SD  MET A 297      67.732  60.387  96.910  1.00  0.00           S
ATOM   4759  CE  MET A 297      67.602  58.937  95.830  1.00  0.00           C
ATOM   4763  C   MET A 297      68.692  56.937  99.920  1.00  0.00           C
ATOM   4764  O   MET A 297      67.792  56.137  99.690  1.00  0.00           O
ATOM   4765  N   GLN A 298      69.752  56.567 100.660  1.00  0.00           N
ATOM   4767  CA  GLN A 298      69.822  55.327 101.410  1.00  0.00           C
ATOM   4769  CB  GLN A 298      71.222  55.227 102.080  1.00  0.00           C
ATOM   4772  CG  GLN A 298      71.482  54.047 103.040  1.00  0.00           C
ATOM   4775  CD  GLN A 298      71.272  52.677 102.390  1.00  0.00           C
ATOM   4776  OE1 GLN A 298      70.222  52.347 101.830  1.00  0.00           O
ATOM   4777  NE2 GLN A 298      72.322  51.817 102.470  1.00  0.00           N
ATOM   4780  C   GLN A 298      68.732  55.197 102.470  1.00  0.00           C
ATOM   4781  O   GLN A 298      68.052  54.187 102.580  1.00  0.00           O
ATOM   4782  N   THR A 299      68.482  56.247 103.260  1.00  0.00           N
ATOM   4784  CA  THR A 299      67.442  56.307 104.290  1.00  0.00           C
ATOM   4786  CB  THR A 299      67.432  57.667 104.980  1.00  0.00           C
ATOM   4788  OG1 THR A 299      68.582  57.777 105.790  1.00  0.00           O
ATOM   4790  CG2 THR A 299      66.262  57.857 105.940  1.00  0.00           C
ATOM   4794  C   THR A 299      66.072  56.067 103.740  1.00  0.00           C
ATOM   4795  O   THR A 299      65.252  55.327 104.270  1.00  0.00           O
ATOM   4796  N   MET A 300      65.802  56.697 102.590  1.00  0.00           N
ATOM   4798  CA  MET A 300      64.602  56.477 101.820  1.00  0.00           C
ATOM   4800  CB  MET A 300      64.642  57.467 100.650  1.00  0.00           C
ATOM   4803  CG  MET A 300      63.312  57.567  99.910  1.00  0.00           C
ATOM   4806  SD  MET A 300      62.102  58.707 100.610  1.00  0.00           S
ATOM   4807  CE  MET A 300      62.642  58.997 102.320  1.00  0.00           C
ATOM   4811  C   MET A 300      64.422  55.077 101.300  1.00  0.00           C
ATOM   4812  O   MET A 300      63.332  54.487 101.370  1.00  0.00           O
ATOM   4813  N   LEU A 301      65.522  54.467 100.800  1.00  0.00           N
ATOM   4815  CA  LEU A 301      65.532  53.107 100.350  1.00  0.00           C
ATOM   4817  CB  LEU A 301      66.922  52.737  99.790  1.00  0.00           C
ATOM   4820  CG  LEU A 301      67.052  51.277  99.310  1.00  0.00           C
ATOM   4822  CD1 LEU A 301      66.362  51.037  97.960  1.00  0.00           C
ATOM   4826  CD2 LEU A 301      68.512  50.867  99.230  1.00  0.00           C
ATOM   4830  C   LEU A 301      65.132  52.117 101.440  1.00  0.00           C
ATOM   4831  O   LEU A 301      64.302  51.237 101.240  1.00  0.00           O
ATOM   4832  N   ASN A 302      65.672  52.277 102.660  1.00  0.00           N
ATOM   4834  CA  ASN A 302      65.512  51.237 103.660  1.00  0.00           C
ATOM   4836  CB  ASN A 302      66.842  50.977 104.420  1.00  0.00           C
ATOM   4839  CG  ASN A 302      67.462  52.247 104.970  1.00  0.00           C
ATOM   4840  OD1 ASN A 302      66.792  53.137 105.490  1.00  0.00           O
ATOM   4841  ND2 ASN A 302      68.802  52.357 104.790  1.00  0.00           N
ATOM   4844  C   ASN A 302      64.322  51.477 104.580  1.00  0.00           C
ATOM   4845  O   ASN A 302      64.152  50.797 105.580  1.00  0.00           O
ATOM   4846  N   GLY A 303      63.422  52.407 104.220  1.00  0.00           N
ATOM   4848  CA  GLY A 303      62.162  52.557 104.950  1.00  0.00           C
ATOM   4851  C   GLY A 303      62.162  53.667 105.950  1.00  0.00           C
ATOM   4852  O   GLY A 303      61.352  53.647 106.870  1.00  0.00           O
ATOM   4853  N   GLY A 304      63.042  54.657 105.790  1.00  0.00           N
ATOM   4855  CA  GLY A 304      62.982  55.897 106.550  1.00  0.00           C
ATOM   4858  C   GLY A 304      63.842  55.947 107.760  1.00  0.00           C
ATOM   4859  O   GLY A 304      63.602  56.777 108.630  1.00  0.00           O
ATOM   4860  N   GLY A 305      64.882  55.097 107.880  1.00  0.00           N
ATOM   4862  CA  GLY A 305      65.772  55.217 109.030  1.00  0.00           C
ATOM   4865  C   GLY A 305      67.142  54.697 108.750  1.00  0.00           C
ATOM   4866  O   GLY A 305      67.302  53.557 108.330  1.00  0.00           O
ATOM   4867  N   TYR A 306      68.192  55.507 108.970  1.00  0.00           N
ATOM   4869  CA  TYR A 306      69.572  55.137 108.730  1.00  0.00           C
ATOM   4871  CB  TYR A 306      70.202  56.007 107.600  1.00  0.00           C
ATOM   4874  CG  TYR A 306      71.702  55.937 107.520  1.00  0.00           C
ATOM   4875  CD1 TYR A 306      72.342  54.947 106.760  1.00  0.00           C
ATOM   4877  CE1 TYR A 306      73.742  54.847 106.770  1.00  0.00           C
ATOM   4879  CZ  TYR A 306      74.512  55.747 107.520  1.00  0.00           C
ATOM   4880  OH  TYR A 306      75.912  55.697 107.510  1.00  0.00           O
ATOM   4882  CD2 TYR A 306      72.492  56.837 108.270  1.00  0.00           C
ATOM   4884  CE2 TYR A 306      73.882  56.747 108.270  1.00  0.00           C
ATOM   4886  C   TYR A 306      70.382  55.227 110.010  1.00  0.00           C
ATOM   4887  O   TYR A 306      70.242  56.157 110.790  1.00  0.00           O
ATOM   4888  N   GLY A 307      71.292  54.247 110.240  1.00  0.00           N
ATOM   4890  CA  GLY A 307      72.292  54.307 111.310  1.00  0.00           C
ATOM   4893  C   GLY A 307      71.732  54.247 112.700  1.00  0.00           C
ATOM   4894  O   GLY A 307      72.352  54.757 113.640  1.00  0.00           O
ATOM   4895  N   ASP A 308      70.542  53.647 112.810  1.00  0.00           N
ATOM   4897  CA  ASP A 308      69.702  53.537 113.980  1.00  0.00           C
ATOM   4899  CB  ASP A 308      70.422  53.167 115.310  1.00  0.00           C
ATOM   4902  CG  ASP A 308      71.262  51.907 115.250  1.00  0.00           C
ATOM   4903  OD1 ASP A 308      71.012  51.017 114.390  1.00  0.00           O
ATOM   4904  OD2 ASP A 308      72.102  51.757 116.170  1.00  0.00           O
ATOM   4905  C   ASP A 308      68.882  54.787 114.210  1.00  0.00           C
ATOM   4906  O   ASP A 308      68.302  54.957 115.280  1.00  0.00           O
ATOM   4907  N   VAL A 309      68.802  55.707 113.240  1.00  0.00           N
ATOM   4909  CA  VAL A 309      68.082  56.957 113.440  1.00  0.00           C
ATOM   4911  CB  VAL A 309      68.942  58.187 113.210  1.00  0.00           C
ATOM   4913  CG1 VAL A 309      68.132  59.457 113.560  1.00  0.00           C
ATOM   4917  CG2 VAL A 309      70.192  58.087 114.100  1.00  0.00           C
ATOM   4921  C   VAL A 309      66.932  56.917 112.480  1.00  0.00           C
ATOM   4922  O   VAL A 309      67.112  56.897 111.270  1.00  0.00           O
ATOM   4923  N   GLN A 310      65.702  56.897 113.010  1.00  0.00           N
ATOM   4925  CA  GLN A 310      64.532  56.847 112.170  1.00  0.00           C
ATOM   4927  CB  GLN A 310      63.452  55.907 112.750  1.00  0.00           C
ATOM   4930  CG  GLN A 310      62.172  55.817 111.880  1.00  0.00           C
ATOM   4933  CD  GLN A 310      61.212  54.757 112.420  1.00  0.00           C
ATOM   4934  OE1 GLN A 310      61.502  54.037 113.370  1.00  0.00           O
ATOM   4935  NE2 GLN A 310      59.992  54.697 111.850  1.00  0.00           N
ATOM   4938  C   GLN A 310      64.002  58.247 111.980  1.00  0.00           C
ATOM   4939  O   GLN A 310      63.802  58.997 112.920  1.00  0.00           O
ATOM   4940  N   LEU A 311      63.782  58.647 110.720  1.00  0.00           N
ATOM   4942  CA  LEU A 311      63.312  59.997 110.450  1.00  0.00           C
ATOM   4944  CB  LEU A 311      63.972  60.557 109.170  1.00  0.00           C
ATOM   4947  CG  LEU A 311      65.492  60.377 109.050  1.00  0.00           C
ATOM   4949  CD1 LEU A 311      65.952  61.087 107.760  1.00  0.00           C
ATOM   4953  CD2 LEU A 311      66.242  60.887 110.280  1.00  0.00           C
ATOM   4957  C   LEU A 311      61.822  59.957 110.230  1.00  0.00           C
ATOM   4958  O   LEU A 311      61.062  60.807 110.690  1.00  0.00           O
ATOM   4959  N   PHE A 312      61.412  58.917 109.480  1.00  0.00           N
ATOM   4961  CA  PHE A 312      60.102  58.757 108.900  1.00  0.00           C
ATOM   4963  CB  PHE A 312      60.092  59.127 107.380  1.00  0.00           C
ATOM   4966  CG  PHE A 312      60.762  60.447 107.100  1.00  0.00           C
ATOM   4967  CD1 PHE A 312      61.952  60.507 106.340  1.00  0.00           C
ATOM   4969  CE1 PHE A 312      62.632  61.727 106.180  1.00  0.00           C
ATOM   4971  CZ  PHE A 312      62.112  62.887 106.750  1.00  0.00           C
ATOM   4973  CD2 PHE A 312      60.212  61.647 107.590  1.00  0.00           C
ATOM   4975  CE2 PHE A 312      60.892  62.857 107.420  1.00  0.00           C
ATOM   4977  C   PHE A 312      59.772  57.277 109.030  1.00  0.00           C
ATOM   4978  O   PHE A 312      60.642  56.437 109.210  1.00  0.00           O
ATOM   4979  N   ASN A 313      58.482  56.897 108.970  1.00  0.00           N
ATOM   4981  CA  ASN A 313      58.062  55.517 109.030  1.00  0.00           C
ATOM   4983  CB  ASN A 313      56.752  55.347 109.870  1.00  0.00           C
ATOM   4986  CG  ASN A 313      55.662  56.387 109.620  1.00  0.00           C
ATOM   4987  OD1 ASN A 313      55.842  57.537 109.210  1.00  0.00           O
ATOM   4988  ND2 ASN A 313      54.402  55.977 109.870  1.00  0.00           N
ATOM   4991  C   ASN A 313      57.952  54.827 107.670  1.00  0.00           C
ATOM   4992  O   ASN A 313      57.702  55.447 106.630  1.00  0.00           O
ATOM   4993  N   ALA A 314      58.122  53.497 107.660  1.00  0.00           N
ATOM   4995  CA  ALA A 314      58.152  52.667 106.470  1.00  0.00           C
ATOM   4997  CB  ALA A 314      58.332  51.207 106.930  1.00  0.00           C
ATOM   5001  C   ALA A 314      56.912  52.787 105.590  1.00  0.00           C
ATOM   5002  O   ALA A 314      57.012  52.867 104.370  1.00  0.00           O
ATOM   5003  N   GLU A 315      55.712  52.867 106.190  1.00  0.00           N
ATOM   5005  CA  GLU A 315      54.472  53.177 105.500  1.00  0.00           C
ATOM   5007  CB  GLU A 315      53.252  52.977 106.440  1.00  0.00           C
ATOM   5010  CG  GLU A 315      53.082  54.037 107.550  1.00  0.00           C
ATOM   5013  CD  GLU A 315      51.982  53.627 108.520  1.00  0.00           C
ATOM   5014  OE1 GLU A 315      52.312  52.917 109.510  1.00  0.00           O
ATOM   5015  OE2 GLU A 315      50.792  53.957 108.270  1.00  0.00           O
ATOM   5016  C   GLU A 315      54.422  54.557 104.850  1.00  0.00           C
ATOM   5017  O   GLU A 315      53.952  54.697 103.730  1.00  0.00           O
ATOM   5018  N   THR A 316      54.932  55.627 105.520  1.00  0.00           N
ATOM   5020  CA  THR A 316      54.862  57.007 105.020  1.00  0.00           C
ATOM   5022  CB  THR A 316      55.172  58.047 106.110  1.00  0.00           C
ATOM   5024  OG1 THR A 316      54.392  59.227 105.970  1.00  0.00           O
ATOM   5026  CG2 THR A 316      56.622  58.527 106.220  1.00  0.00           C
ATOM   5030  C   THR A 316      55.652  57.167 103.730  1.00  0.00           C
ATOM   5031  O   THR A 316      55.152  57.677 102.730  1.00  0.00           O
ATOM   5032  N   VAL A 317      56.872  56.587 103.640  1.00  0.00           N
ATOM   5034  CA  VAL A 317      57.622  56.527 102.390  1.00  0.00           C
ATOM   5036  CB  VAL A 317      59.072  56.117 102.580  1.00  0.00           C
ATOM   5038  CG1 VAL A 317      59.242  54.717 103.180  1.00  0.00           C
ATOM   5042  CG2 VAL A 317      59.882  56.227 101.270  1.00  0.00           C
ATOM   5046  C   VAL A 317      56.942  55.737 101.280  1.00  0.00           C
ATOM   5047  O   VAL A 317      57.052  56.057 100.100  1.00  0.00           O
ATOM   5048  N   LYS A 318      56.142  54.707 101.620  1.00  0.00           N
ATOM   5050  CA  LYS A 318      55.342  53.977 100.640  1.00  0.00           C
ATOM   5052  CB  LYS A 318      54.842  52.607 101.170  1.00  0.00           C
ATOM   5055  CG  LYS A 318      55.952  51.587 101.480  1.00  0.00           C
ATOM   5058  CD  LYS A 318      57.152  51.697 100.530  1.00  0.00           C
ATOM   5061  CE  LYS A 318      58.152  50.547 100.630  1.00  0.00           C
ATOM   5064  NZ  LYS A 318      59.012  50.777 101.790  1.00  0.00           N
ATOM   5068  C   LYS A 318      54.162  54.757 100.070  1.00  0.00           C
ATOM   5069  O   LYS A 318      53.562  54.347  99.080  1.00  0.00           O
ATOM   5070  N   MET A 319      53.822  55.907 100.680  1.00  0.00           N
ATOM   5072  CA  MET A 319      52.772  56.787 100.200  1.00  0.00           C
ATOM   5074  CB  MET A 319      52.002  57.367 101.410  1.00  0.00           C
ATOM   5077  CG  MET A 319      51.232  56.287 102.180  1.00  0.00           C
ATOM   5080  SD  MET A 319      50.522  56.847 103.740  1.00  0.00           S
ATOM   5081  CE  MET A 319      49.552  58.237 103.090  1.00  0.00           C
ATOM   5085  C   MET A 319      53.252  57.987  99.390  1.00  0.00           C
ATOM   5086  O   MET A 319      52.452  58.737  98.860  1.00  0.00           O
ATOM   5087  N   PHE A 320      54.582  58.187  99.300  1.00  0.00           N
ATOM   5089  CA  PHE A 320      55.172  59.327  98.610  1.00  0.00           C
ATOM   5091  CB  PHE A 320      56.292  59.957  99.480  1.00  0.00           C
ATOM   5094  CG  PHE A 320      55.822  60.297 100.870  1.00  0.00           C
ATOM   5095  CD1 PHE A 320      54.492  60.667 101.150  1.00  0.00           C
ATOM   5097  CE1 PHE A 320      54.092  60.997 102.450  1.00  0.00           C
ATOM   5099  CZ  PHE A 320      55.032  60.947 103.480  1.00  0.00           C
ATOM   5101  CD2 PHE A 320      56.742  60.267 101.920  1.00  0.00           C
ATOM   5103  CE2 PHE A 320      56.362  60.597 103.220  1.00  0.00           C
ATOM   5105  C   PHE A 320      55.782  58.887  97.300  1.00  0.00           C
ATOM   5106  O   PHE A 320      56.292  59.687  96.510  1.00  0.00           O
ATOM   5107  N   THR A 321      55.752  57.577  97.060  1.00  0.00           N
ATOM   5109  CA  THR A 321      56.532  56.907  96.050  1.00  0.00           C
ATOM   5111  CB  THR A 321      57.412  55.817  96.660  1.00  0.00           C
ATOM   5113  OG1 THR A 321      56.742  54.977  97.600  1.00  0.00           O
ATOM   5115  CG2 THR A 321      58.602  56.487  97.370  1.00  0.00           C
ATOM   5119  C   THR A 321      55.652  56.317  94.980  1.00  0.00           C
ATOM   5120  O   THR A 321      55.422  55.107  94.960  1.00  0.00           O
ATOM   5121  N   THR A 322      55.082  57.187  94.110  1.00  0.00           N
ATOM   5123  CA  THR A 322      53.912  56.797  93.310  1.00  0.00           C
ATOM   5125  CB  THR A 322      52.582  57.407  93.810  1.00  0.00           C
ATOM   5127  OG1 THR A 322      51.442  56.737  93.280  1.00  0.00           O
ATOM   5129  CG2 THR A 322      52.462  57.267  95.330  1.00  0.00           C
ATOM   5133  C   THR A 322      54.082  57.017  91.800  1.00  0.00           C
ATOM   5134  O   THR A 322      53.572  56.167  91.090  1.00  0.00           O
ATOM   5135  N   SER A 323      54.852  58.037  91.280  1.00  0.00           N
ATOM   5137  CA  SER A 323      55.192  58.217  89.830  1.00  0.00           C
ATOM   5139  CB  SER A 323      54.122  57.727  88.850  1.00  0.00           C
ATOM   5142  OG  SER A 323      54.272  56.337  88.570  1.00  0.00           O
ATOM   5144  C   SER A 323      55.642  59.577  89.280  1.00  0.00           C
ATOM   5145  O   SER A 323      55.572  60.587  89.960  1.00  0.00           O
ATOM   5146  N   SER A 324      56.152  59.597  88.000  1.00  0.00           N
ATOM   5148  CA  SER A 324      55.972  60.677  87.000  1.00  0.00           C
ATOM   5150  CB  SER A 324      56.872  61.927  87.170  1.00  0.00           C
ATOM   5153  OG  SER A 324      56.532  63.017  86.300  1.00  0.00           O
ATOM   5155  C   SER A 324      56.352  60.137  85.630  1.00  0.00           C
ATOM   5156  O   SER A 324      57.182  59.237  85.560  1.00  0.00           O
ATOM   5157  N   LYS A 325      55.812  60.747  84.540  1.00  0.00           N
ATOM   5159  CA  LYS A 325      56.202  60.617  83.140  1.00  0.00           C
ATOM   5161  CB  LYS A 325      57.672  60.157  82.810  1.00  0.00           C
ATOM   5164  CG  LYS A 325      58.212  60.767  81.500  1.00  0.00           C
ATOM   5167  CD  LYS A 325      59.602  60.377  80.980  1.00  0.00           C
ATOM   5170  CE  LYS A 325      60.072  61.237  79.780  1.00  0.00           C
ATOM   5173  NZ  LYS A 325      59.142  61.227  78.600  1.00  0.00           N
ATOM   5177  C   LYS A 325      55.122  59.797  82.440  1.00  0.00           C
ATOM   5178  O   LYS A 325      54.052  59.557  83.000  1.00  0.00           O
ATOM   5179  N   GLU A 326      55.352  59.387  81.170  1.00  0.00           N
ATOM   5181  CA  GLU A 326      54.412  58.747  80.270  1.00  0.00           C
ATOM   5183  CB  GLU A 326      55.222  58.377  78.980  1.00  0.00           C
ATOM   5186  CG  GLU A 326      55.432  59.557  77.990  1.00  0.00           C
ATOM   5189  CD  GLU A 326      56.312  59.227  76.780  1.00  0.00           C
ATOM   5190  OE1 GLU A 326      56.372  58.047  76.350  1.00  0.00           O
ATOM   5191  OE2 GLU A 326      57.012  60.147  76.270  1.00  0.00           O
ATOM   5192  C   GLU A 326      53.722  57.507  80.840  1.00  0.00           C
ATOM   5193  O   GLU A 326      52.502  57.407  80.970  1.00  0.00           O
ATOM   5194  N   ASP A 327      54.552  56.567  81.330  1.00  0.00           N
ATOM   5196  CA  ASP A 327      54.202  55.237  81.760  1.00  0.00           C
ATOM   5198  CB  ASP A 327      55.402  54.347  81.430  1.00  0.00           C
ATOM   5201  CG  ASP A 327      55.362  54.147  79.960  1.00  0.00           C
ATOM   5202  OD1 ASP A 327      54.462  53.377  79.510  1.00  0.00           O
ATOM   5203  OD2 ASP A 327      56.182  54.817  79.300  1.00  0.00           O
ATOM   5204  C   ASP A 327      53.982  55.147  83.240  1.00  0.00           C
ATOM   5205  O   ASP A 327      54.292  54.157  83.910  1.00  0.00           O
ATOM   5206  N   ALA A 328      53.512  56.247  83.800  1.00  0.00           N
ATOM   5208  CA  ALA A 328      53.642  56.497  85.180  1.00  0.00           C
ATOM   5210  CB  ALA A 328      55.072  57.007  85.400  1.00  0.00           C
ATOM   5214  C   ALA A 328      52.522  57.467  85.480  1.00  0.00           C
ATOM   5215  O   ALA A 328      51.912  58.057  84.600  1.00  0.00           O
ATOM   5216  N   THR A 329      52.132  57.557  86.750  1.00  0.00           N
ATOM   5218  CA  THR A 329      51.092  58.427  87.280  1.00  0.00           C
ATOM   5220  CB  THR A 329      50.162  57.617  88.170  1.00  0.00           C
ATOM   5222  OG1 THR A 329      50.842  57.087  89.290  1.00  0.00           O
ATOM   5224  CG2 THR A 329      49.712  56.407  87.340  1.00  0.00           C
ATOM   5228  C   THR A 329      51.692  59.677  87.950  1.00  0.00           C
ATOM   5229  O   THR A 329      52.472  60.377  87.320  1.00  0.00           O
ATOM   5230  N   PHE A 330      51.432  59.987  89.250  1.00  0.00           N
ATOM   5232  CA  PHE A 330      52.312  60.917  89.960  1.00  0.00           C
ATOM   5234  CB  PHE A 330      52.072  62.427  89.650  1.00  0.00           C
ATOM   5237  CG  PHE A 330      53.272  63.257  90.100  1.00  0.00           C
ATOM   5238  CD1 PHE A 330      54.432  63.287  89.310  1.00  0.00           C
ATOM   5240  CE1 PHE A 330      55.562  64.017  89.710  1.00  0.00           C
ATOM   5242  CZ  PHE A 330      55.552  64.707  90.910  1.00  0.00           C
ATOM   5244  CD2 PHE A 330      53.262  63.997  91.290  1.00  0.00           C
ATOM   5246  CE2 PHE A 330      54.402  64.707  91.700  1.00  0.00           C
ATOM   5248  C   PHE A 330      52.292  60.667  91.470  1.00  0.00           C
ATOM   5249  O   PHE A 330      51.282  60.247  92.040  1.00  0.00           O
ATOM   5250  N   GLY A 331      53.422  60.937  92.170  1.00  0.00           N
ATOM   5252  CA  GLY A 331      53.522  60.837  93.630  1.00  0.00           C
ATOM   5255  C   GLY A 331      54.422  61.867  94.230  1.00  0.00           C
ATOM   5256  O   GLY A 331      55.302  62.407  93.570  1.00  0.00           O
ATOM   5257  N   LEU A 332      54.242  62.117  95.540  1.00  0.00           N
ATOM   5259  CA  LEU A 332      54.712  63.317  96.240  1.00  0.00           C
ATOM   5261  CB  LEU A 332      54.542  63.227  97.780  1.00  0.00           C
ATOM   5264  CG  LEU A 332      53.102  62.987  98.290  1.00  0.00           C
ATOM   5266  CD1 LEU A 332      52.942  63.527  99.720  1.00  0.00           C
ATOM   5270  CD2 LEU A 332      52.012  63.597  97.390  1.00  0.00           C
ATOM   5274  C   LEU A 332      56.042  63.937  95.880  1.00  0.00           C
ATOM   5275  O   LEU A 332      56.052  64.927  95.170  1.00  0.00           O
ATOM   5276  N   GLY A 333      57.212  63.447  96.310  1.00  0.00           N
ATOM   5278  CA  GLY A 333      58.472  64.157  96.040  1.00  0.00           C
ATOM   5281  C   GLY A 333      59.342  63.397  95.110  1.00  0.00           C
ATOM   5282  O   GLY A 333      60.562  63.357  95.280  1.00  0.00           O
ATOM   5283  N   TRP A 334      58.732  62.717  94.140  1.00  0.00           N
ATOM   5285  CA  TRP A 334      59.422  61.667  93.420  1.00  0.00           C
ATOM   5287  CB  TRP A 334      59.352  60.307  94.180  1.00  0.00           C
ATOM   5290  CG  TRP A 334      60.072  60.277  95.490  1.00  0.00           C
ATOM   5291  CD1 TRP A 334      59.562  60.327  96.760  1.00  0.00           C
ATOM   5293  NE1 TRP A 334      60.582  60.357  97.680  1.00  0.00           N
ATOM   5295  CE2 TRP A 334      61.772  60.247  97.020  1.00  0.00           C
ATOM   5296  CD2 TRP A 334      61.492  60.197  95.640  1.00  0.00           C
ATOM   5297  CE3 TRP A 334      62.542  60.097  94.750  1.00  0.00           C
ATOM   5299  CZ3 TRP A 334      63.842  59.917  95.220  1.00  0.00           C
ATOM   5301  CZ2 TRP A 334      63.062  60.107  97.500  1.00  0.00           C
ATOM   5303  CH2 TRP A 334      64.092  59.897  96.580  1.00  0.00           C
ATOM   5305  C   TRP A 334      58.812  61.517  92.040  1.00  0.00           C
ATOM   5306  O   TRP A 334      57.692  61.917  91.780  1.00  0.00           O
ATOM   5307  N   ARG A 335      59.542  60.887  91.130  1.00  0.00           N
ATOM   5309  CA  ARG A 335      59.062  60.297  89.910  1.00  0.00           C
ATOM   5311  CB  ARG A 335      59.582  61.017  88.650  1.00  0.00           C
ATOM   5314  CG  ARG A 335      61.102  61.147  88.540  1.00  0.00           C
ATOM   5317  CD  ARG A 335      61.552  61.637  87.160  1.00  0.00           C
ATOM   5320  NE  ARG A 335      63.012  61.337  87.060  1.00  0.00           N
ATOM   5322  CZ  ARG A 335      63.542  60.137  86.820  1.00  0.00           C
ATOM   5323  NH1 ARG A 335      62.892  59.057  86.440  1.00  0.00           N
ATOM   5326  NH2 ARG A 335      64.842  60.067  86.970  1.00  0.00           N
ATOM   5329  C   ARG A 335      59.422  58.827  89.910  1.00  0.00           C
ATOM   5330  O   ARG A 335      60.432  58.417  90.450  1.00  0.00           O
ATOM   5331  N   VAL A 336      58.542  57.947  89.390  1.00  0.00           N
ATOM   5333  CA  VAL A 336      58.572  56.527  89.670  1.00  0.00           C
ATOM   5335  CB  VAL A 336      57.752  56.107  90.910  1.00  0.00           C
ATOM   5337  CG1 VAL A 336      58.072  54.667  91.360  1.00  0.00           C
ATOM   5341  CG2 VAL A 336      57.982  57.097  92.070  1.00  0.00           C
ATOM   5345  C   VAL A 336      58.042  55.837  88.420  1.00  0.00           C
ATOM   5346  O   VAL A 336      57.312  56.467  87.660  1.00  0.00           O
ATOM   5347  N   ASN A 337      58.372  54.537  88.200  1.00  0.00           N
ATOM   5349  CA  ASN A 337      57.932  53.777  87.030  1.00  0.00           C
ATOM   5351  CB  ASN A 337      59.092  53.027  86.330  1.00  0.00           C
ATOM   5354  CG  ASN A 337      60.142  53.967  85.790  1.00  0.00           C
ATOM   5355  OD1 ASN A 337      60.032  55.197  85.760  1.00  0.00           O
ATOM   5356  ND2 ASN A 337      61.282  53.377  85.360  1.00  0.00           N
ATOM   5359  C   ASN A 337      56.912  52.697  87.390  1.00  0.00           C
ATOM   5360  O   ASN A 337      57.022  52.027  88.420  1.00  0.00           O
ATOM   5361  N   GLY A 338      55.902  52.497  86.520  1.00  0.00           N
ATOM   5363  CA  GLY A 338      54.852  51.507  86.750  1.00  0.00           C
ATOM   5366  C   GLY A 338      54.602  50.537  85.610  1.00  0.00           C
ATOM   5367  O   GLY A 338      53.902  49.547  85.820  1.00  0.00           O
ATOM   5368  N   ASN A 339      55.182  50.777  84.420  1.00  0.00           N
ATOM   5370  CA  ASN A 339      55.012  49.947  83.230  1.00  0.00           C
ATOM   5372  CB  ASN A 339      54.462  50.717  82.010  1.00  0.00           C
ATOM   5375  CG  ASN A 339      53.092  51.327  82.260  1.00  0.00           C
ATOM   5376  OD1 ASN A 339      52.342  51.027  83.200  1.00  0.00           O
ATOM   5377  ND2 ASN A 339      52.692  52.237  81.340  1.00  0.00           N
ATOM   5380  C   ASN A 339      56.362  49.437  82.790  1.00  0.00           C
ATOM   5381  O   ASN A 339      57.342  50.187  82.790  1.00  0.00           O
ATOM   5382  N   ALA A 340      56.462  48.147  82.410  1.00  0.00           N
ATOM   5384  CA  ALA A 340      57.742  47.467  82.310  1.00  0.00           C
ATOM   5386  CB  ALA A 340      57.542  45.947  82.420  1.00  0.00           C
ATOM   5390  C   ALA A 340      58.602  47.847  81.100  1.00  0.00           C
ATOM   5391  O   ALA A 340      59.822  47.737  81.140  1.00  0.00           O
ATOM   5392  N   THR A 341      57.962  48.357  80.040  1.00  0.00           N
ATOM   5394  CA  THR A 341      58.622  48.837  78.830  1.00  0.00           C
ATOM   5396  CB  THR A 341      58.552  47.867  77.660  1.00  0.00           C
ATOM   5398  OG1 THR A 341      58.682  46.517  78.080  1.00  0.00           O
ATOM   5400  CG2 THR A 341      59.732  48.097  76.710  1.00  0.00           C
ATOM   5404  C   THR A 341      57.932  50.157  78.510  1.00  0.00           C
ATOM   5405  O   THR A 341      57.162  50.637  79.340  1.00  0.00           O
ATOM   5406  N   MET A 342      58.222  50.797  77.360  1.00  0.00           N
ATOM   5408  CA  MET A 342      57.602  52.017  76.830  1.00  0.00           C
ATOM   5410  CB  MET A 342      56.052  52.037  76.950  1.00  0.00           C
ATOM   5413  CG  MET A 342      55.342  53.317  76.490  1.00  0.00           C
ATOM   5416  SD  MET A 342      55.462  53.687  74.740  1.00  0.00           S
ATOM   5417  CE  MET A 342      54.392  55.127  74.940  1.00  0.00           C
ATOM   5421  C   MET A 342      58.252  53.277  77.350  1.00  0.00           C
ATOM   5422  O   MET A 342      58.602  54.207  76.600  1.00  0.00           O
ATOM   5423  N   THR A 343      58.552  53.267  78.660  1.00  0.00           N
ATOM   5425  CA  THR A 343      59.382  54.237  79.370  1.00  0.00           C
ATOM   5427  CB  THR A 343      59.532  53.847  80.850  1.00  0.00           C
ATOM   5429  OG1 THR A 343      60.352  54.737  81.600  1.00  0.00           O
ATOM   5431  CG2 THR A 343      60.112  52.427  81.020  1.00  0.00           C
ATOM   5435  C   THR A 343      60.742  54.417  78.710  1.00  0.00           C
ATOM   5436  O   THR A 343      61.242  53.417  78.200  1.00  0.00           O
ATOM   5437  N   PRO A 344      61.422  55.557  78.580  1.00  0.00           N
ATOM   5438  CD  PRO A 344      60.792  56.867  78.730  1.00  0.00           C
ATOM   5441  CA  PRO A 344      62.542  55.617  77.640  1.00  0.00           C
ATOM   5443  CB  PRO A 344      62.872  57.117  77.610  1.00  0.00           C
ATOM   5446  CG  PRO A 344      61.502  57.767  77.710  1.00  0.00           C
ATOM   5449  C   PRO A 344      63.762  54.787  78.010  1.00  0.00           C
ATOM   5450  O   PRO A 344      64.512  54.417  77.100  1.00  0.00           O
ATOM   5451  N   THR A 345      63.972  54.527  79.310  1.00  0.00           N
ATOM   5453  CA  THR A 345      65.192  53.977  79.880  1.00  0.00           C
ATOM   5455  CB  THR A 345      65.962  55.017  80.690  1.00  0.00           C
ATOM   5457  OG1 THR A 345      65.212  55.597  81.760  1.00  0.00           O
ATOM   5459  CG2 THR A 345      66.282  56.177  79.740  1.00  0.00           C
ATOM   5463  C   THR A 345      64.842  52.767  80.730  1.00  0.00           C
ATOM   5464  O   THR A 345      63.682  52.587  81.110  1.00  0.00           O
ATOM   5465  N   PHE A 346      65.792  51.847  81.010  1.00  0.00           N
ATOM   5467  CA  PHE A 346      65.542  50.697  81.880  1.00  0.00           C
ATOM   5469  CB  PHE A 346      66.692  49.637  81.830  1.00  0.00           C
ATOM   5472  CG  PHE A 346      66.792  48.947  80.490  1.00  0.00           C
ATOM   5473  CD1 PHE A 346      65.672  48.337  79.890  1.00  0.00           C
ATOM   5475  CE1 PHE A 346      65.792  47.667  78.660  1.00  0.00           C
ATOM   5477  CZ  PHE A 346      67.042  47.577  78.030  1.00  0.00           C
ATOM   5479  CD2 PHE A 346      68.032  48.807  79.860  1.00  0.00           C
ATOM   5481  CE2 PHE A 346      68.162  48.147  78.640  1.00  0.00           C
ATOM   5483  C   PHE A 346      65.182  51.027  83.330  1.00  0.00           C
ATOM   5484  O   PHE A 346      65.252  52.167  83.780  1.00  0.00           O
ATOM   5485  N   GLY A 347      64.682  50.047  84.100  1.00  0.00           N
ATOM   5487  CA  GLY A 347      64.242  50.287  85.470  1.00  0.00           C
ATOM   5490  C   GLY A 347      63.262  49.267  85.950  1.00  0.00           C
ATOM   5491  O   GLY A 347      62.672  48.507  85.190  1.00  0.00           O
ATOM   5492  N   THR A 348      63.032  49.227  87.270  1.00  0.00           N
ATOM   5494  CA  THR A 348      62.202  48.217  87.920  1.00  0.00           C
ATOM   5496  CB  THR A 348      62.862  47.587  89.140  1.00  0.00           C
ATOM   5498  OG1 THR A 348      64.182  47.187  88.830  1.00  0.00           O
ATOM   5500  CG2 THR A 348      62.112  46.327  89.570  1.00  0.00           C
ATOM   5504  C   THR A 348      60.862  48.827  88.310  1.00  0.00           C
ATOM   5505  O   THR A 348      60.762  50.047  88.410  1.00  0.00           O
ATOM   5506  N   LEU A 349      59.782  48.027  88.470  1.00  0.00           N
ATOM   5508  CA  LEU A 349      58.432  48.567  88.310  1.00  0.00           C
ATOM   5510  CB  LEU A 349      58.212  49.317  86.960  1.00  0.00           C
ATOM   5513  CG  LEU A 349      58.652  48.667  85.620  1.00  0.00           C
ATOM   5515  CD1 LEU A 349      59.552  49.637  84.840  1.00  0.00           C
ATOM   5519  CD2 LEU A 349      59.332  47.297  85.640  1.00  0.00           C
ATOM   5523  C   LEU A 349      57.312  47.547  88.500  1.00  0.00           C
ATOM   5524  O   LEU A 349      56.582  47.207  87.570  1.00  0.00           O
ATOM   5525  N   ALA A 350      57.102  47.087  89.750  1.00  0.00           N
ATOM   5527  CA  ALA A 350      55.982  46.217  90.070  1.00  0.00           C
ATOM   5529  CB  ALA A 350      56.432  44.747  90.210  1.00  0.00           C
ATOM   5533  C   ALA A 350      55.292  46.667  91.350  1.00  0.00           C
ATOM   5534  O   ALA A 350      55.792  46.487  92.460  1.00  0.00           O
ATOM   5535  N   SER A 351      54.122  47.307  91.180  1.00  0.00           N
ATOM   5537  CA  SER A 351      53.442  48.127  92.170  1.00  0.00           C
ATOM   5539  CB  SER A 351      52.752  47.367  93.360  1.00  0.00           C
ATOM   5542  OG  SER A 351      53.462  47.267  94.590  1.00  0.00           O
ATOM   5544  C   SER A 351      54.252  49.387  92.490  1.00  0.00           C
ATOM   5545  O   SER A 351      54.982  49.447  93.470  1.00  0.00           O
ATOM   5546  N   PRO A 352      54.212  50.377  91.580  1.00  0.00           N
ATOM   5547  CD  PRO A 352      52.922  50.807  91.000  1.00  0.00           C
ATOM   5550  CA  PRO A 352      55.112  51.537  91.520  1.00  0.00           C
ATOM   5552  CB  PRO A 352      54.152  52.667  91.810  1.00  0.00           C
ATOM   5555  CG  PRO A 352      53.092  52.307  90.770  1.00  0.00           C
ATOM   5558  C   PRO A 352      56.452  51.577  92.220  1.00  0.00           C
ATOM   5559  O   PRO A 352      56.592  52.027  93.360  1.00  0.00           O
ATOM   5560  N   GLN A 353      57.482  51.117  91.500  1.00  0.00           N
ATOM   5562  CA  GLN A 353      58.802  50.937  92.050  1.00  0.00           C
ATOM   5564  CB  GLN A 353      59.242  49.447  92.030  1.00  0.00           C
ATOM   5567  CG  GLN A 353      58.292  48.457  92.770  1.00  0.00           C
ATOM   5570  CD  GLN A 353      58.302  48.477  94.310  1.00  0.00           C
ATOM   5571  OE1 GLN A 353      57.612  47.697  94.970  1.00  0.00           O
ATOM   5572  NE2 GLN A 353      59.092  49.377  94.920  1.00  0.00           N
ATOM   5575  C   GLN A 353      59.742  51.807  91.260  1.00  0.00           C
ATOM   5576  O   GLN A 353      59.502  52.157  90.100  1.00  0.00           O
ATOM   5577  N   THR A 354      60.822  52.217  91.910  1.00  0.00           N
ATOM   5579  CA  THR A 354      61.942  52.827  91.230  1.00  0.00           C
ATOM   5581  CB  THR A 354      62.482  52.147  90.000  1.00  0.00           C
ATOM   5583  OG1 THR A 354      62.812  50.827  90.390  1.00  0.00           O
ATOM   5585  CG2 THR A 354      63.782  52.757  89.470  1.00  0.00           C
ATOM   5589  C   THR A 354      61.772  54.307  91.080  1.00  0.00           C
ATOM   5590  O   THR A 354      61.172  54.797  90.140  1.00  0.00           O
ATOM   5591  N   TYR A 355      62.242  55.037  92.100  1.00  0.00           N
ATOM   5593  CA  TYR A 355      61.902  56.397  92.440  1.00  0.00           C
ATOM   5595  CB  TYR A 355      61.912  56.597  94.000  1.00  0.00           C
ATOM   5598  CG  TYR A 355      61.182  55.437  94.690  1.00  0.00           C
ATOM   5599  CD1 TYR A 355      59.992  54.937  94.140  1.00  0.00           C
ATOM   5601  CE1 TYR A 355      59.332  53.827  94.660  1.00  0.00           C
ATOM   5603  CZ  TYR A 355      59.742  53.307  95.890  1.00  0.00           C
ATOM   5604  OH  TYR A 355      58.972  52.327  96.530  1.00  0.00           O
ATOM   5606  CD2 TYR A 355      61.642  54.817  95.870  1.00  0.00           C
ATOM   5608  CE2 TYR A 355      60.902  53.797  96.490  1.00  0.00           C
ATOM   5610  C   TYR A 355      62.832  57.317  91.660  1.00  0.00           C
ATOM   5611  O   TYR A 355      63.532  56.857  90.780  1.00  0.00           O
ATOM   5612  N   GLY A 356      62.852  58.637  91.830  1.00  0.00           N
ATOM   5614  CA  GLY A 356      63.442  59.487  90.790  1.00  0.00           C
ATOM   5617  C   GLY A 356      63.112  60.897  91.100  1.00  0.00           C
ATOM   5618  O   GLY A 356      62.072  61.147  91.670  1.00  0.00           O
ATOM   5619  N   HIS A 357      63.942  61.897  90.770  1.00  0.00           N
ATOM   5621  CA  HIS A 357      63.652  63.217  91.290  1.00  0.00           C
ATOM   5623  CB  HIS A 357      63.802  63.257  92.840  1.00  0.00           C
ATOM   5626  ND1 HIS A 357      62.112  64.997  93.130  1.00  0.00           N
ATOM   5627  CG  HIS A 357      63.402  64.567  93.370  1.00  0.00           C
ATOM   5628  CE1 HIS A 357      62.062  66.207  93.620  1.00  0.00           C
ATOM   5630  NE2 HIS A 357      63.252  66.587  94.150  1.00  0.00           N
ATOM   5632  CD2 HIS A 357      64.112  65.527  94.000  1.00  0.00           C
ATOM   5634  C   HIS A 357      64.642  64.217  90.740  1.00  0.00           C
ATOM   5635  O   HIS A 357      65.822  64.097  91.030  1.00  0.00           O
ATOM   5636  N   THR A 358      64.262  65.167  89.860  1.00  0.00           N
ATOM   5638  CA  THR A 358      65.162  65.677  88.810  1.00  0.00           C
ATOM   5640  CB  THR A 358      64.772  65.237  87.370  1.00  0.00           C
ATOM   5642  OG1 THR A 358      64.942  66.187  86.320  1.00  0.00           O
ATOM   5644  CG2 THR A 358      63.292  64.827  87.360  1.00  0.00           C
ATOM   5648  C   THR A 358      65.502  67.147  88.930  1.00  0.00           C
ATOM   5649  O   THR A 358      64.762  67.927  89.520  1.00  0.00           O
ATOM   5650  N   GLY A 359      66.702  67.527  88.410  1.00  0.00           N
ATOM   5652  CA  GLY A 359      67.362  68.827  88.470  1.00  0.00           C
ATOM   5655  C   GLY A 359      67.502  69.467  87.110  1.00  0.00           C
ATOM   5656  O   GLY A 359      67.172  68.897  86.070  1.00  0.00           O
ATOM   5657  N   TRP A 360      68.042  70.707  87.090  1.00  0.00           N
ATOM   5659  CA  TRP A 360      68.362  71.427  85.860  1.00  0.00           C
ATOM   5661  CB  TRP A 360      67.842  72.877  85.940  1.00  0.00           C
ATOM   5664  CG  TRP A 360      66.372  72.987  85.870  1.00  0.00           C
ATOM   5665  CD1 TRP A 360      65.442  73.257  86.840  1.00  0.00           C
ATOM   5667  NE1 TRP A 360      64.192  73.357  86.260  1.00  0.00           N
ATOM   5669  CE2 TRP A 360      64.312  73.147  84.920  1.00  0.00           C
ATOM   5670  CD2 TRP A 360      65.662  72.867  84.640  1.00  0.00           C
ATOM   5671  CE3 TRP A 360      66.062  72.547  83.350  1.00  0.00           C
ATOM   5673  CZ3 TRP A 360      65.092  72.467  82.360  1.00  0.00           C
ATOM   5675  CZ2 TRP A 360      63.372  73.187  83.910  1.00  0.00           C
ATOM   5677  CH2 TRP A 360      63.782  72.847  82.620  1.00  0.00           C
ATOM   5679  C   TRP A 360      69.842  71.587  85.620  1.00  0.00           C
ATOM   5680  O   TRP A 360      70.302  71.977  84.550  1.00  0.00           O
ATOM   5681  N   THR A 361      70.672  71.317  86.630  1.00  0.00           N
ATOM   5683  CA  THR A 361      72.052  71.767  86.640  1.00  0.00           C
ATOM   5685  CB  THR A 361      72.502  72.297  88.000  1.00  0.00           C
ATOM   5687  OG1 THR A 361      71.832  71.627  89.070  1.00  0.00           O
ATOM   5689  CG2 THR A 361      72.062  73.757  88.050  1.00  0.00           C
ATOM   5693  C   THR A 361      72.962  70.657  86.210  1.00  0.00           C
ATOM   5694  O   THR A 361      74.172  70.827  86.180  1.00  0.00           O
ATOM   5695  N   GLY A 362      72.392  69.507  85.830  1.00  0.00           N
ATOM   5697  CA  GLY A 362      73.102  68.267  85.620  1.00  0.00           C
ATOM   5700  C   GLY A 362      72.912  67.347  86.780  1.00  0.00           C
ATOM   5701  O   GLY A 362      73.872  66.707  87.190  1.00  0.00           O
ATOM   5702  N   THR A 363      71.702  67.327  87.390  1.00  0.00           N
ATOM   5704  CA  THR A 363      71.522  66.837  88.750  1.00  0.00           C
ATOM   5706  CB  THR A 363      71.742  67.957  89.770  1.00  0.00           C
ATOM   5708  OG1 THR A 363      70.812  69.007  89.610  1.00  0.00           O
ATOM   5710  CG2 THR A 363      73.132  68.607  89.610  1.00  0.00           C
ATOM   5714  C   THR A 363      70.142  66.177  88.890  1.00  0.00           C
ATOM   5715  O   THR A 363      69.272  66.517  88.100  1.00  0.00           O
ATOM   5716  N   VAL A 364      69.922  65.167  89.800  1.00  0.00           N
ATOM   5718  CA  VAL A 364      68.742  64.237  89.820  1.00  0.00           C
ATOM   5720  CB  VAL A 364      68.222  63.777  88.430  1.00  0.00           C
ATOM   5722  CG1 VAL A 364      69.422  63.287  87.630  1.00  0.00           C
ATOM   5726  CG2 VAL A 364      67.142  62.667  88.490  1.00  0.00           C
ATOM   5730  C   VAL A 364      69.032  62.937  90.580  1.00  0.00           C
ATOM   5731  O   VAL A 364      70.122  62.407  90.470  1.00  0.00           O
ATOM   5732  N   THR A 365      68.082  62.327  91.340  1.00  0.00           N
ATOM   5734  CA  THR A 365      68.322  61.017  91.970  1.00  0.00           C
ATOM   5736  CB  THR A 365      68.762  61.077  93.430  1.00  0.00           C
ATOM   5738  OG1 THR A 365      67.862  61.857  94.200  1.00  0.00           O
ATOM   5740  CG2 THR A 365      70.132  61.737  93.570  1.00  0.00           C
ATOM   5744  C   THR A 365      67.102  60.087  91.920  1.00  0.00           C
ATOM   5745  O   THR A 365      65.982  60.507  92.140  1.00  0.00           O
ATOM   5746  N   VAL A 366      67.312  58.787  91.620  1.00  0.00           N
ATOM   5748  CA  VAL A 366      66.362  57.657  91.430  1.00  0.00           C
ATOM   5750  CB  VAL A 366      66.452  57.017  90.010  1.00  0.00           C
ATOM   5752  CG1 VAL A 366      66.032  55.527  89.840  1.00  0.00           C
ATOM   5756  CG2 VAL A 366      65.782  57.887  88.950  1.00  0.00           C
ATOM   5760  C   VAL A 366      66.672  56.597  92.450  1.00  0.00           C
ATOM   5761  O   VAL A 366      67.832  56.377  92.720  1.00  0.00           O
ATOM   5762  N   ILE A 367      65.692  55.897  93.050  1.00  0.00           N
ATOM   5764  CA  ILE A 367      65.942  54.737  93.930  1.00  0.00           C
ATOM   5766  CB  ILE A 367      65.182  54.887  95.240  1.00  0.00           C
ATOM   5768  CG2 ILE A 367      65.252  53.617  96.130  1.00  0.00           C
ATOM   5772  CG1 ILE A 367      65.722  56.127  95.970  1.00  0.00           C
ATOM   5775  CD  ILE A 367      65.192  56.307  97.390  1.00  0.00           C
ATOM   5779  C   ILE A 367      65.462  53.497  93.220  1.00  0.00           C
ATOM   5780  O   ILE A 367      64.522  53.647  92.470  1.00  0.00           O
ATOM   5781  N   ASP A 368      65.992  52.277  93.430  1.00  0.00           N
ATOM   5783  CA  ASP A 368      65.242  51.047  93.150  1.00  0.00           C
ATOM   5785  CB  ASP A 368      65.862  50.307  91.940  1.00  0.00           C
ATOM   5788  CG  ASP A 368      65.182  48.997  91.570  1.00  0.00           C
ATOM   5789  OD1 ASP A 368      64.312  48.457  92.310  1.00  0.00           O
ATOM   5790  OD2 ASP A 368      65.612  48.447  90.540  1.00  0.00           O
ATOM   5791  C   ASP A 368      65.142  50.147  94.400  1.00  0.00           C
ATOM   5792  O   ASP A 368      66.152  49.597  94.850  1.00  0.00           O
ATOM   5793  N   PRO A 369      63.962  49.927  94.990  1.00  0.00           N
ATOM   5794  CD  PRO A 369      62.772  50.747  94.770  1.00  0.00           C
ATOM   5797  CA  PRO A 369      63.782  49.017  96.130  1.00  0.00           C
ATOM   5799  CB  PRO A 369      62.392  49.377  96.690  1.00  0.00           C
ATOM   5802  CG  PRO A 369      62.132  50.777  96.150  1.00  0.00           C
ATOM   5805  C   PRO A 369      63.832  47.547  95.780  1.00  0.00           C
ATOM   5806  O   PRO A 369      64.262  46.747  96.610  1.00  0.00           O
ATOM   5807  N   VAL A 370      63.312  47.127  94.620  1.00  0.00           N
ATOM   5809  CA  VAL A 370      63.192  45.727  94.250  1.00  0.00           C
ATOM   5811  CB  VAL A 370      62.382  45.577  92.970  1.00  0.00           C
ATOM   5813  CG1 VAL A 370      62.202  44.097  92.580  1.00  0.00           C
ATOM   5817  CG2 VAL A 370      61.002  46.257  93.150  1.00  0.00           C
ATOM   5821  C   VAL A 370      64.562  45.097  94.070  1.00  0.00           C
ATOM   5822  O   VAL A 370      64.852  43.997  94.530  1.00  0.00           O
ATOM   5823  N   ASN A 371      65.452  45.857  93.410  1.00  0.00           N
ATOM   5825  CA  ASN A 371      66.842  45.497  93.280  1.00  0.00           C
ATOM   5827  CB  ASN A 371      67.492  46.307  92.130  1.00  0.00           C
ATOM   5830  CG  ASN A 371      67.112  45.697  90.790  1.00  0.00           C
ATOM   5831  OD1 ASN A 371      66.762  44.517  90.720  1.00  0.00           O
ATOM   5832  ND2 ASN A 371      67.232  46.467  89.700  1.00  0.00           N
ATOM   5835  C   ASN A 371      67.652  45.747  94.530  1.00  0.00           C
ATOM   5836  O   ASN A 371      68.702  45.137  94.690  1.00  0.00           O
ATOM   5837  N   HIS A 372      67.232  46.687  95.400  1.00  0.00           N
ATOM   5839  CA  HIS A 372      67.982  47.147  96.570  1.00  0.00           C
ATOM   5841  CB  HIS A 372      68.342  46.057  97.610  1.00  0.00           C
ATOM   5844  ND1 HIS A 372      66.242  45.627  98.940  1.00  0.00           N
ATOM   5845  CG  HIS A 372      67.152  45.237  97.960  1.00  0.00           C
ATOM   5846  CE1 HIS A 372      65.372  44.647  99.000  1.00  0.00           C
ATOM   5848  NE2 HIS A 372      65.692  43.637  98.160  1.00  0.00           N
ATOM   5850  CD2 HIS A 372      66.822  44.017  97.490  1.00  0.00           C
ATOM   5852  C   HIS A 372      69.192  47.967  96.160  1.00  0.00           C
ATOM   5853  O   HIS A 372      70.302  47.847  96.690  1.00  0.00           O
ATOM   5854  N   MET A 373      69.002  48.827  95.140  1.00  0.00           N
ATOM   5856  CA  MET A 373      70.052  49.417  94.350  1.00  0.00           C
ATOM   5858  CB  MET A 373      70.012  48.907  92.890  1.00  0.00           C
ATOM   5861  CG  MET A 373      71.052  49.517  91.930  1.00  0.00           C
ATOM   5864  SD  MET A 373      70.572  49.447  90.180  1.00  0.00           S
ATOM   5865  CE  MET A 373      70.592  47.657  90.000  1.00  0.00           C
ATOM   5869  C   MET A 373      69.762  50.877  94.290  1.00  0.00           C
ATOM   5870  O   MET A 373      68.612  51.267  94.090  1.00  0.00           O
ATOM   5871  N   THR A 374      70.792  51.737  94.430  1.00  0.00           N
ATOM   5873  CA  THR A 374      70.702  53.067  93.870  1.00  0.00           C
ATOM   5875  CB  THR A 374      69.492  53.897  94.350  1.00  0.00           C
ATOM   5877  OG1 THR A 374      69.642  55.217  93.940  1.00  0.00           O
ATOM   5879  CG2 THR A 374      69.172  53.887  95.860  1.00  0.00           C
ATOM   5883  C   THR A 374      72.082  53.727  93.710  1.00  0.00           C
ATOM   5884  O   THR A 374      73.052  53.277  94.330  1.00  0.00           O
ATOM   5885  N   ILE A 375      72.262  54.707  92.780  1.00  0.00           N
ATOM   5887  CA  ILE A 375      73.542  54.997  92.090  1.00  0.00           C
ATOM   5889  CB  ILE A 375      73.662  54.137  90.830  1.00  0.00           C
ATOM   5891  CG2 ILE A 375      74.992  54.437  90.100  1.00  0.00           C
ATOM   5895  CG1 ILE A 375      73.442  52.657  91.170  1.00  0.00           C
ATOM   5898  CD  ILE A 375      73.472  51.747  89.960  1.00  0.00           C
ATOM   5902  C   ILE A 375      73.802  56.447  91.620  1.00  0.00           C
ATOM   5903  O   ILE A 375      73.262  56.887  90.610  1.00  0.00           O
ATOM   5904  N   VAL A 376      74.672  57.247  92.250  1.00  0.00           N
ATOM   5906  CA  VAL A 376      74.812  58.657  91.860  1.00  0.00           C
ATOM   5908  CB  VAL A 376      74.932  59.567  93.070  1.00  0.00           C
ATOM   5910  CG1 VAL A 376      76.362  59.787  93.600  1.00  0.00           C
ATOM   5914  CG2 VAL A 376      74.242  60.907  92.850  1.00  0.00           C
ATOM   5918  C   VAL A 376      76.012  58.877  90.980  1.00  0.00           C
ATOM   5919  O   VAL A 376      76.952  58.097  91.000  1.00  0.00           O
ATOM   5920  N   MET A 377      76.032  59.987  90.240  1.00  0.00           N
ATOM   5922  CA  MET A 377      77.182  60.517  89.540  1.00  0.00           C
ATOM   5924  CB  MET A 377      76.922  60.627  88.020  1.00  0.00           C
ATOM   5927  CG  MET A 377      78.112  60.117  87.200  1.00  0.00           C
ATOM   5930  SD  MET A 377      78.182  60.527  85.430  1.00  0.00           S
ATOM   5931  CE  MET A 377      78.292  62.317  85.610  1.00  0.00           C
ATOM   5935  C   MET A 377      77.512  61.867  90.160  1.00  0.00           C
ATOM   5936  O   MET A 377      76.962  62.217  91.200  1.00  0.00           O
ATOM   5937  N   LEU A 378      78.372  62.697  89.520  1.00  0.00           N
ATOM   5939  CA  LEU A 378      78.372  64.107  89.910  1.00  0.00           C
ATOM   5941  CB  LEU A 378      78.842  64.427  91.340  1.00  0.00           C
ATOM   5944  CG  LEU A 378      77.752  65.177  92.120  1.00  0.00           C
ATOM   5946  CD1 LEU A 378      78.302  65.557  93.490  1.00  0.00           C
ATOM   5950  CD2 LEU A 378      77.212  66.397  91.360  1.00  0.00           C
ATOM   5954  C   LEU A 378      79.012  65.027  88.900  1.00  0.00           C
ATOM   5955  O   LEU A 378      80.222  65.077  88.750  1.00  0.00           O
ATOM   5956  N   SER A 379      78.192  65.797  88.160  1.00  0.00           N
ATOM   5958  CA  SER A 379      78.642  66.697  87.110  1.00  0.00           C
ATOM   5960  CB  SER A 379      78.462  66.067  85.710  1.00  0.00           C
ATOM   5963  OG  SER A 379      79.292  66.657  84.720  1.00  0.00           O
ATOM   5965  C   SER A 379      77.762  67.927  87.190  1.00  0.00           C
ATOM   5966  O   SER A 379      76.722  67.907  87.830  1.00  0.00           O
ATOM   5967  N   ASN A 380      78.162  69.037  86.540  1.00  0.00           N
ATOM   5969  CA  ASN A 380      77.292  70.177  86.280  1.00  0.00           C
ATOM   5971  CB  ASN A 380      77.772  71.497  86.960  1.00  0.00           C
ATOM   5974  CG  ASN A 380      77.122  71.707  88.330  1.00  0.00           C
ATOM   5975  OD1 ASN A 380      76.062  71.177  88.680  1.00  0.00           O
ATOM   5976  ND2 ASN A 380      77.772  72.527  89.180  1.00  0.00           N
ATOM   5979  C   ASN A 380      77.302  70.397  84.790  1.00  0.00           C
ATOM   5980  O   ASN A 380      78.352  70.327  84.160  1.00  0.00           O
ATOM   5981  N   LYS A 381      76.112  70.677  84.210  1.00  0.00           N
ATOM   5983  CA  LYS A 381      75.872  70.947  82.810  1.00  0.00           C
ATOM   5985  CB  LYS A 381      76.652  70.057  81.780  1.00  0.00           C
ATOM   5988  CG  LYS A 381      76.832  68.567  82.140  1.00  0.00           C
ATOM   5991  CD  LYS A 381      76.952  67.677  80.880  1.00  0.00           C
ATOM   5994  CE  LYS A 381      77.002  66.177  81.200  1.00  0.00           C
ATOM   5997  NZ  LYS A 381      77.052  65.337  79.970  1.00  0.00           N
ATOM   6001  C   LYS A 381      74.362  70.957  82.530  1.00  0.00           C
ATOM   6002  O   LYS A 381      73.712  70.017  82.950  1.00  0.00           O
ATOM   6003  N   PRO A 382      73.722  71.957  81.930  1.00  0.00           N
ATOM   6004  CD  PRO A 382      74.302  73.267  81.690  1.00  0.00           C
ATOM   6007  CA  PRO A 382      72.272  71.977  81.750  1.00  0.00           C
ATOM   6009  CB  PRO A 382      71.932  73.457  81.460  1.00  0.00           C
ATOM   6012  CG  PRO A 382      73.242  74.047  80.930  1.00  0.00           C
ATOM   6015  C   PRO A 382      71.782  71.077  80.630  1.00  0.00           C
ATOM   6016  O   PRO A 382      70.852  70.297  80.860  1.00  0.00           O
ATOM   6017  N   HIS A 383      72.352  71.217  79.410  1.00  0.00           N
ATOM   6019  CA  HIS A 383      71.822  70.697  78.160  1.00  0.00           C
ATOM   6021  CB  HIS A 383      72.642  71.137  76.920  1.00  0.00           C
ATOM   6024  ND1 HIS A 383      70.892  71.567  75.240  1.00  0.00           N
ATOM   6025  CG  HIS A 383      71.932  70.767  75.660  1.00  0.00           C
ATOM   6026  CE1 HIS A 383      70.432  70.977  74.150  1.00  0.00           C
ATOM   6028  NE2 HIS A 383      71.112  69.857  73.860  1.00  0.00           N
ATOM   6030  CD2 HIS A 383      72.092  69.717  74.820  1.00  0.00           C
ATOM   6032  C   HIS A 383      71.692  69.187  78.070  1.00  0.00           C
ATOM   6033  O   HIS A 383      70.612  68.617  78.150  1.00  0.00           O
ATOM   6034  N   SER A 384      72.802  68.467  77.850  1.00  0.00           N
ATOM   6036  CA  SER A 384      72.742  67.027  77.670  1.00  0.00           C
ATOM   6038  CB  SER A 384      74.112  66.407  77.290  1.00  0.00           C
ATOM   6041  OG  SER A 384      74.972  67.367  76.670  1.00  0.00           O
ATOM   6043  C   SER A 384      72.132  66.237  78.830  1.00  0.00           C
ATOM   6044  O   SER A 384      71.422  65.287  78.560  1.00  0.00           O
ATOM   6045  N   PRO A 385      72.332  66.557  80.100  1.00  0.00           N
ATOM   6046  CD  PRO A 385      73.522  67.257  80.570  1.00  0.00           C
ATOM   6049  CA  PRO A 385      71.562  66.057  81.230  1.00  0.00           C
ATOM   6051  CB  PRO A 385      72.022  67.027  82.310  1.00  0.00           C
ATOM   6054  CG  PRO A 385      73.512  67.027  82.070  1.00  0.00           C
ATOM   6057  C   PRO A 385      70.052  66.057  81.260  1.00  0.00           C
ATOM   6058  O   PRO A 385      69.432  66.717  80.430  1.00  0.00           O
ATOM   6059  N   VAL A 386      69.492  65.357  82.290  1.00  0.00           N
ATOM   6061  CA  VAL A 386      68.152  65.487  82.870  1.00  0.00           C
ATOM   6063  CB  VAL A 386      66.982  65.357  81.870  1.00  0.00           C
ATOM   6065  CG1 VAL A 386      65.712  64.707  82.450  1.00  0.00           C
ATOM   6069  CG2 VAL A 386      66.552  66.757  81.380  1.00  0.00           C
ATOM   6073  C   VAL A 386      67.922  64.577  84.100  1.00  0.00           C
ATOM   6074  O   VAL A 386      67.422  65.037  85.130  1.00  0.00           O
ATOM   6075  N   ALA A 387      68.262  63.247  84.050  1.00  0.00           N
ATOM   6077  CA  ALA A 387      67.732  62.277  85.010  1.00  0.00           C
ATOM   6079  CB  ALA A 387      66.362  61.757  84.520  1.00  0.00           C
ATOM   6083  C   ALA A 387      68.672  61.127  85.480  1.00  0.00           C
ATOM   6084  O   ALA A 387      69.732  60.957  84.890  1.00  0.00           O
ATOM   6085  N   ASP A 388      68.332  60.397  86.600  1.00  0.00           N
ATOM   6087  CA  ASP A 388      68.742  59.027  87.040  1.00  0.00           C
ATOM   6089  CB  ASP A 388      68.832  58.087  85.770  1.00  0.00           C
ATOM   6092  CG  ASP A 388      67.442  57.717  85.240  1.00  0.00           C
ATOM   6093  OD1 ASP A 388      66.432  58.317  85.700  1.00  0.00           O
ATOM   6094  OD2 ASP A 388      67.342  56.857  84.330  1.00  0.00           O
ATOM   6095  C   ASP A 388      69.672  58.867  88.350  1.00  0.00           C
ATOM   6096  O   ASP A 388      70.122  59.907  88.800  1.00  0.00           O
ATOM   6097  N   PRO A 389      69.952  57.677  89.040  1.00  0.00           N
ATOM   6098  CD  PRO A 389      69.702  56.417  88.330  1.00  0.00           C
ATOM   6101  CA  PRO A 389      70.072  57.397  90.540  1.00  0.00           C
ATOM   6103  CB  PRO A 389      70.312  55.877  90.560  1.00  0.00           C
ATOM   6106  CG  PRO A 389      69.622  55.297  89.350  1.00  0.00           C
ATOM   6109  C   PRO A 389      70.902  58.097  91.710  1.00  0.00           C
ATOM   6110  O   PRO A 389      71.532  59.117  91.500  1.00  0.00           O
ATOM   6111  N   GLN A 390      70.912  57.477  92.980  1.00  0.00           N
ATOM   6113  CA  GLN A 390      71.822  57.577  94.180  1.00  0.00           C
ATOM   6115  CB  GLN A 390      71.922  58.937  94.920  1.00  0.00           C
ATOM   6118  CG  GLN A 390      72.712  58.927  96.290  1.00  0.00           C
ATOM   6121  CD  GLN A 390      74.252  58.867  96.220  1.00  0.00           C
ATOM   6122  OE1 GLN A 390      74.932  59.857  96.420  1.00  0.00           O
ATOM   6123  NE2 GLN A 390      74.872  57.707  95.940  1.00  0.00           N
ATOM   6126  C   GLN A 390      71.552  56.657  95.400  1.00  0.00           C
ATOM   6127  O   GLN A 390      70.502  56.757  96.020  1.00  0.00           O
ATOM   6128  N   LYS A 391      72.512  55.817  95.900  1.00  0.00           N
ATOM   6130  CA  LYS A 391      72.542  55.347  97.300  1.00  0.00           C
ATOM   6132  CB  LYS A 391      72.262  53.817  97.370  1.00  0.00           C
ATOM   6135  CG  LYS A 391      71.712  53.367  98.720  1.00  0.00           C
ATOM   6138  CD  LYS A 391      71.902  51.867  99.000  1.00  0.00           C
ATOM   6141  CE  LYS A 391      71.582  50.947  97.830  1.00  0.00           C
ATOM   6144  NZ  LYS A 391      71.372  49.587  98.370  1.00  0.00           N
ATOM   6148  C   LYS A 391      73.952  55.417  97.870  1.00  0.00           C
ATOM   6149  O   LYS A 391      74.862  55.177  97.080  1.00  0.00           O
ATOM   6150  N   ASN A 392      74.172  55.607  99.210  1.00  0.00           N
ATOM   6152  CA  ASN A 392      75.402  55.247  99.940  1.00  0.00           C
ATOM   6154  CB  ASN A 392      76.722  55.587  99.140  1.00  0.00           C
ATOM   6157  CG  ASN A 392      77.952  56.057  99.900  1.00  0.00           C
ATOM   6158  OD1 ASN A 392      78.892  55.277 100.090  1.00  0.00           O
ATOM   6159  ND2 ASN A 392      77.972  57.337 100.310  1.00  0.00           N
ATOM   6162  C   ASN A 392      75.482  55.707 101.430  1.00  0.00           C
ATOM   6163  O   ASN A 392      75.262  56.877 101.700  1.00  0.00           O
ATOM   6164  N   PRO A 393      75.782  54.907 102.440  1.00  0.00           N
ATOM   6165  CD  PRO A 393      75.652  53.457 102.400  1.00  0.00           C
ATOM   6168  CA  PRO A 393      76.402  55.367 103.710  1.00  0.00           C
ATOM   6170  CB  PRO A 393      76.582  54.047 104.500  1.00  0.00           C
ATOM   6173  CG  PRO A 393      75.602  53.067 103.860  1.00  0.00           C
ATOM   6176  C   PRO A 393      77.782  56.037 103.570  1.00  0.00           C
ATOM   6177  O   PRO A 393      78.592  55.457 102.850  1.00  0.00           O
ATOM   6178  N   ASN A 394      78.132  57.157 104.260  1.00  0.00           N
ATOM   6180  CA  ASN A 394      79.472  57.787 104.230  1.00  0.00           C
ATOM   6182  CB  ASN A 394      79.672  58.627 102.920  1.00  0.00           C
ATOM   6185  CG  ASN A 394      81.052  59.287 102.740  1.00  0.00           C
ATOM   6186  OD1 ASN A 394      82.092  58.657 102.920  1.00  0.00           O
ATOM   6187  ND2 ASN A 394      81.072  60.607 102.450  1.00  0.00           N
ATOM   6190  C   ASN A 394      79.802  58.597 105.500  1.00  0.00           C
ATOM   6191  O   ASN A 394      79.062  58.667 106.470  1.00  0.00           O
ATOM   6192  N   MET A 395      81.012  59.187 105.600  1.00  0.00           N
ATOM   6194  CA  MET A 395      81.362  60.167 106.610  1.00  0.00           C
ATOM   6196  CB  MET A 395      82.842  60.607 106.420  1.00  0.00           C
ATOM   6199  CG  MET A 395      83.852  59.457 106.470  1.00  0.00           C
ATOM   6202  SD  MET A 395      85.562  60.017 106.200  1.00  0.00           S
ATOM   6203  CE  MET A 395      86.202  58.327 106.130  1.00  0.00           C
ATOM   6207  C   MET A 395      80.532  61.437 106.530  1.00  0.00           C
ATOM   6208  O   MET A 395      80.012  61.937 107.520  1.00  0.00           O
ATOM   6209  N   PHE A 396      80.422  61.947 105.300  1.00  0.00           N
ATOM   6211  CA  PHE A 396      79.832  63.207 104.940  1.00  0.00           C
ATOM   6213  CB  PHE A 396      80.772  64.067 104.070  1.00  0.00           C
ATOM   6216  CG  PHE A 396      81.912  64.517 104.920  1.00  0.00           C
ATOM   6217  CD1 PHE A 396      83.172  63.887 104.900  1.00  0.00           C
ATOM   6219  CE1 PHE A 396      84.172  64.307 105.790  1.00  0.00           C
ATOM   6221  CZ  PHE A 396      83.942  65.387 106.650  1.00  0.00           C
ATOM   6223  CD2 PHE A 396      81.692  65.587 105.780  1.00  0.00           C
ATOM   6225  CE2 PHE A 396      82.702  66.037 106.620  1.00  0.00           C
ATOM   6227  C   PHE A 396      78.652  62.867 104.110  1.00  0.00           C
ATOM   6228  O   PHE A 396      78.772  62.067 103.190  1.00  0.00           O
ATOM   6229  N   GLU A 397      77.502  63.447 104.460  1.00  0.00           N
ATOM   6231  CA  GLU A 397      76.232  63.077 103.910  1.00  0.00           C
ATOM   6233  CB  GLU A 397      75.402  62.287 104.950  1.00  0.00           C
ATOM   6236  CG  GLU A 397      76.142  61.147 105.750  1.00  0.00           C
ATOM   6239  CD  GLU A 397      76.392  59.797 105.070  1.00  0.00           C
ATOM   6240  OE1 GLU A 397      76.552  59.737 103.840  1.00  0.00           O
ATOM   6241  OE2 GLU A 397      76.392  58.757 105.800  1.00  0.00           O
ATOM   6242  C   GLU A 397      75.622  64.457 103.510  1.00  0.00           C
ATOM   6243  O   GLU A 397      76.122  65.477 103.980  1.00  0.00           O
ATOM   6244  N   SER A 398      74.572  64.497 102.640  1.00  0.00           N
ATOM   6246  CA  SER A 398      73.702  65.617 102.220  1.00  0.00           C
ATOM   6248  CB  SER A 398      74.112  67.057 102.610  1.00  0.00           C
ATOM   6251  OG  SER A 398      75.242  67.567 101.910  1.00  0.00           O
ATOM   6253  C   SER A 398      73.192  65.677 100.760  1.00  0.00           C
ATOM   6254  O   SER A 398      73.912  65.657  99.770  1.00  0.00           O
ATOM   6255  N   GLY A 399      71.862  65.877 100.580  1.00  0.00           N
ATOM   6257  CA  GLY A 399      71.292  66.337  99.300  1.00  0.00           C
ATOM   6260  C   GLY A 399      71.032  65.317  98.210  1.00  0.00           C
ATOM   6261  O   GLY A 399      70.572  64.207  98.480  1.00  0.00           O
ATOM   6262  N   GLN A 400      71.232  65.697  96.920  1.00  0.00           N
ATOM   6264  CA  GLN A 400      70.712  64.997  95.750  1.00  0.00           C
ATOM   6266  CB  GLN A 400      69.252  64.447  95.810  1.00  0.00           C
ATOM   6269  CG  GLN A 400      68.142  65.177  96.620  1.00  0.00           C
ATOM   6272  CD  GLN A 400      68.292  66.677  96.820  1.00  0.00           C
ATOM   6273  OE1 GLN A 400      69.002  67.427  96.170  1.00  0.00           O
ATOM   6274  NE2 GLN A 400      67.552  67.187  97.820  1.00  0.00           N
ATOM   6277  C   GLN A 400      71.112  65.527  94.350  1.00  0.00           C
ATOM   6278  O   GLN A 400      70.812  66.647  93.950  1.00  0.00           O
ATOM   6279  N   LEU A 401      71.882  64.727  93.540  1.00  0.00           N
ATOM   6281  CA  LEU A 401      72.612  65.177  92.350  1.00  0.00           C
ATOM   6283  CB  LEU A 401      73.992  65.807  92.720  1.00  0.00           C
ATOM   6286  CG  LEU A 401      73.982  67.007  93.690  1.00  0.00           C
ATOM   6288  CD1 LEU A 401      75.252  67.217  94.510  1.00  0.00           C
ATOM   6292  CD2 LEU A 401      73.702  68.287  92.900  1.00  0.00           C
ATOM   6296  C   LEU A 401      72.712  63.987  91.330  1.00  0.00           C
ATOM   6297  O   LEU A 401      72.392  62.907  91.790  1.00  0.00           O
ATOM   6298  N   PRO A 402      73.082  64.077  90.010  1.00  0.00           N
ATOM   6299  CD  PRO A 402      74.412  64.687  89.770  1.00  0.00           C
ATOM   6302  CA  PRO A 402      72.942  62.907  89.090  1.00  0.00           C
ATOM   6304  CB  PRO A 402      74.372  62.487  89.100  1.00  0.00           C
ATOM   6307  CG  PRO A 402      75.062  63.797  88.740  1.00  0.00           C
ATOM   6310  C   PRO A 402      72.682  63.177  87.590  1.00  0.00           C
ATOM   6311  O   PRO A 402      72.352  64.297  87.220  1.00  0.00           O
ATOM   6312  N   ILE A 403      72.952  62.157  86.720  1.00  0.00           N
ATOM   6314  CA  ILE A 403      72.972  61.997  85.250  1.00  0.00           C
ATOM   6316  CB  ILE A 403      73.172  63.127  84.220  1.00  0.00           C
ATOM   6318  CG2 ILE A 403      72.152  64.247  84.420  1.00  0.00           C
ATOM   6322  CG1 ILE A 403      74.622  63.627  83.930  1.00  0.00           C
ATOM   6325  CD  ILE A 403      75.372  64.207  85.110  1.00  0.00           C
ATOM   6329  C   ILE A 403      74.022  60.957  84.910  1.00  0.00           C
ATOM   6330  O   ILE A 403      75.062  60.867  85.550  1.00  0.00           O
ATOM   6331  N   ALA A 404      73.812  60.177  83.840  1.00  0.00           N
ATOM   6333  CA  ALA A 404      74.742  60.127  82.720  1.00  0.00           C
ATOM   6335  CB  ALA A 404      75.832  59.027  82.800  1.00  0.00           C
ATOM   6339  C   ALA A 404      73.882  59.957  81.510  1.00  0.00           C
ATOM   6340  O   ALA A 404      73.172  58.967  81.380  1.00  0.00           O
ATOM   6341  N   THR A 405      73.782  60.977  80.650  1.00  0.00           N
ATOM   6343  CA  THR A 405      72.572  61.147  79.840  1.00  0.00           C
ATOM   6345  CB  THR A 405      72.822  61.797  78.490  1.00  0.00           C
ATOM   6347  OG1 THR A 405      73.662  62.937  78.610  1.00  0.00           O
ATOM   6349  CG2 THR A 405      71.532  62.107  77.720  1.00  0.00           C
ATOM   6353  C   THR A 405      71.452  61.747  80.690  1.00  0.00           C
ATOM   6354  O   THR A 405      71.012  62.887  80.570  1.00  0.00           O
ATOM   6355  N   TYR A 406      70.982  60.937  81.640  1.00  0.00           N
ATOM   6357  CA  TYR A 406      69.632  60.447  81.700  1.00  0.00           C
ATOM   6359  CB  TYR A 406      68.552  61.107  80.780  1.00  0.00           C
ATOM   6362  CG  TYR A 406      67.202  60.407  80.820  1.00  0.00           C
ATOM   6363  CD1 TYR A 406      66.382  60.387  79.680  1.00  0.00           C
ATOM   6365  CE1 TYR A 406      65.162  59.697  79.680  1.00  0.00           C
ATOM   6367  CZ  TYR A 406      64.742  59.017  80.840  1.00  0.00           C
ATOM   6368  OH  TYR A 406      63.572  58.247  80.860  1.00  0.00           O
ATOM   6370  CD2 TYR A 406      66.772  59.707  81.960  1.00  0.00           C
ATOM   6372  CE2 TYR A 406      65.552  59.027  81.970  1.00  0.00           C
ATOM   6374  C   TYR A 406      69.802  58.947  81.540  1.00  0.00           C
ATOM   6375  O   TYR A 406      70.312  58.287  82.440  1.00  0.00           O
ATOM   6376  N   GLY A 407      69.452  58.387  80.370  1.00  0.00           N
ATOM   6378  CA  GLY A 407      69.332  56.957  80.200  1.00  0.00           C
ATOM   6381  C   GLY A 407      70.602  56.217  80.160  1.00  0.00           C
ATOM   6382  O   GLY A 407      70.672  55.077  80.590  1.00  0.00           O
ATOM   6383  N   TRP A 408      71.692  56.847  79.710  1.00  0.00           N
ATOM   6385  CA  TRP A 408      72.942  56.147  79.510  1.00  0.00           C
ATOM   6387  CB  TRP A 408      73.902  56.987  78.630  1.00  0.00           C
ATOM   6390  CG  TRP A 408      73.492  57.027  77.190  1.00  0.00           C
ATOM   6391  CD1 TRP A 408      73.212  58.097  76.390  1.00  0.00           C
ATOM   6393  NE1 TRP A 408      72.972  57.647  75.110  1.00  0.00           N
ATOM   6395  CE2 TRP A 408      73.032  56.287  75.080  1.00  0.00           C
ATOM   6396  CD2 TRP A 408      73.362  55.857  76.380  1.00  0.00           C
ATOM   6397  CE3 TRP A 408      73.492  54.487  76.620  1.00  0.00           C
ATOM   6399  CZ3 TRP A 408      73.262  53.587  75.580  1.00  0.00           C
ATOM   6401  CZ2 TRP A 408      72.812  55.407  74.040  1.00  0.00           C
ATOM   6403  CH2 TRP A 408      72.912  54.037  74.310  1.00  0.00           C
ATOM   6405  C   TRP A 408      73.652  55.647  80.770  1.00  0.00           C
ATOM   6406  O   TRP A 408      74.492  54.757  80.720  1.00  0.00           O
ATOM   6407  N   VAL A 409      73.322  56.177  81.960  1.00  0.00           N
ATOM   6409  CA  VAL A 409      73.742  55.597  83.220  1.00  0.00           C
ATOM   6411  CB  VAL A 409      73.712  56.637  84.330  1.00  0.00           C
ATOM   6413  CG1 VAL A 409      72.382  56.687  85.100  1.00  0.00           C
ATOM   6417  CG2 VAL A 409      74.892  56.417  85.290  1.00  0.00           C
ATOM   6421  C   VAL A 409      72.912  54.387  83.590  1.00  0.00           C
ATOM   6422  O   VAL A 409      73.412  53.437  84.180  1.00  0.00           O
ATOM   6423  N   VAL A 410      71.612  54.387  83.250  1.00  0.00           N
ATOM   6425  CA  VAL A 410      70.642  53.407  83.700  1.00  0.00           C
ATOM   6427  CB  VAL A 410      69.302  54.057  83.980  1.00  0.00           C
ATOM   6429  CG1 VAL A 410      68.092  53.167  83.670  1.00  0.00           C
ATOM   6433  CG2 VAL A 410      69.272  54.427  85.470  1.00  0.00           C
ATOM   6437  C   VAL A 410      70.602  52.247  82.750  1.00  0.00           C
ATOM   6438  O   VAL A 410      70.652  51.097  83.140  1.00  0.00           O
ATOM   6439  N   ASP A 411      70.702  52.517  81.440  1.00  0.00           N
ATOM   6441  CA  ASP A 411      70.972  51.527  80.450  1.00  0.00           C
ATOM   6443  CB  ASP A 411      70.882  52.157  79.030  1.00  0.00           C
ATOM   6446  CG  ASP A 411      69.472  52.587  78.660  1.00  0.00           C
ATOM   6447  OD1 ASP A 411      68.542  52.587  79.520  1.00  0.00           O
ATOM   6448  OD2 ASP A 411      69.292  52.917  77.460  1.00  0.00           O
ATOM   6449  C   ASP A 411      72.312  50.817  80.700  1.00  0.00           C
ATOM   6450  O   ASP A 411      72.402  49.597  80.630  1.00  0.00           O
ATOM   6451  N   GLN A 412      73.372  51.567  81.090  1.00  0.00           N
ATOM   6453  CA  GLN A 412      74.622  50.947  81.520  1.00  0.00           C
ATOM   6455  CB  GLN A 412      75.712  52.017  81.810  1.00  0.00           C
ATOM   6458  CG  GLN A 412      77.152  51.477  81.900  1.00  0.00           C
ATOM   6461  CD  GLN A 412      77.472  50.577  80.710  1.00  0.00           C
ATOM   6462  OE1 GLN A 412      77.482  49.347  80.840  1.00  0.00           O
ATOM   6463  NE2 GLN A 412      77.702  51.197  79.530  1.00  0.00           N
ATOM   6466  C   GLN A 412      74.482  50.107  82.770  1.00  0.00           C
ATOM   6467  O   GLN A 412      74.912  48.957  82.820  1.00  0.00           O
ATOM   6468  N   VAL A 413      73.842  50.627  83.830  1.00  0.00           N
ATOM   6470  CA  VAL A 413      73.642  49.927  85.090  1.00  0.00           C
ATOM   6472  CB  VAL A 413      73.112  50.877  86.150  1.00  0.00           C
ATOM   6474  CG1 VAL A 413      72.432  50.167  87.340  1.00  0.00           C
ATOM   6478  CG2 VAL A 413      74.312  51.717  86.630  1.00  0.00           C
ATOM   6482  C   VAL A 413      72.802  48.677  85.000  1.00  0.00           C
ATOM   6483  O   VAL A 413      73.112  47.647  85.610  1.00  0.00           O
ATOM   6484  N   TYR A 414      71.712  48.717  84.230  1.00  0.00           N
ATOM   6486  CA  TYR A 414      70.752  47.647  84.160  1.00  0.00           C
ATOM   6488  CB  TYR A 414      69.302  48.227  84.060  1.00  0.00           C
ATOM   6491  CG  TYR A 414      68.842  48.867  85.380  1.00  0.00           C
ATOM   6492  CD1 TYR A 414      67.862  48.227  86.140  1.00  0.00           C
ATOM   6494  CE1 TYR A 414      67.332  48.817  87.300  1.00  0.00           C
ATOM   6496  CZ  TYR A 414      67.812  50.047  87.740  1.00  0.00           C
ATOM   6497  OH  TYR A 414      67.302  50.657  88.900  1.00  0.00           O
ATOM   6499  CD2 TYR A 414      69.292  50.127  85.830  1.00  0.00           C
ATOM   6501  CE2 TYR A 414      68.792  50.707  87.000  1.00  0.00           C
ATOM   6503  C   TYR A 414      71.132  46.687  83.020  1.00  0.00           C
ATOM   6504  O   TYR A 414      70.682  45.547  82.980  1.00  0.00           O
ATOM   6505  N   ALA A 415      72.092  47.067  82.160  1.00  0.00           N
ATOM   6507  CA  ALA A 415      72.882  46.107  81.410  1.00  0.00           C
ATOM   6509  CB  ALA A 415      73.392  46.747  80.110  1.00  0.00           C
ATOM   6513  C   ALA A 415      74.052  45.547  82.230  1.00  0.00           C
ATOM   6514  O   ALA A 415      74.552  44.447  81.970  1.00  0.00           O
ATOM   6515  N   ALA A 416      74.522  46.257  83.270  1.00  0.00           N
ATOM   6517  CA  ALA A 416      75.602  45.837  84.130  1.00  0.00           C
ATOM   6519  CB  ALA A 416      76.262  47.027  84.850  1.00  0.00           C
ATOM   6523  C   ALA A 416      75.202  44.807  85.150  1.00  0.00           C
ATOM   6524  O   ALA A 416      76.062  44.077  85.670  1.00  0.00           O
ATOM   6525  N   LEU A 417      73.902  44.727  85.450  1.00  0.00           N
ATOM   6527  CA  LEU A 417      73.372  43.867  86.470  1.00  0.00           C
ATOM   6529  CB  LEU A 417      71.862  44.137  86.740  1.00  0.00           C
ATOM   6532  CG  LEU A 417      71.322  43.497  88.040  1.00  0.00           C
ATOM   6534  CD1 LEU A 417      71.902  44.177  89.290  1.00  0.00           C
ATOM   6538  CD2 LEU A 417      69.782  43.557  88.100  1.00  0.00           C
ATOM   6542  C   LEU A 417      73.622  42.397  86.160  1.00  0.00           C
ATOM   6543  O   LEU A 417      73.182  41.837  85.160  1.00  0.00           O
ATOM   6544  N   LYS A 418      74.292  41.727  87.100  1.00  0.00           N
ATOM   6546  CA  LYS A 418      74.422  40.297  87.180  1.00  0.00           C
ATOM   6548  CB  LYS A 418      75.872  39.897  87.530  1.00  0.00           C
ATOM   6551  CG  LYS A 418      76.142  38.407  87.780  1.00  0.00           C
ATOM   6554  CD  LYS A 418      76.232  37.537  86.520  1.00  0.00           C
ATOM   6557  CE  LYS A 418      76.712  36.107  86.800  1.00  0.00           C
ATOM   6560  NZ  LYS A 418      78.022  36.097  87.490  1.00  0.00           N
ATOM   6564  C   LYS A 418      73.472  39.837  88.260  1.00  0.00           C
ATOM   6565  O   LYS A 418      73.702  39.997  89.460  1.00  0.00           O
ATOM   6566  N   GLN A 419      72.392  39.187  87.840  1.00  0.00           N
ATOM   6568  CA  GLN A 419      71.772  38.187  88.650  1.00  0.00           C
ATOM   6570  CB  GLN A 419      70.252  38.437  88.720  1.00  0.00           C
ATOM   6573  CG  GLN A 419      69.502  37.577  89.760  1.00  0.00           C
ATOM   6576  CD  GLN A 419      69.352  36.127  89.300  1.00  0.00           C
ATOM   6577  OE1 GLN A 419      68.712  35.897  88.280  1.00  0.00           O
ATOM   6578  NE2 GLN A 419      69.862  35.147  90.070  1.00  0.00           N
ATOM   6581  C   GLN A 419      72.182  36.887  87.930  1.00  0.00           C
ATOM   6582  OT1 GLN A 419      71.962  36.797  86.690  1.00  0.00           O
ATOM   6583  OT2 GLN A 419      72.812  36.027  88.590  1.00  0.00           O
ATOM   6584  NH3 POPEB 420      32.322   5.987  68.650  1.00  0.00           N
ATOM   6588  C12 POPEB 420      32.712   7.357  68.190  1.00  0.00           C
ATOM   6591  C11 POPEB 420      32.972   8.297  69.370  1.00  0.00           C
ATOM   6594  P   POPEB 420      35.132   9.467  68.500  1.00  0.00           P
ATOM   6595  O13 POPEB 420      35.642  10.847  68.670  1.00  0.00           O
ATOM   6596  O14 POPEB 420      35.792   8.317  69.160  1.00  0.00           O
ATOM   6597  O11 POPEB 420      35.122   9.107  66.960  1.00  0.00           O
ATOM   6598  O12 POPEB 420      33.592   9.477  68.880  1.00  0.00           O
ATOM   6599  C1  POPEB 420      34.512   9.977  66.000  1.00  0.00           C
ATOM   6602  C2  POPEB 420      35.572  10.727  65.140  1.00  0.00           C
ATOM   6604  O21 POPEB 420      34.972  11.097  63.900  1.00  0.00           O
ATOM   6605  C21 POPEB 420      33.912  11.837  63.910  1.00  0.00           C
ATOM   6606  O22 POPEB 420      33.522  12.547  64.820  1.00  0.00           O
ATOM   6607  C22 POPEB 420      33.202  11.597  62.580  1.00  0.00           C
ATOM   6610  C3  POPEB 420      36.812   9.827  64.810  1.00  0.00           C
ATOM   6613  O31 POPEB 420      37.822  10.447  63.990  1.00  0.00           O
ATOM   6614  C31 POPEB 420      37.662  10.477  62.670  1.00  0.00           C
ATOM   6615  O32 POPEB 420      36.662  10.157  62.050  1.00  0.00           O
ATOM   6616  C32 POPEB 420      38.942  10.937  61.980  1.00  0.00           C
ATOM   6619  C23 POPEB 420      31.992  12.517  62.340  1.00  0.00           C
ATOM   6622  C24 POPEB 420      32.382  13.957  61.980  1.00  0.00           C
ATOM   6625  C25 POPEB 420      31.282  14.637  61.170  1.00  0.00           C
ATOM   6628  C26 POPEB 420      31.692  15.957  60.510  1.00  0.00           C
ATOM   6631  C27 POPEB 420      30.652  16.407  59.470  1.00  0.00           C
ATOM   6634  C28 POPEB 420      31.152  17.577  58.600  1.00  0.00           C
ATOM   6637  C29 POPEB 420      30.082  17.947  57.600  1.00  0.00           C
ATOM   6639 0C21 POPEB 420      30.042  17.627  56.300  1.00  0.00           C
ATOM   6641 1C21 POPEB 420      31.082  16.867  55.510  1.00  0.00           C
ATOM   6644 2C21 POPEB 420      31.452  17.617  54.210  1.00  0.00           C
ATOM   6647 3C21 POPEB 420      32.312  18.867  54.440  1.00  0.00           C
ATOM   6650 4C21 POPEB 420      32.522  19.687  53.160  1.00  0.00           C
ATOM   6653 5C21 POPEB 420      33.882  20.397  53.110  1.00  0.00           C
ATOM   6656 6C21 POPEB 420      34.102  21.147  51.780  1.00  0.00           C
ATOM   6659 7C21 POPEB 420      35.582  21.267  51.390  1.00  0.00           C
ATOM   6662 8C21 POPEB 420      35.792  21.977  50.050  1.00  0.00           C
ATOM   6666  C33 POPEB 420      39.202  10.007  60.780  1.00  0.00           C
ATOM   6669  C34 POPEB 420      40.512  10.297  60.030  1.00  0.00           C
ATOM   6672  C35 POPEB 420      40.732   9.207  58.970  1.00  0.00           C
ATOM   6675  C36 POPEB 420      42.042   9.277  58.190  1.00  0.00           C
ATOM   6678  C37 POPEB 420      42.052  10.357  57.110  1.00  0.00           C
ATOM   6681  C38 POPEB 420      43.002   9.987  55.960  1.00  0.00           C
ATOM   6684  C39 POPEB 420      43.082  11.067  54.870  1.00  0.00           C
ATOM   6687 0C31 POPEB 420      43.912  10.587  53.670  1.00  0.00           C
ATOM   6690 1C31 POPEB 420      44.032  11.657  52.580  1.00  0.00           C
ATOM   6693 2C31 POPEB 420      44.742  11.147  51.310  1.00  0.00           C
ATOM   6696 3C31 POPEB 420      46.262  10.947  51.470  1.00  0.00           C
ATOM   6699 4C31 POPEB 420      47.052  12.267  51.500  1.00  0.00           C
ATOM   6702 5C31 POPEB 420      48.572  12.047  51.570  1.00  0.00           C
ATOM   6705 6C31 POPEB 420      49.372  13.357  51.540  1.00  0.00           C
ATOM   6709  NH3 POPEC 421      85.802  24.797  30.580  1.00  0.00           N
ATOM   6713  C12 POPEC 421      84.842  24.867  29.430  1.00  0.00           C
ATOM   6716  C11 POPEC 421      83.572  24.077  29.770  1.00  0.00           C
ATOM   6719  P   POPEC 421      81.342  23.297  28.680  1.00  0.00           P
ATOM   6720  O13 POPEC 421      80.162  24.147  29.010  1.00  0.00           O
ATOM   6721  O14 POPEC 421      81.302  22.557  27.400  1.00  0.00           O
ATOM   6722  O11 POPEC 421      81.602  22.307  29.870  1.00  0.00           O
ATOM   6723  O12 POPEC 421      82.652  24.187  28.690  1.00  0.00           O
ATOM   6724  C1  POPEC 421      81.132  20.967  29.940  1.00  0.00           C
ATOM   6727  C2  POPEC 421      81.642  20.267  31.230  1.00  0.00           C
ATOM   6729  O21 POPEC 421      81.172  21.027  32.360  1.00  0.00           O
ATOM   6730  C21 POPEC 421      81.012  20.377  33.500  1.00  0.00           C
ATOM   6731  O22 POPEC 421      81.132  19.167  33.640  1.00  0.00           O
ATOM   6732  C22 POPEC 421      80.622  21.417  34.570  1.00  0.00           C
ATOM   6735  C3  POPEC 421      83.192  20.137  31.260  1.00  0.00           C
ATOM   6738  O31 POPEC 421      83.592  18.827  31.710  1.00  0.00           O
ATOM   6739  C31 POPEC 421      84.392  18.757  32.770  1.00  0.00           C
ATOM   6740  O32 POPEC 421      84.772  19.707  33.430  1.00  0.00           O
ATOM   6741  C32 POPEC 421      84.802  17.307  33.010  1.00  0.00           C
ATOM   6744  C23 POPEC 421      79.862  20.907  35.830  1.00  0.00           C
ATOM   6747  C24 POPEC 421      80.672  19.917  36.680  1.00  0.00           C
ATOM   6750  C25 POPEC 421      80.042  19.667  38.070  1.00  0.00           C
ATOM   6753  C26 POPEC 421      80.362  20.777  39.080  1.00  0.00           C
ATOM   6756  C27 POPEC 421      79.802  20.517  40.480  1.00  0.00           C
ATOM   6759  C28 POPEC 421      80.402  21.397  41.590  1.00  0.00           C
ATOM   6762  C29 POPEC 421      80.222  22.877  41.350  1.00  0.00           C
ATOM   6764 0C21 POPEC 421      79.192  23.637  41.770  1.00  0.00           C
ATOM   6766 1C21 POPEC 421      78.002  23.167  42.570  1.00  0.00           C
ATOM   6769 2C21 POPEC 421      77.892  23.867  43.930  1.00  0.00           C
ATOM   6772 3C21 POPEC 421      79.032  23.497  44.900  1.00  0.00           C
ATOM   6775 4C21 POPEC 421      78.962  24.227  46.240  1.00  0.00           C
ATOM   6778 5C21 POPEC 421      77.882  23.687  47.190  1.00  0.00           C
ATOM   6781 6C21 POPEC 421      77.862  24.427  48.530  1.00  0.00           C
ATOM   6784 7C21 POPEC 421      76.952  23.767  49.570  1.00  0.00           C
ATOM   6787 8C21 POPEC 421      76.832  24.557  50.870  1.00  0.00           C
ATOM   6791  C33 POPEC 421      84.992  16.977  34.510  1.00  0.00           C
ATOM   6794  C34 POPEC 421      83.692  16.507  35.180  1.00  0.00           C
ATOM   6797  C35 POPEC 421      83.832  16.257  36.700  1.00  0.00           C
ATOM   6800  C36 POPEC 421      83.642  17.537  37.540  1.00  0.00           C
ATOM   6803  C37 POPEC 421      83.642  17.297  39.060  1.00  0.00           C
ATOM   6806  C38 POPEC 421      82.482  16.397  39.520  1.00  0.00           C
ATOM   6809  C39 POPEC 421      82.142  16.527  41.020  1.00  0.00           C
ATOM   6812 0C31 POPEC 421      82.662  15.377  41.900  1.00  0.00           C
ATOM   6815 1C31 POPEC 421      84.042  15.647  42.520  1.00  0.00           C
ATOM   6818 2C31 POPEC 421      84.012  16.667  43.670  1.00  0.00           C
ATOM   6821 3C31 POPEC 421      85.372  16.817  44.360  1.00  0.00           C
ATOM   6824 4C31 POPEC 421      86.382  17.637  43.530  1.00  0.00           C
ATOM   6827 5C31 POPEC 421      87.812  17.557  44.080  1.00  0.00           C
ATOM   6830 6C31 POPEC 421      88.822  18.347  43.250  1.00  0.00           C
ATOM   6834  NH3 POPED 422      54.842  84.467  30.220  1.00  0.00           N
ATOM   6838  C12 POPED 422      55.252  84.357  28.790  1.00  0.00           C
ATOM   6841  C11 POPED 422      54.032  84.047  27.900  1.00  0.00           C
ATOM   6844  P   POPED 422      51.572  85.047  27.690  1.00  0.00           P
ATOM   6845  O13 POPED 422      50.932  85.647  28.870  1.00  0.00           O
ATOM   6846  O14 POPED 422      51.172  85.587  26.370  1.00  0.00           O
ATOM   6847  O11 POPED 422      51.312  83.497  27.660  1.00  0.00           O
ATOM   6848  O12 POPED 422      53.152  85.167  27.860  1.00  0.00           O
ATOM   6849  C1  POPED 422      50.262  82.947  28.470  1.00  0.00           C
ATOM   6852  C2  POPED 422      50.822  82.117  29.660  1.00  0.00           C
ATOM   6854  O21 POPED 422      51.562  82.947  30.590  1.00  0.00           O
ATOM   6855  C21 POPED 422      51.032  83.057  31.810  1.00  0.00           C
ATOM   6856  O22 POPED 422      49.882  82.767  32.110  1.00  0.00           O
ATOM   6857  C22 POPED 422      52.112  83.467  32.810  1.00  0.00           C
ATOM   6860  C3  POPED 422      51.752  80.997  29.120  1.00  0.00           C
ATOM   6863  O31 POPED 422      52.352  80.337  30.250  1.00  0.00           O
ATOM   6864  C31 POPED 422      51.712  79.277  30.670  1.00  0.00           C
ATOM   6865  O32 POPED 422      51.032  78.527  29.980  1.00  0.00           O
ATOM   6866  C32 POPED 422      51.872  79.177  32.180  1.00  0.00           C
ATOM   6869  C23 POPED 422      51.542  83.667  34.240  1.00  0.00           C
ATOM   6872  C24 POPED 422      52.582  84.137  35.270  1.00  0.00           C
ATOM   6875  C25 POPED 422      52.952  83.067  36.300  1.00  0.00           C
ATOM   6878  C26 POPED 422      53.892  83.567  37.410  1.00  0.00           C
ATOM   6881  C27 POPED 422      54.352  82.447  38.370  1.00  0.00           C
ATOM   6884  C28 POPED 422      55.152  82.987  39.580  1.00  0.00           C
ATOM   6887  C29 POPED 422      55.952  81.917  40.270  1.00  0.00           C
ATOM   6889 0C21 POPED 422      56.412  81.927  41.530  1.00  0.00           C
ATOM   6891 1C21 POPED 422      56.212  83.007  42.570  1.00  0.00           C
ATOM   6894 2C21 POPED 422      55.832  82.407  43.930  1.00  0.00           C
ATOM   6897 3C21 POPED 422      55.912  83.427  45.070  1.00  0.00           C
ATOM   6900 4C21 POPED 422      55.572  82.837  46.450  1.00  0.00           C
ATOM   6903 5C21 POPED 422      56.682  81.947  47.010  1.00  0.00           C
ATOM   6906 6C21 POPED 422      56.252  81.167  48.270  1.00  0.00           C
ATOM   6909 7C21 POPED 422      57.402  80.357  48.880  1.00  0.00           C
ATOM   6912 8C21 POPED 422      57.042  79.667  50.190  1.00  0.00           C
ATOM   6916  C33 POPED 422      50.532  78.737  32.780  1.00  0.00           C
ATOM   6919  C34 POPED 422      50.542  78.517  34.290  1.00  0.00           C
ATOM   6922  C35 POPED 422      50.792  79.747  35.160  1.00  0.00           C
ATOM   6925  C36 POPED 422      50.332  79.457  36.600  1.00  0.00           C
ATOM   6928  C37 POPED 422      50.282  80.707  37.490  1.00  0.00           C
ATOM   6931  C38 POPED 422      49.482  80.497  38.790  1.00  0.00           C
ATOM   6934  C39 POPED 422      50.082  79.467  39.760  1.00  0.00           C
ATOM   6937 0C31 POPED 422      51.482  79.867  40.250  1.00  0.00           C
ATOM   6940 1C31 POPED 422      51.972  78.987  41.410  1.00  0.00           C
ATOM   6943 2C31 POPED 422      53.422  79.307  41.800  1.00  0.00           C
ATOM   6946 3C31 POPED 422      53.812  78.737  43.170  1.00  0.00           C
ATOM   6949 4C31 POPED 422      55.332  78.657  43.360  1.00  0.00           C
ATOM   6952 5C31 POPED 422      55.762  78.507  44.820  1.00  0.00           C
ATOM   6955 6C31 POPED 422      57.272  78.287  44.960  1.00  0.00           C
ATOM   6959  NH3 POPEE 423      62.442  15.857  28.970  1.00  0.00           N
ATOM   6963  C12 POPEE 423      61.332  16.807  28.650  1.00  0.00           C
ATOM   6966  C11 POPEE 423      60.532  17.267  29.900  1.00  0.00           C
ATOM   6969  P   POPEE 423      61.232  19.627  30.670  1.00  0.00           P
ATOM   6970  O13 POPEE 423      61.402  19.877  29.230  1.00  0.00           O
ATOM   6971  O14 POPEE 423      59.992  20.187  31.250  1.00  0.00           O
ATOM   6972  O11 POPEE 423      62.462  20.257  31.430  1.00  0.00           O
ATOM   6973  O12 POPEE 423      61.292  18.047  30.860  1.00  0.00           O
ATOM   6974  C1  POPEE 423      62.912  19.947  32.740  1.00  0.00           C
ATOM   6977  C2  POPEE 423      62.832  21.217  33.650  1.00  0.00           C
ATOM   6979  O21 POPEE 423      63.602  21.247  34.870  1.00  0.00           O
ATOM   6980  C21 POPEE 423      64.192  20.197  35.390  1.00  0.00           C
ATOM   6981  O22 POPEE 423      64.222  19.067  34.930  1.00  0.00           O
ATOM   6982  C22 POPEE 423      64.812  20.557  36.740  1.00  0.00           C
ATOM   6985  C3  POPEE 423      61.372  21.607  33.990  1.00  0.00           C
ATOM   6988  O31 POPEE 423      60.762  20.567  34.790  1.00  0.00           O
ATOM   6989  C31 POPEE 423      60.872  20.717  36.100  1.00  0.00           C
ATOM   6990  O32 POPEE 423      61.062  21.757  36.700  1.00  0.00           O
ATOM   6991  C32 POPEE 423      60.892  19.317  36.720  1.00  0.00           C
ATOM   6994  C23 POPEE 423      65.432  19.297  37.400  1.00  0.00           C
ATOM   6997  C24 POPEE 423      65.852  19.507  38.860  1.00  0.00           C
ATOM   7000  C25 POPEE 423      66.512  18.247  39.440  1.00  0.00           C
ATOM   7003  C26 POPEE 423      66.912  18.337  40.910  1.00  0.00           C
ATOM   7006  C27 POPEE 423      67.712  17.087  41.320  1.00  0.00           C
ATOM   7009  C28 POPEE 423      67.922  16.937  42.840  1.00  0.00           C
ATOM   7012  C29 POPEE 423      68.602  18.127  43.460  1.00  0.00           C
ATOM   7014 0C21 POPEE 423      68.512  18.467  44.750  1.00  0.00           C
ATOM   7016 1C21 POPEE 423      67.752  17.667  45.770  1.00  0.00           C
ATOM   7019 2C21 POPEE 423      67.652  18.307  47.160  1.00  0.00           C
ATOM   7022 3C21 POPEE 423      66.562  19.387  47.270  1.00  0.00           C
ATOM   7025 4C21 POPEE 423      66.382  19.827  48.730  1.00  0.00           C
ATOM   7028 5C21 POPEE 423      65.282  20.857  48.990  1.00  0.00           C
ATOM   7031 6C21 POPEE 423      65.162  21.157  50.500  1.00  0.00           C
ATOM   7034 7C21 POPEE 423      64.202  22.307  50.820  1.00  0.00           C
ATOM   7037 8C21 POPEE 423      64.122  22.607  52.320  1.00  0.00           C
ATOM   7041  C33 POPEE 423      60.752  19.317  38.250  1.00  0.00           C
ATOM   7044  C34 POPEE 423      60.862  17.907  38.830  1.00  0.00           C
ATOM   7047  C35 POPEE 423      60.632  17.867  40.350  1.00  0.00           C
ATOM   7050  C36 POPEE 423      61.862  18.297  41.160  1.00  0.00           C
ATOM   7053  C37 POPEE 423      61.572  18.367  42.670  1.00  0.00           C
ATOM   7056  C38 POPEE 423      62.832  18.647  43.510  1.00  0.00           C
ATOM   7059  C39 POPEE 423      63.692  17.397  43.750  1.00  0.00           C
ATOM   7062 0C31 POPEE 423      63.602  16.867  45.190  1.00  0.00           C
ATOM   7065 1C31 POPEE 423      64.512  15.657  45.430  1.00  0.00           C
ATOM   7068 2C31 POPEE 423      64.952  15.467  46.900  1.00  0.00           C
ATOM   7071 3C31 POPEE 423      63.912  14.747  47.770  1.00  0.00           C
ATOM   7074 4C31 POPEE 423      64.392  14.587  49.220  1.00  0.00           C
ATOM   7077 5C31 POPEE 423      63.462  13.717  50.070  1.00  0.00           C
ATOM   7080 6C31 POPEE 423      63.932  13.537  51.520  1.00  0.00           C
ATOM   7084  NH3 POPEF 424     128.252 124.937  26.670  1.00  0.00           N
ATOM   7088  C12 POPEF 424     127.962 123.507  26.300  1.00  0.00           C
ATOM   7091  C11 POPEF 424     126.712 123.367  25.430  1.00  0.00           C
ATOM   7094  P   POPEF 424     124.362 124.467  25.480  1.00  0.00           P
ATOM   7095  O13 POPEF 424     124.062 123.807  24.180  1.00  0.00           O
ATOM   7096  O14 POPEF 424     124.562 125.937  25.440  1.00  0.00           O
ATOM   7097  O11 POPEF 424     123.142 124.227  26.450  1.00  0.00           O
ATOM   7098  O12 POPEF 424     125.582 123.777  26.190  1.00  0.00           O
ATOM   7099  C1  POPEF 424     123.252 123.497  27.670  1.00  0.00           C
ATOM   7102  C2  POPEF 424     123.572 124.447  28.870  1.00  0.00           C
ATOM   7104  O21 POPEF 424     123.192 123.817  30.100  1.00  0.00           O
ATOM   7105  C21 POPEF 424     121.982 123.917  30.560  1.00  0.00           C
ATOM   7106  O22 POPEF 424     120.982 124.307  29.970  1.00  0.00           O
ATOM   7107  C22 POPEF 424     122.032 123.517  32.040  1.00  0.00           C
ATOM   7110  C3  POPEF 424     122.982 125.877  28.630  1.00  0.00           C
ATOM   7113  O31 POPEF 424     122.792 126.767  29.750  1.00  0.00           O
ATOM   7114  C31 POPEF 424     123.782 126.987  30.600  1.00  0.00           C
ATOM   7115  O32 POPEF 424     124.812 126.337  30.720  1.00  0.00           O
ATOM   7116  C32 POPEF 424     123.422 128.187  31.470  1.00  0.00           C
ATOM   7119  C23 POPEF 424     121.522 124.697  32.900  1.00  0.00           C
ATOM   7122  C24 POPEF 424     122.012 124.637  34.350  1.00  0.00           C
ATOM   7125  C25 POPEF 424     121.502 123.427  35.150  1.00  0.00           C
ATOM   7128  C26 POPEF 424     119.992 123.167  35.040  1.00  0.00           C
ATOM   7131  C27 POPEF 424     119.502 122.117  36.050  1.00  0.00           C
ATOM   7134  C28 POPEF 424     119.052 122.707  37.400  1.00  0.00           C
ATOM   7137  C29 POPEF 424     117.852 123.597  37.250  1.00  0.00           C
ATOM   7139 0C21 POPEF 424     117.052 124.037  38.240  1.00  0.00           C
ATOM   7141 1C21 POPEF 424     117.202 123.767  39.710  1.00  0.00           C
ATOM   7144 2C21 POPEF 424     115.992 122.987  40.250  1.00  0.00           C
ATOM   7147 3C21 POPEF 424     115.712 123.237  41.740  1.00  0.00           C
ATOM   7150 4C21 POPEF 424     116.812 122.767  42.700  1.00  0.00           C
ATOM   7153 5C21 POPEF 424     116.302 122.817  44.150  1.00  0.00           C
ATOM   7156 6C21 POPEF 424     117.312 122.277  45.170  1.00  0.00           C
ATOM   7159 7C21 POPEF 424     116.692 122.107  46.570  1.00  0.00           C
ATOM   7162 8C21 POPEF 424     117.692 121.637  47.620  1.00  0.00           C
ATOM   7166  C33 POPEF 424     123.882 127.977  32.930  1.00  0.00           C
ATOM   7169  C34 POPEF 424     123.632 129.217  33.800  1.00  0.00           C
ATOM   7172  C35 POPEF 424     123.592 128.887  35.300  1.00  0.00           C
ATOM   7175  C36 POPEF 424     124.972 128.567  35.910  1.00  0.00           C
ATOM   7178  C37 POPEF 424     124.862 128.277  37.410  1.00  0.00           C
ATOM   7181  C38 POPEF 424     126.222 128.127  38.110  1.00  0.00           C
ATOM   7184  C39 POPEF 424     126.112 128.107  39.640  1.00  0.00           C
ATOM   7187 0C31 POPEF 424     125.472 126.827  40.230  1.00  0.00           C
ATOM   7190 1C31 POPEF 424     125.342 126.937  41.750  1.00  0.00           C
ATOM   7193 2C31 POPEF 424     124.832 125.667  42.450  1.00  0.00           C
ATOM   7196 3C31 POPEF 424     125.762 124.447  42.290  1.00  0.00           C
ATOM   7199 4C31 POPEF 424     125.562 123.437  43.430  1.00  0.00           C
ATOM   7202 5C31 POPEF 424     126.152 122.047  43.160  1.00  0.00           C
ATOM   7205 6C31 POPEF 424     126.012 121.117  44.360  1.00  0.00           C
ATOM   7209  NH3 POPEG 425      57.382  78.277  28.980  1.00  0.00           N
ATOM   7213  C12 POPEG 425      58.732  77.777  29.450  1.00  0.00           C
ATOM   7216  C11 POPEG 425      59.622  77.407  28.250  1.00  0.00           C
ATOM   7219  P   POPEG 425      62.202  77.187  27.870  1.00  0.00           P
ATOM   7220  O13 POPEG 425      61.942  77.037  26.410  1.00  0.00           O
ATOM   7221  O14 POPEG 425      62.752  78.507  28.290  1.00  0.00           O
ATOM   7222  O11 POPEG 425      63.242  76.117  28.400  1.00  0.00           O
ATOM   7223  O12 POPEG 425      60.872  76.867  28.680  1.00  0.00           O
ATOM   7224  C1  POPEG 425      62.942  74.917  29.120  1.00  0.00           C
ATOM   7227  C2  POPEG 425      62.952  75.117  30.670  1.00  0.00           C
ATOM   7229  O21 POPEG 425      63.762  74.107  31.310  1.00  0.00           O
ATOM   7230  C21 POPEG 425      65.032  74.197  31.740  1.00  0.00           C
ATOM   7231  O22 POPEG 425      65.622  73.237  32.250  1.00  0.00           O
ATOM   7232  C22 POPEG 425      65.702  75.567  31.570  1.00  0.00           C
ATOM   7235  C3  POPEG 425      61.522  75.007  31.280  1.00  0.00           C
ATOM   7238  O31 POPEG 425      61.542  75.007  32.720  1.00  0.00           O
ATOM   7239  C31 POPEG 425      61.632  76.217  33.260  1.00  0.00           C
ATOM   7240  O32 POPEG 425      61.692  77.257  32.640  1.00  0.00           O
ATOM   7241  C32 POPEG 425      61.742  76.127  34.780  1.00  0.00           C
ATOM   7244  C23 POPEG 425      66.732  75.847  32.690  1.00  0.00           C
ATOM   7247  C24 POPEG 425      66.042  76.327  33.970  1.00  0.00           C
ATOM   7250  C25 POPEG 425      67.002  76.467  35.160  1.00  0.00           C
ATOM   7253  C26 POPEG 425      66.292  76.917  36.450  1.00  0.00           C
ATOM   7256  C27 POPEG 425      67.252  77.007  37.650  1.00  0.00           C
ATOM   7259  C28 POPEG 425      66.552  77.227  39.010  1.00  0.00           C
ATOM   7262  C29 POPEG 425      66.172  78.667  39.300  1.00  0.00           C
ATOM   7264 0C21 POPEG 425      66.662  79.397  40.320  1.00  0.00           C
ATOM   7266 1C21 POPEG 425      67.682  78.897  41.320  1.00  0.00           C
ATOM   7269 2C21 POPEG 425      68.332  80.007  42.170  1.00  0.00           C
ATOM   7272 3C21 POPEG 425      69.502  79.447  43.010  1.00  0.00           C
ATOM   7275 4C21 POPEG 425      70.112  80.477  43.960  1.00  0.00           C
ATOM   7278 5C21 POPEG 425      69.412  80.547  45.330  1.00  0.00           C
ATOM   7281 6C21 POPEG 425      70.052  81.577  46.260  1.00  0.00           C
ATOM   7284 7C21 POPEG 425      69.572  81.457  47.720  1.00  0.00           C
ATOM   7287 8C21 POPEG 425      70.212  82.487  48.640  1.00  0.00           C
ATOM   7291  C33 POPEG 425      61.002  74.927  35.390  1.00  0.00           C
ATOM   7294  C34 POPEG 425      61.072  74.907  36.920  1.00  0.00           C
ATOM   7297  C35 POPEG 425      62.442  74.477  37.470  1.00  0.00           C
ATOM   7300  C36 POPEG 425      62.562  72.967  37.650  1.00  0.00           C
ATOM   7303  C37 POPEG 425      63.952  72.547  38.130  1.00  0.00           C
ATOM   7306  C38 POPEG 425      63.952  71.777  39.450  1.00  0.00           C
ATOM   7309  C39 POPEG 425      63.712  72.697  40.640  1.00  0.00           C
ATOM   7312 0C31 POPEG 425      63.762  71.927  41.960  1.00  0.00           C
ATOM   7315 1C31 POPEG 425      64.012  72.827  43.170  1.00  0.00           C
ATOM   7318 2C31 POPEG 425      64.232  71.997  44.430  1.00  0.00           C
ATOM   7321 3C31 POPEG 425      64.602  72.837  45.660  1.00  0.00           C
ATOM   7324 4C31 POPEG 425      65.022  71.937  46.820  1.00  0.00           C
ATOM   7327 5C31 POPEG 425      65.322  72.717  48.100  1.00  0.00           C
ATOM   7330 6C31 POPEG 425      65.872  71.837  49.210  1.00  0.00           C
ATOM   7334  NH3 POPEH 426       9.652 112.847  28.650  1.00  0.00           N
ATOM   7338  C12 POPEH 426       8.892 114.117  28.370  1.00  0.00           C
ATOM   7341  C11 POPEH 426       7.622 113.767  27.600  1.00  0.00           C
ATOM   7344  P   POPEH 426       5.242 112.987  28.400  1.00  0.00           P
ATOM   7345  O13 POPEH 426       4.782 113.507  27.090  1.00  0.00           O
ATOM   7346  O14 POPEH 426       4.712 111.687  28.850  1.00  0.00           O
ATOM   7347  O11 POPEH 426       5.022 114.137  29.490  1.00  0.00           O
ATOM   7348  O12 POPEH 426       6.822 112.897  28.410  1.00  0.00           O
ATOM   7349  C1  POPEH 426       4.542 115.407  29.030  1.00  0.00           C
ATOM   7352  C2  POPEH 426       4.552 116.517  30.120  1.00  0.00           C
ATOM   7354  O21 POPEH 426       3.682 116.187  31.220  1.00  0.00           O
ATOM   7355  C21 POPEH 426       4.272 115.437  32.140  1.00  0.00           C
ATOM   7356  O22 POPEH 426       5.452 115.157  32.180  1.00  0.00           O
ATOM   7357  C22 POPEH 426       3.242 114.947  33.150  1.00  0.00           C
ATOM   7360  C3  POPEH 426       4.132 117.887  29.510  1.00  0.00           C
ATOM   7363  O31 POPEH 426       4.392 118.957  30.440  1.00  0.00           O
ATOM   7364  C31 POPEH 426       3.992 120.157  29.960  1.00  0.00           C
ATOM   7365  O32 POPEH 426       3.412 120.307  28.900  1.00  0.00           O
ATOM   7366  C32 POPEH 426       4.332 121.277  30.950  1.00  0.00           C
ATOM   7369  C23 POPEH 426       3.672 115.177  34.630  1.00  0.00           C
ATOM   7372  C24 POPEH 426       2.522 114.917  35.630  1.00  0.00           C
ATOM   7375  C25 POPEH 426       2.832 115.327  37.060  1.00  0.00           C
ATOM   7378  C26 POPEH 426       1.682 115.047  38.040  1.00  0.00           C
ATOM   7381  C27 POPEH 426       2.222 114.867  39.460  1.00  0.00           C
ATOM   7384  C28 POPEH 426       1.132 114.887  40.550  1.00  0.00           C
ATOM   7387  C29 POPEH 426       1.652 114.297  41.830  1.00  0.00           C
ATOM   7389 0C21 POPEH 426       1.342 114.667  43.090  1.00  0.00           C
ATOM   7391 1C21 POPEH 426       0.352 115.727  43.520  1.00  0.00           C
ATOM   7394 2C21 POPEH 426       1.052 116.907  44.220  1.00  0.00           C
ATOM   7397 3C21 POPEH 426       0.062 117.827  44.960  1.00  0.00           C
ATOM   7400 4C21 POPEH 426       0.712 119.077  45.570  1.00  0.00           C
ATOM   7403 5C21 POPEH 426       1.872 118.767  46.530  1.00  0.00           C
ATOM   7406 6C21 POPEH 426       2.372 119.997  47.290  1.00  0.00           C
ATOM   7409 7C21 POPEH 426       3.832 120.357  46.960  1.00  0.00           C
ATOM   7412 8C21 POPEH 426       4.332 121.587  47.720  1.00  0.00           C
ATOM   7416  C33 POPEH 426       3.782 120.997  32.370  1.00  0.00           C
ATOM   7419  C34 POPEH 426       4.292 121.987  33.430  1.00  0.00           C
ATOM   7422  C35 POPEH 426       3.982 121.457  34.840  1.00  0.00           C
ATOM   7425  C36 POPEH 426       4.862 122.097  35.920  1.00  0.00           C
ATOM   7428  C37 POPEH 426       4.462 121.587  37.310  1.00  0.00           C
ATOM   7431  C38 POPEH 426       5.362 122.097  38.450  1.00  0.00           C
ATOM   7434  C39 POPEH 426       6.412 121.087  38.940  1.00  0.00           C
ATOM   7437 0C31 POPEH 426       7.822 121.277  38.340  1.00  0.00           C
ATOM   7440 1C31 POPEH 426       8.872 120.467  39.130  1.00  0.00           C
ATOM   7443 2C31 POPEH 426      10.302 120.957  38.890  1.00  0.00           C
ATOM   7446 3C31 POPEH 426      11.292 120.427  39.930  1.00  0.00           C
ATOM   7449 4C31 POPEH 426      11.762 118.987  39.690  1.00  0.00           C
ATOM   7452 5C31 POPEH 426      12.662 118.467  40.820  1.00  0.00           C
ATOM   7455 6C31 POPEH 426      13.762 117.507  40.350  1.00  0.00           C
ATOM   7459  NH3 POPEI 427      61.972   7.277  28.240  1.00  0.00           N
ATOM   7463  C12 POPEI 427      61.862   8.767  28.060  1.00  0.00           C
ATOM   7466  C11 POPEI 427      62.032   9.517  29.390  1.00  0.00           C
ATOM   7469  P   POPEI 427      60.892  11.877  29.020  1.00  0.00           P
ATOM   7470  O13 POPEI 427      61.362  13.277  28.980  1.00  0.00           O
ATOM   7471  O14 POPEI 427      60.002  11.417  27.930  1.00  0.00           O
ATOM   7472  O11 POPEI 427      60.102  11.587  30.360  1.00  0.00           O
ATOM   7473  O12 POPEI 427      62.132  10.907  29.140  1.00  0.00           O
ATOM   7474  C1  POPEI 427      58.702  11.887  30.440  1.00  0.00           C
ATOM   7477  C2  POPEI 427      58.482  12.837  31.630  1.00  0.00           C
ATOM   7479  O21 POPEI 427      57.102  12.747  32.030  1.00  0.00           O
ATOM   7480  C21 POPEI 427      56.862  12.987  33.300  1.00  0.00           C
ATOM   7481  O22 POPEI 427      57.682  13.177  34.180  1.00  0.00           O
ATOM   7482  C22 POPEI 427      55.362  12.817  33.530  1.00  0.00           C
ATOM   7485  C3  POPEI 427      58.842  14.287  31.220  1.00  0.00           C
ATOM   7488  O31 POPEI 427      59.092  15.117  32.370  1.00  0.00           O
ATOM   7489  C31 POPEI 427      60.302  14.937  32.910  1.00  0.00           C
ATOM   7490  O32 POPEI 427      61.152  14.177  32.480  1.00  0.00           O
ATOM   7491  C32 POPEI 427      60.482  15.837  34.120  1.00  0.00           C
ATOM   7494  C23 POPEI 427      54.802  13.677  34.690  1.00  0.00           C
ATOM   7497  C24 POPEI 427      53.492  13.117  35.250  1.00  0.00           C
ATOM   7500  C25 POPEI 427      52.852  14.007  36.330  1.00  0.00           C
ATOM   7503  C26 POPEI 427      53.482  13.877  37.730  1.00  0.00           C
ATOM   7506  C27 POPEI 427      53.082  12.597  38.470  1.00  0.00           C
ATOM   7509  C28 POPEI 427      53.672  12.477  39.890  1.00  0.00           C
ATOM   7512  C29 POPEI 427      53.092  13.477  40.860  1.00  0.00           C
ATOM   7514 0C21 POPEI 427      52.542  13.207  42.060  1.00  0.00           C
ATOM   7516 1C21 POPEI 427      52.352  11.837  42.660  1.00  0.00           C
ATOM   7519 2C21 POPEI 427      51.422  11.857  43.890  1.00  0.00           C
ATOM   7522 3C21 POPEI 427      50.992  10.447  44.360  1.00  0.00           C
ATOM   7525 4C21 POPEI 427      52.142   9.627  44.970  1.00  0.00           C
ATOM   7528 5C21 POPEI 427      51.662   8.247  45.430  1.00  0.00           C
ATOM   7531 6C21 POPEI 427      52.812   7.337  45.900  1.00  0.00           C
ATOM   7534 7C21 POPEI 427      52.372   5.867  46.040  1.00  0.00           C
ATOM   7537 8C21 POPEI 427      53.492   4.937  46.490  1.00  0.00           C
ATOM   7541  C33 POPEI 427      61.382  15.207  35.200  1.00  0.00           C
ATOM   7544  C34 POPEI 427      60.622  14.197  36.070  1.00  0.00           C
ATOM   7547  C35 POPEI 427      61.472  13.617  37.210  1.00  0.00           C
ATOM   7550  C36 POPEI 427      60.702  12.547  38.000  1.00  0.00           C
ATOM   7553  C37 POPEI 427      61.492  11.937  39.160  1.00  0.00           C
ATOM   7556  C38 POPEI 427      61.842  12.907  40.300  1.00  0.00           C
ATOM   7559  C39 POPEI 427      60.632  13.667  40.850  1.00  0.00           C
ATOM   7562 0C31 POPEI 427      60.852  14.237  42.260  1.00  0.00           C
ATOM   7565 1C31 POPEI 427      60.682  13.167  43.350  1.00  0.00           C
ATOM   7568 2C31 POPEI 427      60.752  13.747  44.770  1.00  0.00           C
ATOM   7571 3C31 POPEI 427      60.542  12.687  45.870  1.00  0.00           C
ATOM   7574 4C31 POPEI 427      61.672  11.657  45.940  1.00  0.00           C
ATOM   7577 5C31 POPEI 427      61.462  10.647  47.080  1.00  0.00           C
ATOM   7580 6C31 POPEI 427      62.612   9.647  47.230  1.00  0.00           C
ATOM   7584  NH3 POPEJ 428     122.352  47.197  67.110  1.00  0.00           N
ATOM   7588  C12 POPEJ 428     122.392  48.377  68.030  1.00  0.00           C
ATOM   7591  C11 POPEJ 428     120.982  48.937  68.350  1.00  0.00           C
ATOM   7594  P   POPEJ 428     119.082  48.457  66.580  1.00  0.00           P
ATOM   7595  O13 POPEJ 428     119.732  47.337  65.860  1.00  0.00           O
ATOM   7596  O14 POPEJ 428     118.142  48.097  67.670  1.00  0.00           O
ATOM   7597  O11 POPEJ 428     118.382  49.447  65.540  1.00  0.00           O
ATOM   7598  O12 POPEJ 428     120.242  49.327  67.190  1.00  0.00           O
ATOM   7599  C1  POPEJ 428     119.112  50.587  65.050  1.00  0.00           C
ATOM   7602  C2  POPEJ 428     118.312  51.397  63.990  1.00  0.00           C
ATOM   7604  O21 POPEJ 428     118.042  50.627  62.810  1.00  0.00           O
ATOM   7605  C21 POPEJ 428     116.952  51.007  62.150  1.00  0.00           C
ATOM   7606  O22 POPEJ 428     116.152  51.847  62.510  1.00  0.00           O
ATOM   7607  C22 POPEJ 428     116.782  50.137  60.900  1.00  0.00           C
ATOM   7610  C3  POPEJ 428     119.002  52.767  63.620  1.00  0.00           C
ATOM   7613  O31 POPEJ 428     118.162  53.637  62.820  1.00  0.00           O
ATOM   7614  C31 POPEJ 428     118.802  54.687  62.270  1.00  0.00           C
ATOM   7615  O32 POPEJ 428     119.972  54.947  62.410  1.00  0.00           O
ATOM   7616  C32 POPEJ 428     117.822  55.517  61.430  1.00  0.00           C
ATOM   7619  C23 POPEJ 428     115.462  50.387  60.120  1.00  0.00           C
ATOM   7622  C24 POPEJ 428     115.592  50.727  58.630  1.00  0.00           C
ATOM   7625  C25 POPEJ 428     115.562  52.227  58.290  1.00  0.00           C
ATOM   7628  C26 POPEJ 428     115.562  52.467  56.770  1.00  0.00           C
ATOM   7631  C27 POPEJ 428     115.482  53.947  56.340  1.00  0.00           C
ATOM   7634  C28 POPEJ 428     115.602  54.157  54.810  1.00  0.00           C
ATOM   7637  C29 POPEJ 428     114.382  53.707  54.030  1.00  0.00           C
ATOM   7639 0C21 POPEJ 428     113.842  54.317  52.960  1.00  0.00           C
ATOM   7641 1C21 POPEJ 428     114.322  55.587  52.300  1.00  0.00           C
ATOM   7644 2C21 POPEJ 428     115.282  55.347  51.110  1.00  0.00           C
ATOM   7647 3C21 POPEJ 428     114.612  54.827  49.830  1.00  0.00           C
ATOM   7650 4C21 POPEJ 428     115.612  54.697  48.680  1.00  0.00           C
ATOM   7653 5C21 POPEJ 428     114.972  54.487  47.300  1.00  0.00           C
ATOM   7656 6C21 POPEJ 428     114.302  53.117  47.110  1.00  0.00           C
ATOM   7659 7C21 POPEJ 428     113.812  52.907  45.670  1.00  0.00           C
ATOM   7662 8C21 POPEJ 428     113.122  51.567  45.450  1.00  0.00           C
ATOM   7666  C33 POPEJ 428     118.452  56.117  60.150  1.00  0.00           C
ATOM   7669  C34 POPEJ 428     118.402  55.207  58.900  1.00  0.00           C
ATOM   7672  C35 POPEJ 428     119.242  53.937  59.040  1.00  0.00           C
ATOM   7675  C36 POPEJ 428     119.302  53.097  57.750  1.00  0.00           C
ATOM   7678  C37 POPEJ 428     119.402  51.607  58.080  1.00  0.00           C
ATOM   7681  C38 POPEJ 428     119.442  50.657  56.870  1.00  0.00           C
ATOM   7684  C39 POPEJ 428     119.502  49.207  57.360  1.00  0.00           C
ATOM   7687 0C31 POPEJ 428     119.632  48.167  56.240  1.00  0.00           C
ATOM   7690 1C31 POPEJ 428     119.632  46.737  56.800  1.00  0.00           C
ATOM   7693 2C31 POPEJ 428     119.442  45.637  55.750  1.00  0.00           C
ATOM   7696 3C31 POPEJ 428     120.562  45.587  54.700  1.00  0.00           C
ATOM   7699 4C31 POPEJ 428     120.372  44.427  53.710  1.00  0.00           C
ATOM   7702 5C31 POPEJ 428     121.482  44.367  52.660  1.00  0.00           C
ATOM   7705 6C31 POPEJ 428     121.292  43.227  51.660  1.00  0.00           C
ATOM   7709  NH3 POPEK 429      82.792  60.287  32.990  1.00  0.00           N
ATOM   7713  C12 POPEK 429      81.432  60.197  33.630  1.00  0.00           C
ATOM   7716  C11 POPEK 429      80.352  59.857  32.580  1.00  0.00           C
ATOM   7719  P   POPEK 429      78.682  58.257  33.820  1.00  0.00           P
ATOM   7720  O13 POPEK 429      77.742  57.457  33.000  1.00  0.00           O
ATOM   7721  O14 POPEK 429      79.912  57.547  34.210  1.00  0.00           O
ATOM   7722  O11 POPEK 429      77.852  58.627  35.110  1.00  0.00           O
ATOM   7723  O12 POPEK 429      79.072  59.637  33.160  1.00  0.00           O
ATOM   7724  C1  POPEK 429      78.492  59.147  36.280  1.00  0.00           C
ATOM   7727  C2  POPEK 429      78.212  60.647  36.500  1.00  0.00           C
ATOM   7729  O21 POPEK 429      78.712  60.997  37.800  1.00  0.00           O
ATOM   7730  C21 POPEK 429      80.012  61.127  37.910  1.00  0.00           C
ATOM   7731  O22 POPEK 429      80.822  61.187  37.000  1.00  0.00           O
ATOM   7732  C22 POPEK 429      80.382  60.807  39.360  1.00  0.00           C
ATOM   7735  C3  POPEK 429      76.692  61.017  36.430  1.00  0.00           C
ATOM   7738  O31 POPEK 429      75.972  60.777  37.660  1.00  0.00           O
ATOM   7739  C31 POPEK 429      75.242  59.697  37.800  1.00  0.00           C
ATOM   7740  O32 POPEK 429      75.222  58.717  37.070  1.00  0.00           O
ATOM   7741  C32 POPEK 429      74.472  59.817  39.120  1.00  0.00           C
ATOM   7744  C23 POPEK 429      81.102  61.897  40.180  1.00  0.00           C
ATOM   7747  C24 POPEK 429      81.872  61.257  41.360  1.00  0.00           C
ATOM   7750  C25 POPEK 429      81.012  60.457  42.360  1.00  0.00           C
ATOM   7753  C26 POPEK 429      81.852  59.677  43.380  1.00  0.00           C
ATOM   7756  C27 POPEK 429      81.002  58.787  44.310  1.00  0.00           C
ATOM   7759  C28 POPEK 429      81.812  58.117  45.430  1.00  0.00           C
ATOM   7762  C29 POPEK 429      82.672  56.967  44.940  1.00  0.00           C
ATOM   7764 0C21 POPEK 429      82.712  55.717  45.440  1.00  0.00           C
ATOM   7766 1C21 POPEK 429      81.902  55.167  46.580  1.00  0.00           C
ATOM   7769 2C21 POPEK 429      81.322  53.767  46.310  1.00  0.00           C
ATOM   7772 3C21 POPEK 429      80.442  53.287  47.480  1.00  0.00           C
ATOM   7775 4C21 POPEK 429      79.772  51.937  47.210  1.00  0.00           C
ATOM   7778 5C21 POPEK 429      78.852  51.497  48.360  1.00  0.00           C
ATOM   7781 6C21 POPEK 429      77.702  50.587  47.890  1.00  0.00           C
ATOM   7784 7C21 POPEK 429      76.752  50.217  49.030  1.00  0.00           C
ATOM   7787 8C21 POPEK 429      75.422  49.637  48.560  1.00  0.00           C
ATOM   7791  C33 POPEK 429      75.372  60.207  40.320  1.00  0.00           C
ATOM   7794  C34 POPEK 429      74.652  60.097  41.670  1.00  0.00           C
ATOM   7797  C35 POPEK 429      75.442  60.707  42.840  1.00  0.00           C
ATOM   7800  C36 POPEK 429      74.622  60.797  44.130  1.00  0.00           C
ATOM   7803  C37 POPEK 429      75.332  61.607  45.230  1.00  0.00           C
ATOM   7806  C38 POPEK 429      74.352  61.977  46.350  1.00  0.00           C
ATOM   7809  C39 POPEK 429      75.012  62.687  47.530  1.00  0.00           C
ATOM   7812 0C31 POPEK 429      74.012  62.847  48.680  1.00  0.00           C
ATOM   7815 1C31 POPEK 429      74.562  63.577  49.910  1.00  0.00           C
ATOM   7818 2C31 POPEK 429      73.642  63.397  51.130  1.00  0.00           C
ATOM   7821 3C31 POPEK 429      73.902  62.087  51.900  1.00  0.00           C
ATOM   7824 4C31 POPEK 429      75.042  62.207  52.920  1.00  0.00           C
ATOM   7827 5C31 POPEK 429      75.422  60.857  53.540  1.00  0.00           C
ATOM   7830 6C31 POPEK 429      76.472  60.957  54.640  1.00  0.00           C
ATOM   7834  NH3 POPEL 430      -3.102  80.557  28.610  1.00  0.00           N
ATOM   7838  C12 POPEL 430      -2.012  79.667  28.080  1.00  0.00           C
ATOM   7841  C11 POPEL 430      -1.612  78.597  29.110  1.00  0.00           C
ATOM   7844  P   POPEL 430      -0.032  76.577  29.390  1.00  0.00           P
ATOM   7845  O13 POPEL 430      -1.012  75.987  30.330  1.00  0.00           O
ATOM   7846  O14 POPEL 430       0.712  75.637  28.520  1.00  0.00           O
ATOM   7847  O11 POPEL 430       0.962  77.467  30.210  1.00  0.00           O
ATOM   7848  O12 POPEL 430      -0.732  77.667  28.480  1.00  0.00           O
ATOM   7849  C1  POPEL 430       2.112  76.907  30.850  1.00  0.00           C
ATOM   7852  C2  POPEL 430       1.912  76.777  32.390  1.00  0.00           C
ATOM   7854  O21 POPEL 430       3.182  76.797  33.060  1.00  0.00           O
ATOM   7855  C21 POPEL 430       4.042  75.837  32.740  1.00  0.00           C
ATOM   7856  O22 POPEL 430       3.792  74.857  32.060  1.00  0.00           O
ATOM   7857  C22 POPEL 430       5.382  76.117  33.420  1.00  0.00           C
ATOM   7860  C3  POPEL 430       1.012  75.597  32.840  1.00  0.00           C
ATOM   7863  O31 POPEL 430       0.952  75.457  34.280  1.00  0.00           O
ATOM   7864  C31 POPEL 430       1.682  74.517  34.830  1.00  0.00           C
ATOM   7865  O32 POPEL 430       2.462  73.757  34.270  1.00  0.00           O
ATOM   7866  C32 POPEL 430       1.392  74.437  36.330  1.00  0.00           C
ATOM   7869  C23 POPEL 430       5.532  75.357  34.770  1.00  0.00           C
ATOM   7872  C24 POPEL 430       6.732  75.837  35.610  1.00  0.00           C
ATOM   7875  C25 POPEL 430       7.182  74.807  36.660  1.00  0.00           C
ATOM   7878  C26 POPEL 430       8.512  75.197  37.340  1.00  0.00           C
ATOM   7881  C27 POPEL 430       9.202  74.027  38.070  1.00  0.00           C
ATOM   7884  C28 POPEL 430      10.302  74.507  39.030  1.00  0.00           C
ATOM   7887  C29 POPEL 430      11.232  73.417  39.480  1.00  0.00           C
ATOM   7889 0C21 POPEL 430      11.312  72.867  40.710  1.00  0.00           C
ATOM   7891 1C21 POPEL 430      10.432  73.177  41.900  1.00  0.00           C
ATOM   7894 2C21 POPEL 430      10.112  71.917  42.730  1.00  0.00           C
ATOM   7897 3C21 POPEL 430      11.312  71.357  43.510  1.00  0.00           C
ATOM   7900 4C21 POPEL 430      10.912  70.257  44.490  1.00  0.00           C
ATOM   7903 5C21 POPEL 430      12.062  69.807  45.410  1.00  0.00           C
ATOM   7906 6C21 POPEL 430      11.602  68.777  46.450  1.00  0.00           C
ATOM   7909 7C21 POPEL 430      12.712  68.387  47.440  1.00  0.00           C
ATOM   7912 8C21 POPEL 430      12.252  67.397  48.500  1.00  0.00           C
ATOM   7916  C33 POPEL 430       1.612  73.007  36.880  1.00  0.00           C
ATOM   7919  C34 POPEL 430       1.912  72.967  38.380  1.00  0.00           C
ATOM   7922  C35 POPEL 430       3.282  73.587  38.720  1.00  0.00           C
ATOM   7925  C36 POPEL 430       3.692  73.317  40.170  1.00  0.00           C
ATOM   7928  C37 POPEL 430       5.092  73.867  40.500  1.00  0.00           C
ATOM   7931  C38 POPEL 430       5.542  73.557  41.940  1.00  0.00           C
ATOM   7934  C39 POPEL 430       5.752  72.057  42.190  1.00  0.00           C
ATOM   7937 0C31 POPEL 430       6.142  71.747  43.640  1.00  0.00           C
ATOM   7940 1C31 POPEL 430       6.592  70.287  43.820  1.00  0.00           C
ATOM   7943 2C31 POPEL 430       6.612  69.847  45.290  1.00  0.00           C
ATOM   7946 3C31 POPEL 430       5.292  69.207  45.720  1.00  0.00           C
ATOM   7949 4C31 POPEL 430       5.282  68.797  47.200  1.00  0.00           C
ATOM   7952 5C31 POPEL 430       4.032  68.007  47.580  1.00  0.00           C
ATOM   7955 6C31 POPEL 430       3.982  67.627  49.060  1.00  0.00           C
ATOM   7959  NH3 POPEM 431      36.432  24.487  27.230  1.00  0.00           N
ATOM   7963  C12 POPEM 431      36.162  24.077  25.810  1.00  0.00           C
ATOM   7966  C11 POPEM 431      35.982  25.257  24.830  1.00  0.00           C
ATOM   7969  P   POPEM 431      38.072  26.867  25.130  1.00  0.00           P
ATOM   7970  O13 POPEM 431      39.282  26.207  25.690  1.00  0.00           O
ATOM   7971  O14 POPEM 431      38.242  28.047  24.270  1.00  0.00           O
ATOM   7972  O11 POPEM 431      37.112  27.217  26.360  1.00  0.00           O
ATOM   7973  O12 POPEM 431      37.232  25.777  24.390  1.00  0.00           O
ATOM   7974  C1  POPEM 431      37.472  28.277  27.250  1.00  0.00           C
ATOM   7977  C2  POPEM 431      38.212  27.707  28.480  1.00  0.00           C
ATOM   7979  O21 POPEM 431      37.242  27.327  29.480  1.00  0.00           O
ATOM   7980  C21 POPEM 431      37.692  26.507  30.410  1.00  0.00           C
ATOM   7981  O22 POPEM 431      38.722  25.857  30.370  1.00  0.00           O
ATOM   7982  C22 POPEM 431      36.802  26.627  31.660  1.00  0.00           C
ATOM   7985  C3  POPEM 431      39.302  28.677  29.040  1.00  0.00           C
ATOM   7988  O31 POPEM 431      38.892  29.427  30.190  1.00  0.00           O
ATOM   7989  C31 POPEM 431      38.912  30.737  30.100  1.00  0.00           C
ATOM   7990  O32 POPEM 431      38.842  31.417  29.100  1.00  0.00           O
ATOM   7991  C32 POPEM 431      39.132  31.267  31.520  1.00  0.00           C
ATOM   7994  C23 POPEM 431      37.552  25.997  32.850  1.00  0.00           C
ATOM   7997  C24 POPEM 431      36.892  26.117  34.220  1.00  0.00           C
ATOM   8000  C25 POPEM 431      37.692  25.257  35.210  1.00  0.00           C
ATOM   8003  C26 POPEM 431      37.482  25.537  36.700  1.00  0.00           C
ATOM   8006  C27 POPEM 431      37.982  24.337  37.510  1.00  0.00           C
ATOM   8009  C28 POPEM 431      38.242  24.627  39.000  1.00  0.00           C
ATOM   8012  C29 POPEM 431      38.492  23.327  39.730  1.00  0.00           C
ATOM   8014 0C21 POPEM 431      39.522  22.997  40.530  1.00  0.00           C
ATOM   8016 1C21 POPEM 431      40.682  23.857  40.960  1.00  0.00           C
ATOM   8019 2C21 POPEM 431      40.812  23.887  42.500  1.00  0.00           C
ATOM   8022 3C21 POPEM 431      39.852  24.887  43.160  1.00  0.00           C
ATOM   8025 4C21 POPEM 431      39.852  24.777  44.690  1.00  0.00           C
ATOM   8028 5C21 POPEM 431      39.542  26.107  45.390  1.00  0.00           C
ATOM   8031 6C21 POPEM 431      40.652  27.147  45.180  1.00  0.00           C
ATOM   8034 7C21 POPEM 431      40.562  28.277  46.210  1.00  0.00           C
ATOM   8037 8C21 POPEM 431      41.792  29.187  46.240  1.00  0.00           C
ATOM   8041  C33 POPEM 431      37.952  30.927  32.470  1.00  0.00           C
ATOM   8044  C34 POPEM 431      38.242  31.227  33.950  1.00  0.00           C
ATOM   8047  C35 POPEM 431      37.082  30.867  34.890  1.00  0.00           C
ATOM   8050  C36 POPEM 431      37.412  30.857  36.390  1.00  0.00           C
ATOM   8053  C37 POPEM 431      36.172  30.507  37.250  1.00  0.00           C
ATOM   8056  C38 POPEM 431      36.192  31.207  38.620  1.00  0.00           C
ATOM   8059  C39 POPEM 431      35.802  32.687  38.520  1.00  0.00           C
ATOM   8062 0C31 POPEM 431      36.442  33.557  39.600  1.00  0.00           C
ATOM   8065 1C31 POPEM 431      36.092  35.037  39.410  1.00  0.00           C
ATOM   8068 2C31 POPEM 431      37.282  35.987  39.610  1.00  0.00           C
ATOM   8071 3C31 POPEM 431      36.912  37.417  39.210  1.00  0.00           C
ATOM   8074 4C31 POPEM 431      38.052  38.427  39.360  1.00  0.00           C
ATOM   8077 5C31 POPEM 431      37.602  39.857  39.020  1.00  0.00           C
ATOM   8080 6C31 POPEM 431      38.682  40.897  39.270  1.00  0.00           C
ATOM   8084  NH3 POPEN 432      31.842  85.437  68.900  1.00  0.00           N
ATOM   8088  C12 POPEN 432      31.432  85.297  70.350  1.00  0.00           C
ATOM   8091  C11 POPEN 432      29.912  85.467  70.550  1.00  0.00           C
ATOM   8094  P   POPEN 432      28.362  84.017  68.940  1.00  0.00           P
ATOM   8095  O13 POPEN 432      27.132  84.837  68.940  1.00  0.00           O
ATOM   8096  O14 POPEN 432      28.162  82.567  68.760  1.00  0.00           O
ATOM   8097  O11 POPEN 432      29.382  84.547  67.840  1.00  0.00           O
ATOM   8098  O12 POPEN 432      29.212  84.257  70.240  1.00  0.00           O
ATOM   8099  C1  POPEN 432      29.122  84.377  66.440  1.00  0.00           C
ATOM   8102  C2  POPEN 432      28.202  85.527  65.900  1.00  0.00           C
ATOM   8104  O21 POPEN 432      28.162  85.687  64.470  1.00  0.00           O
ATOM   8105  C21 POPEN 432      27.962  84.637  63.690  1.00  0.00           C
ATOM   8106  O22 POPEN 432      27.822  83.477  64.060  1.00  0.00           O
ATOM   8107  C22 POPEN 432      27.912  85.057  62.220  1.00  0.00           C
ATOM   8110  C3  POPEN 432      28.632  86.897  66.490  1.00  0.00           C
ATOM   8113  O31 POPEN 432      29.942  87.257  66.030  1.00  0.00           O
ATOM   8114  C31 POPEN 432      30.032  88.277  65.180  1.00  0.00           C
ATOM   8115  O32 POPEN 432      29.122  88.987  64.810  1.00  0.00           O
ATOM   8116  C32 POPEN 432      31.462  88.377  64.680  1.00  0.00           C
ATOM   8119  C23 POPEN 432      28.762  86.297  61.830  1.00  0.00           C
ATOM   8122  C24 POPEN 432      28.792  86.557  60.320  1.00  0.00           C
ATOM   8125  C25 POPEN 432      29.602  85.547  59.480  1.00  0.00           C
ATOM   8128  C26 POPEN 432      31.042  85.357  59.970  1.00  0.00           C
ATOM   8131  C27 POPEN 432      31.942  84.587  59.000  1.00  0.00           C
ATOM   8134  C28 POPEN 432      32.392  85.437  57.800  1.00  0.00           C
ATOM   8137  C29 POPEN 432      33.212  84.637  56.810  1.00  0.00           C
ATOM   8139 0C21 POPEN 432      32.692  83.947  55.790  1.00  0.00           C
ATOM   8141 1C21 POPEN 432      31.212  83.827  55.490  1.00  0.00           C
ATOM   8144 2C21 POPEN 432      30.812  82.527  54.780  1.00  0.00           C
ATOM   8147 3C21 POPEN 432      30.822  82.637  53.250  1.00  0.00           C
ATOM   8150 4C21 POPEN 432      32.202  82.897  52.640  1.00  0.00           C
ATOM   8153 5C21 POPEN 432      32.162  83.187  51.140  1.00  0.00           C
ATOM   8156 6C21 POPEN 432      31.702  82.007  50.280  1.00  0.00           C
ATOM   8159 7C21 POPEN 432      30.922  82.467  49.040  1.00  0.00           C
ATOM   8162 8C21 POPEN 432      30.492  81.307  48.150  1.00  0.00           C
ATOM   8166  C33 POPEN 432      31.652  89.577  63.730  1.00  0.00           C
ATOM   8169  C34 POPEN 432      33.092  89.627  63.210  1.00  0.00           C
ATOM   8172  C35 POPEN 432      33.412  88.617  62.100  1.00  0.00           C
ATOM   8175  C36 POPEN 432      32.892  89.037  60.720  1.00  0.00           C
ATOM   8178  C37 POPEN 432      33.872  88.657  59.610  1.00  0.00           C
ATOM   8181  C38 POPEN 432      33.462  89.197  58.230  1.00  0.00           C
ATOM   8184  C39 POPEN 432      34.532  88.997  57.140  1.00  0.00           C
ATOM   8187 0C31 POPEN 432      35.842  89.727  57.480  1.00  0.00           C
ATOM   8190 1C31 POPEN 432      36.842  89.787  56.330  1.00  0.00           C
ATOM   8193 2C31 POPEN 432      37.872  90.917  56.540  1.00  0.00           C
ATOM   8196 3C31 POPEN 432      38.832  91.097  55.370  1.00  0.00           C
ATOM   8199 4C31 POPEN 432      39.812  89.927  55.210  1.00  0.00           C
ATOM   8202 5C31 POPEN 432      40.912  90.217  54.190  1.00  0.00           C
ATOM   8205 6C31 POPEN 432      41.952  89.107  54.120  1.00  0.00           C
ATOM   8209  NH3 POPEO 433      45.002 115.847  70.960  1.00  0.00           N
ATOM   8213  C12 POPEO 433      43.662 116.367  70.530  1.00  0.00           C
ATOM   8216  C11 POPEO 433      43.712 116.897  69.080  1.00  0.00           C
ATOM   8219  P   POPEO 433      45.752 118.567  69.380  1.00  0.00           P
ATOM   8220  O13 POPEO 433      45.652 119.047  70.770  1.00  0.00           O
ATOM   8221  O14 POPEO 433      46.622 117.387  69.160  1.00  0.00           O
ATOM   8222  O11 POPEO 433      46.152 119.767  68.450  1.00  0.00           O
ATOM   8223  O12 POPEO 433      44.272 118.207  68.950  1.00  0.00           O
ATOM   8224  C1  POPEO 433      45.982 119.697  67.030  1.00  0.00           C
ATOM   8227  C2  POPEO 433      47.142 120.447  66.370  1.00  0.00           C
ATOM   8229  O21 POPEO 433      46.942 120.377  64.940  1.00  0.00           O
ATOM   8230  C21 POPEO 433      47.512 121.347  64.240  1.00  0.00           C
ATOM   8231  O22 POPEO 433      48.142 122.277  64.690  1.00  0.00           O
ATOM   8232  C22 POPEO 433      47.252 121.077  62.760  1.00  0.00           C
ATOM   8235  C3  POPEO 433      48.482 119.817  66.840  1.00  0.00           C
ATOM   8238  O31 POPEO 433      49.652 120.517  66.370  1.00  0.00           O
ATOM   8239  C31 POPEO 433      50.162 120.057  65.240  1.00  0.00           C
ATOM   8240  O32 POPEO 433      49.752 119.097  64.600  1.00  0.00           O
ATOM   8241  C32 POPEO 433      51.312 120.967  64.830  1.00  0.00           C
ATOM   8244  C23 POPEO 433      47.992 122.067  61.830  1.00  0.00           C
ATOM   8247  C24 POPEO 433      49.382 121.607  61.370  1.00  0.00           C
ATOM   8250  C25 POPEO 433      49.402 120.277  60.590  1.00  0.00           C
ATOM   8253  C26 POPEO 433      48.192 120.037  59.660  1.00  0.00           C
ATOM   8256  C27 POPEO 433      48.372 118.817  58.750  1.00  0.00           C
ATOM   8259  C28 POPEO 433      47.112 117.937  58.580  1.00  0.00           C
ATOM   8262  C29 POPEO 433      46.002 118.577  57.800  1.00  0.00           C
ATOM   8264 0C21 POPEO 433      45.122 117.927  57.010  1.00  0.00           C
ATOM   8266 1C21 POPEO 433      45.062 116.437  56.780  1.00  0.00           C
ATOM   8269 2C21 POPEO 433      43.652 115.827  56.980  1.00  0.00           C
ATOM   8272 3C21 POPEO 433      43.702 114.297  57.040  1.00  0.00           C
ATOM   8275 4C21 POPEO 433      42.312 113.647  57.180  1.00  0.00           C
ATOM   8278 5C21 POPEO 433      42.352 112.267  57.890  1.00  0.00           C
ATOM   8281 6C21 POPEO 433      43.192 111.197  57.170  1.00  0.00           C
ATOM   8284 7C21 POPEO 433      43.232 109.887  57.960  1.00  0.00           C
ATOM   8287 8C21 POPEO 433      43.972 108.747  57.260  1.00  0.00           C
ATOM   8291  C33 POPEO 433      52.122 120.437  63.640  1.00  0.00           C
ATOM   8294  C34 POPEO 433      52.912 121.547  62.950  1.00  0.00           C
ATOM   8297  C35 POPEO 433      53.452 121.097  61.590  1.00  0.00           C
ATOM   8300  C36 POPEO 433      53.932 122.247  60.710  1.00  0.00           C
ATOM   8303  C37 POPEO 433      52.802 123.177  60.240  1.00  0.00           C
ATOM   8306  C38 POPEO 433      53.302 124.267  59.270  1.00  0.00           C
ATOM   8309  C39 POPEO 433      53.602 123.727  57.860  1.00  0.00           C
ATOM   8312 0C31 POPEO 433      52.422 123.907  56.900  1.00  0.00           C
ATOM   8315 1C31 POPEO 433      52.682 123.277  55.530  1.00  0.00           C
ATOM   8318 2C31 POPEO 433      51.862 123.947  54.420  1.00  0.00           C
ATOM   8321 3C31 POPEO 433      52.062 123.297  53.050  1.00  0.00           C
ATOM   8324 4C31 POPEO 433      51.252 122.007  52.870  1.00  0.00           C
ATOM   8327 5C31 POPEO 433      51.412 121.467  51.440  1.00  0.00           C
ATOM   8330 6C31 POPEO 433      50.542 120.257  51.090  1.00  0.00           C
ATOM   8334  NH3 POPEP 434      66.022  50.867  33.600  1.00  0.00           N
ATOM   8338  C12 POPEP 434      67.362  50.587  32.960  1.00  0.00           C
ATOM   8341  C11 POPEP 434      68.422  51.617  33.400  1.00  0.00           C
ATOM   8344  P   POPEP 434      70.622  50.217  33.100  1.00  0.00           P
ATOM   8345  O13 POPEP 434      70.272  49.067  32.230  1.00  0.00           O
ATOM   8346  O14 POPEP 434      72.012  50.707  32.980  1.00  0.00           O
ATOM   8347  O11 POPEP 434      70.192  49.917  34.600  1.00  0.00           O
ATOM   8348  O12 POPEP 434      69.642  51.387  32.700  1.00  0.00           O
ATOM   8349  C1  POPEP 434      70.912  48.987  35.410  1.00  0.00           C
ATOM   8352  C2  POPEP 434      70.532  49.067  36.930  1.00  0.00           C
ATOM   8354  O21 POPEP 434      69.402  48.237  37.270  1.00  0.00           O
ATOM   8355  C21 POPEP 434      69.732  47.107  37.860  1.00  0.00           C
ATOM   8356  O22 POPEP 434      70.732  46.447  37.640  1.00  0.00           O
ATOM   8357  C22 POPEP 434      68.752  46.817  38.990  1.00  0.00           C
ATOM   8360  C3  POPEP 434      70.202  50.517  37.400  1.00  0.00           C
ATOM   8363  O31 POPEP 434      69.752  50.597  38.780  1.00  0.00           O
ATOM   8364  C31 POPEP 434      70.702  50.477  39.700  1.00  0.00           C
ATOM   8365  O32 POPEP 434      71.822  50.017  39.520  1.00  0.00           O
ATOM   8366  C32 POPEP 434      70.202  50.977  41.060  1.00  0.00           C
ATOM   8369  C23 POPEP 434      67.332  46.447  38.510  1.00  0.00           C
ATOM   8372  C24 POPEP 434      66.492  45.847  39.640  1.00  0.00           C
ATOM   8375  C25 POPEP 434      66.052  46.857  40.710  1.00  0.00           C
ATOM   8378  C26 POPEP 434      65.562  46.147  41.980  1.00  0.00           C
ATOM   8381  C27 POPEP 434      64.812  47.067  42.950  1.00  0.00           C
ATOM   8384  C28 POPEP 434      64.862  46.597  44.420  1.00  0.00           C
ATOM   8387  C29 POPEP 434      64.322  45.197  44.650  1.00  0.00           C
ATOM   8389 0C21 POPEP 434      65.032  44.117  45.010  1.00  0.00           C
ATOM   8391 1C21 POPEP 434      66.532  44.037  45.220  1.00  0.00           C
ATOM   8394 2C21 POPEP 434      66.962  44.227  46.690  1.00  0.00           C
ATOM   8397 3C21 POPEP 434      68.422  43.777  46.900  1.00  0.00           C
ATOM   8400 4C21 POPEP 434      69.052  44.317  48.190  1.00  0.00           C
ATOM   8403 5C21 POPEP 434      68.442  43.797  49.500  1.00  0.00           C
ATOM   8406 6C21 POPEP 434      69.312  44.147  50.710  1.00  0.00           C
ATOM   8409 7C21 POPEP 434      68.752  43.657  52.050  1.00  0.00           C
ATOM   8412 8C21 POPEP 434      69.732  43.807  53.210  1.00  0.00           C
ATOM   8416  C33 POPEP 434      69.402  49.947  41.880  1.00  0.00           C
ATOM   8419  C34 POPEP 434      68.932  50.557  43.200  1.00  0.00           C
ATOM   8422  C35 POPEP 434      67.862  49.747  43.950  1.00  0.00           C
ATOM   8425  C36 POPEP 434      67.402  50.467  45.220  1.00  0.00           C
ATOM   8428  C37 POPEP 434      66.372  49.677  46.050  1.00  0.00           C
ATOM   8431  C38 POPEP 434      65.992  50.417  47.340  1.00  0.00           C
ATOM   8434  C39 POPEP 434      65.082  49.577  48.260  1.00  0.00           C
ATOM   8437 0C31 POPEP 434      64.862  50.237  49.630  1.00  0.00           C
ATOM   8440 1C31 POPEP 434      64.032  49.357  50.580  1.00  0.00           C
ATOM   8443 2C31 POPEP 434      64.022  49.837  52.040  1.00  0.00           C
ATOM   8446 3C31 POPEP 434      63.292  51.167  52.270  1.00  0.00           C
ATOM   8449 4C31 POPEP 434      63.322  51.597  53.740  1.00  0.00           C
ATOM   8452 5C31 POPEP 434      62.522  52.877  54.010  1.00  0.00           C
ATOM   8455 6C31 POPEP 434      62.592  53.337  55.470  1.00  0.00           C
ATOM   8459  NH3 POPEQ 435      40.752  52.817  71.020  1.00  0.00           N
ATOM   8463  C12 POPEQ 435      39.432  52.197  71.410  1.00  0.00           C
ATOM   8466  C11 POPEQ 435      39.222  50.797  70.780  1.00  0.00           C
ATOM   8469  P   POPEQ 435      41.442  49.427  70.530  1.00  0.00           P
ATOM   8470  O13 POPEQ 435      42.202  50.697  70.360  1.00  0.00           O
ATOM   8471  O14 POPEQ 435      42.132  48.387  71.320  1.00  0.00           O
ATOM   8472  O11 POPEQ 435      40.912  48.897  69.150  1.00  0.00           O
ATOM   8473  O12 POPEQ 435      40.132  49.827  71.300  1.00  0.00           O
ATOM   8474  C1  POPEQ 435      40.992  49.677  67.950  1.00  0.00           C
ATOM   8477  C2  POPEQ 435      40.002  49.167  66.840  1.00  0.00           C
ATOM   8479  O21 POPEQ 435      40.062  49.967  65.640  1.00  0.00           O
ATOM   8480  C21 POPEQ 435      39.742  51.227  65.760  1.00  0.00           C
ATOM   8481  O22 POPEQ 435      39.222  51.747  66.730  1.00  0.00           O
ATOM   8482  C22 POPEQ 435      40.162  52.017  64.510  1.00  0.00           C
ATOM   8485  C3  POPEQ 435      38.552  48.907  67.370  1.00  0.00           C
ATOM   8488  O31 POPEQ 435      37.642  48.517  66.300  1.00  0.00           O
ATOM   8489  C31 POPEQ 435      37.182  47.267  66.300  1.00  0.00           C
ATOM   8490  O32 POPEQ 435      37.372  46.437  67.160  1.00  0.00           O
ATOM   8491  C32 POPEQ 435      36.412  47.037  64.980  1.00  0.00           C
ATOM   8494  C23 POPEQ 435      40.682  51.157  63.330  1.00  0.00           C
ATOM   8497  C24 POPEQ 435      41.282  52.017  62.210  1.00  0.00           C
ATOM   8500  C25 POPEQ 435      40.262  52.607  61.220  1.00  0.00           C
ATOM   8503  C26 POPEQ 435      39.652  51.557  60.270  1.00  0.00           C
ATOM   8506  C27 POPEQ 435      39.502  52.087  58.840  1.00  0.00           C
ATOM   8509  C28 POPEQ 435      39.072  50.987  57.850  1.00  0.00           C
ATOM   8512  C29 POPEQ 435      39.222  51.417  56.410  1.00  0.00           C
ATOM   8514 0C21 POPEQ 435      38.332  52.127  55.700  1.00  0.00           C
ATOM   8516 1C21 POPEQ 435      36.982  52.617  56.180  1.00  0.00           C
ATOM   8519 2C21 POPEQ 435      35.862  52.407  55.140  1.00  0.00           C
ATOM   8522 3C21 POPEQ 435      35.532  50.937  54.830  1.00  0.00           C
ATOM   8525 4C21 POPEQ 435      36.002  50.437  53.450  1.00  0.00           C
ATOM   8528 5C21 POPEQ 435      35.282  51.127  52.280  1.00  0.00           C
ATOM   8531 6C21 POPEQ 435      35.692  50.597  50.900  1.00  0.00           C
ATOM   8534 7C21 POPEQ 435      35.032  51.397  49.770  1.00  0.00           C
ATOM   8537 8C21 POPEQ 435      35.492  50.977  48.370  1.00  0.00           C
ATOM   8541  C33 POPEQ 435      37.092  47.607  63.710  1.00  0.00           C
ATOM   8544  C34 POPEQ 435      36.412  47.177  62.400  1.00  0.00           C
ATOM   8547  C35 POPEQ 435      37.182  47.697  61.170  1.00  0.00           C
ATOM   8550  C36 POPEQ 435      36.862  47.007  59.840  1.00  0.00           C
ATOM   8553  C37 POPEQ 435      37.862  47.447  58.770  1.00  0.00           C
ATOM   8556  C38 POPEQ 435      37.652  46.827  57.380  1.00  0.00           C
ATOM   8559  C39 POPEQ 435      38.632  47.367  56.320  1.00  0.00           C
ATOM   8562 0C31 POPEQ 435      40.122  47.117  56.650  1.00  0.00           C
ATOM   8565 1C31 POPEQ 435      41.102  47.687  55.610  1.00  0.00           C
ATOM   8568 2C31 POPEQ 435      40.992  47.077  54.200  1.00  0.00           C
ATOM   8571 3C31 POPEQ 435      41.292  45.577  54.120  1.00  0.00           C
ATOM   8574 4C31 POPEQ 435      42.732  45.207  54.520  1.00  0.00           C
ATOM   8577 5C31 POPEQ 435      43.162  43.837  53.980  1.00  0.00           C
ATOM   8580 6C31 POPEQ 435      44.632  43.497  54.260  1.00  0.00           C
ATOM   8584  NH3 POPER 436      90.862  84.257  71.530  1.00  0.00           N
ATOM   8588  C12 POPER 436      92.172  83.657  71.960  1.00  0.00           C
ATOM   8591  C11 POPER 436      92.272  82.177  71.580  1.00  0.00           C
ATOM   8594  P   POPER 436      93.762  80.107  72.010  1.00  0.00           P
ATOM   8595  O13 POPER 436      94.032  79.577  73.360  1.00  0.00           O
ATOM   8596  O14 POPER 436      92.712  79.477  71.190  1.00  0.00           O
ATOM   8597  O11 POPER 436      95.152  80.207  71.240  1.00  0.00           O
ATOM   8598  O12 POPER 436      93.432  81.637  72.210  1.00  0.00           O
ATOM   8599  C1  POPER 436      95.142  80.577  69.850  1.00  0.00           C
ATOM   8602  C2  POPER 436      96.502  80.187  69.210  1.00  0.00           C
ATOM   8604  O21 POPER 436      96.712  80.467  67.820  1.00  0.00           O
ATOM   8605  C21 POPER 436      95.932  81.147  67.020  1.00  0.00           C
ATOM   8606  O22 POPER 436      94.902  81.737  67.290  1.00  0.00           O
ATOM   8607  C22 POPER 436      96.582  81.147  65.640  1.00  0.00           C
ATOM   8610  C3  POPER 436      96.782  78.667  69.390  1.00  0.00           C
ATOM   8613  O31 POPER 436      98.192  78.447  69.490  1.00  0.00           O
ATOM   8614  C31 POPER 436      98.822  77.887  68.450  1.00  0.00           C
ATOM   8615  O32 POPER 436      99.822  78.377  67.940  1.00  0.00           O
ATOM   8616  C32 POPER 436      98.282  76.487  68.120  1.00  0.00           C
ATOM   8619  C23 POPER 436      96.772  79.727  65.060  1.00  0.00           C
ATOM   8622  C24 POPER 436      97.632  79.707  63.780  1.00  0.00           C
ATOM   8625  C25 POPER 436      97.252  80.817  62.800  1.00  0.00           C
ATOM   8628  C26 POPER 436      97.652  80.517  61.350  1.00  0.00           C
ATOM   8631  C27 POPER 436      97.192  81.637  60.390  1.00  0.00           C
ATOM   8634  C28 POPER 436      97.902  81.637  59.030  1.00  0.00           C
ATOM   8637  C29 POPER 436      99.362  81.997  59.180  1.00  0.00           C
ATOM   8639 0C21 POPER 436      99.962  83.127  58.780  1.00  0.00           C
ATOM   8641 1C21 POPER 436      99.322  84.277  58.050  1.00  0.00           C
ATOM   8644 2C21 POPER 436      98.832  85.417  58.970  1.00  0.00           C
ATOM   8647 3C21 POPER 436      99.972  86.207  59.650  1.00  0.00           C
ATOM   8650 4C21 POPER 436      99.472  87.407  60.470  1.00  0.00           C
ATOM   8653 5C21 POPER 436      98.852  88.517  59.610  1.00  0.00           C
ATOM   8656 6C21 POPER 436      98.322  89.697  60.430  1.00  0.00           C
ATOM   8659 7C21 POPER 436      97.572  90.707  59.560  1.00  0.00           C
ATOM   8662 8C21 POPER 436      97.032  91.907  60.350  1.00  0.00           C
ATOM   8666  C33 POPER 436      97.652  76.337  66.720  1.00  0.00           C
ATOM   8669  C34 POPER 436      97.242  74.887  66.420  1.00  0.00           C
ATOM   8672  C35 POPER 436      96.452  74.787  65.100  1.00  0.00           C
ATOM   8675  C36 POPER 436      95.932  73.367  64.780  1.00  0.00           C
ATOM   8678  C37 POPER 436      94.892  73.417  63.660  1.00  0.00           C
ATOM   8681  C38 POPER 436      94.122  72.107  63.440  1.00  0.00           C
ATOM   8684  C39 POPER 436      92.822  72.387  62.670  1.00  0.00           C
ATOM   8687 0C31 POPER 436      91.882  71.197  62.410  1.00  0.00           C
ATOM   8690 1C31 POPER 436      90.582  71.687  61.730  1.00  0.00           C
ATOM   8693 2C31 POPER 436      89.772  70.597  60.990  1.00  0.00           C
ATOM   8696 3C31 POPER 436      89.202  69.517  61.920  1.00  0.00           C
ATOM   8699 4C31 POPER 436      88.392  68.447  61.170  1.00  0.00           C
ATOM   8702 5C31 POPER 436      87.952  67.277  62.070  1.00  0.00           C
ATOM   8705 6C31 POPER 436      87.162  66.167  61.380  1.00  0.00           C
ATOM   8709  NH3 POPES 437      97.112  50.687  32.750  1.00  0.00           N
ATOM   8713  C12 POPES 437      97.252  52.027  32.080  1.00  0.00           C
ATOM   8716  C11 POPES 437      98.722  52.347  31.740  1.00  0.00           C
ATOM   8719  P   POPES 437     100.172  53.837  30.140  1.00  0.00           P
ATOM   8720  O13 POPES 437     100.642  52.717  29.300  1.00  0.00           O
ATOM   8721  O14 POPES 437     100.102  55.187  29.520  1.00  0.00           O
ATOM   8722  O11 POPES 437     101.132  53.907  31.380  1.00  0.00           O
ATOM   8723  O12 POPES 437      98.802  53.467  30.850  1.00  0.00           O
ATOM   8724  C1  POPES 437     102.432  53.327  31.370  1.00  0.00           C
ATOM   8727  C2  POPES 437     102.552  52.297  32.500  1.00  0.00           C
ATOM   8729  O21 POPES 437     103.722  52.627  33.280  1.00  0.00           O
ATOM   8730  C21 POPES 437     103.472  53.467  34.270  1.00  0.00           C
ATOM   8731  O22 POPES 437     102.372  53.817  34.670  1.00  0.00           O
ATOM   8732  C22 POPES 437     104.772  53.857  34.960  1.00  0.00           C
ATOM   8735  C3  POPES 437     102.662  50.837  31.990  1.00  0.00           C
ATOM   8738  O31 POPES 437     102.752  49.957  33.120  1.00  0.00           O
ATOM   8739  C31 POPES 437     101.632  49.487  33.610  1.00  0.00           C
ATOM   8740  O32 POPES 437     100.502  49.697  33.200  1.00  0.00           O
ATOM   8741  C32 POPES 437     101.942  48.797  34.930  1.00  0.00           C
ATOM   8744  C23 POPES 437     105.322  52.737  35.870  1.00  0.00           C
ATOM   8747  C24 POPES 437     106.172  53.297  37.010  1.00  0.00           C
ATOM   8750  C25 POPES 437     106.872  52.217  37.830  1.00  0.00           C
ATOM   8753  C26 POPES 437     105.932  51.557  38.860  1.00  0.00           C
ATOM   8756  C27 POPES 437     106.672  50.607  39.810  1.00  0.00           C
ATOM   8759  C28 POPES 437     105.772  50.087  40.940  1.00  0.00           C
ATOM   8762  C29 POPES 437     106.512  49.147  41.860  1.00  0.00           C
ATOM   8764 0C21 POPES 437     106.552  49.197  43.200  1.00  0.00           C
ATOM   8766 1C21 POPES 437     105.882  50.237  44.060  1.00  0.00           C
ATOM   8769 2C21 POPES 437     106.492  50.307  45.480  1.00  0.00           C
ATOM   8772 3C21 POPES 437     105.892  51.467  46.290  1.00  0.00           C
ATOM   8775 4C21 POPES 437     106.422  51.567  47.730  1.00  0.00           C
ATOM   8778 5C21 POPES 437     107.942  51.747  47.870  1.00  0.00           C
ATOM   8781 6C21 POPES 437     108.502  52.907  47.030  1.00  0.00           C
ATOM   8784 7C21 POPES 437     109.912  53.347  47.470  1.00  0.00           C
ATOM   8787 8C21 POPES 437     110.492  54.447  46.580  1.00  0.00           C
ATOM   8791  C33 POPES 437     102.182  49.867  36.010  1.00  0.00           C
ATOM   8794  C34 POPES 437     102.032  49.327  37.440  1.00  0.00           C
ATOM   8797  C35 POPES 437     103.162  48.387  37.870  1.00  0.00           C
ATOM   8800  C36 POPES 437     102.812  47.697  39.200  1.00  0.00           C
ATOM   8803  C37 POPES 437     103.862  46.677  39.670  1.00  0.00           C
ATOM   8806  C38 POPES 437     103.302  45.687  40.700  1.00  0.00           C
ATOM   8809  C39 POPES 437     102.832  46.337  42.020  1.00  0.00           C
ATOM   8812 0C31 POPES 437     103.982  46.577  43.010  1.00  0.00           C
ATOM   8815 1C31 POPES 437     104.182  45.397  43.960  1.00  0.00           C
ATOM   8818 2C31 POPES 437     105.312  45.647  44.970  1.00  0.00           C
ATOM   8821 3C31 POPES 437     105.472  44.507  45.990  1.00  0.00           C
ATOM   8824 4C31 POPES 437     104.352  44.467  47.040  1.00  0.00           C
ATOM   8827 5C31 POPES 437     104.472  43.257  47.980  1.00  0.00           C
ATOM   8830 6C31 POPES 437     103.332  43.197  49.000  1.00  0.00           C
ATOM   8834  NH3 POPET 438      16.272  82.077  67.640  1.00  0.00           N
ATOM   8838  C12 POPET 438      15.782  81.097  68.670  1.00  0.00           C
ATOM   8841  C11 POPET 438      14.312  81.307  69.010  1.00  0.00           C
ATOM   8844  P   POPET 438      12.592  79.917  67.590  1.00  0.00           P
ATOM   8845  O13 POPET 438      12.472  79.107  68.820  1.00  0.00           O
ATOM   8846  O14 POPET 438      11.322  80.417  67.040  1.00  0.00           O
ATOM   8847  O11 POPET 438      13.402  79.137  66.480  1.00  0.00           O
ATOM   8848  O12 POPET 438      13.512  81.147  67.850  1.00  0.00           O
ATOM   8849  C1  POPET 438      13.332  79.607  65.130  1.00  0.00           C
ATOM   8852  C2  POPET 438      12.782  78.497  64.180  1.00  0.00           C
ATOM   8854  O21 POPET 438      13.292  78.557  62.850  1.00  0.00           O
ATOM   8855  C21 POPET 438      13.472  79.727  62.260  1.00  0.00           C
ATOM   8856  O22 POPET 438      13.172  80.827  62.690  1.00  0.00           O
ATOM   8857  C22 POPET 438      14.092  79.487  60.890  1.00  0.00           C
ATOM   8860  C3  POPET 438      11.222  78.337  64.160  1.00  0.00           C
ATOM   8863  O31 POPET 438      10.562  79.337  63.340  1.00  0.00           O
ATOM   8864  C31 POPET 438      10.072  78.917  62.180  1.00  0.00           C
ATOM   8865  O32 POPET 438       9.962  77.757  61.820  1.00  0.00           O
ATOM   8866  C32 POPET 438       9.722  80.137  61.320  1.00  0.00           C
ATOM   8869  C23 POPET 438      13.732  80.627  59.920  1.00  0.00           C
ATOM   8872  C24 POPET 438      14.152  80.327  58.490  1.00  0.00           C
ATOM   8875  C25 POPET 438      15.662  80.137  58.320  1.00  0.00           C
ATOM   8878  C26 POPET 438      16.042  79.977  56.850  1.00  0.00           C
ATOM   8881  C27 POPET 438      17.492  79.537  56.620  1.00  0.00           C
ATOM   8884  C28 POPET 438      17.812  79.457  55.120  1.00  0.00           C
ATOM   8887  C29 POPET 438      19.162  78.867  54.800  1.00  0.00           C
ATOM   8889 0C21 POPET 438      20.312  79.567  54.740  1.00  0.00           C
ATOM   8891 1C21 POPET 438      20.442  81.047  55.040  1.00  0.00           C
ATOM   8894 2C21 POPET 438      21.902  81.497  55.240  1.00  0.00           C
ATOM   8897 3C21 POPET 438      22.692  81.667  53.930  1.00  0.00           C
ATOM   8900 4C21 POPET 438      24.042  82.347  54.190  1.00  0.00           C
ATOM   8903 5C21 POPET 438      24.782  82.807  52.920  1.00  0.00           C
ATOM   8906 6C21 POPET 438      25.332  81.657  52.070  1.00  0.00           C
ATOM   8909 7C21 POPET 438      26.282  82.147  50.970  1.00  0.00           C
ATOM   8912 8C21 POPET 438      26.942  81.017  50.170  1.00  0.00           C
ATOM   8916  C33 POPET 438       9.622  79.817  59.810  1.00  0.00           C
ATOM   8919  C34 POPET 438       8.212  79.417  59.360  1.00  0.00           C
ATOM   8922  C35 POPET 438       8.092  79.227  57.830  1.00  0.00           C
ATOM   8925  C36 POPET 438       8.492  77.817  57.360  1.00  0.00           C
ATOM   8928  C37 POPET 438       8.962  77.757  55.900  1.00  0.00           C
ATOM   8931  C38 POPET 438       7.912  78.147  54.850  1.00  0.00           C
ATOM   8934  C39 POPET 438       6.812  77.097  54.630  1.00  0.00           C
ATOM   8937 0C31 POPET 438       6.202  77.207  53.230  1.00  0.00           C
ATOM   8940 1C31 POPET 438       5.102  76.177  52.950  1.00  0.00           C
ATOM   8943 2C31 POPET 438       4.562  76.267  51.520  1.00  0.00           C
ATOM   8946 3C31 POPET 438       3.472  75.227  51.200  1.00  0.00           C
ATOM   8949 4C31 POPET 438       4.002  73.797  51.090  1.00  0.00           C
ATOM   8952 5C31 POPET 438       2.892  72.767  50.880  1.00  0.00           C
ATOM   8955 6C31 POPET 438       3.422  71.337  50.710  1.00  0.00           C
ATOM   8959  NH3 POPEU 439     123.672  31.937  28.820  1.00  0.00           N
ATOM   8963  C12 POPEU 439     122.752  33.027  29.260  1.00  0.00           C
ATOM   8966  C11 POPEU 439     123.172  34.347  28.610  1.00  0.00           C
ATOM   8969  P   POPEU 439     122.422  36.787  28.340  1.00  0.00           P
ATOM   8970  O13 POPEU 439     123.842  37.177  28.280  1.00  0.00           O
ATOM   8971  O14 POPEU 439     121.642  36.757  27.080  1.00  0.00           O
ATOM   8972  O11 POPEU 439     121.692  37.727  29.380  1.00  0.00           O
ATOM   8973  O12 POPEU 439     122.292  35.367  29.050  1.00  0.00           O
ATOM   8974  C1  POPEU 439     122.352  38.247  30.530  1.00  0.00           C
ATOM   8977  C2  POPEU 439     121.342  38.387  31.700  1.00  0.00           C
ATOM   8979  O21 POPEU 439     121.792  39.297  32.720  1.00  0.00           O
ATOM   8980  C21 POPEU 439     122.812  38.947  33.480  1.00  0.00           C
ATOM   8981  O22 POPEU 439     123.582  38.027  33.280  1.00  0.00           O
ATOM   8982  C22 POPEU 439     122.812  39.827  34.750  1.00  0.00           C
ATOM   8985  C3  POPEU 439     120.912  37.007  32.260  1.00  0.00           C
ATOM   8988  O31 POPEU 439     119.802  37.147  33.160  1.00  0.00           O
ATOM   8989  C31 POPEU 439     119.192  36.047  33.610  1.00  0.00           C
ATOM   8990  O32 POPEU 439     118.062  36.047  34.070  1.00  0.00           O
ATOM   8991  C32 POPEU 439     120.092  34.807  33.600  1.00  0.00           C
ATOM   8994  C23 POPEU 439     124.222  40.257  35.230  1.00  0.00           C
ATOM   8997  C24 POPEU 439     124.262  40.467  36.750  1.00  0.00           C
ATOM   9000  C25 POPEU 439     125.622  40.987  37.270  1.00  0.00           C
ATOM   9003  C26 POPEU 439     125.812  42.487  37.050  1.00  0.00           C
ATOM   9006  C27 POPEU 439     127.082  43.027  37.720  1.00  0.00           C
ATOM   9009  C28 POPEU 439     127.262  44.557  37.580  1.00  0.00           C
ATOM   9012  C29 POPEU 439     127.602  44.957  36.160  1.00  0.00           C
ATOM   9014 0C21 POPEU 439     128.652  45.687  35.740  1.00  0.00           C
ATOM   9016 1C21 POPEU 439     129.746  46.267  36.610  1.00  0.00           C
ATOM   9019 2C21 POPEU 439     131.156  45.987  36.090  1.00  0.00           C
ATOM   9022 3C21 POPEU 439     132.216  46.247  37.170  1.00  0.00           C
ATOM   9025 4C21 POPEU 439     133.646  46.057  36.660  1.00  0.00           C
ATOM   9028 5C21 POPEU 439     134.626  45.677  37.770  1.00  0.00           C
ATOM   9031 6C21 POPEU 439     136.026  45.347  37.240  1.00  0.00           C
ATOM   9034 7C21 POPEU 439     136.906  44.697  38.300  1.00  0.00           C
ATOM   9037 8C21 POPEU 439     138.186  44.077  37.740  1.00  0.00           C
ATOM   9041  C33 POPEU 439     119.402  33.547  34.170  1.00  0.00           C
ATOM   9044  C34 POPEU 439     120.352  32.337  34.250  1.00  0.00           C
ATOM   9047  C35 POPEU 439     121.422  32.407  35.350  1.00  0.00           C
ATOM   9050  C36 POPEU 439     120.832  32.437  36.770  1.00  0.00           C
ATOM   9053  C37 POPEU 439     121.892  32.347  37.880  1.00  0.00           C
ATOM   9056  C38 POPEU 439     121.292  31.937  39.240  1.00  0.00           C
ATOM   9059  C39 POPEU 439     122.372  31.657  40.310  1.00  0.00           C
ATOM   9062 0C31 POPEU 439     122.852  32.927  41.030  1.00  0.00           C
ATOM   9065 1C31 POPEU 439     123.952  32.647  42.060  1.00  0.00           C
ATOM   9068 2C31 POPEU 439     124.352  33.897  42.840  1.00  0.00           C
ATOM   9071 3C31 POPEU 439     125.522  33.687  43.820  1.00  0.00           C
ATOM   9074 4C31 POPEU 439     126.072  35.027  44.340  1.00  0.00           C
ATOM   9077 5C31 POPEU 439     127.202  34.847  45.350  1.00  0.00           C
ATOM   9080 6C31 POPEU 439     127.812  36.167  45.820  1.00  0.00           C
ATOM   9084  NH3 POPEV 440      56.202   7.037  72.120  1.00  0.00           N
ATOM   9088  C12 POPEV 440      56.012   7.657  70.760  1.00  0.00           C
ATOM   9091  C11 POPEV 440      54.862   8.677  70.820  1.00  0.00           C
ATOM   9094  P   POPEV 440      55.912  10.897  71.730  1.00  0.00           P
ATOM   9095  O13 POPEV 440      56.332  11.357  73.060  1.00  0.00           O
ATOM   9096  O14 POPEV 440      56.982  10.627  70.740  1.00  0.00           O
ATOM   9097  O11 POPEV 440      54.872  11.897  71.050  1.00  0.00           O
ATOM   9098  O12 POPEV 440      55.042   9.597  71.900  1.00  0.00           O
ATOM   9099  C1  POPEV 440      54.652  11.857  69.620  1.00  0.00           C
ATOM   9102  C2  POPEV 440      55.152  13.107  68.840  1.00  0.00           C
ATOM   9104  O21 POPEV 440      54.952  12.767  67.450  1.00  0.00           O
ATOM   9105  C21 POPEV 440      54.902  13.817  66.630  1.00  0.00           C
ATOM   9106  O22 POPEV 440      54.902  14.977  66.980  1.00  0.00           O
ATOM   9107  C22 POPEV 440      54.922  13.377  65.170  1.00  0.00           C
ATOM   9110  C3  POPEV 440      56.652  13.407  69.160  1.00  0.00           C
ATOM   9113  O31 POPEV 440      57.202  14.477  68.360  1.00  0.00           O
ATOM   9114  C31 POPEV 440      57.102  15.697  68.890  1.00  0.00           C
ATOM   9115  O32 POPEV 440      56.762  15.947  70.030  1.00  0.00           O
ATOM   9116  C32 POPEV 440      57.432  16.767  67.840  1.00  0.00           C
ATOM   9119  C23 POPEV 440      55.982  14.197  64.370  1.00  0.00           C
ATOM   9122  C24 POPEV 440      56.042  13.857  62.870  1.00  0.00           C
ATOM   9125  C25 POPEV 440      57.142  14.627  62.120  1.00  0.00           C
ATOM   9128  C26 POPEV 440      57.302  14.197  60.660  1.00  0.00           C
ATOM   9131  C27 POPEV 440      58.602  14.727  60.020  1.00  0.00           C
ATOM   9134  C28 POPEV 440      58.972  14.027  58.690  1.00  0.00           C
ATOM   9137  C29 POPEV 440      58.102  14.407  57.520  1.00  0.00           C
ATOM   9139 0C21 POPEV 440      58.252  13.917  56.280  1.00  0.00           C
ATOM   9141 1C21 POPEV 440      59.272  12.877  55.880  1.00  0.00           C
ATOM   9144 2C21 POPEV 440      59.002  12.287  54.480  1.00  0.00           C
ATOM   9147 3C21 POPEV 440      59.402  13.217  53.310  1.00  0.00           C
ATOM   9150 4C21 POPEV 440      58.842  12.727  51.970  1.00  0.00           C
ATOM   9153 5C21 POPEV 440      59.502  13.337  50.720  1.00  0.00           C
ATOM   9156 6C21 POPEV 440      59.452  14.867  50.660  1.00  0.00           C
ATOM   9159 7C21 POPEV 440      59.812  15.407  49.260  1.00  0.00           C
ATOM   9162 8C21 POPEV 440      59.932  16.927  49.190  1.00  0.00           C
ATOM   9166  C33 POPEV 440      58.502  16.347  66.800  1.00  0.00           C
ATOM   9169  C34 POPEV 440      58.492  17.267  65.580  1.00  0.00           C
ATOM   9172  C35 POPEV 440      59.532  16.907  64.510  1.00  0.00           C
ATOM   9175  C36 POPEV 440      59.622  17.987  63.430  1.00  0.00           C
ATOM   9178  C37 POPEV 440      60.442  17.567  62.200  1.00  0.00           C
ATOM   9181  C38 POPEV 440      60.602  18.737  61.210  1.00  0.00           C
ATOM   9184  C39 POPEV 440      60.632  18.307  59.730  1.00  0.00           C
ATOM   9187 0C31 POPEV 440      61.792  17.377  59.360  1.00  0.00           C
ATOM   9190 1C31 POPEV 440      61.732  16.997  57.870  1.00  0.00           C
ATOM   9193 2C31 POPEV 440      62.932  16.157  57.390  1.00  0.00           C
ATOM   9196 3C31 POPEV 440      62.822  15.727  55.910  1.00  0.00           C
ATOM   9199 4C31 POPEV 440      62.792  16.897  54.910  1.00  0.00           C
ATOM   9202 5C31 POPEV 440      64.142  17.627  54.780  1.00  0.00           C
ATOM   9205 6C31 POPEV 440      64.052  18.887  53.910  1.00  0.00           C
ATOM   9209  NH3 POPEW 441      62.532  43.977  73.190  1.00  0.00           N
ATOM   9213  C12 POPEW 441      63.512  43.137  72.420  1.00  0.00           C
ATOM   9216  C11 POPEW 441      64.882  43.057  73.110  1.00  0.00           C
ATOM   9219  P   POPEW 441      66.372  40.937  72.730  1.00  0.00           P
ATOM   9220  O13 POPEW 441      66.892  41.037  74.110  1.00  0.00           O
ATOM   9221  O14 POPEW 441      65.262  39.987  72.520  1.00  0.00           O
ATOM   9222  O11 POPEW 441      67.552  40.587  71.720  1.00  0.00           O
ATOM   9223  O12 POPEW 441      65.822  42.367  72.280  1.00  0.00           O
ATOM   9224  C1  POPEW 441      67.182  40.447  70.320  1.00  0.00           C
ATOM   9227  C2  POPEW 441      68.352  39.957  69.400  1.00  0.00           C
ATOM   9229  O21 POPEW 441      68.262  40.627  68.130  1.00  0.00           O
ATOM   9230  C21 POPEW 441      68.952  41.757  68.040  1.00  0.00           C
ATOM   9231  O22 POPEW 441      69.672  42.207  68.910  1.00  0.00           O
ATOM   9232  C22 POPEW 441      68.722  42.407  66.680  1.00  0.00           C
ATOM   9235  C3  POPEW 441      68.332  38.417  69.160  1.00  0.00           C
ATOM   9238  O31 POPEW 441      69.302  37.977  68.180  1.00  0.00           O
ATOM   9239  C31 POPEW 441      68.842  37.817  66.950  1.00  0.00           C
ATOM   9240  O32 POPEW 441      67.752  38.177  66.530  1.00  0.00           O
ATOM   9241  C32 POPEW 441      69.872  37.017  66.140  1.00  0.00           C
ATOM   9244  C23 POPEW 441      68.202  43.867  66.820  1.00  0.00           C
ATOM   9247  C24 POPEW 441      67.792  44.487  65.480  1.00  0.00           C
ATOM   9250  C25 POPEW 441      68.892  44.627  64.420  1.00  0.00           C
ATOM   9253  C26 POPEW 441      70.082  45.497  64.850  1.00  0.00           C
ATOM   9256  C27 POPEW 441      70.792  46.157  63.660  1.00  0.00           C
ATOM   9259  C28 POPEW 441      72.032  46.997  64.030  1.00  0.00           C
ATOM   9262  C29 POPEW 441      71.752  48.107  65.010  1.00  0.00           C
ATOM   9264 0C21 POPEW 441      71.262  49.327  64.720  1.00  0.00           C
ATOM   9266 1C21 POPEW 441      70.892  49.817  63.340  1.00  0.00           C
ATOM   9269 2C21 POPEW 441      70.612  51.337  63.340  1.00  0.00           C
ATOM   9272 3C21 POPEW 441      70.222  51.857  61.950  1.00  0.00           C
ATOM   9275 4C21 POPEW 441      70.262  53.387  61.860  1.00  0.00           C
ATOM   9278 5C21 POPEW 441      69.062  54.107  62.480  1.00  0.00           C
ATOM   9281 6C21 POPEW 441      69.212  55.627  62.370  1.00  0.00           C
ATOM   9284 7C21 POPEW 441      67.942  56.367  62.820  1.00  0.00           C
ATOM   9287 8C21 POPEW 441      68.022  57.887  62.650  1.00  0.00           C
ATOM   9291  C33 POPEW 441      69.292  36.467  64.820  1.00  0.00           C
ATOM   9294  C34 POPEW 441      70.242  35.457  64.150  1.00  0.00           C
ATOM   9297  C35 POPEW 441      71.242  36.097  63.180  1.00  0.00           C
ATOM   9300  C36 POPEW 441      70.582  36.647  61.900  1.00  0.00           C
ATOM   9303  C37 POPEW 441      71.602  37.017  60.820  1.00  0.00           C
ATOM   9306  C38 POPEW 441      72.172  35.787  60.100  1.00  0.00           C
ATOM   9309  C39 POPEW 441      73.552  36.027  59.470  1.00  0.00           C
ATOM   9312 0C31 POPEW 441      73.532  36.957  58.260  1.00  0.00           C
ATOM   9315 1C31 POPEW 441      74.862  36.927  57.510  1.00  0.00           C
ATOM   9318 2C31 POPEW 441      74.842  37.737  56.210  1.00  0.00           C
ATOM   9321 3C31 POPEW 441      76.162  37.637  55.440  1.00  0.00           C
ATOM   9324 4C31 POPEW 441      77.312  38.377  56.120  1.00  0.00           C
ATOM   9327 5C31 POPEW 441      78.672  38.127  55.480  1.00  0.00           C
ATOM   9330 6C31 POPEW 441      79.812  38.707  56.320  1.00  0.00           C
ATOM   9334  NH3 POPEX 442      94.332 116.637  70.770  1.00  0.00           N
ATOM   9338  C12 POPEX 442      94.332 117.877  71.640  1.00  0.00           C
ATOM   9341  C11 POPEX 442      94.402 119.167  70.820  1.00  0.00           C
ATOM   9344  P   POPEX 442      96.272 120.697  71.740  1.00  0.00           P
ATOM   9345  O13 POPEX 442      96.522 121.617  72.870  1.00  0.00           O
ATOM   9346  O14 POPEX 442      97.112 119.497  71.650  1.00  0.00           O
ATOM   9347  O11 POPEX 442      96.412 121.517  70.390  1.00  0.00           O
ATOM   9348  O12 POPEX 442      94.732 120.277  71.670  1.00  0.00           O
ATOM   9349  C1  POPEX 442      95.352 122.347  69.910  1.00  0.00           C
ATOM   9352  C2  POPEX 442      95.812 123.267  68.740  1.00  0.00           C
ATOM   9354  O21 POPEX 442      94.682 123.647  67.920  1.00  0.00           O
ATOM   9355  C21 POPEX 442      94.792 124.777  67.230  1.00  0.00           C
ATOM   9356  O22 POPEX 442      95.572 125.677  67.470  1.00  0.00           O
ATOM   9357  C22 POPEX 442      93.802 124.737  66.050  1.00  0.00           C
ATOM   9360  C3  POPEX 442      96.852 122.537  67.850  1.00  0.00           C
ATOM   9363  O31 POPEX 442      97.402 123.447  66.880  1.00  0.00           O
ATOM   9364  C31 POPEX 442      98.342 122.877  66.150  1.00  0.00           C
ATOM   9365  O32 POPEX 442      98.632 121.697  66.160  1.00  0.00           O
ATOM   9366  C32 POPEX 442      99.012 123.967  65.320  1.00  0.00           C
ATOM   9369  C23 POPEX 442      92.682 125.807  66.060  1.00  0.00           C
ATOM   9372  C24 POPEX 442      91.522 125.397  65.120  1.00  0.00           C
ATOM   9375  C25 POPEX 442      90.312 126.347  65.090  1.00  0.00           C
ATOM   9378  C26 POPEX 442      89.092 125.717  64.400  1.00  0.00           C
ATOM   9381  C27 POPEX 442      88.012 126.727  63.960  1.00  0.00           C
ATOM   9384  C28 POPEX 442      86.722 126.007  63.510  1.00  0.00           C
ATOM   9387  C29 POPEX 442      85.642 126.947  63.000  1.00  0.00           C
ATOM   9389 0C21 POPEX 442      84.792 126.687  61.990  1.00  0.00           C
ATOM   9391 1C21 POPEX 442      84.702 125.417  61.180  1.00  0.00           C
ATOM   9394 2C21 POPEX 442      85.142 125.627  59.720  1.00  0.00           C
ATOM   9397 3C21 POPEX 442      85.142 124.317  58.920  1.00  0.00           C
ATOM   9400 4C21 POPEX 442      83.732 123.907  58.440  1.00  0.00           C
ATOM   9403 5C21 POPEX 442      83.692 122.467  57.890  1.00  0.00           C
ATOM   9406 6C21 POPEX 442      83.602 121.417  59.010  1.00  0.00           C
ATOM   9409 7C21 POPEX 442      83.682 119.967  58.500  1.00  0.00           C
ATOM   9412 8C21 POPEX 442      83.492 118.937  59.620  1.00  0.00           C
ATOM   9416  C33 POPEX 442     100.362 123.517  64.740  1.00  0.00           C
ATOM   9419  C34 POPEX 442     100.672 124.247  63.430  1.00  0.00           C
ATOM   9422  C35 POPEX 442     101.372 125.617  63.560  1.00  0.00           C
ATOM   9425  C36 POPEX 442     102.812 125.577  64.080  1.00  0.00           C
ATOM   9428  C37 POPEX 442     103.742 126.517  63.290  1.00  0.00           C
ATOM   9431  C38 POPEX 442     105.182 126.597  63.840  1.00  0.00           C
ATOM   9434  C39 POPEX 442     105.992 127.777  63.270  1.00  0.00           C
ATOM   9437 0C31 POPEX 442     106.122 127.737  61.740  1.00  0.00           C
ATOM   9440 1C31 POPEX 442     106.772 128.997  61.150  1.00  0.00           C
ATOM   9443 2C31 POPEX 442     106.852 128.917  59.620  1.00  0.00           C
ATOM   9446 3C31 POPEX 442     107.372 130.197  58.950  1.00  0.00           C
ATOM   9449 4C31 POPEX 442     106.502 130.637  57.770  1.00  0.00           C
ATOM   9452 5C31 POPEX 442     107.012 131.917  57.080  1.00  0.00           C
ATOM   9455 6C31 POPEX 442     106.072 132.407  55.970  1.00  0.00           C
ATOM   9459  NH3 POPEY 443      83.352 113.397  27.620  1.00  0.00           N
ATOM   9463  C12 POPEY 443      82.052 113.167  26.890  1.00  0.00           C
ATOM   9466  C11 POPEY 443      80.932 114.047  27.430  1.00  0.00           C
ATOM   9469  P   POPEY 443      79.092 115.007  25.890  1.00  0.00           P
ATOM   9470  O13 POPEY 443      80.082 115.497  24.910  1.00  0.00           O
ATOM   9471  O14 POPEY 443      77.792 114.557  25.340  1.00  0.00           O
ATOM   9472  O11 POPEY 443      78.872 116.087  26.990  1.00  0.00           O
ATOM   9473  O12 POPEY 443      79.742 113.807  26.660  1.00  0.00           O
ATOM   9474  C1  POPEY 443      77.582 116.627  27.280  1.00  0.00           C
ATOM   9477  C2  POPEY 443      77.692 117.547  28.520  1.00  0.00           C
ATOM   9479  O21 POPEY 443      77.222 116.907  29.720  1.00  0.00           O
ATOM   9480  C21 POPEY 443      78.092 116.037  30.220  1.00  0.00           C
ATOM   9481  O22 POPEY 443      78.542 115.047  29.670  1.00  0.00           O
ATOM   9482  C22 POPEY 443      78.602 116.647  31.530  1.00  0.00           C
ATOM   9485  C3  POPEY 443      76.942 118.917  28.340  1.00  0.00           C
ATOM   9488  O31 POPEY 443      76.732 119.677  29.570  1.00  0.00           O
ATOM   9489  C31 POPEY 443      77.832 119.967  30.260  1.00  0.00           C
ATOM   9490  O32 POPEY 443      78.982 119.757  29.910  1.00  0.00           O
ATOM   9491  C32 POPEY 443      77.432 120.587  31.590  1.00  0.00           C
ATOM   9494  C23 POPEY 443      78.792 115.637  32.670  1.00  0.00           C
ATOM   9497  C24 POPEY 443      79.422 116.297  33.910  1.00  0.00           C
ATOM   9500  C25 POPEY 443      79.132 115.497  35.180  1.00  0.00           C
ATOM   9503  C26 POPEY 443      79.862 116.017  36.420  1.00  0.00           C
ATOM   9506  C27 POPEY 443      79.502 115.177  37.650  1.00  0.00           C
ATOM   9509  C28 POPEY 443      80.662 114.957  38.640  1.00  0.00           C
ATOM   9512  C29 POPEY 443      80.942 116.137  39.530  1.00  0.00           C
ATOM   9514 0C21 POPEY 443      81.452 116.057  40.780  1.00  0.00           C
ATOM   9516 1C21 POPEY 443      81.892 114.797  41.480  1.00  0.00           C
ATOM   9519 2C21 POPEY 443      83.382 114.857  41.850  1.00  0.00           C
ATOM   9522 3C21 POPEY 443      83.872 113.617  42.620  1.00  0.00           C
ATOM   9525 4C21 POPEY 443      85.402 113.577  42.760  1.00  0.00           C
ATOM   9528 5C21 POPEY 443      85.962 114.637  43.720  1.00  0.00           C
ATOM   9531 6C21 POPEY 443      87.482 114.787  43.630  1.00  0.00           C
ATOM   9534 7C21 POPEY 443      88.042 115.827  44.610  1.00  0.00           C
ATOM   9537 8C21 POPEY 443      89.512 116.137  44.370  1.00  0.00           C
ATOM   9541  C33 POPEY 443      78.602 120.457  32.570  1.00  0.00           C
ATOM   9544  C34 POPEY 443      78.352 121.037  33.960  1.00  0.00           C
ATOM   9547  C35 POPEY 443      77.142 120.417  34.660  1.00  0.00           C
ATOM   9550  C36 POPEY 443      77.242 120.437  36.190  1.00  0.00           C
ATOM   9553  C37 POPEY 443      76.222 119.487  36.820  1.00  0.00           C
ATOM   9556  C38 POPEY 443      76.452 119.177  38.300  1.00  0.00           C
ATOM   9559  C39 POPEY 443      76.002 120.257  39.280  1.00  0.00           C
ATOM   9562 0C31 POPEY 443      76.052 119.727  40.720  1.00  0.00           C
ATOM   9565 1C31 POPEY 443      75.672 120.757  41.790  1.00  0.00           C
ATOM   9568 2C31 POPEY 443      75.772 120.177  43.200  1.00  0.00           C
ATOM   9571 3C31 POPEY 443      75.462 121.207  44.300  1.00  0.00           C
ATOM   9574 4C31 POPEY 443      75.822 120.697  45.700  1.00  0.00           C
ATOM   9577 5C31 POPEY 443      74.902 119.587  46.220  1.00  0.00           C
ATOM   9580 6C31 POPEY 443      75.382 119.017  47.560  1.00  0.00           C
ATOM   9584  NH3 POPEZ 444      27.852  18.587  24.430  1.00  0.00           N
ATOM   9588  C12 POPEZ 444      28.442  19.717  23.620  1.00  0.00           C
ATOM   9591  C11 POPEZ 444      28.652  20.997  24.450  1.00  0.00           C
ATOM   9594  P   POPEZ 444      31.012  22.027  24.120  1.00  0.00           P
ATOM   9595  O13 POPEZ 444      31.542  20.637  24.030  1.00  0.00           O
ATOM   9596  O14 POPEZ 444      31.702  23.137  23.430  1.00  0.00           O
ATOM   9597  O11 POPEZ 444      30.862  22.427  25.640  1.00  0.00           O
ATOM   9598  O12 POPEZ 444      29.482  21.927  23.740  1.00  0.00           O
ATOM   9599  C1  POPEZ 444      31.982  22.447  26.520  1.00  0.00           C
ATOM   9602  C2  POPEZ 444      31.752  21.427  27.660  1.00  0.00           C
ATOM   9604  O21 POPEZ 444      32.222  21.867  28.930  1.00  0.00           O
ATOM   9605  C21 POPEZ 444      33.482  22.247  29.020  1.00  0.00           C
ATOM   9606  O22 POPEZ 444      34.302  22.267  28.120  1.00  0.00           O
ATOM   9607  C22 POPEZ 444      33.712  22.847  30.410  1.00  0.00           C
ATOM   9610  C3  POPEZ 444      32.262  19.997  27.340  1.00  0.00           C
ATOM   9613  O31 POPEZ 444      31.462  19.057  28.090  1.00  0.00           O
ATOM   9614  C31 POPEZ 444      31.982  17.857  28.250  1.00  0.00           C
ATOM   9615  O32 POPEZ 444      33.082  17.507  27.850  1.00  0.00           O
ATOM   9616  C32 POPEZ 444      30.952  16.977  28.960  1.00  0.00           C
ATOM   9619  C23 POPEZ 444      34.682  22.067  31.310  1.00  0.00           C
ATOM   9622  C24 POPEZ 444      34.872  22.797  32.650  1.00  0.00           C
ATOM   9625  C25 POPEZ 444      35.922  22.167  33.560  1.00  0.00           C
ATOM   9628  C26 POPEZ 444      35.612  20.717  33.960  1.00  0.00           C
ATOM   9631  C27 POPEZ 444      36.832  20.027  34.580  1.00  0.00           C
ATOM   9634  C28 POPEZ 444      36.512  18.637  35.160  1.00  0.00           C
ATOM   9637  C29 POPEZ 444      35.452  18.557  36.220  1.00  0.00           C
ATOM   9639 0C21 POPEZ 444      35.652  18.377  37.540  1.00  0.00           C
ATOM   9641 1C21 POPEZ 444      36.972  18.267  38.250  1.00  0.00           C
ATOM   9644 2C21 POPEZ 444      36.852  18.827  39.680  1.00  0.00           C
ATOM   9647 3C21 POPEZ 444      38.202  18.837  40.410  1.00  0.00           C
ATOM   9650 4C21 POPEZ 444      38.112  19.387  41.830  1.00  0.00           C
ATOM   9653 5C21 POPEZ 444      39.492  19.417  42.500  1.00  0.00           C
ATOM   9656 6C21 POPEZ 444      39.452  19.887  43.960  1.00  0.00           C
ATOM   9659 7C21 POPEZ 444      40.852  19.887  44.580  1.00  0.00           C
ATOM   9662 8C21 POPEZ 444      40.842  20.257  46.060  1.00  0.00           C
ATOM   9666  C33 POPEZ 444      31.452  16.537  30.350  1.00  0.00           C
ATOM   9669  C34 POPEZ 444      31.462  17.697  31.360  1.00  0.00           C
ATOM   9672  C35 POPEZ 444      32.662  17.657  32.310  1.00  0.00           C
ATOM   9675  C36 POPEZ 444      32.712  16.417  33.220  1.00  0.00           C
ATOM   9678  C37 POPEZ 444      31.652  16.437  34.320  1.00  0.00           C
ATOM   9681  C38 POPEZ 444      31.762  15.217  35.240  1.00  0.00           C
ATOM   9684  C39 POPEZ 444      30.732  15.257  36.380  1.00  0.00           C
ATOM   9687 0C31 POPEZ 444      31.072  14.287  37.510  1.00  0.00           C
ATOM   9690 1C31 POPEZ 444      30.052  14.307  38.650  1.00  0.00           C
ATOM   9693 2C31 POPEZ 444      30.462  13.377  39.800  1.00  0.00           C
ATOM   9696 3C31 POPEZ 444      31.422  14.027  40.810  1.00  0.00           C
ATOM   9699 4C31 POPEZ 444      32.042  12.977  41.740  1.00  0.00           C
ATOM   9702 5C31 POPEZ 444      33.032  13.577  42.750  1.00  0.00           C
ATOM   9705 6C31 POPEZ 444      33.852  12.507  43.480  1.00  0.00           C
ATOM   9709  NH3 POPEa 445      72.452  20.507  73.600  1.00  0.00           N
ATOM   9713  C12 POPEa 445      73.532  20.537  74.650  1.00  0.00           C
ATOM   9716  C11 POPEa 445      73.572  21.877  75.420  1.00  0.00           C
ATOM   9719  P   POPEa 445      74.652  23.627  73.820  1.00  0.00           P
ATOM   9720  O13 POPEa 445      75.572  22.617  73.270  1.00  0.00           O
ATOM   9721  O14 POPEa 445      75.272  24.697  74.640  1.00  0.00           O
ATOM   9722  O11 POPEa 445      73.872  24.317  72.650  1.00  0.00           O
ATOM   9723  O12 POPEa 445      73.422  22.997  74.560  1.00  0.00           O
ATOM   9724  C1  POPEa 445      74.462  24.847  71.470  1.00  0.00           C
ATOM   9727  C2  POPEa 445      74.062  24.087  70.180  1.00  0.00           C
ATOM   9729  O21 POPEa 445      72.622  23.977  70.090  1.00  0.00           O
ATOM   9730  C21 POPEa 445      72.172  24.057  68.830  1.00  0.00           C
ATOM   9731  O22 POPEa 445      72.802  24.517  67.890  1.00  0.00           O
ATOM   9732  C22 POPEa 445      70.772  23.457  68.760  1.00  0.00           C
ATOM   9735  C3  POPEa 445      74.692  22.677  70.110  1.00  0.00           C
ATOM   9738  O31 POPEa 445      75.212  22.407  68.790  1.00  0.00           O
ATOM   9739  C31 POPEa 445      76.352  23.007  68.510  1.00  0.00           C
ATOM   9740  O32 POPEa 445      77.012  23.657  69.320  1.00  0.00           O
ATOM   9741  C32 POPEa 445      76.682  22.817  67.050  1.00  0.00           C
ATOM   9744  C23 POPEa 445      70.162  23.547  67.340  1.00  0.00           C
ATOM   9747  C24 POPEa 445      70.812  22.597  66.320  1.00  0.00           C
ATOM   9750  C25 POPEa 445      69.942  22.307  65.090  1.00  0.00           C
ATOM   9753  C26 POPEa 445      69.612  23.547  64.240  1.00  0.00           C
ATOM   9756  C27 POPEa 445      68.432  23.307  63.280  1.00  0.00           C
ATOM   9759  C28 POPEa 445      67.782  24.617  62.770  1.00  0.00           C
ATOM   9762  C29 POPEa 445      66.272  24.517  62.710  1.00  0.00           C
ATOM   9764 0C21 POPEa 445      65.422  25.527  62.460  1.00  0.00           C
ATOM   9766 1C21 POPEa 445      65.772  26.937  62.080  1.00  0.00           C
ATOM   9769 2C21 POPEa 445      65.912  27.037  60.550  1.00  0.00           C
ATOM   9772 3C21 POPEa 445      65.562  28.407  59.940  1.00  0.00           C
ATOM   9775 4C21 POPEa 445      66.772  29.217  59.460  1.00  0.00           C
ATOM   9778 5C21 POPEa 445      67.382  30.127  60.540  1.00  0.00           C
ATOM   9781 6C21 POPEa 445      68.602  30.887  60.010  1.00  0.00           C
ATOM   9784 7C21 POPEa 445      69.152  31.907  61.010  1.00  0.00           C
ATOM   9787 8C21 POPEa 445      70.492  32.507  60.600  1.00  0.00           C
ATOM   9791  C33 POPEa 445      76.102  23.977  66.210  1.00  0.00           C
ATOM   9794  C34 POPEa 445      76.342  23.757  64.710  1.00  0.00           C
ATOM   9797  C35 POPEa 445      75.422  22.677  64.110  1.00  0.00           C
ATOM   9800  C36 POPEa 445      74.282  23.257  63.270  1.00  0.00           C
ATOM   9803  C37 POPEa 445      74.742  23.757  61.890  1.00  0.00           C
ATOM   9806  C38 POPEa 445      73.792  24.787  61.250  1.00  0.00           C
ATOM   9809  C39 POPEa 445      72.332  24.347  61.160  1.00  0.00           C
ATOM   9812 0C31 POPEa 445      72.092  23.237  60.120  1.00  0.00           C
ATOM   9815 1C31 POPEa 445      70.942  22.307  60.530  1.00  0.00           C
ATOM   9818 2C31 POPEa 445      70.592  21.257  59.460  1.00  0.00           C
ATOM   9821 3C31 POPEa 445      71.692  20.197  59.260  1.00  0.00           C
ATOM   9824 4C31 POPEa 445      71.722  19.667  57.820  1.00  0.00           C
ATOM   9827 5C31 POPEa 445      72.892  18.727  57.530  1.00  0.00           C
ATOM   9830 6C31 POPEa 445      73.032  18.357  56.060  1.00  0.00           C
ATOM   9834  NH3 POPEb 446      51.522 104.737  71.360  1.00  0.00           N
ATOM   9838  C12 POPEb 446      50.332 104.437  72.220  1.00  0.00           C
ATOM   9841  C11 POPEb 446      49.002 104.737  71.500  1.00  0.00           C
ATOM   9844  P   POPEb 446      48.792 107.327  71.750  1.00  0.00           P
ATOM   9845  O13 POPEb 446      47.482 107.317  72.460  1.00  0.00           O
ATOM   9846  O14 POPEb 446      50.022 107.527  72.540  1.00  0.00           O
ATOM   9847  O11 POPEb 446      48.702 108.457  70.660  1.00  0.00           O
ATOM   9848  O12 POPEb 446      48.952 106.017  70.890  1.00  0.00           O
ATOM   9849  C1  POPEb 446      49.062 108.227  69.290  1.00  0.00           C
ATOM   9852  C2  POPEb 446      49.382 109.587  68.580  1.00  0.00           C
ATOM   9854  O21 POPEb 446      48.932 109.637  67.210  1.00  0.00           O
ATOM   9855  C21 POPEb 446      49.502 108.777  66.380  1.00  0.00           C
ATOM   9856  O22 POPEb 446      50.072 107.757  66.690  1.00  0.00           O
ATOM   9857  C22 POPEb 446      49.362 109.277  64.930  1.00  0.00           C
ATOM   9860  C3  POPEb 446      50.882 110.007  68.720  1.00  0.00           C
ATOM   9863  O31 POPEb 446      51.182 111.087  67.790  1.00  0.00           O
ATOM   9864  C31 POPEb 446      52.482 111.287  67.650  1.00  0.00           C
ATOM   9865  O32 POPEb 446      53.362 110.827  68.350  1.00  0.00           O
ATOM   9866  C32 POPEb 446      52.782 112.037  66.360  1.00  0.00           C
ATOM   9869  C23 POPEb 446      49.182 108.117  63.940  1.00  0.00           C
ATOM   9872  C24 POPEb 446      48.842 108.597  62.520  1.00  0.00           C
ATOM   9875  C25 POPEb 446      50.072 109.057  61.720  1.00  0.00           C
ATOM   9878  C26 POPEb 446      49.702 109.637  60.350  1.00  0.00           C
ATOM   9881  C27 POPEb 446      50.912 109.717  59.410  1.00  0.00           C
ATOM   9884  C28 POPEb 446      50.632 110.547  58.150  1.00  0.00           C
ATOM   9887  C29 POPEb 446      51.692 110.357  57.100  1.00  0.00           C
ATOM   9889 0C21 POPEb 446      52.382 111.327  56.460  1.00  0.00           C
ATOM   9891 1C21 POPEb 446      52.192 112.807  56.600  1.00  0.00           C
ATOM   9894 2C21 POPEb 446      52.202 113.457  55.200  1.00  0.00           C
ATOM   9897 3C21 POPEb 446      51.702 114.907  55.220  1.00  0.00           C
ATOM   9900 4C21 POPEb 446      51.572 115.447  53.790  1.00  0.00           C
ATOM   9903 5C21 POPEb 446      50.992 116.867  53.730  1.00  0.00           C
ATOM   9906 6C21 POPEb 446      49.502 116.937  54.070  1.00  0.00           C
ATOM   9909 7C21 POPEb 446      48.902 118.297  53.690  1.00  0.00           C
ATOM   9912 8C21 POPEb 446      47.432 118.427  54.090  1.00  0.00           C
ATOM   9916  C33 POPEb 446      53.782 111.177  65.560  1.00  0.00           C
ATOM   9919  C34 POPEb 446      54.002 111.607  64.110  1.00  0.00           C
ATOM   9922  C35 POPEb 446      54.502 110.397  63.310  1.00  0.00           C
ATOM   9925  C36 POPEb 446      54.632 110.677  61.810  1.00  0.00           C
ATOM   9928  C37 POPEb 446      54.562 109.387  60.980  1.00  0.00           C
ATOM   9931  C38 POPEb 446      54.612 109.677  59.470  1.00  0.00           C
ATOM   9934  C39 POPEb 446      54.272 108.457  58.600  1.00  0.00           C
ATOM   9937 0C31 POPEb 446      55.372 107.397  58.580  1.00  0.00           C
ATOM   9940 1C31 POPEb 446      55.092 106.327  57.510  1.00  0.00           C
ATOM   9943 2C31 POPEb 446      56.242 105.327  57.310  1.00  0.00           C
ATOM   9946 3C31 POPEb 446      57.582 106.007  57.000  1.00  0.00           C
ATOM   9949 4C31 POPEb 446      58.692 105.027  56.600  1.00  0.00           C
ATOM   9952 5C31 POPEb 446      60.032 105.717  56.380  1.00  0.00           C
ATOM   9955 6C31 POPEb 446      61.132 104.767  55.890  1.00  0.00           C
ATOM   9959  NH3 POPEc 447      37.222  93.937  31.040  1.00  0.00           N
ATOM   9963  C12 POPEc 447      38.002  94.697  29.990  1.00  0.00           C
ATOM   9966  C11 POPEc 447      38.872  95.787  30.640  1.00  0.00           C
ATOM   9969  P   POPEc 447      40.822  97.437  30.290  1.00  0.00           P
ATOM   9970  O13 POPEc 447      41.702  97.907  29.200  1.00  0.00           O
ATOM   9971  O14 POPEc 447      40.222  98.427  31.200  1.00  0.00           O
ATOM   9972  O11 POPEc 447      41.732  96.457  31.140  1.00  0.00           O
ATOM   9973  O12 POPEc 447      39.722  96.447  29.700  1.00  0.00           O
ATOM   9974  C1  POPEc 447      41.702  96.427  32.570  1.00  0.00           C
ATOM   9977  C2  POPEc 447      42.952  97.117  33.180  1.00  0.00           C
ATOM   9979  O21 POPEc 447      43.482  96.377  34.300  1.00  0.00           O
ATOM   9980  C21 POPEc 447      42.672  96.177  35.340  1.00  0.00           C
ATOM   9981  O22 POPEc 447      41.512  96.497  35.420  1.00  0.00           O
ATOM   9982  C22 POPEc 447      43.502  95.537  36.460  1.00  0.00           C
ATOM   9985  C3  POPEc 447      42.742  98.637  33.490  1.00  0.00           C
ATOM   9988  O31 POPEc 447      43.952  99.217  34.050  1.00  0.00           O
ATOM   9989  C31 POPEc 447      43.852  99.747  35.260  1.00  0.00           C
ATOM   9990  O32 POPEc 447      42.822  99.877  35.900  1.00  0.00           O
ATOM   9991  C32 POPEc 447      45.222 100.107  35.830  1.00  0.00           C
ATOM   9994  C23 POPEc 447      42.662  94.887  37.580  1.00  0.00           C
ATOM   9997  C24 POPEc 447      43.542  94.237  38.660  1.00  0.00           C
ATOM  10000  C25 POPEc 447      44.592  95.207  39.230  1.00  0.00           C
ATOM  10003  C26 POPEc 447      45.412  94.637  40.400  1.00  0.00           C
ATOM  10006  C27 POPEc 447      46.402  95.667  40.950  1.00  0.00           C
ATOM  10009  C28 POPEc 447      47.312  95.147  42.080  1.00  0.00           C
ATOM  10012  C29 POPEc 447      48.632  94.617  41.580  1.00  0.00           C
ATOM  10014 0C21 POPEc 447      49.622  94.167  42.360  1.00  0.00           C
ATOM  10016 1C21 POPEc 447      49.622  94.147  43.870  1.00  0.00           C
ATOM  10019 2C21 POPEc 447      50.992  94.497  44.460  1.00  0.00           C
ATOM  10022 3C21 POPEc 447      50.922  94.597  45.990  1.00  0.00           C
ATOM  10025 4C21 POPEc 447      52.272  94.587  46.700  1.00  0.00           C
ATOM  10028 5C21 POPEc 447      53.132  93.347  46.420  1.00  0.00           C
ATOM  10031 6C21 POPEc 447      54.152  93.087  47.530  1.00  0.00           C
ATOM  10034 7C21 POPEc 447      54.992  91.827  47.320  1.00  0.00           C
ATOM  10037 8C21 POPEc 447      55.882  91.497  48.520  1.00  0.00           C
ATOM  10041  C33 POPEc 447      46.162  98.897  35.790  1.00  0.00           C
ATOM  10044  C34 POPEc 447      47.512  99.117  36.470  1.00  0.00           C
ATOM  10047  C35 POPEc 447      48.322  97.817  36.600  1.00  0.00           C
ATOM  10050  C36 POPEc 447      49.612  97.987  37.420  1.00  0.00           C
ATOM  10053  C37 POPEc 447      49.972  96.737  38.240  1.00  0.00           C
ATOM  10056  C38 POPEc 447      50.952  96.987  39.400  1.00  0.00           C
ATOM  10059  C39 POPEc 447      50.482  98.067  40.380  1.00  0.00           C
ATOM  10062 0C31 POPEc 447      50.812  97.787  41.860  1.00  0.00           C
ATOM  10065 1C31 POPEc 447      49.972  98.647  42.810  1.00  0.00           C
ATOM  10068 2C31 POPEc 447      50.002  98.167  44.270  1.00  0.00           C
ATOM  10071 3C31 POPEc 447      49.192  99.067  45.230  1.00  0.00           C
ATOM  10074 4C31 POPEc 447      47.672  99.017  44.990  1.00  0.00           C
ATOM  10077 5C31 POPEc 447      46.882  99.807  46.040  1.00  0.00           C
ATOM  10080 6C31 POPEc 447      45.372  99.787  45.810  1.00  0.00           C
ATOM  10084  NH3 POPEd 448     106.862  24.407  31.680  1.00  0.00           N
ATOM  10088  C12 POPEd 448     105.502  24.137  31.090  1.00  0.00           C
ATOM  10091  C11 POPEd 448     105.472  22.807  30.310  1.00  0.00           C
ATOM  10094  P   POPEd 448     103.052  21.847  30.510  1.00  0.00           P
ATOM  10095  O13 POPEd 448     101.812  22.597  30.220  1.00  0.00           O
ATOM  10096  O14 POPEd 448     103.122  20.397  30.210  1.00  0.00           O
ATOM  10097  O11 POPEd 448     103.382  22.107  32.010  1.00  0.00           O
ATOM  10098  O12 POPEd 448     104.202  22.587  29.730  1.00  0.00           O
ATOM  10099  C1  POPEd 448     103.772  21.037  32.850  1.00  0.00           C
ATOM  10102  C2  POPEd 448     103.322  21.357  34.280  1.00  0.00           C
ATOM  10104  O21 POPEd 448     103.952  20.427  35.170  1.00  0.00           O
ATOM  10105  C21 POPEd 448     105.222  20.717  35.390  1.00  0.00           C
ATOM  10106  O22 POPEd 448     105.812  21.717  35.030  1.00  0.00           O
ATOM  10107  C22 POPEd 448     105.842  19.557  36.160  1.00  0.00           C
ATOM  10110  C3  POPEd 448     101.772  21.297  34.440  1.00  0.00           C
ATOM  10113  O31 POPEd 448     101.342  20.907  35.760  1.00  0.00           O
ATOM  10114  C31 POPEd 448     101.772  21.657  36.750  1.00  0.00           C
ATOM  10115  O32 POPEd 448     102.312  22.747  36.660  1.00  0.00           O
ATOM  10116  C32 POPEd 448     101.602  20.867  38.060  1.00  0.00           C
ATOM  10119  C23 POPEd 448     106.482  20.027  37.470  1.00  0.00           C
ATOM  10122  C24 POPEd 448     105.432  20.147  38.580  1.00  0.00           C
ATOM  10125  C25 POPEd 448     106.082  20.547  39.910  1.00  0.00           C
ATOM  10128  C26 POPEd 448     105.142  20.377  41.110  1.00  0.00           C
ATOM  10131  C27 POPEd 448     105.782  20.827  42.430  1.00  0.00           C
ATOM  10134  C28 POPEd 448     105.232  20.077  43.650  1.00  0.00           C
ATOM  10137  C29 POPEd 448     105.782  18.667  43.710  1.00  0.00           C
ATOM  10139 0C21 POPEd 448     106.102  17.977  44.820  1.00  0.00           C
ATOM  10141 1C21 POPEd 448     105.952  18.417  46.250  1.00  0.00           C
ATOM  10144 2C21 POPEd 448     104.662  17.847  46.860  1.00  0.00           C
ATOM  10147 3C21 POPEd 448     104.592  17.977  48.390  1.00  0.00           C
ATOM  10150 4C21 POPEd 448     103.262  17.457  48.950  1.00  0.00           C
ATOM  10153 5C21 POPEd 448     103.412  16.637  50.240  1.00  0.00           C
ATOM  10156 6C21 POPEd 448     103.872  17.457  51.460  1.00  0.00           C
ATOM  10159 7C21 POPEd 448     104.162  16.567  52.670  1.00  0.00           C
ATOM  10162 8C21 POPEd 448     104.402  17.347  53.960  1.00  0.00           C
ATOM  10166  C33 POPEd 448     101.892  21.697  39.330  1.00  0.00           C
ATOM  10169  C34 POPEd 448     100.702  22.577  39.720  1.00  0.00           C
ATOM  10172  C35 POPEd 448      99.572  21.787  40.370  1.00  0.00           C
ATOM  10175  C36 POPEd 448      98.422  22.657  40.880  1.00  0.00           C
ATOM  10178  C37 POPEd 448      97.342  21.777  41.530  1.00  0.00           C
ATOM  10181  C38 POPEd 448      96.222  22.587  42.200  1.00  0.00           C
ATOM  10184  C39 POPEd 448      95.182  21.687  42.870  1.00  0.00           C
ATOM  10187 0C31 POPEd 448      95.722  20.867  44.040  1.00  0.00           C
ATOM  10190 1C31 POPEd 448      94.662  19.917  44.610  1.00  0.00           C
ATOM  10193 2C31 POPEd 448      95.252  19.117  45.770  1.00  0.00           C
ATOM  10196 3C31 POPEd 448      94.212  18.267  46.490  1.00  0.00           C
ATOM  10199 4C31 POPEd 448      94.852  17.497  47.630  1.00  0.00           C
ATOM  10202 5C31 POPEd 448      93.832  16.857  48.570  1.00  0.00           C
ATOM  10205 6C31 POPEd 448      94.512  16.237  49.780  1.00  0.00           C
ATOM  10209  NH3 POPEe 449     105.182 117.657  26.020  1.00  0.00           N
ATOM  10213  C12 POPEe 449     104.912 118.197  24.640  1.00  0.00           C
ATOM  10216  C11 POPEe 449     103.412 118.207  24.290  1.00  0.00           C
ATOM  10219  P   POPEe 449     102.662 120.507  25.220  1.00  0.00           P
ATOM  10220  O13 POPEe 449     102.352 121.027  23.870  1.00  0.00           O
ATOM  10221  O14 POPEe 449     103.982 120.847  25.800  1.00  0.00           O
ATOM  10222  O11 POPEe 449     101.532 121.007  26.220  1.00  0.00           O
ATOM  10223  O12 POPEe 449     102.562 118.917  25.220  1.00  0.00           O
ATOM  10224  C1  POPEe 449     101.342 120.337  27.480  1.00  0.00           C
ATOM  10227  C2  POPEe 449     102.252 120.947  28.580  1.00  0.00           C
ATOM  10229  O21 POPEe 449     102.282 120.117  29.770  1.00  0.00           O
ATOM  10230  C21 POPEe 449     101.472 120.457  30.760  1.00  0.00           C
ATOM  10231  O22 POPEe 449     100.332 120.887  30.660  1.00  0.00           O
ATOM  10232  C22 POPEe 449     102.232 120.307  32.080  1.00  0.00           C
ATOM  10235  C3  POPEe 449     102.022 122.467  28.840  1.00  0.00           C
ATOM  10238  O31 POPEe 449     103.022 122.927  29.760  1.00  0.00           O
ATOM  10239  C31 POPEe 449     102.802 124.087  30.380  1.00  0.00           C
ATOM  10240  O32 POPEe 449     101.802 124.767  30.300  1.00  0.00           O
ATOM  10241  C32 POPEe 449     104.092 124.437  31.110  1.00  0.00           C
ATOM  10244  C23 POPEe 449     101.492 120.897  33.300  1.00  0.00           C
ATOM  10247  C24 POPEe 449     102.382 120.917  34.560  1.00  0.00           C
ATOM  10250  C25 POPEe 449     101.652 121.417  35.820  1.00  0.00           C
ATOM  10253  C26 POPEe 449     102.602 121.597  37.020  1.00  0.00           C
ATOM  10256  C27 POPEe 449     101.852 121.957  38.310  1.00  0.00           C
ATOM  10259  C28 POPEe 449     102.762 122.287  39.510  1.00  0.00           C
ATOM  10262  C29 POPEe 449     103.442 123.637  39.430  1.00  0.00           C
ATOM  10264 0C21 POPEe 449     103.312 124.647  40.310  1.00  0.00           C
ATOM  10266 1C21 POPEe 449     102.442 124.657  41.550  1.00  0.00           C
ATOM  10269 2C21 POPEe 449     103.112 123.987  42.770  1.00  0.00           C
ATOM  10272 3C21 POPEe 449     102.232 124.027  44.020  1.00  0.00           C
ATOM  10275 4C21 POPEe 449     102.812 123.267  45.220  1.00  0.00           C
ATOM  10278 5C21 POPEe 449     101.852 123.237  46.410  1.00  0.00           C
ATOM  10281 6C21 POPEe 449     102.412 122.537  47.660  1.00  0.00           C
ATOM  10284 7C21 POPEe 449     101.412 122.547  48.830  1.00  0.00           C
ATOM  10287 8C21 POPEe 449     101.962 121.917  50.110  1.00  0.00           C
ATOM  10291  C33 POPEe 449     103.932 125.427  32.280  1.00  0.00           C
ATOM  10294  C34 POPEe 449     105.292 126.017  32.680  1.00  0.00           C
ATOM  10297  C35 POPEe 449     106.332 124.997  33.190  1.00  0.00           C
ATOM  10300  C36 POPEe 449     106.092 124.597  34.650  1.00  0.00           C
ATOM  10303  C37 POPEe 449     107.402 124.537  35.460  1.00  0.00           C
ATOM  10306  C38 POPEe 449     107.222 124.757  36.970  1.00  0.00           C
ATOM  10309  C39 POPEe 449     106.752 126.177  37.290  1.00  0.00           C
ATOM  10312 0C31 POPEe 449     106.752 126.507  38.780  1.00  0.00           C
ATOM  10315 1C31 POPEe 449     106.312 127.957  39.020  1.00  0.00           C
ATOM  10318 2C31 POPEe 449     106.112 128.297  40.500  1.00  0.00           C
ATOM  10321 3C31 POPEe 449     105.802 129.787  40.730  1.00  0.00           C
ATOM  10324 4C31 POPEe 449     107.052 130.667  40.670  1.00  0.00           C
ATOM  10327 5C31 POPEe 449     106.712 132.167  40.610  1.00  0.00           C
ATOM  10330 6C31 POPEe 449     107.952 133.057  40.620  1.00  0.00           C
ATOM  10334  NH3 POPEf 450      86.272  13.277  30.460  1.00  0.00           N
ATOM  10338  C12 POPEf 450      84.922  13.787  30.000  1.00  0.00           C
ATOM  10341  C11 POPEf 450      83.772  12.777  30.300  1.00  0.00           C
ATOM  10344  P   POPEf 450      81.132  12.647  30.320  1.00  0.00           P
ATOM  10345  O13 POPEf 450      80.002  13.587  30.120  1.00  0.00           O
ATOM  10346  O14 POPEf 450      80.922  11.267  29.830  1.00  0.00           O
ATOM  10347  O11 POPEf 450      81.372  12.457  31.890  1.00  0.00           O
ATOM  10348  O12 POPEf 450      82.512  13.237  29.770  1.00  0.00           O
ATOM  10349  C1  POPEf 450      81.522  13.637  32.700  1.00  0.00           C
ATOM  10352  C2  POPEf 450      80.872  13.567  34.130  1.00  0.00           C
ATOM  10354  O21 POPEf 450      80.982  12.297  34.810  1.00  0.00           O
ATOM  10355  C21 POPEf 450      82.202  11.927  35.110  1.00  0.00           C
ATOM  10356  O22 POPEf 450      83.232  12.347  34.630  1.00  0.00           O
ATOM  10357  C22 POPEf 450      82.172  10.947  36.280  1.00  0.00           C
ATOM  10360  C3  POPEf 450      79.372  13.947  34.090  1.00  0.00           C
ATOM  10363  O31 POPEf 450      78.712  13.857  35.370  1.00  0.00           O
ATOM  10364  C31 POPEf 450      79.022  14.797  36.250  1.00  0.00           C
ATOM  10365  O32 POPEf 450      79.852  15.667  36.110  1.00  0.00           O
ATOM  10366  C32 POPEf 450      78.122  14.657  37.470  1.00  0.00           C
ATOM  10369  C23 POPEf 450      81.652  11.647  37.550  1.00  0.00           C
ATOM  10372  C24 POPEf 450      82.132  10.957  38.820  1.00  0.00           C
ATOM  10375  C25 POPEf 450      81.512  11.617  40.050  1.00  0.00           C
ATOM  10378  C26 POPEf 450      81.722  10.847  41.360  1.00  0.00           C
ATOM  10381  C27 POPEf 450      83.102  11.057  41.980  1.00  0.00           C
ATOM  10384  C28 POPEf 450      83.302  10.077  43.160  1.00  0.00           C
ATOM  10387  C29 POPEf 450      84.462  10.457  44.050  1.00  0.00           C
ATOM  10389 0C21 POPEf 450      84.382  10.967  45.290  1.00  0.00           C
ATOM  10391 1C21 POPEf 450      83.132  11.267  46.080  1.00  0.00           C
ATOM  10394 2C21 POPEf 450      83.072  10.497  47.420  1.00  0.00           C
ATOM  10397 3C21 POPEf 450      83.102   8.957  47.260  1.00  0.00           C
ATOM  10400 4C21 POPEf 450      84.392   8.307  47.770  1.00  0.00           C
ATOM  10403 5C21 POPEf 450      84.332   7.827  49.230  1.00  0.00           C
ATOM  10406 6C21 POPEf 450      84.422   8.957  50.270  1.00  0.00           C
ATOM  10409 7C21 POPEf 450      84.182   8.467  51.700  1.00  0.00           C
ATOM  10412 8C21 POPEf 450      84.272   9.587  52.740  1.00  0.00           C
ATOM  10416  C33 POPEf 450      78.012  15.987  38.280  1.00  0.00           C
ATOM  10419  C34 POPEf 450      77.112  15.827  39.500  1.00  0.00           C
ATOM  10422  C35 POPEf 450      77.052  17.047  40.440  1.00  0.00           C
ATOM  10425  C36 POPEf 450      78.292  17.127  41.340  1.00  0.00           C
ATOM  10428  C37 POPEf 450      78.052  17.867  42.670  1.00  0.00           C
ATOM  10431  C38 POPEf 450      79.092  17.557  43.760  1.00  0.00           C
ATOM  10434  C39 POPEf 450      79.152  16.057  44.140  1.00  0.00           C
ATOM  10437 0C31 POPEf 450      79.832  15.757  45.480  1.00  0.00           C
ATOM  10440 1C31 POPEf 450      79.802  14.257  45.810  1.00  0.00           C
ATOM  10443 2C31 POPEf 450      80.352  13.907  47.200  1.00  0.00           C
ATOM  10446 3C31 POPEf 450      79.502  14.487  48.340  1.00  0.00           C
ATOM  10449 4C31 POPEf 450      79.902  13.977  49.730  1.00  0.00           C
ATOM  10452 5C31 POPEf 450      79.102  14.667  50.840  1.00  0.00           C
ATOM  10455 6C31 POPEf 450      79.532  14.247  52.250  1.00  0.00           C
ATOM  10459  NH3 POPEg 451      58.582 104.087  73.290  1.00  0.00           N
ATOM  10463  C12 POPEg 451      57.192 104.037  73.840  1.00  0.00           C
ATOM  10466  C11 POPEg 451      56.562 105.437  73.880  1.00  0.00           C
ATOM  10469  P   POPEg 451      57.202 106.867  71.770  1.00  0.00           P
ATOM  10470  O13 POPEg 451      57.322 108.157  72.490  1.00  0.00           O
ATOM  10471  O14 POPEg 451      58.422 106.057  71.530  1.00  0.00           O
ATOM  10472  O11 POPEg 451      56.352 107.067  70.450  1.00  0.00           O
ATOM  10473  O12 POPEg 451      56.242 105.907  72.570  1.00  0.00           O
ATOM  10474  C1  POPEg 451      56.832 108.027  69.490  1.00  0.00           C
ATOM  10477  C2  POPEg 451      55.892 108.177  68.260  1.00  0.00           C
ATOM  10479  O21 POPEg 451      55.432 106.867  67.860  1.00  0.00           O
ATOM  10480  C21 POPEg 451      54.272 106.877  67.220  1.00  0.00           C
ATOM  10481  O22 POPEg 451      53.592 107.857  66.970  1.00  0.00           O
ATOM  10482  C22 POPEg 451      53.902 105.447  66.840  1.00  0.00           C
ATOM  10485  C3  POPEg 451      56.622 108.917  67.080  1.00  0.00           C
ATOM  10488  O31 POPEg 451      56.132 108.547  65.770  1.00  0.00           O
ATOM  10489  C31 POPEg 451      56.882 107.687  65.080  1.00  0.00           C
ATOM  10490  O32 POPEg 451      58.042 107.407  65.330  1.00  0.00           O
ATOM  10491  C32 POPEg 451      56.002 107.047  64.000  1.00  0.00           C
ATOM  10494  C23 POPEg 451      52.452 105.357  66.340  1.00  0.00           C
ATOM  10497  C24 POPEg 451      52.162 104.017  65.640  1.00  0.00           C
ATOM  10500  C25 POPEg 451      52.622 103.977  64.170  1.00  0.00           C
ATOM  10503  C26 POPEg 451      51.482 103.547  63.240  1.00  0.00           C
ATOM  10506  C27 POPEg 451      51.852 103.607  61.750  1.00  0.00           C
ATOM  10509  C28 POPEg 451      50.612 103.607  60.850  1.00  0.00           C
ATOM  10512  C29 POPEg 451      50.002 104.977  60.680  1.00  0.00           C
ATOM  10514 0C21 POPEg 451      50.042 105.747  59.570  1.00  0.00           C
ATOM  10516 1C21 POPEg 451      50.702 105.397  58.260  1.00  0.00           C
ATOM  10519 2C21 POPEg 451      49.712 105.447  57.080  1.00  0.00           C
ATOM  10522 3C21 POPEg 451      49.222 106.867  56.760  1.00  0.00           C
ATOM  10525 4C21 POPEg 451      49.152 107.167  55.260  1.00  0.00           C
ATOM  10528 5C21 POPEg 451      48.832 108.637  54.950  1.00  0.00           C
ATOM  10531 6C21 POPEg 451      47.342 108.967  55.040  1.00  0.00           C
ATOM  10534 7C21 POPEg 451      46.662 108.997  53.670  1.00  0.00           C
ATOM  10537 8C21 POPEg 451      45.202 109.457  53.720  1.00  0.00           C
ATOM  10541  C33 POPEg 451      56.802 106.167  63.020  1.00  0.00           C
ATOM  10544  C34 POPEg 451      55.872 105.257  62.190  1.00  0.00           C
ATOM  10547  C35 POPEg 451      56.612 104.547  61.050  1.00  0.00           C
ATOM  10550  C36 POPEg 451      57.812 103.717  61.520  1.00  0.00           C
ATOM  10553  C37 POPEg 451      58.352 102.767  60.450  1.00  0.00           C
ATOM  10556  C38 POPEg 451      59.822 102.407  60.700  1.00  0.00           C
ATOM  10559  C39 POPEg 451      60.382 101.297  59.800  1.00  0.00           C
ATOM  10562 0C31 POPEg 451      60.022 101.477  58.320  1.00  0.00           C
ATOM  10565 1C31 POPEg 451      60.932 100.677  57.390  1.00  0.00           C
ATOM  10568 2C31 POPEg 451      60.512 100.797  55.920  1.00  0.00           C
ATOM  10571 3C31 POPEg 451      61.612 100.377  54.950  1.00  0.00           C
ATOM  10574 4C31 POPEg 451      62.722 101.437  54.830  1.00  0.00           C
ATOM  10577 5C31 POPEg 451      63.832 100.967  53.890  1.00  0.00           C
ATOM  10580 6C31 POPEg 451      64.932 102.007  53.720  1.00  0.00           C
ATOM  10584  NH3 POPEh 452     100.072  64.587  73.350  1.00  0.00           N
ATOM  10588  C12 POPEh 452      99.672  64.397  74.790  1.00  0.00           C
ATOM  10591  C11 POPEh 452      99.082  65.677  75.420  1.00  0.00           C
ATOM  10594  P   POPEh 452     100.512  67.847  74.860  1.00  0.00           P
ATOM  10595  O13 POPEh 452      99.352  68.747  74.670  1.00  0.00           O
ATOM  10596  O14 POPEh 452     101.792  68.427  75.310  1.00  0.00           O
ATOM  10597  O11 POPEh 452     100.752  67.137  73.470  1.00  0.00           O
ATOM  10598  O12 POPEh 452     100.082  66.627  75.760  1.00  0.00           O
ATOM  10599  C1  POPEh 452     101.732  67.647  72.560  1.00  0.00           C
ATOM  10602  C2  POPEh 452     101.282  68.927  71.780  1.00  0.00           C
ATOM  10604  O21 POPEh 452     101.752  68.907  70.420  1.00  0.00           O
ATOM  10605  C21 POPEh 452     103.052  68.977  70.210  1.00  0.00           C
ATOM  10606  O22 POPEh 452     103.932  68.767  71.030  1.00  0.00           O
ATOM  10607  C22 POPEh 452     103.282  69.407  68.760  1.00  0.00           C
ATOM  10610  C3  POPEh 452     101.632  70.287  72.490  1.00  0.00           C
ATOM  10613  O31 POPEh 452     101.402  71.407  71.610  1.00  0.00           O
ATOM  10614  C31 POPEh 452     101.852  72.587  72.030  1.00  0.00           C
ATOM  10615  O32 POPEh 452     102.392  72.787  73.100  1.00  0.00           O
ATOM  10616  C32 POPEh 452     101.562  73.647  70.990  1.00  0.00           C
ATOM  10619  C23 POPEh 452     102.792  68.367  67.720  1.00  0.00           C
ATOM  10622  C24 POPEh 452     102.312  69.027  66.410  1.00  0.00           C
ATOM  10625  C25 POPEh 452     103.402  69.827  65.670  1.00  0.00           C
ATOM  10628  C26 POPEh 452     102.842  70.677  64.520  1.00  0.00           C
ATOM  10631  C27 POPEh 452     103.902  71.207  63.550  1.00  0.00           C
ATOM  10634  C28 POPEh 452     103.402  72.317  62.600  1.00  0.00           C
ATOM  10637  C29 POPEh 452     102.172  71.927  61.810  1.00  0.00           C
ATOM  10639 0C21 POPEh 452     102.042  71.877  60.470  1.00  0.00           C
ATOM  10641 1C21 POPEh 452     103.082  72.247  59.440  1.00  0.00           C
ATOM  10644 2C21 POPEh 452     102.472  72.977  58.230  1.00  0.00           C
ATOM  10647 3C21 POPEh 452     101.582  72.087  57.350  1.00  0.00           C
ATOM  10650 4C21 POPEh 452     101.142  72.797  56.060  1.00  0.00           C
ATOM  10653 5C21 POPEh 452     100.072  71.997  55.300  1.00  0.00           C
ATOM  10656 6C21 POPEh 452      99.672  72.647  53.970  1.00  0.00           C
ATOM  10659 7C21 POPEh 452      98.572  71.857  53.250  1.00  0.00           C
ATOM  10662 8C21 POPEh 452      98.202  72.447  51.890  1.00  0.00           C
ATOM  10666  C33 POPEh 452     102.802  74.137  70.220  1.00  0.00           C
ATOM  10669  C34 POPEh 452     102.492  75.357  69.350  1.00  0.00           C
ATOM  10672  C35 POPEh 452     103.672  75.877  68.520  1.00  0.00           C
ATOM  10675  C36 POPEh 452     104.022  74.967  67.340  1.00  0.00           C
ATOM  10678  C37 POPEh 452     104.992  75.637  66.370  1.00  0.00           C
ATOM  10681  C38 POPEh 452     105.222  74.767  65.140  1.00  0.00           C
ATOM  10684  C39 POPEh 452     106.182  75.377  64.100  1.00  0.00           C
ATOM  10687 0C31 POPEh 452     105.922  74.737  62.730  1.00  0.00           C
ATOM  10690 1C31 POPEh 452     106.772  75.297  61.580  1.00  0.00           C
ATOM  10693 2C31 POPEh 452     106.122  74.957  60.230  1.00  0.00           C
ATOM  10696 3C31 POPEh 452     106.952  75.327  58.990  1.00  0.00           C
ATOM  10699 4C31 POPEh 452     108.182  74.427  58.830  1.00  0.00           C
ATOM  10702 5C31 POPEh 452     108.742  74.387  57.400  1.00  0.00           C
ATOM  10705 6C31 POPEh 452     109.912  73.407  57.250  1.00  0.00           C
ATOM  10709  NH3 POPEi 453      -0.872 132.587  28.390  1.00  0.00           N
ATOM  10713  C12 POPEi 453      -1.812 131.407  28.460  1.00  0.00           C
ATOM  10716  C11 POPEi 453      -1.302 130.167  27.700  1.00  0.00           C
ATOM  10719  P   POPEi 453      -1.172 127.687  28.580  1.00  0.00           P
ATOM  10720  O13 POPEi 453      -0.012 127.477  27.700  1.00  0.00           O
ATOM  10721  O14 POPEi 453      -2.082 126.517  28.630  1.00  0.00           O
ATOM  10722  O11 POPEi 453      -0.652 128.027  30.040  1.00  0.00           O
ATOM  10723  O12 POPEi 453      -1.952 129.017  28.230  1.00  0.00           O
ATOM  10724  C1  POPEi 453      -1.572 128.317  31.100  1.00  0.00           C
ATOM  10727  C2  POPEi 453      -1.312 127.427  32.350  1.00  0.00           C
ATOM  10729  O21 POPEi 453      -0.222 127.907  33.150  1.00  0.00           O
ATOM  10730  C21 POPEi 453      -0.522 128.907  33.960  1.00  0.00           C
ATOM  10731  O22 POPEi 453      -1.602 129.457  34.070  1.00  0.00           O
ATOM  10732  C22 POPEi 453       0.722 129.197  34.820  1.00  0.00           C
ATOM  10735  C3  POPEi 453      -1.042 125.947  31.980  1.00  0.00           C
ATOM  10738  O31 POPEi 453      -0.952 125.147  33.190  1.00  0.00           O
ATOM  10739  C31 POPEi 453       0.232 124.587  33.450  1.00  0.00           C
ATOM  10740  O32 POPEi 453       1.172 124.527  32.690  1.00  0.00           O
ATOM  10741  C32 POPEi 453       0.252 123.937  34.840  1.00  0.00           C
ATOM  10744  C23 POPEi 453       0.422 129.947  36.140  1.00  0.00           C
ATOM  10747  C24 POPEi 453       1.682 130.167  36.990  1.00  0.00           C
ATOM  10750  C25 POPEi 453       2.072 128.977  37.890  1.00  0.00           C
ATOM  10753  C26 POPEi 453       1.412 129.037  39.280  1.00  0.00           C
ATOM  10756  C27 POPEi 453       2.032 128.067  40.300  1.00  0.00           C
ATOM  10759  C28 POPEi 453       1.622 128.347  41.760  1.00  0.00           C
ATOM  10762  C29 POPEi 453       0.222 127.907  42.100  1.00  0.00           C
ATOM  10764 0C21 POPEi 453      -0.322 127.917  43.330  1.00  0.00           C
ATOM  10766 1C21 POPEi 453       0.342 128.357  44.610  1.00  0.00           C
ATOM  10769 2C21 POPEi 453      -0.282 129.617  45.230  1.00  0.00           C
ATOM  10772 3C21 POPEi 453      -1.772 129.487  45.580  1.00  0.00           C
ATOM  10775 4C21 POPEi 453      -2.312 130.647  46.440  1.00  0.00           C
ATOM  10778 5C21 POPEi 453      -2.372 131.997  45.720  1.00  0.00           C
ATOM  10781 6C21 POPEi 453      -3.022 133.077  46.600  1.00  0.00           C
ATOM  10784 7C21 POPEi 453      -3.102 134.451  45.920  1.00  0.00           C
ATOM  10787 8C21 POPEi 453      -3.642 135.531  46.850  1.00  0.00           C
ATOM  10791  C33 POPEi 453      -0.962 124.287  35.730  1.00  0.00           C
ATOM  10794  C34 POPEi 453      -1.012 123.517  37.060  1.00  0.00           C
ATOM  10797  C35 POPEi 453       0.182 123.817  37.970  1.00  0.00           C
ATOM  10800  C36 POPEi 453      -0.052 123.347  39.410  1.00  0.00           C
ATOM  10803  C37 POPEi 453       1.182 123.607  40.290  1.00  0.00           C
ATOM  10806  C38 POPEi 453       0.942 123.287  41.770  1.00  0.00           C
ATOM  10809  C39 POPEi 453       2.162 123.587  42.660  1.00  0.00           C
ATOM  10812 0C31 POPEi 453       3.412 122.787  42.270  1.00  0.00           C
ATOM  10815 1C31 POPEi 453       4.552 122.897  43.290  1.00  0.00           C
ATOM  10818 2C31 POPEi 453       5.792 122.117  42.820  1.00  0.00           C
ATOM  10821 3C31 POPEi 453       6.812 121.897  43.940  1.00  0.00           C
ATOM  10824 4C31 POPEi 453       8.062 121.167  43.440  1.00  0.00           C
ATOM  10827 5C31 POPEi 453       8.992 120.747  44.590  1.00  0.00           C
ATOM  10830 6C31 POPEi 453      10.262 120.047  44.120  1.00  0.00           C
ATOM  10834  NH3 POPEj 454     117.832  99.157  27.650  1.00  0.00           N
ATOM  10838  C12 POPEj 454     117.112  98.627  26.450  1.00  0.00           C
ATOM  10841  C11 POPEj 454     115.682  99.187  26.390  1.00  0.00           C
ATOM  10844  P   POPEj 454     114.602 101.357  27.390  1.00  0.00           P
ATOM  10845  O13 POPEj 454     114.892 102.797  27.460  1.00  0.00           O
ATOM  10846  O14 POPEj 454     113.242 100.957  26.990  1.00  0.00           O
ATOM  10847  O11 POPEj 454     114.962 100.707  28.780  1.00  0.00           O
ATOM  10848  O12 POPEj 454     115.682 100.607  26.520  1.00  0.00           O
ATOM  10849  C1  POPEj 454     114.362 101.147  30.000  1.00  0.00           C
ATOM  10852  C2  POPEj 454     113.832  99.937  30.810  1.00  0.00           C
ATOM  10854  O21 POPEj 454     114.842  98.907  30.870  1.00  0.00           O
ATOM  10855  C21 POPEj 454     115.982  99.227  31.460  1.00  0.00           C
ATOM  10856  O22 POPEj 454     117.082  99.067  30.960  1.00  0.00           O
ATOM  10857  C22 POPEj 454     115.792  99.647  32.910  1.00  0.00           C
ATOM  10860  C3  POPEj 454     112.542  99.367  30.160  1.00  0.00           C
ATOM  10863  O31 POPEj 454     112.072  98.157  30.820  1.00  0.00           O
ATOM  10864  C31 POPEj 454     111.382  98.397  31.930  1.00  0.00           C
ATOM  10865  O32 POPEj 454     111.182  99.497  32.420  1.00  0.00           O
ATOM  10866  C32 POPEj 454     110.832  97.067  32.460  1.00  0.00           C
ATOM  10869  C23 POPEj 454     117.112  99.557  33.720  1.00  0.00           C
ATOM  10872  C24 POPEj 454     116.912 100.127  35.120  1.00  0.00           C
ATOM  10875  C25 POPEj 454     118.202 100.297  35.930  1.00  0.00           C
ATOM  10878  C26 POPEj 454     118.642  99.027  36.670  1.00  0.00           C
ATOM  10881  C27 POPEj 454     119.882  99.287  37.550  1.00  0.00           C
ATOM  10884  C28 POPEj 454     120.122  98.217  38.650  1.00  0.00           C
ATOM  10887  C29 POPEj 454     120.452  96.857  38.100  1.00  0.00           C
ATOM  10889 0C21 POPEj 454     121.392  96.017  38.570  1.00  0.00           C
ATOM  10891 1C21 POPEj 454     122.282  96.277  39.760  1.00  0.00           C
ATOM  10894 2C21 POPEj 454     123.572  97.027  39.380  1.00  0.00           C
ATOM  10897 3C21 POPEj 454     124.232  97.747  40.570  1.00  0.00           C
ATOM  10900 4C21 POPEj 454     125.472  97.057  41.140  1.00  0.00           C
ATOM  10903 5C21 POPEj 454     125.192  95.737  41.880  1.00  0.00           C
ATOM  10906 6C21 POPEj 454     126.452  95.227  42.610  1.00  0.00           C
ATOM  10909 7C21 POPEj 454     126.212  93.947  43.410  1.00  0.00           C
ATOM  10912 8C21 POPEj 454     127.452  93.477  44.180  1.00  0.00           C
ATOM  10916  C33 POPEj 454     110.602  97.027  34.000  1.00  0.00           C
ATOM  10919  C34 POPEj 454     111.592  96.157  34.780  1.00  0.00           C
ATOM  10922  C35 POPEj 454     112.852  96.847  35.340  1.00  0.00           C
ATOM  10925  C36 POPEj 454     112.532  97.917  36.400  1.00  0.00           C
ATOM  10928  C37 POPEj 454     113.782  98.357  37.190  1.00  0.00           C
ATOM  10931  C38 POPEj 454     113.662  99.787  37.730  1.00  0.00           C
ATOM  10934  C39 POPEj 454     114.992 100.347  38.270  1.00  0.00           C
ATOM  10937 0C31 POPEj 454     115.262 100.017  39.740  1.00  0.00           C
ATOM  10940 1C31 POPEj 454     116.652 100.477  40.200  1.00  0.00           C
ATOM  10943 2C31 POPEj 454     116.782 100.477  41.720  1.00  0.00           C
ATOM  10946 3C31 POPEj 454     118.222 100.617  42.220  1.00  0.00           C
ATOM  10949 4C31 POPEj 454     118.292 100.467  43.750  1.00  0.00           C
ATOM  10952 5C31 POPEj 454     119.722 100.457  44.290  1.00  0.00           C
ATOM  10955 6C31 POPEj 454     119.782 100.227  45.800  1.00  0.00           C
ATOM  10959  NH3 POPEk 455      93.512 111.107  74.210  1.00  0.00           N
ATOM  10963  C12 POPEk 455      93.752 111.717  75.560  1.00  0.00           C
ATOM  10966  C11 POPEk 455      94.022 113.227  75.420  1.00  0.00           C
ATOM  10969  P   POPEk 455      93.462 115.087  73.720  1.00  0.00           P
ATOM  10970  O13 POPEk 455      93.962 116.167  74.580  1.00  0.00           O
ATOM  10971  O14 POPEk 455      94.382 114.727  72.630  1.00  0.00           O
ATOM  10972  O11 POPEk 455      92.142 115.537  73.010  1.00  0.00           O
ATOM  10973  O12 POPEk 455      93.062 113.807  74.540  1.00  0.00           O
ATOM  10974  C1  POPEk 455      90.922 114.847  73.210  1.00  0.00           C
ATOM  10977  C2  POPEk 455      89.862 115.367  72.210  1.00  0.00           C
ATOM  10979  O21 POPEk 455      89.772 114.477  71.090  1.00  0.00           O
ATOM  10980  C21 POPEk 455      90.592 114.557  70.070  1.00  0.00           C
ATOM  10981  O22 POPEk 455      91.572 115.287  69.950  1.00  0.00           O
ATOM  10982  C22 POPEk 455      90.112 113.577  68.990  1.00  0.00           C
ATOM  10985  C3  POPEk 455      90.092 116.867  71.870  1.00  0.00           C
ATOM  10988  O31 POPEk 455      89.102 117.357  70.940  1.00  0.00           O
ATOM  10989  C31 POPEk 455      89.492 118.357  70.180  1.00  0.00           C
ATOM  10990  O32 POPEk 455      90.642 118.757  70.030  1.00  0.00           O
ATOM  10991  C32 POPEk 455      88.252 119.017  69.560  1.00  0.00           C
ATOM  10994  C23 POPEk 455      89.682 114.277  67.670  1.00  0.00           C
ATOM  10997  C24 POPEk 455      88.762 113.397  66.810  1.00  0.00           C
ATOM  11000  C25 POPEk 455      89.002 113.557  65.290  1.00  0.00           C
ATOM  11003  C26 POPEk 455      90.122 112.637  64.800  1.00  0.00           C
ATOM  11006  C27 POPEk 455      90.882 113.117  63.560  1.00  0.00           C
ATOM  11009  C28 POPEk 455      91.942 112.087  63.100  1.00  0.00           C
ATOM  11012  C29 POPEk 455      91.372 110.937  62.300  1.00  0.00           C
ATOM  11014 0C21 POPEk 455      91.612 110.687  61.000  1.00  0.00           C
ATOM  11016 1C21 POPEk 455      92.502 111.527  60.130  1.00  0.00           C
ATOM  11019 2C21 POPEk 455      93.142 110.747  58.960  1.00  0.00           C
ATOM  11022 3C21 POPEk 455      92.132 110.327  57.880  1.00  0.00           C
ATOM  11025 4C21 POPEk 455      92.512 110.827  56.470  1.00  0.00           C
ATOM  11028 5C21 POPEk 455      93.942 110.467  56.050  1.00  0.00           C
ATOM  11031 6C21 POPEk 455      94.092 110.447  54.530  1.00  0.00           C
ATOM  11034 7C21 POPEk 455      95.552 110.527  54.080  1.00  0.00           C
ATOM  11037 8C21 POPEk 455      95.732 110.287  52.580  1.00  0.00           C
ATOM  11041  C33 POPEk 455      87.452 118.097  68.600  1.00  0.00           C
ATOM  11044  C34 POPEk 455      86.602 117.017  69.280  1.00  0.00           C
ATOM  11047  C35 POPEk 455      85.852 116.167  68.240  1.00  0.00           C
ATOM  11050  C36 POPEk 455      85.122 114.987  68.870  1.00  0.00           C
ATOM  11053  C37 POPEk 455      84.212 114.277  67.870  1.00  0.00           C
ATOM  11056  C38 POPEk 455      82.762 114.767  67.960  1.00  0.00           C
ATOM  11059  C39 POPEk 455      81.952 114.517  66.690  1.00  0.00           C
ATOM  11062 0C31 POPEk 455      81.982 113.077  66.160  1.00  0.00           C
ATOM  11065 1C31 POPEk 455      81.352 112.987  64.770  1.00  0.00           C
ATOM  11068 2C31 POPEk 455      81.442 111.567  64.200  1.00  0.00           C
ATOM  11071 3C31 POPEk 455      81.912 111.537  62.750  1.00  0.00           C
[truncated: 1,902,490 more chars]
