# Supplementary material for: Characterizing Membrane Association and Periplasmic Transfer of Bacterial Lipoproteins through Molecular Dynamics Simulations
Source: Structure. 2020 Apr 7;28(4):475–487.e3. doi: 10.1016/j.str.2020.01.012 (PMC7139219; doi:10.1016/j.str.2020.01.012)
Supplement: Data S1. Final Coordinates from Simulations (Y–Z), Related to Figure 3 [file mmc3.zip › Y-Z/YFEW-4-atomistic.pdb]

TITLE     Protein
REMARK    THIS IS A SIMULATION BOX
CRYST1  129.377  129.377  142.683  90.00  90.00  90.00 P 1           1
MODEL        1
ATOM      1  N   CYSTA   1      38.624  79.623  71.580  1.00  0.00           N
ATOM      3  CA  CYSTA   1      37.622  78.863  72.290  1.00  0.00           C
ATOM      5  C   CYSTA   1      37.914  77.613  73.110  1.00  0.00           C
ATOM      6  O   CYSTA   1      38.083  76.504  72.620  1.00  0.00           O
ATOM      7  CB  CYSTA   1      36.232  78.863  71.610  1.00  0.00           C
ATOM     10  SG  CYSTA   1      35.313  80.344  72.130  1.00  0.00           S
ATOM     11  C1  CYSTA   1      34.043  80.504  70.870  1.00  0.00           C
ATOM     14  CA1 CYSTA   1      39.483  79.334  70.610  1.00  0.00           C
ATOM     15  OA1 CYSTA   1      39.953  80.313  70.060  1.00  0.00           O
ATOM     16  CA2 CYSTA   1      39.944  77.964  70.230  1.00  0.00           C
ATOM     19  C11 CYSTA   1      34.183  81.794  70.040  1.00  0.00           C
ATOM     21  O11 CYSTA   1      35.534  81.904  69.540  1.00  0.00           O
ATOM     22  CX1 CYSTA   1      35.733  81.144  68.490  1.00  0.00           C
ATOM     23  OX1 CYSTA   1      34.912  80.404  67.980  1.00  0.00           O
ATOM     24  CX2 CYSTA   1      37.124  81.394  67.940  1.00  0.00           C
ATOM     27  C12 CYSTA   1      33.833  83.084  70.840  1.00  0.00           C
ATOM     30  O12 CYSTA   1      34.063  84.184  69.950  1.00  0.00           O
ATOM     31  CD1 CYSTA   1      34.333  85.344  70.510  1.00  0.00           C
ATOM     32  OD1 CYSTA   1      34.133  85.654  71.670  1.00  0.00           O
ATOM     33  CD2 CYSTA   1      35.052  86.194  69.470  1.00  0.00           C
ATOM     36  CA3 CYSTA   1      39.044  77.344  69.140  1.00  0.00           C
ATOM     39  CA4 CYSTA   1      39.604  76.014  68.640  1.00  0.00           C
ATOM     42  CA5 CYSTA   1      38.684  74.803  68.890  1.00  0.00           C
ATOM     45  CA6 CYSTA   1      39.314  73.794  69.870  1.00  0.00           C
ATOM     48  CA7 CYSTA   1      40.543  73.163  69.230  1.00  0.00           C
ATOM     51  CA8 CYSTA   1      41.453  72.313  70.120  1.00  0.00           C
ATOM     54  CA9 CYSTA   1      42.674  71.993  69.260  1.00  0.00           C
ATOM     57 0CA1 CYSTA   1      43.674  70.993  69.830  1.00  0.00           C
ATOM     60 1CA1 CYSTA   1      44.114  70.083  68.690  1.00  0.00           C
ATOM     63 2CA1 CYSTA   1      45.294  69.184  69.020  1.00  0.00           C
ATOM     66 3CA1 CYSTA   1      45.543  68.184  67.890  1.00  0.00           C
ATOM     69 4CA1 CYSTA   1      46.184  66.904  68.400  1.00  0.00           C
ATOM     72 5CA1 CYSTA   1      46.593  65.974  67.260  1.00  0.00           C
ATOM     75 6CA1 CYSTA   1      47.464  64.824  67.760  1.00  0.00           C
ATOM     79  CD3 CYSTA   1      34.153  87.313  68.910  1.00  0.00           C
ATOM     82  CD4 CYSTA   1      32.883  86.734  68.270  1.00  0.00           C
ATOM     85  CD5 CYSTA   1      31.973  87.794  67.640  1.00  0.00           C
ATOM     88  CD6 CYSTA   1      32.384  88.273  66.240  1.00  0.00           C
ATOM     91  CD7 CYSTA   1      32.524  87.123  65.240  1.00  0.00           C
ATOM     94  CD8 CYSTA   1      32.403  87.504  63.760  1.00  0.00           C
ATOM     97  CD9 CYSTA   1      32.164  86.254  62.910  1.00  0.00           C
ATOM    100 0CD1 CYSTA   1      32.854  86.133  61.550  1.00  0.00           C
ATOM    103 1CD1 CYSTA   1      32.144  85.034  60.730  1.00  0.00           C
ATOM    106 2CD1 CYSTA   1      33.044  84.024  60.010  1.00  0.00           C
ATOM    109 3CD1 CYSTA   1      32.224  83.063  59.120  1.00  0.00           C
ATOM    112 4CD1 CYSTA   1      32.644  81.582  59.220  1.00  0.00           C
ATOM    115 5CD1 CYSTA   1      31.964  80.834  60.370  1.00  0.00           C
ATOM    118 6CD1 CYSTA   1      32.194  79.313  60.300  1.00  0.00           C
ATOM    122  CX3 CYSTA   1      36.993  81.684  66.440  1.00  0.00           C
ATOM    125  CX4 CYSTA   1      36.674  83.144  66.080  1.00  0.00           C
ATOM    128  CX5 CYSTA   1      36.243  83.233  64.610  1.00  0.00           C
ATOM    131  CX6 CYSTA   1      37.092  84.144  63.720  1.00  0.00           C
ATOM    134  CX7 CYSTA   1      37.092  83.574  62.300  1.00  0.00           C
ATOM    137  CX8 CYSTA   1      37.944  84.383  61.310  1.00  0.00           C
ATOM    140  CX9 CYSTA   1      38.174  83.563  60.060  1.00  0.00           C
ATOM    142 0CX1 CYSTA   1      39.314  82.943  59.700  1.00  0.00           C
ATOM    144 1CX1 CYSTA   1      40.632  83.023  60.420  1.00  0.00           C
ATOM    147 2CX1 CYSTA   1      41.063  81.804  61.260  1.00  0.00           C
ATOM    150 3CX1 CYSTA   1      41.473  80.554  60.450  1.00  0.00           C
ATOM    153 4CX1 CYSTA   1      42.304  79.604  61.330  1.00  0.00           C
ATOM    156 5CX1 CYSTA   1      42.934  78.414  60.590  1.00  0.00           C
ATOM    159 6CX1 CYSTA   1      42.162  77.093  60.710  1.00  0.00           C
ATOM    162 7CX1 CYSTA   1      42.994  75.904  60.190  1.00  0.00           C
ATOM    165 8CX1 CYSTA   1      42.232  74.584  60.260  1.00  0.00           C
ATOM    169  N   SER A   2      37.882  77.873  74.430  1.00  0.00           N
ATOM    171  CA  SER A   2      38.054  77.114  75.650  1.00  0.00           C
ATOM    173  CB  SER A   2      36.894  77.403  76.640  1.00  0.00           C
ATOM    176  OG  SER A   2      36.653  78.814  76.730  1.00  0.00           O
ATOM    178  C   SER A   2      38.373  75.633  75.620  1.00  0.00           C
ATOM    179  O   SER A   2      37.514  74.773  75.430  1.00  0.00           O
ATOM    180  N   VAL A   3      39.654  75.324  75.890  1.00  0.00           N
ATOM    182  CA  VAL A   3      40.182  73.964  75.980  1.00  0.00           C
ATOM    184  CB  VAL A   3      40.904  73.514  74.710  1.00  0.00           C
ATOM    186  CG1 VAL A   3      40.663  72.004  74.550  1.00  0.00           C
ATOM    190  CG2 VAL A   3      40.343  74.234  73.470  1.00  0.00           C
ATOM    194  C   VAL A   3      41.104  73.903  77.200  1.00  0.00           C
ATOM    195  O   VAL A   3      41.964  73.034  77.390  1.00  0.00           O
ATOM    196  N   SER A   4      40.863  74.824  78.150  1.00  0.00           N
ATOM    198  CA  SER A   4      40.873  74.434  79.540  1.00  0.00           C
ATOM    200  CB  SER A   4      42.174  74.844  80.260  1.00  0.00           C
ATOM    203  OG  SER A   4      42.243  76.214  80.630  1.00  0.00           O
ATOM    205  C   SER A   4      39.604  75.024  80.150  1.00  0.00           C
ATOM    206  O   SER A   4      39.303  76.203  79.980  1.00  0.00           O
ATOM    207  N   ALA A   5      38.732  74.234  80.820  1.00  0.00           N
ATOM    209  CA  ALA A   5      38.773  72.794  80.890  1.00  0.00           C
ATOM    211  CB  ALA A   5      38.014  72.233  82.110  1.00  0.00           C
ATOM    215  C   ALA A   5      38.313  72.114  79.610  1.00  0.00           C
ATOM    216  O   ALA A   5      39.083  72.044  78.660  1.00  0.00           O
ATOM    217  N   ALA A   6      37.092  71.544  79.540  1.00  0.00           N
ATOM    219  CA  ALA A   6      36.952  70.374  78.690  1.00  0.00           C
ATOM    221  CB  ALA A   6      37.583  69.184  79.420  1.00  0.00           C
ATOM    225  C   ALA A   6      35.514  70.053  78.270  1.00  0.00           C
ATOM    226  O   ALA A   6      34.554  70.764  78.600  1.00  0.00           O
ATOM    227  N   LYS A   7      35.284  69.034  77.420  1.00  0.00           N
ATOM    229  CA  LYS A   7      35.453  67.604  77.760  1.00  0.00           C
ATOM    231  CB  LYS A   7      34.083  66.854  77.840  1.00  0.00           C
ATOM    234  CG  LYS A   7      32.944  67.604  77.150  1.00  0.00           C
ATOM    237  CD  LYS A   7      31.574  66.894  77.090  1.00  0.00           C
ATOM    240  CE  LYS A   7      30.674  67.692  76.140  1.00  0.00           C
ATOM    243  NZ  LYS A   7      29.253  67.294  76.130  1.00  0.00           N
ATOM    247  C   LYS A   7      36.473  66.874  76.880  1.00  0.00           C
ATOM    248  O   LYS A   7      36.464  65.654  76.810  1.00  0.00           O
ATOM    249  N   TYR A   8      37.363  67.624  76.190  1.00  0.00           N
ATOM    251  CA  TYR A   8      38.163  67.154  75.070  1.00  0.00           C
ATOM    253  CB  TYR A   8      37.243  67.163  73.810  1.00  0.00           C
ATOM    256  CG  TYR A   8      36.794  65.754  73.550  1.00  0.00           C
ATOM    257  CD1 TYR A   8      37.622  64.854  72.850  1.00  0.00           C
ATOM    259  CE1 TYR A   8      37.272  63.503  72.750  1.00  0.00           C
ATOM    261  CZ  TYR A   8      36.074  63.054  73.290  1.00  0.00           C
ATOM    262  OH  TYR A   8      35.733  61.703  73.150  1.00  0.00           O
ATOM    264  CD2 TYR A   8      35.563  65.294  74.050  1.00  0.00           C
ATOM    266  CE2 TYR A   8      35.203  63.953  73.920  1.00  0.00           C
ATOM    268  C   TYR A   8      39.464  67.993  74.980  1.00  0.00           C
ATOM    269  O   TYR A   8      39.574  68.924  75.790  1.00  0.00           O
ATOM    270  N   PRO A   9      40.464  67.833  74.100  1.00  0.00           N
ATOM    271  CD  PRO A   9      40.394  67.023  72.880  1.00  0.00           C
ATOM    274  CA  PRO A   9      41.803  68.373  74.270  1.00  0.00           C
ATOM    276  CB  PRO A   9      42.193  68.614  72.800  1.00  0.00           C
ATOM    279  CG  PRO A   9      41.604  67.413  72.040  1.00  0.00           C
ATOM    282  C   PRO A   9      42.692  67.324  74.950  1.00  0.00           C
ATOM    283  O   PRO A   9      42.424  66.934  76.080  1.00  0.00           O
ATOM    284  N   VAL A  10      43.754  66.854  74.270  1.00  0.00           N
ATOM    286  CA  VAL A  10      44.464  65.633  74.580  1.00  0.00           C
ATOM    288  CB  VAL A  10      44.924  64.924  73.310  1.00  0.00           C
ATOM    290  CG1 VAL A  10      43.764  64.014  72.850  1.00  0.00           C
ATOM    294  CG2 VAL A  10      45.322  65.913  72.190  1.00  0.00           C
ATOM    298  C   VAL A  10      45.583  65.773  75.600  1.00  0.00           C
ATOM    299  O   VAL A  10      46.124  66.843  75.870  1.00  0.00           O
ATOM    300  N   LEU A  11      45.943  64.663  76.260  1.00  0.00           N
ATOM    302  CA  LEU A  11      46.993  63.774  75.820  1.00  0.00           C
ATOM    304  CB  LEU A  11      48.074  63.734  76.940  1.00  0.00           C
ATOM    307  CG  LEU A  11      49.063  62.563  76.960  1.00  0.00           C
ATOM    309  CD1 LEU A  11      50.153  62.764  75.920  1.00  0.00           C
ATOM    313  CD2 LEU A  11      49.683  62.374  78.360  1.00  0.00           C
ATOM    317  C   LEU A  11      46.473  62.394  75.400  1.00  0.00           C
ATOM    318  O   LEU A  11      47.174  61.674  74.680  1.00  0.00           O
ATOM    319  N   THR A  12      45.223  62.024  75.760  1.00  0.00           N
ATOM    321  CA  THR A  12      44.413  61.014  75.080  1.00  0.00           C
ATOM    323  CB  THR A  12      44.604  59.504  75.400  1.00  0.00           C
ATOM    325  OG1 THR A  12      44.343  59.153  76.760  1.00  0.00           O
ATOM    327  CG2 THR A  12      45.972  58.953  75.000  1.00  0.00           C
ATOM    331  C   THR A  12      42.983  61.294  75.440  1.00  0.00           C
ATOM    332  O   THR A  12      42.692  61.874  76.490  1.00  0.00           O
ATOM    333  N   GLU A  13      42.034  60.824  74.610  1.00  0.00           N
ATOM    335  CA  GLU A  13      40.714  60.413  75.060  1.00  0.00           C
ATOM    337  CB  GLU A  13      39.784  60.034  73.900  1.00  0.00           C
ATOM    340  CG  GLU A  13      40.403  58.964  72.980  1.00  0.00           C
ATOM    343  CD  GLU A  13      39.382  58.474  71.990  1.00  0.00           C
ATOM    344  OE1 GLU A  13      39.363  57.243  71.760  1.00  0.00           O
ATOM    345  OE2 GLU A  13      38.662  59.333  71.410  1.00  0.00           O
ATOM    346  C   GLU A  13      40.754  59.284  76.060  1.00  0.00           C
ATOM    347  O   GLU A  13      41.733  58.534  76.190  1.00  0.00           O
ATOM    348  N   SER A  14      39.722  59.194  76.900  1.00  0.00           N
ATOM    350  CA  SER A  14      39.823  58.424  78.100  1.00  0.00           C
ATOM    352  CB  SER A  14      40.473  59.324  79.220  1.00  0.00           C
ATOM    355  OG  SER A  14      39.504  60.004  80.020  1.00  0.00           O
ATOM    357  C   SER A  14      38.433  57.913  78.440  1.00  0.00           C
ATOM    358  O   SER A  14      37.434  58.223  77.790  1.00  0.00           O
ATOM    359  N   SER A  15      38.303  57.104  79.500  1.00  0.00           N
ATOM    361  CA  SER A  15      37.022  56.604  79.980  1.00  0.00           C
ATOM    363  CB  SER A  15      36.882  55.083  79.800  1.00  0.00           C
ATOM    366  OG  SER A  15      36.383  54.844  78.490  1.00  0.00           O
ATOM    368  C   SER A  15      36.714  56.944  81.420  1.00  0.00           C
ATOM    369  O   SER A  15      36.784  56.073  82.290  1.00  0.00           O
ATOM    370  N   PRO A  16      36.302  58.153  81.750  1.00  0.00           N
ATOM    371  CD  PRO A  16      36.264  59.314  80.840  1.00  0.00           C
ATOM    374  CA  PRO A  16      36.254  58.573  83.140  1.00  0.00           C
ATOM    376  CB  PRO A  16      36.014  60.074  83.050  1.00  0.00           C
ATOM    379  CG  PRO A  16      36.573  60.523  81.710  1.00  0.00           C
ATOM    382  C   PRO A  16      35.144  57.934  83.950  1.00  0.00           C
ATOM    383  O   PRO A  16      35.313  57.694  85.140  1.00  0.00           O
ATOM    384  N   GLU A  17      33.984  57.714  83.310  1.00  0.00           N
ATOM    386  CA  GLU A  17      32.793  57.074  83.870  1.00  0.00           C
ATOM    388  CB  GLU A  17      31.714  57.094  82.760  1.00  0.00           C
ATOM    391  CG  GLU A  17      30.394  56.304  82.970  1.00  0.00           C
ATOM    394  CD  GLU A  17      29.743  55.943  81.630  1.00  0.00           C
ATOM    395  OE1 GLU A  17      30.414  56.104  80.570  1.00  0.00           O
ATOM    396  OE2 GLU A  17      28.594  55.444  81.640  1.00  0.00           O
ATOM    397  C   GLU A  17      33.023  55.644  84.350  1.00  0.00           C
ATOM    398  O   GLU A  17      32.563  55.234  85.410  1.00  0.00           O
ATOM    399  N   LYS A  18      33.784  54.854  83.570  1.00  0.00           N
ATOM    401  CA  LYS A  18      34.014  53.433  83.820  1.00  0.00           C
ATOM    403  CB  LYS A  18      34.504  52.674  82.550  1.00  0.00           C
ATOM    406  CG  LYS A  18      33.464  52.504  81.420  1.00  0.00           C
ATOM    409  CD  LYS A  18      33.063  53.794  80.680  1.00  0.00           C
ATOM    412  CE  LYS A  18      32.074  53.584  79.530  1.00  0.00           C
ATOM    415  NZ  LYS A  18      31.844  54.844  78.790  1.00  0.00           N
ATOM    419  C   LYS A  18      35.042  53.264  84.910  1.00  0.00           C
ATOM    420  O   LYS A  18      35.164  52.224  85.550  1.00  0.00           O
ATOM    421  N   ALA A  19      35.804  54.333  85.160  1.00  0.00           N
ATOM    423  CA  ALA A  19      36.813  54.424  86.170  1.00  0.00           C
ATOM    425  CB  ALA A  19      37.894  55.313  85.590  1.00  0.00           C
ATOM    429  C   ALA A  19      36.284  55.063  87.430  1.00  0.00           C
ATOM    430  O   ALA A  19      37.034  55.343  88.360  1.00  0.00           O
ATOM    431  N   GLY A  20      34.964  55.313  87.500  1.00  0.00           N
ATOM    433  CA  GLY A  20      34.324  55.824  88.700  1.00  0.00           C
ATOM    436  C   GLY A  20      34.662  57.243  89.010  1.00  0.00           C
ATOM    437  O   GLY A  20      34.934  57.583  90.160  1.00  0.00           O
ATOM    438  N   PHE A  21      34.674  58.153  88.030  1.00  0.00           N
ATOM    440  CA  PHE A  21      34.874  59.574  88.260  1.00  0.00           C
ATOM    442  CB  PHE A  21      36.204  60.104  87.660  1.00  0.00           C
ATOM    445  CG  PHE A  21      37.374  59.543  88.420  1.00  0.00           C
ATOM    446  CD1 PHE A  21      37.933  60.254  89.490  1.00  0.00           C
ATOM    448  CE1 PHE A  21      39.104  59.813  90.120  1.00  0.00           C
ATOM    450  CZ  PHE A  21      39.743  58.654  89.650  1.00  0.00           C
ATOM    452  CD2 PHE A  21      38.003  58.373  87.990  1.00  0.00           C
ATOM    454  CE2 PHE A  21      39.184  57.934  88.600  1.00  0.00           C
ATOM    456  C   PHE A  21      33.704  60.364  87.690  1.00  0.00           C
ATOM    457  O   PHE A  21      32.964  59.904  86.830  1.00  0.00           O
ATOM    458  N   ASN A  22      33.504  61.614  88.160  1.00  0.00           N
ATOM    460  CA  ASN A  22      32.534  62.534  87.590  1.00  0.00           C
ATOM    462  CB  ASN A  22      31.934  63.443  88.680  1.00  0.00           C
ATOM    465  CG  ASN A  22      30.863  62.703  89.430  1.00  0.00           C
ATOM    466  OD1 ASN A  22      29.984  62.064  88.850  1.00  0.00           O
ATOM    467  ND2 ASN A  22      30.874  62.773  90.780  1.00  0.00           N
ATOM    470  C   ASN A  22      33.104  63.484  86.560  1.00  0.00           C
ATOM    471  O   ASN A  22      34.164  64.104  86.770  1.00  0.00           O
ATOM    472  N   VAL A  23      32.342  63.703  85.460  1.00  0.00           N
ATOM    474  CA  VAL A  23      32.754  64.464  84.270  1.00  0.00           C
ATOM    476  CB  VAL A  23      31.722  64.464  83.120  1.00  0.00           C
ATOM    478  CG1 VAL A  23      31.404  63.014  82.720  1.00  0.00           C
ATOM    482  CG2 VAL A  23      30.434  65.254  83.430  1.00  0.00           C
ATOM    486  C   VAL A  23      33.144  65.883  84.640  1.00  0.00           C
ATOM    487  O   VAL A  23      34.144  66.434  84.190  1.00  0.00           O
ATOM    488  N   GLU A  24      32.364  66.504  85.530  1.00  0.00           N
ATOM    490  CA  GLU A  24      32.604  67.854  85.960  1.00  0.00           C
ATOM    492  CB  GLU A  24      31.264  68.413  86.510  1.00  0.00           C
ATOM    495  CG  GLU A  24      30.774  67.764  87.830  1.00  0.00           C
ATOM    498  CD  GLU A  24      29.324  67.313  87.810  1.00  0.00           C
ATOM    499  OE1 GLU A  24      28.424  68.174  87.620  1.00  0.00           O
ATOM    500  OE2 GLU A  24      29.083  66.104  88.010  1.00  0.00           O
ATOM    501  C   GLU A  24      33.743  67.953  86.970  1.00  0.00           C
ATOM    502  O   GLU A  24      34.493  68.934  86.980  1.00  0.00           O
ATOM    503  N   ARG A  25      33.973  66.924  87.810  1.00  0.00           N
ATOM    505  CA  ARG A  25      35.034  66.944  88.800  1.00  0.00           C
ATOM    507  CB  ARG A  25      34.854  65.894  89.920  1.00  0.00           C
ATOM    510  CG  ARG A  25      33.854  66.203  91.050  1.00  0.00           C
ATOM    513  CD  ARG A  25      32.354  66.114  90.750  1.00  0.00           C
ATOM    516  NE  ARG A  25      31.684  67.424  90.970  1.00  0.00           N
ATOM    518  CZ  ARG A  25      31.614  68.034  92.150  1.00  0.00           C
ATOM    519  NH1 ARG A  25      32.112  67.534  93.250  1.00  0.00           N
ATOM    522  NH2 ARG A  25      31.023  69.203  92.220  1.00  0.00           N
ATOM    525  C   ARG A  25      36.443  66.834  88.250  1.00  0.00           C
ATOM    526  O   ARG A  25      37.363  67.474  88.750  1.00  0.00           O
ATOM    527  N   LEU A  26      36.653  66.063  87.170  1.00  0.00           N
ATOM    529  CA  LEU A  26      37.964  65.943  86.540  1.00  0.00           C
ATOM    531  CB  LEU A  26      37.974  64.834  85.470  1.00  0.00           C
ATOM    534  CG  LEU A  26      37.693  63.424  86.020  1.00  0.00           C
ATOM    536  CD1 LEU A  26      37.974  62.374  84.960  1.00  0.00           C
ATOM    540  CD2 LEU A  26      38.604  63.113  87.180  1.00  0.00           C
ATOM    544  C   LEU A  26      38.354  67.214  85.860  1.00  0.00           C
ATOM    545  O   LEU A  26      39.522  67.534  85.690  1.00  0.00           O
ATOM    546  N   ASN A  27      37.363  68.044  85.520  1.00  0.00           N
ATOM    548  CA  ASN A  27      37.534  69.294  84.850  1.00  0.00           C
ATOM    550  CB  ASN A  27      36.394  69.394  83.830  1.00  0.00           C
ATOM    553  CG  ASN A  27      36.843  68.413  82.750  1.00  0.00           C
ATOM    554  OD1 ASN A  27      37.964  68.584  82.270  1.00  0.00           O
ATOM    555  ND2 ASN A  27      36.063  67.394  82.380  1.00  0.00           N
ATOM    558  C   ASN A  27      37.574  70.444  85.820  1.00  0.00           C
ATOM    559  O   ASN A  27      37.734  71.604  85.440  1.00  0.00           O
ATOM    560  N   GLN A  28      37.574  70.144  87.130  1.00  0.00           N
ATOM    562  CA  GLN A  28      38.214  70.993  88.110  1.00  0.00           C
ATOM    564  CB  GLN A  28      37.674  70.684  89.510  1.00  0.00           C
ATOM    567  CG  GLN A  28      36.153  70.894  89.700  1.00  0.00           C
ATOM    570  CD  GLN A  28      35.764  70.554  91.150  1.00  0.00           C
ATOM    571  OE1 GLN A  28      36.264  71.144  92.110  1.00  0.00           O
ATOM    572  NE2 GLN A  28      34.813  69.614  91.310  1.00  0.00           N
ATOM    575  C   GLN A  28      39.722  70.794  88.120  1.00  0.00           C
ATOM    576  O   GLN A  28      40.464  71.674  88.550  1.00  0.00           O
ATOM    577  N   MET A  29      40.252  69.644  87.620  1.00  0.00           N
ATOM    579  CA  MET A  29      41.684  69.483  87.450  1.00  0.00           C
ATOM    581  CB  MET A  29      42.053  68.063  86.970  1.00  0.00           C
ATOM    584  CG  MET A  29      43.542  67.743  87.080  1.00  0.00           C
ATOM    587  SD  MET A  29      44.184  67.854  88.770  1.00  0.00           S
ATOM    588  CE  MET A  29      43.394  66.333  89.360  1.00  0.00           C
ATOM    592  C   MET A  29      42.304  70.464  86.460  1.00  0.00           C
ATOM    593  O   MET A  29      43.243  71.163  86.820  1.00  0.00           O
ATOM    594  N   ASP A  30      41.754  70.593  85.230  1.00  0.00           N
ATOM    596  CA  ASP A  30      42.263  71.504  84.220  1.00  0.00           C
ATOM    598  CB  ASP A  30      41.302  71.574  83.010  1.00  0.00           C
ATOM    601  CG  ASP A  30      41.354  70.354  82.130  1.00  0.00           C
ATOM    602  OD1 ASP A  30      42.043  69.374  82.460  1.00  0.00           O
ATOM    603  OD2 ASP A  30      40.772  70.453  81.020  1.00  0.00           O
ATOM    604  C   ASP A  30      42.292  72.924  84.710  1.00  0.00           C
ATOM    605  O   ASP A  30      43.264  73.663  84.560  1.00  0.00           O
ATOM    606  N   ARG A  31      41.203  73.324  85.360  1.00  0.00           N
ATOM    608  CA  ARG A  31      41.034  74.623  85.960  1.00  0.00           C
ATOM    610  CB  ARG A  31      39.604  74.714  86.500  1.00  0.00           C
ATOM    613  CG  ARG A  31      38.522  74.593  85.400  1.00  0.00           C
ATOM    616  CD  ARG A  31      38.452  75.733  84.370  1.00  0.00           C
ATOM    619  NE  ARG A  31      38.003  76.974  85.070  1.00  0.00           N
ATOM    621  CZ  ARG A  31      36.734  77.243  85.350  1.00  0.00           C
ATOM    622  NH1 ARG A  31      35.754  76.394  85.150  1.00  0.00           N
ATOM    625  NH2 ARG A  31      36.432  78.393  85.900  1.00  0.00           N
ATOM    628  C   ARG A  31      42.034  74.953  87.060  1.00  0.00           C
ATOM    629  O   ARG A  31      42.604  76.034  87.070  1.00  0.00           O
ATOM    630  N   TRP A  32      42.292  73.984  87.960  1.00  0.00           N
ATOM    632  CA  TRP A  32      43.412  74.063  88.890  1.00  0.00           C
ATOM    634  CB  TRP A  32      43.394  72.854  89.880  1.00  0.00           C
ATOM    637  CG  TRP A  32      44.464  72.924  90.940  1.00  0.00           C
ATOM    638  CD1 TRP A  32      45.714  72.383  90.850  1.00  0.00           C
ATOM    640  NE1 TRP A  32      46.473  72.764  91.920  1.00  0.00           N
ATOM    642  CE2 TRP A  32      45.714  73.534  92.750  1.00  0.00           C
ATOM    643  CD2 TRP A  32      44.433  73.663  92.170  1.00  0.00           C
ATOM    644  CE3 TRP A  32      43.452  74.424  92.800  1.00  0.00           C
ATOM    646  CZ3 TRP A  32      43.754  74.953  94.060  1.00  0.00           C
ATOM    648  CZ2 TRP A  32      46.034  74.124  93.970  1.00  0.00           C
ATOM    650  CH2 TRP A  32      45.014  74.803  94.630  1.00  0.00           C
ATOM    652  C   TRP A  32      44.763  74.124  88.200  1.00  0.00           C
ATOM    653  O   TRP A  32      45.653  74.883  88.590  1.00  0.00           O
ATOM    654  N   ILE A  33      44.972  73.303  87.150  1.00  0.00           N
ATOM    656  CA  ILE A  33      46.203  73.284  86.380  1.00  0.00           C
ATOM    658  CB  ILE A  33      46.222  72.084  85.410  1.00  0.00           C
ATOM    660  CG2 ILE A  33      46.754  72.424  84.000  1.00  0.00           C
ATOM    664  CG1 ILE A  33      47.014  70.894  86.030  1.00  0.00           C
ATOM    667  CD  ILE A  33      46.362  70.304  87.290  1.00  0.00           C
ATOM    671  C   ILE A  33      46.484  74.614  85.700  1.00  0.00           C
ATOM    672  O   ILE A  33      47.563  75.184  85.850  1.00  0.00           O
ATOM    673  N   SER A  34      45.483  75.174  85.010  1.00  0.00           N
ATOM    675  CA  SER A  34      45.593  76.424  84.290  1.00  0.00           C
ATOM    677  CB  SER A  34      44.382  76.674  83.380  1.00  0.00           C
ATOM    680  OG  SER A  34      44.233  75.593  82.450  1.00  0.00           O
ATOM    682  C   SER A  34      45.863  77.604  85.190  1.00  0.00           C
ATOM    683  O   SER A  34      46.772  78.393  84.950  1.00  0.00           O
ATOM    684  N   GLN A  35      45.153  77.692  86.340  1.00  0.00           N
ATOM    686  CA  GLN A  35      45.252  78.854  87.220  1.00  0.00           C
ATOM    688  CB  GLN A  35      44.163  78.814  88.330  1.00  0.00           C
ATOM    691  CG  GLN A  35      44.444  77.914  89.560  1.00  0.00           C
ATOM    694  CD  GLN A  35      43.433  78.154  90.670  1.00  0.00           C
ATOM    695  OE1 GLN A  35      42.383  78.734  90.440  1.00  0.00           O
ATOM    696  NE2 GLN A  35      43.764  77.724  91.920  1.00  0.00           N
ATOM    699  C   GLN A  35      46.604  78.913  87.920  1.00  0.00           C
ATOM    700  O   GLN A  35      47.074  79.944  88.390  1.00  0.00           O
ATOM    701  N   GLN A  36      47.272  77.764  88.030  1.00  0.00           N
ATOM    703  CA  GLN A  36      48.563  77.644  88.640  1.00  0.00           C
ATOM    705  CB  GLN A  36      48.592  76.313  89.440  1.00  0.00           C
ATOM    708  CG  GLN A  36      47.734  76.234  90.720  1.00  0.00           C
ATOM    711  CD  GLN A  36      48.303  77.093  91.850  1.00  0.00           C
ATOM    712  OE1 GLN A  36      49.464  76.913  92.270  1.00  0.00           O
ATOM    713  NE2 GLN A  36      47.493  78.044  92.360  1.00  0.00           N
ATOM    716  C   GLN A  36      49.714  77.714  87.600  1.00  0.00           C
ATOM    717  O   GLN A  36      50.863  78.004  87.950  1.00  0.00           O
ATOM    718  N   VAL A  37      49.444  77.534  86.290  1.00  0.00           N
ATOM    720  CA  VAL A  37      50.333  78.044  85.240  1.00  0.00           C
ATOM    722  CB  VAL A  37      50.083  77.473  83.850  1.00  0.00           C
ATOM    724  CG1 VAL A  37      50.933  78.163  82.760  1.00  0.00           C
ATOM    728  CG2 VAL A  37      50.494  75.993  83.900  1.00  0.00           C
ATOM    732  C   VAL A  37      50.382  79.553  85.190  1.00  0.00           C
ATOM    733  O   VAL A  37      51.453  80.154  85.060  1.00  0.00           O
ATOM    734  N   ASP A  38      49.233  80.224  85.370  1.00  0.00           N
ATOM    736  CA  ASP A  38      49.144  81.664  85.510  1.00  0.00           C
ATOM    738  CB  ASP A  38      47.692  82.143  85.730  1.00  0.00           C
ATOM    741  CG  ASP A  38      46.793  81.862  84.550  1.00  0.00           C
ATOM    742  OD1 ASP A  38      47.183  81.194  83.560  1.00  0.00           O
ATOM    743  OD2 ASP A  38      45.624  82.313  84.670  1.00  0.00           O
ATOM    744  C   ASP A  38      49.964  82.143  86.680  1.00  0.00           C
ATOM    745  O   ASP A  38      50.743  83.084  86.590  1.00  0.00           O
ATOM    746  N   VAL A  39      49.874  81.404  87.810  1.00  0.00           N
ATOM    748  CA  VAL A  39      50.663  81.654  89.010  1.00  0.00           C
ATOM    750  CB  VAL A  39      50.122  80.914  90.240  1.00  0.00           C
ATOM    752  CG1 VAL A  39      51.042  79.813  90.810  1.00  0.00           C
ATOM    756  CG2 VAL A  39      49.842  81.974  91.320  1.00  0.00           C
ATOM    760  C   VAL A  39      52.154  81.442  88.800  1.00  0.00           C
ATOM    761  O   VAL A  39      52.973  82.002  89.520  1.00  0.00           O
ATOM    762  N   GLY A  40      52.523  80.684  87.740  1.00  0.00           N
ATOM    764  CA  GLY A  40      53.854  80.714  87.160  1.00  0.00           C
ATOM    767  C   GLY A  40      54.674  79.464  87.280  1.00  0.00           C
ATOM    768  O   GLY A  40      55.882  79.564  87.520  1.00  0.00           O
ATOM    769  N   TYR A  41      54.093  78.233  87.190  1.00  0.00           N
ATOM    771  CA  TYR A  41      54.874  77.034  87.480  1.00  0.00           C
ATOM    773  CB  TYR A  41      54.153  75.843  88.200  1.00  0.00           C
ATOM    776  CG  TYR A  41      52.903  75.224  87.670  1.00  0.00           C
ATOM    777  CD1 TYR A  41      52.934  74.474  86.490  1.00  0.00           C
ATOM    779  CE1 TYR A  41      51.793  73.803  86.030  1.00  0.00           C
ATOM    781  CZ  TYR A  41      50.653  73.784  86.810  1.00  0.00           C
ATOM    782  OH  TYR A  41      49.452  73.284  86.300  1.00  0.00           O
ATOM    784  CD2 TYR A  41      51.764  75.104  88.490  1.00  0.00           C
ATOM    786  CE2 TYR A  41      50.663  74.343  88.080  1.00  0.00           C
ATOM    788  C   TYR A  41      56.013  76.593  86.540  1.00  0.00           C
ATOM    789  O   TYR A  41      57.113  77.053  86.820  1.00  0.00           O
ATOM    790  N   PRO A  42      55.904  75.703  85.550  1.00  0.00           N
ATOM    791  CD  PRO A  42      56.983  74.684  85.550  1.00  0.00           C
ATOM    794  CA  PRO A  42      55.683  76.203  84.180  1.00  0.00           C
ATOM    796  CB  PRO A  42      56.903  75.684  83.400  1.00  0.00           C
ATOM    799  CG  PRO A  42      57.404  74.424  84.110  1.00  0.00           C
ATOM    802  C   PRO A  42      54.504  75.593  83.470  1.00  0.00           C
ATOM    803  O   PRO A  42      53.813  76.274  82.720  1.00  0.00           O
ATOM    804  N   SER A  43      54.382  74.273  83.600  1.00  0.00           N
ATOM    806  CA  SER A  43      53.694  73.404  82.690  1.00  0.00           C
ATOM    808  CB  SER A  43      54.553  73.044  81.460  1.00  0.00           C
ATOM    811  OG  SER A  43      55.714  72.264  81.750  1.00  0.00           O
ATOM    813  C   SER A  43      53.452  72.144  83.430  1.00  0.00           C
ATOM    814  O   SER A  43      53.964  71.934  84.530  1.00  0.00           O
ATOM    815  N   VAL A  44      52.612  71.324  82.830  1.00  0.00           N
ATOM    817  CA  VAL A  44      52.092  70.164  83.470  1.00  0.00           C
ATOM    819  CB  VAL A  44      50.964  70.504  84.410  1.00  0.00           C
ATOM    821  CG1 VAL A  44      49.993  71.442  83.700  1.00  0.00           C
ATOM    825  CG2 VAL A  44      50.182  69.273  84.850  1.00  0.00           C
ATOM    829  C   VAL A  44      51.754  69.104  82.460  1.00  0.00           C
ATOM    830  O   VAL A  44      51.354  69.383  81.330  1.00  0.00           O
ATOM    831  N   ASN A  45      51.913  67.833  82.840  1.00  0.00           N
ATOM    833  CA  ASN A  45      51.284  66.743  82.150  1.00  0.00           C
ATOM    835  CB  ASN A  45      52.404  66.023  81.370  1.00  0.00           C
ATOM    838  CG  ASN A  45      51.803  64.993  80.440  1.00  0.00           C
ATOM    839  OD1 ASN A  45      51.333  63.942  80.860  1.00  0.00           O
ATOM    840  ND2 ASN A  45      51.803  65.284  79.130  1.00  0.00           N
ATOM    843  C   ASN A  45      50.613  65.834  83.170  1.00  0.00           C
ATOM    844  O   ASN A  45      51.302  65.383  84.060  1.00  0.00           O
ATOM    845  N   LEU A  46      49.293  65.534  83.130  1.00  0.00           N
ATOM    847  CA  LEU A  46      48.662  64.684  84.160  1.00  0.00           C
ATOM    849  CB  LEU A  46      47.633  65.464  85.030  1.00  0.00           C
ATOM    852  CG  LEU A  46      47.132  64.864  86.380  1.00  0.00           C
ATOM    854  CD1 LEU A  46      46.502  65.983  87.210  1.00  0.00           C
ATOM    858  CD2 LEU A  46      46.112  63.734  86.280  1.00  0.00           C
ATOM    862  C   LEU A  46      48.083  63.433  83.550  1.00  0.00           C
ATOM    863  O   LEU A  46      47.583  63.454  82.430  1.00  0.00           O
ATOM    864  N   LEU A  47      48.183  62.284  84.250  1.00  0.00           N
ATOM    866  CA  LEU A  47      47.653  61.024  83.810  1.00  0.00           C
ATOM    868  CB  LEU A  47      48.854  60.194  83.300  1.00  0.00           C
ATOM    871  CG  LEU A  47      48.482  59.114  82.290  1.00  0.00           C
ATOM    873  CD1 LEU A  47      49.743  58.614  81.590  1.00  0.00           C
ATOM    877  CD2 LEU A  47      47.664  57.994  82.920  1.00  0.00           C
ATOM    881  C   LEU A  47      46.924  60.254  84.920  1.00  0.00           C
ATOM    882  O   LEU A  47      47.542  59.634  85.780  1.00  0.00           O
ATOM    883  N   ILE A  48      45.574  60.194  84.910  1.00  0.00           N
ATOM    885  CA  ILE A  48      44.804  59.343  85.840  1.00  0.00           C
ATOM    887  CB  ILE A  48      43.443  59.953  86.260  1.00  0.00           C
ATOM    889  CG2 ILE A  48      42.604  59.014  87.170  1.00  0.00           C
ATOM    893  CG1 ILE A  48      43.563  61.313  86.940  1.00  0.00           C
ATOM    896  CD  ILE A  48      42.243  62.014  87.260  1.00  0.00           C
ATOM    900  C   ILE A  48      44.514  57.994  85.210  1.00  0.00           C
ATOM    901  O   ILE A  48      43.993  57.944  84.090  1.00  0.00           O
ATOM    902  N   ILE A  49      44.743  56.874  85.930  1.00  0.00           N
ATOM    904  CA  ILE A  49      44.023  55.624  85.660  1.00  0.00           C
ATOM    906  CB  ILE A  49      44.912  54.504  85.100  1.00  0.00           C
ATOM    908  CG2 ILE A  49      44.202  53.134  84.910  1.00  0.00           C
ATOM    912  CG1 ILE A  49      45.543  55.014  83.800  1.00  0.00           C
ATOM    915  CD  ILE A  49      45.873  53.914  82.800  1.00  0.00           C
ATOM    919  C   ILE A  49      43.264  55.174  86.900  1.00  0.00           C
ATOM    920  O   ILE A  49      43.732  55.264  88.030  1.00  0.00           O
ATOM    921  N   LYS A  50      42.063  54.594  86.710  1.00  0.00           N
ATOM    923  CA  LYS A  50      41.432  53.764  87.720  1.00  0.00           C
ATOM    925  CB  LYS A  50      40.473  54.543  88.660  1.00  0.00           C
ATOM    928  CG  LYS A  50      39.732  53.694  89.690  1.00  0.00           C
ATOM    931  CD  LYS A  50      38.953  54.473  90.770  1.00  0.00           C
ATOM    934  CE  LYS A  50      37.804  53.624  91.340  1.00  0.00           C
ATOM    937  NZ  LYS A  50      37.403  53.993  92.720  1.00  0.00           N
ATOM    941  C   LYS A  50      40.733  52.624  87.000  1.00  0.00           C
ATOM    942  O   LYS A  50      40.333  52.773  85.860  1.00  0.00           O
ATOM    943  N   ASP A  51      40.674  51.424  87.630  1.00  0.00           N
ATOM    945  CA  ASP A  51      39.972  50.273  87.080  1.00  0.00           C
ATOM    947  CB  ASP A  51      38.443  50.564  86.990  1.00  0.00           C
ATOM    950  CG  ASP A  51      37.882  50.723  88.390  1.00  0.00           C
ATOM    951  OD1 ASP A  51      38.334  49.974  89.290  1.00  0.00           O
ATOM    952  OD2 ASP A  51      36.882  51.474  88.550  1.00  0.00           O
ATOM    953  C   ASP A  51      40.543  49.734  85.770  1.00  0.00           C
ATOM    954  O   ASP A  51      39.842  49.184  84.930  1.00  0.00           O
ATOM    955  N   ASN A  52      41.863  49.924  85.560  1.00  0.00           N
ATOM    957  CA  ASN A  52      42.583  49.623  84.310  1.00  0.00           C
ATOM    959  CB  ASN A  52      42.482  48.144  83.860  1.00  0.00           C
ATOM    962  CG  ASN A  52      42.804  47.214  85.030  1.00  0.00           C
ATOM    963  OD1 ASN A  52      43.844  47.304  85.680  1.00  0.00           O
ATOM    964  ND2 ASN A  52      41.863  46.313  85.380  1.00  0.00           N
ATOM    967  C   ASN A  52      42.232  50.574  83.160  1.00  0.00           C
ATOM    968  O   ASN A  52      42.723  50.424  82.050  1.00  0.00           O
ATOM    969  N   GLN A  53      41.432  51.633  83.410  1.00  0.00           N
ATOM    971  CA  GLN A  53      40.982  52.544  82.390  1.00  0.00           C
ATOM    973  CB  GLN A  53      39.444  52.743  82.490  1.00  0.00           C
ATOM    976  CG  GLN A  53      38.684  51.464  82.140  1.00  0.00           C
ATOM    979  CD  GLN A  53      39.194  50.964  80.790  1.00  0.00           C
ATOM    980  OE1 GLN A  53      39.083  51.684  79.790  1.00  0.00           O
ATOM    981  NE2 GLN A  53      39.792  49.764  80.740  1.00  0.00           N
ATOM    984  C   GLN A  53      41.604  53.894  82.540  1.00  0.00           C
ATOM    985  O   GLN A  53      41.614  54.454  83.640  1.00  0.00           O
ATOM    986  N   ILE A  54      42.154  54.454  81.460  1.00  0.00           N
ATOM    988  CA  ILE A  54      42.604  55.824  81.500  1.00  0.00           C
ATOM    990  CB  ILE A  54      43.584  56.144  80.390  1.00  0.00           C
ATOM    992  CG2 ILE A  54      42.924  56.354  79.010  1.00  0.00           C
ATOM    996  CG1 ILE A  54      44.522  57.304  80.750  1.00  0.00           C
ATOM    999  CD  ILE A  54      45.894  57.004  80.160  1.00  0.00           C
ATOM   1003  C   ILE A  54      41.453  56.793  81.660  1.00  0.00           C
ATOM   1004  O   ILE A  54      40.382  56.644  81.080  1.00  0.00           O
ATOM   1005  N   VAL A  55      41.644  57.784  82.530  1.00  0.00           N
ATOM   1007  CA  VAL A  55      40.574  58.594  83.060  1.00  0.00           C
ATOM   1009  CB  VAL A  55      40.632  58.474  84.560  1.00  0.00           C
ATOM   1011  CG1 VAL A  55      39.683  59.413  85.300  1.00  0.00           C
ATOM   1015  CG2 VAL A  55      40.452  57.024  84.960  1.00  0.00           C
ATOM   1019  C   VAL A  55      40.834  60.034  82.750  1.00  0.00           C
ATOM   1020  O   VAL A  55      39.953  60.854  82.540  1.00  0.00           O
ATOM   1021  N   TYR A  56      42.113  60.383  82.700  1.00  0.00           N
ATOM   1023  CA  TYR A  56      42.493  61.714  82.360  1.00  0.00           C
ATOM   1025  CB  TYR A  56      42.482  62.594  83.640  1.00  0.00           C
ATOM   1028  CG  TYR A  56      42.903  64.004  83.410  1.00  0.00           C
ATOM   1029  CD1 TYR A  56      41.993  65.063  83.520  1.00  0.00           C
ATOM   1031  CE1 TYR A  56      42.453  66.394  83.500  1.00  0.00           C
ATOM   1033  CZ  TYR A  56      43.802  66.654  83.300  1.00  0.00           C
ATOM   1034  OH  TYR A  56      44.333  67.953  83.420  1.00  0.00           O
ATOM   1036  CD2 TYR A  56      44.254  64.294  83.180  1.00  0.00           C
ATOM   1038  CE2 TYR A  56      44.683  65.604  83.060  1.00  0.00           C
ATOM   1040  C   TYR A  56      43.844  61.563  81.740  1.00  0.00           C
ATOM   1041  O   TYR A  56      44.693  60.834  82.250  1.00  0.00           O
ATOM   1042  N   ARG A  57      44.093  62.284  80.640  1.00  0.00           N
ATOM   1044  CA  ARG A  57      45.424  62.504  80.140  1.00  0.00           C
ATOM   1046  CB  ARG A  57      45.784  61.534  79.000  1.00  0.00           C
ATOM   1049  CG  ARG A  57      46.714  60.394  79.440  1.00  0.00           C
ATOM   1052  CD  ARG A  57      47.123  59.473  78.280  1.00  0.00           C
ATOM   1055  NE  ARG A  57      48.443  58.804  78.540  1.00  0.00           N
ATOM   1057  CZ  ARG A  57      48.784  57.604  78.100  1.00  0.00           C
ATOM   1058  NH1 ARG A  57      47.952  56.703  77.620  1.00  0.00           N
ATOM   1061  NH2 ARG A  57      50.052  57.243  78.110  1.00  0.00           N
ATOM   1064  C   ARG A  57      45.522  63.924  79.640  1.00  0.00           C
ATOM   1065  O   ARG A  57      44.763  64.313  78.770  1.00  0.00           O
ATOM   1066  N   LYS A  58      46.502  64.724  80.090  1.00  0.00           N
ATOM   1068  CA  LYS A  58      46.614  66.063  79.520  1.00  0.00           C
ATOM   1070  CB  LYS A  58      45.683  67.064  80.240  1.00  0.00           C
ATOM   1073  CG  LYS A  58      45.543  68.434  79.560  1.00  0.00           C
ATOM   1076  CD  LYS A  58      44.153  69.044  79.780  1.00  0.00           C
ATOM   1079  CE  LYS A  58      44.114  70.563  79.540  1.00  0.00           C
ATOM   1082  NZ  LYS A  58      42.734  71.004  79.340  1.00  0.00           N
ATOM   1086  C   LYS A  58      48.034  66.534  79.540  1.00  0.00           C
ATOM   1087  O   LYS A  58      48.844  66.053  80.320  1.00  0.00           O
ATOM   1088  N   ALA A  59      48.363  67.474  78.640  1.00  0.00           N
ATOM   1090  CA  ALA A  59      49.543  68.294  78.710  1.00  0.00           C
ATOM   1092  CB  ALA A  59      50.464  67.984  77.510  1.00  0.00           C
ATOM   1096  C   ALA A  59      49.063  69.743  78.680  1.00  0.00           C
ATOM   1097  O   ALA A  59      48.104  70.094  78.000  1.00  0.00           O
ATOM   1098  N   TRP A  60      49.683  70.633  79.480  1.00  0.00           N
ATOM   1100  CA  TRP A  60      49.333  72.044  79.500  1.00  0.00           C
ATOM   1102  CB  TRP A  60      48.194  72.324  80.530  1.00  0.00           C
ATOM   1105  CG  TRP A  60      47.773  73.754  80.710  1.00  0.00           C
ATOM   1106  CD1 TRP A  60      48.264  74.644  81.630  1.00  0.00           C
ATOM   1108  NE1 TRP A  60      47.703  75.883  81.410  1.00  0.00           N
ATOM   1110  CE2 TRP A  60      46.814  75.803  80.380  1.00  0.00           C
ATOM   1111  CD2 TRP A  60      46.814  74.464  79.930  1.00  0.00           C
ATOM   1112  CE3 TRP A  60      45.964  74.083  78.900  1.00  0.00           C
ATOM   1114  CZ3 TRP A  60      45.174  75.063  78.290  1.00  0.00           C
ATOM   1116  CZ2 TRP A  60      46.003  76.773  79.810  1.00  0.00           C
ATOM   1118  CH2 TRP A  60      45.182  76.383  78.740  1.00  0.00           C
ATOM   1120  C   TRP A  60      50.593  72.854  79.810  1.00  0.00           C
ATOM   1121  O   TRP A  60      51.424  72.434  80.600  1.00  0.00           O
ATOM   1122  N   GLY A  61      50.764  74.044  79.190  1.00  0.00           N
ATOM   1124  CA  GLY A  61      51.952  74.873  79.360  1.00  0.00           C
ATOM   1127  C   GLY A  61      53.202  74.363  78.680  1.00  0.00           C
ATOM   1128  O   GLY A  61      53.243  73.324  78.030  1.00  0.00           O
ATOM   1129  N   ALA A  62      54.314  75.114  78.850  1.00  0.00           N
ATOM   1131  CA  ALA A  62      55.553  74.904  78.150  1.00  0.00           C
ATOM   1133  CB  ALA A  62      55.933  76.234  77.470  1.00  0.00           C
ATOM   1137  C   ALA A  62      56.674  74.424  79.070  1.00  0.00           C
ATOM   1138  O   ALA A  62      56.903  74.974  80.130  1.00  0.00           O
ATOM   1139  N   ALA A  63      57.393  73.354  78.700  1.00  0.00           N
ATOM   1141  CA  ALA A  63      58.264  72.504  79.490  1.00  0.00           C
ATOM   1143  CB  ALA A  63      58.324  71.154  78.750  1.00  0.00           C
ATOM   1147  C   ALA A  63      59.683  73.023  79.760  1.00  0.00           C
ATOM   1148  O   ALA A  63      60.604  72.264  80.000  1.00  0.00           O
ATOM   1149  N   LYS A  64      59.893  74.334  79.840  1.00  0.00           N
ATOM   1151  CA  LYS A  64      61.092  74.894  80.440  1.00  0.00           C
ATOM   1153  CB  LYS A  64      61.983  75.523  79.350  1.00  0.00           C
ATOM   1156  CG  LYS A  64      63.394  75.974  79.790  1.00  0.00           C
ATOM   1159  CD  LYS A  64      64.424  74.834  79.720  1.00  0.00           C
ATOM   1162  CE  LYS A  64      65.854  75.324  80.050  1.00  0.00           C
ATOM   1165  NZ  LYS A  64      66.882  74.354  79.650  1.00  0.00           N
ATOM   1169  C   LYS A  64      60.522  75.943  81.360  1.00  0.00           C
ATOM   1170  O   LYS A  64      59.333  76.214  81.270  1.00  0.00           O
ATOM   1171  N   LYS A  65      61.264  76.593  82.280  1.00  0.00           N
ATOM   1173  CA  LYS A  65      60.772  77.813  82.880  1.00  0.00           C
ATOM   1175  CB  LYS A  65      59.964  77.524  84.160  1.00  0.00           C
ATOM   1178  CG  LYS A  65      58.792  78.493  84.420  1.00  0.00           C
ATOM   1181  CD  LYS A  65      59.174  79.953  84.310  1.00  0.00           C
ATOM   1184  CE  LYS A  65      58.132  80.942  84.820  1.00  0.00           C
ATOM   1187  NZ  LYS A  65      57.014  81.044  83.880  1.00  0.00           N
ATOM   1191  C   LYS A  65      61.983  78.644  83.250  1.00  0.00           C
ATOM   1192  O   LYS A  65      62.903  78.144  83.870  1.00  0.00           O
ATOM   1193  N   TYR A  66      61.973  79.944  82.940  1.00  0.00           N
ATOM   1195  CA  TYR A  66      62.794  80.974  83.530  1.00  0.00           C
ATOM   1197  CB  TYR A  66      63.882  81.483  82.550  1.00  0.00           C
ATOM   1200  CG  TYR A  66      65.092  80.584  82.560  1.00  0.00           C
ATOM   1201  CD1 TYR A  66      65.034  79.243  82.130  1.00  0.00           C
ATOM   1203  CE1 TYR A  66      66.132  78.393  82.250  1.00  0.00           C
ATOM   1205  CZ  TYR A  66      67.342  78.874  82.740  1.00  0.00           C
ATOM   1206  OH  TYR A  66      68.464  78.023  82.820  1.00  0.00           O
ATOM   1208  CD2 TYR A  66      66.342  81.074  82.990  1.00  0.00           C
ATOM   1210  CE2 TYR A  66      67.452  80.233  83.090  1.00  0.00           C
ATOM   1212  C   TYR A  66      61.803  82.064  83.940  1.00  0.00           C
ATOM   1213  O   TYR A  66      60.743  82.164  83.320  1.00  0.00           O
ATOM   1214  N   ASP A  67      62.043  82.824  85.030  1.00  0.00           N
ATOM   1216  CA  ASP A  67      61.143  83.894  85.450  1.00  0.00           C
ATOM   1218  CB  ASP A  67      61.344  84.374  86.920  1.00  0.00           C
ATOM   1221  CG  ASP A  67      60.094  85.084  87.450  1.00  0.00           C
ATOM   1222  OD1 ASP A  67      60.122  86.264  87.890  1.00  0.00           O
ATOM   1223  OD2 ASP A  67      59.034  84.404  87.400  1.00  0.00           O
ATOM   1224  C   ASP A  67      61.264  85.084  84.520  1.00  0.00           C
ATOM   1225  O   ASP A  67      62.272  85.324  83.870  1.00  0.00           O
ATOM   1226  N   GLY A  68      60.192  85.893  84.480  1.00  0.00           N
ATOM   1228  CA  GLY A  68      60.214  87.164  83.820  1.00  0.00           C
ATOM   1231  C   GLY A  68      58.844  87.453  83.340  1.00  0.00           C
ATOM   1232  O   GLY A  68      57.874  86.834  83.740  1.00  0.00           O
ATOM   1233  N   SER A  69      58.743  88.424  82.440  1.00  0.00           N
ATOM   1235  CA  SER A  69      57.664  88.604  81.510  1.00  0.00           C
ATOM   1237  CB  SER A  69      57.913  89.883  80.690  1.00  0.00           C
ATOM   1240  OG  SER A  69      59.272  89.953  80.250  1.00  0.00           O
ATOM   1242  C   SER A  69      57.594  87.413  80.580  1.00  0.00           C
ATOM   1243  O   SER A  69      56.534  86.854  80.300  1.00  0.00           O
ATOM   1244  N   VAL A  70      58.792  86.993  80.150  1.00  0.00           N
ATOM   1246  CA  VAL A  70      59.014  85.843  79.310  1.00  0.00           C
ATOM   1248  CB  VAL A  70      60.483  85.654  78.980  1.00  0.00           C
ATOM   1250  CG1 VAL A  70      61.034  86.944  78.340  1.00  0.00           C
ATOM   1254  CG2 VAL A  70      61.324  85.313  80.220  1.00  0.00           C
ATOM   1258  C   VAL A  70      58.424  84.584  79.880  1.00  0.00           C
ATOM   1259  O   VAL A  70      58.522  84.243  81.060  1.00  0.00           O
ATOM   1260  N   LEU A  71      57.734  83.834  79.020  1.00  0.00           N
ATOM   1262  CA  LEU A  71      57.174  82.584  79.380  1.00  0.00           C
ATOM   1264  CB  LEU A  71      55.824  82.273  78.650  1.00  0.00           C
ATOM   1267  CG  LEU A  71      55.644  82.254  77.110  1.00  0.00           C
ATOM   1269  CD1 LEU A  71      56.624  83.112  76.290  1.00  0.00           C
ATOM   1273  CD2 LEU A  71      55.522  80.824  76.550  1.00  0.00           C
ATOM   1277  C   LEU A  71      58.243  81.574  79.160  1.00  0.00           C
ATOM   1278  O   LEU A  71      58.464  81.114  78.050  1.00  0.00           O
ATOM   1279  N   MET A  72      58.993  81.214  80.200  1.00  0.00           N
ATOM   1281  CA  MET A  72      60.063  80.243  80.070  1.00  0.00           C
ATOM   1283  CB  MET A  72      59.632  78.894  79.380  1.00  0.00           C
ATOM   1286  CG  MET A  72      58.144  78.434  79.410  1.00  0.00           C
ATOM   1289  SD  MET A  72      57.323  78.324  81.050  1.00  0.00           S
ATOM   1290  CE  MET A  72      55.894  79.413  80.980  1.00  0.00           C
ATOM   1294  C   MET A  72      61.324  80.864  79.430  1.00  0.00           C
ATOM   1295  O   MET A  72      61.302  81.953  78.860  1.00  0.00           O
ATOM   1296  N   GLU A  73      62.474  80.163  79.470  1.00  0.00           N
ATOM   1298  CA  GLU A  73      63.443  80.233  78.390  1.00  0.00           C
ATOM   1300  CB  GLU A  73      64.882  79.923  78.880  1.00  0.00           C
ATOM   1303  CG  GLU A  73      66.022  80.144  77.850  1.00  0.00           C
ATOM   1306  CD  GLU A  73      67.342  79.493  78.280  1.00  0.00           C
ATOM   1307  OE1 GLU A  73      67.313  78.364  78.830  1.00  0.00           O
ATOM   1308  OE2 GLU A  73      68.424  80.084  77.980  1.00  0.00           O
ATOM   1309  C   GLU A  73      62.983  79.184  77.390  1.00  0.00           C
ATOM   1310  O   GLU A  73      62.253  78.273  77.770  1.00  0.00           O
ATOM   1311  N   GLN A  74      63.324  79.304  76.100  1.00  0.00           N
ATOM   1313  CA  GLN A  74      62.943  78.343  75.070  1.00  0.00           C
ATOM   1315  CB  GLN A  74      63.404  76.894  75.450  1.00  0.00           C
ATOM   1318  CG  GLN A  74      63.544  75.904  74.270  1.00  0.00           C
ATOM   1321  CD  GLN A  74      64.354  76.563  73.160  1.00  0.00           C
ATOM   1322  OE1 GLN A  74      63.854  76.894  72.090  1.00  0.00           O
ATOM   1323  NE2 GLN A  74      65.644  76.813  73.460  1.00  0.00           N
ATOM   1326  C   GLN A  74      61.464  78.284  74.650  1.00  0.00           C
ATOM   1327  O   GLN A  74      61.222  77.753  73.570  1.00  0.00           O
ATOM   1328  N   PRO A  75      60.434  78.764  75.370  1.00  0.00           N
ATOM   1329  CD  PRO A  75      60.333  80.233  75.490  1.00  0.00           C
ATOM   1332  CA  PRO A  75      59.063  78.214  75.310  1.00  0.00           C
ATOM   1334  CB  PRO A  75      58.334  79.294  74.520  1.00  0.00           C
ATOM   1337  CG  PRO A  75      58.914  80.593  75.040  1.00  0.00           C
ATOM   1340  C   PRO A  75      58.743  76.854  74.700  1.00  0.00           C
ATOM   1341  O   PRO A  75      57.703  76.734  74.050  1.00  0.00           O
ATOM   1342  N   VAL A  76      59.584  75.803  74.860  1.00  0.00           N
ATOM   1344  CA  VAL A  76      59.303  74.474  74.360  1.00  0.00           C
ATOM   1346  CB  VAL A  76      60.473  73.534  74.570  1.00  0.00           C
ATOM   1348  CG1 VAL A  76      60.824  73.404  76.060  1.00  0.00           C
ATOM   1352  CG2 VAL A  76      60.182  72.154  73.950  1.00  0.00           C
ATOM   1356  C   VAL A  76      58.053  73.934  75.030  1.00  0.00           C
ATOM   1357  O   VAL A  76      57.882  74.104  76.220  1.00  0.00           O
ATOM   1358  N   LYS A  77      57.113  73.324  74.290  1.00  0.00           N
ATOM   1360  CA  LYS A  77      55.863  72.883  74.890  1.00  0.00           C
ATOM   1362  CB  LYS A  77      54.753  72.743  73.850  1.00  0.00           C
ATOM   1365  CG  LYS A  77      54.214  74.114  73.400  1.00  0.00           C
ATOM   1368  CD  LYS A  77      53.243  73.984  72.230  1.00  0.00           C
ATOM   1371  CE  LYS A  77      52.132  72.973  72.550  1.00  0.00           C
ATOM   1374  NZ  LYS A  77      51.154  72.973  71.470  1.00  0.00           N
ATOM   1378  C   LYS A  77      55.952  71.614  75.720  1.00  0.00           C
ATOM   1379  O   LYS A  77      56.744  70.724  75.420  1.00  0.00           O
ATOM   1380  N   ALA A  78      55.133  71.474  76.790  1.00  0.00           N
ATOM   1382  CA  ALA A  78      55.034  70.234  77.520  1.00  0.00           C
ATOM   1384  CB  ALA A  78      54.374  70.444  78.890  1.00  0.00           C
ATOM   1388  C   ALA A  78      54.363  69.104  76.760  1.00  0.00           C
ATOM   1389  O   ALA A  78      53.363  69.304  76.090  1.00  0.00           O
ATOM   1390  N   THR A  79      54.924  67.883  76.860  1.00  0.00           N
ATOM   1392  CA  THR A  79      54.394  66.723  76.160  1.00  0.00           C
ATOM   1394  CB  THR A  79      55.083  66.394  74.810  1.00  0.00           C
ATOM   1396  OG1 THR A  79      56.324  65.714  74.930  1.00  0.00           O
ATOM   1398  CG2 THR A  79      55.304  67.644  73.950  1.00  0.00           C
ATOM   1402  C   THR A  79      54.483  65.584  77.170  1.00  0.00           C
ATOM   1403  O   THR A  79      54.662  65.824  78.350  1.00  0.00           O
ATOM   1404  N   THR A  80      54.324  64.313  76.740  1.00  0.00           N
ATOM   1406  CA  THR A  80      54.504  63.113  77.580  1.00  0.00           C
ATOM   1408  CB  THR A  80      53.424  62.084  77.270  1.00  0.00           C
ATOM   1410  OG1 THR A  80      53.354  61.003  78.190  1.00  0.00           O
ATOM   1412  CG2 THR A  80      53.633  61.504  75.850  1.00  0.00           C
ATOM   1416  C   THR A  80      55.854  62.484  77.300  1.00  0.00           C
ATOM   1417  O   THR A  80      56.184  61.383  77.760  1.00  0.00           O
ATOM   1418  N   GLY A  81      56.684  63.153  76.480  1.00  0.00           N
ATOM   1420  CA  GLY A  81      58.053  62.773  76.210  1.00  0.00           C
ATOM   1423  C   GLY A  81      59.034  63.724  76.850  1.00  0.00           C
ATOM   1424  O   GLY A  81      60.243  63.563  76.730  1.00  0.00           O
ATOM   1425  N   THR A  82      58.534  64.764  77.540  1.00  0.00           N
ATOM   1427  CA  THR A  82      59.363  65.714  78.250  1.00  0.00           C
ATOM   1429  CB  THR A  82      58.703  67.074  78.510  1.00  0.00           C
ATOM   1431  OG1 THR A  82      57.514  66.983  79.300  1.00  0.00           O
ATOM   1433  CG2 THR A  82      58.272  67.703  77.180  1.00  0.00           C
ATOM   1437  C   THR A  82      59.924  65.083  79.520  1.00  0.00           C
ATOM   1438  O   THR A  82      59.223  64.363  80.240  1.00  0.00           O
ATOM   1439  N   LEU A  83      61.203  65.333  79.830  1.00  0.00           N
ATOM   1441  CA  LEU A  83      62.014  64.514  80.710  1.00  0.00           C
ATOM   1443  CB  LEU A  83      63.272  64.083  79.910  1.00  0.00           C
ATOM   1446  CG  LEU A  83      64.074  62.864  80.420  1.00  0.00           C
ATOM   1448  CD1 LEU A  83      64.144  62.703  81.920  1.00  0.00           C
ATOM   1452  CD2 LEU A  83      63.584  61.544  79.830  1.00  0.00           C
ATOM   1456  C   LEU A  83      62.383  65.294  81.980  1.00  0.00           C
ATOM   1457  O   LEU A  83      62.943  66.383  81.950  1.00  0.00           O
ATOM   1458  N   TYR A  84      62.043  64.754  83.160  1.00  0.00           N
ATOM   1460  CA  TYR A  84      62.154  65.434  84.430  1.00  0.00           C
ATOM   1462  CB  TYR A  84      60.793  65.593  85.140  1.00  0.00           C
ATOM   1465  CG  TYR A  84      59.784  66.364  84.330  1.00  0.00           C
ATOM   1466  CD1 TYR A  84      59.124  65.773  83.240  1.00  0.00           C
ATOM   1468  CE1 TYR A  84      58.043  66.424  82.620  1.00  0.00           C
ATOM   1470  CZ  TYR A  84      57.622  67.664  83.070  1.00  0.00           C
ATOM   1471  OH  TYR A  84      56.544  68.314  82.430  1.00  0.00           O
ATOM   1473  CD2 TYR A  84      59.343  67.624  84.770  1.00  0.00           C
ATOM   1475  CE2 TYR A  84      58.264  68.273  84.150  1.00  0.00           C
ATOM   1477  C   TYR A  84      63.074  64.663  85.360  1.00  0.00           C
ATOM   1478  O   TYR A  84      63.293  63.464  85.210  1.00  0.00           O
ATOM   1479  N   ASP A  85      63.654  65.374  86.350  1.00  0.00           N
ATOM   1481  CA  ASP A  85      64.544  64.894  87.390  1.00  0.00           C
ATOM   1483  CB  ASP A  85      65.264  66.203  87.860  1.00  0.00           C
ATOM   1486  CG  ASP A  85      66.382  66.144  88.900  1.00  0.00           C
ATOM   1487  OD1 ASP A  85      66.493  65.184  89.680  1.00  0.00           O
ATOM   1488  OD2 ASP A  85      67.044  67.214  89.050  1.00  0.00           O
ATOM   1489  C   ASP A  85      63.714  64.223  88.490  1.00  0.00           C
ATOM   1490  O   ASP A  85      62.764  64.813  88.980  1.00  0.00           O
ATOM   1491  N   LEU A  86      64.004  62.964  88.880  1.00  0.00           N
ATOM   1493  CA  LEU A  86      63.113  62.193  89.730  1.00  0.00           C
ATOM   1495  CB  LEU A  86      62.973  60.663  89.380  1.00  0.00           C
ATOM   1498  CG  LEU A  86      63.053  60.273  87.900  1.00  0.00           C
ATOM   1500  CD1 LEU A  86      62.924  58.764  87.690  1.00  0.00           C
ATOM   1504  CD2 LEU A  86      61.952  60.984  87.150  1.00  0.00           C
ATOM   1508  C   LEU A  86      63.534  62.334  91.180  1.00  0.00           C
ATOM   1509  O   LEU A  86      63.342  61.404  91.950  1.00  0.00           O
ATOM   1510  N   ALA A  87      64.114  63.474  91.600  1.00  0.00           N
ATOM   1512  CA  ALA A  87      64.974  63.654  92.770  1.00  0.00           C
ATOM   1514  CB  ALA A  87      64.723  65.024  93.390  1.00  0.00           C
ATOM   1518  C   ALA A  87      64.943  62.624  93.890  1.00  0.00           C
ATOM   1519  O   ALA A  87      65.842  61.824  94.100  1.00  0.00           O
ATOM   1520  N   SER A  88      63.894  62.574  94.690  1.00  0.00           N
ATOM   1522  CA  SER A  88      63.843  61.604  95.770  1.00  0.00           C
ATOM   1524  CB  SER A  88      63.373  62.264  97.100  1.00  0.00           C
ATOM   1527  OG  SER A  88      64.402  63.034  97.730  1.00  0.00           O
ATOM   1529  C   SER A  88      63.043  60.364  95.380  1.00  0.00           C
ATOM   1530  O   SER A  88      63.004  59.384  96.110  1.00  0.00           O
ATOM   1531  N   ASN A  89      62.474  60.324  94.160  1.00  0.00           N
ATOM   1533  CA  ASN A  89      61.674  59.244  93.650  1.00  0.00           C
ATOM   1535  CB  ASN A  89      60.873  59.623  92.400  1.00  0.00           C
ATOM   1538  CG  ASN A  89      59.792  60.564  92.830  1.00  0.00           C
ATOM   1539  OD1 ASN A  89      58.903  60.133  93.560  1.00  0.00           O
ATOM   1540  ND2 ASN A  89      59.823  61.814  92.360  1.00  0.00           N
ATOM   1543  C   ASN A  89      62.514  58.064  93.250  1.00  0.00           C
ATOM   1544  O   ASN A  89      62.092  56.913  93.380  1.00  0.00           O
ATOM   1545  N   THR A  90      63.764  58.314  92.850  1.00  0.00           N
ATOM   1547  CA  THR A  90      64.772  57.313  92.500  1.00  0.00           C
ATOM   1549  CB  THR A  90      66.113  57.973  92.300  1.00  0.00           C
ATOM   1551  OG1 THR A  90      65.952  58.864  91.230  1.00  0.00           O
ATOM   1553  CG2 THR A  90      67.154  56.954  91.830  1.00  0.00           C
ATOM   1557  C   THR A  90      64.912  56.194  93.510  1.00  0.00           C
ATOM   1558  O   THR A  90      65.162  55.034  93.160  1.00  0.00           O
ATOM   1559  N   LYS A  91      64.623  56.534  94.790  1.00  0.00           N
ATOM   1561  CA  LYS A  91      64.522  55.613  95.900  1.00  0.00           C
ATOM   1563  CB  LYS A  91      63.993  56.344  97.160  1.00  0.00           C
ATOM   1566  CG  LYS A  91      65.074  57.004  98.010  1.00  0.00           C
ATOM   1569  CD  LYS A  91      65.582  58.384  97.610  1.00  0.00           C
ATOM   1572  CE  LYS A  91      65.074  59.524  98.490  1.00  0.00           C
ATOM   1575  NZ  LYS A  91      65.864  60.743  98.220  1.00  0.00           N
ATOM   1579  C   LYS A  91      63.674  54.374  95.670  1.00  0.00           C
ATOM   1580  O   LYS A  91      64.044  53.264  96.040  1.00  0.00           O
ATOM   1581  N   MET A  92      62.493  54.504  95.030  1.00  0.00           N
ATOM   1583  CA  MET A  92      61.604  53.394  94.790  1.00  0.00           C
ATOM   1585  CB  MET A  92      60.284  53.904  94.150  1.00  0.00           C
ATOM   1588  CG  MET A  92      59.223  52.804  93.900  1.00  0.00           C
ATOM   1591  SD  MET A  92      57.994  53.163  92.630  1.00  0.00           S
ATOM   1592  CE  MET A  92      57.703  51.404  92.280  1.00  0.00           C
ATOM   1596  C   MET A  92      62.222  52.304  93.930  1.00  0.00           C
ATOM   1597  O   MET A  92      62.084  51.114  94.160  1.00  0.00           O
ATOM   1598  N   TYR A  93      62.934  52.654  92.860  1.00  0.00           N
ATOM   1600  CA  TYR A  93      62.824  51.863  91.640  1.00  0.00           C
ATOM   1602  CB  TYR A  93      62.374  52.883  90.600  1.00  0.00           C
ATOM   1605  CG  TYR A  93      62.604  52.614  89.160  1.00  0.00           C
ATOM   1606  CD1 TYR A  93      63.254  53.584  88.390  1.00  0.00           C
ATOM   1608  CE1 TYR A  93      63.363  53.433  87.020  1.00  0.00           C
ATOM   1610  CZ  TYR A  93      62.794  52.323  86.400  1.00  0.00           C
ATOM   1611  OH  TYR A  93      62.714  52.243  85.010  1.00  0.00           O
ATOM   1613  CD2 TYR A  93      62.113  51.453  88.550  1.00  0.00           C
ATOM   1615  CE2 TYR A  93      62.183  51.324  87.160  1.00  0.00           C
ATOM   1617  C   TYR A  93      64.093  51.194  91.210  1.00  0.00           C
ATOM   1618  O   TYR A  93      64.174  49.974  91.090  1.00  0.00           O
ATOM   1619  N   ALA A  94      65.153  52.004  91.040  1.00  0.00           N
ATOM   1621  CA  ALA A  94      66.453  51.514  90.680  1.00  0.00           C
ATOM   1623  CB  ALA A  94      67.232  52.604  89.910  1.00  0.00           C
ATOM   1627  C   ALA A  94      67.202  51.194  91.920  1.00  0.00           C
ATOM   1628  O   ALA A  94      68.404  50.924  91.910  1.00  0.00           O
ATOM   1629  N   THR A  95      66.504  51.224  93.040  1.00  0.00           N
ATOM   1631  CA  THR A  95      67.114  51.104  94.320  1.00  0.00           C
ATOM   1633  CB  THR A  95      67.513  52.484  94.810  1.00  0.00           C
ATOM   1635  OG1 THR A  95      66.803  52.964  95.930  1.00  0.00           O
ATOM   1637  CG2 THR A  95      68.982  52.404  95.180  1.00  0.00           C
ATOM   1641  C   THR A  95      66.243  50.203  95.150  1.00  0.00           C
ATOM   1642  O   THR A  95      66.604  49.023  95.230  1.00  0.00           O
ATOM   1643  N   ASN A  96      65.104  50.634  95.740  1.00  0.00           N
ATOM   1645  CA  ASN A  96      64.272  49.714  96.510  1.00  0.00           C
ATOM   1647  CB  ASN A  96      63.064  50.434  97.210  1.00  0.00           C
ATOM   1650  CG  ASN A  96      62.123  49.524  98.010  1.00  0.00           C
ATOM   1651  OD1 ASN A  96      60.894  49.534  97.880  1.00  0.00           O
ATOM   1652  ND2 ASN A  96      62.703  48.694  98.910  1.00  0.00           N
ATOM   1655  C   ASN A  96      63.872  48.474  95.730  1.00  0.00           C
ATOM   1656  O   ASN A  96      64.243  47.374  96.120  1.00  0.00           O
ATOM   1657  N   PHE A  97      63.223  48.584  94.560  1.00  0.00           N
ATOM   1659  CA  PHE A  97      62.903  47.434  93.710  1.00  0.00           C
ATOM   1661  CB  PHE A  97      61.833  47.764  92.620  1.00  0.00           C
ATOM   1664  CG  PHE A  97      60.553  47.874  93.380  1.00  0.00           C
ATOM   1665  CD1 PHE A  97      60.083  46.744  94.060  1.00  0.00           C
ATOM   1667  CE1 PHE A  97      59.254  46.913  95.170  1.00  0.00           C
ATOM   1669  CZ  PHE A  97      58.872  48.194  95.580  1.00  0.00           C
ATOM   1671  CD2 PHE A  97      60.014  49.124  93.660  1.00  0.00           C
ATOM   1673  CE2 PHE A  97      59.233  49.293  94.800  1.00  0.00           C
ATOM   1675  C   PHE A  97      64.034  46.633  93.130  1.00  0.00           C
ATOM   1676  O   PHE A  97      63.983  45.403  93.180  1.00  0.00           O
ATOM   1677  N   ALA A  98      65.114  47.274  92.650  1.00  0.00           N
ATOM   1679  CA  ALA A  98      66.294  46.583  92.160  1.00  0.00           C
ATOM   1681  CB  ALA A  98      67.334  47.664  91.790  1.00  0.00           C
ATOM   1685  C   ALA A  98      66.874  45.613  93.180  1.00  0.00           C
ATOM   1686  O   ALA A  98      67.193  44.464  92.870  1.00  0.00           O
ATOM   1687  N   LEU A  99      66.913  46.054  94.450  1.00  0.00           N
ATOM   1689  CA  LEU A  99      67.214  45.224  95.590  1.00  0.00           C
ATOM   1691  CB  LEU A  99      67.123  46.154  96.800  1.00  0.00           C
ATOM   1694  CG  LEU A  99      67.833  45.704  98.070  1.00  0.00           C
ATOM   1696  CD1 LEU A  99      67.243  44.504  98.820  1.00  0.00           C
ATOM   1700  CD2 LEU A  99      69.313  45.523  97.750  1.00  0.00           C
ATOM   1704  C   LEU A  99      66.263  44.074  95.850  1.00  0.00           C
ATOM   1705  O   LEU A  99      66.684  42.953  96.120  1.00  0.00           O
ATOM   1706  N   GLN A 100      64.943  44.304  95.770  1.00  0.00           N
ATOM   1708  CA  GLN A 100      63.983  43.314  96.200  1.00  0.00           C
ATOM   1710  CB  GLN A 100      62.574  43.924  96.420  1.00  0.00           C
ATOM   1713  CG  GLN A 100      62.504  45.054  97.470  1.00  0.00           C
ATOM   1716  CD  GLN A 100      63.284  44.753  98.750  1.00  0.00           C
ATOM   1717  OE1 GLN A 100      63.272  43.633  99.260  1.00  0.00           O
ATOM   1718  NE2 GLN A 100      63.973  45.774  99.290  1.00  0.00           N
ATOM   1721  C   GLN A 100      63.872  42.154  95.230  1.00  0.00           C
ATOM   1722  O   GLN A 100      63.404  41.073  95.580  1.00  0.00           O
ATOM   1723  N   LYS A 101      64.343  42.344  93.990  1.00  0.00           N
ATOM   1725  CA  LYS A 101      64.623  41.234  93.100  1.00  0.00           C
ATOM   1727  CB  LYS A 101      65.122  41.764  91.740  1.00  0.00           C
ATOM   1730  CG  LYS A 101      65.394  40.684  90.680  1.00  0.00           C
ATOM   1733  CD  LYS A 101      64.083  40.004  90.270  1.00  0.00           C
ATOM   1736  CE  LYS A 101      64.284  38.804  89.350  1.00  0.00           C
ATOM   1739  NZ  LYS A 101      62.964  38.194  89.100  1.00  0.00           N
ATOM   1743  C   LYS A 101      65.693  40.284  93.620  1.00  0.00           C
ATOM   1744  O   LYS A 101      65.483  39.083  93.710  1.00  0.00           O
ATOM   1745  N   LEU A 102      66.832  40.854  94.070  1.00  0.00           N
ATOM   1747  CA  LEU A 102      67.942  40.133  94.660  1.00  0.00           C
ATOM   1749  CB  LEU A 102      69.083  41.133  94.970  1.00  0.00           C
ATOM   1752  CG  LEU A 102      69.632  41.874  93.740  1.00  0.00           C
ATOM   1754  CD1 LEU A 102      70.493  43.043  94.210  1.00  0.00           C
ATOM   1758  CD2 LEU A 102      70.413  40.924  92.810  1.00  0.00           C
ATOM   1762  C   LEU A 102      67.574  39.354  95.910  1.00  0.00           C
ATOM   1763  O   LEU A 102      67.973  38.214  96.100  1.00  0.00           O
ATOM   1764  N   MET A 103      66.733  39.934  96.800  1.00  0.00           N
ATOM   1766  CA  MET A 103      66.193  39.203  97.940  1.00  0.00           C
ATOM   1768  CB  MET A 103      65.313  40.144  98.790  1.00  0.00           C
ATOM   1771  CG  MET A 103      64.702  39.464 100.040  1.00  0.00           C
ATOM   1774  SD  MET A 103      63.382  40.413 100.840  1.00  0.00           S
ATOM   1775  CE  MET A 103      62.214  40.294  99.460  1.00  0.00           C
ATOM   1779  C   MET A 103      65.354  37.984  97.580  1.00  0.00           C
ATOM   1780  O   MET A 103      65.512  36.914  98.160  1.00  0.00           O
ATOM   1781  N   SER A 104      64.464  38.113  96.580  1.00  0.00           N
ATOM   1783  CA  SER A 104      63.604  37.034  96.100  1.00  0.00           C
ATOM   1785  CB  SER A 104      62.593  37.504  95.020  1.00  0.00           C
ATOM   1788  OG  SER A 104      61.624  38.414  95.530  1.00  0.00           O
ATOM   1790  C   SER A 104      64.374  35.904  95.460  1.00  0.00           C
ATOM   1791  O   SER A 104      63.942  34.754  95.410  1.00  0.00           O
ATOM   1792  N   GLU A 105      65.563  36.224  94.940  1.00  0.00           N
ATOM   1794  CA  GLU A 105      66.523  35.254  94.480  1.00  0.00           C
ATOM   1796  CB  GLU A 105      67.474  35.944  93.500  1.00  0.00           C
ATOM   1799  CG  GLU A 105      66.803  36.383  92.180  1.00  0.00           C
ATOM   1802  CD  GLU A 105      67.843  37.084  91.340  1.00  0.00           C
ATOM   1803  OE1 GLU A 105      69.044  36.843  91.650  1.00  0.00           O
ATOM   1804  OE2 GLU A 105      67.474  37.813  90.390  1.00  0.00           O
ATOM   1805  C   GLU A 105      67.404  34.674  95.570  1.00  0.00           C
ATOM   1806  O   GLU A 105      68.104  33.684  95.360  1.00  0.00           O
ATOM   1807  N   GLY A 106      67.412  35.264  96.780  1.00  0.00           N
ATOM   1809  CA  GLY A 106      68.264  34.874  97.890  1.00  0.00           C
ATOM   1812  C   GLY A 106      69.674  35.383  97.780  1.00  0.00           C
ATOM   1813  O   GLY A 106      70.574  34.894  98.450  1.00  0.00           O
ATOM   1814  N   LYS A 107      69.924  36.424  96.980  1.00  0.00           N
ATOM   1816  CA  LYS A 107      71.243  36.993  96.810  1.00  0.00           C
ATOM   1818  CB  LYS A 107      71.342  37.804  95.490  1.00  0.00           C
ATOM   1821  CG  LYS A 107      71.144  36.973  94.230  1.00  0.00           C
ATOM   1824  CD  LYS A 107      72.243  35.914  94.030  1.00  0.00           C
ATOM   1827  CE  LYS A 107      72.174  35.214  92.670  1.00  0.00           C
ATOM   1830  NZ  LYS A 107      70.842  34.604  92.460  1.00  0.00           N
ATOM   1834  C   LYS A 107      71.552  37.944  97.940  1.00  0.00           C
ATOM   1835  O   LYS A 107      72.674  38.433  98.080  1.00  0.00           O
ATOM   1836  N   LEU A 108      70.534  38.264  98.740  1.00  0.00           N
ATOM   1838  CA  LEU A 108      70.593  39.273  99.740  1.00  0.00           C
ATOM   1840  CB  LEU A 108      70.413  40.653  99.070  1.00  0.00           C
ATOM   1843  CG  LEU A 108      70.912  41.804  99.940  1.00  0.00           C
ATOM   1845  CD1 LEU A 108      72.412  42.014  99.790  1.00  0.00           C
ATOM   1849  CD2 LEU A 108      70.174  43.054  99.540  1.00  0.00           C
ATOM   1853  C   LEU A 108      69.452  39.014 100.700  1.00  0.00           C
ATOM   1854  O   LEU A 108      68.482  38.344 100.370  1.00  0.00           O
ATOM   1855  N   HIS A 109      69.553  39.553 101.930  1.00  0.00           N
ATOM   1857  CA  HIS A 109      68.544  39.384 102.960  1.00  0.00           C
ATOM   1859  CB  HIS A 109      69.052  38.433 104.050  1.00  0.00           C
ATOM   1862  ND1 HIS A 109      68.272  36.194 103.360  1.00  0.00           N
ATOM   1863  CG  HIS A 109      69.303  37.114 103.430  1.00  0.00           C
ATOM   1864  CE1 HIS A 109      68.802  35.144 102.770  1.00  0.00           C
ATOM   1866  NE2 HIS A 109      70.114  35.344 102.470  1.00  0.00           N
ATOM   1868  CD2 HIS A 109      70.434  36.604 102.900  1.00  0.00           C
ATOM   1870  C   HIS A 109      68.303  40.714 103.640  1.00  0.00           C
ATOM   1871  O   HIS A 109      69.223  41.523 103.700  1.00  0.00           O
ATOM   1872  N   PRO A 110      67.132  40.974 104.220  1.00  0.00           N
ATOM   1873  CD  PRO A 110      65.873  40.354 103.780  1.00  0.00           C
ATOM   1876  CA  PRO A 110      66.913  42.193 104.970  1.00  0.00           C
ATOM   1878  CB  PRO A 110      65.394  42.174 105.250  1.00  0.00           C
ATOM   1881  CG  PRO A 110      64.794  41.383 104.100  1.00  0.00           C
ATOM   1884  C   PRO A 110      67.692  42.253 106.270  1.00  0.00           C
ATOM   1885  O   PRO A 110      68.074  43.354 106.660  1.00  0.00           O
ATOM   1886  N   ASP A 111      67.904  41.124 106.990  1.00  0.00           N
ATOM   1888  CA  ASP A 111      68.693  41.094 108.220  1.00  0.00           C
ATOM   1890  CB  ASP A 111      68.574  39.714 108.940  1.00  0.00           C
ATOM   1893  CG  ASP A 111      69.504  39.644 110.150  1.00  0.00           C
ATOM   1894  OD1 ASP A 111      70.714  39.363 109.990  1.00  0.00           O
ATOM   1895  OD2 ASP A 111      69.014  39.934 111.270  1.00  0.00           O
ATOM   1896  C   ASP A 111      70.144  41.554 108.050  1.00  0.00           C
ATOM   1897  O   ASP A 111      70.652  42.344 108.850  1.00  0.00           O
ATOM   1898  N   ASP A 112      70.824  41.104 106.980  1.00  0.00           N
ATOM   1900  CA  ASP A 112      72.232  41.274 106.800  1.00  0.00           C
ATOM   1902  CB  ASP A 112      72.684  40.784 105.400  1.00  0.00           C
ATOM   1905  CG  ASP A 112      72.732  39.284 105.300  1.00  0.00           C
ATOM   1906  OD1 ASP A 112      72.632  38.584 106.340  1.00  0.00           O
ATOM   1907  OD2 ASP A 112      73.022  38.804 104.180  1.00  0.00           O
ATOM   1908  C   ASP A 112      72.732  42.694 107.000  1.00  0.00           C
ATOM   1909  O   ASP A 112      72.223  43.674 106.450  1.00  0.00           O
ATOM   1910  N   ARG A 113      73.772  42.843 107.830  1.00  0.00           N
ATOM   1912  CA  ARG A 113      74.394  44.114 108.090  1.00  0.00           C
ATOM   1914  CB  ARG A 113      75.294  44.124 109.350  1.00  0.00           C
ATOM   1917  CG  ARG A 113      76.484  43.124 109.330  1.00  0.00           C
ATOM   1920  CD  ARG A 113      77.382  43.293 110.560  1.00  0.00           C
ATOM   1923  NE  ARG A 113      78.623  42.484 110.370  1.00  0.00           N
ATOM   1925  CZ  ARG A 113      79.632  42.504 111.220  1.00  0.00           C
ATOM   1926  NH1 ARG A 113      79.714  43.314 112.260  1.00  0.00           N
ATOM   1929  NH2 ARG A 113      80.653  41.684 111.050  1.00  0.00           N
ATOM   1932  C   ARG A 113      75.203  44.504 106.900  1.00  0.00           C
ATOM   1933  O   ARG A 113      75.894  43.674 106.310  1.00  0.00           O
ATOM   1934  N   ILE A 114      75.174  45.774 106.500  1.00  0.00           N
ATOM   1936  CA  ILE A 114      75.843  46.274 105.310  1.00  0.00           C
ATOM   1938  CB  ILE A 114      75.493  47.734 105.190  1.00  0.00           C
ATOM   1940  CG2 ILE A 114      76.224  48.433 104.040  1.00  0.00           C
ATOM   1944  CG1 ILE A 114      73.973  47.953 105.060  1.00  0.00           C
ATOM   1947  CD  ILE A 114      73.373  47.364 103.780  1.00  0.00           C
ATOM   1951  C   ILE A 114      77.354  46.034 105.300  1.00  0.00           C
ATOM   1952  O   ILE A 114      77.983  45.964 104.250  1.00  0.00           O
ATOM   1953  N   ALA A 115      77.934  45.793 106.490  1.00  0.00           N
ATOM   1955  CA  ALA A 115      79.293  45.364 106.700  1.00  0.00           C
ATOM   1957  CB  ALA A 115      79.533  45.154 108.210  1.00  0.00           C
ATOM   1961  C   ALA A 115      79.733  44.153 105.940  1.00  0.00           C
ATOM   1962  O   ALA A 115      80.893  44.034 105.570  1.00  0.00           O
ATOM   1963  N   LYS A 116      78.813  43.243 105.650  1.00  0.00           N
ATOM   1965  CA  LYS A 116      79.054  42.193 104.690  1.00  0.00           C
ATOM   1967  CB  LYS A 116      77.854  41.224 104.710  1.00  0.00           C
ATOM   1970  CG  LYS A 116      77.614  40.574 106.090  1.00  0.00           C
ATOM   1973  CD  LYS A 116      76.403  39.623 106.060  1.00  0.00           C
ATOM   1976  CE  LYS A 116      76.074  38.934 107.390  1.00  0.00           C
ATOM   1979  NZ  LYS A 116      75.003  37.924 107.230  1.00  0.00           N
ATOM   1983  C   LYS A 116      79.393  42.684 103.270  1.00  0.00           C
ATOM   1984  O   LYS A 116      80.273  42.113 102.630  1.00  0.00           O
ATOM   1985  N   TYR A 117      78.753  43.774 102.780  1.00  0.00           N
ATOM   1987  CA  TYR A 117      78.903  44.264 101.410  1.00  0.00           C
ATOM   1989  CB  TYR A 117      77.513  44.634 100.810  1.00  0.00           C
ATOM   1992  CG  TYR A 117      76.764  43.363 100.670  1.00  0.00           C
ATOM   1993  CD1 TYR A 117      77.163  42.424  99.710  1.00  0.00           C
ATOM   1995  CE1 TYR A 117      76.614  41.133  99.720  1.00  0.00           C
ATOM   1997  CZ  TYR A 117      75.613  40.803 100.640  1.00  0.00           C
ATOM   1998  OH  TYR A 117      75.034  39.514 100.630  1.00  0.00           O
ATOM   2000  CD2 TYR A 117      75.724  43.043 101.540  1.00  0.00           C
ATOM   2002  CE2 TYR A 117      75.153  41.764 101.550  1.00  0.00           C
ATOM   2004  C   TYR A 117      79.772  45.494 101.230  1.00  0.00           C
ATOM   2005  O   TYR A 117      80.263  45.743 100.130  1.00  0.00           O
ATOM   2006  N   ILE A 118      79.983  46.274 102.300  1.00  0.00           N
ATOM   2008  CA  ILE A 118      80.893  47.404 102.380  1.00  0.00           C
ATOM   2010  CB  ILE A 118      80.214  48.764 102.160  1.00  0.00           C
ATOM   2012  CG2 ILE A 118      81.273  49.874 102.130  1.00  0.00           C
ATOM   2016  CG1 ILE A 118      79.463  48.794 100.820  1.00  0.00           C
ATOM   2019  CD  ILE A 118      77.973  48.544 101.010  1.00  0.00           C
ATOM   2023  C   ILE A 118      81.474  47.424 103.790  1.00  0.00           C
ATOM   2024  O   ILE A 118      80.774  47.874 104.700  1.00  0.00           O
ATOM   2025  N   PRO A 119      82.714  47.034 104.060  1.00  0.00           N
ATOM   2026  CD  PRO A 119      83.484  46.243 103.090  1.00  0.00           C
ATOM   2029  CA  PRO A 119      83.223  46.874 105.430  1.00  0.00           C
ATOM   2031  CB  PRO A 119      84.653  46.333 105.190  1.00  0.00           C
ATOM   2034  CG  PRO A 119      84.564  45.523 103.900  1.00  0.00           C
ATOM   2037  C   PRO A 119      83.274  48.153 106.250  1.00  0.00           C
ATOM   2038  O   PRO A 119      83.442  48.124 107.470  1.00  0.00           O
ATOM   2039  N   GLY A 120      83.162  49.314 105.610  1.00  0.00           N
ATOM   2041  CA  GLY A 120      83.414  50.613 106.210  1.00  0.00           C
ATOM   2044  C   GLY A 120      82.413  51.124 107.210  1.00  0.00           C
ATOM   2045  O   GLY A 120      82.703  52.014 108.000  1.00  0.00           O
ATOM   2046  N   PHE A 121      81.203  50.554 107.220  1.00  0.00           N
ATOM   2048  CA  PHE A 121      80.123  50.993 108.070  1.00  0.00           C
ATOM   2050  CB  PHE A 121      78.753  50.764 107.370  1.00  0.00           C
ATOM   2053  CG  PHE A 121      78.623  51.614 106.150  1.00  0.00           C
ATOM   2054  CD1 PHE A 121      77.804  52.743 106.230  1.00  0.00           C
ATOM   2056  CE1 PHE A 121      77.563  53.534 105.120  1.00  0.00           C
ATOM   2058  CZ  PHE A 121      78.174  53.223 103.900  1.00  0.00           C
ATOM   2060  CD2 PHE A 121      79.162  51.254 104.900  1.00  0.00           C
ATOM   2062  CE2 PHE A 121      78.953  52.064 103.790  1.00  0.00           C
ATOM   2064  C   PHE A 121      80.093  50.224 109.390  1.00  0.00           C
ATOM   2065  O   PHE A 121      79.214  50.383 110.220  1.00  0.00           O
ATOM   2066  N   ALA A 122      81.082  49.324 109.580  1.00  0.00           N
ATOM   2068  CA  ALA A 122      81.184  48.454 110.720  1.00  0.00           C
ATOM   2070  CB  ALA A 122      82.243  47.404 110.370  1.00  0.00           C
ATOM   2074  C   ALA A 122      81.574  49.234 111.970  1.00  0.00           C
ATOM   2075  O   ALA A 122      81.092  49.014 113.080  1.00  0.00           O
ATOM   2076  N   ASP A 123      82.463  50.203 111.720  1.00  0.00           N
ATOM   2078  CA  ASP A 123      83.174  50.984 112.690  1.00  0.00           C
ATOM   2080  CB  ASP A 123      84.674  51.094 112.260  1.00  0.00           C
ATOM   2083  CG  ASP A 123      85.464  49.794 112.240  1.00  0.00           C
ATOM   2084  OD1 ASP A 123      85.434  49.034 113.240  1.00  0.00           O
ATOM   2085  OD2 ASP A 123      86.283  49.664 111.290  1.00  0.00           O
ATOM   2086  C   ASP A 123      82.603  52.414 112.790  1.00  0.00           C
ATOM   2087  O   ASP A 123      83.393  53.344 112.930  1.00  0.00           O
ATOM   2088  N   SER A 124      81.273  52.674 112.630  1.00  0.00           N
ATOM   2090  CA  SER A 124      80.714  54.023 112.390  1.00  0.00           C
ATOM   2092  CB  SER A 124      79.493  53.924 111.450  1.00  0.00           C
ATOM   2095  OG  SER A 124      78.592  52.913 111.890  1.00  0.00           O
ATOM   2097  C   SER A 124      80.324  54.924 113.610  1.00  0.00           C
ATOM   2098  O   SER A 124      79.424  54.534 114.360  1.00  0.00           O
ATOM   2099  N   PRO A 125      80.893  56.144 113.840  1.00  0.00           N
ATOM   2100  CD  PRO A 125      82.332  56.184 113.610  1.00  0.00           C
ATOM   2103  CA  PRO A 125      80.683  56.863 115.120  1.00  0.00           C
ATOM   2105  CB  PRO A 125      81.754  56.154 115.960  1.00  0.00           C
ATOM   2108  CG  PRO A 125      82.964  56.034 115.000  1.00  0.00           C
ATOM   2111  C   PRO A 125      81.003  58.404 115.110  1.00  0.00           C
ATOM   2112  O   PRO A 125      81.684  58.934 114.230  1.00  0.00           O
ATOM   2113  N   ASN A 126      80.522  59.194 116.100  1.00  0.00           N
ATOM   2115  CA  ASN A 126      80.964  60.583 116.250  1.00  0.00           C
ATOM   2117  CB  ASN A 126      80.193  61.583 115.330  1.00  0.00           C
ATOM   2120  CG  ASN A 126      80.173  63.074 115.660  1.00  0.00           C
ATOM   2121  OD1 ASN A 126      79.144  63.724 115.800  1.00  0.00           O
ATOM   2122  ND2 ASN A 126      81.393  63.654 115.820  1.00  0.00           N
ATOM   2125  C   ASN A 126      80.942  61.044 117.690  1.00  0.00           C
ATOM   2126  O   ASN A 126      79.934  60.974 118.370  1.00  0.00           O
ATOM   2127  N   ASP A 127      82.094  61.574 118.190  1.00  0.00           N
ATOM   2129  CA  ASP A 127      82.342  62.104 119.540  1.00  0.00           C
ATOM   2131  CB  ASP A 127      81.474  63.344 119.880  1.00  0.00           C
ATOM   2134  CG  ASP A 127      82.043  64.174 121.030  1.00  0.00           C
ATOM   2135  OD1 ASP A 127      83.293  64.284 121.180  1.00  0.00           O
ATOM   2136  OD2 ASP A 127      81.233  64.883 121.670  1.00  0.00           O
ATOM   2137  C   ASP A 127      82.283  61.034 120.630  1.00  0.00           C
ATOM   2138  O   ASP A 127      82.952  61.104 121.660  1.00  0.00           O
ATOM   2139  N   THR A 128      81.593  59.934 120.320  1.00  0.00           N
ATOM   2141  CA  THR A 128      81.824  58.633 120.870  1.00  0.00           C
ATOM   2143  CB  THR A 128      83.232  58.083 120.650  1.00  0.00           C
ATOM   2145  OG1 THR A 128      83.464  56.954 121.470  1.00  0.00           O
ATOM   2147  CG2 THR A 128      83.522  57.664 119.190  1.00  0.00           C
ATOM   2151  C   THR A 128      80.814  57.724 120.260  1.00  0.00           C
ATOM   2152  O   THR A 128      80.434  57.883 119.100  1.00  0.00           O
ATOM   2153  N   ILE A 129      80.373  56.764 121.080  1.00  0.00           N
ATOM   2155  CA  ILE A 129      79.334  55.784 120.840  1.00  0.00           C
ATOM   2157  CB  ILE A 129      77.864  56.214 121.040  1.00  0.00           C
ATOM   2159  CG2 ILE A 129      77.813  57.474 121.930  1.00  0.00           C
ATOM   2163  CG1 ILE A 129      76.943  56.333 119.790  1.00  0.00           C
ATOM   2166  CD  ILE A 129      77.202  57.534 118.860  1.00  0.00           C
ATOM   2170  C   ILE A 129      79.623  54.834 119.700  1.00  0.00           C
ATOM   2171  O   ILE A 129      79.574  55.144 118.510  1.00  0.00           O
ATOM   2172  N   LYS A 130      79.934  53.584 120.050  1.00  0.00           N
ATOM   2174  CA  LYS A 130      79.793  52.484 119.120  1.00  0.00           C
ATOM   2176  CB  LYS A 130      80.423  51.203 119.720  1.00  0.00           C
ATOM   2179  CG  LYS A 130      81.814  51.404 120.350  1.00  0.00           C
ATOM   2182  CD  LYS A 130      82.332  50.133 121.070  1.00  0.00           C
ATOM   2185  CE  LYS A 130      82.574  48.934 120.140  1.00  0.00           C
ATOM   2188  NZ  LYS A 130      82.882  47.694 120.890  1.00  0.00           N
ATOM   2192  C   LYS A 130      78.313  52.284 118.850  1.00  0.00           C
ATOM   2193  O   LYS A 130      77.493  52.414 119.760  1.00  0.00           O
ATOM   2194  N   GLY A 131      77.894  51.944 117.610  1.00  0.00           N
ATOM   2196  CA  GLY A 131      76.544  51.444 117.360  1.00  0.00           C
ATOM   2199  C   GLY A 131      76.184  50.284 118.270  1.00  0.00           C
ATOM   2200  O   GLY A 131      76.983  49.403 118.550  1.00  0.00           O
ATOM   2201  N   LYS A 132      74.964  50.243 118.820  1.00  0.00           N
ATOM   2203  CA  LYS A 132      74.544  49.044 119.530  1.00  0.00           C
ATOM   2205  CB  LYS A 132      73.272  49.293 120.380  1.00  0.00           C
ATOM   2208  CG  LYS A 132      73.534  50.144 121.630  1.00  0.00           C
ATOM   2211  CD  LYS A 132      72.272  50.324 122.490  1.00  0.00           C
ATOM   2214  CE  LYS A 132      72.482  51.214 123.730  1.00  0.00           C
ATOM   2217  NZ  LYS A 132      71.202  51.504 124.410  1.00  0.00           N
ATOM   2221  C   LYS A 132      74.354  47.883 118.570  1.00  0.00           C
ATOM   2222  O   LYS A 132      74.873  46.773 118.720  1.00  0.00           O
ATOM   2223  N   ASN A 133      73.654  48.184 117.470  1.00  0.00           N
ATOM   2225  CA  ASN A 133      73.364  47.253 116.410  1.00  0.00           C
ATOM   2227  CB  ASN A 133      71.832  47.084 116.250  1.00  0.00           C
ATOM   2230  CG  ASN A 133      71.354  46.394 117.530  1.00  0.00           C
ATOM   2231  OD1 ASN A 133      71.974  45.444 117.990  1.00  0.00           O
ATOM   2232  ND2 ASN A 133      70.294  46.944 118.170  1.00  0.00           N
ATOM   2235  C   ASN A 133      74.004  47.843 115.180  1.00  0.00           C
ATOM   2236  O   ASN A 133      73.942  49.054 114.940  1.00  0.00           O
ATOM   2237  N   THR A 134      74.674  47.004 114.380  1.00  0.00           N
ATOM   2239  CA  THR A 134      75.143  47.374 113.060  1.00  0.00           C
ATOM   2241  CB  THR A 134      76.053  46.344 112.380  1.00  0.00           C
ATOM   2243  OG1 THR A 134      76.983  45.754 113.290  1.00  0.00           O
ATOM   2245  CG2 THR A 134      76.834  47.074 111.290  1.00  0.00           C
ATOM   2249  C   THR A 134      73.942  47.633 112.170  1.00  0.00           C
ATOM   2250  O   THR A 134      72.952  46.903 112.230  1.00  0.00           O
ATOM   2251  N   LEU A 135      74.034  48.654 111.310  1.00  0.00           N
ATOM   2253  CA  LEU A 135      73.063  48.934 110.270  1.00  0.00           C
ATOM   2255  CB  LEU A 135      73.584  50.124 109.430  1.00  0.00           C
ATOM   2258  CG  LEU A 135      72.552  50.754 108.490  1.00  0.00           C
ATOM   2260  CD1 LEU A 135      72.843  52.214 108.170  1.00  0.00           C
ATOM   2264  CD2 LEU A 135      72.294  50.074 107.150  1.00  0.00           C
ATOM   2268  C   LEU A 135      72.764  47.754 109.370  1.00  0.00           C
ATOM   2269  O   LEU A 135      73.674  47.043 108.920  1.00  0.00           O
ATOM   2270  N   ARG A 136      71.473  47.504 109.130  1.00  0.00           N
ATOM   2272  CA  ARG A 136      70.982  46.364 108.400  1.00  0.00           C
ATOM   2274  CB  ARG A 136      69.904  45.593 109.180  1.00  0.00           C
ATOM   2277  CG  ARG A 136      70.364  45.083 110.560  1.00  0.00           C
ATOM   2280  CD  ARG A 136      69.294  44.214 111.210  1.00  0.00           C
ATOM   2283  NE  ARG A 136      69.772  43.724 112.520  1.00  0.00           N
ATOM   2285  CZ  ARG A 136      69.192  42.694 113.120  1.00  0.00           C
ATOM   2286  NH1 ARG A 136      68.004  42.243 112.790  1.00  0.00           N
ATOM   2289  NH2 ARG A 136      69.813  42.094 114.110  1.00  0.00           N
ATOM   2292  C   ARG A 136      70.382  46.824 107.100  1.00  0.00           C
ATOM   2293  O   ARG A 136      70.013  47.973 106.920  1.00  0.00           O
ATOM   2294  N   ILE A 137      70.214  45.904 106.140  1.00  0.00           N
ATOM   2296  CA  ILE A 137      69.592  46.224 104.870  1.00  0.00           C
ATOM   2298  CB  ILE A 137      69.702  45.044 103.930  1.00  0.00           C
ATOM   2300  CG2 ILE A 137      68.813  45.194 102.670  1.00  0.00           C
ATOM   2304  CG1 ILE A 137      71.184  44.904 103.530  1.00  0.00           C
ATOM   2307  CD  ILE A 137      71.523  43.563 102.910  1.00  0.00           C
ATOM   2311  C   ILE A 137      68.184  46.754 104.980  1.00  0.00           C
ATOM   2312  O   ILE A 137      67.854  47.784 104.400  1.00  0.00           O
ATOM   2313  N   SER A 138      67.303  46.124 105.790  1.00  0.00           N
ATOM   2315  CA  SER A 138      65.964  46.644 106.020  1.00  0.00           C
ATOM   2317  CB  SER A 138      65.083  45.754 106.920  1.00  0.00           C
ATOM   2320  OG  SER A 138      65.652  45.613 108.220  1.00  0.00           O
ATOM   2322  C   SER A 138      65.912  48.004 106.650  1.00  0.00           C
ATOM   2323  O   SER A 138      65.063  48.804 106.320  1.00  0.00           O
ATOM   2324  N   ASP A 139      66.803  48.243 107.620  1.00  0.00           N
ATOM   2326  CA  ASP A 139      66.894  49.454 108.370  1.00  0.00           C
ATOM   2328  CB  ASP A 139      67.843  49.104 109.550  1.00  0.00           C
ATOM   2331  CG  ASP A 139      68.724  50.224 110.010  1.00  0.00           C
ATOM   2332  OD1 ASP A 139      69.434  50.764 109.140  1.00  0.00           O
ATOM   2333  OD2 ASP A 139      68.754  50.494 111.230  1.00  0.00           O
ATOM   2334  C   ASP A 139      67.193  50.624 107.430  1.00  0.00           C
ATOM   2335  O   ASP A 139      66.482  51.614 107.430  1.00  0.00           O
ATOM   2336  N   LEU A 140      68.152  50.424 106.520  1.00  0.00           N
ATOM   2338  CA  LEU A 140      68.434  51.264 105.380  1.00  0.00           C
ATOM   2340  CB  LEU A 140      69.662  50.624 104.680  1.00  0.00           C
ATOM   2343  CG  LEU A 140      69.964  50.634 103.160  1.00  0.00           C
ATOM   2345  CD1 LEU A 140      70.442  49.244 102.740  1.00  0.00           C
ATOM   2349  CD2 LEU A 140      68.894  51.094 102.170  1.00  0.00           C
ATOM   2353  C   LEU A 140      67.214  51.484 104.510  1.00  0.00           C
ATOM   2354  O   LEU A 140      66.832  52.624 104.250  1.00  0.00           O
ATOM   2355  N   LEU A 141      66.523  50.403 104.060  1.00  0.00           N
ATOM   2357  CA  LEU A 141      65.333  50.534 103.220  1.00  0.00           C
ATOM   2359  CB  LEU A 141      64.702  49.174 102.770  1.00  0.00           C
ATOM   2362  CG  LEU A 141      65.273  48.443 101.530  1.00  0.00           C
ATOM   2364  CD1 LEU A 141      65.512  49.363 100.340  1.00  0.00           C
ATOM   2368  CD2 LEU A 141      66.544  47.644 101.780  1.00  0.00           C
ATOM   2372  C   LEU A 141      64.272  51.354 103.920  1.00  0.00           C
ATOM   2373  O   LEU A 141      63.573  52.154 103.320  1.00  0.00           O
ATOM   2374  N   HIS A 142      64.174  51.214 105.250  1.00  0.00           N
ATOM   2376  CA  HIS A 142      63.202  51.913 106.040  1.00  0.00           C
ATOM   2378  CB  HIS A 142      62.864  51.144 107.340  1.00  0.00           C
ATOM   2381  ND1 HIS A 142      62.453  48.644 107.360  1.00  0.00           N
ATOM   2383  CG  HIS A 142      62.004  49.934 107.160  1.00  0.00           C
ATOM   2384  CE1 HIS A 142      61.362  47.843 107.370  1.00  0.00           C
ATOM   2386  NE2 HIS A 142      60.243  48.534 107.210  1.00  0.00           N
ATOM   2387  CD2 HIS A 142      60.653  49.844 107.080  1.00  0.00           C
ATOM   2389  C   HIS A 142      63.654  53.303 106.490  1.00  0.00           C
ATOM   2390  O   HIS A 142      62.924  53.944 107.230  1.00  0.00           O
ATOM   2391  N   HIS A 143      64.834  53.824 106.080  1.00  0.00           N
ATOM   2393  CA  HIS A 143      65.404  55.034 106.670  1.00  0.00           C
ATOM   2395  CB  HIS A 143      64.674  56.333 106.250  1.00  0.00           C
ATOM   2398  ND1 HIS A 143      65.904  57.534 104.440  1.00  0.00           N
ATOM   2400  CG  HIS A 143      64.824  56.773 104.830  1.00  0.00           C
ATOM   2401  CE1 HIS A 143      65.632  58.023 103.220  1.00  0.00           C
ATOM   2403  NE2 HIS A 143      64.452  57.644 102.790  1.00  0.00           N
ATOM   2404  CD2 HIS A 143      63.934  56.854 103.810  1.00  0.00           C
ATOM   2406  C   HIS A 143      65.534  55.024 108.200  1.00  0.00           C
ATOM   2407  O   HIS A 143      65.144  55.964 108.900  1.00  0.00           O
ATOM   2408  N   SER A 144      66.104  53.953 108.760  1.00  0.00           N
ATOM   2410  CA  SER A 144      66.354  53.844 110.180  1.00  0.00           C
ATOM   2412  CB  SER A 144      65.772  52.554 110.810  1.00  0.00           C
ATOM   2415  OG  SER A 144      64.354  52.444 110.750  1.00  0.00           O
ATOM   2417  C   SER A 144      67.833  53.794 110.510  1.00  0.00           C
ATOM   2418  O   SER A 144      68.202  53.604 111.670  1.00  0.00           O
ATOM   2419  N   GLY A 145      68.714  53.964 109.500  1.00  0.00           N
ATOM   2421  CA  GLY A 145      70.144  53.703 109.610  1.00  0.00           C
ATOM   2424  C   GLY A 145      70.924  54.683 110.410  1.00  0.00           C
ATOM   2425  O   GLY A 145      72.044  54.413 110.850  1.00  0.00           O
ATOM   2426  N   GLY A 146      70.372  55.894 110.570  1.00  0.00           N
ATOM   2428  CA  GLY A 146      70.973  56.993 111.310  1.00  0.00           C
ATOM   2431  C   GLY A 146      71.723  57.903 110.390  1.00  0.00           C
ATOM   2432  O   GLY A 146      72.223  58.944 110.800  1.00  0.00           O
ATOM   2433  N   PHE A 147      71.803  57.544 109.100  1.00  0.00           N
ATOM   2435  CA  PHE A 147      72.373  58.384 108.080  1.00  0.00           C
ATOM   2437  CB  PHE A 147      72.714  57.583 106.790  1.00  0.00           C
ATOM   2440  CG  PHE A 147      73.953  56.773 107.070  1.00  0.00           C
ATOM   2441  CD1 PHE A 147      75.153  57.453 107.310  1.00  0.00           C
ATOM   2443  CE1 PHE A 147      76.324  56.764 107.620  1.00  0.00           C
ATOM   2445  CZ  PHE A 147      76.324  55.383 107.670  1.00  0.00           C
ATOM   2447  CD2 PHE A 147      73.942  55.364 107.130  1.00  0.00           C
ATOM   2449  CE2 PHE A 147      75.132  54.674 107.440  1.00  0.00           C
ATOM   2451  C   PHE A 147      71.482  59.594 107.760  1.00  0.00           C
ATOM   2452  O   PHE A 147      70.313  59.374 107.460  1.00  0.00           O
ATOM   2453  N   PRO A 148      71.882  60.863 107.790  1.00  0.00           N
ATOM   2454  CD  PRO A 148      73.104  61.284 108.500  1.00  0.00           C
ATOM   2457  CA  PRO A 148      70.873  61.924 107.850  1.00  0.00           C
ATOM   2459  CB  PRO A 148      71.214  62.594 109.180  1.00  0.00           C
ATOM   2462  CG  PRO A 148      72.743  62.624 109.170  1.00  0.00           C
ATOM   2465  C   PRO A 148      71.063  62.883 106.690  1.00  0.00           C
ATOM   2466  O   PRO A 148      72.174  63.074 106.200  1.00  0.00           O
ATOM   2467  N   ALA A 149      69.993  63.484 106.130  1.00  0.00           N
ATOM   2469  CA  ALA A 149      70.203  64.434 105.060  1.00  0.00           C
ATOM   2471  CB  ALA A 149      68.912  64.704 104.260  1.00  0.00           C
ATOM   2475  C   ALA A 149      70.724  65.754 105.610  1.00  0.00           C
ATOM   2476  O   ALA A 149      70.063  66.414 106.410  1.00  0.00           O
ATOM   2477  N   ASP A 150      71.902  66.184 105.130  1.00  0.00           N
ATOM   2479  CA  ASP A 150      72.493  67.464 105.460  1.00  0.00           C
ATOM   2481  CB  ASP A 150      73.953  67.594 104.930  1.00  0.00           C
ATOM   2484  CG  ASP A 150      74.174  67.224 103.470  1.00  0.00           C
ATOM   2485  OD1 ASP A 150      73.662  66.184 102.980  1.00  0.00           O
ATOM   2486  OD2 ASP A 150      74.974  67.973 102.840  1.00  0.00           O
ATOM   2487  C   ASP A 150      71.614  68.693 105.140  1.00  0.00           C
ATOM   2488  O   ASP A 150      71.544  69.604 105.980  1.00  0.00           O
ATOM   2489  N   PRO A 151      70.873  68.803 104.030  1.00  0.00           N
ATOM   2490  CD  PRO A 151      71.294  68.203 102.770  1.00  0.00           C
ATOM   2493  CA  PRO A 151      70.013  69.964 103.790  1.00  0.00           C
ATOM   2495  CB  PRO A 151      69.662  69.913 102.290  1.00  0.00           C
ATOM   2498  CG  PRO A 151      70.313  68.654 101.720  1.00  0.00           C
ATOM   2501  C   PRO A 151      68.732  69.974 104.600  1.00  0.00           C
ATOM   2502  O   PRO A 151      67.864  70.773 104.280  1.00  0.00           O
ATOM   2503  N   GLN A 152      68.563  69.133 105.620  1.00  0.00           N
ATOM   2505  CA  GLN A 152      67.354  69.154 106.400  1.00  0.00           C
ATOM   2507  CB  GLN A 152      66.974  67.703 106.790  1.00  0.00           C
ATOM   2510  CG  GLN A 152      65.452  67.594 107.030  1.00  0.00           C
ATOM   2513  CD  GLN A 152      64.924  66.163 106.890  1.00  0.00           C
ATOM   2514  OE1 GLN A 152      65.174  65.504 105.880  1.00  0.00           O
ATOM   2515  NE2 GLN A 152      64.083  65.724 107.860  1.00  0.00           N
ATOM   2518  C   GLN A 152      67.592  70.104 107.560  1.00  0.00           C
ATOM   2519  O   GLN A 152      67.534  71.324 107.420  1.00  0.00           O
ATOM   2520  N   TYR A 153      67.913  69.544 108.730  1.00  0.00           N
ATOM   2522  CA  TYR A 153      68.243  70.254 109.940  1.00  0.00           C
ATOM   2524  CB  TYR A 153      67.854  69.404 111.170  1.00  0.00           C
ATOM   2527  CG  TYR A 153      66.354  69.284 111.290  1.00  0.00           C
ATOM   2528  CD1 TYR A 153      65.632  68.303 110.580  1.00  0.00           C
ATOM   2530  CE1 TYR A 153      64.243  68.184 110.750  1.00  0.00           C
ATOM   2532  CZ  TYR A 153      63.584  69.004 111.660  1.00  0.00           C
ATOM   2533  OH  TYR A 153      62.193  68.964 111.850  1.00  0.00           O
ATOM   2535  CD2 TYR A 153      65.663  70.104 112.210  1.00  0.00           C
ATOM   2537  CE2 TYR A 153      64.294  69.943 112.400  1.00  0.00           C
ATOM   2539  C   TYR A 153      69.723  70.663 109.930  1.00  0.00           C
ATOM   2540  O   TYR A 153      70.382  70.424 108.930  1.00  0.00           O
ATOM   2541  N   PRO A 154      70.273  71.333 110.950  1.00  0.00           N
ATOM   2542  CD  PRO A 154      69.474  72.303 111.720  1.00  0.00           C
ATOM   2545  CA  PRO A 154      71.714  71.633 111.080  1.00  0.00           C
ATOM   2547  CB  PRO A 154      71.733  72.313 112.450  1.00  0.00           C
ATOM   2550  CG  PRO A 154      70.504  73.203 112.390  1.00  0.00           C
ATOM   2553  C   PRO A 154      72.754  70.514 111.010  1.00  0.00           C
ATOM   2554  O   PRO A 154      72.824  69.803 110.020  1.00  0.00           O
ATOM   2555  N   ASN A 155      73.662  70.444 112.010  1.00  0.00           N
ATOM   2557  CA  ASN A 155      74.714  69.444 112.120  1.00  0.00           C
ATOM   2559  CB  ASN A 155      74.343  67.993 111.690  1.00  0.00           C
ATOM   2562  CG  ASN A 155      73.093  67.474 112.410  1.00  0.00           C
ATOM   2563  OD1 ASN A 155      72.123  67.023 111.810  1.00  0.00           O
ATOM   2564  ND2 ASN A 155      73.144  67.493 113.770  1.00  0.00           N
ATOM   2567  C   ASN A 155      76.063  69.904 111.580  1.00  0.00           C
ATOM   2568  O   ASN A 155      76.294  71.063 111.220  1.00  0.00           O
ATOM   2569  N   LYS A 156      77.034  68.974 111.630  1.00  0.00           N
ATOM   2571  CA  LYS A 156      78.382  69.044 111.130  1.00  0.00           C
ATOM   2573  CB  LYS A 156      79.323  68.113 111.940  1.00  0.00           C
ATOM   2576  CG  LYS A 156      79.264  68.404 113.440  1.00  0.00           C
ATOM   2579  CD  LYS A 156      80.053  67.443 114.350  1.00  0.00           C
ATOM   2582  CE  LYS A 156      81.563  67.413 114.090  1.00  0.00           C
ATOM   2585  NZ  LYS A 156      82.262  66.734 115.210  1.00  0.00           N
ATOM   2589  C   LYS A 156      78.343  68.483 109.740  1.00  0.00           C
ATOM   2590  O   LYS A 156      77.534  67.614 109.480  1.00  0.00           O
ATOM   2591  N   ALA A 157      79.253  68.914 108.850  1.00  0.00           N
ATOM   2593  CA  ALA A 157      79.113  68.663 107.440  1.00  0.00           C
ATOM   2595  CB  ALA A 157      78.724  69.984 106.780  1.00  0.00           C
ATOM   2599  C   ALA A 157      80.443  68.264 106.850  1.00  0.00           C
ATOM   2600  O   ALA A 157      81.493  68.674 107.330  1.00  0.00           O
ATOM   2601  N   VAL A 158      80.434  67.464 105.770  1.00  0.00           N
ATOM   2603  CA  VAL A 158      81.644  66.953 105.140  1.00  0.00           C
ATOM   2605  CB  VAL A 158      81.533  65.424 105.050  1.00  0.00           C
ATOM   2607  CG1 VAL A 158      82.024  64.813 106.380  1.00  0.00           C
ATOM   2611  CG2 VAL A 158      80.084  64.993 104.740  1.00  0.00           C
ATOM   2615  C   VAL A 158      81.903  67.574 103.760  1.00  0.00           C
ATOM   2616  O   VAL A 158      83.034  67.574 103.270  1.00  0.00           O
ATOM   2617  N   ALA A 159      80.854  68.184 103.170  1.00  0.00           N
ATOM   2619  CA  ALA A 159      80.753  68.614 101.780  1.00  0.00           C
ATOM   2621  CB  ALA A 159      81.623  69.844 101.470  1.00  0.00           C
ATOM   2625  C   ALA A 159      80.863  67.464 100.770  1.00  0.00           C
ATOM   2626  O   ALA A 159      81.824  67.344 100.010  1.00  0.00           O
ATOM   2627  N   GLY A 160      79.824  66.604 100.800  1.00  0.00           N
ATOM   2629  CA  GLY A 160      79.723  65.273 100.180  1.00  0.00           C
ATOM   2632  C   GLY A 160      79.604  65.214  98.690  1.00  0.00           C
ATOM   2633  O   GLY A 160      80.044  64.243  98.080  1.00  0.00           O
ATOM   2634  N   ALA A 161      79.004  66.243  98.060  1.00  0.00           N
ATOM   2636  CA  ALA A 161      78.623  66.193  96.660  1.00  0.00           C
ATOM   2638  CB  ALA A 161      77.404  67.123  96.490  1.00  0.00           C
ATOM   2642  C   ALA A 161      79.723  66.674  95.730  1.00  0.00           C
ATOM   2643  O   ALA A 161      79.632  66.574  94.510  1.00  0.00           O
ATOM   2644  N   LEU A 162      80.833  67.184  96.290  1.00  0.00           N
ATOM   2646  CA  LEU A 162      82.003  67.583  95.550  1.00  0.00           C
ATOM   2648  CB  LEU A 162      83.083  68.194  96.480  1.00  0.00           C
ATOM   2651  CG  LEU A 162      82.813  69.633  96.950  1.00  0.00           C
ATOM   2653  CD1 LEU A 162      81.504  69.844  97.730  1.00  0.00           C
ATOM   2657  CD2 LEU A 162      84.023  70.133  97.750  1.00  0.00           C
ATOM   2661  C   LEU A 162      82.633  66.453  94.760  1.00  0.00           C
ATOM   2662  O   LEU A 162      82.623  65.294  95.180  1.00  0.00           O
ATOM   2663  N   TYR A 163      83.204  66.804  93.590  1.00  0.00           N
ATOM   2665  CA  TYR A 163      83.923  65.904  92.710  1.00  0.00           C
ATOM   2667  CB  TYR A 163      85.143  65.184  93.370  1.00  0.00           C
ATOM   2670  CG  TYR A 163      86.092  66.184  93.990  1.00  0.00           C
ATOM   2671  CD1 TYR A 163      87.104  66.794  93.230  1.00  0.00           C
ATOM   2673  CE1 TYR A 163      87.952  67.754  93.810  1.00  0.00           C
ATOM   2675  CZ  TYR A 163      87.783  68.113  95.150  1.00  0.00           C
ATOM   2676  OH  TYR A 163      88.592  69.104  95.730  1.00  0.00           O
ATOM   2678  CD2 TYR A 163      85.984  66.514  95.350  1.00  0.00           C
ATOM   2680  CE2 TYR A 163      86.793  67.493  95.930  1.00  0.00           C
ATOM   2682  C   TYR A 163      83.013  64.924  91.960  1.00  0.00           C
ATOM   2683  O   TYR A 163      82.064  64.343  92.480  1.00  0.00           O
ATOM   2684  N   SER A 164      83.302  64.663  90.680  1.00  0.00           N
ATOM   2686  CA  SER A 164      82.703  63.554  89.970  1.00  0.00           C
ATOM   2688  CB  SER A 164      82.913  63.614  88.450  1.00  0.00           C
ATOM   2691  OG  SER A 164      82.342  64.824  87.950  1.00  0.00           O
ATOM   2693  C   SER A 164      83.214  62.243  90.530  1.00  0.00           C
ATOM   2694  O   SER A 164      84.394  61.894  90.410  1.00  0.00           O
ATOM   2695  N   GLN A 165      82.323  61.523  91.220  1.00  0.00           N
ATOM   2697  CA  GLN A 165      82.673  60.403  92.060  1.00  0.00           C
ATOM   2699  CB  GLN A 165      82.623  60.743  93.570  1.00  0.00           C
ATOM   2702  CG  GLN A 165      83.764  61.674  94.040  1.00  0.00           C
ATOM   2705  CD  GLN A 165      83.764  61.824  95.560  1.00  0.00           C
ATOM   2706  OE1 GLN A 165      82.894  61.333  96.280  1.00  0.00           O
ATOM   2707  NE2 GLN A 165      84.823  62.484  96.070  1.00  0.00           N
ATOM   2710  C   GLN A 165      81.684  59.324  91.790  1.00  0.00           C
ATOM   2711  O   GLN A 165      80.553  59.584  91.380  1.00  0.00           O
ATOM   2712  N   ASP A 166      82.113  58.074  92.010  1.00  0.00           N
ATOM   2714  CA  ASP A 166      81.303  56.924  91.820  1.00  0.00           C
ATOM   2716  CB  ASP A 166      82.143  55.733  91.280  1.00  0.00           C
ATOM   2719  CG  ASP A 166      83.452  55.394  91.990  1.00  0.00           C
ATOM   2720  OD1 ASP A 166      83.694  55.924  93.090  1.00  0.00           O
ATOM   2721  OD2 ASP A 166      84.223  54.574  91.430  1.00  0.00           O
ATOM   2722  C   ASP A 166      80.513  56.593  93.060  1.00  0.00           C
ATOM   2723  O   ASP A 166      80.674  57.154  94.140  1.00  0.00           O
ATOM   2724  N   LYS A 167      79.614  55.624  92.900  1.00  0.00           N
ATOM   2726  CA  LYS A 167      78.824  55.063  93.950  1.00  0.00           C
ATOM   2728  CB  LYS A 167      77.913  54.063  93.270  1.00  0.00           C
ATOM   2731  CG  LYS A 167      76.883  53.443  94.200  1.00  0.00           C
ATOM   2734  CD  LYS A 167      75.813  52.784  93.330  1.00  0.00           C
ATOM   2737  CE  LYS A 167      74.784  53.774  92.830  1.00  0.00           C
ATOM   2740  NZ  LYS A 167      74.004  54.314  93.960  1.00  0.00           N
ATOM   2744  C   LYS A 167      79.623  54.394  95.060  1.00  0.00           C
ATOM   2745  O   LYS A 167      79.203  54.374  96.210  1.00  0.00           O
ATOM   2746  N   GLY A 168      80.784  53.804  94.740  1.00  0.00           N
ATOM   2748  CA  GLY A 168      81.693  53.254  95.740  1.00  0.00           C
ATOM   2751  C   GLY A 168      82.374  54.324  96.550  1.00  0.00           C
ATOM   2752  O   GLY A 168      82.423  54.264  97.770  1.00  0.00           O
ATOM   2753  N   GLN A 169      82.903  55.364  95.880  1.00  0.00           N
ATOM   2755  CA  GLN A 169      83.464  56.504  96.550  1.00  0.00           C
ATOM   2757  CB  GLN A 169      84.074  57.504  95.560  1.00  0.00           C
ATOM   2760  CG  GLN A 169      84.893  58.614  96.240  1.00  0.00           C
ATOM   2763  CD  GLN A 169      86.113  57.994  96.930  1.00  0.00           C
ATOM   2764  OE1 GLN A 169      86.693  56.983  96.530  1.00  0.00           O
ATOM   2765  NE2 GLN A 169      86.553  58.664  98.010  1.00  0.00           N
ATOM   2768  C   GLN A 169      82.483  57.264  97.420  1.00  0.00           C
ATOM   2769  O   GLN A 169      82.813  57.664  98.540  1.00  0.00           O
ATOM   2770  N   THR A 170      81.224  57.474  96.960  1.00  0.00           N
ATOM   2772  CA  THR A 170      80.193  58.104  97.780  1.00  0.00           C
ATOM   2774  CB  THR A 170      78.824  58.394  97.160  1.00  0.00           C
ATOM   2776  OG1 THR A 170      78.183  57.234  96.640  1.00  0.00           O
ATOM   2778  CG2 THR A 170      78.973  59.384  96.000  1.00  0.00           C
ATOM   2782  C   THR A 170      79.974  57.344  99.060  1.00  0.00           C
ATOM   2783  O   THR A 170      79.814  57.953 100.120  1.00  0.00           O
ATOM   2784  N   LEU A 171      79.993  56.003  99.060  1.00  0.00           N
ATOM   2786  CA  LEU A 171      79.964  55.194 100.270  1.00  0.00           C
ATOM   2788  CB  LEU A 171      79.873  53.694  99.970  1.00  0.00           C
ATOM   2791  CG  LEU A 171      78.574  53.274  99.260  1.00  0.00           C
ATOM   2793  CD1 LEU A 171      78.243  51.863  99.660  1.00  0.00           C
ATOM   2797  CD2 LEU A 171      77.363  54.194  99.460  1.00  0.00           C
ATOM   2801  C   LEU A 171      81.092  55.434 101.250  1.00  0.00           C
ATOM   2802  O   LEU A 171      80.933  55.413 102.470  1.00  0.00           O
ATOM   2803  N   GLU A 172      82.293  55.674 100.730  1.00  0.00           N
ATOM   2805  CA  GLU A 172      83.452  56.003 101.520  1.00  0.00           C
ATOM   2807  CB  GLU A 172      84.714  55.884 100.650  1.00  0.00           C
ATOM   2810  CG  GLU A 172      85.984  55.473 101.440  1.00  0.00           C
ATOM   2813  CD  GLU A 172      86.043  54.004 101.860  1.00  0.00           C
ATOM   2814  OE1 GLU A 172      85.434  53.124 101.220  1.00  0.00           O
ATOM   2815  OE2 GLU A 172      86.733  53.743 102.890  1.00  0.00           O
ATOM   2816  C   GLU A 172      83.344  57.404 102.110  1.00  0.00           C
ATOM   2817  O   GLU A 172      83.834  57.684 103.200  1.00  0.00           O
ATOM   2818  N   MET A 173      82.654  58.334 101.410  1.00  0.00           N
ATOM   2820  CA  MET A 173      82.202  59.553 102.040  1.00  0.00           C
ATOM   2822  CB  MET A 173      81.693  60.583 100.990  1.00  0.00           C
ATOM   2825  CG  MET A 173      82.773  60.974  99.950  1.00  0.00           C
ATOM   2828  SD  MET A 173      84.214  61.874 100.610  1.00  0.00           S
ATOM   2829  CE  MET A 173      85.333  60.494 101.000  1.00  0.00           C
ATOM   2833  C   MET A 173      81.203  59.333 103.170  1.00  0.00           C
ATOM   2834  O   MET A 173      81.404  59.834 104.270  1.00  0.00           O
ATOM   2835  N   ILE A 174      80.154  58.514 102.980  1.00  0.00           N
ATOM   2837  CA  ILE A 174      79.133  58.433 104.020  1.00  0.00           C
ATOM   2839  CB  ILE A 174      77.773  58.014 103.480  1.00  0.00           C
ATOM   2841  CG2 ILE A 174      77.723  56.504 103.270  1.00  0.00           C
ATOM   2845  CG1 ILE A 174      76.604  58.384 104.420  1.00  0.00           C
ATOM   2848  CD  ILE A 174      76.424  59.874 104.670  1.00  0.00           C
ATOM   2852  C   ILE A 174      79.563  57.574 105.210  1.00  0.00           C
ATOM   2853  O   ILE A 174      79.104  57.773 106.330  1.00  0.00           O
ATOM   2854  N   LYS A 175      80.513  56.624 105.070  1.00  0.00           N
ATOM   2856  CA  LYS A 175      80.964  55.824 106.210  1.00  0.00           C
ATOM   2858  CB  LYS A 175      81.833  54.623 105.760  1.00  0.00           C
ATOM   2861  CG  LYS A 175      83.174  55.034 105.130  1.00  0.00           C
ATOM   2864  CD  LYS A 175      84.044  53.864 104.670  1.00  0.00           C
ATOM   2867  CE  LYS A 175      85.044  53.344 105.710  1.00  0.00           C
ATOM   2870  NZ  LYS A 175      86.253  54.184 105.780  1.00  0.00           N
ATOM   2874  C   LYS A 175      81.814  56.624 107.200  1.00  0.00           C
ATOM   2875  O   LYS A 175      81.964  56.264 108.370  1.00  0.00           O
ATOM   2876  N   ARG A 176      82.413  57.743 106.740  1.00  0.00           N
ATOM   2878  CA  ARG A 176      83.223  58.633 107.540  1.00  0.00           C
ATOM   2880  CB  ARG A 176      84.263  59.304 106.610  1.00  0.00           C
ATOM   2883  CG  ARG A 176      85.263  60.234 107.330  1.00  0.00           C
ATOM   2886  CD  ARG A 176      86.243  60.924 106.380  1.00  0.00           C
ATOM   2889  NE  ARG A 176      85.464  62.034 105.770  1.00  0.00           N
ATOM   2891  CZ  ARG A 176      85.893  62.913 104.880  1.00  0.00           C
ATOM   2892  NH1 ARG A 176      87.143  63.034 104.520  1.00  0.00           N
ATOM   2895  NH2 ARG A 176      84.963  63.703 104.380  1.00  0.00           N
ATOM   2898  C   ARG A 176      82.342  59.714 108.170  1.00  0.00           C
ATOM   2899  O   ARG A 176      82.684  60.383 109.150  1.00  0.00           O
ATOM   2900  N   THR A 177      81.133  59.864 107.610  1.00  0.00           N
ATOM   2902  CA  THR A 177      80.093  60.723 108.140  1.00  0.00           C
ATOM   2904  CB  THR A 177      79.013  61.084 107.150  1.00  0.00           C
ATOM   2906  OG1 THR A 177      79.593  61.663 105.990  1.00  0.00           O
ATOM   2908  CG2 THR A 177      78.063  62.154 107.720  1.00  0.00           C
ATOM   2912  C   THR A 177      79.433  59.974 109.280  1.00  0.00           C
ATOM   2913  O   THR A 177      79.144  58.784 109.140  1.00  0.00           O
ATOM   2914  N   PRO A 178      79.223  60.534 110.450  1.00  0.00           N
ATOM   2915  CD  PRO A 178      79.824  61.784 110.910  1.00  0.00           C
ATOM   2918  CA  PRO A 178      78.434  59.914 111.480  1.00  0.00           C
ATOM   2920  CB  PRO A 178      78.483  60.894 112.650  1.00  0.00           C
ATOM   2923  CG  PRO A 178      78.903  62.234 112.030  1.00  0.00           C
ATOM   2926  C   PRO A 178      77.014  59.564 111.170  1.00  0.00           C
ATOM   2927  O   PRO A 178      76.453  59.883 110.120  1.00  0.00           O
ATOM   2928  N   LEU A 179      76.424  58.914 112.180  1.00  0.00           N
ATOM   2930  CA  LEU A 179      75.022  58.654 112.270  1.00  0.00           C
ATOM   2932  CB  LEU A 179      74.772  57.224 112.790  1.00  0.00           C
ATOM   2935  CG  LEU A 179      75.553  56.114 112.080  1.00  0.00           C
ATOM   2937  CD1 LEU A 179      75.184  54.753 112.650  1.00  0.00           C
ATOM   2941  CD2 LEU A 179      75.243  56.124 110.590  1.00  0.00           C
ATOM   2945  C   LEU A 179      74.424  59.623 113.280  1.00  0.00           C
ATOM   2946  O   LEU A 179      74.912  59.714 114.410  1.00  0.00           O
ATOM   2947  N   GLU A 180      73.313  60.294 112.930  1.00  0.00           N
ATOM   2949  CA  GLU A 180      72.583  61.254 113.750  1.00  0.00           C
ATOM   2951  CB  GLU A 180      71.593  62.053 112.850  1.00  0.00           C
ATOM   2954  CG  GLU A 180      70.894  63.284 113.510  1.00  0.00           C
ATOM   2957  CD  GLU A 180      69.674  63.854 112.760  1.00  0.00           C
ATOM   2958  OE1 GLU A 180      69.363  63.454 111.610  1.00  0.00           O
ATOM   2959  OE2 GLU A 180      68.942  64.663 113.400  1.00  0.00           O
ATOM   2960  C   GLU A 180      71.854  60.534 114.890  1.00  0.00           C
ATOM   2961  O   GLU A 180      71.534  61.114 115.920  1.00  0.00           O
ATOM   2962  N   TYR A 181      71.614  59.214 114.730  1.00  0.00           N
ATOM   2964  CA  TYR A 181      70.934  58.363 115.680  1.00  0.00           C
ATOM   2966  CB  TYR A 181      69.402  58.293 115.390  1.00  0.00           C
ATOM   2969  CG  TYR A 181      68.763  59.644 115.580  1.00  0.00           C
ATOM   2970  CD1 TYR A 181      68.264  60.063 116.830  1.00  0.00           C
ATOM   2972  CE1 TYR A 181      67.692  61.344 116.980  1.00  0.00           C
ATOM   2974  CZ  TYR A 181      67.583  62.183 115.860  1.00  0.00           C
ATOM   2975  OH  TYR A 181      67.104  63.514 115.940  1.00  0.00           O
ATOM   2977  CD2 TYR A 181      68.632  60.504 114.490  1.00  0.00           C
ATOM   2979  CE2 TYR A 181      68.012  61.744 114.620  1.00  0.00           C
ATOM   2981  C   TYR A 181      71.493  56.964 115.540  1.00  0.00           C
ATOM   2982  O   TYR A 181      72.044  56.633 114.490  1.00  0.00           O
ATOM   2983  N   GLN A 182      71.394  56.094 116.570  1.00  0.00           N
ATOM   2985  CA  GLN A 182      71.733  54.683 116.430  1.00  0.00           C
ATOM   2987  CB  GLN A 182      71.632  53.894 117.760  1.00  0.00           C
ATOM   2990  CG  GLN A 182      72.802  54.144 118.730  1.00  0.00           C
ATOM   2993  CD  GLN A 182      72.513  53.633 120.150  1.00  0.00           C
ATOM   2994  OE1 GLN A 182      71.552  52.953 120.490  1.00  0.00           O
ATOM   2995  NE2 GLN A 182      73.434  54.014 121.070  1.00  0.00           N
ATOM   2998  C   GLN A 182      70.973  53.894 115.340  1.00  0.00           C
ATOM   2999  O   GLN A 182      69.743  54.044 115.230  1.00  0.00           O
ATOM   3000  N   PRO A 183      71.622  53.004 114.570  1.00  0.00           N
ATOM   3001  CD  PRO A 183      73.063  52.743 114.590  1.00  0.00           C
ATOM   3004  CA  PRO A 183      70.973  52.094 113.640  1.00  0.00           C
ATOM   3006  CB  PRO A 183      72.074  51.144 113.140  1.00  0.00           C
ATOM   3009  CG  PRO A 183      73.342  51.954 113.310  1.00  0.00           C
ATOM   3012  C   PRO A 183      69.863  51.294 114.260  1.00  0.00           C
ATOM   3013  O   PRO A 183      70.122  50.484 115.150  1.00  0.00           O
ATOM   3014  N   GLY A 184      68.632  51.534 113.800  1.00  0.00           N
ATOM   3016  CA  GLY A 184      67.534  50.663 114.130  1.00  0.00           C
ATOM   3019  C   GLY A 184      66.593  51.194 115.160  1.00  0.00           C
ATOM   3020  O   GLY A 184      65.663  50.504 115.580  1.00  0.00           O
ATOM   3021  N   SER A 185      66.772  52.453 115.590  1.00  0.00           N
ATOM   3023  CA  SER A 185      65.943  52.973 116.680  1.00  0.00           C
ATOM   3025  CB  SER A 185      66.733  53.394 117.950  1.00  0.00           C
ATOM   3028  OG  SER A 185      67.132  52.234 118.690  1.00  0.00           O
ATOM   3030  C   SER A 185      65.083  54.144 116.330  1.00  0.00           C
ATOM   3031  O   SER A 185      64.114  54.374 117.060  1.00  0.00           O
ATOM   3032  N   LYS A 186      65.404  54.914 115.280  1.00  0.00           N
ATOM   3034  CA  LYS A 186      64.662  56.094 114.910  1.00  0.00           C
ATOM   3036  CB  LYS A 186      65.354  57.434 115.300  1.00  0.00           C
ATOM   3039  CG  LYS A 186      65.294  57.833 116.780  1.00  0.00           C
ATOM   3042  CD  LYS A 186      66.302  57.094 117.650  1.00  0.00           C
ATOM   3045  CE  LYS A 186      66.022  57.123 119.150  1.00  0.00           C
ATOM   3048  NZ  LYS A 186      66.302  58.474 119.660  1.00  0.00           N
ATOM   3052  C   LYS A 186      64.443  56.094 113.420  1.00  0.00           C
ATOM   3053  O   LYS A 186      65.153  55.403 112.700  1.00  0.00           O
ATOM   3054  N   HIS A 187      63.464  56.884 112.940  1.00  0.00           N
ATOM   3056  CA  HIS A 187      63.233  57.053 111.520  1.00  0.00           C
ATOM   3058  CB  HIS A 187      61.793  56.663 111.130  1.00  0.00           C
ATOM   3061  ND1 HIS A 187      61.162  58.083 109.160  1.00  0.00           N
ATOM   3062  CG  HIS A 187      61.464  56.843 109.680  1.00  0.00           C
ATOM   3063  CE1 HIS A 187      60.912  57.864 107.890  1.00  0.00           C
ATOM   3065  NE2 HIS A 187      60.982  56.554 107.590  1.00  0.00           N
ATOM   3067  CD2 HIS A 187      61.313  55.884 108.740  1.00  0.00           C
ATOM   3069  C   HIS A 187      63.534  58.503 111.190  1.00  0.00           C
ATOM   3070  O   HIS A 187      63.034  59.403 111.860  1.00  0.00           O
ATOM   3071  N   ILE A 188      64.413  58.724 110.190  1.00  0.00           N
ATOM   3073  CA  ILE A 188      65.013  59.993 109.800  1.00  0.00           C
ATOM   3075  CB  ILE A 188      66.464  60.154 110.290  1.00  0.00           C
ATOM   3077  CG2 ILE A 188      67.202  61.404 109.740  1.00  0.00           C
ATOM   3081  CG1 ILE A 188      66.482  60.254 111.830  1.00  0.00           C
ATOM   3084  CD  ILE A 188      66.684  58.914 112.540  1.00  0.00           C
ATOM   3088  C   ILE A 188      64.834  60.074 108.300  1.00  0.00           C
ATOM   3089  O   ILE A 188      64.324  59.163 107.670  1.00  0.00           O
ATOM   3090  N   TYR A 189      65.184  61.203 107.650  1.00  0.00           N
ATOM   3092  CA  TYR A 189      65.243  61.254 106.210  1.00  0.00           C
ATOM   3094  CB  TYR A 189      64.144  62.193 105.700  1.00  0.00           C
ATOM   3097  CG  TYR A 189      64.074  62.113 104.220  1.00  0.00           C
ATOM   3098  CD1 TYR A 189      63.363  61.054 103.630  1.00  0.00           C
ATOM   3100  CE1 TYR A 189      63.293  60.943 102.240  1.00  0.00           C
ATOM   3102  CZ  TYR A 189      63.942  61.903 101.460  1.00  0.00           C
ATOM   3103  OH  TYR A 189      63.872  61.793 100.090  1.00  0.00           O
ATOM   3105  CD2 TYR A 189      64.723  63.064 103.420  1.00  0.00           C
ATOM   3107  CE2 TYR A 189      64.662  62.953 102.030  1.00  0.00           C
ATOM   3109  C   TYR A 189      66.674  61.653 105.810  1.00  0.00           C
ATOM   3110  O   TYR A 189      67.313  62.504 106.420  1.00  0.00           O
ATOM   3111  N   SER A 190      67.254  60.924 104.850  1.00  0.00           N
ATOM   3113  CA  SER A 190      68.662  60.564 104.970  1.00  0.00           C
ATOM   3115  CB  SER A 190      68.842  59.034 104.890  1.00  0.00           C
ATOM   3118  OG  SER A 190      68.152  58.314 105.910  1.00  0.00           O
ATOM   3120  C   SER A 190      69.583  61.164 103.910  1.00  0.00           C
ATOM   3121  O   SER A 190      69.154  61.583 102.830  1.00  0.00           O
ATOM   3122  N   ASP A 191      70.912  61.133 104.180  1.00  0.00           N
ATOM   3124  CA  ASP A 191      71.943  60.803 103.200  1.00  0.00           C
ATOM   3126  CB  ASP A 191      73.394  60.933 103.730  1.00  0.00           C
ATOM   3129  CG  ASP A 191      74.004  62.274 103.410  1.00  0.00           C
ATOM   3130  OD1 ASP A 191      73.592  62.864 102.370  1.00  0.00           O
ATOM   3131  OD2 ASP A 191      75.052  62.594 104.030  1.00  0.00           O
ATOM   3132  C   ASP A 191      71.743  59.363 102.840  1.00  0.00           C
ATOM   3133  O   ASP A 191      72.123  58.433 103.540  1.00  0.00           O
ATOM   3134  N   VAL A 192      70.982  59.194 101.770  1.00  0.00           N
ATOM   3136  CA  VAL A 192      70.074  58.113 101.590  1.00  0.00           C
ATOM   3138  CB  VAL A 192      69.284  58.363 100.330  1.00  0.00           C
ATOM   3140  CG1 VAL A 192      68.772  57.094  99.670  1.00  0.00           C
ATOM   3144  CG2 VAL A 192      68.074  59.214 100.690  1.00  0.00           C
ATOM   3148  C   VAL A 192      70.714  56.764 101.680  1.00  0.00           C
ATOM   3149  O   VAL A 192      71.622  56.414 100.950  1.00  0.00           O
ATOM   3150  N   ASP A 193      70.192  55.943 102.590  1.00  0.00           N
ATOM   3152  CA  ASP A 193      70.663  54.623 102.860  1.00  0.00           C
ATOM   3154  CB  ASP A 193      69.993  54.054 104.150  1.00  0.00           C
ATOM   3157  CG  ASP A 193      69.684  55.024 105.300  1.00  0.00           C
ATOM   3158  OD1 ASP A 193      69.272  56.184 105.060  1.00  0.00           O
ATOM   3159  OD2 ASP A 193      69.654  54.543 106.460  1.00  0.00           O
ATOM   3160  C   ASP A 193      70.434  53.784 101.600  1.00  0.00           C
ATOM   3161  O   ASP A 193      71.184  52.883 101.250  1.00  0.00           O
ATOM   3162  N   TYR A 194      69.424  54.133 100.780  1.00  0.00           N
ATOM   3164  CA  TYR A 194      69.272  53.614  99.440  1.00  0.00           C
ATOM   3166  CB  TYR A 194      67.894  53.904  98.760  1.00  0.00           C
ATOM   3169  CG  TYR A 194      66.622  53.813  99.600  1.00  0.00           C
ATOM   3170  CD1 TYR A 194      66.074  54.993 100.120  1.00  0.00           C
ATOM   3172  CE1 TYR A 194      64.803  55.044 100.690  1.00  0.00           C
ATOM   3174  CZ  TYR A 194      64.052  53.894 100.780  1.00  0.00           C
ATOM   3175  OH  TYR A 194      62.794  54.054 101.380  1.00  0.00           O
ATOM   3177  CD2 TYR A 194      65.813  52.664  99.650  1.00  0.00           C
ATOM   3179  CE2 TYR A 194      64.544  52.694 100.260  1.00  0.00           C
ATOM   3181  C   TYR A 194      70.424  53.953  98.440  1.00  0.00           C
ATOM   3182  O   TYR A 194      70.674  53.243  97.470  1.00  0.00           O
ATOM   3183  N   MET A 195      71.202  55.034  98.590  1.00  0.00           N
ATOM   3185  CA  MET A 195      72.382  55.294  97.770  1.00  0.00           C
ATOM   3187  CB  MET A 195      72.942  56.684  98.100  1.00  0.00           C
ATOM   3190  CG  MET A 195      74.202  57.113  97.320  1.00  0.00           C
ATOM   3193  SD  MET A 195      74.873  58.734  97.800  1.00  0.00           S
ATOM   3194  CE  MET A 195      74.934  58.324  99.570  1.00  0.00           C
ATOM   3198  C   MET A 195      73.452  54.234  97.990  1.00  0.00           C
ATOM   3199  O   MET A 195      74.023  53.674  97.040  1.00  0.00           O
ATOM   3200  N   LEU A 196      73.623  53.914  99.290  1.00  0.00           N
ATOM   3202  CA  LEU A 196      74.254  52.764  99.880  1.00  0.00           C
ATOM   3204  CB  LEU A 196      74.262  52.953 101.410  1.00  0.00           C
ATOM   3207  CG  LEU A 196      74.583  51.734 102.290  1.00  0.00           C
ATOM   3209  CD1 LEU A 196      76.044  51.404 102.060  1.00  0.00           C
ATOM   3213  CD2 LEU A 196      74.272  52.024 103.760  1.00  0.00           C
ATOM   3217  C   LEU A 196      73.684  51.444  99.410  1.00  0.00           C
ATOM   3218  O   LEU A 196      74.424  50.534  99.030  1.00  0.00           O
ATOM   3219  N   LEU A 197      72.342  51.333  99.320  1.00  0.00           N
ATOM   3221  CA  LEU A 197      71.702  50.194  98.710  1.00  0.00           C
ATOM   3223  CB  LEU A 197      70.184  50.364  98.610  1.00  0.00           C
ATOM   3226  CG  LEU A 197      69.394  49.074  98.400  1.00  0.00           C
ATOM   3228  CD1 LEU A 197      69.464  48.314  99.720  1.00  0.00           C
ATOM   3232  CD2 LEU A 197      67.973  49.504  98.030  1.00  0.00           C
ATOM   3236  C   LEU A 197      72.074  49.953  97.280  1.00  0.00           C
ATOM   3237  O   LEU A 197      72.354  48.833  96.860  1.00  0.00           O
ATOM   3238  N   GLY A 198      72.114  51.024  96.480  1.00  0.00           N
ATOM   3240  CA  GLY A 198      72.522  50.914  95.100  1.00  0.00           C
ATOM   3243  C   GLY A 198      73.903  50.324  94.970  1.00  0.00           C
ATOM   3244  O   GLY A 198      74.184  49.613  94.020  1.00  0.00           O
ATOM   3245  N   PHE A 199      74.803  50.583  95.930  1.00  0.00           N
ATOM   3247  CA  PHE A 199      76.092  49.924  95.930  1.00  0.00           C
ATOM   3249  CB  PHE A 199      77.114  50.684  96.800  1.00  0.00           C
ATOM   3252  CG  PHE A 199      78.513  50.164  96.550  1.00  0.00           C
ATOM   3253  CD1 PHE A 199      79.284  50.583  95.450  1.00  0.00           C
ATOM   3255  CE1 PHE A 199      80.574  50.083  95.240  1.00  0.00           C
ATOM   3257  CZ  PHE A 199      81.124  49.174  96.150  1.00  0.00           C
ATOM   3259  CD2 PHE A 199      79.074  49.203  97.420  1.00  0.00           C
ATOM   3261  CE2 PHE A 199      80.364  48.724  97.230  1.00  0.00           C
ATOM   3263  C   PHE A 199      76.022  48.484  96.430  1.00  0.00           C
ATOM   3264  O   PHE A 199      76.764  47.633  95.960  1.00  0.00           O
ATOM   3265  N   ILE A 200      75.153  48.124  97.400  1.00  0.00           N
ATOM   3267  CA  ILE A 200      74.993  46.714  97.760  1.00  0.00           C
ATOM   3269  CB  ILE A 200      74.303  46.383  99.080  1.00  0.00           C
ATOM   3271  CG2 ILE A 200      75.003  47.174 100.210  1.00  0.00           C
ATOM   3275  CG1 ILE A 200      72.773  46.523  99.070  1.00  0.00           C
ATOM   3278  CD  ILE A 200      72.154  46.094 100.400  1.00  0.00           C
ATOM   3282  C   ILE A 200      74.394  45.914  96.630  1.00  0.00           C
ATOM   3283  O   ILE A 200      74.824  44.784  96.420  1.00  0.00           O
ATOM   3284  N   VAL A 201      73.452  46.514  95.840  1.00  0.00           N
ATOM   3286  CA  VAL A 201      73.004  46.024  94.550  1.00  0.00           C
ATOM   3288  CB  VAL A 201      71.952  46.954  93.910  1.00  0.00           C
ATOM   3290  CG1 VAL A 201      71.574  46.504  92.490  1.00  0.00           C
ATOM   3294  CG2 VAL A 201      70.674  47.004  94.750  1.00  0.00           C
ATOM   3298  C   VAL A 201      74.163  45.834  93.580  1.00  0.00           C
ATOM   3299  O   VAL A 201      74.313  44.753  93.010  1.00  0.00           O
ATOM   3300  N   GLU A 202      75.052  46.843  93.420  1.00  0.00           N
ATOM   3302  CA  GLU A 202      76.263  46.703  92.620  1.00  0.00           C
ATOM   3304  CB  GLU A 202      77.104  48.014  92.560  1.00  0.00           C
ATOM   3307  CG  GLU A 202      76.512  49.163  91.720  1.00  0.00           C
ATOM   3310  CD  GLU A 202      77.552  50.234  91.390  1.00  0.00           C
ATOM   3311  OE1 GLU A 202      78.684  50.194  91.930  1.00  0.00           O
ATOM   3312  OE2 GLU A 202      77.193  51.114  90.550  1.00  0.00           O
ATOM   3313  C   GLU A 202      77.202  45.604  93.080  1.00  0.00           C
ATOM   3314  O   GLU A 202      77.684  44.813  92.280  1.00  0.00           O
ATOM   3315  N   SER A 203      77.474  45.523  94.390  1.00  0.00           N
ATOM   3317  CA  SER A 203      78.354  44.543  95.010  1.00  0.00           C
ATOM   3319  CB  SER A 203      78.504  44.904  96.530  1.00  0.00           C
ATOM   3322  OG  SER A 203      79.383  44.034  97.250  1.00  0.00           O
ATOM   3324  C   SER A 203      77.913  43.093  94.840  1.00  0.00           C
ATOM   3325  O   SER A 203      78.702  42.243  94.400  1.00  0.00           O
ATOM   3326  N   VAL A 204      76.632  42.764  95.100  1.00  0.00           N
ATOM   3328  CA  VAL A 204      76.074  41.434  94.850  1.00  0.00           C
ATOM   3330  CB  VAL A 204      74.714  41.194  95.480  1.00  0.00           C
ATOM   3332  CG1 VAL A 204      74.882  41.234  97.000  1.00  0.00           C
ATOM   3336  CG2 VAL A 204      73.674  42.214  95.020  1.00  0.00           C
ATOM   3340  C   VAL A 204      75.993  41.024  93.390  1.00  0.00           C
ATOM   3341  O   VAL A 204      76.253  39.864  93.050  1.00  0.00           O
ATOM   3342  N   THR A 205      75.624  41.964  92.500  1.00  0.00           N
ATOM   3344  CA  THR A 205      75.332  41.633  91.120  1.00  0.00           C
ATOM   3346  CB  THR A 205      74.184  42.493  90.600  1.00  0.00           C
ATOM   3348  OG1 THR A 205      73.534  41.884  89.500  1.00  0.00           O
ATOM   3350  CG2 THR A 205      74.632  43.904  90.190  1.00  0.00           C
ATOM   3354  C   THR A 205      76.563  41.814  90.260  1.00  0.00           C
ATOM   3355  O   THR A 205      76.632  41.284  89.160  1.00  0.00           O
ATOM   3356  N   GLY A 206      77.614  42.524  90.720  1.00  0.00           N
ATOM   3358  CA  GLY A 206      78.833  42.773  89.950  1.00  0.00           C
ATOM   3361  C   GLY A 206      78.654  43.604  88.710  1.00  0.00           C
ATOM   3362  O   GLY A 206      79.284  43.373  87.670  1.00  0.00           O
ATOM   3363  N   GLN A 207      77.762  44.613  88.750  1.00  0.00           N
ATOM   3365  CA  GLN A 207      77.424  45.453  87.620  1.00  0.00           C
ATOM   3367  CB  GLN A 207      76.074  45.094  86.940  1.00  0.00           C
ATOM   3370  CG  GLN A 207      75.894  43.614  86.550  1.00  0.00           C
ATOM   3373  CD  GLN A 207      74.794  43.524  85.490  1.00  0.00           C
ATOM   3374  OE1 GLN A 207      73.824  44.264  85.580  1.00  0.00           O
ATOM   3375  NE2 GLN A 207      74.943  42.684  84.460  1.00  0.00           N
ATOM   3378  C   GLN A 207      77.243  46.863  88.140  1.00  0.00           C
ATOM   3379  O   GLN A 207      77.093  47.024  89.350  1.00  0.00           O
ATOM   3380  N   PRO A 208      77.272  47.903  87.300  1.00  0.00           N
ATOM   3381  CD  PRO A 208      77.882  47.843  85.970  1.00  0.00           C
ATOM   3384  CA  PRO A 208      76.754  49.223  87.610  1.00  0.00           C
ATOM   3386  CB  PRO A 208      76.854  50.024  86.290  1.00  0.00           C
ATOM   3389  CG  PRO A 208      77.813  49.254  85.380  1.00  0.00           C
ATOM   3392  C   PRO A 208      75.332  49.214  88.080  1.00  0.00           C
ATOM   3393  O   PRO A 208      74.574  48.334  87.670  1.00  0.00           O
ATOM   3394  N   LEU A 209      74.904  50.203  88.900  1.00  0.00           N
ATOM   3396  CA  LEU A 209      73.504  50.284  89.280  1.00  0.00           C
ATOM   3398  CB  LEU A 209      73.224  51.453  90.250  1.00  0.00           C
ATOM   3401  CG  LEU A 209      71.784  51.504  90.810  1.00  0.00           C
ATOM   3403  CD1 LEU A 209      71.514  50.254  91.670  1.00  0.00           C
ATOM   3407  CD2 LEU A 209      71.473  52.784  91.600  1.00  0.00           C
ATOM   3411  C   LEU A 209      72.563  50.394  88.100  1.00  0.00           C
ATOM   3412  O   LEU A 209      71.614  49.613  88.060  1.00  0.00           O
ATOM   3413  N   ASP A 210      72.854  51.304  87.130  1.00  0.00           N
ATOM   3415  CA  ASP A 210      72.034  51.563  85.950  1.00  0.00           C
ATOM   3417  CB  ASP A 210      72.583  52.754  85.110  1.00  0.00           C
ATOM   3420  CG  ASP A 210      71.534  53.554  84.330  1.00  0.00           C
ATOM   3421  OD1 ASP A 210      70.333  53.493  84.690  1.00  0.00           O
ATOM   3422  OD2 ASP A 210      71.964  54.434  83.530  1.00  0.00           O
ATOM   3423  C   ASP A 210      71.924  50.324  85.080  1.00  0.00           C
ATOM   3424  O   ASP A 210      70.842  49.924  84.690  1.00  0.00           O
ATOM   3425  N   ARG A 211      73.044  49.623  84.830  1.00  0.00           N
ATOM   3427  CA  ARG A 211      73.044  48.384  84.080  1.00  0.00           C
ATOM   3429  CB  ARG A 211      74.503  47.924  83.850  1.00  0.00           C
ATOM   3432  CG  ARG A 211      75.104  48.524  82.570  1.00  0.00           C
ATOM   3435  CD  ARG A 211      75.034  47.554  81.380  1.00  0.00           C
ATOM   3438  NE  ARG A 211      75.934  46.383  81.690  1.00  0.00           N
ATOM   3440  CZ  ARG A 211      77.254  46.404  81.510  1.00  0.00           C
ATOM   3441  NH1 ARG A 211      77.902  47.474  81.110  1.00  0.00           N
ATOM   3444  NH2 ARG A 211      77.993  45.364  81.830  1.00  0.00           N
ATOM   3447  C   ARG A 211      72.232  47.243  84.660  1.00  0.00           C
ATOM   3448  O   ARG A 211      71.464  46.593  83.960  1.00  0.00           O
ATOM   3449  N   TYR A 212      72.363  46.993  85.980  1.00  0.00           N
ATOM   3451  CA  TYR A 212      71.583  45.993  86.660  1.00  0.00           C
ATOM   3453  CB  TYR A 212      72.074  45.914  88.140  1.00  0.00           C
ATOM   3456  CG  TYR A 212      71.162  45.024  88.930  1.00  0.00           C
ATOM   3457  CD1 TYR A 212      71.104  43.674  88.570  1.00  0.00           C
ATOM   3459  CE1 TYR A 212      70.083  42.874  89.080  1.00  0.00           C
ATOM   3461  CZ  TYR A 212      69.144  43.394  89.970  1.00  0.00           C
ATOM   3462  OH  TYR A 212      68.124  42.614  90.550  1.00  0.00           O
ATOM   3464  CD2 TYR A 212      70.174  45.574  89.760  1.00  0.00           C
ATOM   3466  CE2 TYR A 212      69.174  44.753  90.280  1.00  0.00           C
ATOM   3468  C   TYR A 212      70.092  46.254  86.620  1.00  0.00           C
ATOM   3469  O   TYR A 212      69.254  45.394  86.320  1.00  0.00           O
ATOM   3470  N   VAL A 213      69.732  47.493  86.960  1.00  0.00           N
ATOM   3472  CA  VAL A 213      68.354  47.903  86.930  1.00  0.00           C
ATOM   3474  CB  VAL A 213      68.132  49.194  87.710  1.00  0.00           C
ATOM   3476  CG1 VAL A 213      68.724  50.403  86.980  1.00  0.00           C
ATOM   3480  CG2 VAL A 213      66.644  49.394  87.950  1.00  0.00           C
ATOM   3484  C   VAL A 213      67.843  47.934  85.500  1.00  0.00           C
ATOM   3485  O   VAL A 213      66.692  47.574  85.250  1.00  0.00           O
ATOM   3486  N   GLU A 214      68.662  48.303  84.510  1.00  0.00           N
ATOM   3488  CA  GLU A 214      68.243  48.293  83.130  1.00  0.00           C
ATOM   3490  CB  GLU A 214      69.272  48.953  82.180  1.00  0.00           C
ATOM   3493  CG  GLU A 214      68.794  49.044  80.710  1.00  0.00           C
ATOM   3496  CD  GLU A 214      69.794  49.704  79.780  1.00  0.00           C
ATOM   3497  OE1 GLU A 214      71.013  49.634  80.080  1.00  0.00           O
ATOM   3498  OE2 GLU A 214      69.354  50.243  78.730  1.00  0.00           O
ATOM   3499  C   GLU A 214      67.854  46.934  82.590  1.00  0.00           C
ATOM   3500  O   GLU A 214      66.784  46.734  82.000  1.00  0.00           O
ATOM   3501  N   GLU A 215      68.702  45.924  82.840  1.00  0.00           N
ATOM   3503  CA  GLU A 215      68.473  44.574  82.380  1.00  0.00           C
ATOM   3505  CB  GLU A 215      69.754  43.703  82.500  1.00  0.00           C
ATOM   3508  CG  GLU A 215      70.284  43.303  83.910  1.00  0.00           C
ATOM   3511  CD  GLU A 215      71.333  42.183  83.900  1.00  0.00           C
ATOM   3512  OE1 GLU A 215      71.894  41.824  82.830  1.00  0.00           O
ATOM   3513  OE2 GLU A 215      71.563  41.614  85.000  1.00  0.00           O
ATOM   3514  C   GLU A 215      67.272  43.883  83.030  1.00  0.00           C
ATOM   3515  O   GLU A 215      66.504  43.174  82.380  1.00  0.00           O
ATOM   3516  N   SER A 216      67.114  44.083  84.360  1.00  0.00           N
ATOM   3518  CA  SER A 216      66.184  43.314  85.190  1.00  0.00           C
ATOM   3520  CB  SER A 216      66.813  42.903  86.550  1.00  0.00           C
ATOM   3523  OG  SER A 216      67.144  44.004  87.420  1.00  0.00           O
ATOM   3525  C   SER A 216      64.934  44.074  85.510  1.00  0.00           C
ATOM   3526  O   SER A 216      63.964  43.534  86.050  1.00  0.00           O
ATOM   3527  N   ILE A 217      64.904  45.374  85.200  1.00  0.00           N
ATOM   3529  CA  ILE A 217      63.732  46.194  85.390  1.00  0.00           C
ATOM   3531  CB  ILE A 217      63.773  47.074  86.650  1.00  0.00           C
ATOM   3533  CG2 ILE A 217      62.493  47.924  86.720  1.00  0.00           C
ATOM   3537  CG1 ILE A 217      63.934  46.214  87.920  1.00  0.00           C
ATOM   3540  CD  ILE A 217      63.894  47.004  89.240  1.00  0.00           C
ATOM   3544  C   ILE A 217      63.563  46.954  84.110  1.00  0.00           C
ATOM   3545  O   ILE A 217      62.583  46.684  83.410  1.00  0.00           O
ATOM   3546  N   TYR A 218      64.452  47.913  83.740  1.00  0.00           N
ATOM   3548  CA  TYR A 218      64.184  48.904  82.700  1.00  0.00           C
ATOM   3550  CB  TYR A 218      65.273  49.924  82.280  1.00  0.00           C
ATOM   3553  CG  TYR A 218      65.813  50.863  83.320  1.00  0.00           C
ATOM   3554  CD1 TYR A 218      65.504  50.844  84.700  1.00  0.00           C
ATOM   3556  CE1 TYR A 218      66.104  51.773  85.570  1.00  0.00           C
ATOM   3558  CZ  TYR A 218      67.083  52.644  85.090  1.00  0.00           C
ATOM   3559  OH  TYR A 218      67.864  53.414  85.970  1.00  0.00           O
ATOM   3561  CD2 TYR A 218      66.723  51.824  82.850  1.00  0.00           C
ATOM   3563  CE2 TYR A 218      67.373  52.694  83.730  1.00  0.00           C
ATOM   3565  C   TYR A 218      63.633  48.363  81.400  1.00  0.00           C
ATOM   3566  O   TYR A 218      62.482  48.614  81.020  1.00  0.00           O
ATOM   3567  N   ARG A 219      64.443  47.594  80.670  1.00  0.00           N
ATOM   3569  CA  ARG A 219      64.044  47.164  79.360  1.00  0.00           C
ATOM   3571  CB  ARG A 219      65.264  46.554  78.620  1.00  0.00           C
ATOM   3574  CG  ARG A 219      64.952  46.034  77.210  1.00  0.00           C
ATOM   3577  CD  ARG A 219      64.233  44.693  77.060  1.00  0.00           C
ATOM   3580  NE  ARG A 219      65.203  43.594  77.300  1.00  0.00           N
ATOM   3582  CZ  ARG A 219      64.784  42.344  77.400  1.00  0.00           C
ATOM   3583  NH1 ARG A 219      63.503  42.043  77.410  1.00  0.00           N
ATOM   3586  NH2 ARG A 219      65.644  41.364  77.480  1.00  0.00           N
ATOM   3589  C   ARG A 219      62.754  46.324  79.310  1.00  0.00           C
ATOM   3590  O   ARG A 219      61.894  46.633  78.490  1.00  0.00           O
ATOM   3591  N   PRO A 220      62.493  45.313  80.170  1.00  0.00           N
ATOM   3592  CD  PRO A 220      63.554  44.604  80.910  1.00  0.00           C
ATOM   3595  CA  PRO A 220      61.302  44.473  80.060  1.00  0.00           C
ATOM   3597  CB  PRO A 220      61.493  43.443  81.180  1.00  0.00           C
ATOM   3600  CG  PRO A 220      63.004  43.214  81.180  1.00  0.00           C
ATOM   3603  C   PRO A 220      59.964  45.133  80.250  1.00  0.00           C
ATOM   3604  O   PRO A 220      58.942  44.553  79.900  1.00  0.00           O
ATOM   3605  N   LEU A 221      59.924  46.324  80.870  1.00  0.00           N
ATOM   3607  CA  LEU A 221      58.684  47.034  81.040  1.00  0.00           C
ATOM   3609  CB  LEU A 221      58.732  47.754  82.400  1.00  0.00           C
ATOM   3612  CG  LEU A 221      58.324  46.993  83.660  1.00  0.00           C
ATOM   3614  CD1 LEU A 221      56.933  46.354  83.560  1.00  0.00           C
ATOM   3618  CD2 LEU A 221      59.403  45.993  84.010  1.00  0.00           C
ATOM   3622  C   LEU A 221      58.563  48.093  79.990  1.00  0.00           C
ATOM   3623  O   LEU A 221      57.574  48.804  79.950  1.00  0.00           O
ATOM   3624  N   GLY A 222      59.584  48.264  79.110  1.00  0.00           N
ATOM   3626  CA  GLY A 222      59.644  49.394  78.210  1.00  0.00           C
ATOM   3629  C   GLY A 222      60.083  50.653  78.850  1.00  0.00           C
ATOM   3630  O   GLY A 222      59.714  51.744  78.430  1.00  0.00           O
ATOM   3631  N   LEU A 223      60.894  50.554  79.910  1.00  0.00           N
ATOM   3633  CA  LEU A 223      61.273  51.694  80.720  1.00  0.00           C
ATOM   3635  CB  LEU A 223      61.523  51.383  82.230  1.00  0.00           C
ATOM   3638  CG  LEU A 223      60.473  50.534  82.990  1.00  0.00           C
ATOM   3640  CD1 LEU A 223      61.124  49.543  83.930  1.00  0.00           C
ATOM   3644  CD2 LEU A 223      59.473  51.243  83.900  1.00  0.00           C
ATOM   3648  C   LEU A 223      62.453  52.453  80.100  1.00  0.00           C
ATOM   3649  O   LEU A 223      63.482  52.644  80.730  1.00  0.00           O
ATOM   3650  N   THR A 224      62.313  52.934  78.840  1.00  0.00           N
ATOM   3652  CA  THR A 224      63.443  53.274  77.990  1.00  0.00           C
ATOM   3654  CB  THR A 224      63.202  53.074  76.480  1.00  0.00           C
ATOM   3656  OG1 THR A 224      62.092  53.804  75.960  1.00  0.00           O
ATOM   3658  CG2 THR A 224      62.882  51.604  76.230  1.00  0.00           C
ATOM   3662  C   THR A 224      63.953  54.683  78.150  1.00  0.00           C
ATOM   3663  O   THR A 224      65.022  55.004  77.660  1.00  0.00           O
ATOM   3664  N   HIS A 225      63.193  55.554  78.830  1.00  0.00           N
ATOM   3666  CA  HIS A 225      63.513  56.964  78.940  1.00  0.00           C
ATOM   3668  CB  HIS A 225      62.342  57.843  78.480  1.00  0.00           C
ATOM   3671  ND1 HIS A 225      63.324  58.614  76.330  1.00  0.00           N
ATOM   3672  CG  HIS A 225      62.284  58.004  77.000  1.00  0.00           C
ATOM   3673  CE1 HIS A 225      62.882  58.774  75.100  1.00  0.00           C
ATOM   3675  NE2 HIS A 225      61.624  58.284  74.940  1.00  0.00           N
ATOM   3677  CD2 HIS A 225      61.232  57.794  76.170  1.00  0.00           C
ATOM   3679  C   HIS A 225      63.934  57.374  80.330  1.00  0.00           C
ATOM   3680  O   HIS A 225      64.144  58.554  80.610  1.00  0.00           O
ATOM   3681  N   THR A 226      64.192  56.424  81.240  1.00  0.00           N
ATOM   3683  CA  THR A 226      64.924  56.703  82.470  1.00  0.00           C
ATOM   3685  CB  THR A 226      64.303  56.124  83.750  1.00  0.00           C
ATOM   3687  OG1 THR A 226      64.854  56.583  84.980  1.00  0.00           O
ATOM   3689  CG2 THR A 226      64.514  54.623  83.780  1.00  0.00           C
ATOM   3693  C   THR A 226      66.302  56.174  82.370  1.00  0.00           C
ATOM   3694  O   THR A 226      66.563  55.284  81.580  1.00  0.00           O
ATOM   3695  N   VAL A 227      67.184  56.744  83.200  1.00  0.00           N
ATOM   3697  CA  VAL A 227      68.632  56.624  83.260  1.00  0.00           C
ATOM   3699  CB  VAL A 227      69.434  56.863  81.970  1.00  0.00           C
ATOM   3701  CG1 VAL A 227      69.424  55.624  81.070  1.00  0.00           C
ATOM   3705  CG2 VAL A 227      68.942  58.144  81.280  1.00  0.00           C
ATOM   3709  C   VAL A 227      69.052  57.724  84.190  1.00  0.00           C
ATOM   3710  O   VAL A 227      68.264  58.604  84.550  1.00  0.00           O
ATOM   3711  N   PHE A 228      70.324  57.684  84.610  1.00  0.00           N
ATOM   3713  CA  PHE A 228      70.924  58.714  85.440  1.00  0.00           C
ATOM   3715  CB  PHE A 228      72.162  58.134  86.150  1.00  0.00           C
ATOM   3718  CG  PHE A 228      71.692  57.094  87.140  1.00  0.00           C
ATOM   3719  CD1 PHE A 228      71.544  55.764  86.750  1.00  0.00           C
ATOM   3721  CE1 PHE A 228      71.013  54.804  87.620  1.00  0.00           C
ATOM   3723  CZ  PHE A 228      70.624  55.184  88.910  1.00  0.00           C
ATOM   3725  CD2 PHE A 228      71.364  57.444  88.450  1.00  0.00           C
ATOM   3727  CE2 PHE A 228      70.803  56.504  89.320  1.00  0.00           C
ATOM   3729  C   PHE A 228      71.294  59.993  84.690  1.00  0.00           C
ATOM   3730  O   PHE A 228      71.482  61.044  85.290  1.00  0.00           O
ATOM   3731  N   ASN A 229      71.424  59.924  83.350  1.00  0.00           N
ATOM   3733  CA  ASN A 229      71.743  61.073  82.530  1.00  0.00           C
ATOM   3735  CB  ASN A 229      73.272  61.243  82.350  1.00  0.00           C
ATOM   3738  CG  ASN A 229      73.924  61.614  83.680  1.00  0.00           C
ATOM   3739  OD1 ASN A 229      73.973  62.764  84.120  1.00  0.00           O
ATOM   3740  ND2 ASN A 229      74.523  60.613  84.350  1.00  0.00           N
ATOM   3743  C   ASN A 229      71.162  60.834  81.140  1.00  0.00           C
ATOM   3744  O   ASN A 229      71.644  59.894  80.500  1.00  0.00           O
ATOM   3745  N   PRO A 230      70.192  61.583  80.590  1.00  0.00           N
ATOM   3746  CD  PRO A 230      69.394  62.544  81.330  1.00  0.00           C
ATOM   3749  CA  PRO A 230      69.934  61.663  79.150  1.00  0.00           C
ATOM   3751  CB  PRO A 230      69.052  62.924  79.000  1.00  0.00           C
ATOM   3754  CG  PRO A 230      68.354  63.074  80.350  1.00  0.00           C
ATOM   3757  C   PRO A 230      71.174  61.773  78.290  1.00  0.00           C
ATOM   3758  O   PRO A 230      71.813  62.824  78.320  1.00  0.00           O
ATOM   3759  N   LEU A 231      71.504  60.754  77.490  1.00  0.00           N
ATOM   3761  CA  LEU A 231      72.714  60.793  76.690  1.00  0.00           C
ATOM   3763  CB  LEU A 231      73.412  59.424  76.740  1.00  0.00           C
ATOM   3766  CG  LEU A 231      73.964  59.104  78.130  1.00  0.00           C
ATOM   3768  CD1 LEU A 231      74.723  57.794  78.070  1.00  0.00           C
ATOM   3772  CD2 LEU A 231      74.854  60.224  78.660  1.00  0.00           C
ATOM   3776  C   LEU A 231      72.443  61.063  75.250  1.00  0.00           C
ATOM   3777  O   LEU A 231      73.264  61.544  74.470  1.00  0.00           O
ATOM   3778  N   LEU A 232      71.202  60.793  74.860  1.00  0.00           N
ATOM   3780  CA  LEU A 232      70.764  61.034  73.530  1.00  0.00           C
ATOM   3782  CB  LEU A 232      69.424  60.333  73.300  1.00  0.00           C
ATOM   3785  CG  LEU A 232      69.493  58.804  73.490  1.00  0.00           C
ATOM   3787  CD1 LEU A 232      68.113  58.184  73.240  1.00  0.00           C
ATOM   3791  CD2 LEU A 232      70.563  58.204  72.580  1.00  0.00           C
ATOM   3795  C   LEU A 232      70.652  62.504  73.250  1.00  0.00           C
ATOM   3796  O   LEU A 232      69.842  63.214  73.840  1.00  0.00           O
ATOM   3797  N   LYS A 233      71.424  62.994  72.270  1.00  0.00           N
ATOM   3799  CA  LYS A 233      71.342  64.334  71.710  1.00  0.00           C
ATOM   3801  CB  LYS A 233      72.313  64.483  70.510  1.00  0.00           C
ATOM   3804  CG  LYS A 233      71.902  63.763  69.200  1.00  0.00           C
ATOM   3807  CD  LYS A 233      71.794  62.234  69.320  1.00  0.00           C
ATOM   3810  CE  LYS A 233      71.473  61.523  68.000  1.00  0.00           C
ATOM   3813  NZ  LYS A 233      71.442  60.074  68.250  1.00  0.00           N
ATOM   3817  C   LYS A 233      69.952  64.693  71.250  1.00  0.00           C
ATOM   3818  O   LYS A 233      69.563  65.864  71.270  1.00  0.00           O
ATOM   3819  N   GLY A 234      69.144  63.684  70.870  1.00  0.00           N
ATOM   3821  CA  GLY A 234      67.743  63.844  70.530  1.00  0.00           C
ATOM   3824  C   GLY A 234      66.894  64.214  71.710  1.00  0.00           C
ATOM   3825  O   GLY A 234      65.873  64.864  71.540  1.00  0.00           O
ATOM   3826  N   PHE A 235      67.254  63.804  72.930  1.00  0.00           N
ATOM   3828  CA  PHE A 235      66.372  63.942  74.070  1.00  0.00           C
ATOM   3830  CB  PHE A 235      66.022  62.544  74.630  1.00  0.00           C
ATOM   3833  CG  PHE A 235      65.214  61.773  73.620  1.00  0.00           C
ATOM   3834  CD1 PHE A 235      63.813  61.903  73.610  1.00  0.00           C
ATOM   3836  CE1 PHE A 235      63.043  61.214  72.660  1.00  0.00           C
ATOM   3838  CZ  PHE A 235      63.674  60.374  71.740  1.00  0.00           C
ATOM   3840  CD2 PHE A 235      65.824  60.894  72.710  1.00  0.00           C
ATOM   3842  CE2 PHE A 235      65.052  60.194  71.780  1.00  0.00           C
ATOM   3844  C   PHE A 235      66.924  64.883  75.140  1.00  0.00           C
ATOM   3845  O   PHE A 235      66.243  65.214  76.100  1.00  0.00           O
ATOM   3846  N   LYS A 236      68.113  65.473  74.940  1.00  0.00           N
ATOM   3848  CA  LYS A 236      68.493  66.644  75.720  1.00  0.00           C
ATOM   3850  CB  LYS A 236      69.964  67.104  75.570  1.00  0.00           C
ATOM   3853  CG  LYS A 236      70.413  67.493  74.170  1.00  0.00           C
ATOM   3856  CD  LYS A 236      71.832  68.063  74.150  1.00  0.00           C
ATOM   3859  CE  LYS A 236      72.324  68.154  72.720  1.00  0.00           C
ATOM   3862  NZ  LYS A 236      73.702  68.644  72.670  1.00  0.00           N
ATOM   3866  C   LYS A 236      67.552  67.864  75.680  1.00  0.00           C
ATOM   3867  O   LYS A 236      67.464  68.523  76.710  1.00  0.00           O
ATOM   3868  N   PRO A 237      66.832  68.233  74.620  1.00  0.00           N
ATOM   3869  CD  PRO A 237      67.034  67.804  73.230  1.00  0.00           C
ATOM   3872  CA  PRO A 237      65.943  69.383  74.670  1.00  0.00           C
ATOM   3874  CB  PRO A 237      65.544  69.564  73.210  1.00  0.00           C
ATOM   3877  CG  PRO A 237      66.784  69.083  72.470  1.00  0.00           C
ATOM   3880  C   PRO A 237      64.684  69.144  75.460  1.00  0.00           C
ATOM   3881  O   PRO A 237      63.894  70.053  75.670  1.00  0.00           O
ATOM   3882  N   GLN A 238      64.474  67.894  75.870  1.00  0.00           N
ATOM   3884  CA  GLN A 238      63.243  67.484  76.480  1.00  0.00           C
ATOM   3886  CB  GLN A 238      62.943  66.004  76.180  1.00  0.00           C
ATOM   3889  CG  GLN A 238      62.653  65.743  74.690  1.00  0.00           C
ATOM   3892  CD  GLN A 238      61.572  66.703  74.180  1.00  0.00           C
ATOM   3893  OE1 GLN A 238      60.534  66.913  74.800  1.00  0.00           O
ATOM   3894  NE2 GLN A 238      61.784  67.294  72.990  1.00  0.00           N
ATOM   3897  C   GLN A 238      63.284  67.734  77.950  1.00  0.00           C
ATOM   3898  O   GLN A 238      62.243  67.653  78.600  1.00  0.00           O
ATOM   3899  N   GLN A 239      64.452  68.084  78.510  1.00  0.00           N
ATOM   3901  CA  GLN A 239      64.592  68.454  79.900  1.00  0.00           C
ATOM   3903  CB  GLN A 239      66.084  68.684  80.280  1.00  0.00           C
ATOM   3906  CG  GLN A 239      66.894  67.394  80.500  1.00  0.00           C
ATOM   3909  CD  GLN A 239      66.214  66.434  81.480  1.00  0.00           C
ATOM   3910  OE1 GLN A 239      66.044  65.254  81.180  1.00  0.00           O
ATOM   3911  NE2 GLN A 239      65.803  66.924  82.670  1.00  0.00           N
ATOM   3914  C   GLN A 239      63.773  69.623  80.380  1.00  0.00           C
ATOM   3915  O   GLN A 239      63.764  70.714  79.810  1.00  0.00           O
ATOM   3916  N   ILE A 240      63.053  69.434  81.500  1.00  0.00           N
ATOM   3918  CA  ILE A 240      62.272  70.493  82.100  1.00  0.00           C
ATOM   3920  CB  ILE A 240      60.943  70.053  82.710  1.00  0.00           C
ATOM   3922  CG2 ILE A 240      60.122  71.224  83.310  1.00  0.00           C
ATOM   3926  CG1 ILE A 240      60.094  69.434  81.600  1.00  0.00           C
ATOM   3929  CD  ILE A 240      60.444  67.984  81.360  1.00  0.00           C
ATOM   3933  C   ILE A 240      63.093  71.284  83.060  1.00  0.00           C
ATOM   3934  O   ILE A 240      63.913  70.754  83.810  1.00  0.00           O
ATOM   3935  N   ALA A 241      62.833  72.594  83.070  1.00  0.00           N
ATOM   3937  CA  ALA A 241      63.354  73.544  84.000  1.00  0.00           C
ATOM   3939  CB  ALA A 241      63.942  74.693  83.180  1.00  0.00           C
ATOM   3943  C   ALA A 241      62.232  74.054  84.890  1.00  0.00           C
ATOM   3944  O   ALA A 241      61.112  74.304  84.450  1.00  0.00           O
ATOM   3945  N   ALA A 242      62.523  74.203  86.190  1.00  0.00           N
ATOM   3947  CA  ALA A 242      61.702  74.964  87.090  1.00  0.00           C
ATOM   3949  CB  ALA A 242      61.973  74.544  88.540  1.00  0.00           C
ATOM   3953  C   ALA A 242      62.022  76.442  86.950  1.00  0.00           C
ATOM   3954  O   ALA A 242      63.034  76.813  86.370  1.00  0.00           O
ATOM   3955  N   THR A 243      61.133  77.324  87.460  1.00  0.00           N
ATOM   3957  CA  THR A 243      61.243  78.793  87.430  1.00  0.00           C
ATOM   3959  CB  THR A 243      60.264  79.444  88.420  1.00  0.00           C
ATOM   3961  OG1 THR A 243      59.023  78.734  88.510  1.00  0.00           O
ATOM   3963  CG2 THR A 243      59.972  80.914  88.070  1.00  0.00           C
ATOM   3967  C   THR A 243      62.632  79.343  87.770  1.00  0.00           C
ATOM   3968  O   THR A 243      63.284  78.754  88.630  1.00  0.00           O
ATOM   3969  N   GLU A 244      63.093  80.513  87.230  1.00  0.00           N
ATOM   3971  CA  GLU A 244      64.343  81.133  87.690  1.00  0.00           C
ATOM   3973  CB  GLU A 244      64.623  82.574  87.130  1.00  0.00           C
ATOM   3976  CG  GLU A 244      65.203  82.743  85.710  1.00  0.00           C
ATOM   3979  CD  GLU A 244      65.372  84.222  85.300  1.00  0.00           C
ATOM   3980  OE1 GLU A 244      64.952  85.093  86.100  1.00  0.00           O
ATOM   3981  OE2 GLU A 244      65.964  84.514  84.230  1.00  0.00           O
ATOM   3982  C   GLU A 244      64.382  81.293  89.200  1.00  0.00           C
ATOM   3983  O   GLU A 244      65.333  80.924  89.870  1.00  0.00           O
ATOM   3984  N   LEU A 245      63.264  81.763  89.790  1.00  0.00           N
ATOM   3986  CA  LEU A 245      63.153  82.014  91.210  1.00  0.00           C
ATOM   3988  CB  LEU A 245      61.814  82.704  91.570  1.00  0.00           C
ATOM   3991  CG  LEU A 245      61.403  83.924  90.730  1.00  0.00           C
ATOM   3993  CD1 LEU A 245      60.273  84.654  91.470  1.00  0.00           C
ATOM   3997  CD2 LEU A 245      62.534  84.923  90.450  1.00  0.00           C
ATOM   4001  C   LEU A 245      63.214  80.752  92.050  1.00  0.00           C
ATOM   4002  O   LEU A 245      63.424  80.794  93.260  1.00  0.00           O
ATOM   4003  N   ASN A 246      63.004  79.584  91.420  1.00  0.00           N
ATOM   4005  CA  ASN A 246      62.764  78.314  92.050  1.00  0.00           C
ATOM   4007  CB  ASN A 246      61.264  77.953  92.010  1.00  0.00           C
ATOM   4010  CG  ASN A 246      60.473  78.964  92.810  1.00  0.00           C
ATOM   4011  OD1 ASN A 246      60.624  79.094  94.020  1.00  0.00           O
ATOM   4012  ND2 ASN A 246      59.534  79.692  92.160  1.00  0.00           N
ATOM   4015  C   ASN A 246      63.563  77.264  91.270  1.00  0.00           C
ATOM   4016  O   ASN A 246      63.013  76.294  90.770  1.00  0.00           O
ATOM   4017  N   GLY A 247      64.873  77.473  91.130  1.00  0.00           N
ATOM   4019  CA  GLY A 247      65.764  76.654  90.310  1.00  0.00           C
ATOM   4022  C   GLY A 247      66.723  75.894  91.170  1.00  0.00           C
ATOM   4023  O   GLY A 247      67.662  75.264  90.680  1.00  0.00           O
ATOM   4024  N   ASN A 248      66.523  76.014  92.490  1.00  0.00           N
ATOM   4026  CA  ASN A 248      67.424  75.493  93.490  1.00  0.00           C
ATOM   4028  CB  ASN A 248      68.063  76.614  94.330  1.00  0.00           C
ATOM   4031  CG  ASN A 248      68.942  77.453  93.410  1.00  0.00           C
ATOM   4032  OD1 ASN A 248      69.934  77.004  92.820  1.00  0.00           O
ATOM   4033  ND2 ASN A 248      68.613  78.754  93.280  1.00  0.00           N
ATOM   4036  C   ASN A 248      66.714  74.534  94.410  1.00  0.00           C
ATOM   4037  O   ASN A 248      65.593  74.764  94.860  1.00  0.00           O
ATOM   4038  N   THR A 249      67.434  73.454  94.700  1.00  0.00           N
ATOM   4040  CA  THR A 249      67.104  72.383  95.610  1.00  0.00           C
ATOM   4042  CB  THR A 249      66.794  71.094  94.850  1.00  0.00           C
ATOM   4044  OG1 THR A 249      65.553  71.184  94.170  1.00  0.00           O
ATOM   4046  CG2 THR A 249      66.674  69.873  95.760  1.00  0.00           C
ATOM   4050  C   THR A 249      68.394  72.233  96.380  1.00  0.00           C
ATOM   4051  O   THR A 249      69.452  72.354  95.780  1.00  0.00           O
ATOM   4052  N   ARG A 250      68.394  72.014  97.720  1.00  0.00           N
ATOM   4054  CA  ARG A 250      69.623  71.863  98.490  1.00  0.00           C
ATOM   4056  CB  ARG A 250      70.372  70.534  98.170  1.00  0.00           C
ATOM   4059  CG  ARG A 250      69.563  69.254  98.420  1.00  0.00           C
ATOM   4062  CD  ARG A 250      70.394  67.964  98.370  1.00  0.00           C
ATOM   4065  NE  ARG A 250      70.652  67.583  96.940  1.00  0.00           N
ATOM   4067  CZ  ARG A 250      70.504  66.344  96.460  1.00  0.00           C
ATOM   4068  NH1 ARG A 250      70.203  65.313  97.230  1.00  0.00           N
ATOM   4071  NH2 ARG A 250      70.632  66.133  95.170  1.00  0.00           N
ATOM   4074  C   ARG A 250      70.632  73.014  98.410  1.00  0.00           C
ATOM   4075  O   ARG A 250      71.832  72.764  98.370  1.00  0.00           O
ATOM   4076  N   ASP A 251      70.174  74.264  98.280  1.00  0.00           N
ATOM   4078  CA  ASP A 251      70.982  75.484  98.250  1.00  0.00           C
ATOM   4080  CB  ASP A 251      71.663  75.794  99.630  1.00  0.00           C
ATOM   4083  CG  ASP A 251      72.942  75.053  99.980  1.00  0.00           C
ATOM   4084  OD1 ASP A 251      72.952  74.203 100.900  1.00  0.00           O
ATOM   4085  OD2 ASP A 251      73.964  75.374  99.310  1.00  0.00           O
ATOM   4086  C   ASP A 251      71.832  75.624  96.970  1.00  0.00           C
ATOM   4087  O   ASP A 251      72.592  76.583  96.790  1.00  0.00           O
ATOM   4088  N   GLY A 252      71.632  74.704  96.000  1.00  0.00           N
ATOM   4090  CA  GLY A 252      72.394  74.584  94.780  1.00  0.00           C
ATOM   4093  C   GLY A 252      71.493  74.424  93.610  1.00  0.00           C
ATOM   4094  O   GLY A 252      70.333  74.014  93.740  1.00  0.00           O
ATOM   4095  N   VAL A 253      72.014  74.704  92.390  1.00  0.00           N
ATOM   4097  CA  VAL A 253      71.272  74.553  91.140  1.00  0.00           C
ATOM   4099  CB  VAL A 253      72.083  75.063  89.940  1.00  0.00           C
ATOM   4101  CG1 VAL A 253      71.272  75.053  88.620  1.00  0.00           C
ATOM   4105  CG2 VAL A 253      72.574  76.493  90.230  1.00  0.00           C
ATOM   4109  C   VAL A 253      70.864  73.104  90.920  1.00  0.00           C
ATOM   4110  O   VAL A 253      71.593  72.184  91.300  1.00  0.00           O
ATOM   4111  N   ILE A 254      69.684  72.843  90.310  1.00  0.00           N
ATOM   4113  CA  ILE A 254      69.394  71.534  89.740  1.00  0.00           C
ATOM   4115  CB  ILE A 254      68.093  71.534  88.930  1.00  0.00           C
ATOM   4117  CG2 ILE A 254      67.864  70.133  88.370  1.00  0.00           C
ATOM   4121  CG1 ILE A 254      66.863  71.993  89.750  1.00  0.00           C
ATOM   4124  CD  ILE A 254      66.593  71.184  91.020  1.00  0.00           C
ATOM   4128  C   ILE A 254      70.544  71.023  88.860  1.00  0.00           C
ATOM   4129  O   ILE A 254      71.004  71.714  87.960  1.00  0.00           O
ATOM   4130  N   HIS A 255      71.084  69.813  89.120  1.00  0.00           N
ATOM   4132  CA  HIS A 255      72.184  69.243  88.360  1.00  0.00           C
ATOM   4134  CB  HIS A 255      72.703  67.924  89.000  1.00  0.00           C
ATOM   4137  ND1 HIS A 255      73.644  66.484  87.240  1.00  0.00           N
ATOM   4138  CG  HIS A 255      73.882  67.344  88.280  1.00  0.00           C
ATOM   4139  CE1 HIS A 255      74.813  66.123  86.780  1.00  0.00           C
ATOM   4141  NE2 HIS A 255      75.813  66.684  87.500  1.00  0.00           N
ATOM   4143  CD2 HIS A 255      75.214  67.464  88.480  1.00  0.00           C
ATOM   4145  C   HIS A 255      71.824  69.074  86.890  1.00  0.00           C
ATOM   4146  O   HIS A 255      70.684  68.754  86.550  1.00  0.00           O
ATOM   4147  N   PHE A 256      72.764  69.354  85.960  1.00  0.00           N
ATOM   4149  CA  PHE A 256      72.493  69.254  84.550  1.00  0.00           C
ATOM   4151  CB  PHE A 256      73.382  70.184  83.700  1.00  0.00           C
ATOM   4154  CG  PHE A 256      73.053  71.614  83.990  1.00  0.00           C
ATOM   4155  CD1 PHE A 256      73.813  72.344  84.920  1.00  0.00           C
ATOM   4157  CE1 PHE A 256      73.504  73.684  85.180  1.00  0.00           C
ATOM   4159  CZ  PHE A 256      72.452  74.313  84.510  1.00  0.00           C
ATOM   4161  CD2 PHE A 256      71.993  72.254  83.320  1.00  0.00           C
ATOM   4163  CE2 PHE A 256      71.702  73.604  83.560  1.00  0.00           C
ATOM   4165  C   PHE A 256      72.653  67.824  84.040  1.00  0.00           C
ATOM   4166  O   PHE A 256      73.763  67.284  84.080  1.00  0.00           O
ATOM   4167  N   PRO A 257      71.632  67.163  83.490  1.00  0.00           N
ATOM   4168  CD  PRO A 257      70.243  67.653  83.390  1.00  0.00           C
ATOM   4171  CA  PRO A 257      71.702  65.714  83.390  1.00  0.00           C
ATOM   4173  CB  PRO A 257      70.264  65.324  83.690  1.00  0.00           C
ATOM   4176  CG  PRO A 257      69.434  66.414  83.020  1.00  0.00           C
ATOM   4179  C   PRO A 257      72.114  65.394  81.970  1.00  0.00           C
ATOM   4180  O   PRO A 257      72.382  64.254  81.620  1.00  0.00           O
ATOM   4181  N   ASN A 258      72.174  66.414  81.110  1.00  0.00           N
ATOM   4183  CA  ASN A 258      72.632  66.294  79.740  1.00  0.00           C
ATOM   4185  CB  ASN A 258      72.174  67.524  78.920  1.00  0.00           C
ATOM   4188  CG  ASN A 258      70.663  67.633  78.790  1.00  0.00           C
ATOM   4189  OD1 ASN A 258      70.144  68.743  78.650  1.00  0.00           O
ATOM   4190  ND2 ASN A 258      69.943  66.493  78.810  1.00  0.00           N
ATOM   4193  C   ASN A 258      74.144  66.254  79.670  1.00  0.00           C
ATOM   4194  O   ASN A 258      74.733  65.924  78.650  1.00  0.00           O
ATOM   4195  N   ILE A 259      74.813  66.593  80.780  1.00  0.00           N
ATOM   4197  CA  ILE A 259      76.202  66.274  80.970  1.00  0.00           C
ATOM   4199  CB  ILE A 259      77.063  67.413  81.530  1.00  0.00           C
ATOM   4201  CG2 ILE A 259      77.053  68.493  80.440  1.00  0.00           C
ATOM   4205  CG1 ILE A 259      76.593  67.984  82.900  1.00  0.00           C
ATOM   4208  CD  ILE A 259      77.424  69.174  83.380  1.00  0.00           C
ATOM   4212  C   ILE A 259      76.253  65.034  81.800  1.00  0.00           C
ATOM   4213  O   ILE A 259      75.882  65.004  82.970  1.00  0.00           O
ATOM   4214  N   ARG A 260      76.714  63.914  81.210  1.00  0.00           N
ATOM   4216  CA  ARG A 260      76.863  62.714  81.990  1.00  0.00           C
ATOM   4218  CB  ARG A 260      77.193  61.474  81.120  1.00  0.00           C
ATOM   4221  CG  ARG A 260      77.093  60.133  81.890  1.00  0.00           C
ATOM   4224  CD  ARG A 260      77.373  58.854  81.100  1.00  0.00           C
ATOM   4227  NE  ARG A 260      78.702  59.044  80.470  1.00  0.00           N
ATOM   4229  CZ  ARG A 260      79.203  58.284  79.510  1.00  0.00           C
ATOM   4230  NH1 ARG A 260      78.574  57.264  78.980  1.00  0.00           N
ATOM   4233  NH2 ARG A 260      80.403  58.554  79.070  1.00  0.00           N
ATOM   4236  C   ARG A 260      77.934  62.903  83.040  1.00  0.00           C
ATOM   4237  O   ARG A 260      79.074  63.274  82.740  1.00  0.00           O
ATOM   4238  N   THR A 261      77.583  62.653  84.310  1.00  0.00           N
ATOM   4240  CA  THR A 261      78.564  62.493  85.370  1.00  0.00           C
ATOM   4242  CB  THR A 261      77.952  62.504  86.780  1.00  0.00           C
ATOM   4244  OG1 THR A 261      78.882  62.294  87.840  1.00  0.00           O
ATOM   4246  CG2 THR A 261      76.874  61.424  86.920  1.00  0.00           C
ATOM   4250  C   THR A 261      79.404  61.264  85.100  1.00  0.00           C
ATOM   4251  O   THR A 261      78.903  60.164  84.910  1.00  0.00           O
ATOM   4252  N   SER A 262      80.732  61.434  85.060  1.00  0.00           N
ATOM   4254  CA  SER A 262      81.632  60.364  84.730  1.00  0.00           C
ATOM   4256  CB  SER A 262      81.353  59.454  83.470  1.00  0.00           C
ATOM   4259  OG  SER A 262      81.203  60.164  82.240  1.00  0.00           O
ATOM   4261  C   SER A 262      83.004  60.954  84.610  1.00  0.00           C
ATOM   4262  O   SER A 262      83.174  62.084  84.180  1.00  0.00           O
ATOM   4263  N   THR A 263      83.993  60.203  85.090  1.00  0.00           N
ATOM   4265  CA  THR A 263      85.343  60.674  85.330  1.00  0.00           C
ATOM   4267  CB  THR A 263      85.863  60.054  86.620  1.00  0.00           C
ATOM   4269  OG1 THR A 263      87.024  60.694  87.120  1.00  0.00           O
ATOM   4271  CG2 THR A 263      86.163  58.563  86.450  1.00  0.00           C
ATOM   4275  C   THR A 263      86.264  60.383  84.150  1.00  0.00           C
ATOM   4276  O   THR A 263      86.194  59.343  83.490  1.00  0.00           O
ATOM   4277  N   LEU A 264      87.153  61.324  83.800  1.00  0.00           N
ATOM   4279  CA  LEU A 264      87.964  61.214  82.600  1.00  0.00           C
ATOM   4281  CB  LEU A 264      87.894  62.464  81.690  1.00  0.00           C
ATOM   4284  CG  LEU A 264      86.553  62.653  80.960  1.00  0.00           C
ATOM   4286  CD1 LEU A 264      85.394  63.023  81.900  1.00  0.00           C
ATOM   4290  CD2 LEU A 264      86.714  63.734  79.880  1.00  0.00           C
ATOM   4294  C   LEU A 264      89.403  60.914  82.960  1.00  0.00           C
ATOM   4295  O   LEU A 264      90.044  61.663  83.700  1.00  0.00           O
ATOM   4296  N   TRP A 265      89.883  59.764  82.470  1.00  0.00           N
ATOM   4298  CA  TRP A 265      91.143  59.133  82.780  1.00  0.00           C
ATOM   4300  CB  TRP A 265      91.082  58.043  83.870  1.00  0.00           C
ATOM   4303  CG  TRP A 265      90.784  58.554  85.240  1.00  0.00           C
ATOM   4304  CD1 TRP A 265      89.604  59.114  85.640  1.00  0.00           C
ATOM   4306  NE1 TRP A 265      89.692  59.454  86.960  1.00  0.00           N
ATOM   4308  CE2 TRP A 265      90.882  59.063  87.460  1.00  0.00           C
ATOM   4309  CD2 TRP A 265      91.614  58.484  86.400  1.00  0.00           C
ATOM   4310  CE3 TRP A 265      92.873  57.944  86.650  1.00  0.00           C
ATOM   4312  CZ3 TRP A 265      93.363  57.973  87.960  1.00  0.00           C
ATOM   4314  CZ2 TRP A 265      91.383  59.133  88.740  1.00  0.00           C
ATOM   4316  CH2 TRP A 265      92.623  58.554  88.980  1.00  0.00           C
ATOM   4318  C   TRP A 265      91.474  58.433  81.500  1.00  0.00           C
ATOM   4319  O   TRP A 265      90.583  58.293  80.660  1.00  0.00           O
ATOM   4320  N   GLY A 266      92.714  57.953  81.310  1.00  0.00           N
ATOM   4322  CA  GLY A 266      93.043  57.174  80.120  1.00  0.00           C
ATOM   4325  C   GLY A 266      93.253  55.743  80.440  1.00  0.00           C
ATOM   4326  O   GLY A 266      93.372  55.343  81.590  1.00  0.00           O
ATOM   4327  N   GLN A 267      93.324  54.914  79.380  1.00  0.00           N
ATOM   4329  CA  GLN A 267      93.512  53.493  79.530  1.00  0.00           C
ATOM   4331  CB  GLN A 267      92.174  52.703  79.510  1.00  0.00           C
ATOM   4334  CG  GLN A 267      91.493  52.664  80.910  1.00  0.00           C
ATOM   4337  CD  GLN A 267      90.143  51.934  80.890  1.00  0.00           C
ATOM   4338  OE1 GLN A 267      89.923  50.993  80.130  1.00  0.00           O
ATOM   4339  NE2 GLN A 267      89.184  52.394  81.730  1.00  0.00           N
ATOM   4342  C   GLN A 267      94.564  52.944  78.580  1.00  0.00           C
ATOM   4343  O   GLN A 267      94.574  53.204  77.380  1.00  0.00           O
ATOM   4344  N   VAL A 268      95.464  52.113  79.130  1.00  0.00           N
ATOM   4346  CA  VAL A 268      96.464  51.344  78.410  1.00  0.00           C
ATOM   4348  CB  VAL A 268      97.514  50.814  79.370  1.00  0.00           C
ATOM   4350  CG1 VAL A 268      98.314  52.014  79.890  1.00  0.00           C
ATOM   4354  CG2 VAL A 268      96.873  50.014  80.530  1.00  0.00           C
ATOM   4358  C   VAL A 268      95.872  50.124  77.760  1.00  0.00           C
ATOM   4359  O   VAL A 268      96.523  49.363  77.040  1.00  0.00           O
ATOM   4360  N   HIS A 269      94.594  49.883  78.070  1.00  0.00           N
ATOM   4362  CA  HIS A 269      93.843  48.774  77.570  1.00  0.00           C
ATOM   4364  CB  HIS A 269      92.593  48.554  78.450  1.00  0.00           C
ATOM   4367  ND1 HIS A 269      92.153  47.334  80.600  1.00  0.00           N
ATOM   4368  CG  HIS A 269      92.803  47.404  79.380  1.00  0.00           C
ATOM   4369  CE1 HIS A 269      92.342  46.094  81.000  1.00  0.00           C
ATOM   4371  NE2 HIS A 269      93.104  45.383  80.130  1.00  0.00           N
ATOM   4373  CD2 HIS A 269      93.414  46.234  79.100  1.00  0.00           C
ATOM   4375  C   HIS A 269      93.442  48.953  76.130  1.00  0.00           C
ATOM   4376  O   HIS A 269      93.104  47.973  75.480  1.00  0.00           O
ATOM   4377  N   ASP A 270      93.442  50.194  75.600  1.00  0.00           N
ATOM   4379  CA  ASP A 270      92.882  50.574  74.310  1.00  0.00           C
ATOM   4381  CB  ASP A 270      93.424  49.774  73.070  1.00  0.00           C
ATOM   4384  CG  ASP A 270      94.643  50.403  72.450  1.00  0.00           C
ATOM   4385  OD1 ASP A 270      95.143  51.424  72.980  1.00  0.00           O
ATOM   4386  OD2 ASP A 270      95.123  49.904  71.400  1.00  0.00           O
ATOM   4387  C   ASP A 270      91.364  50.624  74.380  1.00  0.00           C
ATOM   4388  O   ASP A 270      90.732  51.674  74.250  1.00  0.00           O
ATOM   4389  N   GLU A 271      90.732  49.464  74.620  1.00  0.00           N
ATOM   4391  CA  GLU A 271      89.314  49.324  74.530  1.00  0.00           C
ATOM   4393  CB  GLU A 271      88.873  49.124  73.060  1.00  0.00           C
ATOM   4396  CG  GLU A 271      87.553  49.834  72.750  1.00  0.00           C
ATOM   4399  CD  GLU A 271      86.784  49.153  71.630  1.00  0.00           C
ATOM   4400  OE1 GLU A 271      87.202  49.083  70.460  1.00  0.00           O
ATOM   4401  OE2 GLU A 271      85.693  48.644  71.990  1.00  0.00           O
ATOM   4402  C   GLU A 271      88.843  48.163  75.400  1.00  0.00           C
ATOM   4403  O   GLU A 271      89.622  47.574  76.160  1.00  0.00           O
ATOM   4404  N   LYS A 272      87.523  47.883  75.310  1.00  0.00           N
ATOM   4406  CA  LYS A 272      86.772  46.773  75.870  1.00  0.00           C
ATOM   4408  CB  LYS A 272      87.514  45.403  75.880  1.00  0.00           C
ATOM   4411  CG  LYS A 272      86.533  44.264  76.180  1.00  0.00           C
ATOM   4414  CD  LYS A 272      86.523  43.113  75.170  1.00  0.00           C
ATOM   4417  CE  LYS A 272      87.783  42.284  75.140  1.00  0.00           C
ATOM   4420  NZ  LYS A 272      87.703  41.234  74.110  1.00  0.00           N
ATOM   4424  C   LYS A 272      86.104  47.123  77.190  1.00  0.00           C
ATOM   4425  O   LYS A 272      85.793  46.284  78.020  1.00  0.00           O
ATOM   4426  N   ALA A 273      85.802  48.404  77.410  1.00  0.00           N
ATOM   4428  CA  ALA A 273      85.003  48.774  78.540  1.00  0.00           C
ATOM   4430  CB  ALA A 273      85.882  48.904  79.790  1.00  0.00           C
ATOM   4434  C   ALA A 273      84.324  50.094  78.290  1.00  0.00           C
ATOM   4435  O   ALA A 273      84.974  51.124  78.130  1.00  0.00           O
ATOM   4436  N   PHE A 274      82.983  50.154  78.400  1.00  0.00           N
ATOM   4438  CA  PHE A 274      82.374  51.374  78.870  1.00  0.00           C
ATOM   4440  CB  PHE A 274      81.124  51.884  78.090  1.00  0.00           C
ATOM   4443  CG  PHE A 274      80.123  50.854  77.620  1.00  0.00           C
ATOM   4444  CD1 PHE A 274      79.623  49.823  78.440  1.00  0.00           C
ATOM   4446  CE1 PHE A 274      78.632  48.953  77.970  1.00  0.00           C
ATOM   4448  CZ  PHE A 274      78.124  49.114  76.680  1.00  0.00           C
ATOM   4450  CD2 PHE A 274      79.583  51.003  76.330  1.00  0.00           C
ATOM   4452  CE2 PHE A 274      78.574  50.154  75.870  1.00  0.00           C
ATOM   4454  C   PHE A 274      82.262  51.383  80.390  1.00  0.00           C
ATOM   4455  O   PHE A 274      81.353  50.814  80.990  1.00  0.00           O
ATOM   4456  N   TYR A 275      83.232  52.034  81.070  1.00  0.00           N
ATOM   4458  CA  TYR A 275      83.074  52.193  82.500  1.00  0.00           C
ATOM   4460  CB  TYR A 275      83.393  50.873  83.270  1.00  0.00           C
ATOM   4463  CG  TYR A 275      82.574  50.764  84.540  1.00  0.00           C
ATOM   4464  CD1 TYR A 275      81.903  51.863  85.110  1.00  0.00           C
ATOM   4466  CE1 TYR A 275      81.012  51.694  86.160  1.00  0.00           C
ATOM   4468  CZ  TYR A 275      80.854  50.444  86.740  1.00  0.00           C
ATOM   4469  OH  TYR A 275      79.904  50.364  87.770  1.00  0.00           O
ATOM   4471  CD2 TYR A 275      82.363  49.493  85.120  1.00  0.00           C
ATOM   4473  CE2 TYR A 275      81.523  49.333  86.230  1.00  0.00           C
ATOM   4475  C   TYR A 275      83.943  53.344  83.010  1.00  0.00           C
ATOM   4476  O   TYR A 275      84.772  53.204  83.900  1.00  0.00           O
ATOM   4477  N   SER A 276      83.694  54.553  82.520  1.00  0.00           N
ATOM   4479  CA  SER A 276      84.033  55.743  83.260  1.00  0.00           C
ATOM   4481  CB  SER A 276      84.272  57.004  82.410  1.00  0.00           C
ATOM   4484  OG  SER A 276      83.243  57.274  81.470  1.00  0.00           O
ATOM   4486  C   SER A 276      82.903  56.024  84.190  1.00  0.00           C
ATOM   4487  O   SER A 276      81.763  56.164  83.760  1.00  0.00           O
ATOM   4488  N   MET A 277      83.183  56.084  85.500  1.00  0.00           N
ATOM   4490  CA  MET A 277      82.113  56.203  86.450  1.00  0.00           C
ATOM   4492  CB  MET A 277      81.973  55.044  87.450  1.00  0.00           C
ATOM   4495  CG  MET A 277      83.243  54.473  88.090  1.00  0.00           C
ATOM   4498  SD  MET A 277      82.943  52.864  88.900  1.00  0.00           S
ATOM   4499  CE  MET A 277      81.203  52.934  89.410  1.00  0.00           C
ATOM   4503  C   MET A 277      81.912  57.563  87.030  1.00  0.00           C
ATOM   4504  O   MET A 277      82.833  58.324  87.310  1.00  0.00           O
ATOM   4505  N   GLY A 278      80.623  57.913  87.110  1.00  0.00           N
ATOM   4507  CA  GLY A 278      80.103  59.054  87.800  1.00  0.00           C
ATOM   4510  C   GLY A 278      79.083  58.554  88.740  1.00  0.00           C
ATOM   4511  O   GLY A 278      78.854  57.354  88.880  1.00  0.00           O
ATOM   4512  N   GLY A 279      78.424  59.493  89.430  1.00  0.00           N
ATOM   4514  CA  GLY A 279      77.434  59.133  90.420  1.00  0.00           C
ATOM   4517  C   GLY A 279      76.202  58.614  89.750  1.00  0.00           C
ATOM   4518  O   GLY A 279      75.624  59.264  88.890  1.00  0.00           O
ATOM   4519  N   VAL A 280      75.743  57.434  90.150  1.00  0.00           N
ATOM   4521  CA  VAL A 280      74.453  56.924  89.720  1.00  0.00           C
ATOM   4523  CB  VAL A 280      74.523  55.723  88.790  1.00  0.00           C
ATOM   4525  CG1 VAL A 280      75.143  56.214  87.460  1.00  0.00           C
ATOM   4529  CG2 VAL A 280      75.343  54.564  89.370  1.00  0.00           C
ATOM   4533  C   VAL A 280      73.644  56.734  90.980  1.00  0.00           C
ATOM   4534  O   VAL A 280      73.224  55.653  91.390  1.00  0.00           O
ATOM   4535  N   SER A 281      73.473  57.843  91.700  1.00  0.00           N
ATOM   4537  CA  SER A 281      72.813  57.913  92.990  1.00  0.00           C
ATOM   4539  CB  SER A 281      72.653  59.363  93.490  1.00  0.00           C
ATOM   4542  OG  SER A 281      73.894  59.834  94.010  1.00  0.00           O
ATOM   4544  C   SER A 281      71.434  57.323  93.020  1.00  0.00           C
ATOM   4545  O   SER A 281      70.493  57.843  92.450  1.00  0.00           O
ATOM   4546  N   GLY A 282      71.232  56.243  93.810  1.00  0.00           N
ATOM   4548  CA  GLY A 282      69.912  55.653  93.920  1.00  0.00           C
ATOM   4551  C   GLY A 282      69.004  56.474  94.800  1.00  0.00           C
ATOM   4552  O   GLY A 282      67.904  56.044  95.130  1.00  0.00           O
ATOM   4553  N   HIS A 283      69.474  57.654  95.240  1.00  0.00           N
ATOM   4555  CA  HIS A 283      68.702  58.563  96.030  1.00  0.00           C
ATOM   4557  CB  HIS A 283      69.522  59.044  97.240  1.00  0.00           C
ATOM   4560  ND1 HIS A 283      71.794  59.844  96.690  1.00  0.00           N
ATOM   4561  CG  HIS A 283      70.512  60.174  97.070  1.00  0.00           C
ATOM   4562  CE1 HIS A 283      72.482  60.964  96.810  1.00  0.00           C
ATOM   4564  NE2 HIS A 283      71.733  61.973  97.300  1.00  0.00           N
ATOM   4566  CD2 HIS A 283      70.452  61.464  97.480  1.00  0.00           C
ATOM   4568  C   HIS A 283      68.272  59.834  95.380  1.00  0.00           C
ATOM   4569  O   HIS A 283      67.404  60.484  95.970  1.00  0.00           O
ATOM   4570  N   ALA A 284      68.882  60.194  94.240  1.00  0.00           N
ATOM   4572  CA  ALA A 284      68.894  61.544  93.710  1.00  0.00           C
ATOM   4574  CB  ALA A 284      69.233  62.653  94.740  1.00  0.00           C
ATOM   4578  C   ALA A 284      69.763  61.644  92.460  1.00  0.00           C
ATOM   4579  O   ALA A 284      70.522  62.594  92.270  1.00  0.00           O
ATOM   4580  N   GLY A 285      69.684  60.613  91.570  1.00  0.00           N
ATOM   4582  CA  GLY A 285      70.333  60.634  90.260  1.00  0.00           C
ATOM   4585  C   GLY A 285      69.534  60.273  89.010  1.00  0.00           C
ATOM   4586  O   GLY A 285      70.132  60.343  87.950  1.00  0.00           O
ATOM   4587  N   LEU A 286      68.243  59.844  89.060  1.00  0.00           N
ATOM   4589  CA  LEU A 286      67.452  59.444  87.890  1.00  0.00           C
ATOM   4591  CB  LEU A 286      66.504  58.214  88.100  1.00  0.00           C
ATOM   4594  CG  LEU A 286      67.174  56.843  88.250  1.00  0.00           C
ATOM   4596  CD1 LEU A 286      66.104  55.754  88.360  1.00  0.00           C
ATOM   4600  CD2 LEU A 286      68.044  56.514  87.050  1.00  0.00           C
ATOM   4604  C   LEU A 286      66.583  60.523  87.250  1.00  0.00           C
ATOM   4605  O   LEU A 286      66.302  61.604  87.750  1.00  0.00           O
ATOM   4606  N   PHE A 287      66.123  60.224  86.020  1.00  0.00           N
ATOM   4608  CA  PHE A 287      65.473  61.144  85.130  1.00  0.00           C
ATOM   4610  CB  PHE A 287      66.593  61.694  84.190  1.00  0.00           C
ATOM   4613  CG  PHE A 287      67.452  62.653  84.970  1.00  0.00           C
ATOM   4614  CD1 PHE A 287      67.063  63.993  85.040  1.00  0.00           C
ATOM   4616  CE1 PHE A 287      67.732  64.873  85.900  1.00  0.00           C
ATOM   4618  CZ  PHE A 287      68.794  64.434  86.680  1.00  0.00           C
ATOM   4620  CD2 PHE A 287      68.592  62.243  85.680  1.00  0.00           C
ATOM   4622  CE2 PHE A 287      69.254  63.124  86.550  1.00  0.00           C
ATOM   4624  C   PHE A 287      64.382  60.343  84.390  1.00  0.00           C
ATOM   4625  O   PHE A 287      64.654  59.203  84.050  1.00  0.00           O
ATOM   4626  N   SER A 288      63.132  60.834  84.150  1.00  0.00           N
ATOM   4628  CA  SER A 288      62.084  60.114  83.370  1.00  0.00           C
ATOM   4630  CB  SER A 288      61.523  58.813  84.030  1.00  0.00           C
ATOM   4633  OG  SER A 288      60.553  58.964  85.070  1.00  0.00           O
ATOM   4635  C   SER A 288      60.904  61.014  82.920  1.00  0.00           C
ATOM   4636  O   SER A 288      60.863  62.204  83.240  1.00  0.00           O
ATOM   4637  N   ASN A 289      59.944  60.504  82.110  1.00  0.00           N
ATOM   4639  CA  ASN A 289      58.802  61.243  81.520  1.00  0.00           C
ATOM   4641  CB  ASN A 289      58.592  60.904  80.020  1.00  0.00           C
ATOM   4644  CG  ASN A 289      59.874  61.044  79.200  1.00  0.00           C
ATOM   4645  OD1 ASN A 289      60.663  61.954  79.410  1.00  0.00           O
ATOM   4646  ND2 ASN A 289      60.034  60.133  78.210  1.00  0.00           N
ATOM   4649  C   ASN A 289      57.453  60.904  82.170  1.00  0.00           C
ATOM   4650  O   ASN A 289      57.424  60.214  83.170  1.00  0.00           O
ATOM   4651  N   THR A 290      56.273  61.333  81.650  1.00  0.00           N
ATOM   4653  CA  THR A 290      54.953  61.003  82.240  1.00  0.00           C
ATOM   4655  CB  THR A 290      53.792  61.804  81.640  1.00  0.00           C
ATOM   4657  OG1 THR A 290      53.824  63.144  82.080  1.00  0.00           O
ATOM   4659  CG2 THR A 290      52.362  61.313  82.030  1.00  0.00           C
ATOM   4663  C   THR A 290      54.514  59.594  82.030  1.00  0.00           C
ATOM   4664  O   THR A 290      54.244  58.824  82.950  1.00  0.00           O
ATOM   4665  N   GLY A 291      54.363  59.214  80.750  1.00  0.00           N
ATOM   4667  CA  GLY A 291      53.743  57.953  80.370  1.00  0.00           C
ATOM   4670  C   GLY A 291      54.644  56.854  80.730  1.00  0.00           C
ATOM   4671  O   GLY A 291      54.202  55.754  81.040  1.00  0.00           O
ATOM   4672  N   ASP A 292      55.933  57.193  80.770  1.00  0.00           N
ATOM   4674  CA  ASP A 292      56.973  56.523  81.470  1.00  0.00           C
ATOM   4676  CB  ASP A 292      58.174  57.474  81.620  1.00  0.00           C
ATOM   4679  CG  ASP A 292      59.072  57.604  80.410  1.00  0.00           C
ATOM   4680  OD1 ASP A 292      58.654  57.394  79.250  1.00  0.00           O
ATOM   4681  OD2 ASP A 292      60.192  58.134  80.650  1.00  0.00           O
ATOM   4682  C   ASP A 292      56.614  55.873  82.830  1.00  0.00           C
ATOM   4683  O   ASP A 292      56.394  54.664  82.970  1.00  0.00           O
ATOM   4684  N   ILE A 293      56.544  56.663  83.910  1.00  0.00           N
ATOM   4686  CA  ILE A 293      56.523  56.304  85.340  1.00  0.00           C
ATOM   4688  CB  ILE A 293      56.084  57.594  86.000  1.00  0.00           C
ATOM   4690  CG2 ILE A 293      55.583  57.554  87.430  1.00  0.00           C
ATOM   4694  CG1 ILE A 293      56.924  58.844  85.770  1.00  0.00           C
ATOM   4697  CD  ILE A 293      55.924  60.004  85.660  1.00  0.00           C
ATOM   4701  C   ILE A 293      55.494  55.234  85.690  1.00  0.00           C
ATOM   4702  O   ILE A 293      55.564  54.424  86.620  1.00  0.00           O
ATOM   4703  N   ALA A 294      54.483  55.284  84.850  1.00  0.00           N
ATOM   4705  CA  ALA A 294      53.214  54.704  84.810  1.00  0.00           C
ATOM   4707  CB  ALA A 294      52.653  55.254  83.520  1.00  0.00           C
ATOM   4711  C   ALA A 294      53.153  53.223  84.890  1.00  0.00           C
ATOM   4712  O   ALA A 294      52.374  52.703  85.690  1.00  0.00           O
ATOM   4713  N   VAL A 295      54.002  52.514  84.150  1.00  0.00           N
ATOM   4715  CA  VAL A 295      54.072  51.084  84.280  1.00  0.00           C
ATOM   4717  CB  VAL A 295      54.904  50.473  83.200  1.00  0.00           C
ATOM   4719  CG1 VAL A 295      56.394  50.354  83.510  1.00  0.00           C
ATOM   4723  CG2 VAL A 295      54.324  49.124  82.810  1.00  0.00           C
ATOM   4727  C   VAL A 295      54.644  50.653  85.600  1.00  0.00           C
ATOM   4728  O   VAL A 295      54.354  49.594  86.110  1.00  0.00           O
ATOM   4729  N   LEU A 296      55.522  51.474  86.190  1.00  0.00           N
ATOM   4731  CA  LEU A 296      56.372  50.984  87.250  1.00  0.00           C
ATOM   4733  CB  LEU A 296      57.604  51.924  87.220  1.00  0.00           C
ATOM   4736  CG  LEU A 296      58.802  51.493  88.060  1.00  0.00           C
ATOM   4738  CD1 LEU A 296      58.854  52.313  89.340  1.00  0.00           C
ATOM   4742  CD2 LEU A 296      58.862  49.974  88.320  1.00  0.00           C
ATOM   4746  C   LEU A 296      55.583  51.014  88.540  1.00  0.00           C
ATOM   4747  O   LEU A 296      55.644  50.144  89.410  1.00  0.00           O
ATOM   4748  N   MET A 297      54.693  51.993  88.570  1.00  0.00           N
ATOM   4750  CA  MET A 297      53.654  52.193  89.510  1.00  0.00           C
ATOM   4752  CB  MET A 297      53.394  53.694  89.370  1.00  0.00           C
ATOM   4755  CG  MET A 297      54.553  54.564  89.880  1.00  0.00           C
ATOM   4758  SD  MET A 297      54.654  54.644  91.670  1.00  0.00           S
ATOM   4759  CE  MET A 297      52.924  55.014  92.120  1.00  0.00           C
ATOM   4763  C   MET A 297      52.362  51.414  89.260  1.00  0.00           C
ATOM   4764  O   MET A 297      51.702  50.964  90.200  1.00  0.00           O
ATOM   4765  N   GLN A 298      51.983  51.164  87.990  1.00  0.00           N
ATOM   4767  CA  GLN A 298      50.993  50.174  87.620  1.00  0.00           C
ATOM   4769  CB  GLN A 298      50.743  50.254  86.100  1.00  0.00           C
ATOM   4772  CG  GLN A 298      49.834  49.194  85.440  1.00  0.00           C
ATOM   4775  CD  GLN A 298      48.404  49.184  86.000  1.00  0.00           C
ATOM   4776  OE1 GLN A 298      48.163  48.934  87.180  1.00  0.00           O
ATOM   4777  NE2 GLN A 298      47.412  49.454  85.120  1.00  0.00           N
ATOM   4780  C   GLN A 298      51.394  48.774  88.020  1.00  0.00           C
ATOM   4781  O   GLN A 298      50.653  48.074  88.700  1.00  0.00           O
ATOM   4782  N   THR A 299      52.644  48.363  87.710  1.00  0.00           N
ATOM   4784  CA  THR A 299      53.272  47.104  88.070  1.00  0.00           C
ATOM   4786  CB  THR A 299      54.722  46.983  87.610  1.00  0.00           C
ATOM   4788  OG1 THR A 299      54.804  46.944  86.190  1.00  0.00           O
ATOM   4790  CG2 THR A 299      55.313  45.644  88.030  1.00  0.00           C
ATOM   4794  C   THR A 299      53.243  46.884  89.560  1.00  0.00           C
ATOM   4795  O   THR A 299      52.903  45.824  90.080  1.00  0.00           O
ATOM   4796  N   MET A 300      53.554  47.924  90.340  1.00  0.00           N
ATOM   4798  CA  MET A 300      53.382  47.874  91.770  1.00  0.00           C
ATOM   4800  CB  MET A 300      54.054  49.104  92.380  1.00  0.00           C
ATOM   4803  CG  MET A 300      54.233  48.984  93.910  1.00  0.00           C
ATOM   4806  SD  MET A 300      55.894  48.424  94.410  1.00  0.00           S
ATOM   4807  CE  MET A 300      56.222  47.064  93.260  1.00  0.00           C
ATOM   4811  C   MET A 300      51.944  47.743  92.270  1.00  0.00           C
ATOM   4812  O   MET A 300      51.663  47.024  93.220  1.00  0.00           O
ATOM   4813  N   LEU A 301      50.972  48.443  91.630  1.00  0.00           N
ATOM   4815  CA  LEU A 301      49.553  48.254  91.910  1.00  0.00           C
ATOM   4817  CB  LEU A 301      48.674  49.234  91.090  1.00  0.00           C
ATOM   4820  CG  LEU A 301      47.144  49.074  91.270  1.00  0.00           C
ATOM   4822  CD1 LEU A 301      46.624  49.693  92.560  1.00  0.00           C
ATOM   4826  CD2 LEU A 301      46.403  49.683  90.090  1.00  0.00           C
ATOM   4830  C   LEU A 301      49.072  46.833  91.650  1.00  0.00           C
ATOM   4831  O   LEU A 301      48.373  46.243  92.470  1.00  0.00           O
ATOM   4832  N   ASN A 302      49.464  46.214  90.520  1.00  0.00           N
ATOM   4834  CA  ASN A 302      48.903  44.944  90.080  1.00  0.00           C
ATOM   4836  CB  ASN A 302      48.584  44.914  88.560  1.00  0.00           C
ATOM   4839  CG  ASN A 302      49.772  45.313  87.700  1.00  0.00           C
ATOM   4840  OD1 ASN A 302      50.912  45.203  88.130  1.00  0.00           O
ATOM   4841  ND2 ASN A 302      49.504  45.873  86.490  1.00  0.00           N
ATOM   4844  C   ASN A 302      49.763  43.774  90.540  1.00  0.00           C
ATOM   4845  O   ASN A 302      49.632  42.644  90.080  1.00  0.00           O
ATOM   4846  N   GLY A 303      50.593  44.004  91.580  1.00  0.00           N
ATOM   4848  CA  GLY A 303      51.154  42.953  92.420  1.00  0.00           C
ATOM   4851  C   GLY A 303      52.563  42.604  92.070  1.00  0.00           C
ATOM   4852  O   GLY A 303      53.074  41.583  92.510  1.00  0.00           O
ATOM   4853  N   GLY A 304      53.243  43.443  91.290  1.00  0.00           N
ATOM   4855  CA  GLY A 304      54.592  43.194  90.810  1.00  0.00           C
ATOM   4858  C   GLY A 304      54.613  42.604  89.440  1.00  0.00           C
ATOM   4859  O   GLY A 304      55.604  41.964  89.060  1.00  0.00           O
ATOM   4860  N   GLY A 305      53.542  42.794  88.640  1.00  0.00           N
ATOM   4862  CA  GLY A 305      53.513  42.264  87.280  1.00  0.00           C
ATOM   4865  C   GLY A 305      52.692  43.004  86.280  1.00  0.00           C
ATOM   4866  O   GLY A 305      51.484  43.134  86.380  1.00  0.00           O
ATOM   4867  N   TYR A 306      53.354  43.394  85.180  1.00  0.00           N
ATOM   4869  CA  TYR A 306      52.734  44.063  84.060  1.00  0.00           C
ATOM   4871  CB  TYR A 306      53.293  45.504  83.950  1.00  0.00           C
ATOM   4874  CG  TYR A 306      52.874  46.214  82.700  1.00  0.00           C
ATOM   4875  CD1 TYR A 306      51.684  46.944  82.700  1.00  0.00           C
ATOM   4877  CE1 TYR A 306      51.313  47.674  81.560  1.00  0.00           C
ATOM   4879  CZ  TYR A 306      52.144  47.703  80.440  1.00  0.00           C
ATOM   4880  OH  TYR A 306      51.824  48.563  79.380  1.00  0.00           O
ATOM   4882  CD2 TYR A 306      53.684  46.203  81.540  1.00  0.00           C
ATOM   4884  CE2 TYR A 306      53.313  46.944  80.410  1.00  0.00           C
ATOM   4886  C   TYR A 306      52.944  43.293  82.770  1.00  0.00           C
ATOM   4887  O   TYR A 306      54.034  42.773  82.510  1.00  0.00           O
ATOM   4888  N   GLY A 307      51.903  43.233  81.910  1.00  0.00           N
ATOM   4890  CA  GLY A 307      52.014  42.743  80.540  1.00  0.00           C
ATOM   4893  C   GLY A 307      52.514  41.333  80.440  1.00  0.00           C
ATOM   4894  O   GLY A 307      53.334  41.014  79.590  1.00  0.00           O
ATOM   4895  N   ASP A 308      52.084  40.494  81.400  1.00  0.00           N
ATOM   4897  CA  ASP A 308      52.464  39.104  81.570  1.00  0.00           C
ATOM   4899  CB  ASP A 308      52.022  38.264  80.330  1.00  0.00           C
ATOM   4902  CG  ASP A 308      50.504  38.264  80.190  1.00  0.00           C
ATOM   4903  OD1 ASP A 308      49.784  38.474  81.210  1.00  0.00           O
ATOM   4904  OD2 ASP A 308      49.993  37.924  79.100  1.00  0.00           O
ATOM   4905  C   ASP A 308      53.914  38.894  82.060  1.00  0.00           C
ATOM   4906  O   ASP A 308      54.382  37.773  82.240  1.00  0.00           O
ATOM   4907  N   VAL A 309      54.644  39.974  82.420  1.00  0.00           N
ATOM   4909  CA  VAL A 309      56.013  39.904  82.890  1.00  0.00           C
ATOM   4911  CB  VAL A 309      56.952  40.884  82.200  1.00  0.00           C
ATOM   4913  CG1 VAL A 309      58.412  40.564  82.600  1.00  0.00           C
ATOM   4917  CG2 VAL A 309      56.784  40.733  80.690  1.00  0.00           C
ATOM   4921  C   VAL A 309      56.013  40.214  84.360  1.00  0.00           C
ATOM   4922  O   VAL A 309      55.604  41.294  84.800  1.00  0.00           O
ATOM   4923  N   GLN A 310      56.414  39.244  85.190  1.00  0.00           N
ATOM   4925  CA  GLN A 310      56.493  39.454  86.600  1.00  0.00           C
ATOM   4927  CB  GLN A 310      56.222  38.153  87.380  1.00  0.00           C
ATOM   4930  CG  GLN A 310      56.354  38.293  88.910  1.00  0.00           C
ATOM   4933  CD  GLN A 310      56.063  36.964  89.590  1.00  0.00           C
ATOM   4934  OE1 GLN A 310      56.104  35.904  88.970  1.00  0.00           O
ATOM   4935  NE2 GLN A 310      55.854  36.993  90.920  1.00  0.00           N
ATOM   4938  C   GLN A 310      57.864  39.964  86.920  1.00  0.00           C
ATOM   4939  O   GLN A 310      58.872  39.464  86.430  1.00  0.00           O
ATOM   4940  N   LEU A 311      57.934  40.964  87.800  1.00  0.00           N
ATOM   4942  CA  LEU A 311      59.184  41.484  88.290  1.00  0.00           C
ATOM   4944  CB  LEU A 311      59.153  43.014  88.290  1.00  0.00           C
ATOM   4947  CG  LEU A 311      58.612  43.664  87.020  1.00  0.00           C
ATOM   4949  CD1 LEU A 311      58.773  45.184  87.220  1.00  0.00           C
ATOM   4953  CD2 LEU A 311      59.293  43.104  85.750  1.00  0.00           C
ATOM   4957  C   LEU A 311      59.354  41.003  89.700  1.00  0.00           C
ATOM   4958  O   LEU A 311      60.394  40.453  90.050  1.00  0.00           O
ATOM   4959  N   PHE A 312      58.293  41.133  90.520  1.00  0.00           N
ATOM   4961  CA  PHE A 312      58.342  40.863  91.940  1.00  0.00           C
ATOM   4963  CB  PHE A 312      58.404  42.183  92.780  1.00  0.00           C
ATOM   4966  CG  PHE A 312      59.452  43.113  92.230  1.00  0.00           C
ATOM   4967  CD1 PHE A 312      59.083  44.203  91.430  1.00  0.00           C
ATOM   4969  CE1 PHE A 312      60.074  44.964  90.780  1.00  0.00           C
ATOM   4971  CZ  PHE A 312      61.414  44.654  90.960  1.00  0.00           C
ATOM   4973  CD2 PHE A 312      60.813  42.874  92.490  1.00  0.00           C
ATOM   4975  CE2 PHE A 312      61.784  43.654  91.860  1.00  0.00           C
ATOM   4977  C   PHE A 312      57.063  40.114  92.260  1.00  0.00           C
ATOM   4978  O   PHE A 312      56.092  40.164  91.520  1.00  0.00           O
ATOM   4979  N   ASN A 313      57.014  39.354  93.360  1.00  0.00           N
ATOM   4981  CA  ASN A 313      55.803  38.664  93.760  1.00  0.00           C
ATOM   4983  CB  ASN A 313      56.112  37.273  94.390  1.00  0.00           C
ATOM   4986  CG  ASN A 313      57.232  37.234  95.430  1.00  0.00           C
ATOM   4987  OD1 ASN A 313      58.183  38.014  95.450  1.00  0.00           O
ATOM   4988  ND2 ASN A 313      57.132  36.254  96.360  1.00  0.00           N
ATOM   4991  C   ASN A 313      54.842  39.504  94.590  1.00  0.00           C
ATOM   4992  O   ASN A 313      55.203  40.473  95.260  1.00  0.00           O
ATOM   4993  N   ALA A 314      53.534  39.144  94.570  1.00  0.00           N
ATOM   4995  CA  ALA A 314      52.482  39.874  95.260  1.00  0.00           C
ATOM   4997  CB  ALA A 314      51.133  39.163  95.070  1.00  0.00           C
ATOM   5001  C   ALA A 314      52.692  40.054  96.750  1.00  0.00           C
ATOM   5002  O   ALA A 314      52.504  41.144  97.290  1.00  0.00           O
ATOM   5003  N   GLU A 315      53.113  38.993  97.480  1.00  0.00           N
ATOM   5005  CA  GLU A 315      53.452  39.093  98.890  1.00  0.00           C
ATOM   5007  CB  GLU A 315      53.764  37.703  99.510  1.00  0.00           C
ATOM   5010  CG  GLU A 315      55.063  37.034  99.010  1.00  0.00           C
ATOM   5013  CD  GLU A 315      55.343  35.694  99.700  1.00  0.00           C
ATOM   5014  OE1 GLU A 315      54.493  34.784  99.600  1.00  0.00           O
ATOM   5015  OE2 GLU A 315      56.442  35.554 100.280  1.00  0.00           O
ATOM   5016  C   GLU A 315      54.604  40.044  99.160  1.00  0.00           C
ATOM   5017  O   GLU A 315      54.522  40.834 100.090  1.00  0.00           O
ATOM   5018  N   THR A 316      55.663  40.024  98.320  1.00  0.00           N
ATOM   5020  CA  THR A 316      56.843  40.884  98.450  1.00  0.00           C
ATOM   5022  CB  THR A 316      58.014  40.464  97.540  1.00  0.00           C
ATOM   5024  OG1 THR A 316      59.264  40.604  98.180  1.00  0.00           O
ATOM   5026  CG2 THR A 316      58.163  41.203  96.210  1.00  0.00           C
ATOM   5030  C   THR A 316      56.442  42.334  98.320  1.00  0.00           C
ATOM   5031  O   THR A 316      56.733  43.134  99.190  1.00  0.00           O
ATOM   5032  N   VAL A 317      55.604  42.694  97.310  1.00  0.00           N
ATOM   5034  CA  VAL A 317      55.042  44.034  97.240  1.00  0.00           C
ATOM   5036  CB  VAL A 317      54.314  44.424  95.940  1.00  0.00           C
ATOM   5038  CG1 VAL A 317      52.964  43.734  95.700  1.00  0.00           C
ATOM   5042  CG2 VAL A 317      54.054  45.943  95.950  1.00  0.00           C
ATOM   5046  C   VAL A 317      54.233  44.374  98.480  1.00  0.00           C
ATOM   5047  O   VAL A 317      54.394  45.453  99.040  1.00  0.00           O
ATOM   5048  N   LYS A 318      53.433  43.433  99.030  1.00  0.00           N
ATOM   5050  CA  LYS A 318      52.674  43.654 100.250  1.00  0.00           C
ATOM   5052  CB  LYS A 318      51.563  42.604 100.510  1.00  0.00           C
ATOM   5055  CG  LYS A 318      50.413  42.544  99.470  1.00  0.00           C
ATOM   5058  CD  LYS A 318      49.904  43.914  98.980  1.00  0.00           C
ATOM   5061  CE  LYS A 318      48.612  43.864  98.130  1.00  0.00           C
ATOM   5064  NZ  LYS A 318      48.813  43.083  96.900  1.00  0.00           N
ATOM   5068  C   LYS A 318      53.513  43.824 101.530  1.00  0.00           C
ATOM   5069  O   LYS A 318      53.074  44.374 102.530  1.00  0.00           O
ATOM   5070  N   MET A 319      54.772  43.384 101.510  1.00  0.00           N
ATOM   5072  CA  MET A 319      55.723  43.644 102.580  1.00  0.00           C
ATOM   5074  CB  MET A 319      56.764  42.493 102.650  1.00  0.00           C
ATOM   5077  CG  MET A 319      56.112  41.174 103.110  1.00  0.00           C
ATOM   5080  SD  MET A 319      57.132  39.674 102.990  1.00  0.00           S
ATOM   5081  CE  MET A 319      58.592  40.194 103.940  1.00  0.00           C
ATOM   5085  C   MET A 319      56.453  44.984 102.450  1.00  0.00           C
ATOM   5086  O   MET A 319      57.113  45.453 103.370  1.00  0.00           O
ATOM   5087  N   PHE A 320      56.372  45.663 101.290  1.00  0.00           N
ATOM   5089  CA  PHE A 320      57.092  46.903 101.070  1.00  0.00           C
ATOM   5091  CB  PHE A 320      57.633  46.934  99.610  1.00  0.00           C
ATOM   5094  CG  PHE A 320      58.503  45.743  99.330  1.00  0.00           C
ATOM   5095  CD1 PHE A 320      59.293  45.164 100.330  1.00  0.00           C
ATOM   5097  CE1 PHE A 320      60.094  44.054 100.070  1.00  0.00           C
ATOM   5099  CZ  PHE A 320      60.112  43.484  98.800  1.00  0.00           C
ATOM   5101  CD2 PHE A 320      58.534  45.164  98.050  1.00  0.00           C
ATOM   5103  CE2 PHE A 320      59.354  44.054  97.780  1.00  0.00           C
ATOM   5105  C   PHE A 320      56.184  48.083 101.340  1.00  0.00           C
ATOM   5106  O   PHE A 320      56.614  49.203 101.630  1.00  0.00           O
ATOM   5107  N   THR A 321      54.874  47.804 101.310  1.00  0.00           N
ATOM   5109  CA  THR A 321      53.773  48.743 101.280  1.00  0.00           C
ATOM   5111  CB  THR A 321      52.594  48.153 100.490  1.00  0.00           C
ATOM   5113  OG1 THR A 321      52.434  46.773 100.710  1.00  0.00           O
ATOM   5115  CG2 THR A 321      52.822  48.264  98.970  1.00  0.00           C
ATOM   5119  C   THR A 321      53.324  49.234 102.660  1.00  0.00           C
ATOM   5120  O   THR A 321      52.132  49.384 102.930  1.00  0.00           O
ATOM   5121  N   THR A 322      54.254  49.524 103.600  1.00  0.00           N
ATOM   5123  CA  THR A 322      53.883  49.683 105.020  1.00  0.00           C
ATOM   5125  CB  THR A 322      54.763  48.883 106.010  1.00  0.00           C
ATOM   5127  OG1 THR A 322      54.223  48.774 107.320  1.00  0.00           O
ATOM   5129  CG2 THR A 322      54.953  47.444 105.500  1.00  0.00           C
ATOM   5133  C   THR A 322      53.513  51.094 105.540  1.00  0.00           C
ATOM   5134  O   THR A 322      52.482  51.144 106.210  1.00  0.00           O
ATOM   5135  N   SER A 323      54.202  52.274 105.240  1.00  0.00           N
ATOM   5137  CA  SER A 323      53.792  53.664 105.640  1.00  0.00           C
ATOM   5139  CB  SER A 323      52.934  53.774 106.920  1.00  0.00           C
ATOM   5142  OG  SER A 323      51.544  53.503 106.720  1.00  0.00           O
ATOM   5144  C   SER A 323      54.722  54.904 105.550  1.00  0.00           C
ATOM   5145  O   SER A 323      55.882  54.753 105.190  1.00  0.00           O
ATOM   5146  N   SER A 324      54.202  56.174 105.800  1.00  0.00           N
ATOM   5148  CA  SER A 324      54.934  57.404 106.290  1.00  0.00           C
ATOM   5150  CB  SER A 324      56.143  57.894 105.430  1.00  0.00           C
ATOM   5153  OG  SER A 324      57.084  58.624 106.230  1.00  0.00           O
ATOM   5155  C   SER A 324      54.093  58.703 106.420  1.00  0.00           C
ATOM   5156  O   SER A 324      53.584  59.194 105.420  1.00  0.00           O
ATOM   5157  N   LYS A 325      54.014  59.314 107.640  1.00  0.00           N
ATOM   5159  CA  LYS A 325      53.624  60.674 108.060  1.00  0.00           C
ATOM   5161  CB  LYS A 325      52.913  61.663 107.090  1.00  0.00           C
ATOM   5164  CG  LYS A 325      53.064  63.163 107.460  1.00  0.00           C
ATOM   5167  CD  LYS A 325      52.304  64.074 106.490  1.00  0.00           C
ATOM   5170  CE  LYS A 325      52.504  65.584 106.700  1.00  0.00           C
ATOM   5173  NZ  LYS A 325      51.964  66.104 107.970  1.00  0.00           N
ATOM   5177  C   LYS A 325      52.973  60.593 109.440  1.00  0.00           C
ATOM   5178  O   LYS A 325      53.334  59.724 110.210  1.00  0.00           O
ATOM   5179  N   GLU A 326      52.074  61.514 109.850  1.00  0.00           N
ATOM   5181  CA  GLU A 326      51.514  61.493 111.200  1.00  0.00           C
ATOM   5183  CB  GLU A 326      50.702  62.794 111.510  1.00  0.00           C
ATOM   5186  CG  GLU A 326      51.624  63.942 112.060  1.00  0.00           C
ATOM   5189  CD  GLU A 326      50.952  65.264 112.450  1.00  0.00           C
ATOM   5190  OE1 GLU A 326      49.743  65.453 112.200  1.00  0.00           O
ATOM   5191  OE2 GLU A 326      51.694  66.174 112.930  1.00  0.00           O
ATOM   5192  C   GLU A 326      50.702  60.214 111.450  1.00  0.00           C
ATOM   5193  O   GLU A 326      50.873  59.483 112.420  1.00  0.00           O
ATOM   5194  N   ASP A 327      49.883  59.864 110.470  1.00  0.00           N
ATOM   5196  CA  ASP A 327      48.764  58.953 110.600  1.00  0.00           C
ATOM   5198  CB  ASP A 327      47.523  59.753 110.200  1.00  0.00           C
ATOM   5201  CG  ASP A 327      47.563  60.984 111.090  1.00  0.00           C
ATOM   5202  OD1 ASP A 327      47.464  60.793 112.320  1.00  0.00           O
ATOM   5203  OD2 ASP A 327      47.813  62.084 110.530  1.00  0.00           O
ATOM   5204  C   ASP A 327      49.093  57.714 109.780  1.00  0.00           C
ATOM   5205  O   ASP A 327      48.272  57.034 109.150  1.00  0.00           O
ATOM   5206  N   ALA A 328      50.403  57.464 109.760  1.00  0.00           N
ATOM   5208  CA  ALA A 328      51.084  56.464 109.010  1.00  0.00           C
ATOM   5210  CB  ALA A 328      51.313  57.113 107.650  1.00  0.00           C
ATOM   5214  C   ALA A 328      52.393  56.133 109.730  1.00  0.00           C
ATOM   5215  O   ALA A 328      52.994  56.964 110.400  1.00  0.00           O
ATOM   5216  N   THR A 329      52.854  54.883 109.630  1.00  0.00           N
ATOM   5218  CA  THR A 329      54.063  54.324 110.230  1.00  0.00           C
ATOM   5220  CB  THR A 329      53.703  52.964 110.840  1.00  0.00           C
ATOM   5222  OG1 THR A 329      53.722  51.884 109.910  1.00  0.00           O
ATOM   5224  CG2 THR A 329      52.272  53.054 111.420  1.00  0.00           C
ATOM   5228  C   THR A 329      55.252  54.363 109.250  1.00  0.00           C
ATOM   5229  O   THR A 329      55.514  55.424 108.690  1.00  0.00           O
ATOM   5230  N   PHE A 330      56.013  53.264 108.960  1.00  0.00           N
ATOM   5232  CA  PHE A 330      56.964  53.264 107.840  1.00  0.00           C
ATOM   5234  CB  PHE A 330      58.354  53.883 108.140  1.00  0.00           C
ATOM   5237  CG  PHE A 330      59.014  54.324 106.840  1.00  0.00           C
ATOM   5238  CD1 PHE A 330      58.522  55.484 106.220  1.00  0.00           C
ATOM   5240  CE1 PHE A 330      59.063  55.933 105.010  1.00  0.00           C
ATOM   5242  CZ  PHE A 330      60.112  55.243 104.410  1.00  0.00           C
ATOM   5244  CD2 PHE A 330      60.083  53.644 106.230  1.00  0.00           C
ATOM   5246  CE2 PHE A 330      60.632  54.104 105.030  1.00  0.00           C
ATOM   5248  C   PHE A 330      57.154  51.894 107.180  1.00  0.00           C
ATOM   5249  O   PHE A 330      57.183  50.863 107.850  1.00  0.00           O
ATOM   5250  N   GLY A 331      57.304  51.874 105.820  1.00  0.00           N
ATOM   5252  CA  GLY A 331      57.523  50.684 104.990  1.00  0.00           C
ATOM   5255  C   GLY A 331      58.563  50.933 103.950  1.00  0.00           C
ATOM   5256  O   GLY A 331      58.862  52.084 103.700  1.00  0.00           O
ATOM   5257  N   LEU A 332      59.132  49.883 103.330  1.00  0.00           N
ATOM   5259  CA  LEU A 332      60.382  49.964 102.580  1.00  0.00           C
ATOM   5261  CB  LEU A 332      60.784  48.624 101.920  1.00  0.00           C
ATOM   5264  CG  LEU A 332      60.982  47.444 102.900  1.00  0.00           C
ATOM   5266  CD1 LEU A 332      61.874  46.354 102.300  1.00  0.00           C
ATOM   5270  CD2 LEU A 332      61.624  47.843 104.230  1.00  0.00           C
ATOM   5274  C   LEU A 332      60.624  51.133 101.650  1.00  0.00           C
ATOM   5275  O   LEU A 332      61.264  52.084 102.050  1.00  0.00           O
ATOM   5276  N   GLY A 333      60.144  51.164 100.390  1.00  0.00           N
ATOM   5278  CA  GLY A 333      60.473  52.274  99.480  1.00  0.00           C
ATOM   5281  C   GLY A 333      59.374  53.243  99.270  1.00  0.00           C
ATOM   5282  O   GLY A 333      59.233  53.734  98.160  1.00  0.00           O
ATOM   5283  N   TRP A 334      58.513  53.474 100.280  1.00  0.00           N
ATOM   5285  CA  TRP A 334      57.222  54.074 100.050  1.00  0.00           C
ATOM   5287  CB  TRP A 334      56.184  53.023  99.590  1.00  0.00           C
ATOM   5290  CG  TRP A 334      56.473  52.453  98.240  1.00  0.00           C
ATOM   5291  CD1 TRP A 334      57.202  51.333  97.950  1.00  0.00           C
ATOM   5293  NE1 TRP A 334      56.993  50.993  96.640  1.00  0.00           N
ATOM   5295  CE2 TRP A 334      56.194  51.924  96.050  1.00  0.00           C
ATOM   5296  CD2 TRP A 334      55.912  52.903  97.010  1.00  0.00           C
ATOM   5297  CE3 TRP A 334      55.182  54.034  96.640  1.00  0.00           C
ATOM   5299  CZ3 TRP A 334      54.563  54.054  95.400  1.00  0.00           C
ATOM   5301  CZ2 TRP A 334      55.613  51.964  94.810  1.00  0.00           C
ATOM   5303  CH2 TRP A 334      54.743  53.004  94.520  1.00  0.00           C
ATOM   5305  C   TRP A 334      56.674  54.683 101.300  1.00  0.00           C
ATOM   5306  O   TRP A 334      57.022  54.314 102.410  1.00  0.00           O
ATOM   5307  N   ARG A 335      55.723  55.613 101.150  1.00  0.00           N
ATOM   5309  CA  ARG A 335      54.934  56.184 102.200  1.00  0.00           C
ATOM   5311  CB  ARG A 335      55.174  57.694 102.350  1.00  0.00           C
ATOM   5314  CG  ARG A 335      54.982  58.514 101.080  1.00  0.00           C
ATOM   5317  CD  ARG A 335      54.964  60.014 101.320  1.00  0.00           C
ATOM   5320  NE  ARG A 335      54.202  60.613 100.180  1.00  0.00           N
ATOM   5322  CZ  ARG A 335      52.882  60.644 100.050  1.00  0.00           C
ATOM   5323  NH1 ARG A 335      51.983  60.374 100.970  1.00  0.00           N
ATOM   5326  NH2 ARG A 335      52.444  60.954  98.860  1.00  0.00           N
ATOM   5329  C   ARG A 335      53.443  55.904 102.020  1.00  0.00           C
ATOM   5330  O   ARG A 335      52.894  56.003 100.940  1.00  0.00           O
ATOM   5331  N   VAL A 336      52.764  55.484 103.090  1.00  0.00           N
ATOM   5333  CA  VAL A 336      51.484  54.794 103.040  1.00  0.00           C
ATOM   5335  CB  VAL A 336      51.563  53.274 103.250  1.00  0.00           C
ATOM   5337  CG1 VAL A 336      50.294  52.534 102.840  1.00  0.00           C
ATOM   5341  CG2 VAL A 336      52.773  52.794 102.450  1.00  0.00           C
ATOM   5345  C   VAL A 336      50.593  55.464 104.060  1.00  0.00           C
ATOM   5346  O   VAL A 336      51.104  56.234 104.880  1.00  0.00           O
ATOM   5347  N   ASN A 337      49.264  55.234 104.020  1.00  0.00           N
ATOM   5349  CA  ASN A 337      48.313  55.743 104.970  1.00  0.00           C
ATOM   5351  CB  ASN A 337      47.123  56.453 104.270  1.00  0.00           C
ATOM   5354  CG  ASN A 337      47.472  57.804 103.680  1.00  0.00           C
ATOM   5355  OD1 ASN A 337      48.604  58.284 103.740  1.00  0.00           O
ATOM   5356  ND2 ASN A 337      46.453  58.484 103.090  1.00  0.00           N
ATOM   5359  C   ASN A 337      47.723  54.604 105.810  1.00  0.00           C
ATOM   5360  O   ASN A 337      47.472  53.493 105.340  1.00  0.00           O
ATOM   5361  N   GLY A 338      47.424  54.864 107.100  1.00  0.00           N
ATOM   5363  CA  GLY A 338      46.814  53.854 107.950  1.00  0.00           C
ATOM   5366  C   GLY A 338      45.764  54.354 108.900  1.00  0.00           C
ATOM   5367  O   GLY A 338      45.403  53.633 109.800  1.00  0.00           O
ATOM   5368  N   ASN A 339      45.214  55.574 108.720  1.00  0.00           N
ATOM   5370  CA  ASN A 339      44.223  56.184 109.600  1.00  0.00           C
ATOM   5372  CB  ASN A 339      44.874  57.234 110.520  1.00  0.00           C
ATOM   5375  CG  ASN A 339      45.452  56.633 111.770  1.00  0.00           C
ATOM   5376  OD1 ASN A 339      45.284  55.453 112.090  1.00  0.00           O
ATOM   5377  ND2 ASN A 339      46.162  57.504 112.530  1.00  0.00           N
ATOM   5380  C   ASN A 339      43.324  57.043 108.750  1.00  0.00           C
ATOM   5381  O   ASN A 339      43.833  57.794 107.930  1.00  0.00           O
ATOM   5382  N   ALA A 340      41.983  56.983 108.890  1.00  0.00           N
ATOM   5384  CA  ALA A 340      41.133  57.563 107.860  1.00  0.00           C
ATOM   5386  CB  ALA A 340      39.693  57.024 108.000  1.00  0.00           C
ATOM   5390  C   ALA A 340      41.112  59.074 107.790  1.00  0.00           C
ATOM   5391  O   ALA A 340      40.834  59.674 106.760  1.00  0.00           O
ATOM   5392  N   THR A 341      41.484  59.743 108.880  1.00  0.00           N
ATOM   5394  CA  THR A 341      41.424  61.184 109.000  1.00  0.00           C
ATOM   5396  CB  THR A 341      40.203  61.714 109.770  1.00  0.00           C
ATOM   5398  OG1 THR A 341      39.034  60.964 109.470  1.00  0.00           O
ATOM   5400  CG2 THR A 341      39.912  63.163 109.380  1.00  0.00           C
ATOM   5404  C   THR A 341      42.674  61.504 109.770  1.00  0.00           C
ATOM   5405  O   THR A 341      43.313  60.583 110.280  1.00  0.00           O
ATOM   5406  N   MET A 342      43.034  62.794 109.860  1.00  0.00           N
ATOM   5408  CA  MET A 342      44.153  63.344 110.620  1.00  0.00           C
ATOM   5410  CB  MET A 342      44.543  62.524 111.880  1.00  0.00           C
ATOM   5413  CG  MET A 342      45.583  63.163 112.800  1.00  0.00           C
ATOM   5416  SD  MET A 342      44.993  64.574 113.760  1.00  0.00           S
ATOM   5417  CE  MET A 342      46.534  64.574 114.710  1.00  0.00           C
ATOM   5421  C   MET A 342      45.294  63.604 109.670  1.00  0.00           C
ATOM   5422  O   MET A 342      45.894  64.674 109.690  1.00  0.00           O
ATOM   5423  N   THR A 343      45.504  62.692 108.690  1.00  0.00           N
ATOM   5425  CA  THR A 343      46.383  62.934 107.570  1.00  0.00           C
ATOM   5427  CB  THR A 343      46.563  61.734 106.640  1.00  0.00           C
ATOM   5429  OG1 THR A 343      47.552  61.983 105.650  1.00  0.00           O
ATOM   5431  CG2 THR A 343      45.252  61.344 105.930  1.00  0.00           C
ATOM   5435  C   THR A 343      45.972  64.174 106.770  1.00  0.00           C
ATOM   5436  O   THR A 343      44.763  64.424 106.640  1.00  0.00           O
ATOM   5437  N   PRO A 344      46.874  65.013 106.240  1.00  0.00           N
ATOM   5438  CD  PRO A 344      48.272  65.044 106.680  1.00  0.00           C
ATOM   5441  CA  PRO A 344      46.473  66.333 105.760  1.00  0.00           C
ATOM   5443  CB  PRO A 344      47.804  67.034 105.470  1.00  0.00           C
ATOM   5446  CG  PRO A 344      48.703  66.504 106.570  1.00  0.00           C
ATOM   5449  C   PRO A 344      45.613  66.364 104.530  1.00  0.00           C
ATOM   5450  O   PRO A 344      45.042  67.404 104.210  1.00  0.00           O
ATOM   5451  N   THR A 345      45.604  65.264 103.770  1.00  0.00           N
ATOM   5453  CA  THR A 345      45.052  65.203 102.430  1.00  0.00           C
ATOM   5455  CB  THR A 345      46.124  65.234 101.360  1.00  0.00           C
ATOM   5457  OG1 THR A 345      47.193  64.334 101.640  1.00  0.00           O
ATOM   5459  CG2 THR A 345      46.784  66.614 101.420  1.00  0.00           C
ATOM   5463  C   THR A 345      44.254  63.942 102.350  1.00  0.00           C
ATOM   5464  O   THR A 345      44.504  63.004 103.090  1.00  0.00           O
ATOM   5465  N   PHE A 346      43.233  63.874 101.460  1.00  0.00           N
ATOM   5467  CA  PHE A 346      42.434  62.664 101.350  1.00  0.00           C
ATOM   5469  CB  PHE A 346      41.174  62.843 100.460  1.00  0.00           C
ATOM   5472  CG  PHE A 346      40.174  63.754 101.120  1.00  0.00           C
ATOM   5473  CD1 PHE A 346      39.842  63.624 102.490  1.00  0.00           C
ATOM   5475  CE1 PHE A 346      38.903  64.464 103.080  1.00  0.00           C
ATOM   5477  CZ  PHE A 346      38.233  65.413 102.310  1.00  0.00           C
ATOM   5479  CD2 PHE A 346      39.493  64.724 100.360  1.00  0.00           C
ATOM   5481  CE2 PHE A 346      38.513  65.534 100.940  1.00  0.00           C
ATOM   5483  C   PHE A 346      43.163  61.383 100.960  1.00  0.00           C
ATOM   5484  O   PHE A 346      44.223  61.374 100.360  1.00  0.00           O
ATOM   5485  N   GLY A 347      42.612  60.234 101.350  1.00  0.00           N
ATOM   5487  CA  GLY A 347      43.174  59.004 100.850  1.00  0.00           C
ATOM   5490  C   GLY A 347      42.342  57.864 101.310  1.00  0.00           C
ATOM   5491  O   GLY A 347      41.222  58.004 101.780  1.00  0.00           O
ATOM   5492  N   THR A 348      42.924  56.674 101.200  1.00  0.00           N
ATOM   5494  CA  THR A 348      42.243  55.413 101.440  1.00  0.00           C
ATOM   5496  CB  THR A 348      41.863  54.683 100.160  1.00  0.00           C
ATOM   5498  OG1 THR A 348      41.124  55.504  99.280  1.00  0.00           O
ATOM   5500  CG2 THR A 348      41.003  53.464 100.450  1.00  0.00           C
ATOM   5504  C   THR A 348      43.293  54.654 102.230  1.00  0.00           C
ATOM   5505  O   THR A 348      44.452  55.074 102.170  1.00  0.00           O
ATOM   5506  N   LEU A 349      42.934  53.644 103.050  1.00  0.00           N
ATOM   5508  CA  LEU A 349      43.703  53.344 104.250  1.00  0.00           C
ATOM   5510  CB  LEU A 349      44.072  54.584 105.120  1.00  0.00           C
ATOM   5513  CG  LEU A 349      43.022  55.684 105.450  1.00  0.00           C
ATOM   5515  CD1 LEU A 349      43.592  57.064 105.060  1.00  0.00           C
ATOM   5519  CD2 LEU A 349      41.572  55.574 104.910  1.00  0.00           C
ATOM   5523  C   LEU A 349      43.043  52.334 105.170  1.00  0.00           C
ATOM   5524  O   LEU A 349      42.362  52.684 106.140  1.00  0.00           O
ATOM   5525  N   ALA A 350      43.233  51.034 104.930  1.00  0.00           N
ATOM   5527  CA  ALA A 350      42.813  50.034 105.880  1.00  0.00           C
ATOM   5529  CB  ALA A 350      41.372  49.574 105.570  1.00  0.00           C
ATOM   5533  C   ALA A 350      43.773  48.883 105.760  1.00  0.00           C
ATOM   5534  O   ALA A 350      43.903  48.303 104.690  1.00  0.00           O
ATOM   5535  N   SER A 351      44.514  48.573 106.850  1.00  0.00           N
ATOM   5537  CA  SER A 351      45.613  47.614 106.850  1.00  0.00           C
ATOM   5539  CB  SER A 351      45.153  46.133 106.590  1.00  0.00           C
ATOM   5542  OG  SER A 351      45.234  45.653 105.240  1.00  0.00           O
ATOM   5544  C   SER A 351      46.733  48.153 105.950  1.00  0.00           C
ATOM   5545  O   SER A 351      46.924  47.724 104.820  1.00  0.00           O
ATOM   5546  N   PRO A 352      47.444  49.174 106.440  1.00  0.00           N
ATOM   5547  CD  PRO A 352      48.064  49.083 107.760  1.00  0.00           C
ATOM   5550  CA  PRO A 352      48.093  50.224 105.660  1.00  0.00           C
ATOM   5552  CB  PRO A 352      49.504  50.243 106.210  1.00  0.00           C
ATOM   5555  CG  PRO A 352      49.244  50.063 107.720  1.00  0.00           C
ATOM   5558  C   PRO A 352      48.004  50.234 104.150  1.00  0.00           C
ATOM   5559  O   PRO A 352      48.612  49.424 103.450  1.00  0.00           O
ATOM   5560  N   GLN A 353      47.222  51.184 103.610  1.00  0.00           N
ATOM   5562  CA  GLN A 353      47.004  51.274 102.200  1.00  0.00           C
ATOM   5564  CB  GLN A 353      45.553  50.933 101.810  1.00  0.00           C
ATOM   5567  CG  GLN A 353      45.014  49.574 102.260  1.00  0.00           C
ATOM   5570  CD  GLN A 353      45.223  48.443 101.260  1.00  0.00           C
ATOM   5571  OE1 GLN A 353      44.563  47.404 101.280  1.00  0.00           O
ATOM   5572  NE2 GLN A 353      46.143  48.633 100.310  1.00  0.00           N
ATOM   5575  C   GLN A 353      47.272  52.684 101.740  1.00  0.00           C
ATOM   5576  O   GLN A 353      47.084  53.644 102.480  1.00  0.00           O
ATOM   5577  N   THR A 354      47.773  52.804 100.500  1.00  0.00           N
ATOM   5579  CA  THR A 354      47.913  54.034  99.750  1.00  0.00           C
ATOM   5581  CB  THR A 354      47.004  55.214 100.000  1.00  0.00           C
ATOM   5583  OG1 THR A 354      45.674  54.784  99.810  1.00  0.00           O
ATOM   5585  CG2 THR A 354      47.232  56.333  98.980  1.00  0.00           C
ATOM   5589  C   THR A 354      49.333  54.483  99.730  1.00  0.00           C
ATOM   5590  O   THR A 354      49.722  55.374 100.470  1.00  0.00           O
ATOM   5591  N   TYR A 355      50.153  53.864  98.870  1.00  0.00           N
ATOM   5593  CA  TYR A 355      51.572  54.104  98.650  1.00  0.00           C
ATOM   5595  CB  TYR A 355      52.222  53.043  97.690  1.00  0.00           C
ATOM   5598  CG  TYR A 355      51.754  51.714  98.130  1.00  0.00           C
ATOM   5599  CD1 TYR A 355      51.843  51.474  99.500  1.00  0.00           C
ATOM   5601  CE1 TYR A 355      50.854  50.733 100.120  1.00  0.00           C
ATOM   5603  CZ  TYR A 355      49.964  49.993  99.360  1.00  0.00           C
ATOM   5604  OH  TYR A 355      48.953  49.293 100.010  1.00  0.00           O
ATOM   5606  CD2 TYR A 355      51.013  50.824  97.350  1.00  0.00           C
ATOM   5608  CE2 TYR A 355      50.153  49.924  97.980  1.00  0.00           C
ATOM   5610  C   TYR A 355      51.824  55.484  98.140  1.00  0.00           C
ATOM   5611  O   TYR A 355      50.904  56.133  97.680  1.00  0.00           O
ATOM   5612  N   GLY A 356      53.053  55.993  98.240  1.00  0.00           N
ATOM   5614  CA  GLY A 356      53.404  57.374  98.010  1.00  0.00           C
ATOM   5617  C   GLY A 356      54.883  57.453  98.050  1.00  0.00           C
ATOM   5618  O   GLY A 356      55.504  56.624  98.700  1.00  0.00           O
ATOM   5619  N   HIS A 357      55.534  58.424  97.410  1.00  0.00           N
ATOM   5621  CA  HIS A 357      56.973  58.293  97.280  1.00  0.00           C
ATOM   5623  CB  HIS A 357      57.323  57.134  96.330  1.00  0.00           C
ATOM   5626  ND1 HIS A 357      59.374  56.653  97.550  1.00  0.00           N
ATOM   5627  CG  HIS A 357      58.773  56.913  96.340  1.00  0.00           C
ATOM   5628  CE1 HIS A 357      60.653  56.614  97.290  1.00  0.00           C
ATOM   5630  NE2 HIS A 357      60.894  56.894  95.990  1.00  0.00           N
ATOM   5632  CD2 HIS A 357      59.683  57.074  95.370  1.00  0.00           C
ATOM   5634  C   HIS A 357      57.523  59.534  96.620  1.00  0.00           C
ATOM   5635  O   HIS A 357      57.092  59.804  95.520  1.00  0.00           O
ATOM   5636  N   THR A 358      58.404  60.354  97.220  1.00  0.00           N
ATOM   5638  CA  THR A 358      58.433  61.814  96.960  1.00  0.00           C
ATOM   5640  CB  THR A 358      57.784  62.653  98.090  1.00  0.00           C
ATOM   5642  OG1 THR A 358      58.452  63.854  98.430  1.00  0.00           O
ATOM   5644  CG2 THR A 358      57.692  61.843  99.390  1.00  0.00           C
ATOM   5648  C   THR A 358      59.772  62.334  96.440  1.00  0.00           C
ATOM   5649  O   THR A 358      60.754  61.604  96.460  1.00  0.00           O
ATOM   5650  N   GLY A 359      59.823  63.584  95.890  1.00  0.00           N
ATOM   5652  CA  GLY A 359      60.863  64.184  95.040  1.00  0.00           C
ATOM   5655  C   GLY A 359      60.882  65.703  95.070  1.00  0.00           C
ATOM   5656  O   GLY A 359      59.862  66.383  95.100  1.00  0.00           O
ATOM   5657  N   TRP A 360      62.092  66.303  95.060  1.00  0.00           N
ATOM   5659  CA  TRP A 360      62.323  67.714  95.360  1.00  0.00           C
ATOM   5661  CB  TRP A 360      63.773  67.944  95.850  1.00  0.00           C
ATOM   5664  CG  TRP A 360      64.014  67.334  97.180  1.00  0.00           C
ATOM   5665  CD1 TRP A 360      64.514  66.094  97.440  1.00  0.00           C
ATOM   5667  NE1 TRP A 360      64.504  65.873  98.790  1.00  0.00           N
ATOM   5669  CE2 TRP A 360      64.004  66.974  99.430  1.00  0.00           C
ATOM   5670  CD2 TRP A 360      63.703  67.934  98.450  1.00  0.00           C
ATOM   5671  CE3 TRP A 360      63.243  69.184  98.850  1.00  0.00           C
ATOM   5673  CZ3 TRP A 360      63.093  69.464 100.210  1.00  0.00           C
ATOM   5675  CZ2 TRP A 360      63.833  67.233 100.780  1.00  0.00           C
ATOM   5677  CH2 TRP A 360      63.404  68.504 101.160  1.00  0.00           C
ATOM   5679  C   TRP A 360      62.154  68.654  94.200  1.00  0.00           C
ATOM   5680  O   TRP A 360      62.084  69.873  94.350  1.00  0.00           O
ATOM   5681  N   THR A 361      62.092  68.124  92.980  1.00  0.00           N
ATOM   5683  CA  THR A 361      62.092  68.924  91.780  1.00  0.00           C
ATOM   5685  CB  THR A 361      62.784  68.174  90.670  1.00  0.00           C
ATOM   5687  OG1 THR A 361      62.323  66.824  90.670  1.00  0.00           O
ATOM   5689  CG2 THR A 361      64.262  68.093  91.050  1.00  0.00           C
ATOM   5693  C   THR A 361      60.674  69.203  91.410  1.00  0.00           C
ATOM   5694  O   THR A 361      60.403  69.924  90.460  1.00  0.00           O
ATOM   5695  N   GLY A 362      59.732  68.693  92.230  1.00  0.00           N
ATOM   5697  CA  GLY A 362      58.313  68.754  92.030  1.00  0.00           C
ATOM   5700  C   GLY A 362      57.804  67.453  91.540  1.00  0.00           C
ATOM   5701  O   GLY A 362      57.084  67.404  90.540  1.00  0.00           O
ATOM   5702  N   THR A 363      58.233  66.344  92.180  1.00  0.00           N
ATOM   5704  CA  THR A 363      58.093  65.004  91.640  1.00  0.00           C
ATOM   5706  CB  THR A 363      59.324  64.604  90.800  1.00  0.00           C
ATOM   5708  OG1 THR A 363      60.543  64.574  91.530  1.00  0.00           O
ATOM   5710  CG2 THR A 363      59.563  65.633  89.680  1.00  0.00           C
ATOM   5714  C   THR A 363      57.764  64.014  92.750  1.00  0.00           C
ATOM   5715  O   THR A 363      58.163  64.243  93.880  1.00  0.00           O
ATOM   5716  N   VAL A 364      56.973  62.913  92.540  1.00  0.00           N
ATOM   5718  CA  VAL A 364      56.372  62.064  93.620  1.00  0.00           C
ATOM   5720  CB  VAL A 364      55.733  62.794  94.830  1.00  0.00           C
ATOM   5722  CG1 VAL A 364      54.904  63.914  94.230  1.00  0.00           C
ATOM   5726  CG2 VAL A 364      54.854  61.894  95.740  1.00  0.00           C
ATOM   5730  C   VAL A 364      55.264  61.144  93.120  1.00  0.00           C
ATOM   5731  O   VAL A 364      54.363  61.574  92.430  1.00  0.00           O
ATOM   5732  N   THR A 365      55.203  59.854  93.500  1.00  0.00           N
ATOM   5734  CA  THR A 365      54.093  58.993  93.090  1.00  0.00           C
ATOM   5736  CB  THR A 365      54.534  58.023  92.030  1.00  0.00           C
ATOM   5738  OG1 THR A 365      55.714  57.344  92.430  1.00  0.00           O
ATOM   5740  CG2 THR A 365      54.862  58.774  90.740  1.00  0.00           C
ATOM   5744  C   THR A 365      53.424  58.184  94.190  1.00  0.00           C
ATOM   5745  O   THR A 365      54.072  57.594  95.040  1.00  0.00           O
ATOM   5746  N   VAL A 366      52.063  58.134  94.200  1.00  0.00           N
ATOM   5748  CA  VAL A 366      51.154  57.453  95.140  1.00  0.00           C
ATOM   5750  CB  VAL A 366      50.192  58.424  95.880  1.00  0.00           C
ATOM   5752  CG1 VAL A 366      48.824  57.864  96.370  1.00  0.00           C
ATOM   5756  CG2 VAL A 366      50.912  59.144  97.010  1.00  0.00           C
ATOM   5760  C   VAL A 366      50.243  56.444  94.480  1.00  0.00           C
ATOM   5761  O   VAL A 366      49.563  56.793  93.530  1.00  0.00           O
ATOM   5762  N   ILE A 367      50.133  55.214  95.040  1.00  0.00           N
ATOM   5764  CA  ILE A 367      49.184  54.184  94.620  1.00  0.00           C
ATOM   5766  CB  ILE A 367      49.804  52.784  94.480  1.00  0.00           C
ATOM   5768  CG2 ILE A 367      48.802  51.714  93.980  1.00  0.00           C
ATOM   5772  CG1 ILE A 367      51.054  52.784  93.610  1.00  0.00           C
ATOM   5775  CD  ILE A 367      51.843  51.474  93.640  1.00  0.00           C
ATOM   5779  C   ILE A 367      48.104  53.944  95.630  1.00  0.00           C
ATOM   5780  O   ILE A 367      48.412  53.684  96.780  1.00  0.00           O
ATOM   5781  N   ASP A 368      46.824  53.864  95.220  1.00  0.00           N
ATOM   5783  CA  ASP A 368      45.772  53.303  96.050  1.00  0.00           C
ATOM   5785  CB  ASP A 368      44.662  54.374  96.060  1.00  0.00           C
ATOM   5788  CG  ASP A 368      43.513  54.054  96.960  1.00  0.00           C
ATOM   5789  OD1 ASP A 368      43.284  52.864  97.310  1.00  0.00           O
ATOM   5790  OD2 ASP A 368      42.743  55.004  97.250  1.00  0.00           O
ATOM   5791  C   ASP A 368      45.313  51.913  95.540  1.00  0.00           C
ATOM   5792  O   ASP A 368      44.722  51.804  94.460  1.00  0.00           O
ATOM   5793  N   PRO A 369      45.583  50.803  96.250  1.00  0.00           N
ATOM   5794  CD  PRO A 369      46.694  50.714  97.200  1.00  0.00           C
ATOM   5797  CA  PRO A 369      45.144  49.473  95.850  1.00  0.00           C
ATOM   5799  CB  PRO A 369      45.854  48.524  96.810  1.00  0.00           C
ATOM   5802  CG  PRO A 369      47.132  49.264  97.070  1.00  0.00           C
ATOM   5805  C   PRO A 369      43.694  49.234  96.030  1.00  0.00           C
ATOM   5806  O   PRO A 369      43.132  48.433  95.280  1.00  0.00           O
ATOM   5807  N   VAL A 370      43.104  49.823  97.070  1.00  0.00           N
ATOM   5809  CA  VAL A 370      41.702  49.704  97.400  1.00  0.00           C
ATOM   5811  CB  VAL A 370      41.424  50.413  98.720  1.00  0.00           C
ATOM   5813  CG1 VAL A 370      39.953  50.284  99.140  1.00  0.00           C
ATOM   5817  CG2 VAL A 370      42.342  49.813  99.800  1.00  0.00           C
ATOM   5821  C   VAL A 370      40.882  50.294  96.290  1.00  0.00           C
ATOM   5822  O   VAL A 370      40.034  49.623  95.690  1.00  0.00           O
ATOM   5823  N   ASN A 371      41.194  51.534  95.870  1.00  0.00           N
ATOM   5825  CA  ASN A 371      40.494  52.164  94.770  1.00  0.00           C
ATOM   5827  CB  ASN A 371      40.772  53.684  94.700  1.00  0.00           C
ATOM   5830  CG  ASN A 371      39.834  54.483  95.600  1.00  0.00           C
ATOM   5831  OD1 ASN A 371      38.684  54.144  95.850  1.00  0.00           O
ATOM   5832  ND2 ASN A 371      40.313  55.663  96.050  1.00  0.00           N
ATOM   5835  C   ASN A 371      40.842  51.563  93.430  1.00  0.00           C
ATOM   5836  O   ASN A 371      40.112  51.754  92.460  1.00  0.00           O
ATOM   5837  N   HIS A 372      42.014  50.904  93.310  1.00  0.00           N
ATOM   5839  CA  HIS A 372      42.563  50.434  92.050  1.00  0.00           C
ATOM   5841  CB  HIS A 372      41.684  49.473  91.240  1.00  0.00           C
ATOM   5844  ND1 HIS A 372      42.084  47.214  92.150  1.00  0.00           N
ATOM   5845  CG  HIS A 372      41.264  48.324  92.060  1.00  0.00           C
ATOM   5846  CE1 HIS A 372      41.362  46.324  92.820  1.00  0.00           C
ATOM   5848  NE2 HIS A 372      40.133  46.804  93.130  1.00  0.00           N
ATOM   5850  CD2 HIS A 372      40.052  48.083  92.640  1.00  0.00           C
ATOM   5852  C   HIS A 372      42.964  51.593  91.190  1.00  0.00           C
ATOM   5853  O   HIS A 372      42.703  51.624  89.980  1.00  0.00           O
ATOM   5854  N   MET A 373      43.554  52.624  91.800  1.00  0.00           N
ATOM   5856  CA  MET A 373      43.703  53.934  91.240  1.00  0.00           C
ATOM   5858  CB  MET A 373      42.752  54.974  91.880  1.00  0.00           C
ATOM   5861  CG  MET A 373      42.864  56.424  91.350  1.00  0.00           C
ATOM   5864  SD  MET A 373      42.374  57.694  92.550  1.00  0.00           S
ATOM   5865  CE  MET A 373      40.663  57.193  92.820  1.00  0.00           C
ATOM   5869  C   MET A 373      45.094  54.354  91.550  1.00  0.00           C
ATOM   5870  O   MET A 373      45.564  54.194  92.680  1.00  0.00           O
ATOM   5871  N   THR A 374      45.793  54.894  90.550  1.00  0.00           N
ATOM   5873  CA  THR A 374      47.063  55.534  90.780  1.00  0.00           C
ATOM   5875  CB  THR A 374      48.174  54.534  91.240  1.00  0.00           C
ATOM   5877  OG1 THR A 374      49.343  55.214  91.580  1.00  0.00           O
ATOM   5879  CG2 THR A 374      48.573  53.243  90.500  1.00  0.00           C
ATOM   5883  C   THR A 374      47.144  56.604  89.670  1.00  0.00           C
ATOM   5884  O   THR A 374      46.523  56.414  88.630  1.00  0.00           O
ATOM   5885  N   ILE A 375      47.773  57.804  89.830  1.00  0.00           N
ATOM   5887  CA  ILE A 375      47.583  58.984  88.930  1.00  0.00           C
ATOM   5889  CB  ILE A 375      46.484  59.924  89.440  1.00  0.00           C
ATOM   5891  CG2 ILE A 375      46.372  61.243  88.620  1.00  0.00           C
ATOM   5895  CG1 ILE A 375      45.182  59.144  89.620  1.00  0.00           C
ATOM   5898  CD  ILE A 375      44.153  59.964  90.370  1.00  0.00           C
ATOM   5902  C   ILE A 375      48.754  59.964  88.780  1.00  0.00           C
ATOM   5903  O   ILE A 375      49.054  60.743  89.670  1.00  0.00           O
ATOM   5904  N   VAL A 376      49.464  60.094  87.670  1.00  0.00           N
ATOM   5906  CA  VAL A 376      50.653  60.954  87.720  1.00  0.00           C
ATOM   5908  CB  VAL A 376      51.793  60.403  86.930  1.00  0.00           C
ATOM   5910  CG1 VAL A 376      51.874  60.834  85.460  1.00  0.00           C
ATOM   5914  CG2 VAL A 376      53.132  60.554  87.640  1.00  0.00           C
ATOM   5918  C   VAL A 376      50.354  62.334  87.280  1.00  0.00           C
ATOM   5919  O   VAL A 376      49.343  62.594  86.640  1.00  0.00           O
ATOM   5920  N   MET A 377      51.284  63.233  87.590  1.00  0.00           N
ATOM   5922  CA  MET A 377      51.362  64.504  86.930  1.00  0.00           C
ATOM   5924  CB  MET A 377      50.952  65.684  87.850  1.00  0.00           C
ATOM   5927  CG  MET A 377      50.063  66.674  87.120  1.00  0.00           C
ATOM   5930  SD  MET A 377      49.563  68.174  88.000  1.00  0.00           S
ATOM   5931  CE  MET A 377      51.222  68.894  88.010  1.00  0.00           C
ATOM   5935  C   MET A 377      52.784  64.633  86.430  1.00  0.00           C
ATOM   5936  O   MET A 377      53.554  63.684  86.430  1.00  0.00           O
ATOM   5937  N   LEU A 378      53.163  65.843  86.000  1.00  0.00           N
ATOM   5939  CA  LEU A 378      54.534  66.174  85.780  1.00  0.00           C
ATOM   5941  CB  LEU A 378      55.083  65.473  84.540  1.00  0.00           C
ATOM   5944  CG  LEU A 378      56.184  64.493  84.940  1.00  0.00           C
ATOM   5946  CD1 LEU A 378      56.624  63.774  83.680  1.00  0.00           C
ATOM   5950  CD2 LEU A 378      57.272  65.224  85.730  1.00  0.00           C
ATOM   5954  C   LEU A 378      54.683  67.664  85.780  1.00  0.00           C
ATOM   5955  O   LEU A 378      53.914  68.324  85.120  1.00  0.00           O
ATOM   5956  N   SER A 379      55.624  68.264  86.540  1.00  0.00           N
ATOM   5958  CA  SER A 379      55.924  69.684  86.500  1.00  0.00           C
ATOM   5960  CB  SER A 379      54.972  70.574  87.350  1.00  0.00           C
ATOM   5963  OG  SER A 379      55.094  71.964  87.060  1.00  0.00           O
ATOM   5965  C   SER A 379      57.284  69.743  87.140  1.00  0.00           C
ATOM   5966  O   SER A 379      57.674  68.763  87.770  1.00  0.00           O
ATOM   5967  N   ASN A 380      58.034  70.864  87.020  1.00  0.00           N
ATOM   5969  CA  ASN A 380      59.214  71.104  87.840  1.00  0.00           C
ATOM   5971  CB  ASN A 380      60.583  71.104  87.090  1.00  0.00           C
ATOM   5974  CG  ASN A 380      61.194  69.704  86.990  1.00  0.00           C
ATOM   5975  OD1 ASN A 380      60.813  68.754  87.680  1.00  0.00           O
ATOM   5976  ND2 ASN A 380      62.202  69.534  86.100  1.00  0.00           N
ATOM   5979  C   ASN A 380      59.063  72.424  88.590  1.00  0.00           C
ATOM   5980  O   ASN A 380      58.792  73.483  88.030  1.00  0.00           O
ATOM   5981  N   LYS A 381      59.293  72.354  89.910  1.00  0.00           N
ATOM   5983  CA  LYS A 381      59.333  73.454  90.840  1.00  0.00           C
ATOM   5985  CB  LYS A 381      58.074  74.383  90.850  1.00  0.00           C
ATOM   5988  CG  LYS A 381      56.723  73.784  90.390  1.00  0.00           C
ATOM   5991  CD  LYS A 381      55.494  74.544  90.940  1.00  0.00           C
ATOM   5994  CE  LYS A 381      54.194  73.714  90.830  1.00  0.00           C
ATOM   5997  NZ  LYS A 381      53.043  74.294  91.560  1.00  0.00           N
ATOM   6001  C   LYS A 381      59.702  72.924  92.230  1.00  0.00           C
ATOM   6002  O   LYS A 381      59.254  71.843  92.590  1.00  0.00           O
ATOM   6003  N   PRO A 382      60.543  73.523  93.040  1.00  0.00           N
ATOM   6004  CD  PRO A 382      61.674  74.284  92.550  1.00  0.00           C
ATOM   6007  CA  PRO A 382      60.743  73.063  94.410  1.00  0.00           C
ATOM   6009  CB  PRO A 382      62.123  73.644  94.770  1.00  0.00           C
ATOM   6012  CG  PRO A 382      62.334  74.813  93.810  1.00  0.00           C
ATOM   6015  C   PRO A 382      59.662  73.464  95.410  1.00  0.00           C
ATOM   6016  O   PRO A 382      59.114  72.624  96.120  1.00  0.00           O
ATOM   6017  N   HIS A 383      59.374  74.773  95.550  1.00  0.00           N
ATOM   6019  CA  HIS A 383      58.684  75.304  96.730  1.00  0.00           C
ATOM   6021  CB  HIS A 383      58.802  76.843  96.730  1.00  0.00           C
ATOM   6024  ND1 HIS A 383      58.872  77.504  99.130  1.00  0.00           N
ATOM   6025  CG  HIS A 383      58.183  77.464  97.940  1.00  0.00           C
ATOM   6026  CE1 HIS A 383      58.104  78.174  99.950  1.00  0.00           C
ATOM   6028  NE2 HIS A 383      56.952  78.574  99.350  1.00  0.00           N
ATOM   6030  CD2 HIS A 383      57.004  78.112  98.050  1.00  0.00           C
ATOM   6032  C   HIS A 383      57.202  74.924  96.950  1.00  0.00           C
ATOM   6033  O   HIS A 383      56.833  74.294  97.930  1.00  0.00           O
ATOM   6034  N   SER A 384      56.302  75.313  96.020  1.00  0.00           N
ATOM   6036  CA  SER A 384      54.893  74.934  96.040  1.00  0.00           C
ATOM   6038  CB  SER A 384      54.063  75.633  94.930  1.00  0.00           C
ATOM   6041  OG  SER A 384      54.732  76.784  94.400  1.00  0.00           O
ATOM   6043  C   SER A 384      54.574  73.434  96.030  1.00  0.00           C
ATOM   6044  O   SER A 384      53.592  73.063  96.680  1.00  0.00           O
ATOM   6045  N   PRO A 385      55.343  72.594  95.320  1.00  0.00           N
ATOM   6046  CD  PRO A 385      56.022  73.054  94.110  1.00  0.00           C
ATOM   6049  CA  PRO A 385      55.252  71.133  95.260  1.00  0.00           C
ATOM   6051  CB  PRO A 385      56.544  70.883  94.480  1.00  0.00           C
ATOM   6054  CG  PRO A 385      56.264  71.804  93.320  1.00  0.00           C
ATOM   6057  C   PRO A 385      55.243  70.273  96.490  1.00  0.00           C
ATOM   6058  O   PRO A 385      54.944  70.803  97.550  1.00  0.00           O
ATOM   6059  N   VAL A 386      55.564  68.953  96.340  1.00  0.00           N
ATOM   6061  CA  VAL A 386      55.854  67.924  97.350  1.00  0.00           C
ATOM   6063  CB  VAL A 386      55.464  68.254  98.790  1.00  0.00           C
ATOM   6065  CG1 VAL A 386      55.364  67.034  99.720  1.00  0.00           C
ATOM   6069  CG2 VAL A 386      56.554  69.133  99.380  1.00  0.00           C
ATOM   6073  C   VAL A 386      55.394  66.523  96.980  1.00  0.00           C
ATOM   6074  O   VAL A 386      56.222  65.613  96.900  1.00  0.00           O
ATOM   6075  N   ALA A 387      54.072  66.254  96.820  1.00  0.00           N
ATOM   6077  CA  ALA A 387      53.573  64.883  96.920  1.00  0.00           C
ATOM   6079  CB  ALA A 387      53.534  64.334  98.360  1.00  0.00           C
ATOM   6083  C   ALA A 387      52.404  64.483  95.970  1.00  0.00           C
ATOM   6084  O   ALA A 387      51.843  65.294  95.240  1.00  0.00           O
ATOM   6085  N   ASP A 388      52.092  63.163  95.940  1.00  0.00           N
ATOM   6087  CA  ASP A 388      50.894  62.513  95.430  1.00  0.00           C
ATOM   6089  CB  ASP A 388      49.714  63.174  96.220  1.00  0.00           C
ATOM   6092  CG  ASP A 388      49.592  62.464  97.560  1.00  0.00           C
ATOM   6093  OD1 ASP A 388      50.434  62.703  98.470  1.00  0.00           O
ATOM   6094  OD2 ASP A 388      48.662  61.644  97.740  1.00  0.00           O
ATOM   6095  C   ASP A 388      50.834  62.014  93.910  1.00  0.00           C
ATOM   6096  O   ASP A 388      51.674  62.414  93.130  1.00  0.00           O
ATOM   6097  N   PRO A 389      49.893  61.104  93.500  1.00  0.00           N
ATOM   6098  CD  PRO A 389      48.573  61.234  94.120  1.00  0.00           C
ATOM   6101  CA  PRO A 389      49.904  59.854  92.620  1.00  0.00           C
ATOM   6103  CB  PRO A 389      48.412  59.764  92.360  1.00  0.00           C
ATOM   6106  CG  PRO A 389      47.703  60.094  93.650  1.00  0.00           C
ATOM   6109  C   PRO A 389      50.784  59.394  91.370  1.00  0.00           C
ATOM   6110  O   PRO A 389      51.563  60.184  90.860  1.00  0.00           O
ATOM   6111  N   GLN A 390      50.694  58.064  90.880  1.00  0.00           N
ATOM   6113  CA  GLN A 390      50.873  57.544  89.450  1.00  0.00           C
ATOM   6115  CB  GLN A 390      52.304  57.334  88.850  1.00  0.00           C
ATOM   6118  CG  GLN A 390      52.412  56.544  87.470  1.00  0.00           C
ATOM   6121  CD  GLN A 390      52.154  57.313  86.150  1.00  0.00           C
ATOM   6122  OE1 GLN A 390      53.043  57.913  85.590  1.00  0.00           O
ATOM   6123  NE2 GLN A 390      50.924  57.394  85.610  1.00  0.00           N
ATOM   6126  C   GLN A 390      50.294  56.174  89.010  1.00  0.00           C
ATOM   6127  O   GLN A 390      50.764  55.144  89.470  1.00  0.00           O
ATOM   6128  N   LYS A 391      49.464  56.034  87.940  1.00  0.00           N
ATOM   6130  CA  LYS A 391      49.333  54.743  87.230  1.00  0.00           C
ATOM   6132  CB  LYS A 391      47.952  54.093  87.460  1.00  0.00           C
ATOM   6135  CG  LYS A 391      47.934  52.624  87.020  1.00  0.00           C
ATOM   6138  CD  LYS A 391      46.644  51.843  87.280  1.00  0.00           C
ATOM   6141  CE  LYS A 391      45.593  52.534  88.140  1.00  0.00           C
ATOM   6144  NZ  LYS A 391      44.382  51.734  88.010  1.00  0.00           N
ATOM   6148  C   LYS A 391      49.264  54.934  85.740  1.00  0.00           C
ATOM   6149  O   LYS A 391      48.584  55.884  85.360  1.00  0.00           O
ATOM   6150  N   ASN A 392      49.842  54.034  84.900  1.00  0.00           N
ATOM   6152  CA  ASN A 392      49.382  53.844  83.510  1.00  0.00           C
ATOM   6154  CB  ASN A 392      49.184  55.184  82.750  1.00  0.00           C
ATOM   6157  CG  ASN A 392      49.483  55.304  81.270  1.00  0.00           C
ATOM   6158  OD1 ASN A 392      48.573  55.364  80.440  1.00  0.00           O
ATOM   6159  ND2 ASN A 392      50.772  55.464  80.940  1.00  0.00           N
ATOM   6162  C   ASN A 392      50.144  52.813  82.650  1.00  0.00           C
ATOM   6163  O   ASN A 392      51.354  52.773  82.660  1.00  0.00           O
ATOM   6164  N   PRO A 393      49.493  51.924  81.920  1.00  0.00           N
ATOM   6165  CD  PRO A 393      48.183  51.414  82.230  1.00  0.00           C
ATOM   6168  CA  PRO A 393      50.052  51.313  80.700  1.00  0.00           C
ATOM   6170  CB  PRO A 393      48.942  50.313  80.320  1.00  0.00           C
ATOM   6173  CG  PRO A 393      48.254  50.024  81.650  1.00  0.00           C
ATOM   6176  C   PRO A 393      50.343  52.253  79.530  1.00  0.00           C
ATOM   6177  O   PRO A 393      49.464  53.034  79.140  1.00  0.00           O
ATOM   6178  N   ASN A 394      51.514  52.164  78.890  1.00  0.00           N
ATOM   6180  CA  ASN A 394      51.863  52.964  77.730  1.00  0.00           C
ATOM   6182  CB  ASN A 394      52.404  54.343  78.180  1.00  0.00           C
ATOM   6185  CG  ASN A 394      52.313  55.413  77.110  1.00  0.00           C
ATOM   6186  OD1 ASN A 394      51.344  55.473  76.340  1.00  0.00           O
ATOM   6187  ND2 ASN A 394      53.313  56.313  77.070  1.00  0.00           N
ATOM   6190  C   ASN A 394      52.882  52.253  76.840  1.00  0.00           C
ATOM   6191  O   ASN A 394      53.293  51.104  77.040  1.00  0.00           O
ATOM   6192  N   MET A 395      53.264  52.913  75.740  1.00  0.00           N
ATOM   6194  CA  MET A 395      54.413  52.544  74.930  1.00  0.00           C
ATOM   6196  CB  MET A 395      54.413  53.433  73.690  1.00  0.00           C
ATOM   6199  CG  MET A 395      53.183  53.194  72.820  1.00  0.00           C
ATOM   6202  SD  MET A 395      53.354  54.044  71.240  1.00  0.00           S
ATOM   6203  CE  MET A 395      51.593  54.124  70.890  1.00  0.00           C
ATOM   6207  C   MET A 395      55.764  52.703  75.580  1.00  0.00           C
ATOM   6208  O   MET A 395      56.644  51.843  75.460  1.00  0.00           O
ATOM   6209  N   PHE A 396      55.924  53.864  76.230  1.00  0.00           N
ATOM   6211  CA  PHE A 396      57.144  54.324  76.850  1.00  0.00           C
ATOM   6213  CB  PHE A 396      57.563  55.754  76.470  1.00  0.00           C
ATOM   6216  CG  PHE A 396      58.004  55.743  75.060  1.00  0.00           C
ATOM   6217  CD1 PHE A 396      57.092  56.044  74.050  1.00  0.00           C
ATOM   6219  CE1 PHE A 396      57.523  56.114  72.730  1.00  0.00           C
ATOM   6221  CZ  PHE A 396      58.862  55.884  72.410  1.00  0.00           C
ATOM   6223  CD2 PHE A 396      59.333  55.473  74.740  1.00  0.00           C
ATOM   6225  CE2 PHE A 396      59.772  55.543  73.420  1.00  0.00           C
ATOM   6227  C   PHE A 396      56.824  54.403  78.280  1.00  0.00           C
ATOM   6228  O   PHE A 396      55.803  54.984  78.650  1.00  0.00           O
ATOM   6229  N   GLU A 397      57.692  53.764  79.060  1.00  0.00           N
ATOM   6231  CA  GLU A 397      57.472  53.524  80.440  1.00  0.00           C
ATOM   6233  CB  GLU A 397      57.014  52.064  80.650  1.00  0.00           C
ATOM   6236  CG  GLU A 397      55.854  51.563  79.700  1.00  0.00           C
ATOM   6239  CD  GLU A 397      54.382  51.754  80.110  1.00  0.00           C
ATOM   6240  OE1 GLU A 397      54.002  52.773  80.730  1.00  0.00           O
ATOM   6241  OE2 GLU A 397      53.604  50.784  79.860  1.00  0.00           O
ATOM   6242  C   GLU A 397      58.802  54.004  81.110  1.00  0.00           C
ATOM   6243  O   GLU A 397      59.732  54.333  80.370  1.00  0.00           O
ATOM   6244  N   SER A 398      58.903  54.144  82.460  1.00  0.00           N
ATOM   6246  CA  SER A 398      60.052  54.464  83.330  1.00  0.00           C
ATOM   6248  CB  SER A 398      61.354  54.834  82.610  1.00  0.00           C
ATOM   6251  OG  SER A 398      61.414  56.164  82.120  1.00  0.00           O
ATOM   6253  C   SER A 398      59.924  55.424  84.550  1.00  0.00           C
ATOM   6254  O   SER A 398      59.403  56.523  84.520  1.00  0.00           O
ATOM   6255  N   GLY A 399      60.504  55.083  85.730  1.00  0.00           N
ATOM   6257  CA  GLY A 399      60.583  56.014  86.890  1.00  0.00           C
ATOM   6260  C   GLY A 399      59.333  56.474  87.640  1.00  0.00           C
ATOM   6261  O   GLY A 399      58.443  55.663  87.900  1.00  0.00           O
ATOM   6262  N   GLN A 400      59.284  57.754  88.100  1.00  0.00           N
ATOM   6264  CA  GLN A 400      58.373  58.284  89.140  1.00  0.00           C
ATOM   6266  CB  GLN A 400      58.124  57.444  90.440  1.00  0.00           C
ATOM   6269  CG  GLN A 400      59.144  56.383  90.900  1.00  0.00           C
ATOM   6272  CD  GLN A 400      60.624  56.624  90.610  1.00  0.00           C
ATOM   6273  OE1 GLN A 400      61.162  57.604  90.100  1.00  0.00           O
ATOM   6274  NE2 GLN A 400      61.394  55.593  90.970  1.00  0.00           N
ATOM   6277  C   GLN A 400      58.363  59.813  89.430  1.00  0.00           C
ATOM   6278  O   GLN A 400      59.382  60.424  89.720  1.00  0.00           O
ATOM   6279  N   LEU A 401      57.174  60.494  89.270  1.00  0.00           N
ATOM   6281  CA  LEU A 401      57.004  61.954  89.140  1.00  0.00           C
ATOM   6283  CB  LEU A 401      57.263  62.374  87.660  1.00  0.00           C
ATOM   6286  CG  LEU A 401      58.662  62.024  87.090  1.00  0.00           C
ATOM   6288  CD1 LEU A 401      58.894  62.024  85.580  1.00  0.00           C
ATOM   6292  CD2 LEU A 401      59.644  63.023  87.690  1.00  0.00           C
ATOM   6296  C   LEU A 401      55.624  62.493  89.690  1.00  0.00           C
ATOM   6297  O   LEU A 401      54.732  61.663  89.790  1.00  0.00           O
ATOM   6298  N   PRO A 402      55.354  63.794  90.090  1.00  0.00           N
ATOM   6299  CD  PRO A 402      55.604  64.784  89.030  1.00  0.00           C
ATOM   6302  CA  PRO A 402      54.083  64.203  90.800  1.00  0.00           C
ATOM   6304  CB  PRO A 402      53.394  64.743  89.620  1.00  0.00           C
ATOM   6307  CG  PRO A 402      54.433  65.733  89.110  1.00  0.00           C
ATOM   6310  C   PRO A 402      54.023  65.473  91.730  1.00  0.00           C
ATOM   6311  O   PRO A 402      55.083  65.924  92.120  1.00  0.00           O
ATOM   6312  N   ILE A 403      52.813  66.114  91.940  1.00  0.00           N
ATOM   6314  CA  ILE A 403      52.362  67.364  92.600  1.00  0.00           C
ATOM   6316  CB  ILE A 403      53.194  68.703  92.610  1.00  0.00           C
ATOM   6318  CG2 ILE A 403      54.644  68.483  93.000  1.00  0.00           C
ATOM   6322  CG1 ILE A 403      53.202  69.644  91.370  1.00  0.00           C
ATOM   6325  CD  ILE A 403      53.784  68.984  90.130  1.00  0.00           C
ATOM   6329  C   ILE A 403      51.022  67.784  91.970  1.00  0.00           C
ATOM   6330  O   ILE A 403      50.882  67.864  90.770  1.00  0.00           O
ATOM   6331  N   ALA A 404      49.982  68.154  92.750  1.00  0.00           N
ATOM   6333  CA  ALA A 404      49.333  69.453  92.570  1.00  0.00           C
ATOM   6335  CB  ALA A 404      48.034  69.493  91.720  1.00  0.00           C
ATOM   6339  C   ALA A 404      49.002  69.883  93.960  1.00  0.00           C
ATOM   6340  O   ALA A 404      48.293  69.194  94.680  1.00  0.00           O
ATOM   6341  N   THR A 405      49.644  70.934  94.480  1.00  0.00           N
ATOM   6343  CA  THR A 405      49.893  70.974  95.910  1.00  0.00           C
ATOM   6345  CB  THR A 405      49.912  72.404  96.440  1.00  0.00           C
ATOM   6347  OG1 THR A 405      50.863  73.224  95.780  1.00  0.00           O
ATOM   6349  CG2 THR A 405      50.094  72.484  97.960  1.00  0.00           C
ATOM   6353  C   THR A 405      51.092  70.074  96.250  1.00  0.00           C
ATOM   6354  O   THR A 405      52.132  70.484  96.720  1.00  0.00           O
ATOM   6355  N   TYR A 406      50.924  68.763  95.980  1.00  0.00           N
ATOM   6357  CA  TYR A 406      50.754  67.734  96.990  1.00  0.00           C
ATOM   6359  CB  TYR A 406      51.394  68.054  98.370  1.00  0.00           C
ATOM   6362  CG  TYR A 406      50.964  67.243  99.570  1.00  0.00           C
ATOM   6363  CD1 TYR A 406      50.702  67.904 100.780  1.00  0.00           C
ATOM   6365  CE1 TYR A 406      50.322  67.184 101.930  1.00  0.00           C
ATOM   6367  CZ  TYR A 406      50.223  65.794 101.860  1.00  0.00           C
ATOM   6368  OH  TYR A 406      49.874  65.044 103.000  1.00  0.00           O
ATOM   6370  CD2 TYR A 406      50.793  65.854  99.510  1.00  0.00           C
ATOM   6372  CE2 TYR A 406      50.464  65.124 100.660  1.00  0.00           C
ATOM   6374  C   TYR A 406      49.284  67.383  97.090  1.00  0.00           C
ATOM   6375  O   TYR A 406      48.764  66.514  96.400  1.00  0.00           O
ATOM   6376  N   GLY A 407      48.573  68.124  97.950  1.00  0.00           N
ATOM   6378  CA  GLY A 407      47.292  67.703  98.450  1.00  0.00           C
ATOM   6381  C   GLY A 407      46.162  68.063  97.610  1.00  0.00           C
ATOM   6382  O   GLY A 407      45.094  67.464  97.670  1.00  0.00           O
ATOM   6383  N   TRP A 408      46.344  69.083  96.790  1.00  0.00           N
ATOM   6385  CA  TRP A 408      45.294  69.593  95.950  1.00  0.00           C
ATOM   6387  CB  TRP A 408      45.613  71.044  95.520  1.00  0.00           C
ATOM   6390  CG  TRP A 408      45.273  72.023  96.600  1.00  0.00           C
ATOM   6391  CD1 TRP A 408      46.104  72.754  97.410  1.00  0.00           C
ATOM   6393  NE1 TRP A 408      45.343  73.514  98.270  1.00  0.00           N
ATOM   6395  CE2 TRP A 408      44.023  73.273  98.050  1.00  0.00           C
ATOM   6396  CD2 TRP A 408      43.932  72.313  97.020  1.00  0.00           C
ATOM   6397  CE3 TRP A 408      42.682  71.843  96.630  1.00  0.00           C
ATOM   6399  CZ3 TRP A 408      41.554  72.303  97.300  1.00  0.00           C
ATOM   6401  CZ2 TRP A 408      42.903  73.754  98.700  1.00  0.00           C
ATOM   6403  CH2 TRP A 408      41.663  73.254  98.310  1.00  0.00           C
ATOM   6405  C   TRP A 408      44.944  68.693  94.790  1.00  0.00           C
ATOM   6406  O   TRP A 408      43.784  68.654  94.390  1.00  0.00           O
ATOM   6407  N   VAL A 409      45.904  67.904  94.260  1.00  0.00           N
ATOM   6409  CA  VAL A 409      45.632  66.874  93.270  1.00  0.00           C
ATOM   6411  CB  VAL A 409      46.903  66.324  92.580  1.00  0.00           C
ATOM   6413  CG1 VAL A 409      47.644  65.174  93.310  1.00  0.00           C
ATOM   6417  CG2 VAL A 409      46.563  65.954  91.130  1.00  0.00           C
ATOM   6421  C   VAL A 409      44.784  65.773  93.840  1.00  0.00           C
ATOM   6422  O   VAL A 409      43.773  65.404  93.260  1.00  0.00           O
ATOM   6423  N   VAL A 410      45.122  65.273  95.030  1.00  0.00           N
ATOM   6425  CA  VAL A 410      44.394  64.264  95.760  1.00  0.00           C
ATOM   6427  CB  VAL A 410      45.322  63.614  96.750  1.00  0.00           C
ATOM   6429  CG1 VAL A 410      44.654  62.984  97.970  1.00  0.00           C
ATOM   6433  CG2 VAL A 410      46.042  62.524  95.940  1.00  0.00           C
ATOM   6437  C   VAL A 410      43.083  64.724  96.340  1.00  0.00           C
ATOM   6438  O   VAL A 410      42.053  64.083  96.200  1.00  0.00           O
ATOM   6439  N   ASP A 411      43.022  65.924  96.930  1.00  0.00           N
ATOM   6441  CA  ASP A 411      41.754  66.514  97.300  1.00  0.00           C
ATOM   6443  CB  ASP A 411      41.944  67.854  98.040  1.00  0.00           C
ATOM   6446  CG  ASP A 411      42.243  67.664  99.510  1.00  0.00           C
ATOM   6447  OD1 ASP A 411      42.424  66.554 100.060  1.00  0.00           O
ATOM   6448  OD2 ASP A 411      42.113  68.724 100.190  1.00  0.00           O
ATOM   6449  C   ASP A 411      40.834  66.734  96.110  1.00  0.00           C
ATOM   6450  O   ASP A 411      39.632  66.534  96.230  1.00  0.00           O
ATOM   6451  N   GLN A 412      41.372  67.154  94.950  1.00  0.00           N
ATOM   6453  CA  GLN A 412      40.613  67.163  93.710  1.00  0.00           C
ATOM   6455  CB  GLN A 412      41.403  67.874  92.570  1.00  0.00           C
ATOM   6458  CG  GLN A 412      40.522  68.273  91.360  1.00  0.00           C
ATOM   6461  CD  GLN A 412      39.293  69.023  91.850  1.00  0.00           C
ATOM   6462  OE1 GLN A 412      38.174  68.493  91.860  1.00  0.00           O
ATOM   6463  NE2 GLN A 412      39.473  70.273  92.320  1.00  0.00           N
ATOM   6466  C   GLN A 412      40.203  65.773  93.240  1.00  0.00           C
ATOM   6467  O   GLN A 412      39.044  65.554  92.930  1.00  0.00           O
ATOM   6468  N   VAL A 413      41.124  64.803  93.200  1.00  0.00           N
ATOM   6470  CA  VAL A 413      40.894  63.443  92.720  1.00  0.00           C
ATOM   6472  CB  VAL A 413      42.222  62.714  92.530  1.00  0.00           C
ATOM   6474  CG1 VAL A 413      42.063  61.184  92.430  1.00  0.00           C
ATOM   6478  CG2 VAL A 413      42.894  63.264  91.260  1.00  0.00           C
ATOM   6482  C   VAL A 413      39.924  62.644  93.560  1.00  0.00           C
ATOM   6483  O   VAL A 413      39.054  61.944  93.050  1.00  0.00           O
ATOM   6484  N   TYR A 414      40.034  62.724  94.890  1.00  0.00           N
ATOM   6486  CA  TYR A 414      39.184  61.983  95.790  1.00  0.00           C
ATOM   6488  CB  TYR A 414      39.924  61.694  97.130  1.00  0.00           C
ATOM   6491  CG  TYR A 414      40.972  60.634  96.880  1.00  0.00           C
ATOM   6492  CD1 TYR A 414      40.793  59.324  97.370  1.00  0.00           C
ATOM   6494  CE1 TYR A 414      41.733  58.324  97.080  1.00  0.00           C
ATOM   6496  CZ  TYR A 414      42.843  58.604  96.270  1.00  0.00           C
ATOM   6497  OH  TYR A 414      43.813  57.644  95.940  1.00  0.00           O
ATOM   6499  CD2 TYR A 414      42.154  60.894  96.150  1.00  0.00           C
ATOM   6501  CE2 TYR A 414      43.064  59.894  95.830  1.00  0.00           C
ATOM   6503  C   TYR A 414      37.844  62.692  95.980  1.00  0.00           C
ATOM   6504  O   TYR A 414      36.804  62.074  96.200  1.00  0.00           O
ATOM   6505  N   ALA A 415      37.823  64.023  95.750  1.00  0.00           N
ATOM   6507  CA  ALA A 415      36.594  64.733  95.480  1.00  0.00           C
ATOM   6509  CB  ALA A 415      36.843  66.254  95.520  1.00  0.00           C
ATOM   6513  C   ALA A 415      35.972  64.383  94.140  1.00  0.00           C
ATOM   6514  O   ALA A 415      34.764  64.474  93.980  1.00  0.00           O
ATOM   6515  N   ALA A 416      36.784  63.974  93.150  1.00  0.00           N
ATOM   6517  CA  ALA A 416      36.362  63.664  91.820  1.00  0.00           C
ATOM   6519  CB  ALA A 416      37.504  63.824  90.800  1.00  0.00           C
ATOM   6523  C   ALA A 416      35.784  62.304  91.650  1.00  0.00           C
ATOM   6524  O   ALA A 416      35.144  62.004  90.630  1.00  0.00           O
ATOM   6525  N   LEU A 417      35.993  61.444  92.650  1.00  0.00           N
ATOM   6527  CA  LEU A 417      35.544  60.094  92.600  1.00  0.00           C
ATOM   6529  CB  LEU A 417      36.222  59.293  93.740  1.00  0.00           C
ATOM   6532  CG  LEU A 417      36.022  57.773  93.610  1.00  0.00           C
ATOM   6534  CD1 LEU A 417      36.824  57.214  92.420  1.00  0.00           C
ATOM   6538  CD2 LEU A 417      36.443  57.074  94.890  1.00  0.00           C
ATOM   6542  C   LEU A 417      34.034  59.974  92.640  1.00  0.00           C
ATOM   6543  O   LEU A 417      33.344  60.394  93.570  1.00  0.00           O
ATOM   6544  N   LYS A 418      33.474  59.363  91.580  1.00  0.00           N
ATOM   6546  CA  LYS A 418      32.154  58.813  91.570  1.00  0.00           C
ATOM   6548  CB  LYS A 418      31.434  59.034  90.220  1.00  0.00           C
ATOM   6551  CG  LYS A 418      30.042  58.363  90.050  1.00  0.00           C
ATOM   6554  CD  LYS A 418      28.844  59.254  90.400  1.00  0.00           C
ATOM   6557  CE  LYS A 418      27.493  58.743  89.890  1.00  0.00           C
ATOM   6560  NZ  LYS A 418      27.534  58.644  88.420  1.00  0.00           N
ATOM   6564  C   LYS A 418      32.224  57.323  91.830  1.00  0.00           C
ATOM   6565  O   LYS A 418      32.324  56.523  90.900  1.00  0.00           O
ATOM   6566  N   GLN A 419      32.034  56.924  93.090  1.00  0.00           N
ATOM   6568  CA  GLN A 419      31.334  55.694  93.330  1.00  0.00           C
ATOM   6570  CB  GLN A 419      31.813  55.034  94.640  1.00  0.00           C
ATOM   6573  CG  GLN A 419      31.424  53.544  94.760  1.00  0.00           C
ATOM   6576  CD  GLN A 419      29.972  53.344  95.190  1.00  0.00           C
ATOM   6577  OE1 GLN A 419      29.694  53.414  96.390  1.00  0.00           O
ATOM   6578  NE2 GLN A 419      29.074  53.023  94.240  1.00  0.00           N
ATOM   6581  C   GLN A 419      29.813  56.024  93.300  1.00  0.00           C
ATOM   6582  OT1 GLN A 419      29.354  56.863  94.130  1.00  0.00           O
ATOM   6583  OT2 GLN A 419      29.094  55.504  92.410  1.00  0.00           O
ATOM   6584  NH3 POPEB 420      48.694  26.164  70.430  1.00  0.00           N
ATOM   6588  C12 POPEB 420      49.683  25.944  69.300  1.00  0.00           C
ATOM   6591  C11 POPEB 420      51.154  25.914  69.780  1.00  0.00           C
ATOM   6594  P   POPEB 420      50.912  23.694  71.230  1.00  0.00           P
ATOM   6595  O13 POPEB 420      51.663  23.034  72.320  1.00  0.00           O
ATOM   6596  O14 POPEB 420      49.444  23.784  71.380  1.00  0.00           O
ATOM   6597  O11 POPEB 420      51.273  22.944  69.870  1.00  0.00           O
ATOM   6598  O12 POPEB 420      51.403  25.174  70.970  1.00  0.00           O
ATOM   6599  C1  POPEB 420      52.622  22.464  69.690  1.00  0.00           C
ATOM   6602  C2  POPEB 420      53.254  23.024  68.390  1.00  0.00           C
ATOM   6604  O21 POPEB 420      53.334  21.984  67.390  1.00  0.00           O
ATOM   6605  C21 POPEB 420      53.202  22.434  66.130  1.00  0.00           C
ATOM   6606  O22 POPEB 420      52.784  23.534  65.820  1.00  0.00           O
ATOM   6607  C22 POPEB 420      53.624  21.364  65.120  1.00  0.00           C
ATOM   6610  C3  POPEB 420      54.654  23.634  68.710  1.00  0.00           C
ATOM   6613  O31 POPEB 420      55.434  23.954  67.540  1.00  0.00           O
ATOM   6614  C31 POPEB 420      55.133  25.104  66.950  1.00  0.00           C
ATOM   6615  O32 POPEB 420      54.223  25.854  67.250  1.00  0.00           O
ATOM   6616  C32 POPEB 420      56.112  25.324  65.790  1.00  0.00           C
ATOM   6619  C23 POPEB 420      54.553  21.924  64.010  1.00  0.00           C
ATOM   6622  C24 POPEB 420      54.944  20.874  62.950  1.00  0.00           C
ATOM   6625  C25 POPEB 420      53.813  20.504  61.970  1.00  0.00           C
ATOM   6628  C26 POPEB 420      53.802  21.354  60.680  1.00  0.00           C
ATOM   6631  C27 POPEB 420      52.493  21.184  59.890  1.00  0.00           C
ATOM   6634  C28 POPEB 420      52.393  22.124  58.660  1.00  0.00           C
ATOM   6637  C29 POPEB 420      50.943  22.374  58.320  1.00  0.00           C
ATOM   6639 0C21 POPEB 420      50.364  22.374  57.110  1.00  0.00           C
ATOM   6641 1C21 POPEB 420      50.993  22.194  55.750  1.00  0.00           C
ATOM   6644 2C21 POPEB 420      50.304  23.144  54.740  1.00  0.00           C
ATOM   6647 3C21 POPEB 420      50.784  22.984  53.280  1.00  0.00           C
ATOM   6650 4C21 POPEB 420      49.674  23.404  52.310  1.00  0.00           C
ATOM   6653 5C21 POPEB 420      50.042  23.374  50.820  1.00  0.00           C
ATOM   6656 6C21 POPEB 420      48.773  23.484  49.950  1.00  0.00           C
ATOM   6659 7C21 POPEB 420      49.034  23.614  48.440  1.00  0.00           C
ATOM   6662 8C21 POPEB 420      47.752  23.854  47.650  1.00  0.00           C
ATOM   6666  C33 POPEB 420      55.394  25.734  64.490  1.00  0.00           C
ATOM   6669  C34 POPEB 420      56.254  25.414  63.270  1.00  0.00           C
ATOM   6672  C35 POPEB 420      55.504  25.474  61.940  1.00  0.00           C
ATOM   6675  C36 POPEB 420      56.214  24.604  60.900  1.00  0.00           C
ATOM   6678  C37 POPEB 420      56.003  25.034  59.450  1.00  0.00           C
ATOM   6681  C38 POPEB 420      56.824  24.154  58.500  1.00  0.00           C
ATOM   6684  C39 POPEB 420      57.393  24.934  57.310  1.00  0.00           C
ATOM   6687 0C31 POPEB 420      58.342  24.074  56.470  1.00  0.00           C
ATOM   6690 1C31 POPEB 420      59.264  24.914  55.570  1.00  0.00           C
ATOM   6693 2C31 POPEB 420      60.034  24.054  54.550  1.00  0.00           C
ATOM   6696 3C31 POPEB 420      61.013  24.844  53.670  1.00  0.00           C
ATOM   6699 4C31 POPEB 420      60.322  25.854  52.760  1.00  0.00           C
ATOM   6702 5C31 POPEB 420      61.292  26.404  51.710  1.00  0.00           C
ATOM   6705 6C31 POPEB 420      60.593  27.224  50.630  1.00  0.00           C
ATOM   6709  NH3 POPEC 421      16.563  83.684  26.620  1.00  0.00           N
ATOM   6713  C12 POPEC 421      15.344  83.434  25.760  1.00  0.00           C
ATOM   6716  C11 POPEC 421      14.134  83.023  26.630  1.00  0.00           C
ATOM   6719  P   POPEC 421      12.274  82.704  24.740  1.00  0.00           P
ATOM   6720  O13 POPEC 421      11.954  83.803  23.790  1.00  0.00           O
ATOM   6721  O14 POPEC 421      13.144  81.604  24.290  1.00  0.00           O
ATOM   6722  O11 POPEC 421      10.924  82.044  25.290  1.00  0.00           O
ATOM   6723  O12 POPEC 421      12.894  83.354  26.030  1.00  0.00           O
ATOM   6724  C1  POPEC 421      10.504  81.983  26.670  1.00  0.00           C
ATOM   6727  C2  POPEC 421      10.374  80.513  27.190  1.00  0.00           C
ATOM   6729  O21 POPEC 421      10.284  80.424  28.630  1.00  0.00           O
ATOM   6730  C21 POPEC 421       9.174  80.843  29.240  1.00  0.00           C
ATOM   6731  O22 POPEC 421       8.264  81.474  28.730  1.00  0.00           O
ATOM   6732  C22 POPEC 421       9.194  80.324  30.690  1.00  0.00           C
ATOM   6735  C3  POPEC 421      11.614  79.704  26.720  1.00  0.00           C
ATOM   6738  O31 POPEC 421      11.844  78.484  27.470  1.00  0.00           O
ATOM   6739  C31 POPEC 421      11.714  77.333  26.840  1.00  0.00           C
ATOM   6740  O32 POPEC 421      11.284  77.174  25.720  1.00  0.00           O
ATOM   6741  C32 POPEC 421      12.264  76.203  27.710  1.00  0.00           C
ATOM   6744  C23 POPEC 421       8.084  80.893  31.620  1.00  0.00           C
ATOM   6747  C24 POPEC 421       8.624  82.023  32.500  1.00  0.00           C
ATOM   6750  C25 POPEC 421       7.654  82.634  33.530  1.00  0.00           C
ATOM   6753  C26 POPEC 421       7.004  81.614  34.460  1.00  0.00           C
ATOM   6756  C27 POPEC 421       6.274  82.313  35.610  1.00  0.00           C
ATOM   6759  C28 POPEC 421       5.084  81.524  36.180  1.00  0.00           C
ATOM   6762  C29 POPEC 421       5.534  80.332  36.980  1.00  0.00           C
ATOM   6764 0C21 POPEC 421       5.174  80.043  38.240  1.00  0.00           C
ATOM   6766 1C21 POPEC 421       4.264  80.854  39.130  1.00  0.00           C
ATOM   6769 2C21 POPEC 421       4.874  81.082  40.520  1.00  0.00           C
ATOM   6772 3C21 POPEC 421       4.004  82.014  41.360  1.00  0.00           C
ATOM   6775 4C21 POPEC 421       4.574  82.204  42.770  1.00  0.00           C
ATOM   6778 5C21 POPEC 421       3.904  83.364  43.510  1.00  0.00           C
ATOM   6781 6C21 POPEC 421       4.154  83.324  45.020  1.00  0.00           C
ATOM   6784 7C21 POPEC 421       3.514  84.502  45.760  1.00  0.00           C
ATOM   6787 8C21 POPEC 421       3.314  84.263  47.250  1.00  0.00           C
ATOM   6791  C33 POPEC 421      11.564  76.123  29.070  1.00  0.00           C
ATOM   6794  C34 POPEC 421      12.364  75.273  30.060  1.00  0.00           C
ATOM   6797  C35 POPEC 421      11.774  75.264  31.480  1.00  0.00           C
ATOM   6800  C36 POPEC 421      11.654  76.663  32.080  1.00  0.00           C
ATOM   6803  C37 POPEC 421      11.284  76.624  33.560  1.00  0.00           C
ATOM   6806  C38 POPEC 421      11.494  77.984  34.230  1.00  0.00           C
ATOM   6809  C39 POPEC 421      11.424  77.904  35.760  1.00  0.00           C
ATOM   6812 0C31 POPEC 421      12.504  77.023  36.410  1.00  0.00           C
ATOM   6815 1C31 POPEC 421      12.734  77.373  37.880  1.00  0.00           C
ATOM   6818 2C31 POPEC 421      13.724  76.394  38.530  1.00  0.00           C
ATOM   6821 3C31 POPEC 421      14.094  76.754  39.980  1.00  0.00           C
ATOM   6824 4C31 POPEC 421      12.874  76.953  40.890  1.00  0.00           C
ATOM   6827 5C31 POPEC 421      13.294  77.214  42.340  1.00  0.00           C
ATOM   6830 6C31 POPEC 421      12.114  77.513  43.270  1.00  0.00           C
ATOM   6834  NH3 POPED 422       3.004  52.004  25.400  1.00  0.00           N
ATOM   6838  C12 POPED 422       4.354  52.304  24.810  1.00  0.00           C
ATOM   6841  C11 POPED 422       5.314  52.864  25.870  1.00  0.00           C
ATOM   6844  P   POPED 422       7.124  54.574  25.070  1.00  0.00           P
ATOM   6845  O13 POPED 422       8.583  54.604  24.850  1.00  0.00           O
ATOM   6846  O14 POPED 422       6.254  55.254  24.100  1.00  0.00           O
ATOM   6847  O11 POPED 422       6.794  55.254  26.470  1.00  0.00           O
ATOM   6848  O12 POPED 422       6.604  53.093  25.280  1.00  0.00           O
ATOM   6849  C1  POPED 422       7.324  54.753  27.700  1.00  0.00           C
ATOM   6852  C2  POPED 422       6.644  55.424  28.930  1.00  0.00           C
ATOM   6854  O21 POPED 422       6.964  54.634  30.090  1.00  0.00           O
ATOM   6855  C21 POPED 422       6.874  55.284  31.240  1.00  0.00           C
ATOM   6856  O22 POPED 422       6.884  56.504  31.360  1.00  0.00           O
ATOM   6857  C22 POPED 422       6.784  54.293  32.390  1.00  0.00           C
ATOM   6860  C3  POPED 422       5.094  55.543  28.800  1.00  0.00           C
ATOM   6863  O31 POPED 422       4.574  56.764  29.390  1.00  0.00           O
ATOM   6864  C31 POPED 422       3.924  56.703  30.540  1.00  0.00           C
ATOM   6865  O32 POPED 422       3.704  55.704  31.190  1.00  0.00           O
ATOM   6866  C32 POPED 422       3.474  58.124  30.920  1.00  0.00           C
ATOM   6869  C23 POPED 422       6.904  54.924  33.800  1.00  0.00           C
ATOM   6872  C24 POPED 422       5.644  55.663  34.290  1.00  0.00           C
ATOM   6875  C25 POPED 422       4.464  54.774  34.700  1.00  0.00           C
ATOM   6878  C26 POPED 422       4.684  54.004  36.020  1.00  0.00           C
ATOM   6881  C27 POPED 422       3.364  53.424  36.590  1.00  0.00           C
ATOM   6884  C28 POPED 422       3.554  52.474  37.800  1.00  0.00           C
ATOM   6887  C29 POPED 422       2.234  51.954  38.310  1.00  0.00           C
ATOM   6889 0C21 POPED 422       1.954  51.424  39.520  1.00  0.00           C
ATOM   6891 1C21 POPED 422       2.874  51.203  40.700  1.00  0.00           C
ATOM   6894 2C21 POPED 422       2.224  51.694  42.010  1.00  0.00           C
ATOM   6897 3C21 POPED 422       2.824  51.073  43.290  1.00  0.00           C
ATOM   6900 4C21 POPED 422       1.984  51.344  44.550  1.00  0.00           C
ATOM   6903 5C21 POPED 422       1.964  52.824  44.960  1.00  0.00           C
ATOM   6906 6C21 POPED 422       1.094  53.124  46.200  1.00  0.00           C
ATOM   6909 7C21 POPED 422       1.104  54.613  46.540  1.00  0.00           C
ATOM   6912 8C21 POPED 422       0.384  54.953  47.850  1.00  0.00           C
ATOM   6916  C33 POPED 422       2.674  58.184  32.240  1.00  0.00           C
ATOM   6919  C34 POPED 422       2.304  59.613  32.660  1.00  0.00           C
ATOM   6922  C35 POPED 422       1.364  59.654  33.880  1.00  0.00           C
ATOM   6925  C36 POPED 422       1.174  61.063  34.480  1.00  0.00           C
ATOM   6928  C37 POPED 422       0.234  61.944  33.650  1.00  0.00           C
ATOM   6931  C38 POPED 422       0.414  63.464  33.870  1.00  0.00           C
ATOM   6934  C39 POPED 422       0.244  63.924  35.320  1.00  0.00           C
ATOM   6937 0C31 POPED 422       0.344  65.453  35.480  1.00  0.00           C
ATOM   6940 1C31 POPED 422       0.304  65.873  36.950  1.00  0.00           C
ATOM   6943 2C31 POPED 422       0.484  67.383  37.200  1.00  0.00           C
ATOM   6946 3C31 POPED 422      -0.786  68.224  36.970  1.00  0.00           C
ATOM   6949 4C31 POPED 422      -0.716  69.574  37.710  1.00  0.00           C
ATOM   6952 5C31 POPED 422      -2.046  70.333  37.720  1.00  0.00           C
ATOM   6955 6C31 POPED 422      -2.016  71.574  38.620  1.00  0.00           C
ATOM   6959  NH3 POPEE 423      95.973  56.674  29.010  1.00  0.00           N
ATOM   6963  C12 POPEE 423      94.974  57.734  28.640  1.00  0.00           C
ATOM   6966  C11 POPEE 423      94.904  58.844  29.680  1.00  0.00           C
ATOM   6969  P   POPEE 423      95.534  61.294  30.110  1.00  0.00           P
ATOM   6970  O13 POPEE 423      96.474  61.224  31.250  1.00  0.00           O
ATOM   6971  O14 POPEE 423      95.662  62.453  29.210  1.00  0.00           O
ATOM   6972  O11 POPEE 423      94.063  61.254  30.700  1.00  0.00           O
ATOM   6973  O12 POPEE 423      95.683  59.964  29.280  1.00  0.00           O
ATOM   6974  C1  POPEE 423      93.764  61.424  32.080  1.00  0.00           C
ATOM   6977  C2  POPEE 423      93.064  60.203  32.730  1.00  0.00           C
ATOM   6979  O21 POPEE 423      92.413  60.684  33.920  1.00  0.00           O
ATOM   6980  C21 POPEE 423      91.343  60.014  34.300  1.00  0.00           C
ATOM   6981  O22 POPEE 423      90.732  59.174  33.680  1.00  0.00           O
ATOM   6982  C22 POPEE 423      91.063  60.434  35.740  1.00  0.00           C
ATOM   6985  C3  POPEE 423      94.053  59.054  33.120  1.00  0.00           C
ATOM   6988  O31 POPEE 423      93.512  58.163  34.110  1.00  0.00           O
ATOM   6989  C31 POPEE 423      93.923  58.113  35.390  1.00  0.00           C
ATOM   6990  O32 POPEE 423      93.162  57.813  36.300  1.00  0.00           O
ATOM   6991  C32 POPEE 423      95.423  58.324  35.610  1.00  0.00           C
ATOM   6994  C23 POPEE 423      89.632  60.144  36.220  1.00  0.00           C
ATOM   6997  C24 POPEE 423      89.643  60.154  37.750  1.00  0.00           C
ATOM   7000  C25 POPEE 423      88.293  60.254  38.460  1.00  0.00           C
ATOM   7003  C26 POPEE 423      88.522  60.494  39.960  1.00  0.00           C
ATOM   7006  C27 POPEE 423      87.283  60.993  40.700  1.00  0.00           C
ATOM   7009  C28 POPEE 423      87.584  61.313  42.180  1.00  0.00           C
ATOM   7012  C29 POPEE 423      87.794  60.063  43.000  1.00  0.00           C
ATOM   7014 0C21 POPEE 423      88.464  59.993  44.170  1.00  0.00           C
ATOM   7016 1C21 POPEE 423      89.104  61.144  44.910  1.00  0.00           C
ATOM   7019 2C21 POPEE 423      88.433  61.414  46.270  1.00  0.00           C
ATOM   7022 3C21 POPEE 423      89.053  62.633  46.990  1.00  0.00           C
ATOM   7025 4C21 POPEE 423      88.153  63.223  48.090  1.00  0.00           C
ATOM   7028 5C21 POPEE 423      86.973  64.034  47.520  1.00  0.00           C
ATOM   7031 6C21 POPEE 423      86.003  64.544  48.580  1.00  0.00           C
ATOM   7034 7C21 POPEE 423      84.854  65.343  47.950  1.00  0.00           C
ATOM   7037 8C21 POPEE 423      83.803  65.794  48.960  1.00  0.00           C
ATOM   7041  C33 POPEE 423      95.784  58.083  37.100  1.00  0.00           C
ATOM   7044  C34 POPEE 423      97.283  57.944  37.390  1.00  0.00           C
ATOM   7047  C35 POPEE 423      97.563  57.754  38.890  1.00  0.00           C
ATOM   7050  C36 POPEE 423      97.463  59.063  39.690  1.00  0.00           C
ATOM   7053  C37 POPEE 423      96.912  58.874  41.120  1.00  0.00           C
ATOM   7056  C38 POPEE 423      96.533  60.214  41.780  1.00  0.00           C
ATOM   7059  C39 POPEE 423      97.673  60.924  42.540  1.00  0.00           C
ATOM   7062 0C31 POPEE 423      98.134  60.164  43.790  1.00  0.00           C
ATOM   7065 1C31 POPEE 423      98.592  61.084  44.940  1.00  0.00           C
ATOM   7068 2C31 POPEE 423      98.853  60.333  46.270  1.00  0.00           C
ATOM   7071 3C31 POPEE 423     100.033  59.363  46.190  1.00  0.00           C
ATOM   7074 4C31 POPEE 423     100.224  58.524  47.460  1.00  0.00           C
ATOM   7077 5C31 POPEE 423     101.393  57.544  47.330  1.00  0.00           C
ATOM   7080 6C31 POPEE 423     101.604  56.674  48.570  1.00  0.00           C
ATOM   7084  NH3 POPEF 424      66.702  66.133  32.750  1.00  0.00           N
ATOM   7088  C12 POPEF 424      66.453  64.873  33.540  1.00  0.00           C
ATOM   7091  C11 POPEF 424      67.732  64.194  34.060  1.00  0.00           C
ATOM   7094  P   POPEF 424      68.044  61.604  34.600  1.00  0.00           P
ATOM   7095  O13 POPEF 424      67.083  60.723  33.900  1.00  0.00           O
ATOM   7096  O14 POPEF 424      69.413  61.684  34.050  1.00  0.00           O
ATOM   7097  O11 POPEF 424      68.132  61.114  36.100  1.00  0.00           O
ATOM   7098  O12 POPEF 424      67.394  63.034  34.800  1.00  0.00           O
ATOM   7099  C1  POPEF 424      69.023  60.104  36.590  1.00  0.00           C
ATOM   7102  C2  POPEF 424      68.264  58.824  37.050  1.00  0.00           C
ATOM   7104  O21 POPEF 424      69.214  57.843  37.530  1.00  0.00           O
ATOM   7105  C21 POPEF 424      69.363  57.614  38.840  1.00  0.00           C
ATOM   7106  O22 POPEF 424      69.614  56.523  39.310  1.00  0.00           O
ATOM   7107  C22 POPEF 424      69.363  58.883  39.700  1.00  0.00           C
ATOM   7110  C3  POPEF 424      67.434  58.223  35.860  1.00  0.00           C
ATOM   7113  O31 POPEF 424      67.354  56.784  35.830  1.00  0.00           O
ATOM   7114  C31 POPEF 424      66.434  56.014  36.410  1.00  0.00           C
ATOM   7115  O32 POPEF 424      66.333  54.813  36.160  1.00  0.00           O
ATOM   7116  C32 POPEF 424      65.522  56.703  37.420  1.00  0.00           C
ATOM   7119  C23 POPEF 424      69.794  58.563  41.150  1.00  0.00           C
ATOM   7122  C24 POPEF 424      68.644  58.034  42.020  1.00  0.00           C
ATOM   7125  C25 POPEF 424      69.104  57.674  43.440  1.00  0.00           C
ATOM   7128  C26 POPEF 424      69.614  56.234  43.580  1.00  0.00           C
ATOM   7131  C27 POPEF 424      68.784  55.434  44.600  1.00  0.00           C
ATOM   7134  C28 POPEF 424      69.303  54.014  44.850  1.00  0.00           C
ATOM   7137  C29 POPEF 424      68.592  53.384  46.030  1.00  0.00           C
ATOM   7139 0C21 POPEF 424      69.034  53.344  47.300  1.00  0.00           C
ATOM   7141 1C21 POPEF 424      70.343  53.883  47.810  1.00  0.00           C
ATOM   7144 2C21 POPEF 424      71.053  52.934  48.800  1.00  0.00           C
ATOM   7147 3C21 POPEF 424      70.553  53.054  50.250  1.00  0.00           C
ATOM   7150 4C21 POPEF 424      71.604  53.633  51.210  1.00  0.00           C
ATOM   7153 5C21 POPEF 424      71.034  53.953  52.600  1.00  0.00           C
ATOM   7156 6C21 POPEF 424      72.083  54.594  53.520  1.00  0.00           C
ATOM   7159 7C21 POPEF 424      71.523  55.074  54.860  1.00  0.00           C
ATOM   7162 8C21 POPEF 424      72.622  55.523  55.830  1.00  0.00           C
ATOM   7166  C33 POPEF 424      65.733  56.094  38.830  1.00  0.00           C
ATOM   7169  C34 POPEF 424      64.732  56.653  39.850  1.00  0.00           C
ATOM   7172  C35 POPEF 424      64.943  56.054  41.250  1.00  0.00           C
ATOM   7175  C36 POPEF 424      63.953  56.604  42.280  1.00  0.00           C
ATOM   7178  C37 POPEF 424      64.132  55.984  43.660  1.00  0.00           C
ATOM   7181  C38 POPEF 424      63.202  56.624  44.700  1.00  0.00           C
ATOM   7184  C39 POPEF 424      63.452  56.124  46.130  1.00  0.00           C
ATOM   7187 0C31 POPEF 424      62.653  54.854  46.470  1.00  0.00           C
ATOM   7190 1C31 POPEF 424      63.043  54.264  47.830  1.00  0.00           C
ATOM   7193 2C31 POPEF 424      62.253  52.984  48.150  1.00  0.00           C
ATOM   7196 3C31 POPEF 424      62.622  52.354  49.510  1.00  0.00           C
ATOM   7199 4C31 POPEF 424      61.554  52.594  50.580  1.00  0.00           C
ATOM   7202 5C31 POPEF 424      61.733  51.674  51.800  1.00  0.00           C
ATOM   7205 6C31 POPEF 424      60.632  51.854  52.840  1.00  0.00           C
ATOM   7209  NH3 POPEG 425      28.653 103.493  27.500  1.00  0.00           N
ATOM   7213  C12 POPEG 425      28.054 104.114  26.280  1.00  0.00           C
ATOM   7216  C11 POPEG 425      27.094 103.184  25.490  1.00  0.00           C
ATOM   7219  P   POPEG 425      26.334 105.134  23.850  1.00  0.00           P
ATOM   7220  O13 POPEG 425      27.313 106.044  24.490  1.00  0.00           O
ATOM   7221  O14 POPEG 425      26.583 104.664  22.470  1.00  0.00           O
ATOM   7222  O11 POPEG 425      24.954 105.873  23.930  1.00  0.00           O
ATOM   7223  O12 POPEG 425      26.074 103.904  24.820  1.00  0.00           O
ATOM   7224  C1  POPEG 425      24.434 106.203  25.220  1.00  0.00           C
ATOM   7227  C2  POPEG 425      24.833 107.604  25.750  1.00  0.00           C
ATOM   7229  O21 POPEG 425      23.834 107.864  26.740  1.00  0.00           O
ATOM   7230  C21 POPEG 425      24.174 108.563  27.790  1.00  0.00           C
ATOM   7231  O22 POPEG 425      25.254 109.082  28.010  1.00  0.00           O
ATOM   7232  C22 POPEG 425      22.934 108.673  28.670  1.00  0.00           C
ATOM   7235  C3  POPEG 425      24.784 108.714  24.660  1.00  0.00           C
ATOM   7238  O31 POPEG 425      24.573 110.043  25.200  1.00  0.00           O
ATOM   7239  C31 POPEG 425      25.653 110.764  25.460  1.00  0.00           C
ATOM   7240  O32 POPEG 425      26.774 110.574  25.040  1.00  0.00           O
ATOM   7241  C32 POPEG 425      25.244 111.924  26.360  1.00  0.00           C
ATOM   7244  C23 POPEG 425      22.663 107.394  29.490  1.00  0.00           C
ATOM   7247  C24 POPEG 425      22.703 107.624  31.010  1.00  0.00           C
ATOM   7250  C25 POPEG 425      21.574 108.554  31.500  1.00  0.00           C
ATOM   7253  C26 POPEG 425      21.644 108.884  33.000  1.00  0.00           C
ATOM   7256  C27 POPEG 425      20.524 109.854  33.400  1.00  0.00           C
ATOM   7259  C28 POPEG 425      20.632 110.354  34.860  1.00  0.00           C
ATOM   7262  C29 POPEG 425      19.374 111.063  35.300  1.00  0.00           C
ATOM   7264 0C21 POPEG 425      19.234 112.324  35.750  1.00  0.00           C
ATOM   7266 1C21 POPEG 425      20.303 113.373  35.920  1.00  0.00           C
ATOM   7269 2C21 POPEG 425      20.702 113.582  37.400  1.00  0.00           C
ATOM   7272 3C21 POPEG 425      19.573 114.144  38.290  1.00  0.00           C
ATOM   7275 4C21 POPEG 425      20.034 114.263  39.760  1.00  0.00           C
ATOM   7278 5C21 POPEG 425      18.964 114.844  40.700  1.00  0.00           C
ATOM   7281 6C21 POPEG 425      19.324 114.633  42.180  1.00  0.00           C
ATOM   7284 7C21 POPEG 425      18.153 114.883  43.140  1.00  0.00           C
ATOM   7287 8C21 POPEG 425      18.363 114.234  44.510  1.00  0.00           C
ATOM   7291  C33 POPEG 425      26.304 112.192  27.450  1.00  0.00           C
ATOM   7294  C34 POPEG 425      25.884 113.364  28.340  1.00  0.00           C
ATOM   7297  C35 POPEG 425      26.864 113.744  29.460  1.00  0.00           C
ATOM   7300  C36 POPEG 425      26.934 112.724  30.600  1.00  0.00           C
ATOM   7303  C37 POPEG 425      28.293 112.023  30.710  1.00  0.00           C
ATOM   7306  C38 POPEG 425      28.454 111.223  32.010  1.00  0.00           C
ATOM   7309  C39 POPEG 425      28.823 112.074  33.240  1.00  0.00           C
ATOM   7312 0C31 POPEG 425      30.224 112.714  33.120  1.00  0.00           C
ATOM   7315 1C31 POPEG 425      30.764 113.264  34.440  1.00  0.00           C
ATOM   7318 2C31 POPEG 425      32.004 114.164  34.230  1.00  0.00           C
ATOM   7321 3C31 POPEG 425      32.412 114.934  35.490  1.00  0.00           C
ATOM   7324 4C31 POPEG 425      33.574 115.893  35.220  1.00  0.00           C
ATOM   7327 5C31 POPEG 425      34.194 116.464  36.500  1.00  0.00           C
ATOM   7330 6C31 POPEG 425      35.374 117.402  36.240  1.00  0.00           C
ATOM   7334  NH3 POPEH 426      78.864  40.974  30.740  1.00  0.00           N
ATOM   7338  C12 POPEH 426      79.784  39.794  30.640  1.00  0.00           C
ATOM   7341  C11 POPEH 426      80.604  39.574  31.930  1.00  0.00           C
ATOM   7344  P   POPEH 426      82.854  38.163  31.900  1.00  0.00           P
ATOM   7345  O13 POPEH 426      81.954  36.993  31.800  1.00  0.00           O
ATOM   7346  O14 POPEH 426      83.934  38.174  30.920  1.00  0.00           O
ATOM   7347  O11 POPEH 426      83.393  38.344  33.360  1.00  0.00           O
ATOM   7348  O12 POPEH 426      82.003  39.473  31.630  1.00  0.00           O
ATOM   7349  C1  POPEH 426      84.063  39.543  33.760  1.00  0.00           C
ATOM   7352  C2  POPEH 426      85.522  39.244  34.200  1.00  0.00           C
ATOM   7354  O21 POPEH 426      85.872  40.114  35.300  1.00  0.00           O
ATOM   7355  C21 POPEH 426      86.894  39.654  36.030  1.00  0.00           C
ATOM   7356  O22 POPEH 426      87.323  38.524  36.010  1.00  0.00           O
ATOM   7357  C22 POPEH 426      87.544  40.774  36.840  1.00  0.00           C
ATOM   7360  C3  POPEH 426      86.523  39.444  33.020  1.00  0.00           C
ATOM   7363  O31 POPEH 426      87.882  39.354  33.490  1.00  0.00           O
ATOM   7364  C31 POPEH 426      88.684  38.554  32.810  1.00  0.00           C
ATOM   7365  O32 POPEH 426      88.543  38.254  31.630  1.00  0.00           O
ATOM   7366  C32 POPEH 426      89.813  38.074  33.730  1.00  0.00           C
ATOM   7369  C23 POPEH 426      89.023  40.464  37.140  1.00  0.00           C
ATOM   7372  C24 POPEH 426      89.863  41.703  37.460  1.00  0.00           C
ATOM   7375  C25 POPEH 426      89.583  42.394  38.800  1.00  0.00           C
ATOM   7378  C26 POPEH 426      90.263  41.684  39.970  1.00  0.00           C
ATOM   7381  C27 POPEH 426      90.443  42.624  41.170  1.00  0.00           C
ATOM   7384  C28 POPEH 426      91.203  41.983  42.350  1.00  0.00           C
ATOM   7387  C29 POPEH 426      92.663  41.714  42.080  1.00  0.00           C
ATOM   7389 0C21 POPEH 426      93.724  42.344  42.640  1.00  0.00           C
ATOM   7391 1C21 POPEH 426      93.654  43.514  43.600  1.00  0.00           C
ATOM   7394 2C21 POPEH 426      93.864  43.104  45.070  1.00  0.00           C
ATOM   7397 3C21 POPEH 426      93.654  44.293  46.020  1.00  0.00           C
ATOM   7400 4C21 POPEH 426      93.604  43.874  47.500  1.00  0.00           C
ATOM   7403 5C21 POPEH 426      93.193  45.044  48.420  1.00  0.00           C
ATOM   7406 6C21 POPEH 426      94.324  45.644  49.280  1.00  0.00           C
ATOM   7409 7C21 POPEH 426      93.753  46.663  50.280  1.00  0.00           C
ATOM   7412 8C21 POPEH 426      94.762  47.144  51.330  1.00  0.00           C
ATOM   7416  C33 POPEH 426      91.033  37.464  33.000  1.00  0.00           C
ATOM   7419  C34 POPEH 426      92.383  37.773  33.680  1.00  0.00           C
ATOM   7422  C35 POPEH 426      92.633  37.034  35.000  1.00  0.00           C
ATOM   7425  C36 POPEH 426      91.954  37.724  36.190  1.00  0.00           C
ATOM   7428  C37 POPEH 426      92.584  37.424  37.560  1.00  0.00           C
ATOM   7431  C38 POPEH 426      91.744  38.074  38.650  1.00  0.00           C
ATOM   7434  C39 POPEH 426      92.383  38.064  40.040  1.00  0.00           C
ATOM   7437 0C31 POPEH 426      92.584  36.654  40.600  1.00  0.00           C
ATOM   7440 1C31 POPEH 426      92.363  36.624  42.120  1.00  0.00           C
ATOM   7443 2C31 POPEH 426      92.913  35.374  42.810  1.00  0.00           C
ATOM   7446 3C31 POPEH 426      92.693  35.414  44.330  1.00  0.00           C
ATOM   7449 4C31 POPEH 426      93.873  34.833  45.130  1.00  0.00           C
ATOM   7452 5C31 POPEH 426      93.643  34.934  46.640  1.00  0.00           C
ATOM   7455 6C31 POPEH 426      94.702  34.184  47.460  1.00  0.00           C
ATOM   7459  NH3 POPEI 427      78.604 110.064  27.850  1.00  0.00           N
ATOM   7463  C12 POPEI 427      77.783 111.044  28.640  1.00  0.00           C
ATOM   7466  C11 POPEI 427      76.924 111.924  27.730  1.00  0.00           C
ATOM   7469  P   POPEI 427      74.544 112.914  28.440  1.00  0.00           P
ATOM   7470  O13 POPEI 427      73.964 111.974  27.460  1.00  0.00           O
ATOM   7471  O14 POPEI 427      74.254 114.354  28.270  1.00  0.00           O
ATOM   7472  O11 POPEI 427      74.052 112.434  29.860  1.00  0.00           O
ATOM   7473  O12 POPEI 427      76.092 112.724  28.570  1.00  0.00           O
ATOM   7474  C1  POPEI 427      74.873 112.464  31.040  1.00  0.00           C
ATOM   7477  C2  POPEI 427      75.273 113.913  31.450  1.00  0.00           C
ATOM   7479  O21 POPEI 427      76.263 113.894  32.500  1.00  0.00           O
ATOM   7480  C21 POPEI 427      76.022 113.334  33.680  1.00  0.00           C
ATOM   7481  O22 POPEI 427      74.943 113.084  34.180  1.00  0.00           O
ATOM   7482  C22 POPEI 427      77.382 113.034  34.310  1.00  0.00           C
ATOM   7485  C3  POPEI 427      74.034 114.813  31.720  1.00  0.00           C
ATOM   7488  O31 POPEI 427      73.184 114.222  32.720  1.00  0.00           O
ATOM   7489  C31 POPEI 427      72.263 115.014  33.210  1.00  0.00           C
ATOM   7490  O32 POPEI 427      71.894 116.074  32.710  1.00  0.00           O
ATOM   7491  C32 POPEI 427      71.794 114.453  34.540  1.00  0.00           C
ATOM   7494  C23 POPEI 427      77.284 112.064  35.520  1.00  0.00           C
ATOM   7497  C24 POPEI 427      78.513 112.104  36.440  1.00  0.00           C
ATOM   7500  C25 POPEI 427      79.833 111.743  35.760  1.00  0.00           C
ATOM   7503  C26 POPEI 427      81.054 112.254  36.540  1.00  0.00           C
ATOM   7506  C27 POPEI 427      82.383 112.014  35.830  1.00  0.00           C
ATOM   7509  C28 POPEI 427      83.592 112.494  36.660  1.00  0.00           C
ATOM   7512  C29 POPEI 427      84.594 111.404  36.910  1.00  0.00           C
ATOM   7514 0C21 POPEI 427      85.263 111.144  38.050  1.00  0.00           C
ATOM   7516 1C21 POPEI 427      85.163 111.894  39.360  1.00  0.00           C
ATOM   7519 2C21 POPEI 427      85.214 110.964  40.590  1.00  0.00           C
ATOM   7522 3C21 POPEI 427      86.544 110.183  40.720  1.00  0.00           C
ATOM   7525 4C21 POPEI 427      86.632 109.254  41.940  1.00  0.00           C
ATOM   7528 5C21 POPEI 427      86.453 109.964  43.290  1.00  0.00           C
ATOM   7531 6C21 POPEI 427      86.614 108.974  44.450  1.00  0.00           C
ATOM   7534 7C21 POPEI 427      86.133 109.564  45.780  1.00  0.00           C
ATOM   7537 8C21 POPEI 427      85.964 108.504  46.870  1.00  0.00           C
ATOM   7541  C33 POPEI 427      70.324 114.762  34.870  1.00  0.00           C
ATOM   7544  C34 POPEI 427      69.662 113.594  35.610  1.00  0.00           C
ATOM   7547  C35 POPEI 427      70.413 113.084  36.840  1.00  0.00           C
ATOM   7550  C36 POPEI 427      70.613 114.154  37.920  1.00  0.00           C
ATOM   7553  C37 POPEI 427      71.013 113.512  39.250  1.00  0.00           C
ATOM   7556  C38 POPEI 427      71.174 114.544  40.360  1.00  0.00           C
ATOM   7559  C39 POPEI 427      71.394 113.874  41.710  1.00  0.00           C
ATOM   7562 0C31 POPEI 427      71.324 114.874  42.860  1.00  0.00           C
ATOM   7565 1C31 POPEI 427      71.863 114.263  44.140  1.00  0.00           C
ATOM   7568 2C31 POPEI 427      71.622 115.113  45.390  1.00  0.00           C
ATOM   7571 3C31 POPEI 427      72.004 116.594  45.300  1.00  0.00           C
ATOM   7574 4C31 POPEI 427      70.882 117.523  44.820  1.00  0.00           C
ATOM   7577 5C31 POPEI 427      71.254 118.993  45.060  1.00  0.00           C
ATOM   7580 6C31 POPEI 427      70.302 119.973  44.390  1.00  0.00           C
ATOM   7584  NH3 POPEJ 428      74.284  -2.196  68.210  1.00  0.00           N
ATOM   7588  C12 POPEJ 428      73.452  -2.316  69.470  1.00  0.00           C
ATOM   7591  C11 POPEJ 428      72.732  -1.016  69.900  1.00  0.00           C
ATOM   7594  P   POPEJ 428      73.124   1.244  71.170  1.00  0.00           P
ATOM   7595  O13 POPEJ 428      71.784   1.384  71.790  1.00  0.00           O
ATOM   7596  O14 POPEJ 428      74.254   1.884  71.860  1.00  0.00           O
ATOM   7597  O11 POPEJ 428      72.973   1.874  69.730  1.00  0.00           O
ATOM   7598  O12 POPEJ 428      73.513  -0.266  70.840  1.00  0.00           O
ATOM   7599  C1  POPEJ 428      74.114   1.964  68.880  1.00  0.00           C
ATOM   7602  C2  POPEJ 428      73.654   2.434  67.470  1.00  0.00           C
ATOM   7604  O21 POPEJ 428      74.723   2.314  66.520  1.00  0.00           O
ATOM   7605  C21 POPEJ 428      74.964   1.084  66.110  1.00  0.00           C
ATOM   7606  O22 POPEJ 428      74.343   0.084  66.470  1.00  0.00           O
ATOM   7607  C22 POPEJ 428      76.202   1.074  65.230  1.00  0.00           C
ATOM   7610  C3  POPEJ 428      73.174   3.904  67.530  1.00  0.00           C
ATOM   7613  O31 POPEJ 428      72.202   4.264  66.520  1.00  0.00           O
ATOM   7614  C31 POPEJ 428      70.952   3.864  66.690  1.00  0.00           C
ATOM   7615  O32 POPEJ 428      70.582   3.044  67.520  1.00  0.00           O
ATOM   7616  C32 POPEJ 428      70.034   4.664  65.780  1.00  0.00           C
ATOM   7619  C23 POPEJ 428      75.864   1.124  63.720  1.00  0.00           C
ATOM   7622  C24 POPEJ 428      75.873  -0.256  63.050  1.00  0.00           C
ATOM   7625  C25 POPEJ 428      75.083  -0.316  61.730  1.00  0.00           C
ATOM   7628  C26 POPEJ 428      75.262   0.904  60.810  1.00  0.00           C
ATOM   7631  C27 POPEJ 428      74.363   0.814  59.570  1.00  0.00           C
ATOM   7634  C28 POPEJ 428      73.903   2.184  59.000  1.00  0.00           C
ATOM   7637  C29 POPEJ 428      74.503   2.654  57.700  1.00  0.00           C
ATOM   7639 0C21 POPEJ 428      74.523   1.994  56.530  1.00  0.00           C
ATOM   7641 1C21 POPEJ 428      73.993   0.604  56.270  1.00  0.00           C
ATOM   7644 2C21 POPEJ 428      75.114  -0.396  55.890  1.00  0.00           C
ATOM   7647 3C21 POPEJ 428      75.234  -0.596  54.370  1.00  0.00           C
ATOM   7650 4C21 POPEJ 428      76.232  -1.686  53.960  1.00  0.00           C
ATOM   7653 5C21 POPEJ 428      77.674  -1.436  54.450  1.00  0.00           C
ATOM   7656 6C21 POPEJ 428      78.663  -2.556  54.090  1.00  0.00           C
ATOM   7659 7C21 POPEJ 428      80.103  -2.186  54.470  1.00  0.00           C
ATOM   7662 8C21 POPEJ 428      81.092  -3.343  54.320  1.00  0.00           C
ATOM   7666  C33 POPEJ 428      70.063   4.194  64.300  1.00  0.00           C
ATOM   7669  C34 POPEJ 428      69.202   5.084  63.370  1.00  0.00           C
ATOM   7672  C35 POPEJ 428      69.632   6.554  63.330  1.00  0.00           C
ATOM   7675  C36 POPEJ 428      68.882   7.384  62.270  1.00  0.00           C
ATOM   7678  C37 POPEJ 428      69.363   8.844  62.180  1.00  0.00           C
ATOM   7681  C38 POPEJ 428      68.813   9.634  60.970  1.00  0.00           C
ATOM   7684  C39 POPEJ 428      67.434  10.274  61.200  1.00  0.00           C
ATOM   7687 0C31 POPEJ 428      67.174  11.544  60.360  1.00  0.00           C
ATOM   7690 1C31 POPEJ 428      66.302  11.324  59.110  1.00  0.00           C
ATOM   7693 2C31 POPEJ 428      65.943  12.614  58.360  1.00  0.00           C
ATOM   7696 3C31 POPEJ 428      65.144  13.654  59.170  1.00  0.00           C
ATOM   7699 4C31 POPEJ 428      63.843  13.104  59.780  1.00  0.00           C
ATOM   7702 5C31 POPEJ 428      63.064  14.174  60.570  1.00  0.00           C
ATOM   7705 6C31 POPEJ 428      61.854  13.614  61.320  1.00  0.00           C
ATOM   7709  NH3 POPEK 429     111.124  40.764  28.530  1.00  0.00           N
ATOM   7713  C12 POPEK 429     109.692  40.343  28.410  1.00  0.00           C
ATOM   7716  C11 POPEK 429     109.373  39.984  26.970  1.00  0.00           C
ATOM   7719  P   POPEK 429     106.973  40.154  25.920  1.00  0.00           P
ATOM   7720  O13 POPEK 429     107.514  41.364  25.290  1.00  0.00           O
ATOM   7721  O14 POPEK 429     106.574  39.014  25.050  1.00  0.00           O
ATOM   7722  O11 POPEK 429     105.763  40.564  26.860  1.00  0.00           O
ATOM   7723  O12 POPEK 429     108.022  39.564  26.920  1.00  0.00           O
ATOM   7724  C1  POPEK 429     105.964  41.484  27.940  1.00  0.00           C
ATOM   7727  C2  POPEK 429     104.863  41.313  29.030  1.00  0.00           C
ATOM   7729  O21 POPEK 429     105.504  41.453  30.310  1.00  0.00           O
ATOM   7730  C21 POPEK 429     104.793  41.934  31.300  1.00  0.00           C
ATOM   7731  O22 POPEK 429     103.753  42.574  31.240  1.00  0.00           O
ATOM   7732  C22 POPEK 429     105.473  41.544  32.620  1.00  0.00           C
ATOM   7735  C3  POPEK 429     104.254  39.883  28.920  1.00  0.00           C
ATOM   7738  O31 POPEK 429     103.484  39.464  30.070  1.00  0.00           O
ATOM   7739  C31 POPEK 429     103.243  38.144  30.000  1.00  0.00           C
ATOM   7740  O32 POPEK 429     103.613  37.424  29.090  1.00  0.00           O
ATOM   7741  C32 POPEK 429     102.483  37.674  31.240  1.00  0.00           C
ATOM   7744  C23 POPEK 429     104.454  41.024  33.650  1.00  0.00           C
ATOM   7747  C24 POPEK 429     105.023  40.854  35.060  1.00  0.00           C
ATOM   7750  C25 POPEK 429     106.033  39.714  35.220  1.00  0.00           C
ATOM   7753  C26 POPEK 429     105.423  38.303  35.180  1.00  0.00           C
ATOM   7756  C27 POPEK 429     106.343  37.324  35.920  1.00  0.00           C
ATOM   7759  C28 POPEK 429     106.063  35.854  35.600  1.00  0.00           C
ATOM   7762  C29 POPEK 429     107.074  34.954  36.270  1.00  0.00           C
ATOM   7764 0C21 POPEK 429     106.772  33.844  36.970  1.00  0.00           C
ATOM   7766 1C21 POPEK 429     105.382  33.304  37.160  1.00  0.00           C
ATOM   7769 2C21 POPEK 429     105.373  31.964  37.920  1.00  0.00           C
ATOM   7772 3C21 POPEK 429     105.644  32.063  39.420  1.00  0.00           C
ATOM   7775 4C21 POPEK 429     104.934  30.944  40.190  1.00  0.00           C
ATOM   7778 5C21 POPEK 429     105.704  30.424  41.400  1.00  0.00           C
ATOM   7781 6C21 POPEK 429     104.854  29.473  42.260  1.00  0.00           C
ATOM   7784 7C21 POPEK 429     105.674  28.734  43.320  1.00  0.00           C
ATOM   7787 8C21 POPEK 429     104.832  27.774  44.160  1.00  0.00           C
ATOM   7791  C33 POPEK 429     102.153  36.174  31.170  1.00  0.00           C
ATOM   7794  C34 POPEK 429     101.163  35.704  32.240  1.00  0.00           C
ATOM   7797  C35 POPEK 429     101.684  35.764  33.680  1.00  0.00           C
ATOM   7800  C36 POPEK 429     100.522  35.684  34.680  1.00  0.00           C
ATOM   7803  C37 POPEK 429     100.952  35.414  36.120  1.00  0.00           C
ATOM   7806  C38 POPEK 429      99.772  35.593  37.080  1.00  0.00           C
ATOM   7809  C39 POPEK 429      99.974  35.024  38.480  1.00  0.00           C
ATOM   7812 0C31 POPEK 429     101.353  35.274  39.090  1.00  0.00           C
ATOM   7815 1C31 POPEK 429     101.313  35.094  40.610  1.00  0.00           C
ATOM   7818 2C31 POPEK 429     102.693  35.074  41.260  1.00  0.00           C
ATOM   7821 3C31 POPEK 429     102.553  34.974  42.780  1.00  0.00           C
ATOM   7824 4C31 POPEK 429     103.853  34.574  43.480  1.00  0.00           C
ATOM   7827 5C31 POPEK 429     103.573  34.194  44.930  1.00  0.00           C
ATOM   7830 6C31 POPEK 429     104.574  33.204  45.510  1.00  0.00           C
ATOM   7834  NH3 POPEL 430      35.063  34.264  26.250  1.00  0.00           N
ATOM   7838  C12 POPEL 430      34.514  33.934  24.900  1.00  0.00           C
ATOM   7841  C11 POPEL 430      33.003  33.624  24.970  1.00  0.00           C
ATOM   7844  P   POPEL 430      31.374  31.694  24.300  1.00  0.00           P
ATOM   7845  O13 POPEL 430      31.483  30.294  23.870  1.00  0.00           O
ATOM   7846  O14 POPEL 430      30.833  32.664  23.320  1.00  0.00           O
ATOM   7847  O11 POPEL 430      30.424  31.704  25.570  1.00  0.00           O
ATOM   7848  O12 POPEL 430      32.764  32.214  24.880  1.00  0.00           O
ATOM   7849  C1  POPEL 430      29.014  31.454  25.360  1.00  0.00           C
ATOM   7852  C2  POPEL 430      28.424  30.354  26.290  1.00  0.00           C
ATOM   7854  O21 POPEL 430      28.202  30.944  27.580  1.00  0.00           O
ATOM   7855  C21 POPEL 430      27.003  30.793  28.100  1.00  0.00           C
ATOM   7856  O22 POPEL 430      26.104  30.084  27.670  1.00  0.00           O
ATOM   7857  C22 POPEL 430      26.903  31.634  29.370  1.00  0.00           C
ATOM   7860  C3  POPEL 430      29.394  29.154  26.400  1.00  0.00           C
ATOM   7863  O31 POPEL 430      28.904  28.094  27.250  1.00  0.00           O
ATOM   7864  C31 POPEL 430      29.264  27.914  28.530  1.00  0.00           C
ATOM   7865  O32 POPEL 430      28.874  26.984  29.210  1.00  0.00           O
ATOM   7866  C32 POPEL 430      30.224  28.944  29.110  1.00  0.00           C
ATOM   7869  C23 POPEL 430      26.292  30.823  30.540  1.00  0.00           C
ATOM   7872  C24 POPEL 430      27.213  29.714  31.070  1.00  0.00           C
ATOM   7875  C25 POPEL 430      26.604  29.024  32.300  1.00  0.00           C
ATOM   7878  C26 POPEL 430      27.573  28.244  33.200  1.00  0.00           C
ATOM   7881  C27 POPEL 430      26.844  27.604  34.390  1.00  0.00           C
ATOM   7884  C28 POPEL 430      27.714  26.664  35.250  1.00  0.00           C
ATOM   7887  C29 POPEL 430      26.844  25.874  36.200  1.00  0.00           C
ATOM   7889 0C21 POPEL 430      27.213  25.224  37.320  1.00  0.00           C
ATOM   7891 1C21 POPEL 430      28.594  25.114  37.930  1.00  0.00           C
ATOM   7894 2C21 POPEL 430      28.534  25.133  39.470  1.00  0.00           C
ATOM   7897 3C21 POPEL 430      29.844  24.664  40.130  1.00  0.00           C
ATOM   7900 4C21 POPEL 430      29.654  24.274  41.610  1.00  0.00           C
ATOM   7903 5C21 POPEL 430      29.774  22.764  41.860  1.00  0.00           C
ATOM   7906 6C21 POPEL 430      29.664  22.403  43.350  1.00  0.00           C
ATOM   7909 7C21 POPEL 430      30.063  20.954  43.660  1.00  0.00           C
ATOM   7912 8C21 POPEL 430      29.984  20.614  45.150  1.00  0.00           C
ATOM   7916  C33 POPEL 430      30.574  28.574  30.570  1.00  0.00           C
ATOM   7919  C34 POPEL 430      31.284  29.674  31.360  1.00  0.00           C
ATOM   7922  C35 POPEL 430      31.434  29.304  32.850  1.00  0.00           C
ATOM   7925  C36 POPEL 430      32.333  28.083  33.060  1.00  0.00           C
ATOM   7928  C37 POPEL 430      32.484  27.684  34.530  1.00  0.00           C
ATOM   7931  C38 POPEL 430      33.444  26.483  34.700  1.00  0.00           C
ATOM   7934  C39 POPEL 430      32.813  25.314  35.460  1.00  0.00           C
ATOM   7937 0C31 POPEL 430      31.833  24.503  34.600  1.00  0.00           C
ATOM   7940 1C31 POPEL 430      30.984  23.534  35.430  1.00  0.00           C
ATOM   7943 2C31 POPEL 430      30.343  22.384  34.640  1.00  0.00           C
ATOM   7946 3C31 POPEL 430      31.362  21.344  34.160  1.00  0.00           C
ATOM   7949 4C31 POPEL 430      30.684  20.084  33.610  1.00  0.00           C
ATOM   7952 5C31 POPEL 430      31.684  19.094  33.030  1.00  0.00           C
ATOM   7955 6C31 POPEL 430      31.014  17.874  32.410  1.00  0.00           C
ATOM   7959  NH3 POPEM 431      66.104  43.223  28.050  1.00  0.00           N
ATOM   7963  C12 POPEM 431      65.413  43.524  26.750  1.00  0.00           C
ATOM   7966  C11 POPEM 431      64.083  42.754  26.610  1.00  0.00           C
ATOM   7969  P   POPEM 431      65.013  40.273  26.550  1.00  0.00           P
ATOM   7970  O13 POPEM 431      64.402  38.984  26.160  1.00  0.00           O
ATOM   7971  O14 POPEM 431      66.453  40.453  26.290  1.00  0.00           O
ATOM   7972  O11 POPEM 431      64.772  40.564  28.080  1.00  0.00           O
ATOM   7973  O12 POPEM 431      64.202  41.493  25.940  1.00  0.00           O
ATOM   7974  C1  POPEM 431      64.522  39.534  29.030  1.00  0.00           C
ATOM   7977  C2  POPEM 431      64.684  40.104  30.460  1.00  0.00           C
ATOM   7979  O21 POPEM 431      65.132  39.054  31.340  1.00  0.00           O
ATOM   7980  C21 POPEM 431      66.004  39.424  32.280  1.00  0.00           C
ATOM   7981  O22 POPEM 431      66.622  40.453  32.310  1.00  0.00           O
ATOM   7982  C22 POPEM 431      66.044  38.314  33.350  1.00  0.00           C
ATOM   7985  C3  POPEM 431      63.342  40.704  30.970  1.00  0.00           C
ATOM   7988  O31 POPEM 431      63.563  41.744  31.950  1.00  0.00           O
ATOM   7989  C31 POPEM 431      63.493  41.333  33.210  1.00  0.00           C
ATOM   7990  O32 POPEM 431      63.303  40.184  33.580  1.00  0.00           O
ATOM   7991  C32 POPEM 431      63.784  42.514  34.130  1.00  0.00           C
ATOM   7994  C23 POPEM 431      66.983  38.633  34.530  1.00  0.00           C
ATOM   7997  C24 POPEM 431      67.104  37.474  35.550  1.00  0.00           C
ATOM   8000  C25 POPEM 431      65.813  37.104  36.300  1.00  0.00           C
ATOM   8003  C26 POPEM 431      65.203  38.274  37.090  1.00  0.00           C
ATOM   8006  C27 POPEM 431      64.034  37.874  38.000  1.00  0.00           C
ATOM   8009  C28 POPEM 431      63.482  39.083  38.780  1.00  0.00           C
ATOM   8012  C29 POPEM 431      62.404  38.714  39.770  1.00  0.00           C
ATOM   8014 0C21 POPEM 431      61.502  39.564  40.310  1.00  0.00           C
ATOM   8016 1C21 POPEM 431      61.362  41.044  40.030  1.00  0.00           C
ATOM   8019 2C21 POPEM 431      61.973  41.964  41.110  1.00  0.00           C
ATOM   8022 3C21 POPEM 431      61.432  41.723  42.520  1.00  0.00           C
ATOM   8025 4C21 POPEM 431      61.754  42.854  43.510  1.00  0.00           C
ATOM   8028 5C21 POPEM 431      63.233  42.934  43.920  1.00  0.00           C
ATOM   8031 6C21 POPEM 431      63.472  43.974  45.020  1.00  0.00           C
ATOM   8034 7C21 POPEM 431      64.934  44.014  45.510  1.00  0.00           C
ATOM   8037 8C21 POPEM 431      65.132  44.894  46.750  1.00  0.00           C
ATOM   8041  C33 POPEM 431      63.882  42.104  35.610  1.00  0.00           C
ATOM   8044  C34 POPEM 431      64.474  43.243  36.460  1.00  0.00           C
ATOM   8047  C35 POPEM 431      66.013  43.284  36.420  1.00  0.00           C
ATOM   8050  C36 POPEM 431      66.684  42.474  37.540  1.00  0.00           C
ATOM   8053  C37 POPEM 431      66.534  43.134  38.920  1.00  0.00           C
ATOM   8056  C38 POPEM 431      67.144  42.323  40.070  1.00  0.00           C
ATOM   8059  C39 POPEM 431      66.313  41.073  40.400  1.00  0.00           C
ATOM   8062 0C31 POPEM 431      66.493  40.574  41.840  1.00  0.00           C
ATOM   8065 1C31 POPEM 431      65.354  39.613  42.230  1.00  0.00           C
ATOM   8068 2C31 POPEM 431      65.273  39.343  43.740  1.00  0.00           C
ATOM   8071 3C31 POPEM 431      63.953  38.654  44.110  1.00  0.00           C
ATOM   8074 4C31 POPEM 431      63.794  38.414  45.620  1.00  0.00           C
ATOM   8077 5C31 POPEM 431      62.424  37.804  45.960  1.00  0.00           C
ATOM   8080 6C31 POPEM 431      62.222  37.544  47.460  1.00  0.00           C
ATOM   8084  NH3 POPEN 432      84.513  99.063  71.590  1.00  0.00           N
ATOM   8088  C12 POPEN 432      85.882  99.453  72.070  1.00  0.00           C
ATOM   8091  C11 POPEN 432      85.793 100.544  73.150  1.00  0.00           C
ATOM   8094  P   POPEN 432      83.554 101.934  73.210  1.00  0.00           P
ATOM   8095  O13 POPEN 432      82.803 100.773  72.690  1.00  0.00           O
ATOM   8096  O14 POPEN 432      83.493 102.234  74.660  1.00  0.00           O
ATOM   8097  O11 POPEN 432      83.113 103.184  72.340  1.00  0.00           O
ATOM   8098  O12 POPEN 432      85.053 101.693  72.750  1.00  0.00           O
ATOM   8099  C1  POPEN 432      83.773 103.454  71.090  1.00  0.00           C
ATOM   8102  C2  POPEN 432      83.464 102.394  69.990  1.00  0.00           C
ATOM   8104  O21 POPEN 432      84.293 102.654  68.850  1.00  0.00           O
ATOM   8105  C21 POPEN 432      85.163 101.693  68.550  1.00  0.00           C
ATOM   8106  O22 POPEN 432      85.423 100.703  69.210  1.00  0.00           O
ATOM   8107  C22 POPEN 432      85.683 101.934  67.140  1.00  0.00           C
ATOM   8110  C3  POPEN 432      81.973 102.402  69.550  1.00  0.00           C
ATOM   8113  O31 POPEN 432      81.733 101.394  68.540  1.00  0.00           O
ATOM   8114  C31 POPEN 432      81.264 101.784  67.370  1.00  0.00           C
ATOM   8115  O32 POPEN 432      81.133 102.934  67.000  1.00  0.00           O
ATOM   8116  C32 POPEN 432      80.952 100.574  66.490  1.00  0.00           C
ATOM   8119  C23 POPEN 432      85.283 100.752  66.230  1.00  0.00           C
ATOM   8122  C24 POPEN 432      84.974 101.163  64.780  1.00  0.00           C
ATOM   8125  C25 POPEN 432      84.214 100.064  64.030  1.00  0.00           C
ATOM   8128  C26 POPEN 432      83.533 100.493  62.730  1.00  0.00           C
ATOM   8131  C27 POPEN 432      84.513 100.843  61.610  1.00  0.00           C
ATOM   8134  C28 POPEN 432      84.114 102.154  60.910  1.00  0.00           C
ATOM   8137  C29 POPEN 432      85.273 102.724  60.150  1.00  0.00           C
ATOM   8139 0C21 POPEN 432      85.464 102.593  58.830  1.00  0.00           C
ATOM   8141 1C21 POPEN 432      84.574 101.804  57.910  1.00  0.00           C
ATOM   8144 2C21 POPEN 432      85.403 101.194  56.780  1.00  0.00           C
ATOM   8147 3C21 POPEN 432      85.814 102.204  55.710  1.00  0.00           C
ATOM   8150 4C21 POPEN 432      86.772 101.553  54.720  1.00  0.00           C
ATOM   8153 5C21 POPEN 432      87.074 102.413  53.490  1.00  0.00           C
ATOM   8156 6C21 POPEN 432      87.952 101.654  52.490  1.00  0.00           C
ATOM   8159 7C21 POPEN 432      88.013 102.344  51.130  1.00  0.00           C
ATOM   8162 8C21 POPEN 432      88.753 101.514  50.080  1.00  0.00           C
ATOM   8166  C33 POPEN 432      80.513 100.942  65.050  1.00  0.00           C
ATOM   8169  C34 POPEN 432      80.364  99.684  64.180  1.00  0.00           C
ATOM   8172  C35 POPEN 432      79.814  99.913  62.760  1.00  0.00           C
ATOM   8175  C36 POPEN 432      79.754  98.574  61.990  1.00  0.00           C
ATOM   8178  C37 POPEN 432      78.763  98.504  60.820  1.00  0.00           C
ATOM   8181  C38 POPEN 432      78.934  97.192  60.040  1.00  0.00           C
ATOM   8184  C39 POPEN 432      77.762  96.763  59.140  1.00  0.00           C
ATOM   8187 0C31 POPEN 432      77.522  97.692  57.940  1.00  0.00           C
ATOM   8190 1C31 POPEN 432      76.403  97.184  57.020  1.00  0.00           C
ATOM   8193 2C31 POPEN 432      75.924  98.233  56.020  1.00  0.00           C
ATOM   8196 3C31 POPEN 432      76.912  98.474  54.870  1.00  0.00           C
ATOM   8199 4C31 POPEN 432      76.473  99.593  53.930  1.00  0.00           C
ATOM   8202 5C31 POPEN 432      77.452  99.794  52.780  1.00  0.00           C
ATOM   8205 6C31 POPEN 432      77.202 101.054  51.960  1.00  0.00           C
ATOM   8209  NH3 POPEO 433      79.104  26.774  69.970  1.00  0.00           N
ATOM   8213  C12 POPEO 433      80.233  25.844  70.340  1.00  0.00           C
ATOM   8216  C11 POPEO 433      79.754  24.444  70.770  1.00  0.00           C
ATOM   8219  P   POPEO 433      78.213  23.244  72.450  1.00  0.00           P
ATOM   8220  O13 POPEO 433      79.194  22.154  72.640  1.00  0.00           O
ATOM   8221  O14 POPEO 433      77.394  23.564  73.640  1.00  0.00           O
ATOM   8222  O11 POPEO 433      77.294  22.824  71.230  1.00  0.00           O
ATOM   8223  O12 POPEO 433      78.903  24.564  71.910  1.00  0.00           O
ATOM   8224  C1  POPEO 433      76.034  23.444  70.950  1.00  0.00           C
ATOM   8227  C2  POPEO 433      75.753  23.364  69.420  1.00  0.00           C
ATOM   8229  O21 POPEO 433      74.964  24.464  68.910  1.00  0.00           O
ATOM   8230  C21 POPEO 433      75.553  25.634  68.780  1.00  0.00           C
ATOM   8231  O22 POPEO 433      76.652  25.944  69.230  1.00  0.00           O
ATOM   8232  C22 POPEO 433      74.693  26.504  67.860  1.00  0.00           C
ATOM   8235  C3  POPEO 433      75.034  22.043  69.020  1.00  0.00           C
ATOM   8238  O31 POPEO 433      73.592  22.234  69.100  1.00  0.00           O
ATOM   8239  C31 POPEO 433      72.924  21.954  67.980  1.00  0.00           C
ATOM   8240  O32 POPEO 433      73.324  21.234  67.080  1.00  0.00           O
ATOM   8241  C32 POPEO 433      71.644  22.774  67.920  1.00  0.00           C
ATOM   8244  C23 POPEO 433      75.382  26.774  66.490  1.00  0.00           C
ATOM   8247  C24 POPEO 433      74.374  26.864  65.340  1.00  0.00           C
ATOM   8250  C25 POPEO 433      74.943  27.514  64.070  1.00  0.00           C
ATOM   8253  C26 POPEO 433      75.803  26.594  63.190  1.00  0.00           C
ATOM   8256  C27 POPEO 433      77.272  27.034  63.110  1.00  0.00           C
ATOM   8259  C28 POPEO 433      78.084  26.094  62.190  1.00  0.00           C
ATOM   8262  C29 POPEO 433      79.463  26.634  61.880  1.00  0.00           C
ATOM   8264 0C21 POPEO 433      79.993  26.784  60.650  1.00  0.00           C
ATOM   8266 1C21 POPEO 433      79.284  26.454  59.360  1.00  0.00           C
ATOM   8269 2C21 POPEO 433      80.224  26.174  58.170  1.00  0.00           C
ATOM   8272 3C21 POPEO 433      79.413  25.974  56.880  1.00  0.00           C
ATOM   8275 4C21 POPEO 433      80.294  25.624  55.670  1.00  0.00           C
ATOM   8278 5C21 POPEO 433      79.463  25.314  54.420  1.00  0.00           C
ATOM   8281 6C21 POPEO 433      80.333  24.914  53.220  1.00  0.00           C
ATOM   8284 7C21 POPEO 433      79.523  24.754  51.920  1.00  0.00           C
ATOM   8287 8C21 POPEO 433      80.243  25.333  50.700  1.00  0.00           C
ATOM   8291  C33 POPEO 433      71.004  22.804  66.500  1.00  0.00           C
ATOM   8294  C34 POPEO 433      71.843  23.524  65.420  1.00  0.00           C
ATOM   8297  C35 POPEO 433      71.004  24.074  64.250  1.00  0.00           C
ATOM   8300  C36 POPEO 433      71.754  24.874  63.170  1.00  0.00           C
ATOM   8303  C37 POPEO 433      70.824  25.354  62.030  1.00  0.00           C
ATOM   8306  C38 POPEO 433      71.394  26.544  61.220  1.00  0.00           C
ATOM   8309  C39 POPEO 433      70.324  27.304  60.400  1.00  0.00           C
ATOM   8312 0C31 POPEO 433      70.813  28.653  59.850  1.00  0.00           C
ATOM   8315 1C31 POPEO 433      69.693  29.524  59.250  1.00  0.00           C
ATOM   8318 2C31 POPEO 433      70.052  31.014  59.070  1.00  0.00           C
ATOM   8321 3C31 POPEO 433      70.764  31.404  57.760  1.00  0.00           C
ATOM   8324 4C31 POPEO 433      72.294  31.264  57.780  1.00  0.00           C
ATOM   8327 5C31 POPEO 433      72.964  32.144  56.700  1.00  0.00           C
ATOM   8330 6C31 POPEO 433      74.493  32.024  56.640  1.00  0.00           C
ATOM   8334  NH3 POPEP 434     129.881  19.604  28.520  1.00  0.00           N
ATOM   8338  C12 POPEP 434     128.781  19.364  27.520  1.00  0.00           C
ATOM   8341  C11 POPEP 434     127.369  19.473  28.160  1.00  0.00           C
ATOM   8344  P   POPEP 434     125.000  19.794  27.050  1.00  0.00           P
ATOM   8345  O13 POPEP 434     125.140  21.174  27.570  1.00  0.00           O
ATOM   8346  O14 POPEP 434     124.620  19.744  25.620  1.00  0.00           O
ATOM   8347  O11 POPEP 434     123.890  19.094  27.890  1.00  0.00           O
ATOM   8348  O12 POPEP 434     126.360  18.983  27.250  1.00  0.00           O
ATOM   8349  C1  POPEP 434     124.061  17.934  28.680  1.00  0.00           C
ATOM   8352  C2  POPEP 434     122.923  17.884  29.720  1.00  0.00           C
ATOM   8354  O21 POPEP 434     123.193  16.784  30.620  1.00  0.00           O
ATOM   8355  C21 POPEP 434     123.393  17.104  31.890  1.00  0.00           C
ATOM   8356  O22 POPEP 434     123.372  18.234  32.350  1.00  0.00           O
ATOM   8357  C22 POPEP 434     123.512  15.834  32.720  1.00  0.00           C
ATOM   8360  C3  POPEP 434     121.523  17.694  29.050  1.00  0.00           C
ATOM   8363  O31 POPEP 434     120.522  17.244  29.990  1.00  0.00           O
ATOM   8364  C31 POPEP 434     120.023  18.184  30.770  1.00  0.00           C
ATOM   8365  O32 POPEP 434     120.224  19.374  30.680  1.00  0.00           O
ATOM   8366  C32 POPEP 434     119.163  17.564  31.870  1.00  0.00           C
ATOM   8369  C23 POPEP 434     124.310  16.044  34.040  1.00  0.00           C
ATOM   8372  C24 POPEP 434     123.951  15.014  35.120  1.00  0.00           C
ATOM   8375  C25 POPEP 434     124.470  15.354  36.540  1.00  0.00           C
ATOM   8378  C26 POPEP 434     123.724  16.524  37.220  1.00  0.00           C
ATOM   8381  C27 POPEP 434     124.221  16.794  38.650  1.00  0.00           C
ATOM   8384  C28 POPEP 434     123.713  18.124  39.260  1.00  0.00           C
ATOM   8387  C29 POPEP 434     124.391  18.424  40.580  1.00  0.00           C
ATOM   8389 0C21 POPEP 434     124.039  17.954  41.790  1.00  0.00           C
ATOM   8391 1C21 POPEP 434     122.894  17.024  42.090  1.00  0.00           C
ATOM   8394 2C21 POPEP 434     121.964  17.524  43.220  1.00  0.00           C
ATOM   8397 3C21 POPEP 434     122.444  17.194  44.640  1.00  0.00           C
ATOM   8400 4C21 POPEP 434     121.303  17.154  45.670  1.00  0.00           C
ATOM   8403 5C21 POPEP 434     120.543  18.474  45.870  1.00  0.00           C
ATOM   8406 6C21 POPEP 434     119.214  18.274  46.620  1.00  0.00           C
ATOM   8409 7C21 POPEP 434     118.533  19.573  47.030  1.00  0.00           C
ATOM   8412 8C21 POPEP 434     117.253  19.333  47.840  1.00  0.00           C
ATOM   8416  C33 POPEP 434     119.202  18.444  33.150  1.00  0.00           C
ATOM   8419  C34 POPEP 434     118.743  17.694  34.400  1.00  0.00           C
ATOM   8422  C35 POPEP 434     118.813  18.534  35.690  1.00  0.00           C
ATOM   8425  C36 POPEP 434     119.023  17.694  36.970  1.00  0.00           C
ATOM   8428  C37 POPEP 434     118.673  18.444  38.260  1.00  0.00           C
ATOM   8431  C38 POPEP 434     119.793  18.444  39.320  1.00  0.00           C
ATOM   8434  C39 POPEP 434     119.324  18.883  40.720  1.00  0.00           C
ATOM   8437 0C31 POPEP 434     118.314  17.894  41.340  1.00  0.00           C
ATOM   8440 1C31 POPEP 434     117.873  18.223  42.770  1.00  0.00           C
ATOM   8443 2C31 POPEP 434     116.733  17.314  43.270  1.00  0.00           C
ATOM   8446 3C31 POPEP 434     117.013  15.804  43.220  1.00  0.00           C
ATOM   8449 4C31 POPEP 434     118.284  15.394  43.980  1.00  0.00           C
ATOM   8452 5C31 POPEP 434     118.464  13.874  44.130  1.00  0.00           C
ATOM   8455 6C31 POPEP 434     119.804  13.494  44.750  1.00  0.00           C
ATOM   8459  NH3 POPEQ 435      91.614   9.634  68.020  1.00  0.00           N
ATOM   8463  C12 POPEQ 435      91.243   8.484  68.900  1.00  0.00           C
ATOM   8466  C11 POPEQ 435      92.463   7.634  69.260  1.00  0.00           C
ATOM   8469  P   POPEQ 435      94.842   8.534  69.930  1.00  0.00           P
ATOM   8470  O13 POPEQ 435      95.413   9.364  71.000  1.00  0.00           O
ATOM   8471  O14 POPEQ 435      95.522   7.234  69.690  1.00  0.00           O
ATOM   8472  O11 POPEQ 435      94.734   9.464  68.660  1.00  0.00           O
ATOM   8473  O12 POPEQ 435      93.314   8.294  70.190  1.00  0.00           O
ATOM   8474  C1  POPEQ 435      95.193   9.144  67.350  1.00  0.00           C
ATOM   8477  C2  POPEQ 435      94.412   9.934  66.270  1.00  0.00           C
ATOM   8479  O21 POPEQ 435      94.893   9.594  64.960  1.00  0.00           O
ATOM   8480  C21 POPEQ 435      94.104   8.764  64.290  1.00  0.00           C
ATOM   8481  O22 POPEQ 435      92.943   8.514  64.540  1.00  0.00           O
ATOM   8482  C22 POPEQ 435      94.823   8.274  63.040  1.00  0.00           C
ATOM   8485  C3  POPEQ 435      94.454  11.474  66.480  1.00  0.00           C
ATOM   8488  O31 POPEQ 435      93.183  12.054  66.080  1.00  0.00           O
ATOM   8489  C31 POPEQ 435      93.214  13.054  65.210  1.00  0.00           C
ATOM   8490  O32 POPEQ 435      94.214  13.574  64.740  1.00  0.00           O
ATOM   8491  C32 POPEQ 435      91.772  13.464  64.900  1.00  0.00           C
ATOM   8494  C23 POPEQ 435      94.173   8.964  61.830  1.00  0.00           C
ATOM   8497  C24 POPEQ 435      95.044   8.954  60.570  1.00  0.00           C
ATOM   8500  C25 POPEQ 435      94.953   7.664  59.750  1.00  0.00           C
ATOM   8503  C26 POPEQ 435      93.563   7.394  59.160  1.00  0.00           C
ATOM   8506  C27 POPEQ 435      93.624   6.414  57.990  1.00  0.00           C
ATOM   8509  C28 POPEQ 435      92.332   6.364  57.140  1.00  0.00           C
ATOM   8512  C29 POPEQ 435      91.143   5.834  57.900  1.00  0.00           C
ATOM   8514 0C21 POPEQ 435      90.763   4.544  57.990  1.00  0.00           C
ATOM   8516 1C21 POPEQ 435      91.464   3.354  57.380  1.00  0.00           C
ATOM   8519 2C21 POPEQ 435      90.543   2.274  56.780  1.00  0.00           C
ATOM   8522 3C21 POPEQ 435      89.783   2.714  55.520  1.00  0.00           C
ATOM   8525 4C21 POPEQ 435      88.783   1.634  55.090  1.00  0.00           C
ATOM   8528 5C21 POPEQ 435      88.034   1.954  53.800  1.00  0.00           C
ATOM   8531 6C21 POPEQ 435      87.234   3.254  53.920  1.00  0.00           C
ATOM   8534 7C21 POPEQ 435      86.243   3.434  52.770  1.00  0.00           C
ATOM   8537 8C21 POPEQ 435      85.324   4.644  52.960  1.00  0.00           C
ATOM   8541  C33 POPEQ 435      91.533  13.894  63.440  1.00  0.00           C
ATOM   8544  C34 POPEQ 435      90.103  14.414  63.230  1.00  0.00           C
ATOM   8547  C35 POPEQ 435      89.594  14.264  61.790  1.00  0.00           C
ATOM   8550  C36 POPEQ 435      88.083  13.974  61.770  1.00  0.00           C
ATOM   8553  C37 POPEQ 435      87.463  14.104  60.370  1.00  0.00           C
ATOM   8556  C38 POPEQ 435      86.143  13.324  60.270  1.00  0.00           C
ATOM   8559  C39 POPEQ 435      85.522  13.314  58.870  1.00  0.00           C
ATOM   8562 0C31 POPEQ 435      86.493  12.834  57.770  1.00  0.00           C
ATOM   8565 1C31 POPEQ 435      85.774  12.164  56.610  1.00  0.00           C
ATOM   8568 2C31 POPEQ 435      86.733  11.604  55.550  1.00  0.00           C
ATOM   8571 3C31 POPEQ 435      86.033  10.714  54.510  1.00  0.00           C
ATOM   8574 4C31 POPEQ 435      85.053  11.484  53.620  1.00  0.00           C
ATOM   8577 5C31 POPEQ 435      84.144  10.564  52.800  1.00  0.00           C
ATOM   8580 6C31 POPEQ 435      83.134  11.344  51.970  1.00  0.00           C
ATOM   8584  NH3 POPER 436      87.584  60.884  68.120  1.00  0.00           N
ATOM   8588  C12 POPER 436      86.213  61.444  67.890  1.00  0.00           C
ATOM   8591  C11 POPER 436      85.522  61.714  69.230  1.00  0.00           C
ATOM   8594  P   POPER 436      83.324  62.604  70.260  1.00  0.00           P
ATOM   8595  O13 POPER 436      82.503  61.514  70.840  1.00  0.00           O
ATOM   8596  O14 POPER 436      84.263  63.254  71.180  1.00  0.00           O
ATOM   8597  O11 POPER 436      82.393  63.693  69.600  1.00  0.00           O
ATOM   8598  O12 POPER 436      84.144  62.034  69.040  1.00  0.00           O
ATOM   8599  C1  POPER 436      82.304  63.883  68.180  1.00  0.00           C
ATOM   8602  C2  POPER 436      82.763  65.304  67.750  1.00  0.00           C
ATOM   8604  O21 POPER 436      82.453  65.444  66.350  1.00  0.00           O
ATOM   8605  C21 POPER 436      83.183  64.773  65.480  1.00  0.00           C
ATOM   8606  O22 POPER 436      84.244  64.203  65.690  1.00  0.00           O
ATOM   8607  C22 POPER 436      82.453  64.684  64.140  1.00  0.00           C
ATOM   8610  C3  POPER 436      84.233  65.703  68.150  1.00  0.00           C
ATOM   8613  O31 POPER 436      84.674  66.894  67.450  1.00  0.00           O
ATOM   8614  C31 POPER 436      84.114  68.034  67.860  1.00  0.00           C
ATOM   8615  O32 POPER 436      83.414  68.144  68.850  1.00  0.00           O
ATOM   8616  C32 POPER 436      84.363  69.154  66.850  1.00  0.00           C
ATOM   8619  C23 POPER 436      83.382  64.894  62.910  1.00  0.00           C
ATOM   8622  C24 POPER 436      82.623  64.623  61.590  1.00  0.00           C
ATOM   8625  C25 POPER 436      83.403  65.013  60.320  1.00  0.00           C
ATOM   8628  C26 POPER 436      82.663  64.593  59.040  1.00  0.00           C
ATOM   8631  C27 POPER 436      83.333  65.094  57.750  1.00  0.00           C
ATOM   8634  C28 POPER 436      82.523  64.794  56.460  1.00  0.00           C
ATOM   8637  C29 POPER 436      82.614  63.344  56.060  1.00  0.00           C
ATOM   8639 0C21 POPER 436      82.934  62.843  54.850  1.00  0.00           C
ATOM   8641 1C21 POPER 436      83.214  63.624  53.590  1.00  0.00           C
ATOM   8644 2C21 POPER 436      84.692  63.964  53.340  1.00  0.00           C
ATOM   8647 3C21 POPER 436      85.644  62.764  53.250  1.00  0.00           C
ATOM   8650 4C21 POPER 436      87.034  63.153  52.730  1.00  0.00           C
ATOM   8653 5C21 POPER 436      88.153  62.174  53.130  1.00  0.00           C
ATOM   8656 6C21 POPER 436      88.223  60.873  52.320  1.00  0.00           C
ATOM   8659 7C21 POPER 436      89.354  59.984  52.840  1.00  0.00           C
ATOM   8662 8C21 POPER 436      89.632  58.734  52.000  1.00  0.00           C
ATOM   8666  C33 POPER 436      83.913  68.734  65.430  1.00  0.00           C
ATOM   8669  C34 POPER 436      84.202  69.764  64.340  1.00  0.00           C
ATOM   8672  C35 POPER 436      83.263  70.974  64.340  1.00  0.00           C
ATOM   8675  C36 POPER 436      83.344  71.784  63.040  1.00  0.00           C
ATOM   8678  C37 POPER 436      82.864  73.224  63.200  1.00  0.00           C
ATOM   8681  C38 POPER 436      82.843  74.014  61.880  1.00  0.00           C
ATOM   8684  C39 POPER 436      83.134  75.504  62.070  1.00  0.00           C
ATOM   8687 0C31 POPER 436      84.632  75.773  62.270  1.00  0.00           C
ATOM   8690 1C31 POPER 436      85.003  77.264  62.300  1.00  0.00           C
ATOM   8693 2C31 POPER 436      86.533  77.453  62.290  1.00  0.00           C
ATOM   8696 3C31 POPER 436      86.964  78.834  61.790  1.00  0.00           C
ATOM   8699 4C31 POPER 436      87.153  79.844  62.920  1.00  0.00           C
ATOM   8702 5C31 POPER 436      87.342  81.273  62.390  1.00  0.00           C
ATOM   8705 6C31 POPER 436      86.264  82.243  62.880  1.00  0.00           C
ATOM   8709  NH3 POPES 437      48.493   3.474  26.200  1.00  0.00           N
ATOM   8713  C12 POPES 437      48.684   2.144  26.880  1.00  0.00           C
ATOM   8716  C11 POPES 437      48.743   1.004  25.830  1.00  0.00           C
ATOM   8719  P   POPES 437      46.394   1.164  24.600  1.00  0.00           P
ATOM   8720  O13 POPES 437      46.744   2.584  24.410  1.00  0.00           O
ATOM   8721  O14 POPES 437      46.184   0.404  23.350  1.00  0.00           O
ATOM   8722  O11 POPES 437      45.042   1.044  25.440  1.00  0.00           O
ATOM   8723  O12 POPES 437      47.464   0.464  25.510  1.00  0.00           O
ATOM   8724  C1  POPES 437      45.104   1.314  26.850  1.00  0.00           C
ATOM   8727  C2  POPES 437      43.714   1.294  27.570  1.00  0.00           C
ATOM   8729  O21 POPES 437      43.674   1.774  28.930  1.00  0.00           O
ATOM   8730  C21 POPES 437      44.714   1.764  29.720  1.00  0.00           C
ATOM   8731  O22 POPES 437      45.894   1.684  29.410  1.00  0.00           O
ATOM   8732  C22 POPES 437      44.254   1.854  31.170  1.00  0.00           C
ATOM   8735  C3  POPES 437      43.034  -0.106  27.550  1.00  0.00           C
ATOM   8738  O31 POPES 437      43.284  -0.856  28.760  1.00  0.00           O
ATOM   8739  C31 POPES 437      42.342  -1.276  29.630  1.00  0.00           C
ATOM   8740  O32 POPES 437      42.612  -1.966  30.600  1.00  0.00           O
ATOM   8741  C32 POPES 437      40.933  -0.746  29.380  1.00  0.00           C
ATOM   8744  C23 POPES 437      45.504   1.914  32.080  1.00  0.00           C
ATOM   8747  C24 POPES 437      45.243   2.334  33.530  1.00  0.00           C
ATOM   8750  C25 POPES 437      44.693   1.224  34.420  1.00  0.00           C
ATOM   8753  C26 POPES 437      44.374   1.764  35.820  1.00  0.00           C
ATOM   8756  C27 POPES 437      45.144   1.084  36.950  1.00  0.00           C
ATOM   8759  C28 POPES 437      44.912   1.814  38.280  1.00  0.00           C
ATOM   8762  C29 POPES 437      45.723   1.204  39.390  1.00  0.00           C
ATOM   8764 0C21 POPES 437      46.583   1.844  40.200  1.00  0.00           C
ATOM   8766 1C21 POPES 437      46.952   3.314  40.150  1.00  0.00           C
ATOM   8769 2C21 POPES 437      46.254   4.154  41.240  1.00  0.00           C
ATOM   8772 3C21 POPES 437      46.784   5.594  41.250  1.00  0.00           C
ATOM   8775 4C21 POPES 437      46.133   6.484  42.330  1.00  0.00           C
ATOM   8778 5C21 POPES 437      44.674   6.834  42.040  1.00  0.00           C
ATOM   8781 6C21 POPES 437      44.184   8.034  42.870  1.00  0.00           C
ATOM   8784 7C21 POPES 437      42.822   8.564  42.400  1.00  0.00           C
ATOM   8787 8C21 POPES 437      42.354   9.824  43.140  1.00  0.00           C
ATOM   8791  C33 POPES 437      39.982  -1.076  30.550  1.00  0.00           C
ATOM   8794  C34 POPES 437      38.522  -0.756  30.190  1.00  0.00           C
ATOM   8797  C35 POPES 437      37.653  -0.756  31.450  1.00  0.00           C
ATOM   8800  C36 POPES 437      36.214  -0.296  31.230  1.00  0.00           C
ATOM   8803  C37 POPES 437      35.394  -0.476  32.500  1.00  0.00           C
ATOM   8806  C38 POPES 437      33.894  -0.236  32.280  1.00  0.00           C
ATOM   8809  C39 POPES 437      33.044  -0.766  33.440  1.00  0.00           C
ATOM   8812 0C31 POPES 437      33.163   0.094  34.700  1.00  0.00           C
ATOM   8815 1C31 POPES 437      32.394  -0.456  35.900  1.00  0.00           C
ATOM   8818 2C31 POPES 437      32.394   0.554  37.050  1.00  0.00           C
ATOM   8821 3C31 POPES 437      31.714   0.024  38.310  1.00  0.00           C
ATOM   8824 4C31 POPES 437      31.784   1.054  39.430  1.00  0.00           C
ATOM   8827 5C31 POPES 437      30.793   0.774  40.560  1.00  0.00           C
ATOM   8830 6C31 POPES 437      31.004   1.714  41.750  1.00  0.00           C
ATOM   8834  NH3 POPET 438      27.394  22.234  66.870  1.00  0.00           N
ATOM   8838  C12 POPET 438      27.384  20.734  66.800  1.00  0.00           C
ATOM   8841  C11 POPET 438      27.624  20.264  65.350  1.00  0.00           C
ATOM   8844  P   POPET 438      27.733  17.674  65.580  1.00  0.00           P
ATOM   8845  O13 POPET 438      28.764  16.604  65.610  1.00  0.00           O
ATOM   8846  O14 POPET 438      26.882  17.754  66.780  1.00  0.00           O
ATOM   8847  O11 POPET 438      26.844  17.434  64.290  1.00  0.00           O
ATOM   8848  O12 POPET 438      28.414  19.074  65.320  1.00  0.00           O
ATOM   8849  C1  POPET 438      27.484  17.324  63.000  1.00  0.00           C
ATOM   8852  C2  POPET 438      26.494  17.644  61.830  1.00  0.00           C
ATOM   8854  O21 POPET 438      27.083  17.714  60.520  1.00  0.00           O
ATOM   8855  C21 POPET 438      27.884  16.804  60.020  1.00  0.00           C
ATOM   8856  O22 POPET 438      28.184  15.744  60.530  1.00  0.00           O
ATOM   8857  C22 POPET 438      28.374  17.274  58.640  1.00  0.00           C
ATOM   8860  C3  POPET 438      25.833  19.024  62.150  1.00  0.00           C
ATOM   8863  O31 POPET 438      25.604  19.794  60.960  1.00  0.00           O
ATOM   8864  C31 POPET 438      26.194  20.984  60.900  1.00  0.00           C
ATOM   8865  O32 POPET 438      26.722  21.564  61.830  1.00  0.00           O
ATOM   8866  C32 POPET 438      26.144  21.514  59.450  1.00  0.00           C
ATOM   8869  C23 POPET 438      27.403  16.924  57.480  1.00  0.00           C
ATOM   8872  C24 POPET 438      27.563  17.824  56.240  1.00  0.00           C
ATOM   8875  C25 POPET 438      26.882  17.224  54.990  1.00  0.00           C
ATOM   8878  C26 POPET 438      26.614  18.214  53.840  1.00  0.00           C
ATOM   8881  C27 POPET 438      25.112  18.554  53.700  1.00  0.00           C
ATOM   8884  C28 POPET 438      24.754  19.464  52.500  1.00  0.00           C
ATOM   8887  C29 POPET 438      24.864  18.804  51.140  1.00  0.00           C
ATOM   8889 0C21 POPET 438      23.994  18.934  50.120  1.00  0.00           C
ATOM   8891 1C21 POPET 438      22.764  19.804  50.120  1.00  0.00           C
ATOM   8894 2C21 POPET 438      22.194  20.054  48.710  1.00  0.00           C
ATOM   8897 3C21 POPET 438      20.802  20.714  48.760  1.00  0.00           C
ATOM   8900 4C21 POPET 438      20.184  20.934  47.370  1.00  0.00           C
ATOM   8903 5C21 POPET 438      20.744  22.164  46.650  1.00  0.00           C
ATOM   8906 6C21 POPET 438      20.344  22.234  45.170  1.00  0.00           C
ATOM   8909 7C21 POPET 438      20.702  23.574  44.540  1.00  0.00           C
ATOM   8912 8C21 POPET 438      20.733  23.534  43.010  1.00  0.00           C
ATOM   8916  C33 POPET 438      27.493  22.094  58.970  1.00  0.00           C
ATOM   8919  C34 POPET 438      27.354  23.024  57.750  1.00  0.00           C
ATOM   8922  C35 POPET 438      26.844  22.314  56.490  1.00  0.00           C
ATOM   8925  C36 POPET 438      26.504  23.284  55.360  1.00  0.00           C
ATOM   8928  C37 POPET 438      26.024  22.554  54.100  1.00  0.00           C
ATOM   8931  C38 POPET 438      25.454  23.494  53.030  1.00  0.00           C
ATOM   8934  C39 POPET 438      26.404  23.694  51.840  1.00  0.00           C
ATOM   8937 0C31 POPET 438      26.383  22.534  50.840  1.00  0.00           C
ATOM   8940 1C31 POPET 438      27.234  22.814  49.590  1.00  0.00           C
ATOM   8943 2C31 POPET 438      26.964  21.813  48.460  1.00  0.00           C
ATOM   8946 3C31 POPET 438      27.584  20.444  48.710  1.00  0.00           C
ATOM   8949 4C31 POPET 438      27.184  19.424  47.650  1.00  0.00           C
ATOM   8952 5C31 POPET 438      28.024  18.144  47.710  1.00  0.00           C
ATOM   8955 6C31 POPET 438      27.594  17.094  46.690  1.00  0.00           C
ATOM   8959  NH3 POPEU 439     116.842 113.044  25.110  1.00  0.00           N
ATOM   8963  C12 POPEU 439     117.843 113.964  24.460  1.00  0.00           C
ATOM   8966  C11 POPEU 439     119.223 113.334  24.350  1.00  0.00           C
ATOM   8969  P   POPEU 439     120.203 110.954  24.030  1.00  0.00           P
ATOM   8970  O13 POPEU 439     119.883 109.734  23.250  1.00  0.00           O
ATOM   8971  O14 POPEU 439     121.544 111.544  23.820  1.00  0.00           O
ATOM   8972  O11 POPEU 439     119.893 110.703  25.560  1.00  0.00           O
ATOM   8973  O12 POPEU 439     119.132 112.064  23.690  1.00  0.00           O
ATOM   8974  C1  POPEU 439     120.863 110.974  26.580  1.00  0.00           C
ATOM   8977  C2  POPEU 439     120.243 111.654  27.830  1.00  0.00           C
ATOM   8979  O21 POPEU 439     121.184 112.283  28.730  1.00  0.00           O
ATOM   8980  C21 POPEU 439     122.474 112.074  28.790  1.00  0.00           C
ATOM   8981  O22 POPEU 439     123.162 111.384  28.070  1.00  0.00           O
ATOM   8982  C22 POPEU 439     123.034 112.953  29.910  1.00  0.00           C
ATOM   8985  C3  POPEU 439     119.284 110.703  28.590  1.00  0.00           C
ATOM   8988  O31 POPEU 439     118.773 111.354  29.780  1.00  0.00           O
ATOM   8989  C31 POPEU 439     119.454 111.124  30.900  1.00  0.00           C
ATOM   8990  O32 POPEU 439     120.423 110.394  31.010  1.00  0.00           O
ATOM   8991  C32 POPEU 439     118.913 112.014  32.020  1.00  0.00           C
ATOM   8994  C23 POPEU 439     124.431 112.584  30.430  1.00  0.00           C
ATOM   8997  C24 POPEU 439     124.851 113.474  31.600  1.00  0.00           C
ATOM   9000  C25 POPEU 439     123.930 113.354  32.830  1.00  0.00           C
ATOM   9003  C26 POPEU 439     124.610 113.754  34.140  1.00  0.00           C
ATOM   9006  C27 POPEU 439     123.643 113.834  35.340  1.00  0.00           C
ATOM   9009  C28 POPEU 439     124.061 112.972  36.550  1.00  0.00           C
ATOM   9012  C29 POPEU 439     125.380 113.424  37.110  1.00  0.00           C
ATOM   9014 0C21 POPEU 439     125.830 113.324  38.370  1.00  0.00           C
ATOM   9016 1C21 POPEU 439     125.110 112.704  39.540  1.00  0.00           C
ATOM   9019 2C21 POPEU 439     124.729 113.773  40.580  1.00  0.00           C
ATOM   9022 3C21 POPEU 439     125.921 114.593  41.120  1.00  0.00           C
ATOM   9025 4C21 POPEU 439     125.550 115.604  42.230  1.00  0.00           C
ATOM   9028 5C21 POPEU 439     125.171 114.944  43.570  1.00  0.00           C
ATOM   9031 6C21 POPEU 439     123.663 114.754  43.780  1.00  0.00           C
ATOM   9034 7C21 POPEU 439     123.354 113.894  45.010  1.00  0.00           C
ATOM   9037 8C21 POPEU 439     121.873 113.533  45.150  1.00  0.00           C
ATOM   9041  C33 POPEU 439     119.944 112.243  33.150  1.00  0.00           C
ATOM   9044  C34 POPEU 439     119.632 113.484  34.030  1.00  0.00           C
ATOM   9047  C35 POPEU 439     119.893 114.832  33.350  1.00  0.00           C
ATOM   9050  C36 POPEU 439     119.424 116.033  34.200  1.00  0.00           C
ATOM   9053  C37 POPEU 439     119.772 117.394  33.580  1.00  0.00           C
ATOM   9056  C38 POPEU 439     119.163 118.614  34.310  1.00  0.00           C
ATOM   9059  C39 POPEU 439     119.503 118.673  35.800  1.00  0.00           C
ATOM   9062 0C31 POPEU 439     118.773 119.773  36.570  1.00  0.00           C
ATOM   9065 1C31 POPEU 439     119.093 119.654  38.070  1.00  0.00           C
ATOM   9068 2C31 POPEU 439     118.293 120.593  38.960  1.00  0.00           C
ATOM   9071 3C31 POPEU 439     118.043 120.004  40.360  1.00  0.00           C
ATOM   9074 4C31 POPEU 439     119.223 120.113  41.340  1.00  0.00           C
ATOM   9077 5C31 POPEU 439     118.934 119.334  42.630  1.00  0.00           C
ATOM   9080 6C31 POPEU 439     119.953 119.544  43.750  1.00  0.00           C
ATOM   9084  NH3 POPEV 440      64.754  17.024  67.770  1.00  0.00           N
ATOM   9088  C12 POPEV 440      63.983  15.794  67.470  1.00  0.00           C
ATOM   9091  C11 POPEV 440      62.764  15.804  68.380  1.00  0.00           C
ATOM   9094  P   POPEV 440      62.004  13.784  69.870  1.00  0.00           P
ATOM   9095  O13 POPEV 440      63.254  13.184  70.360  1.00  0.00           O
ATOM   9096  O14 POPEV 440      61.273  14.714  70.760  1.00  0.00           O
ATOM   9097  O11 POPEV 440      60.993  12.674  69.390  1.00  0.00           O
ATOM   9098  O12 POPEV 440      62.313  14.484  68.530  1.00  0.00           O
ATOM   9099  C1  POPEV 440      59.883  12.904  68.530  1.00  0.00           C
ATOM   9102  C2  POPEV 440      60.313  13.054  67.040  1.00  0.00           C
ATOM   9104  O21 POPEV 440      59.214  13.444  66.210  1.00  0.00           O
ATOM   9105  C21 POPEV 440      58.854  14.704  66.420  1.00  0.00           C
ATOM   9106  O22 POPEV 440      59.413  15.494  67.160  1.00  0.00           O
ATOM   9107  C22 POPEV 440      57.583  15.034  65.680  1.00  0.00           C
ATOM   9110  C3  POPEV 440      60.982  11.754  66.520  1.00  0.00           C
ATOM   9113  O31 POPEV 440      62.183  12.084  65.780  1.00  0.00           O
ATOM   9114  C31 POPEV 440      62.534  11.514  64.640  1.00  0.00           C
ATOM   9115  O32 POPEV 440      63.662  11.554  64.160  1.00  0.00           O
ATOM   9116  C32 POPEV 440      61.403  10.744  64.000  1.00  0.00           C
ATOM   9119  C23 POPEV 440      57.752  15.034  64.150  1.00  0.00           C
ATOM   9122  C24 POPEV 440      56.493  15.614  63.500  1.00  0.00           C
ATOM   9125  C25 POPEV 440      56.644  15.834  62.000  1.00  0.00           C
ATOM   9128  C26 POPEV 440      55.483  16.684  61.470  1.00  0.00           C
ATOM   9131  C27 POPEV 440      55.413  16.714  59.940  1.00  0.00           C
ATOM   9134  C28 POPEV 440      54.254  17.614  59.480  1.00  0.00           C
ATOM   9137  C29 POPEV 440      53.662  17.234  58.140  1.00  0.00           C
ATOM   9139 0C21 POPEV 440      53.953  17.844  56.980  1.00  0.00           C
ATOM   9141 1C21 POPEV 440      54.982  18.924  56.800  1.00  0.00           C
ATOM   9144 2C21 POPEV 440      55.583  18.854  55.390  1.00  0.00           C
ATOM   9147 3C21 POPEV 440      56.754  19.824  55.170  1.00  0.00           C
ATOM   9150 4C21 POPEV 440      57.323  19.643  53.760  1.00  0.00           C
ATOM   9153 5C21 POPEV 440      58.482  20.583  53.440  1.00  0.00           C
ATOM   9156 6C21 POPEV 440      59.014  20.364  52.020  1.00  0.00           C
ATOM   9159 7C21 POPEV 440      60.313  21.104  51.730  1.00  0.00           C
ATOM   9162 8C21 POPEV 440      60.813  20.893  50.300  1.00  0.00           C
ATOM   9166  C33 POPEV 440      61.803  10.184  62.620  1.00  0.00           C
ATOM   9169  C34 POPEV 440      60.543   9.954  61.800  1.00  0.00           C
ATOM   9172  C35 POPEV 440      60.793   9.154  60.530  1.00  0.00           C
ATOM   9175  C36 POPEV 440      61.733   9.904  59.600  1.00  0.00           C
ATOM   9178  C37 POPEV 440      61.754   9.334  58.190  1.00  0.00           C
ATOM   9181  C38 POPEV 440      62.952   9.924  57.440  1.00  0.00           C
ATOM   9184  C39 POPEV 440      62.833   9.884  55.920  1.00  0.00           C
ATOM   9187 0C31 POPEV 440      63.824  10.904  55.330  1.00  0.00           C
ATOM   9190 1C31 POPEV 440      63.703  11.074  53.810  1.00  0.00           C
ATOM   9193 2C31 POPEV 440      64.382  12.374  53.340  1.00  0.00           C
ATOM   9196 3C31 POPEV 440      63.544  13.644  53.610  1.00  0.00           C
ATOM   9199 4C31 POPEV 440      62.393  13.834  52.610  1.00  0.00           C
ATOM   9202 5C31 POPEV 440      61.624  15.144  52.840  1.00  0.00           C
ATOM   9205 6C31 POPEV 440      60.854  15.634  51.610  1.00  0.00           C
ATOM   9209  NH3 POPEW 441      82.283 128.430  69.380  1.00  0.00           N
ATOM   9213  C12 POPEW 441      82.934 127.631  70.480  1.00  0.00           C
ATOM   9216  C11 POPEW 441      84.244 126.961  70.030  1.00  0.00           C
ATOM   9219  P   POPEW 441      85.604 129.181  69.850  1.00  0.00           P
ATOM   9220  O13 POPEW 441      84.454 130.101  69.720  1.00  0.00           O
ATOM   9221  O14 POPEW 441      86.092 128.921  71.230  1.00  0.00           O
ATOM   9222  O11 POPEW 441      86.772 129.581  68.890  1.00  0.00           O
ATOM   9223  O12 POPEW 441      85.084 127.821  69.260  1.00  0.00           O
ATOM   9224  C1  POPEW 441      86.632 130.540  67.840  1.00  0.00           C
ATOM   9227  C2  POPEW 441      86.443 129.850  66.460  1.00  0.00           C
ATOM   9229  O21 POPEW 441      87.034 130.600  65.370  1.00  0.00           O
ATOM   9230  C21 POPEW 441      86.493 131.751  65.040  1.00  0.00           C
ATOM   9231  O22 POPEW 441      85.623 132.350  65.670  1.00  0.00           O
ATOM   9232  C22 POPEW 441      87.083 132.221  63.700  1.00  0.00           C
ATOM   9235  C3  POPEW 441      84.993 129.400  66.140  1.00  0.00           C
ATOM   9238  O31 POPEW 441      84.974 128.701  64.870  1.00  0.00           O
ATOM   9239  C31 POPEW 441      84.473 129.371  63.850  1.00  0.00           C
ATOM   9240  O32 POPEW 441      83.883 130.431  63.920  1.00  0.00           O
ATOM   9241  C32 POPEW 441      84.823 128.691  62.540  1.00  0.00           C
ATOM   9244  C23 POPEW 441      85.984 132.551  62.660  1.00  0.00           C
ATOM   9247  C24 POPEW 441      86.513 133.161  61.350  1.00  0.00           C
ATOM   9250  C25 POPEW 441      86.964 132.161  60.290  1.00  0.00           C
ATOM   9253  C26 POPEW 441      85.793 131.501  59.540  1.00  0.00           C
ATOM   9256  C27 POPEW 441      86.313 130.600  58.410  1.00  0.00           C
ATOM   9259  C28 POPEW 441      85.313 130.340  57.260  1.00  0.00           C
ATOM   9262  C29 POPEW 441      84.114 129.501  57.600  1.00  0.00           C
ATOM   9264 0C21 POPEW 441      84.063 128.161  57.660  1.00  0.00           C
ATOM   9266 1C21 POPEW 441      85.224 127.211  57.480  1.00  0.00           C
ATOM   9269 2C21 POPEW 441      85.313 126.194  58.640  1.00  0.00           C
ATOM   9272 3C21 POPEW 441      84.063 125.294  58.760  1.00  0.00           C
ATOM   9275 4C21 POPEW 441      84.354 123.864  59.220  1.00  0.00           C
ATOM   9278 5C21 POPEW 441      85.254 123.113  58.240  1.00  0.00           C
ATOM   9281 6C21 POPEW 441      84.804 121.674  57.950  1.00  0.00           C
ATOM   9284 7C21 POPEW 441      85.714 120.984  56.920  1.00  0.00           C
ATOM   9287 8C21 POPEW 441      85.233 119.604  56.500  1.00  0.00           C
ATOM   9291  C33 POPEW 441      83.713 128.891  61.490  1.00  0.00           C
ATOM   9294  C34 POPEW 441      82.574 127.870  61.620  1.00  0.00           C
ATOM   9297  C35 POPEW 441      81.504 128.010  60.520  1.00  0.00           C
ATOM   9300  C36 POPEW 441      80.674 129.301  60.620  1.00  0.00           C
ATOM   9303  C37 POPEW 441      79.934 129.671  59.330  1.00  0.00           C
ATOM   9306  C38 POPEW 441      79.074 130.921  59.550  1.00  0.00           C
ATOM   9309  C39 POPEW 441      78.203 131.321  58.350  1.00  0.00           C
ATOM   9312 0C31 POPEW 441      79.022 131.641  57.090  1.00  0.00           C
ATOM   9315 1C31 POPEW 441      78.283 132.551  56.100  1.00  0.00           C
ATOM   9318 2C31 POPEW 441      79.124 132.870  54.850  1.00  0.00           C
ATOM   9321 3C31 POPEW 441      78.873 131.900  53.690  1.00  0.00           C
ATOM   9324 4C31 POPEW 441      77.522 132.141  52.990  1.00  0.00           C
ATOM   9327 5C31 POPEW 441      77.272 131.171  51.820  1.00  0.00           C
ATOM   9330 6C31 POPEW 441      75.964 131.461  51.080  1.00  0.00           C
ATOM   9334  NH3 POPEX 442      96.833 114.692  67.600  1.00  0.00           N
ATOM   9338  C12 POPEX 442      97.164 113.334  67.040  1.00  0.00           C
ATOM   9341  C11 POPEX 442      98.354 113.364  66.060  1.00  0.00           C
ATOM   9344  P   POPEX 442     100.653 113.074  67.340  1.00  0.00           P
ATOM   9345  O13 POPEX 442     101.364 113.983  68.270  1.00  0.00           O
ATOM   9346  O14 POPEX 442     100.023 111.904  67.960  1.00  0.00           O
ATOM   9347  O11 POPEX 442     101.644 112.654  66.190  1.00  0.00           O
ATOM   9348  O12 POPEX 442      99.524 113.954  66.640  1.00  0.00           O
ATOM   9349  C1  POPEX 442     102.633 113.544  65.680  1.00  0.00           C
ATOM   9352  C2  POPEX 442     102.453 113.663  64.160  1.00  0.00           C
ATOM   9354  O21 POPEX 442     103.582 114.313  63.570  1.00  0.00           O
ATOM   9355  C21 POPEX 442     103.643 115.633  63.610  1.00  0.00           C
ATOM   9356  O22 POPEX 442     103.004 116.374  64.340  1.00  0.00           O
ATOM   9357  C22 POPEX 442     104.734 116.082  62.640  1.00  0.00           C
ATOM   9360  C3  POPEX 442     101.082 114.284  63.780  1.00  0.00           C
ATOM   9363  O31 POPEX 442     101.073 114.704  62.390  1.00  0.00           O
ATOM   9364  C31 POPEX 442      99.974 114.383  61.720  1.00  0.00           C
ATOM   9365  O32 POPEX 442      99.004 113.824  62.180  1.00  0.00           O
ATOM   9366  C32 POPEX 442     100.214 114.674  60.230  1.00  0.00           C
ATOM   9369  C23 POPEX 442     104.193 116.654  61.310  1.00  0.00           C
ATOM   9372  C24 POPEX 442     104.114 115.633  60.150  1.00  0.00           C
ATOM   9375  C25 POPEX 442     105.434 115.023  59.620  1.00  0.00           C
ATOM   9378  C26 POPEX 442     106.593 115.993  59.340  1.00  0.00           C
ATOM   9381  C27 POPEX 442     106.583 116.714  57.990  1.00  0.00           C
ATOM   9384  C28 POPEX 442     107.824 117.624  57.870  1.00  0.00           C
ATOM   9387  C29 POPEX 442     108.022 118.214  56.490  1.00  0.00           C
ATOM   9389 0C21 POPEX 442     107.854 119.502  56.130  1.00  0.00           C
ATOM   9391 1C21 POPEX 442     107.374 120.624  57.010  1.00  0.00           C
ATOM   9394 2C21 POPEX 442     105.893 120.964  56.780  1.00  0.00           C
ATOM   9397 3C21 POPEX 442     105.674 122.074  55.740  1.00  0.00           C
ATOM   9400 4C21 POPEX 442     104.184 122.354  55.500  1.00  0.00           C
ATOM   9403 5C21 POPEX 442     103.913 123.754  54.930  1.00  0.00           C
ATOM   9406 6C21 POPEX 442     102.434 123.974  54.590  1.00  0.00           C
ATOM   9409 7C21 POPEX 442     102.122 125.424  54.190  1.00  0.00           C
ATOM   9412 8C21 POPEX 442     100.704 125.644  53.670  1.00  0.00           C
ATOM   9416  C33 POPEX 442      98.913 114.743  59.380  1.00  0.00           C
ATOM   9419  C34 POPEX 442      99.083 114.374  57.890  1.00  0.00           C
ATOM   9422  C35 POPEX 442      99.583 112.943  57.620  1.00  0.00           C
ATOM   9425  C36 POPEX 442      99.564 112.553  56.130  1.00  0.00           C
ATOM   9428  C37 POPEX 442      99.842 111.054  55.950  1.00  0.00           C
ATOM   9431  C38 POPEX 442      99.574 110.464  54.560  1.00  0.00           C
ATOM   9434  C39 POPEX 442     100.763 110.443  53.590  1.00  0.00           C
ATOM   9437 0C31 POPEX 442     102.003 109.674  54.080  1.00  0.00           C
ATOM   9440 1C31 POPEX 442     102.923 109.273  52.920  1.00  0.00           C
ATOM   9443 2C31 POPEX 442     104.093 108.364  53.340  1.00  0.00           C
ATOM   9446 3C31 POPEX 442     104.893 107.844  52.140  1.00  0.00           C
ATOM   9449 4C31 POPEX 442     104.184 106.674  51.420  1.00  0.00           C
ATOM   9452 5C31 POPEX 442     105.014 106.104  50.270  1.00  0.00           C
ATOM   9455 6C31 POPEX 442     104.363 104.864  49.640  1.00  0.00           C
ATOM   9459  NH3 POPEY 443     110.753 130.301  27.360  1.00  0.00           N
ATOM   9463  C12 POPEY 443     109.734 130.401  26.270  1.00  0.00           C
ATOM   9466  C11 POPEY 443     108.803 129.180  26.310  1.00  0.00           C
ATOM   9469  P   POPEY 443     108.783 126.604  26.600  1.00  0.00           P
ATOM   9470  O13 POPEY 443     108.613 125.794  25.390  1.00  0.00           O
ATOM   9471  O14 POPEY 443     107.584 126.841  27.440  1.00  0.00           O
ATOM   9472  O11 POPEY 443     109.893 125.883  27.440  1.00  0.00           O
ATOM   9473  O12 POPEY 443     109.552 127.971  26.280  1.00  0.00           O
ATOM   9474  C1  POPEY 443     109.863 125.973  28.860  1.00  0.00           C
ATOM   9477  C2  POPEY 443     110.933 125.053  29.520  1.00  0.00           C
ATOM   9479  O21 POPEY 443     110.613 125.004  30.920  1.00  0.00           O
ATOM   9480  C21 POPEY 443     109.513 124.313  31.140  1.00  0.00           C
ATOM   9481  O22 POPEY 443     109.244 123.233  30.680  1.00  0.00           O
ATOM   9482  C22 POPEY 443     108.533 125.174  31.910  1.00  0.00           C
ATOM   9485  C3  POPEY 443     112.374 125.613  29.340  1.00  0.00           C
ATOM   9488  O31 POPEY 443     112.523 126.799  30.160  1.00  0.00           O
ATOM   9489  C31 POPEY 443     113.053 126.563  31.350  1.00  0.00           C
ATOM   9490  O32 POPEY 443     113.864 125.693  31.630  1.00  0.00           O
ATOM   9491  C32 POPEY 443     112.434 127.521  32.340  1.00  0.00           C
ATOM   9494  C23 POPEY 443     108.592 124.874  33.410  1.00  0.00           C
ATOM   9497  C24 POPEY 443     107.523 125.644  34.170  1.00  0.00           C
ATOM   9500  C25 POPEY 443     107.703 125.534  35.690  1.00  0.00           C
ATOM   9503  C26 POPEY 443     107.474 124.114  36.230  1.00  0.00           C
ATOM   9506  C27 POPEY 443     107.643 123.993  37.750  1.00  0.00           C
ATOM   9509  C28 POPEY 443     106.364 124.222  38.580  1.00  0.00           C
ATOM   9512  C29 POPEY 443     105.753 125.584  38.350  1.00  0.00           C
ATOM   9514 0C21 POPEY 443     105.714 126.633  39.200  1.00  0.00           C
ATOM   9516 1C21 POPEY 443     106.224 126.680  40.610  1.00  0.00           C
ATOM   9519 2C21 POPEY 443     105.053 127.039  41.540  1.00  0.00           C
ATOM   9522 3C21 POPEY 443     105.464 127.051  43.020  1.00  0.00           C
ATOM   9525 4C21 POPEY 443     104.342 127.641  43.890  1.00  0.00           C
ATOM   9528 5C21 POPEY 443     104.714 127.661  45.380  1.00  0.00           C
ATOM   9531 6C21 POPEY 443     103.803 128.581  46.200  1.00  0.00           C
ATOM   9534 7C21 POPEY 443     104.093 128.491  47.700  1.00  0.00           C
ATOM   9537 8C21 POPEY 443     103.104 129.281  48.550  1.00  0.00           C
ATOM   9541  C33 POPEY 443     112.873 127.290  33.800  1.00  0.00           C
ATOM   9544  C34 POPEY 443     112.094 128.251  34.700  1.00  0.00           C
ATOM   9547  C35 POPEY 443     112.493 128.251  36.180  1.00  0.00           C
ATOM   9550  C36 POPEY 443     112.483 126.861  36.820  1.00  0.00           C
ATOM   9553  C37 POPEY 443     112.643 126.940  38.340  1.00  0.00           C
ATOM   9556  C38 POPEY 443     111.303 126.951  39.090  1.00  0.00           C
ATOM   9559  C39 POPEY 443     111.404 127.521  40.510  1.00  0.00           C
ATOM   9562 0C31 POPEY 443     112.444 126.831  41.400  1.00  0.00           C
ATOM   9565 1C31 POPEY 443     112.593 127.510  42.770  1.00  0.00           C
ATOM   9568 2C31 POPEY 443     113.592 126.791  43.680  1.00  0.00           C
ATOM   9571 3C31 POPEY 443     113.883 127.540  44.990  1.00  0.00           C
ATOM   9574 4C31 POPEY 443     112.633 127.901  45.790  1.00  0.00           C
ATOM   9577 5C31 POPEY 443     112.952 128.411  47.200  1.00  0.00           C
ATOM   9580 6C31 POPEY 443     111.714 128.951  47.930  1.00  0.00           C
ATOM   9584  NH3 POPEZ 444      88.403  83.933  26.600  1.00  0.00           N
ATOM   9588  C12 POPEZ 444      88.433  83.464  25.170  1.00  0.00           C
ATOM   9591  C11 POPEZ 444      87.132  83.793  24.430  1.00  0.00           C
ATOM   9594  P   POPEZ 444      85.933  85.893  25.380  1.00  0.00           P
ATOM   9595  O13 POPEZ 444      86.644  87.034  26.020  1.00  0.00           O
ATOM   9596  O14 POPEZ 444      84.653  86.194  24.710  1.00  0.00           O
ATOM   9597  O11 POPEZ 444      85.704  84.824  26.510  1.00  0.00           O
ATOM   9598  O12 POPEZ 444      86.924  85.204  24.370  1.00  0.00           O
ATOM   9599  C1  POPEZ 444      84.543  84.864  27.340  1.00  0.00           C
ATOM   9602  C2  POPEZ 444      84.842  85.593  28.680  1.00  0.00           C
ATOM   9604  O21 POPEZ 444      84.464  84.824  29.830  1.00  0.00           O
ATOM   9605  C21 POPEZ 444      85.184  83.723  30.060  1.00  0.00           C
ATOM   9606  O22 POPEZ 444      86.224  83.424  29.480  1.00  0.00           O
ATOM   9607  C22 POPEZ 444      84.482  82.953  31.200  1.00  0.00           C
ATOM   9610  C3  POPEZ 444      84.184  87.002  28.760  1.00  0.00           C
ATOM   9613  O31 POPEZ 444      85.154  87.993  29.130  1.00  0.00           O
ATOM   9614  C31 POPEZ 444      85.044  88.582  30.310  1.00  0.00           C
ATOM   9615  O32 POPEZ 444      84.083  88.512  31.060  1.00  0.00           O
ATOM   9616  C32 POPEZ 444      86.404  89.203  30.610  1.00  0.00           C
ATOM   9619  C23 POPEZ 444      85.254  81.743  31.790  1.00  0.00           C
ATOM   9622  C24 POPEZ 444      84.473  81.074  32.940  1.00  0.00           C
ATOM   9625  C25 POPEZ 444      85.364  80.224  33.870  1.00  0.00           C
ATOM   9628  C26 POPEZ 444      84.583  79.273  34.800  1.00  0.00           C
ATOM   9631  C27 POPEZ 444      83.604  79.964  35.770  1.00  0.00           C
ATOM   9634  C28 POPEZ 444      82.843  78.974  36.670  1.00  0.00           C
ATOM   9637  C29 POPEZ 444      81.723  79.584  37.490  1.00  0.00           C
ATOM   9639 0C21 POPEZ 444      81.824  80.064  38.740  1.00  0.00           C
ATOM   9641 1C21 POPEZ 444      83.104  80.154  39.550  1.00  0.00           C
ATOM   9644 2C21 POPEZ 444      82.994  81.054  40.800  1.00  0.00           C
ATOM   9647 3C21 POPEZ 444      82.514  82.494  40.530  1.00  0.00           C
ATOM   9650 4C21 POPEZ 444      82.794  83.434  41.720  1.00  0.00           C
ATOM   9653 5C21 POPEZ 444      82.164  84.832  41.600  1.00  0.00           C
ATOM   9656 6C21 POPEZ 444      82.463  85.554  40.280  1.00  0.00           C
ATOM   9659 7C21 POPEZ 444      82.094  87.053  40.320  1.00  0.00           C
ATOM   9662 8C21 POPEZ 444      82.174  87.733  38.950  1.00  0.00           C
ATOM   9666  C33 POPEZ 444      86.644  89.444  32.110  1.00  0.00           C
ATOM   9669  C34 POPEZ 444      87.994  90.104  32.410  1.00  0.00           C
ATOM   9672  C35 POPEZ 444      88.354  89.944  33.900  1.00  0.00           C
ATOM   9675  C36 POPEZ 444      89.574  90.733  34.400  1.00  0.00           C
ATOM   9678  C37 POPEZ 444      90.074  90.243  35.770  1.00  0.00           C
ATOM   9681  C38 POPEZ 444      90.732  91.343  36.620  1.00  0.00           C
ATOM   9684  C39 POPEZ 444      91.383  90.784  37.900  1.00  0.00           C
ATOM   9687 0C31 POPEZ 444      92.714  90.064  37.650  1.00  0.00           C
ATOM   9690 1C31 POPEZ 444      93.503  89.864  38.950  1.00  0.00           C
ATOM   9693 2C31 POPEZ 444      94.734  88.964  38.820  1.00  0.00           C
ATOM   9696 3C31 POPEZ 444      95.833  89.453  37.850  1.00  0.00           C
ATOM   9699 4C31 POPEZ 444      96.383  90.864  38.120  1.00  0.00           C
ATOM   9702 5C31 POPEZ 444      97.794  91.044  37.520  1.00  0.00           C
ATOM   9705 6C31 POPEZ 444      98.372  92.453  37.660  1.00  0.00           C
ATOM   9709  NH3 POPEa 445      59.623  97.803  70.690  1.00  0.00           N
ATOM   9713  C12 POPEa 445      60.754  96.894  70.310  1.00  0.00           C
ATOM   9716  C11 POPEa 445      61.464  96.314  71.550  1.00  0.00           C
ATOM   9719  P   POPEa 445      59.403  94.894  72.510  1.00  0.00           P
ATOM   9720  O13 POPEa 445      59.403  94.063  73.730  1.00  0.00           O
ATOM   9721  O14 POPEa 445      58.703  96.194  72.540  1.00  0.00           O
ATOM   9722  O11 POPEa 445      58.802  94.034  71.330  1.00  0.00           O
ATOM   9723  O12 POPEa 445      60.873  95.104  71.990  1.00  0.00           O
ATOM   9724  C1  POPEa 445      59.452  92.803  70.940  1.00  0.00           C
ATOM   9727  C2  POPEa 445      59.743  92.813  69.420  1.00  0.00           C
ATOM   9729  O21 POPEa 445      59.023  91.743  68.760  1.00  0.00           O
ATOM   9730  C21 POPEa 445      59.662  90.733  68.190  1.00  0.00           C
ATOM   9731  O22 POPEa 445      60.743  90.274  68.490  1.00  0.00           O
ATOM   9732  C22 POPEa 445      58.773  90.274  67.040  1.00  0.00           C
ATOM   9735  C3  POPEa 445      61.264  92.984  69.090  1.00  0.00           C
ATOM   9738  O31 POPEa 445      61.493  92.993  67.670  1.00  0.00           O
ATOM   9739  C31 POPEa 445      62.784  93.203  67.390  1.00  0.00           C
ATOM   9740  O32 POPEa 445      63.592  93.703  68.160  1.00  0.00           O
ATOM   9741  C32 POPEa 445      63.144  92.674  66.000  1.00  0.00           C
ATOM   9744  C23 POPEa 445      59.543  89.623  65.880  1.00  0.00           C
ATOM   9747  C24 POPEa 445      58.754  89.633  64.560  1.00  0.00           C
ATOM   9750  C25 POPEa 445      57.323  89.094  64.720  1.00  0.00           C
ATOM   9753  C26 POPEa 445      56.453  89.294  63.480  1.00  0.00           C
ATOM   9756  C27 POPEa 445      54.972  89.034  63.790  1.00  0.00           C
ATOM   9759  C28 POPEa 445      54.114  88.874  62.520  1.00  0.00           C
ATOM   9762  C29 POPEa 445      52.703  88.442  62.850  1.00  0.00           C
ATOM   9764 0C21 POPEa 445      52.014  87.484  62.230  1.00  0.00           C
ATOM   9766 1C21 POPEa 445      52.563  86.684  61.080  1.00  0.00           C
ATOM   9769 2C21 POPEa 445      51.493  85.773  60.450  1.00  0.00           C
ATOM   9772 3C21 POPEa 445      52.092  84.923  59.320  1.00  0.00           C
ATOM   9775 4C21 POPEa 445      51.073  83.974  58.650  1.00  0.00           C
ATOM   9778 5C21 POPEa 445      50.452  82.934  59.600  1.00  0.00           C
ATOM   9781 6C21 POPEa 445      49.034  83.294  60.040  1.00  0.00           C
ATOM   9784 7C21 POPEa 445      48.394  82.332  61.040  1.00  0.00           C
ATOM   9787 8C21 POPEa 445      46.874  82.473  61.090  1.00  0.00           C
ATOM   9791  C33 POPEa 445      62.092  92.844  64.880  1.00  0.00           C
ATOM   9794  C34 POPEa 445      62.544  92.084  63.630  1.00  0.00           C
ATOM   9797  C35 POPEa 445      61.583  92.143  62.430  1.00  0.00           C
ATOM   9800  C36 POPEa 445      62.123  91.293  61.270  1.00  0.00           C
ATOM   9803  C37 POPEa 445      61.232  91.264  60.020  1.00  0.00           C
ATOM   9806  C38 POPEa 445      61.784  90.243  59.010  1.00  0.00           C
ATOM   9809  C39 POPEa 445      61.264  90.404  57.580  1.00  0.00           C
ATOM   9812 0C31 POPEa 445      61.772  89.254  56.690  1.00  0.00           C
ATOM   9815 1C31 POPEa 445      61.854  89.604  55.200  1.00  0.00           C
ATOM   9818 2C31 POPEa 445      62.193  88.414  54.290  1.00  0.00           C
ATOM   9821 3C31 POPEa 445      63.404  87.584  54.750  1.00  0.00           C
ATOM   9824 4C31 POPEa 445      64.743  88.343  54.750  1.00  0.00           C
ATOM   9827 5C31 POPEa 445      65.924  87.374  54.840  1.00  0.00           C
ATOM   9830 6C31 POPEa 445      67.294  88.023  54.970  1.00  0.00           C
ATOM   9834  NH3 POPEb 446      81.824  13.814  71.880  1.00  0.00           N
ATOM   9838  C12 POPEb 446      80.394  14.304  71.820  1.00  0.00           C
ATOM   9841  C11 POPEb 446      79.754  14.114  73.200  1.00  0.00           C
ATOM   9844  P   POPEb 446      77.824  15.844  73.490  1.00  0.00           P
ATOM   9845  O13 POPEb 446      77.184  15.924  74.820  1.00  0.00           O
ATOM   9846  O14 POPEb 446      78.864  16.844  73.250  1.00  0.00           O
ATOM   9847  O11 POPEb 446      76.694  16.034  72.390  1.00  0.00           O
ATOM   9848  O12 POPEb 446      78.354  14.394  73.200  1.00  0.00           O
ATOM   9849  C1  POPEb 446      76.912  15.744  71.000  1.00  0.00           C
ATOM   9852  C2  POPEb 446      75.743  16.264  70.070  1.00  0.00           C
ATOM   9854  O21 POPEb 446      75.223  15.204  69.230  1.00  0.00           O
ATOM   9855  C21 POPEb 446      73.912  15.364  68.950  1.00  0.00           C
ATOM   9856  O22 POPEb 446      73.214  16.254  69.390  1.00  0.00           O
ATOM   9857  C22 POPEb 446      73.434  14.264  68.000  1.00  0.00           C
ATOM   9860  C3  POPEb 446      76.184  17.544  69.250  1.00  0.00           C
ATOM   9863  O31 POPEb 446      75.633  17.644  67.910  1.00  0.00           O
ATOM   9864  C31 POPEb 446      76.132  18.664  67.180  1.00  0.00           C
ATOM   9865  O32 POPEb 446      77.014  19.434  67.560  1.00  0.00           O
ATOM   9866  C32 POPEb 446      75.504  18.664  65.790  1.00  0.00           C
ATOM   9869  C23 POPEb 446      71.902  14.094  68.000  1.00  0.00           C
ATOM   9872  C24 POPEb 446      71.493  12.814  67.280  1.00  0.00           C
ATOM   9875  C25 POPEb 446      70.004  12.784  66.960  1.00  0.00           C
ATOM   9878  C26 POPEb 446      69.732  13.114  65.500  1.00  0.00           C
ATOM   9881  C27 POPEb 446      68.264  12.914  65.160  1.00  0.00           C
ATOM   9884  C28 POPEb 446      67.983  13.124  63.670  1.00  0.00           C
ATOM   9887  C29 POPEb 446      66.493  13.264  63.470  1.00  0.00           C
ATOM   9889 0C21 POPEb 446      65.813  14.404  63.570  1.00  0.00           C
ATOM   9891 1C21 POPEb 446      66.394  15.774  63.880  1.00  0.00           C
ATOM   9894 2C21 POPEb 446      65.833  16.874  62.970  1.00  0.00           C
ATOM   9897 3C21 POPEb 446      66.333  16.774  61.520  1.00  0.00           C
ATOM   9900 4C21 POPEb 446      65.254  17.154  60.500  1.00  0.00           C
ATOM   9903 5C21 POPEb 446      65.803  17.413  59.100  1.00  0.00           C
ATOM   9906 6C21 POPEb 446      64.684  17.674  58.080  1.00  0.00           C
ATOM   9909 7C21 POPEb 446      65.232  18.074  56.710  1.00  0.00           C
ATOM   9912 8C21 POPEb 446      64.154  18.144  55.630  1.00  0.00           C
ATOM   9916  C33 POPEb 446      75.624  19.964  64.960  1.00  0.00           C
ATOM   9919  C34 POPEb 446      74.464  20.084  63.960  1.00  0.00           C
ATOM   9922  C35 POPEb 446      74.424  21.334  63.070  1.00  0.00           C
ATOM   9925  C36 POPEb 446      75.613  21.514  62.120  1.00  0.00           C
ATOM   9928  C37 POPEb 446      75.413  22.684  61.140  1.00  0.00           C
ATOM   9931  C38 POPEb 446      74.623  22.304  59.890  1.00  0.00           C
ATOM   9934  C39 POPEb 446      74.104  23.484  59.050  1.00  0.00           C
ATOM   9937 0C31 POPEb 446      75.143  24.584  58.750  1.00  0.00           C
ATOM   9940 1C31 POPEb 446      74.674  25.504  57.610  1.00  0.00           C
ATOM   9943 2C31 POPEb 446      75.464  26.813  57.470  1.00  0.00           C
ATOM   9946 3C31 POPEb 446      75.013  27.644  56.260  1.00  0.00           C
ATOM   9949 4C31 POPEb 446      75.654  27.184  54.940  1.00  0.00           C
ATOM   9952 5C31 POPEb 446      74.993  27.774  53.690  1.00  0.00           C
ATOM   9955 6C31 POPEb 446      75.563  27.204  52.380  1.00  0.00           C
ATOM   9959  NH3 POPEc 447     130.801  84.593  24.240  1.00  0.00           N
ATOM   9963  C12 POPEc 447     130.021  85.743  24.830  1.00  0.00           C
ATOM   9966  C11 POPEc 447     130.480  87.093  24.270  1.00  0.00           C
ATOM   9969  P   POPEc 447     129.151  89.184  25.260  1.00  0.00           P
ATOM   9970  O13 POPEc 447     129.620  90.404  25.950  1.00  0.00           O
ATOM   9971  O14 POPEc 447     128.591  89.362  23.900  1.00  0.00           O
ATOM   9972  O11 POPEc 447     128.051  88.533  26.190  1.00  0.00           O
ATOM   9973  O12 POPEc 447     130.301  88.104  25.250  1.00  0.00           O
ATOM   9974  C1  POPEc 447     128.370  87.784  27.350  1.00  0.00           C
ATOM   9977  C2  POPEc 447     128.051  88.604  28.620  1.00  0.00           C
ATOM   9979  O21 POPEc 447     128.570  87.883  29.750  1.00  0.00           O
ATOM   9980  C21 POPEc 447     129.881  88.004  29.900  1.00  0.00           C
ATOM   9981  O22 POPEc 447     130.620  88.754  29.280  1.00  0.00           O
ATOM   9982  C22 POPEc 447     130.340  86.944  30.870  1.00  0.00           C
ATOM   9985  C3  POPEc 447     126.521  88.834  28.810  1.00  0.00           C
ATOM   9988  O31 POPEc 447     126.151  89.053  30.190  1.00  0.00           O
ATOM   9989  C31 POPEc 447     126.711  90.113  30.760  1.00  0.00           C
ATOM   9990  O32 POPEc 447     127.251  91.023  30.160  1.00  0.00           O
ATOM   9991  C32 POPEc 447     126.601  89.994  32.300  1.00  0.00           C
ATOM   9994  C23 POPEc 447     131.790  87.154  31.320  1.00  0.00           C
ATOM   9997  C24 POPEc 447     132.031  88.414  32.170  1.00  0.00           C
ATOM  10000  C25 POPEc 447     131.251  88.393  33.490  1.00  0.00           C
ATOM  10003  C26 POPEc 447     131.441  89.674  34.300  1.00  0.00           C
ATOM  10006  C27 POPEc 447     131.221  89.413  35.790  1.00  0.00           C
ATOM  10009  C28 POPEc 447     131.451  90.654  36.670  1.00  0.00           C
ATOM  10012  C29 POPEc 447     132.921  90.904  36.910  1.00  0.00           C
ATOM  10014 0C21 POPEc 447     133.531  90.814  38.110  1.00  0.00           C
ATOM  10016 1C21 POPEc 447     132.851  90.464  39.410  1.00  0.00           C
ATOM  10019 2C21 POPEc 447     132.301  91.714  40.130  1.00  0.00           C
ATOM  10022 3C21 POPEc 447     133.340  92.344  41.060  1.00  0.00           C
ATOM  10025 4C21 POPEc 447     132.811  93.582  41.790  1.00  0.00           C
ATOM  10028 5C21 POPEc 447     133.710  93.964  42.970  1.00  0.00           C
ATOM  10031 6C21 POPEc 447     133.551  95.424  43.400  1.00  0.00           C
ATOM  10034 7C21 POPEc 447     134.611  95.824  44.430  1.00  0.00           C
ATOM  10037 8C21 POPEc 447     134.501  97.283  44.870  1.00  0.00           C
ATOM  10041  C33 POPEc 447     126.771  88.582  32.930  1.00  0.00           C
ATOM  10044  C34 POPEc 447     127.001  88.673  34.440  1.00  0.00           C
ATOM  10047  C35 POPEc 447     127.081  87.324  35.190  1.00  0.00           C
ATOM  10050  C36 POPEc 447     127.510  87.514  36.660  1.00  0.00           C
ATOM  10053  C37 POPEc 447     126.411  88.074  37.580  1.00  0.00           C
ATOM  10056  C38 POPEc 447     127.001  88.684  38.860  1.00  0.00           C
ATOM  10059  C39 POPEc 447     125.971  88.942  39.970  1.00  0.00           C
ATOM  10062 0C31 POPEc 447     126.651  89.334  41.290  1.00  0.00           C
ATOM  10065 1C31 POPEc 447     125.661  89.553  42.450  1.00  0.00           C
ATOM  10068 2C31 POPEc 447     126.361  90.074  43.710  1.00  0.00           C
ATOM  10071 3C31 POPEc 447     125.381  90.294  44.870  1.00  0.00           C
ATOM  10074 4C31 POPEc 447     126.111  90.563  46.200  1.00  0.00           C
ATOM  10077 5C31 POPEc 447     125.141  90.904  47.340  1.00  0.00           C
ATOM  10080 6C31 POPEc 447     125.821  90.942  48.710  1.00  0.00           C
ATOM  10084  NH3 POPEd 448      56.554  23.934  26.990  1.00  0.00           N
ATOM  10088  C12 POPEd 448      56.952  25.344  26.750  1.00  0.00           C
ATOM  10091  C11 POPEd 448      57.552  25.474  25.350  1.00  0.00           C
ATOM  10094  P   POPEd 448      58.792  27.794  25.490  1.00  0.00           P
ATOM  10095  O13 POPEd 448      60.144  27.324  25.150  1.00  0.00           O
ATOM  10096  O14 POPEd 448      58.373  29.174  25.140  1.00  0.00           O
ATOM  10097  O11 POPEd 448      58.714  27.704  27.070  1.00  0.00           O
ATOM  10098  O12 POPEd 448      57.682  26.833  24.970  1.00  0.00           O
ATOM  10099  C1  POPEd 448      59.124  28.904  27.770  1.00  0.00           C
ATOM  10102  C2  POPEd 448      59.002  28.704  29.290  1.00  0.00           C
ATOM  10104  O21 POPEd 448      60.052  27.824  29.730  1.00  0.00           O
ATOM  10105  C21 POPEd 448      60.483  27.894  31.030  1.00  0.00           C
ATOM  10106  O22 POPEd 448      61.092  26.973  31.550  1.00  0.00           O
ATOM  10107  C22 POPEd 448      60.133  29.194  31.770  1.00  0.00           C
ATOM  10110  C3  POPEd 448      57.612  28.124  29.670  1.00  0.00           C
ATOM  10113  O31 POPEd 448      57.604  27.524  30.980  1.00  0.00           O
ATOM  10114  C31 POPEd 448      57.723  26.194  31.020  1.00  0.00           C
ATOM  10115  O32 POPEd 448      57.743  25.464  30.050  1.00  0.00           O
ATOM  10116  C32 POPEd 448      57.714  25.753  32.470  1.00  0.00           C
ATOM  10119  C23 POPEd 448      60.834  29.333  33.150  1.00  0.00           C
ATOM  10122  C24 POPEd 448      60.023  28.694  34.290  1.00  0.00           C
ATOM  10125  C25 POPEd 448      60.174  29.444  35.630  1.00  0.00           C
ATOM  10128  C26 POPEd 448      59.584  30.864  35.610  1.00  0.00           C
ATOM  10131  C27 POPEd 448      58.354  31.064  36.510  1.00  0.00           C
ATOM  10134  C28 POPEd 448      58.684  31.524  37.940  1.00  0.00           C
ATOM  10137  C29 POPEd 448      59.553  30.563  38.710  1.00  0.00           C
ATOM  10139 0C21 POPEd 448      59.174  29.714  39.680  1.00  0.00           C
ATOM  10141 1C21 POPEd 448      57.784  29.484  40.220  1.00  0.00           C
ATOM  10144 2C21 POPEd 448      57.644  29.774  41.730  1.00  0.00           C
ATOM  10147 3C21 POPEd 448      58.554  28.894  42.610  1.00  0.00           C
ATOM  10150 4C21 POPEd 448      58.354  29.164  44.110  1.00  0.00           C
ATOM  10153 5C21 POPEd 448      57.453  28.124  44.790  1.00  0.00           C
ATOM  10156 6C21 POPEd 448      58.254  26.884  45.220  1.00  0.00           C
ATOM  10159 7C21 POPEd 448      57.472  25.974  46.170  1.00  0.00           C
ATOM  10162 8C21 POPEd 448      58.394  24.984  46.900  1.00  0.00           C
ATOM  10166  C33 POPEd 448      56.714  26.554  33.340  1.00  0.00           C
ATOM  10169  C34 POPEd 448      56.644  26.024  34.770  1.00  0.00           C
ATOM  10172  C35 POPEd 448      57.913  26.304  35.560  1.00  0.00           C
ATOM  10175  C36 POPEd 448      58.004  25.444  36.830  1.00  0.00           C
ATOM  10178  C37 POPEd 448      59.144  25.904  37.740  1.00  0.00           C
ATOM  10181  C38 POPEd 448      59.144  25.163  39.080  1.00  0.00           C
ATOM  10184  C39 POPEd 448      60.083  25.814  40.080  1.00  0.00           C
ATOM  10187 0C31 POPEd 448      60.094  25.084  41.430  1.00  0.00           C
ATOM  10190 1C31 POPEd 448      61.022  25.723  42.460  1.00  0.00           C
ATOM  10193 2C31 POPEd 448      61.264  24.774  43.640  1.00  0.00           C
ATOM  10196 3C31 POPEd 448      62.034  25.414  44.800  1.00  0.00           C
ATOM  10199 4C31 POPEd 448      62.323  24.394  45.900  1.00  0.00           C
ATOM  10202 5C31 POPEd 448      62.523  25.034  47.280  1.00  0.00           C
ATOM  10205 6C31 POPEd 448      62.632  23.994  48.400  1.00  0.00           C
ATOM  10209  NH3 POPEe 449       8.624 118.373  22.680  1.00  0.00           N
ATOM  10213  C12 POPEe 449       9.344 118.663  21.390  1.00  0.00           C
ATOM  10216  C11 POPEe 449       8.844 119.984  20.760  1.00  0.00           C
ATOM  10219  P   POPEe 449       6.214 120.344  20.730  1.00  0.00           P
ATOM  10220  O13 POPEe 449       6.104 121.824  20.550  1.00  0.00           O
ATOM  10221  O14 POPEe 449       5.114 119.502  20.210  1.00  0.00           O
ATOM  10222  O11 POPEe 449       6.504 119.934  22.220  1.00  0.00           O
ATOM  10223  O12 POPEe 449       7.584 119.864  20.090  1.00  0.00           O
ATOM  10224  C1  POPEe 449       5.574 119.413  23.160  1.00  0.00           C
ATOM  10227  C2  POPEe 449       5.284 120.424  24.310  1.00  0.00           C
ATOM  10229  O21 POPEe 449       6.454 120.814  25.050  1.00  0.00           O
ATOM  10230  C21 POPEe 449       7.184 121.804  24.580  1.00  0.00           C
ATOM  10231  O22 POPEe 449       7.674 121.894  23.470  1.00  0.00           O
ATOM  10232  C22 POPEe 449       7.354 122.844  25.670  1.00  0.00           C
ATOM  10235  C3  POPEe 449       4.304 119.832  25.370  1.00  0.00           C
ATOM  10238  O31 POPEe 449       3.754 120.873  26.200  1.00  0.00           O
ATOM  10239  C31 POPEe 449       4.434 121.184  27.300  1.00  0.00           C
ATOM  10240  O32 POPEe 449       5.354 120.544  27.790  1.00  0.00           O
ATOM  10241  C32 POPEe 449       3.894 122.514  27.810  1.00  0.00           C
ATOM  10244  C23 POPEe 449       6.874 124.254  25.260  1.00  0.00           C
ATOM  10247  C24 POPEe 449       7.804 125.344  25.800  1.00  0.00           C
ATOM  10250  C25 POPEe 449       7.914 125.303  27.330  1.00  0.00           C
ATOM  10253  C26 POPEe 449       9.124 126.074  27.850  1.00  0.00           C
ATOM  10256  C27 POPEe 449       9.384 125.752  29.330  1.00  0.00           C
ATOM  10259  C28 POPEe 449      10.774 126.184  29.820  1.00  0.00           C
ATOM  10262  C29 POPEe 449      11.083 125.534  31.130  1.00  0.00           C
ATOM  10264 0C21 POPEe 449      11.724 126.082  32.170  1.00  0.00           C
ATOM  10266 1C21 POPEe 449      12.354 127.451  32.240  1.00  0.00           C
ATOM  10269 2C21 POPEe 449      13.844 127.391  32.670  1.00  0.00           C
ATOM  10272 3C21 POPEe 449      14.054 127.130  34.170  1.00  0.00           C
ATOM  10275 4C21 POPEe 449      14.094 125.644  34.590  1.00  0.00           C
ATOM  10278 5C21 POPEe 449      15.493 125.074  34.880  1.00  0.00           C
ATOM  10281 6C21 POPEe 449      16.413 125.004  33.650  1.00  0.00           C
ATOM  10284 7C21 POPEe 449      17.894 124.923  34.020  1.00  0.00           C
ATOM  10287 8C21 POPEe 449      18.764 124.444  32.860  1.00  0.00           C
ATOM  10291  C33 POPEe 449       4.664 123.044  29.030  1.00  0.00           C
ATOM  10294  C34 POPEe 449       4.144 124.444  29.400  1.00  0.00           C
ATOM  10297  C35 POPEe 449       4.994 125.144  30.470  1.00  0.00           C
ATOM  10300  C36 POPEe 449       4.434 126.533  30.780  1.00  0.00           C
ATOM  10303  C37 POPEe 449       5.154 127.191  31.960  1.00  0.00           C
ATOM  10306  C38 POPEe 449       4.504 128.520  32.340  1.00  0.00           C
ATOM  10309  C39 POPEe 449       5.084 129.120  33.630  1.00  0.00           C
ATOM  10312 0C31 POPEe 449       4.614 128.400  34.900  1.00  0.00           C
ATOM  10315 1C31 POPEe 449       3.174 128.740  35.300  1.00  0.00           C
ATOM  10318 2C31 POPEe 449       2.564 127.711  36.260  1.00  0.00           C
ATOM  10321 3C31 POPEe 449       1.264 128.171  36.920  1.00  0.00           C
ATOM  10324 4C31 POPEe 449       1.484 129.221  38.020  1.00  0.00           C
ATOM  10327 5C31 POPEe 449       0.224 129.480  38.850  1.00  0.00           C
ATOM  10330 6C31 POPEe 449       0.484 130.320  40.100  1.00  0.00           C
ATOM  10334  NH3 POPEf 450     117.882  44.324  30.620  1.00  0.00           N
ATOM  10338  C12 POPEf 450     118.034  45.514  29.720  1.00  0.00           C
ATOM  10341  C11 POPEf 450     119.433  45.604  29.110  1.00  0.00           C
ATOM  10344  P   POPEf 450     119.823  48.214  28.820  1.00  0.00           P
ATOM  10345  O13 POPEf 450     121.184  48.633  28.440  1.00  0.00           O
ATOM  10346  O14 POPEf 450     118.673  49.104  28.490  1.00  0.00           O
ATOM  10347  O11 POPEf 450     119.823  47.924  30.370  1.00  0.00           O
ATOM  10348  O12 POPEf 450     119.534  46.754  28.270  1.00  0.00           O
ATOM  10349  C1  POPEf 450     120.674  48.604  31.290  1.00  0.00           C
ATOM  10352  C2  POPEf 450     120.294  48.194  32.730  1.00  0.00           C
ATOM  10354  O21 POPEf 450     121.404  48.544  33.590  1.00  0.00           O
ATOM  10355  C21 POPEf 450     121.043  48.864  34.830  1.00  0.00           C
ATOM  10356  O22 POPEf 450     119.904  48.953  35.240  1.00  0.00           O
ATOM  10357  C22 POPEf 450     122.283  49.054  35.700  1.00  0.00           C
ATOM  10360  C3  POPEf 450     120.003  46.653  32.780  1.00  0.00           C
ATOM  10363  O31 POPEf 450     119.493  46.174  34.030  1.00  0.00           O
ATOM  10364  C31 POPEf 450     120.382  45.613  34.840  1.00  0.00           C
ATOM  10365  O32 POPEf 450     121.583  45.523  34.660  1.00  0.00           O
ATOM  10366  C32 POPEf 450     119.622  45.184  36.100  1.00  0.00           C
ATOM  10369  C23 POPEf 450     122.064  48.474  37.110  1.00  0.00           C
ATOM  10372  C24 POPEf 450     123.302  48.614  38.000  1.00  0.00           C
ATOM  10375  C25 POPEf 450     123.092  48.064  39.420  1.00  0.00           C
ATOM  10378  C26 POPEf 450     122.304  49.023  40.320  1.00  0.00           C
ATOM  10381  C27 POPEf 450     122.052  48.464  41.730  1.00  0.00           C
ATOM  10384  C28 POPEf 450     120.893  49.184  42.440  1.00  0.00           C
ATOM  10387  C29 POPEf 450     120.354  48.394  43.600  1.00  0.00           C
ATOM  10389 0C21 POPEf 450     120.093  48.824  44.850  1.00  0.00           C
ATOM  10391 1C21 POPEf 450     120.283  50.203  45.420  1.00  0.00           C
ATOM  10394 2C21 POPEf 450     118.943  50.904  45.670  1.00  0.00           C
ATOM  10397 3C21 POPEf 450     119.053  52.053  46.680  1.00  0.00           C
ATOM  10400 4C21 POPEf 450     117.673  52.563  47.130  1.00  0.00           C
ATOM  10403 5C21 POPEf 450     117.714  53.303  48.470  1.00  0.00           C
ATOM  10406 6C21 POPEf 450     116.324  53.743  48.940  1.00  0.00           C
ATOM  10409 7C21 POPEf 450     116.343  54.374  50.340  1.00  0.00           C
ATOM  10412 8C21 POPEf 450     114.934  54.594  50.910  1.00  0.00           C
ATOM  10416  C33 POPEf 450     120.473  44.314  37.040  1.00  0.00           C
ATOM  10419  C34 POPEf 450     119.842  44.163  38.430  1.00  0.00           C
ATOM  10422  C35 POPEf 450     119.743  45.484  39.200  1.00  0.00           C
ATOM  10425  C36 POPEf 450     119.832  45.333  40.720  1.00  0.00           C
ATOM  10428  C37 POPEf 450     118.563  44.794  41.380  1.00  0.00           C
ATOM  10431  C38 POPEf 450     118.703  44.704  42.910  1.00  0.00           C
ATOM  10434  C39 POPEf 450     117.563  45.403  43.670  1.00  0.00           C
ATOM  10437 0C31 POPEf 450     117.813  45.453  45.180  1.00  0.00           C
ATOM  10440 1C31 POPEf 450     116.714  46.203  45.940  1.00  0.00           C
ATOM  10443 2C31 POPEf 450     117.064  46.434  47.420  1.00  0.00           C
ATOM  10446 3C31 POPEf 450     117.463  47.874  47.720  1.00  0.00           C
ATOM  10449 4C31 POPEf 450     118.022  48.064  49.140  1.00  0.00           C
ATOM  10452 5C31 POPEf 450     118.174  49.553  49.500  1.00  0.00           C
ATOM  10455 6C31 POPEf 450     118.773  49.813  50.880  1.00  0.00           C
ATOM  10459  NH3 POPEg 451      74.982  84.044  72.110  1.00  0.00           N
ATOM  10463  C12 POPEg 451      75.434  84.404  73.510  1.00  0.00           C
ATOM  10466  C11 POPEg 451      76.652  85.344  73.490  1.00  0.00           C
ATOM  10469  P   POPEg 451      79.214  85.324  72.880  1.00  0.00           P
ATOM  10470  O13 POPEg 451      79.323  86.464  73.800  1.00  0.00           O
ATOM  10471  O14 POPEg 451      80.143  84.184  73.100  1.00  0.00           O
ATOM  10472  O11 POPEg 451      79.413  85.843  71.390  1.00  0.00           O
ATOM  10473  O12 POPEg 451      77.762  84.692  72.880  1.00  0.00           O
ATOM  10474  C1  POPEg 451      78.364  86.063  70.450  1.00  0.00           C
ATOM  10477  C2  POPEg 451      78.443  85.104  69.220  1.00  0.00           C
ATOM  10479  O21 POPEg 451      77.123  85.004  68.640  1.00  0.00           O
ATOM  10480  C21 POPEg 451      77.083  84.994  67.310  1.00  0.00           C
ATOM  10481  O22 POPEg 451      78.053  85.124  66.580  1.00  0.00           O
ATOM  10482  C22 POPEg 451      75.683  84.664  66.810  1.00  0.00           C
ATOM  10485  C3  POPEg 451      78.914  83.673  69.640  1.00  0.00           C
ATOM  10488  O31 POPEg 451      80.324  83.464  69.500  1.00  0.00           O
ATOM  10489  C31 POPEg 451      80.814  83.563  68.260  1.00  0.00           C
ATOM  10490  O32 POPEg 451      81.723  84.324  67.970  1.00  0.00           O
ATOM  10491  C32 POPEg 451      80.184  82.564  67.300  1.00  0.00           C
ATOM  10494  C23 POPEg 451      75.374  85.373  65.470  1.00  0.00           C
ATOM  10497  C24 POPEg 451      73.882  85.284  65.120  1.00  0.00           C
ATOM  10500  C25 POPEg 451      73.424  86.384  64.140  1.00  0.00           C
ATOM  10503  C26 POPEg 451      74.093  86.363  62.760  1.00  0.00           C
ATOM  10506  C27 POPEg 451      73.632  85.214  61.850  1.00  0.00           C
ATOM  10509  C28 POPEg 451      74.233  85.313  60.430  1.00  0.00           C
ATOM  10512  C29 POPEg 451      73.632  84.294  59.490  1.00  0.00           C
ATOM  10514 0C21 POPEg 451      74.192  83.854  58.360  1.00  0.00           C
ATOM  10516 1C21 POPEg 451      75.504  84.313  57.760  1.00  0.00           C
ATOM  10519 2C21 POPEg 451      75.624  84.053  56.250  1.00  0.00           C
ATOM  10522 3C21 POPEg 451      75.402  82.584  55.850  1.00  0.00           C
ATOM  10525 4C21 POPEg 451      75.854  82.283  54.420  1.00  0.00           C
ATOM  10528 5C21 POPEg 451      75.514  80.854  53.960  1.00  0.00           C
ATOM  10531 6C21 POPEg 451      76.092  80.534  52.580  1.00  0.00           C
ATOM  10534 7C21 POPEg 451      75.784  79.104  52.120  1.00  0.00           C
ATOM  10537 8C21 POPEg 451      76.342  78.793  50.730  1.00  0.00           C
ATOM  10541  C33 POPEg 451      80.543  82.803  65.820  1.00  0.00           C
ATOM  10544  C34 POPEg 451      79.684  81.913  64.920  1.00  0.00           C
ATOM  10547  C35 POPEg 451      79.063  82.624  63.720  1.00  0.00           C
ATOM  10550  C36 POPEg 451      77.923  81.784  63.130  1.00  0.00           C
ATOM  10553  C37 POPEg 451      77.482  82.224  61.730  1.00  0.00           C
ATOM  10556  C38 POPEg 451      76.202  81.503  61.300  1.00  0.00           C
ATOM  10559  C39 POPEg 451      76.202  81.114  59.820  1.00  0.00           C
ATOM  10562 0C31 POPEg 451      77.083  79.894  59.500  1.00  0.00           C
ATOM  10565 1C31 POPEg 451      77.214  79.664  58.000  1.00  0.00           C
ATOM  10568 2C31 POPEg 451      78.113  78.474  57.650  1.00  0.00           C
ATOM  10571 3C31 POPEg 451      78.233  78.284  56.130  1.00  0.00           C
ATOM  10574 4C31 POPEg 451      78.693  76.874  55.730  1.00  0.00           C
ATOM  10577 5C31 POPEg 451      78.654  76.663  54.220  1.00  0.00           C
ATOM  10580 6C31 POPEg 451      78.803  75.192  53.820  1.00  0.00           C
ATOM  10584  NH3 POPEh 452     102.952  97.214  66.390  1.00  0.00           N
ATOM  10588  C12 POPEh 452     103.624  96.424  67.490  1.00  0.00           C
ATOM  10591  C11 POPEh 452     105.143  96.503  67.370  1.00  0.00           C
ATOM  10594  P   POPEh 452     106.553  98.474  66.380  1.00  0.00           P
ATOM  10595  O13 POPEh 452     105.723  98.974  65.260  1.00  0.00           O
ATOM  10596  O14 POPEh 452     107.434  99.453  67.030  1.00  0.00           O
ATOM  10597  O11 POPEh 452     107.453  97.262  65.910  1.00  0.00           O
ATOM  10598  O12 POPEh 452     105.564  97.873  67.460  1.00  0.00           O
ATOM  10599  C1  POPEh 452     108.773  97.564  65.430  1.00  0.00           C
ATOM  10602  C2  POPEh 452     109.153  96.514  64.350  1.00  0.00           C
ATOM  10604  O21 POPEh 452     110.473  96.703  63.790  1.00  0.00           O
ATOM  10605  C21 POPEh 452     110.574  97.733  62.960  1.00  0.00           C
ATOM  10606  O22 POPEh 452     109.923  98.754  63.000  1.00  0.00           O
ATOM  10607  C22 POPEh 452     111.533  97.374  61.820  1.00  0.00           C
ATOM  10610  C3  POPEh 452     108.053  96.424  63.250  1.00  0.00           C
ATOM  10613  O31 POPEh 452     108.493  95.663  62.110  1.00  0.00           O
ATOM  10614  C31 POPEh 452     108.424  94.343  62.260  1.00  0.00           C
ATOM  10615  O32 POPEh 452     107.882  93.773  63.190  1.00  0.00           O
ATOM  10616  C32 POPEh 452     109.074  93.673  61.060  1.00  0.00           C
ATOM  10619  C23 POPEh 452     110.844  97.564  60.450  1.00  0.00           C
ATOM  10622  C24 POPEh 452     111.353  96.604  59.370  1.00  0.00           C
ATOM  10625  C25 POPEh 452     112.514  97.154  58.530  1.00  0.00           C
ATOM  10628  C26 POPEh 452     113.724  97.574  59.370  1.00  0.00           C
ATOM  10631  C27 POPEh 452     114.974  97.914  58.540  1.00  0.00           C
ATOM  10634  C28 POPEh 452     115.163  99.424  58.280  1.00  0.00           C
ATOM  10637  C29 POPEh 452     114.104 100.034  57.390  1.00  0.00           C
ATOM  10639 0C21 POPEh 452     114.284 100.493  56.140  1.00  0.00           C
ATOM  10641 1C21 POPEh 452     115.583 100.493  55.380  1.00  0.00           C
ATOM  10644 2C21 POPEh 452     115.583 101.503  54.220  1.00  0.00           C
ATOM  10647 3C21 POPEh 452     116.784 101.273  53.290  1.00  0.00           C
ATOM  10650 4C21 POPEh 452     116.653 101.993  51.940  1.00  0.00           C
ATOM  10653 5C21 POPEh 452     116.884 103.512  52.010  1.00  0.00           C
ATOM  10656 6C21 POPEh 452     116.644 104.174  50.650  1.00  0.00           C
ATOM  10659 7C21 POPEh 452     117.083 105.633  50.590  1.00  0.00           C
ATOM  10662 8C21 POPEh 452     116.723 106.293  49.260  1.00  0.00           C
ATOM  10666  C33 POPEh 452     108.263  93.964  59.790  1.00  0.00           C
ATOM  10669  C34 POPEh 452     106.884  93.303  59.820  1.00  0.00           C
ATOM  10672  C35 POPEh 452     105.924  93.814  58.740  1.00  0.00           C
ATOM  10675  C36 POPEh 452     105.763  95.344  58.780  1.00  0.00           C
ATOM  10678  C37 POPEh 452     104.643  95.843  57.880  1.00  0.00           C
ATOM  10681  C38 POPEh 452     104.604  97.374  57.760  1.00  0.00           C
ATOM  10684  C39 POPEh 452     105.784  97.964  56.970  1.00  0.00           C
ATOM  10687 0C31 POPEh 452     105.844  97.413  55.540  1.00  0.00           C
ATOM  10690 1C31 POPEh 452     106.544  98.354  54.560  1.00  0.00           C
ATOM  10693 2C31 POPEh 452     106.483  97.832  53.120  1.00  0.00           C
ATOM  10696 3C31 POPEh 452     107.603  96.834  52.790  1.00  0.00           C
ATOM  10699 4C31 POPEh 452     107.544  96.334  51.340  1.00  0.00           C
ATOM  10702 5C31 POPEh 452     108.543  95.204  51.060  1.00  0.00           C
ATOM  10705 6C31 POPEh 452     108.503  94.684  49.620  1.00  0.00           C
ATOM  10709  NH3 POPEi 453       0.184 116.063  23.090  1.00  0.00           N
ATOM  10713  C12 POPEi 453       0.244 114.674  22.470  1.00  0.00           C
ATOM  10716  C11 POPEi 453       1.654 114.044  22.420  1.00  0.00           C
ATOM  10719  P   POPEi 453       2.664 111.582  22.450  1.00  0.00           P
ATOM  10720  O13 POPEi 453       2.014 110.264  22.680  1.00  0.00           O
ATOM  10721  O14 POPEi 453       3.674 111.654  21.380  1.00  0.00           O
ATOM  10722  O11 POPEi 453       3.184 112.204  23.800  1.00  0.00           O
ATOM  10723  O12 POPEi 453       1.514 112.644  22.120  1.00  0.00           O
ATOM  10724  C1  POPEi 453       3.604 111.433  24.920  1.00  0.00           C
ATOM  10727  C2  POPEi 453       2.894 111.924  26.210  1.00  0.00           C
ATOM  10729  O21 POPEi 453       3.274 111.012  27.260  1.00  0.00           O
ATOM  10730  C21 POPEi 453       3.234 111.514  28.500  1.00  0.00           C
ATOM  10731  O22 POPEi 453       3.214 112.692  28.800  1.00  0.00           O
ATOM  10732  C22 POPEi 453       3.314 110.332  29.460  1.00  0.00           C
ATOM  10735  C3  POPEi 453       1.344 111.894  26.020  1.00  0.00           C
ATOM  10738  O31 POPEi 453       0.624 111.964  27.270  1.00  0.00           O
ATOM  10739  C31 POPEi 453       0.384 113.214  27.690  1.00  0.00           C
ATOM  10740  O32 POPEi 453       0.634 114.222  27.060  1.00  0.00           O
ATOM  10741  C32 POPEi 453      -0.246 113.174  29.080  1.00  0.00           C
ATOM  10744  C23 POPEi 453       2.464 110.484  30.750  1.00  0.00           C
ATOM  10747  C24 POPEi 453       2.424 109.154  31.510  1.00  0.00           C
ATOM  10750  C25 POPEi 453       1.604 109.193  32.800  1.00  0.00           C
ATOM  10753  C26 POPEi 453       2.284 109.902  33.960  1.00  0.00           C
ATOM  10756  C27 POPEi 453       1.454 109.813  35.250  1.00  0.00           C
ATOM  10759  C28 POPEi 453       2.044 110.604  36.420  1.00  0.00           C
ATOM  10762  C29 POPEi 453       3.294 109.953  36.960  1.00  0.00           C
ATOM  10764 0C21 POPEi 453       3.824 110.163  38.170  1.00  0.00           C
ATOM  10766 1C21 POPEi 453       3.324 111.144  39.200  1.00  0.00           C
ATOM  10769 2C21 POPEi 453       2.764 110.464  40.460  1.00  0.00           C
ATOM  10772 3C21 POPEi 453       1.414 109.743  40.270  1.00  0.00           C
ATOM  10775 4C21 POPEi 453       0.754 109.464  41.630  1.00  0.00           C
ATOM  10778 5C21 POPEi 453      -0.346 108.393  41.630  1.00  0.00           C
ATOM  10781 6C21 POPEi 453       0.214 106.964  41.610  1.00  0.00           C
ATOM  10784 7C21 POPEi 453      -0.736 105.934  42.230  1.00  0.00           C
ATOM  10787 8C21 POPEi 453      -0.226 104.493  42.110  1.00  0.00           C
ATOM  10791  C33 POPEi 453       0.474 114.094  30.080  1.00  0.00           C
ATOM  10794  C34 POPEi 453       0.164 113.652  31.520  1.00  0.00           C
ATOM  10797  C35 POPEi 453       0.754 114.584  32.580  1.00  0.00           C
ATOM  10800  C36 POPEi 453      -0.056 114.534  33.880  1.00  0.00           C
ATOM  10803  C37 POPEi 453       0.374 113.393  34.810  1.00  0.00           C
ATOM  10806  C38 POPEi 453      -0.396 113.383  36.140  1.00  0.00           C
ATOM  10809  C39 POPEi 453      -0.106 114.574  37.070  1.00  0.00           C
ATOM  10812 0C31 POPEi 453       1.064 114.343  38.050  1.00  0.00           C
ATOM  10815 1C31 POPEi 453       1.244 115.534  39.010  1.00  0.00           C
ATOM  10818 2C31 POPEi 453       2.634 115.612  39.650  1.00  0.00           C
ATOM  10821 3C31 POPEi 453       2.914 116.983  40.290  1.00  0.00           C
ATOM  10824 4C31 POPEi 453       4.424 117.243  40.490  1.00  0.00           C
ATOM  10827 5C31 POPEi 453       4.744 118.673  40.940  1.00  0.00           C
ATOM  10830 6C31 POPEi 453       6.254 118.942  41.030  1.00  0.00           C
ATOM  10834  NH3 POPEj 454       7.444  98.512  26.350  1.00  0.00           N
ATOM  10838  C12 POPEj 454       7.244  99.383  25.140  1.00  0.00           C
ATOM  10841  C11 POPEj 454       8.284 100.534  25.100  1.00  0.00           C
ATOM  10844  P   POPEj 454      10.604  99.214  25.090  1.00  0.00           P
ATOM  10845  O13 POPEj 454      10.514  97.934  24.360  1.00  0.00           O
ATOM  10846  O14 POPEj 454      11.904  99.923  25.130  1.00  0.00           O
ATOM  10847  O11 POPEj 454      10.044  98.993  26.540  1.00  0.00           O
ATOM  10848  O12 POPEj 454       9.514 100.174  24.480  1.00  0.00           O
ATOM  10849  C1  POPEj 454      11.034  98.933  27.570  1.00  0.00           C
ATOM  10852  C2  POPEj 454      10.364  98.663  28.920  1.00  0.00           C
ATOM  10854  O21 POPEj 454       9.984  99.923  29.490  1.00  0.00           O
ATOM  10855  C21 POPEj 454       8.714 100.243  29.430  1.00  0.00           C
ATOM  10856  O22 POPEj 454       7.854  99.643  28.800  1.00  0.00           O
ATOM  10857  C22 POPEj 454       8.444 101.454  30.340  1.00  0.00           C
ATOM  10860  C3  POPEj 454      11.354  97.914  29.860  1.00  0.00           C
ATOM  10863  O31 POPEj 454      10.664  96.993  30.720  1.00  0.00           O
ATOM  10864  C31 POPEj 454      10.294  97.523  31.880  1.00  0.00           C
ATOM  10865  O32 POPEj 454      10.234  98.714  32.120  1.00  0.00           O
ATOM  10866  C32 POPEj 454       9.903  96.363  32.800  1.00  0.00           C
ATOM  10869  C23 POPEj 454       7.834 101.033  31.700  1.00  0.00           C
ATOM  10872  C24 POPEj 454       8.064 102.044  32.840  1.00  0.00           C
ATOM  10875  C25 POPEj 454       9.474 102.023  33.450  1.00  0.00           C
ATOM  10878  C26 POPEj 454       9.594 102.914  34.700  1.00  0.00           C
ATOM  10881  C27 POPEj 454      10.954 102.784  35.410  1.00  0.00           C
ATOM  10884  C28 POPEj 454      11.174 103.784  36.570  1.00  0.00           C
ATOM  10887  C29 POPEj 454      10.744 103.264  37.920  1.00  0.00           C
ATOM  10889 0C21 POPEj 454      10.324 103.983  38.980  1.00  0.00           C
ATOM  10891 1C21 POPEj 454      10.184 105.484  39.040  1.00  0.00           C
ATOM  10894 2C21 POPEj 454       9.024 105.964  39.930  1.00  0.00           C
ATOM  10897 3C21 POPEj 454       9.243 105.663  41.410  1.00  0.00           C
ATOM  10900 4C21 POPEj 454       8.253 106.354  42.350  1.00  0.00           C
ATOM  10903 5C21 POPEj 454       8.454 105.854  43.790  1.00  0.00           C
ATOM  10906 6C21 POPEj 454       7.644 106.614  44.840  1.00  0.00           C
ATOM  10909 7C21 POPEj 454       7.934 106.044  46.240  1.00  0.00           C
ATOM  10912 8C21 POPEj 454       7.214 106.773  47.380  1.00  0.00           C
ATOM  10916  C33 POPEj 454       9.804  96.754  34.290  1.00  0.00           C
ATOM  10919  C34 POPEj 454       8.694  97.774  34.590  1.00  0.00           C
ATOM  10922  C35 POPEj 454       9.204  98.894  35.510  1.00  0.00           C
ATOM  10925  C36 POPEj 454       9.374  98.424  36.950  1.00  0.00           C
ATOM  10928  C37 POPEj 454       9.984  99.493  37.850  1.00  0.00           C
ATOM  10931  C38 POPEj 454      10.364  98.964  39.240  1.00  0.00           C
ATOM  10934  C39 POPEj 454      11.663  98.154  39.190  1.00  0.00           C
ATOM  10937 0C31 POPEj 454      12.064  97.514  40.530  1.00  0.00           C
ATOM  10940 1C31 POPEj 454      13.394  96.763  40.390  1.00  0.00           C
ATOM  10943 2C31 POPEj 454      13.694  95.843  41.580  1.00  0.00           C
ATOM  10946 3C31 POPEj 454      13.974  94.394  41.130  1.00  0.00           C
ATOM  10949 4C31 POPEj 454      13.954  93.383  42.280  1.00  0.00           C
ATOM  10952 5C31 POPEj 454      15.174  93.442  43.210  1.00  0.00           C
ATOM  10955 6C31 POPEj 454      14.973  92.683  44.520  1.00  0.00           C
ATOM  10959  NH3 POPEk 455      15.304  42.794  69.630  1.00  0.00           N
ATOM  10963  C12 POPEk 455      16.704  42.493  70.120  1.00  0.00           C
ATOM  10966  C11 POPEk 455      17.424  43.734  70.680  1.00  0.00           C
ATOM  10969  P   POPEk 455      15.584  45.583  71.130  1.00  0.00           P
ATOM  10970  O13 POPEk 455      14.204  45.074  71.180  1.00  0.00           O
ATOM  10971  O14 POPEk 455      15.894  46.894  71.750  1.00  0.00           O
ATOM  10972  O11 POPEk 455      15.894  45.704  69.580  1.00  0.00           O
ATOM  10973  O12 POPEk 455      16.594  44.454  71.590  1.00  0.00           O
ATOM  10974  C1  POPEk 455      15.134  46.624  68.790  1.00  0.00           C
ATOM  10977  C2  POPEk 455      15.784  46.773  67.390  1.00  0.00           C
ATOM  10979  O21 POPEk 455      14.814  47.183  66.410  1.00  0.00           O
ATOM  10980  C21 POPEk 455      13.864  46.344  66.050  1.00  0.00           C
ATOM  10981  O22 POPEk 455      13.744  45.194  66.430  1.00  0.00           O
ATOM  10982  C22 POPEk 455      12.974  47.074  65.040  1.00  0.00           C
ATOM  10985  C3  POPEk 455      16.624  45.534  66.980  1.00  0.00           C
ATOM  10988  O31 POPEk 455      17.604  45.854  65.970  1.00  0.00           O
ATOM  10989  C31 POPEk 455      18.474  44.844  65.860  1.00  0.00           C
ATOM  10990  O32 POPEk 455      18.384  43.784  66.440  1.00  0.00           O
ATOM  10991  C32 POPEk 455      19.634  45.243  64.980  1.00  0.00           C
ATOM  10994  C23 POPEk 455      11.974  46.144  64.310  1.00  0.00           C
ATOM  10997  C24 POPEk 455      10.604  46.784  64.140  1.00  0.00           C
ATOM  11000  C25 POPEk 455      10.514  47.843  63.030  1.00  0.00           C
ATOM  11003  C26 POPEk 455      10.394  47.243  61.620  1.00  0.00           C
ATOM  11006  C27 POPEk 455       9.714  48.223  60.660  1.00  0.00           C
ATOM  11009  C28 POPEk 455       9.503  47.684  59.240  1.00  0.00           C
ATOM  11012  C29 POPEk 455       8.754  48.694  58.390  1.00  0.00           C
ATOM  11014 0C21 POPEk 455       9.064  49.034  57.130  1.00  0.00           C
ATOM  11016 1C21 POPEk 455      10.184  48.424  56.330  1.00  0.00           C
ATOM  11019 2C21 POPEk 455      10.054  48.573  54.800  1.00  0.00           C
ATOM  11022 3C21 POPEk 455      10.214  50.024  54.330  1.00  0.00           C
ATOM  11025 4C21 POPEk 455      10.234  50.194  52.800  1.00  0.00           C
ATOM  11028 5C21 POPEk 455      10.474  51.663  52.440  1.00  0.00           C
ATOM  11031 6C21 POPEk 455      10.764  51.954  50.960  1.00  0.00           C
ATOM  11034 7C21 POPEk 455      11.424  53.334  50.820  1.00  0.00           C
ATOM  11037 8C21 POPEk 455      11.814  53.743  49.410  1.00  0.00           C
ATOM  11041  C33 POPEk 455      20.934  44.604  65.520  1.00  0.00           C
ATOM  11044  C34 POPEk 455      22.184  45.063  64.780  1.00  0.00           C
ATOM  11047  C35 POPEk 455      22.243  44.594  63.320  1.00  0.00           C
ATOM  11050  C36 POPEk 455      23.434  45.214  62.590  1.00  0.00           C
ATOM  11053  C37 POPEk 455      23.554  44.743  61.140  1.00  0.00           C
ATOM  11056  C38 POPEk 455      24.894  45.124  60.490  1.00  0.00           C
ATOM  11059  C39 POPEk 455      24.944  44.734  59.010  1.00  0.00           C
ATOM  11062 0C31 POPEk 455      25.024  43.214  58.760  1.00  0.00           C
ATOM  11065 1C31 POPEk 455      25.184  42.883  57.260  1.00  0.00           C
ATOM  11068 2C31 POPEk 455      25.333  41.374  57.030  1.00  0.00           C
ATOM  11071 3C31 POPEk 455      26.253  40.993  55.860  1.00  0.00           C
[truncated: 1,902,490 more chars]
