# Supplementary material for: Characterizing Membrane Association and Periplasmic Transfer of Bacterial Lipoproteins through Molecular Dynamics Simulations
Source: Structure. 2020 Apr 7;28(4):475–487.e3. doi: 10.1016/j.str.2020.01.012 (PMC7139219; doi:10.1016/j.str.2020.01.012)
Supplement: Data S1. Final Coordinates from Simulations (Y–Z), Related to Figure 3 [file mmc3.zip › Y-Z/YFEW-5-atomistic.pdb]

TITLE     Protein
REMARK    THIS IS A SIMULATION BOX
CRYST1  129.396  129.396  142.662  90.00  90.00  90.00 P 1           1
MODEL        1
ATOM      1  N   CYSTA   1      38.903  54.758  69.891  1.00  0.00           N
ATOM      3  CA  CYSTA   1      37.513  54.858  70.331  1.00  0.00           C
ATOM      5  C   CYSTA   1      36.503  53.818  69.751  1.00  0.00           C
ATOM      6  O   CYSTA   1      36.123  53.908  68.581  1.00  0.00           O
ATOM      7  CB  CYSTA   1      36.903  56.298  70.111  1.00  0.00           C
ATOM     10  SG  CYSTA   1      37.963  57.818  70.241  1.00  0.00           S
ATOM     11  C1  CYSTA   1      37.843  58.238  68.461  1.00  0.00           C
ATOM     14  CA1 CYSTA   1      39.443  54.938  68.671  1.00  0.00           C
ATOM     15  OA1 CYSTA   1      40.463  55.598  68.631  1.00  0.00           O
ATOM     16  CA2 CYSTA   1      38.963  54.318  67.391  1.00  0.00           C
ATOM     19  C11 CYSTA   1      38.273  59.548  67.691  1.00  0.00           C
ATOM     21  O11 CYSTA   1      39.683  59.888  67.691  1.00  0.00           O
ATOM     22  CX1 CYSTA   1      40.243  59.528  66.531  1.00  0.00           C
ATOM     23  OX1 CYSTA   1      39.993  58.488  65.951  1.00  0.00           O
ATOM     24  CX2 CYSTA   1      40.853  60.738  65.841  1.00  0.00           C
ATOM     27  C12 CYSTA   1      37.363  60.818  67.711  1.00  0.00           C
ATOM     30  O12 CYSTA   1      37.803  61.988  68.411  1.00  0.00           O
ATOM     31  CD1 CYSTA   1      36.973  63.048  68.291  1.00  0.00           C
ATOM     32  OD1 CYSTA   1      36.323  63.518  69.211  1.00  0.00           O
ATOM     33  CD2 CYSTA   1      36.933  63.578  66.841  1.00  0.00           C
ATOM     36  CA3 CYSTA   1      38.213  55.358  66.551  1.00  0.00           C
ATOM     39  CA4 CYSTA   1      37.833  54.898  65.161  1.00  0.00           C
ATOM     42  CA5 CYSTA   1      36.563  55.598  64.671  1.00  0.00           C
ATOM     45  CA6 CYSTA   1      36.603  55.958  63.191  1.00  0.00           C
ATOM     48  CA7 CYSTA   1      37.013  54.778  62.331  1.00  0.00           C
ATOM     51  CA8 CYSTA   1      37.183  55.108  60.861  1.00  0.00           C
ATOM     54  CA9 CYSTA   1      37.973  53.968  60.231  1.00  0.00           C
ATOM     57 0CA1 CYSTA   1      37.923  53.888  58.721  1.00  0.00           C
ATOM     60 1CA1 CYSTA   1      39.133  53.068  58.291  1.00  0.00           C
ATOM     63 2CA1 CYSTA   1      38.873  52.098  57.161  1.00  0.00           C
ATOM     66 3CA1 CYSTA   1      40.103  51.228  56.981  1.00  0.00           C
ATOM     69 4CA1 CYSTA   1      39.903  50.178  55.911  1.00  0.00           C
ATOM     72 5CA1 CYSTA   1      41.223  49.528  55.551  1.00  0.00           C
ATOM     75 6CA1 CYSTA   1      41.023  48.508  54.451  1.00  0.00           C
ATOM     79  CD3 CYSTA   1      35.543  63.418  66.141  1.00  0.00           C
ATOM     82  CD4 CYSTA   1      34.913  62.008  66.251  1.00  0.00           C
ATOM     85  CD5 CYSTA   1      33.643  61.808  65.411  1.00  0.00           C
ATOM     88  CD6 CYSTA   1      33.933  61.128  64.051  1.00  0.00           C
ATOM     91  CD7 CYSTA   1      33.303  61.868  62.871  1.00  0.00           C
ATOM     94  CD8 CYSTA   1      32.433  60.998  61.951  1.00  0.00           C
ATOM     97  CD9 CYSTA   1      31.483  61.828  61.091  1.00  0.00           C
ATOM    100 0CD1 CYSTA   1      32.203  62.798  60.151  1.00  0.00           C
ATOM    103 1CD1 CYSTA   1      32.813  62.178  58.881  1.00  0.00           C
ATOM    106 2CD1 CYSTA   1      33.373  63.328  58.031  1.00  0.00           C
ATOM    109 3CD1 CYSTA   1      33.633  63.018  56.561  1.00  0.00           C
ATOM    112 4CD1 CYSTA   1      34.093  64.268  55.781  1.00  0.00           C
ATOM    115 5CD1 CYSTA   1      33.233  65.518  56.061  1.00  0.00           C
ATOM    118 6CD1 CYSTA   1      33.553  66.748  55.201  1.00  0.00           C
ATOM    122  CX3 CYSTA   1      40.113  60.998  64.511  1.00  0.00           C
ATOM    125  CX4 CYSTA   1      40.313  62.408  63.931  1.00  0.00           C
ATOM    128  CX5 CYSTA   1      39.933  62.508  62.441  1.00  0.00           C
ATOM    131  CX6 CYSTA   1      41.053  62.068  61.481  1.00  0.00           C
ATOM    134  CX7 CYSTA   1      40.753  62.338  59.991  1.00  0.00           C
ATOM    137  CX8 CYSTA   1      41.793  61.708  59.031  1.00  0.00           C
ATOM    140  CX9 CYSTA   1      42.493  62.698  58.121  1.00  0.00           C
ATOM    142 0CX1 CYSTA   1      42.803  62.598  56.811  1.00  0.00           C
ATOM    144 1CX1 CYSTA   1      42.583  61.478  55.821  1.00  0.00           C
ATOM    147 2CX1 CYSTA   1      42.033  62.028  54.481  1.00  0.00           C
ATOM    150 3CX1 CYSTA   1      42.363  61.198  53.221  1.00  0.00           C
ATOM    153 4CX1 CYSTA   1      41.823  61.908  51.961  1.00  0.00           C
ATOM    156 5CX1 CYSTA   1      41.923  61.138  50.631  1.00  0.00           C
ATOM    159 6CX1 CYSTA   1      42.953  61.698  49.631  1.00  0.00           C
ATOM    162 7CX1 CYSTA   1      42.433  61.708  48.181  1.00  0.00           C
ATOM    165 8CX1 CYSTA   1      43.413  62.318  47.161  1.00  0.00           C
ATOM    169  N   SER A   2      35.953  52.808  70.471  1.00  0.00           N
ATOM    171  CA  SER A   2      36.033  52.458  71.901  1.00  0.00           C
ATOM    173  CB  SER A   2      35.473  53.538  72.851  1.00  0.00           C
ATOM    176  OG  SER A   2      35.543  53.148  74.221  1.00  0.00           O
ATOM    178  C   SER A   2      35.233  51.168  72.151  1.00  0.00           C
ATOM    179  O   SER A   2      34.013  51.138  72.131  1.00  0.00           O
ATOM    180  N   VAL A   3      35.913  50.028  72.371  1.00  0.00           N
ATOM    182  CA  VAL A   3      35.303  48.708  72.411  1.00  0.00           C
ATOM    184  CB  VAL A   3      35.903  47.828  71.311  1.00  0.00           C
ATOM    186  CG1 VAL A   3      35.483  46.348  71.451  1.00  0.00           C
ATOM    190  CG2 VAL A   3      35.443  48.378  69.951  1.00  0.00           C
ATOM    194  C   VAL A   3      35.633  48.098  73.751  1.00  0.00           C
ATOM    195  O   VAL A   3      36.793  47.808  73.971  1.00  0.00           O
ATOM    196  N   SER A   4      34.653  47.918  74.671  1.00  0.00           N
ATOM    198  CA  SER A   4      34.853  47.678  76.111  1.00  0.00           C
ATOM    200  CB  SER A   4      33.533  47.158  76.801  1.00  0.00           C
ATOM    203  OG  SER A   4      33.523  45.778  77.201  1.00  0.00           O
ATOM    205  C   SER A   4      36.113  46.888  76.521  1.00  0.00           C
ATOM    206  O   SER A   4      36.253  45.698  76.251  1.00  0.00           O
ATOM    207  N   ALA A   5      37.103  47.528  77.201  1.00  0.00           N
ATOM    209  CA  ALA A   5      37.623  48.828  76.821  1.00  0.00           C
ATOM    211  CB  ALA A   5      38.153  49.578  78.061  1.00  0.00           C
ATOM    215  C   ALA A   5      38.773  48.598  75.861  1.00  0.00           C
ATOM    216  O   ALA A   5      39.153  47.448  75.601  1.00  0.00           O
ATOM    217  N   ALA A   6      39.433  49.668  75.361  1.00  0.00           N
ATOM    219  CA  ALA A   6      40.863  49.628  75.091  1.00  0.00           C
ATOM    221  CB  ALA A   6      41.363  51.078  74.921  1.00  0.00           C
ATOM    225  C   ALA A   6      41.683  48.878  76.171  1.00  0.00           C
ATOM    226  O   ALA A   6      41.243  48.668  77.301  1.00  0.00           O
ATOM    227  N   LYS A   7      42.863  48.318  75.891  1.00  0.00           N
ATOM    229  CA  LYS A   7      43.953  48.698  75.011  1.00  0.00           C
ATOM    231  CB  LYS A   7      45.083  47.658  75.261  1.00  0.00           C
ATOM    234  CG  LYS A   7      44.523  46.218  75.351  1.00  0.00           C
ATOM    237  CD  LYS A   7      45.563  45.118  75.101  1.00  0.00           C
ATOM    240  CE  LYS A   7      44.973  44.038  74.181  1.00  0.00           C
ATOM    243  NZ  LYS A   7      45.903  42.938  73.961  1.00  0.00           N
ATOM    247  C   LYS A   7      43.763  48.838  73.481  1.00  0.00           C
ATOM    248  O   LYS A   7      43.343  47.888  72.821  1.00  0.00           O
ATOM    249  N   TYR A   8      44.193  49.998  72.901  1.00  0.00           N
ATOM    251  CA  TYR A   8      44.893  50.078  71.611  1.00  0.00           C
ATOM    253  CB  TYR A   8      44.003  50.028  70.301  1.00  0.00           C
ATOM    256  CG  TYR A   8      42.613  49.418  70.241  1.00  0.00           C
ATOM    257  CD1 TYR A   8      42.323  48.578  69.151  1.00  0.00           C
ATOM    259  CE1 TYR A   8      41.013  48.168  68.871  1.00  0.00           C
ATOM    261  CZ  TYR A   8      39.973  48.588  69.681  1.00  0.00           C
ATOM    262  OH  TYR A   8      38.643  48.298  69.291  1.00  0.00           O
ATOM    264  CD2 TYR A   8      41.543  49.828  71.071  1.00  0.00           C
ATOM    266  CE2 TYR A   8      40.233  49.368  70.811  1.00  0.00           C
ATOM    268  C   TYR A   8      45.873  51.328  71.591  1.00  0.00           C
ATOM    269  O   TYR A   8      45.583  52.328  72.251  1.00  0.00           O
ATOM    270  N   PRO A   9      47.033  51.318  70.891  1.00  0.00           N
ATOM    271  CD  PRO A   9      47.093  50.598  69.631  1.00  0.00           C
ATOM    274  CA  PRO A   9      47.833  52.508  70.581  1.00  0.00           C
ATOM    276  CB  PRO A   9      47.173  53.008  69.301  1.00  0.00           C
ATOM    279  CG  PRO A   9      46.743  51.688  68.601  1.00  0.00           C
ATOM    282  C   PRO A   9      48.443  53.468  71.601  1.00  0.00           C
ATOM    283  O   PRO A   9      48.003  54.608  71.761  1.00  0.00           O
ATOM    284  N   VAL A  10      49.593  52.998  72.121  1.00  0.00           N
ATOM    286  CA  VAL A  10      50.923  53.618  72.261  1.00  0.00           C
ATOM    288  CB  VAL A  10      51.733  53.778  70.961  1.00  0.00           C
ATOM    290  CG1 VAL A  10      51.883  52.428  70.251  1.00  0.00           C
ATOM    294  CG2 VAL A  10      51.143  54.848  70.031  1.00  0.00           C
ATOM    298  C   VAL A  10      51.143  54.798  73.221  1.00  0.00           C
ATOM    299  O   VAL A  10      50.283  55.638  73.481  1.00  0.00           O
ATOM    300  N   LEU A  11      52.293  54.818  73.931  1.00  0.00           N
ATOM    302  CA  LEU A  11      53.663  55.128  73.491  1.00  0.00           C
ATOM    304  CB  LEU A  11      54.323  56.058  74.571  1.00  0.00           C
ATOM    307  CG  LEU A  11      55.863  55.998  74.821  1.00  0.00           C
ATOM    309  CD1 LEU A  11      56.653  56.828  73.811  1.00  0.00           C
ATOM    313  CD2 LEU A  11      56.183  56.478  76.231  1.00  0.00           C
ATOM    317  C   LEU A  11      54.513  53.878  73.231  1.00  0.00           C
ATOM    318  O   LEU A  11      55.593  53.948  72.661  1.00  0.00           O
ATOM    319  N   THR A  12      54.033  52.688  73.591  1.00  0.00           N
ATOM    321  CA  THR A  12      54.703  51.448  73.211  1.00  0.00           C
ATOM    323  CB  THR A  12      55.913  51.068  74.101  1.00  0.00           C
ATOM    325  OG1 THR A  12      55.613  50.468  75.341  1.00  0.00           O
ATOM    327  CG2 THR A  12      56.903  50.108  73.421  1.00  0.00           C
ATOM    331  C   THR A  12      53.613  50.408  73.271  1.00  0.00           C
ATOM    332  O   THR A  12      52.593  50.598  73.921  1.00  0.00           O
ATOM    333  N   GLU A  13      53.793  49.278  72.591  1.00  0.00           N
ATOM    335  CA  GLU A  13      53.153  48.038  72.991  1.00  0.00           C
ATOM    337  CB  GLU A  13      53.093  47.008  71.851  1.00  0.00           C
ATOM    340  CG  GLU A  13      54.433  46.698  71.131  1.00  0.00           C
ATOM    343  CD  GLU A  13      54.123  45.618  70.101  1.00  0.00           C
ATOM    344  OE1 GLU A  13      54.713  44.518  70.211  1.00  0.00           O
ATOM    345  OE2 GLU A  13      53.203  45.848  69.281  1.00  0.00           O
ATOM    346  C   GLU A  13      53.753  47.478  74.261  1.00  0.00           C
ATOM    347  O   GLU A  13      54.833  47.888  74.681  1.00  0.00           O
ATOM    348  N   SER A  14      53.023  46.578  74.961  1.00  0.00           N
ATOM    350  CA  SER A  14      53.413  46.208  76.311  1.00  0.00           C
ATOM    352  CB  SER A  14      52.853  47.268  77.291  1.00  0.00           C
ATOM    355  OG  SER A  14      51.443  47.198  77.531  1.00  0.00           O
ATOM    357  C   SER A  14      52.953  44.828  76.731  1.00  0.00           C
ATOM    358  O   SER A  14      52.183  44.138  76.061  1.00  0.00           O
ATOM    359  N   SER A  15      53.413  44.388  77.931  1.00  0.00           N
ATOM    361  CA  SER A  15      53.013  43.138  78.571  1.00  0.00           C
ATOM    363  CB  SER A  15      54.193  42.118  78.671  1.00  0.00           C
ATOM    366  OG  SER A  15      54.383  41.418  77.441  1.00  0.00           O
ATOM    368  C   SER A  15      52.423  43.318  79.971  1.00  0.00           C
ATOM    369  O   SER A  15      53.123  43.108  80.971  1.00  0.00           O
ATOM    370  N   PRO A  16      51.133  43.658  80.161  1.00  0.00           N
ATOM    371  CD  PRO A  16      50.323  44.318  79.131  1.00  0.00           C
ATOM    374  CA  PRO A  16      50.563  43.888  81.491  1.00  0.00           C
ATOM    376  CB  PRO A  16      49.173  44.498  81.211  1.00  0.00           C
ATOM    379  CG  PRO A  16      49.363  45.228  79.891  1.00  0.00           C
ATOM    382  C   PRO A  16      50.363  42.638  82.291  1.00  0.00           C
ATOM    383  O   PRO A  16      50.593  42.618  83.491  1.00  0.00           O
ATOM    384  N   GLU A  17      49.853  41.588  81.631  1.00  0.00           N
ATOM    386  CA  GLU A  17      49.483  40.308  82.191  1.00  0.00           C
ATOM    388  CB  GLU A  17      49.003  39.488  80.981  1.00  0.00           C
ATOM    391  CG  GLU A  17      48.713  37.988  81.201  1.00  0.00           C
ATOM    394  CD  GLU A  17      49.113  37.208  79.961  1.00  0.00           C
ATOM    395  OE1 GLU A  17      49.133  37.818  78.851  1.00  0.00           O
ATOM    396  OE2 GLU A  17      49.553  36.048  80.121  1.00  0.00           O
ATOM    397  C   GLU A  17      50.623  39.598  82.911  1.00  0.00           C
ATOM    398  O   GLU A  17      50.463  39.078  84.011  1.00  0.00           O
ATOM    399  N   LYS A  18      51.823  39.638  82.311  1.00  0.00           N
ATOM    401  CA  LYS A  18      53.013  38.978  82.831  1.00  0.00           C
ATOM    403  CB  LYS A  18      54.133  38.908  81.751  1.00  0.00           C
ATOM    406  CG  LYS A  18      53.903  37.878  80.641  1.00  0.00           C
ATOM    409  CD  LYS A  18      52.803  38.208  79.621  1.00  0.00           C
ATOM    412  CE  LYS A  18      52.673  37.098  78.571  1.00  0.00           C
ATOM    415  NZ  LYS A  18      51.563  37.358  77.651  1.00  0.00           N
ATOM    419  C   LYS A  18      53.573  39.718  84.031  1.00  0.00           C
ATOM    420  O   LYS A  18      54.363  39.208  84.821  1.00  0.00           O
ATOM    421  N   ALA A  19      53.173  40.988  84.161  1.00  0.00           N
ATOM    423  CA  ALA A  19      53.593  41.898  85.171  1.00  0.00           C
ATOM    425  CB  ALA A  19      53.803  43.238  84.471  1.00  0.00           C
ATOM    429  C   ALA A  19      52.543  42.018  86.241  1.00  0.00           C
ATOM    430  O   ALA A  19      52.593  42.908  87.081  1.00  0.00           O
ATOM    431  N   GLY A  20      51.533  41.128  86.241  1.00  0.00           N
ATOM    433  CA  GLY A  20      50.473  41.118  87.221  1.00  0.00           C
ATOM    436  C   GLY A  20      49.493  42.268  87.171  1.00  0.00           C
ATOM    437  O   GLY A  20      49.013  42.728  88.181  1.00  0.00           O
ATOM    438  N   PHE A  21      49.123  42.778  85.981  1.00  0.00           N
ATOM    440  CA  PHE A  21      48.103  43.828  85.891  1.00  0.00           C
ATOM    442  CB  PHE A  21      48.643  45.158  85.331  1.00  0.00           C
ATOM    445  CG  PHE A  21      49.593  45.778  86.301  1.00  0.00           C
ATOM    446  CD1 PHE A  21      49.123  46.658  87.301  1.00  0.00           C
ATOM    448  CE1 PHE A  21      50.023  47.358  88.101  1.00  0.00           C
ATOM    450  CZ  PHE A  21      51.393  47.218  87.901  1.00  0.00           C
ATOM    452  CD2 PHE A  21      50.963  45.588  86.151  1.00  0.00           C
ATOM    454  CE2 PHE A  21      51.863  46.328  86.931  1.00  0.00           C
ATOM    456  C   PHE A  21      46.933  43.408  85.031  1.00  0.00           C
ATOM    457  O   PHE A  21      47.083  42.748  84.001  1.00  0.00           O
ATOM    458  N   ASN A  22      45.713  43.768  85.451  1.00  0.00           N
ATOM    460  CA  ASN A  22      44.503  43.568  84.661  1.00  0.00           C
ATOM    462  CB  ASN A  22      43.253  43.768  85.551  1.00  0.00           C
ATOM    465  CG  ASN A  22      43.083  42.568  86.461  1.00  0.00           C
ATOM    466  OD1 ASN A  22      43.153  41.428  86.001  1.00  0.00           O
ATOM    467  ND2 ASN A  22      42.873  42.788  87.781  1.00  0.00           N
ATOM    470  C   ASN A  22      44.363  44.498  83.451  1.00  0.00           C
ATOM    471  O   ASN A  22      44.623  45.698  83.531  1.00  0.00           O
ATOM    472  N   VAL A  23      43.873  43.968  82.311  1.00  0.00           N
ATOM    474  CA  VAL A  23      43.693  44.738  81.081  1.00  0.00           C
ATOM    476  CB  VAL A  23      43.273  43.838  79.901  1.00  0.00           C
ATOM    478  CG1 VAL A  23      44.343  42.748  79.661  1.00  0.00           C
ATOM    482  CG2 VAL A  23      41.893  43.158  80.111  1.00  0.00           C
ATOM    486  C   VAL A  23      42.723  45.908  81.221  1.00  0.00           C
ATOM    487  O   VAL A  23      43.003  47.038  80.801  1.00  0.00           O
ATOM    488  N   GLU A  24      41.563  45.688  81.851  1.00  0.00           N
ATOM    490  CA  GLU A  24      40.543  46.668  82.111  1.00  0.00           C
ATOM    492  CB  GLU A  24      39.313  45.878  82.661  1.00  0.00           C
ATOM    495  CG  GLU A  24      39.543  45.218  84.041  1.00  0.00           C
ATOM    498  CD  GLU A  24      38.943  43.828  84.231  1.00  0.00           C
ATOM    499  OE1 GLU A  24      37.693  43.708  84.171  1.00  0.00           O
ATOM    500  OE2 GLU A  24      39.743  42.888  84.481  1.00  0.00           O
ATOM    501  C   GLU A  24      41.023  47.778  83.051  1.00  0.00           C
ATOM    502  O   GLU A  24      40.873  48.968  82.801  1.00  0.00           O
ATOM    503  N   ARG A  25      41.723  47.398  84.141  1.00  0.00           N
ATOM    505  CA  ARG A  25      42.223  48.328  85.131  1.00  0.00           C
ATOM    507  CB  ARG A  25      42.713  47.638  86.411  1.00  0.00           C
ATOM    510  CG  ARG A  25      41.623  47.168  87.421  1.00  0.00           C
ATOM    513  CD  ARG A  25      40.993  45.778  87.241  1.00  0.00           C
ATOM    516  NE  ARG A  25      39.503  45.888  87.261  1.00  0.00           N
ATOM    518  CZ  ARG A  25      38.753  46.338  88.251  1.00  0.00           C
ATOM    519  NH1 ARG A  25      39.223  46.688  89.431  1.00  0.00           N
ATOM    522  NH2 ARG A  25      37.463  46.428  88.041  1.00  0.00           N
ATOM    525  C   ARG A  25      43.273  49.308  84.631  1.00  0.00           C
ATOM    526  O   ARG A  25      43.253  50.488  84.971  1.00  0.00           O
ATOM    527  N   LEU A  26      44.193  48.878  83.751  1.00  0.00           N
ATOM    529  CA  LEU A  26      45.183  49.788  83.211  1.00  0.00           C
ATOM    531  CB  LEU A  26      46.313  49.038  82.501  1.00  0.00           C
ATOM    534  CG  LEU A  26      47.183  48.198  83.431  1.00  0.00           C
ATOM    536  CD1 LEU A  26      48.323  47.638  82.591  1.00  0.00           C
ATOM    540  CD2 LEU A  26      47.743  49.008  84.611  1.00  0.00           C
ATOM    544  C   LEU A  26      44.633  50.768  82.211  1.00  0.00           C
ATOM    545  O   LEU A  26      45.253  51.778  81.921  1.00  0.00           O
ATOM    546  N   ASN A  27      43.443  50.518  81.681  1.00  0.00           N
ATOM    548  CA  ASN A  27      42.803  51.448  80.781  1.00  0.00           C
ATOM    550  CB  ASN A  27      42.163  50.688  79.611  1.00  0.00           C
ATOM    553  CG  ASN A  27      43.313  50.228  78.711  1.00  0.00           C
ATOM    554  OD1 ASN A  27      43.673  50.898  77.741  1.00  0.00           O
ATOM    555  ND2 ASN A  27      43.923  49.048  78.991  1.00  0.00           N
ATOM    558  C   ASN A  27      41.813  52.298  81.531  1.00  0.00           C
ATOM    559  O   ASN A  27      41.283  53.268  81.001  1.00  0.00           O
ATOM    560  N   GLN A  28      41.623  52.068  82.861  1.00  0.00           N
ATOM    562  CA  GLN A  28      41.113  53.078  83.751  1.00  0.00           C
ATOM    564  CB  GLN A  28      40.743  52.528  85.151  1.00  0.00           C
ATOM    567  CG  GLN A  28      39.603  51.498  85.161  1.00  0.00           C
ATOM    570  CD  GLN A  28      39.203  51.208  86.611  1.00  0.00           C
ATOM    571  OE1 GLN A  28      38.813  52.108  87.361  1.00  0.00           O
ATOM    572  NE2 GLN A  28      39.293  49.928  87.031  1.00  0.00           N
ATOM    575  C   GLN A  28      42.113  54.198  83.961  1.00  0.00           C
ATOM    576  O   GLN A  28      41.723  55.328  84.241  1.00  0.00           O
ATOM    577  N   MET A  29      43.423  53.908  83.781  1.00  0.00           N
ATOM    579  CA  MET A  29      44.453  54.918  83.721  1.00  0.00           C
ATOM    581  CB  MET A  29      45.823  54.238  83.501  1.00  0.00           C
ATOM    584  CG  MET A  29      47.023  55.148  83.741  1.00  0.00           C
ATOM    587  SD  MET A  29      47.083  55.768  85.441  1.00  0.00           S
ATOM    588  CE  MET A  29      47.613  54.248  86.251  1.00  0.00           C
ATOM    592  C   MET A  29      44.223  55.918  82.591  1.00  0.00           C
ATOM    593  O   MET A  29      44.173  57.118  82.841  1.00  0.00           O
ATOM    594  N   ASP A  30      43.953  55.418  81.351  1.00  0.00           N
ATOM    596  CA  ASP A  30      43.653  56.228  80.181  1.00  0.00           C
ATOM    598  CB  ASP A  30      43.283  55.358  78.941  1.00  0.00           C
ATOM    601  CG  ASP A  30      44.493  54.718  78.291  1.00  0.00           C
ATOM    602  OD1 ASP A  30      45.543  54.558  78.931  1.00  0.00           O
ATOM    603  OD2 ASP A  30      44.393  54.368  77.091  1.00  0.00           O
ATOM    604  C   ASP A  30      42.463  57.128  80.391  1.00  0.00           C
ATOM    605  O   ASP A  30      42.503  58.318  80.071  1.00  0.00           O
ATOM    606  N   ARG A  31      41.393  56.578  80.961  1.00  0.00           N
ATOM    608  CA  ARG A  31      40.193  57.288  81.341  1.00  0.00           C
ATOM    610  CB  ARG A  31      39.153  56.258  81.841  1.00  0.00           C
ATOM    613  CG  ARG A  31      38.773  55.198  80.781  1.00  0.00           C
ATOM    616  CD  ARG A  31      37.983  55.698  79.581  1.00  0.00           C
ATOM    619  NE  ARG A  31      36.653  56.158  80.051  1.00  0.00           N
ATOM    621  CZ  ARG A  31      35.593  55.378  80.231  1.00  0.00           C
ATOM    622  NH1 ARG A  31      35.593  54.078  80.041  1.00  0.00           N
ATOM    625  NH2 ARG A  31      34.483  55.948  80.641  1.00  0.00           N
ATOM    628  C   ARG A  31      40.433  58.378  82.391  1.00  0.00           C
ATOM    629  O   ARG A  31      40.013  59.518  82.211  1.00  0.00           O
ATOM    630  N   TRP A  32      41.173  58.088  83.481  1.00  0.00           N
ATOM    632  CA  TRP A  32      41.593  59.118  84.411  1.00  0.00           C
ATOM    634  CB  TRP A  32      42.353  58.528  85.621  1.00  0.00           C
ATOM    637  CG  TRP A  32      42.703  59.548  86.671  1.00  0.00           C
ATOM    638  CD1 TRP A  32      43.853  60.288  86.791  1.00  0.00           C
ATOM    640  NE1 TRP A  32      43.753  61.108  87.871  1.00  0.00           N
ATOM    642  CE2 TRP A  32      42.543  60.968  88.441  1.00  0.00           C
ATOM    643  CD2 TRP A  32      41.833  59.998  87.701  1.00  0.00           C
ATOM    644  CE3 TRP A  32      40.523  59.698  88.061  1.00  0.00           C
ATOM    646  CZ3 TRP A  32      39.973  60.368  89.141  1.00  0.00           C
ATOM    648  CZ2 TRP A  32      42.033  61.578  89.561  1.00  0.00           C
ATOM    650  CH2 TRP A  32      40.723  61.268  89.901  1.00  0.00           C
ATOM    652  C   TRP A  32      42.453  60.198  83.771  1.00  0.00           C
ATOM    653  O   TRP A  32      42.293  61.388  84.001  1.00  0.00           O
ATOM    654  N   ILE A  33      43.413  59.788  82.931  1.00  0.00           N
ATOM    656  CA  ILE A  33      44.293  60.688  82.211  1.00  0.00           C
ATOM    658  CB  ILE A  33      45.433  59.908  81.531  1.00  0.00           C
ATOM    660  CG2 ILE A  33      45.733  60.408  80.111  1.00  0.00           C
ATOM    664  CG1 ILE A  33      46.713  59.908  82.411  1.00  0.00           C
ATOM    667  CD  ILE A  33      46.573  59.198  83.761  1.00  0.00           C
ATOM    671  C   ILE A  33      43.533  61.618  81.261  1.00  0.00           C
ATOM    672  O   ILE A  33      43.753  62.828  81.291  1.00  0.00           O
ATOM    673  N   SER A  34      42.583  61.068  80.471  1.00  0.00           N
ATOM    675  CA  SER A  34      41.713  61.808  79.561  1.00  0.00           C
ATOM    677  CB  SER A  34      40.783  60.928  78.661  1.00  0.00           C
ATOM    680  OG  SER A  34      41.523  60.208  77.671  1.00  0.00           O
ATOM    682  C   SER A  34      40.853  62.798  80.291  1.00  0.00           C
ATOM    683  O   SER A  34      40.813  63.978  79.941  1.00  0.00           O
ATOM    684  N   GLN A  35      40.213  62.388  81.401  1.00  0.00           N
ATOM    686  CA  GLN A  35      39.273  63.278  82.071  1.00  0.00           C
ATOM    688  CB  GLN A  35      38.453  62.498  83.121  1.00  0.00           C
ATOM    691  CG  GLN A  35      39.103  62.208  84.491  1.00  0.00           C
ATOM    694  CD  GLN A  35      38.073  61.658  85.471  1.00  0.00           C
ATOM    695  OE1 GLN A  35      36.973  61.208  85.141  1.00  0.00           O
ATOM    696  NE2 GLN A  35      38.413  61.748  86.781  1.00  0.00           N
ATOM    699  C   GLN A  35      39.983  64.418  82.771  1.00  0.00           C
ATOM    700  O   GLN A  35      39.443  65.488  83.021  1.00  0.00           O
ATOM    701  N   GLN A  36      41.253  64.218  83.131  1.00  0.00           N
ATOM    703  CA  GLN A  36      41.983  65.198  83.871  1.00  0.00           C
ATOM    705  CB  GLN A  36      42.863  64.488  84.911  1.00  0.00           C
ATOM    708  CG  GLN A  36      42.143  63.958  86.161  1.00  0.00           C
ATOM    711  CD  GLN A  36      41.533  65.138  86.891  1.00  0.00           C
ATOM    712  OE1 GLN A  36      42.243  66.058  87.321  1.00  0.00           O
ATOM    713  NE2 GLN A  36      40.193  65.148  87.041  1.00  0.00           N
ATOM    716  C   GLN A  36      42.773  66.138  82.981  1.00  0.00           C
ATOM    717  O   GLN A  36      43.103  67.238  83.391  1.00  0.00           O
ATOM    718  N   VAL A  37      43.003  65.788  81.701  1.00  0.00           N
ATOM    720  CA  VAL A  37      43.263  66.798  80.671  1.00  0.00           C
ATOM    722  CB  VAL A  37      43.883  66.278  79.391  1.00  0.00           C
ATOM    724  CG1 VAL A  37      44.023  67.428  78.371  1.00  0.00           C
ATOM    728  CG2 VAL A  37      45.273  65.708  79.711  1.00  0.00           C
ATOM    732  C   VAL A  37      42.043  67.658  80.401  1.00  0.00           C
ATOM    733  O   VAL A  37      42.163  68.878  80.271  1.00  0.00           O
ATOM    734  N   ASP A  38      40.823  67.088  80.421  1.00  0.00           N
ATOM    736  CA  ASP A  38      39.593  67.868  80.311  1.00  0.00           C
ATOM    738  CB  ASP A  38      38.363  66.958  80.031  1.00  0.00           C
ATOM    741  CG  ASP A  38      38.323  66.438  78.611  1.00  0.00           C
ATOM    742  OD1 ASP A  38      39.063  66.918  77.711  1.00  0.00           O
ATOM    743  OD2 ASP A  38      37.433  65.588  78.371  1.00  0.00           O
ATOM    744  C   ASP A  38      39.313  68.768  81.531  1.00  0.00           C
ATOM    745  O   ASP A  38      38.563  69.748  81.421  1.00  0.00           O
ATOM    746  N   VAL A  39      39.923  68.528  82.701  1.00  0.00           N
ATOM    748  CA  VAL A  39      39.913  69.498  83.801  1.00  0.00           C
ATOM    750  CB  VAL A  39      40.003  68.788  85.161  1.00  0.00           C
ATOM    752  CG1 VAL A  39      41.383  68.868  85.841  1.00  0.00           C
ATOM    756  CG2 VAL A  39      38.923  69.398  86.071  1.00  0.00           C
ATOM    760  C   VAL A  39      40.973  70.588  83.641  1.00  0.00           C
ATOM    761  O   VAL A  39      40.903  71.668  84.241  1.00  0.00           O
ATOM    762  N   GLY A  40      41.963  70.318  82.771  1.00  0.00           N
ATOM    764  CA  GLY A  40      42.963  71.268  82.271  1.00  0.00           C
ATOM    767  C   GLY A  40      44.303  71.158  82.941  1.00  0.00           C
ATOM    768  O   GLY A  40      44.683  72.028  83.721  1.00  0.00           O
ATOM    769  N   TYR A  41      45.113  70.108  82.631  1.00  0.00           N
ATOM    771  CA  TYR A  41      46.493  70.048  83.151  1.00  0.00           C
ATOM    773  CB  TYR A  41      46.903  68.808  83.981  1.00  0.00           C
ATOM    776  CG  TYR A  41      46.703  67.408  83.481  1.00  0.00           C
ATOM    777  CD1 TYR A  41      47.593  66.868  82.541  1.00  0.00           C
ATOM    779  CE1 TYR A  41      47.493  65.528  82.131  1.00  0.00           C
ATOM    781  CZ  TYR A  41      46.583  64.688  82.751  1.00  0.00           C
ATOM    782  OH  TYR A  41      46.353  63.378  82.311  1.00  0.00           O
ATOM    784  CD2 TYR A  41      45.843  66.518  84.151  1.00  0.00           C
ATOM    786  CE2 TYR A  41      45.833  65.158  83.801  1.00  0.00           C
ATOM    788  C   TYR A  41      47.573  70.618  82.251  1.00  0.00           C
ATOM    789  O   TYR A  41      47.683  71.838  82.221  1.00  0.00           O
ATOM    790  N   PRO A  42      48.413  69.888  81.541  1.00  0.00           N
ATOM    791  CD  PRO A  42      49.843  70.188  81.811  1.00  0.00           C
ATOM    794  CA  PRO A  42      48.173  69.948  80.091  1.00  0.00           C
ATOM    796  CB  PRO A  42      49.413  70.678  79.541  1.00  0.00           C
ATOM    799  CG  PRO A  42      50.563  70.338  80.471  1.00  0.00           C
ATOM    802  C   PRO A  42      48.123  68.598  79.441  1.00  0.00           C
ATOM    803  O   PRO A  42      47.313  68.348  78.561  1.00  0.00           O
ATOM    804  N   SER A  43      49.053  67.728  79.811  1.00  0.00           N
ATOM    806  CA  SER A  43      49.423  66.588  79.051  1.00  0.00           C
ATOM    808  CB  SER A  43      50.383  66.958  77.891  1.00  0.00           C
ATOM    811  OG  SER A  43      51.623  67.498  78.351  1.00  0.00           O
ATOM    813  C   SER A  43      50.143  65.648  79.951  1.00  0.00           C
ATOM    814  O   SER A  43      50.513  65.978  81.081  1.00  0.00           O
ATOM    815  N   VAL A  44      50.293  64.418  79.471  1.00  0.00           N
ATOM    817  CA  VAL A  44      50.723  63.328  80.291  1.00  0.00           C
ATOM    819  CB  VAL A  44      49.593  62.688  81.041  1.00  0.00           C
ATOM    821  CG1 VAL A  44      48.453  62.428  80.081  1.00  0.00           C
ATOM    825  CG2 VAL A  44      49.983  61.348  81.671  1.00  0.00           C
ATOM    829  C   VAL A  44      51.543  62.358  79.501  1.00  0.00           C
ATOM    830  O   VAL A  44      51.343  62.168  78.301  1.00  0.00           O
ATOM    831  N   ASN A  45      52.553  61.738  80.151  1.00  0.00           N
ATOM    833  CA  ASN A  45      53.233  60.628  79.561  1.00  0.00           C
ATOM    835  CB  ASN A  45      54.533  61.198  78.911  1.00  0.00           C
ATOM    838  CG  ASN A  45      55.253  60.138  78.121  1.00  0.00           C
ATOM    839  OD1 ASN A  45      56.053  59.398  78.671  1.00  0.00           O
ATOM    840  ND2 ASN A  45      55.003  60.038  76.801  1.00  0.00           N
ATOM    843  C   ASN A  45      53.473  59.568  80.651  1.00  0.00           C
ATOM    844  O   ASN A  45      54.323  59.788  81.501  1.00  0.00           O
ATOM    845  N   LEU A  46      52.773  58.408  80.711  1.00  0.00           N
ATOM    847  CA  LEU A  46      52.853  57.488  81.861  1.00  0.00           C
ATOM    849  CB  LEU A  46      51.473  57.238  82.521  1.00  0.00           C
ATOM    852  CG  LEU A  46      51.423  56.578  83.931  1.00  0.00           C
ATOM    854  CD1 LEU A  46      50.043  56.778  84.531  1.00  0.00           C
ATOM    858  CD2 LEU A  46      51.713  55.078  83.981  1.00  0.00           C
ATOM    862  C   LEU A  46      53.483  56.178  81.491  1.00  0.00           C
ATOM    863  O   LEU A  46      53.123  55.588  80.481  1.00  0.00           O
ATOM    864  N   LEU A  47      54.443  55.698  82.321  1.00  0.00           N
ATOM    866  CA  LEU A  47      55.243  54.528  82.121  1.00  0.00           C
ATOM    868  CB  LEU A  47      56.693  54.998  81.851  1.00  0.00           C
ATOM    871  CG  LEU A  47      57.533  54.028  81.031  1.00  0.00           C
ATOM    873  CD1 LEU A  47      58.843  54.698  80.591  1.00  0.00           C
ATOM    877  CD2 LEU A  47      57.773  52.708  81.751  1.00  0.00           C
ATOM    881  C   LEU A  47      55.213  53.568  83.331  1.00  0.00           C
ATOM    882  O   LEU A  47      55.923  53.758  84.321  1.00  0.00           O
ATOM    883  N   ILE A  48      54.483  52.438  83.261  1.00  0.00           N
ATOM    885  CA  ILE A  48      54.503  51.368  84.261  1.00  0.00           C
ATOM    887  CB  ILE A  48      53.133  50.668  84.471  1.00  0.00           C
ATOM    889  CG2 ILE A  48      53.193  49.498  85.491  1.00  0.00           C
ATOM    893  CG1 ILE A  48      52.003  51.628  84.881  1.00  0.00           C
ATOM    896  CD  ILE A  48      50.593  51.018  84.911  1.00  0.00           C
ATOM    900  C   ILE A  48      55.493  50.298  83.831  1.00  0.00           C
ATOM    901  O   ILE A  48      55.393  49.788  82.711  1.00  0.00           O
ATOM    902  N   ILE A  49      56.423  49.868  84.721  1.00  0.00           N
ATOM    904  CA  ILE A  49      57.023  48.538  84.641  1.00  0.00           C
ATOM    906  CB  ILE A  49      58.533  48.558  84.331  1.00  0.00           C
ATOM    908  CG2 ILE A  49      59.233  47.178  84.381  1.00  0.00           C
ATOM    912  CG1 ILE A  49      58.753  49.258  82.981  1.00  0.00           C
ATOM    915  CD  ILE A  49      59.963  48.768  82.181  1.00  0.00           C
ATOM    919  C   ILE A  49      56.743  47.768  85.911  1.00  0.00           C
ATOM    920  O   ILE A  49      56.803  48.298  87.031  1.00  0.00           O
ATOM    921  N   LYS A  50      56.483  46.458  85.801  1.00  0.00           N
ATOM    923  CA  LYS A  50      56.593  45.538  86.901  1.00  0.00           C
ATOM    925  CB  LYS A  50      55.263  45.298  87.631  1.00  0.00           C
ATOM    928  CG  LYS A  50      55.293  44.258  88.751  1.00  0.00           C
ATOM    931  CD  LYS A  50      54.013  44.188  89.581  1.00  0.00           C
ATOM    934  CE  LYS A  50      53.863  42.818  90.221  1.00  0.00           C
ATOM    937  NZ  LYS A  50      52.973  42.878  91.391  1.00  0.00           N
ATOM    941  C   LYS A  50      57.193  44.268  86.331  1.00  0.00           C
ATOM    942  O   LYS A  50      57.133  44.038  85.131  1.00  0.00           O
ATOM    943  N   ASP A  51      57.903  43.488  87.161  1.00  0.00           N
ATOM    945  CA  ASP A  51      58.403  42.168  86.791  1.00  0.00           C
ATOM    947  CB  ASP A  51      57.233  41.168  86.591  1.00  0.00           C
ATOM    950  CG  ASP A  51      56.483  40.948  87.901  1.00  0.00           C
ATOM    951  OD1 ASP A  51      57.143  41.018  88.981  1.00  0.00           O
ATOM    952  OD2 ASP A  51      55.263  40.648  87.871  1.00  0.00           O
ATOM    953  C   ASP A  51      59.503  42.188  85.701  1.00  0.00           C
ATOM    954  O   ASP A  51      59.893  41.178  85.131  1.00  0.00           O
ATOM    955  N   ASN A  52      60.043  43.398  85.441  1.00  0.00           N
ATOM    957  CA  ASN A  52      61.033  43.758  84.441  1.00  0.00           C
ATOM    959  CB  ASN A  52      62.243  42.788  84.361  1.00  0.00           C
ATOM    962  CG  ASN A  52      62.993  42.758  85.691  1.00  0.00           C
ATOM    963  OD1 ASN A  52      63.443  43.788  86.251  1.00  0.00           O
ATOM    964  ND2 ASN A  52      63.103  41.548  86.271  1.00  0.00           N
ATOM    967  C   ASN A  52      60.423  44.018  83.071  1.00  0.00           C
ATOM    968  O   ASN A  52      61.113  44.468  82.171  1.00  0.00           O
ATOM    969  N   GLN A  53      59.093  43.838  82.931  1.00  0.00           N
ATOM    971  CA  GLN A  53      58.343  43.978  81.711  1.00  0.00           C
ATOM    973  CB  GLN A  53      57.253  42.888  81.611  1.00  0.00           C
ATOM    976  CG  GLN A  53      57.823  41.468  81.501  1.00  0.00           C
ATOM    979  CD  GLN A  53      58.843  41.378  80.371  1.00  0.00           C
ATOM    980  OE1 GLN A  53      58.563  41.738  79.221  1.00  0.00           O
ATOM    981  NE2 GLN A  53      60.043  40.848  80.691  1.00  0.00           N
ATOM    984  C   GLN A  53      57.593  45.278  81.711  1.00  0.00           C
ATOM    985  O   GLN A  53      56.963  45.638  82.701  1.00  0.00           O
ATOM    986  N   ILE A  54      57.623  46.028  80.611  1.00  0.00           N
ATOM    988  CA  ILE A  54      56.793  47.198  80.501  1.00  0.00           C
ATOM    990  CB  ILE A  54      57.343  48.158  79.471  1.00  0.00           C
ATOM    992  CG2 ILE A  54      56.923  47.718  78.071  1.00  0.00           C
ATOM    996  CG1 ILE A  54      56.983  49.628  79.711  1.00  0.00           C
ATOM    999  CD  ILE A  54      58.113  50.478  79.141  1.00  0.00           C
ATOM   1003  C   ILE A  54      55.333  46.868  80.321  1.00  0.00           C
ATOM   1004  O   ILE A  54      54.933  45.888  79.691  1.00  0.00           O
ATOM   1005  N   VAL A  55      54.513  47.678  80.991  1.00  0.00           N
ATOM   1007  CA  VAL A  55      53.153  47.358  81.321  1.00  0.00           C
ATOM   1009  CB  VAL A  55      53.023  47.418  82.831  1.00  0.00           C
ATOM   1011  CG1 VAL A  55      51.573  47.328  83.301  1.00  0.00           C
ATOM   1015  CG2 VAL A  55      53.903  46.348  83.481  1.00  0.00           C
ATOM   1019  C   VAL A  55      52.283  48.428  80.701  1.00  0.00           C
ATOM   1020  O   VAL A  55      51.273  48.158  80.061  1.00  0.00           O
ATOM   1021  N   TYR A  56      52.703  49.688  80.841  1.00  0.00           N
ATOM   1023  CA  TYR A  56      51.963  50.798  80.311  1.00  0.00           C
ATOM   1025  CB  TYR A  56      50.953  51.298  81.371  1.00  0.00           C
ATOM   1028  CG  TYR A  56      50.063  52.418  80.931  1.00  0.00           C
ATOM   1029  CD1 TYR A  56      48.673  52.288  80.831  1.00  0.00           C
ATOM   1031  CE1 TYR A  56      47.873  53.408  80.581  1.00  0.00           C
ATOM   1033  CZ  TYR A  56      48.453  54.678  80.401  1.00  0.00           C
ATOM   1034  OH  TYR A  56      47.673  55.858  80.301  1.00  0.00           O
ATOM   1036  CD2 TYR A  56      50.633  53.688  80.741  1.00  0.00           C
ATOM   1038  CE2 TYR A  56      49.843  54.788  80.411  1.00  0.00           C
ATOM   1040  C   TYR A  56      52.993  51.818  79.891  1.00  0.00           C
ATOM   1041  O   TYR A  56      53.953  52.068  80.611  1.00  0.00           O
ATOM   1042  N   ARG A  57      52.833  52.398  78.701  1.00  0.00           N
ATOM   1044  CA  ARG A  57      53.553  53.528  78.171  1.00  0.00           C
ATOM   1046  CB  ARG A  57      54.693  53.148  77.191  1.00  0.00           C
ATOM   1049  CG  ARG A  57      56.083  53.178  77.841  1.00  0.00           C
ATOM   1052  CD  ARG A  57      57.263  52.858  76.911  1.00  0.00           C
ATOM   1055  NE  ARG A  57      58.513  53.488  77.461  1.00  0.00           N
ATOM   1057  CZ  ARG A  57      59.753  53.048  77.271  1.00  0.00           C
ATOM   1058  NH1 ARG A  57      60.063  51.808  76.991  1.00  0.00           N
ATOM   1061  NH2 ARG A  57      60.773  53.868  77.401  1.00  0.00           N
ATOM   1064  C   ARG A  57      52.523  54.338  77.441  1.00  0.00           C
ATOM   1065  O   ARG A  57      51.903  53.838  76.511  1.00  0.00           O
ATOM   1066  N   LYS A  58      52.313  55.608  77.761  1.00  0.00           N
ATOM   1068  CA  LYS A  58      51.393  56.398  76.971  1.00  0.00           C
ATOM   1070  CB  LYS A  58      49.933  56.348  77.491  1.00  0.00           C
ATOM   1073  CG  LYS A  58      48.873  56.998  76.571  1.00  0.00           C
ATOM   1076  CD  LYS A  58      47.573  56.168  76.461  1.00  0.00           C
ATOM   1079  CE  LYS A  58      46.393  56.958  75.871  1.00  0.00           C
ATOM   1082  NZ  LYS A  58      45.303  56.098  75.371  1.00  0.00           N
ATOM   1086  C   LYS A  58      51.903  57.798  76.941  1.00  0.00           C
ATOM   1087  O   LYS A  58      52.543  58.228  77.891  1.00  0.00           O
ATOM   1088  N   ALA A  59      51.633  58.518  75.841  1.00  0.00           N
ATOM   1090  CA  ALA A  59      51.623  59.958  75.781  1.00  0.00           C
ATOM   1092  CB  ALA A  59      52.553  60.478  74.671  1.00  0.00           C
ATOM   1096  C   ALA A  59      50.193  60.378  75.481  1.00  0.00           C
ATOM   1097  O   ALA A  59      49.483  59.758  74.701  1.00  0.00           O
ATOM   1098  N   TRP A  60      49.713  61.458  76.131  1.00  0.00           N
ATOM   1100  CA  TRP A  60      48.423  62.038  75.841  1.00  0.00           C
ATOM   1102  CB  TRP A  60      47.343  61.328  76.711  1.00  0.00           C
ATOM   1105  CG  TRP A  60      45.923  61.768  76.591  1.00  0.00           C
ATOM   1106  CD1 TRP A  60      45.193  62.488  77.501  1.00  0.00           C
ATOM   1108  NE1 TRP A  60      43.943  62.718  76.991  1.00  0.00           N
ATOM   1110  CE2 TRP A  60      43.823  62.138  75.771  1.00  0.00           C
ATOM   1111  CD2 TRP A  60      45.053  61.498  75.491  1.00  0.00           C
ATOM   1112  CE3 TRP A  60      45.183  60.768  74.311  1.00  0.00           C
ATOM   1114  CZ3 TRP A  60      44.103  60.708  73.431  1.00  0.00           C
ATOM   1116  CZ2 TRP A  60      42.773  62.138  74.881  1.00  0.00           C
ATOM   1118  CH2 TRP A  60      42.923  61.388  73.701  1.00  0.00           C
ATOM   1120  C   TRP A  60      48.543  63.548  76.051  1.00  0.00           C
ATOM   1121  O   TRP A  60      49.163  64.018  77.011  1.00  0.00           O
ATOM   1122  N   GLY A  61      47.963  64.378  75.161  1.00  0.00           N
ATOM   1124  CA  GLY A  61      47.993  65.848  75.241  1.00  0.00           C
ATOM   1127  C   GLY A  61      49.233  66.588  74.821  1.00  0.00           C
ATOM   1128  O   GLY A  61      50.273  66.008  74.501  1.00  0.00           O
ATOM   1129  N   ALA A  62      49.153  67.928  74.801  1.00  0.00           N
ATOM   1131  CA  ALA A  62      50.203  68.828  74.391  1.00  0.00           C
ATOM   1133  CB  ALA A  62      49.563  69.968  73.581  1.00  0.00           C
ATOM   1137  C   ALA A  62      51.053  69.398  75.521  1.00  0.00           C
ATOM   1138  O   ALA A  62      50.563  69.868  76.531  1.00  0.00           O
ATOM   1139  N   ALA A  63      52.393  69.358  75.401  1.00  0.00           N
ATOM   1141  CA  ALA A  63      53.423  69.598  76.381  1.00  0.00           C
ATOM   1143  CB  ALA A  63      54.633  68.748  75.941  1.00  0.00           C
ATOM   1147  C   ALA A  63      53.813  71.068  76.551  1.00  0.00           C
ATOM   1148  O   ALA A  63      54.953  71.408  76.841  1.00  0.00           O
ATOM   1149  N   LYS A  64      52.863  71.978  76.441  1.00  0.00           N
ATOM   1151  CA  LYS A  64      53.033  73.328  76.911  1.00  0.00           C
ATOM   1153  CB  LYS A  64      53.253  74.288  75.701  1.00  0.00           C
ATOM   1156  CG  LYS A  64      53.613  75.738  76.071  1.00  0.00           C
ATOM   1159  CD  LYS A  64      55.033  76.158  75.631  1.00  0.00           C
ATOM   1162  CE  LYS A  64      55.433  77.508  76.251  1.00  0.00           C
ATOM   1165  NZ  LYS A  64      56.853  77.798  76.021  1.00  0.00           N
ATOM   1169  C   LYS A  64      51.713  73.538  77.591  1.00  0.00           C
ATOM   1170  O   LYS A  64      50.823  72.728  77.401  1.00  0.00           O
ATOM   1171  N   LYS A  65      51.503  74.588  78.391  1.00  0.00           N
ATOM   1173  CA  LYS A  65      50.143  74.978  78.691  1.00  0.00           C
ATOM   1175  CB  LYS A  65      49.613  74.338  79.991  1.00  0.00           C
ATOM   1178  CG  LYS A  65      48.103  73.998  80.061  1.00  0.00           C
ATOM   1181  CD  LYS A  65      47.103  75.058  79.581  1.00  0.00           C
ATOM   1184  CE  LYS A  65      45.643  74.778  79.941  1.00  0.00           C
ATOM   1187  NZ  LYS A  65      44.913  73.868  79.021  1.00  0.00           N
ATOM   1191  C   LYS A  65      50.233  76.468  78.891  1.00  0.00           C
ATOM   1192  O   LYS A  65      51.223  76.948  79.421  1.00  0.00           O
ATOM   1193  N   TYR A  66      49.173  77.188  78.491  1.00  0.00           N
ATOM   1195  CA  TYR A  66      48.813  78.538  78.851  1.00  0.00           C
ATOM   1197  CB  TYR A  66      49.203  79.628  77.801  1.00  0.00           C
ATOM   1200  CG  TYR A  66      50.613  80.098  78.011  1.00  0.00           C
ATOM   1201  CD1 TYR A  66      51.733  79.288  77.791  1.00  0.00           C
ATOM   1203  CE1 TYR A  66      53.023  79.748  78.061  1.00  0.00           C
ATOM   1205  CZ  TYR A  66      53.233  81.058  78.491  1.00  0.00           C
ATOM   1206  OH  TYR A  66      54.533  81.508  78.781  1.00  0.00           O
ATOM   1208  CD2 TYR A  66      50.833  81.428  78.421  1.00  0.00           C
ATOM   1210  CE2 TYR A  66      52.133  81.898  78.661  1.00  0.00           C
ATOM   1212  C   TYR A  66      47.303  78.438  78.921  1.00  0.00           C
ATOM   1213  O   TYR A  66      46.753  77.598  78.201  1.00  0.00           O
ATOM   1214  N   ASP A  67      46.623  79.168  79.831  1.00  0.00           N
ATOM   1216  CA  ASP A  67      45.183  79.018  80.001  1.00  0.00           C
ATOM   1218  CB  ASP A  67      44.693  79.408  81.421  1.00  0.00           C
ATOM   1221  CG  ASP A  67      43.423  78.638  81.781  1.00  0.00           C
ATOM   1222  OD1 ASP A  67      42.383  79.288  82.031  1.00  0.00           O
ATOM   1223  OD2 ASP A  67      43.503  77.378  81.811  1.00  0.00           O
ATOM   1224  C   ASP A  67      44.483  79.838  78.931  1.00  0.00           C
ATOM   1225  O   ASP A  67      45.103  80.558  78.151  1.00  0.00           O
ATOM   1226  N   GLY A  68      43.153  79.708  78.871  1.00  0.00           N
ATOM   1228  CA  GLY A  68      42.313  80.368  77.881  1.00  0.00           C
ATOM   1231  C   GLY A  68      41.613  79.358  77.051  1.00  0.00           C
ATOM   1232  O   GLY A  68      41.713  78.148  77.291  1.00  0.00           O
ATOM   1233  N   SER A  69      40.863  79.808  76.031  1.00  0.00           N
ATOM   1235  CA  SER A  69      40.173  78.898  75.131  1.00  0.00           C
ATOM   1237  CB  SER A  69      39.173  79.628  74.201  1.00  0.00           C
ATOM   1240  OG  SER A  69      39.743  80.628  73.351  1.00  0.00           O
ATOM   1242  C   SER A  69      41.143  78.068  74.321  1.00  0.00           C
ATOM   1243  O   SER A  69      40.933  76.878  74.081  1.00  0.00           O
ATOM   1244  N   VAL A  70      42.273  78.718  73.981  1.00  0.00           N
ATOM   1246  CA  VAL A  70      43.493  78.128  73.481  1.00  0.00           C
ATOM   1248  CB  VAL A  70      44.583  79.218  73.381  1.00  0.00           C
ATOM   1250  CG1 VAL A  70      44.073  80.348  72.471  1.00  0.00           C
ATOM   1254  CG2 VAL A  70      45.013  79.768  74.761  1.00  0.00           C
ATOM   1258  C   VAL A  70      43.963  76.898  74.261  1.00  0.00           C
ATOM   1259  O   VAL A  70      44.153  76.918  75.481  1.00  0.00           O
ATOM   1260  N   LEU A  71      44.193  75.758  73.591  1.00  0.00           N
ATOM   1262  CA  LEU A  71      44.833  74.608  74.201  1.00  0.00           C
ATOM   1264  CB  LEU A  71      44.413  73.208  73.641  1.00  0.00           C
ATOM   1267  CG  LEU A  71      44.533  72.818  72.141  1.00  0.00           C
ATOM   1269  CD1 LEU A  71      44.533  73.988  71.161  1.00  0.00           C
ATOM   1273  CD2 LEU A  71      45.733  71.908  71.871  1.00  0.00           C
ATOM   1277  C   LEU A  71      46.323  74.828  74.201  1.00  0.00           C
ATOM   1278  O   LEU A  71      47.023  74.558  73.231  1.00  0.00           O
ATOM   1279  N   MET A  72      46.853  75.388  75.301  1.00  0.00           N
ATOM   1281  CA  MET A  72      48.273  75.618  75.471  1.00  0.00           C
ATOM   1283  CB  MET A  72      49.203  74.418  75.071  1.00  0.00           C
ATOM   1286  CG  MET A  72      48.663  72.968  75.251  1.00  0.00           C
ATOM   1289  SD  MET A  72      47.923  72.558  76.861  1.00  0.00           S
ATOM   1290  CE  MET A  72      46.313  71.878  76.401  1.00  0.00           C
ATOM   1294  C   MET A  72      48.683  76.918  74.761  1.00  0.00           C
ATOM   1295  O   MET A  72      47.953  77.478  73.951  1.00  0.00           O
ATOM   1296  N   GLU A  73      49.923  77.428  75.011  1.00  0.00           N
ATOM   1298  CA  GLU A  73      50.663  78.168  73.981  1.00  0.00           C
ATOM   1300  CB  GLU A  73      51.693  79.198  74.541  1.00  0.00           C
ATOM   1303  CG  GLU A  73      52.383  80.138  73.501  1.00  0.00           C
ATOM   1306  CD  GLU A  73      53.383  81.138  74.101  1.00  0.00           C
ATOM   1307  OE1 GLU A  73      54.413  80.668  74.661  1.00  0.00           O
ATOM   1308  OE2 GLU A  73      53.143  82.368  73.991  1.00  0.00           O
ATOM   1309  C   GLU A  73      51.333  77.098  73.141  1.00  0.00           C
ATOM   1310  O   GLU A  73      51.533  75.988  73.631  1.00  0.00           O
ATOM   1311  N   GLN A  74      51.643  77.368  71.871  1.00  0.00           N
ATOM   1313  CA  GLN A  74      52.353  76.458  70.981  1.00  0.00           C
ATOM   1315  CB  GLN A  74      53.683  76.008  71.671  1.00  0.00           C
ATOM   1318  CG  GLN A  74      54.763  75.398  70.751  1.00  0.00           C
ATOM   1321  CD  GLN A  74      55.053  76.238  69.521  1.00  0.00           C
ATOM   1322  OE1 GLN A  74      55.353  75.748  68.431  1.00  0.00           O
ATOM   1323  NE2 GLN A  74      54.963  77.578  69.711  1.00  0.00           N
ATOM   1326  C   GLN A  74      51.603  75.198  70.501  1.00  0.00           C
ATOM   1327  O   GLN A  74      52.073  74.548  69.561  1.00  0.00           O
ATOM   1328  N   PRO A  75      50.463  74.808  71.071  1.00  0.00           N
ATOM   1329  CD  PRO A  75      49.293  75.678  70.891  1.00  0.00           C
ATOM   1332  CA  PRO A  75      49.993  73.428  71.191  1.00  0.00           C
ATOM   1334  CB  PRO A  75      48.873  73.408  70.161  1.00  0.00           C
ATOM   1337  CG  PRO A  75      48.253  74.808  70.181  1.00  0.00           C
ATOM   1340  C   PRO A  75      50.883  72.198  70.991  1.00  0.00           C
ATOM   1341  O   PRO A  75      50.343  71.148  70.651  1.00  0.00           O
ATOM   1342  N   VAL A  76      52.203  72.248  71.211  1.00  0.00           N
ATOM   1344  CA  VAL A  76      53.113  71.168  70.881  1.00  0.00           C
ATOM   1346  CB  VAL A  76      54.543  71.558  71.161  1.00  0.00           C
ATOM   1348  CG1 VAL A  76      54.753  71.878  72.651  1.00  0.00           C
ATOM   1352  CG2 VAL A  76      55.533  70.518  70.611  1.00  0.00           C
ATOM   1356  C   VAL A  76      52.793  69.868  71.591  1.00  0.00           C
ATOM   1357  O   VAL A  76      52.553  69.828  72.781  1.00  0.00           O
ATOM   1358  N   LYS A  77      52.763  68.728  70.881  1.00  0.00           N
ATOM   1360  CA  LYS A  77      52.443  67.468  71.501  1.00  0.00           C
ATOM   1362  CB  LYS A  77      52.163  66.388  70.441  1.00  0.00           C
ATOM   1365  CG  LYS A  77      50.853  66.668  69.691  1.00  0.00           C
ATOM   1368  CD  LYS A  77      50.573  65.668  68.561  1.00  0.00           C
ATOM   1371  CE  LYS A  77      50.813  64.218  68.981  1.00  0.00           C
ATOM   1374  NZ  LYS A  77      50.423  63.298  67.901  1.00  0.00           N
ATOM   1378  C   LYS A  77      53.403  66.998  72.581  1.00  0.00           C
ATOM   1379  O   LYS A  77      54.613  67.158  72.481  1.00  0.00           O
ATOM   1380  N   ALA A  78      52.863  66.398  73.671  1.00  0.00           N
ATOM   1382  CA  ALA A  78      53.653  65.648  74.621  1.00  0.00           C
ATOM   1384  CB  ALA A  78      52.883  65.318  75.921  1.00  0.00           C
ATOM   1388  C   ALA A  78      54.183  64.368  74.061  1.00  0.00           C
ATOM   1389  O   ALA A  78      53.493  63.658  73.321  1.00  0.00           O
ATOM   1390  N   THR A  79      55.453  64.078  74.391  1.00  0.00           N
ATOM   1392  CA  THR A  79      56.123  62.888  73.951  1.00  0.00           C
ATOM   1394  CB  THR A  79      57.063  63.078  72.741  1.00  0.00           C
ATOM   1396  OG1 THR A  79      58.333  63.628  73.041  1.00  0.00           O
ATOM   1398  CG2 THR A  79      56.413  64.008  71.701  1.00  0.00           C
ATOM   1402  C   THR A  79      56.833  62.298  75.171  1.00  0.00           C
ATOM   1403  O   THR A  79      56.593  62.708  76.311  1.00  0.00           O
ATOM   1404  N   THR A  80      57.703  61.298  74.971  1.00  0.00           N
ATOM   1406  CA  THR A  80      58.603  60.728  75.971  1.00  0.00           C
ATOM   1408  CB  THR A  80      58.743  59.218  75.781  1.00  0.00           C
ATOM   1410  OG1 THR A  80      59.243  58.558  76.941  1.00  0.00           O
ATOM   1412  CG2 THR A  80      59.643  58.838  74.581  1.00  0.00           C
ATOM   1416  C   THR A  80      59.973  61.368  75.871  1.00  0.00           C
ATOM   1417  O   THR A  80      60.923  60.998  76.571  1.00  0.00           O
ATOM   1418  N   GLY A  81      60.103  62.358  74.971  1.00  0.00           N
ATOM   1420  CA  GLY A  81      61.293  63.168  74.781  1.00  0.00           C
ATOM   1423  C   GLY A  81      61.093  64.578  75.271  1.00  0.00           C
ATOM   1424  O   GLY A  81      62.003  65.398  75.201  1.00  0.00           O
ATOM   1425  N   THR A  82      59.873  64.908  75.761  1.00  0.00           N
ATOM   1427  CA  THR A  82      59.573  66.228  76.301  1.00  0.00           C
ATOM   1429  CB  THR A  82      58.103  66.638  76.211  1.00  0.00           C
ATOM   1431  OG1 THR A  82      57.203  65.738  76.841  1.00  0.00           O
ATOM   1433  CG2 THR A  82      57.693  66.638  74.741  1.00  0.00           C
ATOM   1437  C   THR A  82      60.123  66.388  77.701  1.00  0.00           C
ATOM   1438  O   THR A  82      60.103  65.438  78.481  1.00  0.00           O
ATOM   1439  N   LEU A  83      60.633  67.588  78.041  1.00  0.00           N
ATOM   1441  CA  LEU A  83      61.623  67.818  79.091  1.00  0.00           C
ATOM   1443  CB  LEU A  83      62.803  68.538  78.391  1.00  0.00           C
ATOM   1446  CG  LEU A  83      64.193  68.618  79.081  1.00  0.00           C
ATOM   1448  CD1 LEU A  83      64.143  68.708  80.591  1.00  0.00           C
ATOM   1452  CD2 LEU A  83      65.123  67.448  78.741  1.00  0.00           C
ATOM   1456  C   LEU A  83      61.013  68.678  80.201  1.00  0.00           C
ATOM   1457  O   LEU A  83      60.453  69.748  79.961  1.00  0.00           O
ATOM   1458  N   TYR A  84      61.063  68.248  81.481  1.00  0.00           N
ATOM   1460  CA  TYR A  84      60.343  68.868  82.581  1.00  0.00           C
ATOM   1462  CB  TYR A  84      59.293  67.918  83.221  1.00  0.00           C
ATOM   1465  CG  TYR A  84      58.253  67.458  82.221  1.00  0.00           C
ATOM   1466  CD1 TYR A  84      58.593  66.508  81.231  1.00  0.00           C
ATOM   1468  CE1 TYR A  84      57.623  66.048  80.341  1.00  0.00           C
ATOM   1470  CZ  TYR A  84      56.313  66.508  80.411  1.00  0.00           C
ATOM   1471  OH  TYR A  84      55.473  66.218  79.321  1.00  0.00           O
ATOM   1473  CD2 TYR A  84      56.903  67.838  82.341  1.00  0.00           C
ATOM   1475  CE2 TYR A  84      55.933  67.368  81.441  1.00  0.00           C
ATOM   1477  C   TYR A  84      61.323  69.278  83.671  1.00  0.00           C
ATOM   1478  O   TYR A  84      62.413  68.738  83.761  1.00  0.00           O
ATOM   1479  N   ASP A  85      60.963  70.268  84.521  1.00  0.00           N
ATOM   1481  CA  ASP A  85      61.643  70.608  85.761  1.00  0.00           C
ATOM   1483  CB  ASP A  85      61.073  71.988  86.281  1.00  0.00           C
ATOM   1486  CG  ASP A  85      61.693  72.558  87.561  1.00  0.00           C
ATOM   1487  OD1 ASP A  85      62.493  71.838  88.191  1.00  0.00           O
ATOM   1488  OD2 ASP A  85      61.343  73.698  87.981  1.00  0.00           O
ATOM   1489  C   ASP A  85      61.503  69.468  86.791  1.00  0.00           C
ATOM   1490  O   ASP A  85      60.393  69.008  87.051  1.00  0.00           O
ATOM   1491  N   LEU A  86      62.613  69.018  87.401  1.00  0.00           N
ATOM   1493  CA  LEU A  86      62.643  67.948  88.401  1.00  0.00           C
ATOM   1495  CB  LEU A  86      63.823  66.928  88.311  1.00  0.00           C
ATOM   1498  CG  LEU A  86      64.373  66.618  86.921  1.00  0.00           C
ATOM   1500  CD1 LEU A  86      65.523  65.608  87.001  1.00  0.00           C
ATOM   1504  CD2 LEU A  86      63.273  66.098  86.051  1.00  0.00           C
ATOM   1508  C   LEU A  86      62.743  68.548  89.771  1.00  0.00           C
ATOM   1509  O   LEU A  86      63.273  67.898  90.671  1.00  0.00           O
ATOM   1510  N   ALA A  87      62.323  69.798  89.971  1.00  0.00           N
ATOM   1512  CA  ALA A  87      62.363  70.598  91.191  1.00  0.00           C
ATOM   1514  CB  ALA A  87      60.953  71.158  91.461  1.00  0.00           C
ATOM   1518  C   ALA A  87      62.943  69.928  92.421  1.00  0.00           C
ATOM   1519  O   ALA A  87      64.153  69.838  92.631  1.00  0.00           O
ATOM   1520  N   SER A  88      62.093  69.318  93.241  1.00  0.00           N
ATOM   1522  CA  SER A  88      62.573  68.708  94.461  1.00  0.00           C
ATOM   1524  CB  SER A  88      61.493  68.798  95.541  1.00  0.00           C
ATOM   1527  OG  SER A  88      61.293  70.168  95.911  1.00  0.00           O
ATOM   1529  C   SER A  88      63.093  67.298  94.261  1.00  0.00           C
ATOM   1530  O   SER A  88      63.803  66.748  95.091  1.00  0.00           O
ATOM   1531  N   ASN A  89      62.863  66.698  93.081  1.00  0.00           N
ATOM   1533  CA  ASN A  89      63.353  65.398  92.731  1.00  0.00           C
ATOM   1535  CB  ASN A  89      62.733  64.888  91.431  1.00  0.00           C
ATOM   1538  CG  ASN A  89      61.263  64.748  91.701  1.00  0.00           C
ATOM   1539  OD1 ASN A  89      60.883  63.988  92.571  1.00  0.00           O
ATOM   1540  ND2 ASN A  89      60.423  65.508  90.971  1.00  0.00           N
ATOM   1543  C   ASN A  89      64.863  65.368  92.581  1.00  0.00           C
ATOM   1544  O   ASN A  89      65.513  64.378  92.901  1.00  0.00           O
ATOM   1545  N   THR A  90      65.453  66.528  92.201  1.00  0.00           N
ATOM   1547  CA  THR A  90      66.893  66.828  92.201  1.00  0.00           C
ATOM   1549  CB  THR A  90      67.193  68.318  92.111  1.00  0.00           C
ATOM   1551  OG1 THR A  90      66.483  68.958  91.061  1.00  0.00           O
ATOM   1553  CG2 THR A  90      68.683  68.518  91.791  1.00  0.00           C
ATOM   1557  C   THR A  90      67.653  66.268  93.411  1.00  0.00           C
ATOM   1558  O   THR A  90      68.773  65.788  93.281  1.00  0.00           O
ATOM   1559  N   LYS A  91      66.993  66.268  94.591  1.00  0.00           N
ATOM   1561  CA  LYS A  91      67.473  65.678  95.831  1.00  0.00           C
ATOM   1563  CB  LYS A  91      66.373  65.758  96.921  1.00  0.00           C
ATOM   1566  CG  LYS A  91      66.343  67.068  97.711  1.00  0.00           C
ATOM   1569  CD  LYS A  91      65.553  68.258  97.171  1.00  0.00           C
ATOM   1572  CE  LYS A  91      64.163  68.418  97.791  1.00  0.00           C
ATOM   1575  NZ  LYS A  91      63.633  69.758  97.511  1.00  0.00           N
ATOM   1579  C   LYS A  91      68.013  64.248  95.761  1.00  0.00           C
ATOM   1580  O   LYS A  91      69.053  63.928  96.321  1.00  0.00           O
ATOM   1581  N   MET A  92      67.323  63.338  95.051  1.00  0.00           N
ATOM   1583  CA  MET A  92      67.693  61.938  94.971  1.00  0.00           C
ATOM   1585  CB  MET A  92      66.603  61.178  94.171  1.00  0.00           C
ATOM   1588  CG  MET A  92      66.833  59.658  94.051  1.00  0.00           C
ATOM   1591  SD  MET A  92      65.883  58.848  92.751  1.00  0.00           S
ATOM   1592  CE  MET A  92      67.133  57.528  92.571  1.00  0.00           C
ATOM   1596  C   MET A  92      69.073  61.708  94.351  1.00  0.00           C
ATOM   1597  O   MET A  92      69.843  60.848  94.751  1.00  0.00           O
ATOM   1598  N   TYR A  93      69.433  62.438  93.301  1.00  0.00           N
ATOM   1600  CA  TYR A  93      70.183  61.838  92.221  1.00  0.00           C
ATOM   1602  CB  TYR A  93      69.263  62.008  91.021  1.00  0.00           C
ATOM   1605  CG  TYR A  93      69.833  61.878  89.651  1.00  0.00           C
ATOM   1606  CD1 TYR A  93      69.593  62.908  88.741  1.00  0.00           C
ATOM   1608  CE1 TYR A  93      70.013  62.798  87.421  1.00  0.00           C
ATOM   1610  CZ  TYR A  93      70.643  61.628  86.991  1.00  0.00           C
ATOM   1611  OH  TYR A  93      70.943  61.458  85.641  1.00  0.00           O
ATOM   1613  CD2 TYR A  93      70.523  60.728  89.241  1.00  0.00           C
ATOM   1615  CE2 TYR A  93      70.913  60.598  87.901  1.00  0.00           C
ATOM   1617  C   TYR A  93      71.543  62.438  91.981  1.00  0.00           C
ATOM   1618  O   TYR A  93      72.563  61.788  92.111  1.00  0.00           O
ATOM   1619  N   ALA A  94      71.563  63.748  91.691  1.00  0.00           N
ATOM   1621  CA  ALA A  94      72.773  64.508  91.511  1.00  0.00           C
ATOM   1623  CB  ALA A  94      72.523  65.668  90.531  1.00  0.00           C
ATOM   1627  C   ALA A  94      73.193  65.068  92.831  1.00  0.00           C
ATOM   1628  O   ALA A  94      74.013  65.958  92.941  1.00  0.00           O
ATOM   1629  N   THR A  95      72.583  64.558  93.891  1.00  0.00           N
ATOM   1631  CA  THR A  95      72.783  65.088  95.201  1.00  0.00           C
ATOM   1633  CB  THR A  95      71.833  66.248  95.451  1.00  0.00           C
ATOM   1635  OG1 THR A  95      70.863  66.048  96.461  1.00  0.00           O
ATOM   1637  CG2 THR A  95      72.703  67.418  95.881  1.00  0.00           C
ATOM   1641  C   THR A  95      72.863  63.928  96.141  1.00  0.00           C
ATOM   1642  O   THR A  95      73.983  63.548  96.461  1.00  0.00           O
ATOM   1643  N   ASN A  96      71.753  63.278  96.581  1.00  0.00           N
ATOM   1645  CA  ASN A  96      71.863  62.128  97.481  1.00  0.00           C
ATOM   1647  CB  ASN A  96      70.453  61.608  97.951  1.00  0.00           C
ATOM   1650  CG  ASN A  96      70.443  60.358  98.831  1.00  0.00           C
ATOM   1651  OD1 ASN A  96      69.733  59.388  98.591  1.00  0.00           O
ATOM   1652  ND2 ASN A  96      71.253  60.358  99.921  1.00  0.00           N
ATOM   1655  C   ASN A  96      72.743  61.038  96.891  1.00  0.00           C
ATOM   1656  O   ASN A  96      73.713  60.638  97.521  1.00  0.00           O
ATOM   1657  N   PHE A  97      72.543  60.608  95.631  1.00  0.00           N
ATOM   1659  CA  PHE A  97      73.373  59.548  95.061  1.00  0.00           C
ATOM   1661  CB  PHE A  97      72.523  58.658  94.111  1.00  0.00           C
ATOM   1664  CG  PHE A  97      71.483  57.988  94.961  1.00  0.00           C
ATOM   1665  CD1 PHE A  97      71.853  57.438  96.191  1.00  0.00           C
ATOM   1667  CE1 PHE A  97      70.923  56.958  97.091  1.00  0.00           C
ATOM   1669  CZ  PHE A  97      69.573  57.018  96.781  1.00  0.00           C
ATOM   1671  CD2 PHE A  97      70.123  57.998  94.621  1.00  0.00           C
ATOM   1673  CE2 PHE A  97      69.163  57.558  95.551  1.00  0.00           C
ATOM   1675  C   PHE A  97      74.723  59.898  94.501  1.00  0.00           C
ATOM   1676  O   PHE A  97      75.653  59.088  94.581  1.00  0.00           O
ATOM   1677  N   ALA A  98      74.943  61.138  94.061  1.00  0.00           N
ATOM   1679  CA  ALA A  98      76.273  61.648  93.811  1.00  0.00           C
ATOM   1681  CB  ALA A  98      76.123  63.098  93.311  1.00  0.00           C
ATOM   1685  C   ALA A  98      77.173  61.588  95.041  1.00  0.00           C
ATOM   1686  O   ALA A  98      78.313  61.118  94.981  1.00  0.00           O
ATOM   1687  N   LEU A  99      76.613  61.968  96.211  1.00  0.00           N
ATOM   1689  CA  LEU A  99      77.223  61.788  97.501  1.00  0.00           C
ATOM   1691  CB  LEU A  99      76.233  62.338  98.541  1.00  0.00           C
ATOM   1694  CG  LEU A  99      76.793  62.648  99.931  1.00  0.00           C
ATOM   1696  CD1 LEU A  99      77.203  61.458 100.811  1.00  0.00           C
ATOM   1700  CD2 LEU A  99      77.893  63.688  99.771  1.00  0.00           C
ATOM   1704  C   LEU A  99      77.503  60.358  97.891  1.00  0.00           C
ATOM   1705  O   LEU A  99      78.583  60.038  98.371  1.00  0.00           O
ATOM   1706  N   GLN A 100      76.533  59.438  97.701  1.00  0.00           N
ATOM   1708  CA  GLN A 100      76.683  58.118  98.281  1.00  0.00           C
ATOM   1710  CB  GLN A 100      75.333  57.348  98.341  1.00  0.00           C
ATOM   1713  CG  GLN A 100      74.253  57.998  99.241  1.00  0.00           C
ATOM   1716  CD  GLN A 100      74.763  58.508 100.591  1.00  0.00           C
ATOM   1717  OE1 GLN A 100      75.673  57.968 101.211  1.00  0.00           O
ATOM   1718  NE2 GLN A 100      74.153  59.608 101.081  1.00  0.00           N
ATOM   1721  C   GLN A 100      77.763  57.308  97.611  1.00  0.00           C
ATOM   1722  O   GLN A 100      78.413  56.478  98.241  1.00  0.00           O
ATOM   1723  N   LYS A 101      78.103  57.618  96.341  1.00  0.00           N
ATOM   1725  CA  LYS A 101      79.333  57.128  95.751  1.00  0.00           C
ATOM   1727  CB  LYS A 101      79.493  57.678  94.321  1.00  0.00           C
ATOM   1730  CG  LYS A 101      80.743  57.158  93.591  1.00  0.00           C
ATOM   1733  CD  LYS A 101      80.613  55.658  93.321  1.00  0.00           C
ATOM   1736  CE  LYS A 101      81.863  55.058  92.681  1.00  0.00           C
ATOM   1739  NZ  LYS A 101      81.513  53.948  91.781  1.00  0.00           N
ATOM   1743  C   LYS A 101      80.603  57.518  96.511  1.00  0.00           C
ATOM   1744  O   LYS A 101      81.523  56.728  96.691  1.00  0.00           O
ATOM   1745  N   LEU A 102      80.703  58.758  96.991  1.00  0.00           N
ATOM   1747  CA  LEU A 102      81.823  59.248  97.761  1.00  0.00           C
ATOM   1749  CB  LEU A 102      81.703  60.778  97.891  1.00  0.00           C
ATOM   1752  CG  LEU A 102      81.673  61.498  96.521  1.00  0.00           C
ATOM   1754  CD1 LEU A 102      81.123  62.918  96.711  1.00  0.00           C
ATOM   1758  CD2 LEU A 102      83.043  61.508  95.831  1.00  0.00           C
ATOM   1762  C   LEU A 102      81.983  58.558  99.111  1.00  0.00           C
ATOM   1763  O   LEU A 102      83.083  58.188  99.521  1.00  0.00           O
ATOM   1764  N   MET A 103      80.853  58.298  99.801  1.00  0.00           N
ATOM   1766  CA  MET A 103      80.803  57.448 100.971  1.00  0.00           C
ATOM   1768  CB  MET A 103      79.383  57.398 101.561  1.00  0.00           C
ATOM   1771  CG  MET A 103      79.283  56.538 102.831  1.00  0.00           C
ATOM   1774  SD  MET A 103      77.593  56.228 103.391  1.00  0.00           S
ATOM   1775  CE  MET A 103      77.253  55.038 102.061  1.00  0.00           C
ATOM   1779  C   MET A 103      81.283  56.028 100.711  1.00  0.00           C
ATOM   1780  O   MET A 103      82.103  55.488 101.461  1.00  0.00           O
ATOM   1781  N   SER A 104      80.863  55.418  99.571  1.00  0.00           N
ATOM   1783  CA  SER A 104      81.353  54.118  99.111  1.00  0.00           C
ATOM   1785  CB  SER A 104      80.863  53.708  97.691  1.00  0.00           C
ATOM   1788  OG  SER A 104      79.463  53.508  97.651  1.00  0.00           O
ATOM   1790  C   SER A 104      82.853  54.078  98.981  1.00  0.00           C
ATOM   1791  O   SER A 104      83.503  53.098  99.331  1.00  0.00           O
ATOM   1792  N   GLU A 105      83.443  55.158  98.471  1.00  0.00           N
ATOM   1794  CA  GLU A 105      84.863  55.268  98.261  1.00  0.00           C
ATOM   1796  CB  GLU A 105      85.093  56.388  97.251  1.00  0.00           C
ATOM   1799  CG  GLU A 105      84.683  56.098  95.801  1.00  0.00           C
ATOM   1802  CD  GLU A 105      85.293  57.138  94.881  1.00  0.00           C
ATOM   1803  OE1 GLU A 105      85.973  58.078  95.391  1.00  0.00           O
ATOM   1804  OE2 GLU A 105      85.253  56.938  93.651  1.00  0.00           O
ATOM   1805  C   GLU A 105      85.683  55.638  99.491  1.00  0.00           C
ATOM   1806  O   GLU A 105      86.913  55.668  99.441  1.00  0.00           O
ATOM   1807  N   GLY A 106      85.013  55.988 100.611  1.00  0.00           N
ATOM   1809  CA  GLY A 106      85.703  56.538 101.771  1.00  0.00           C
ATOM   1812  C   GLY A 106      86.253  57.928 101.541  1.00  0.00           C
ATOM   1813  O   GLY A 106      87.173  58.358 102.221  1.00  0.00           O
ATOM   1814  N   LYS A 107      85.633  58.678 100.611  1.00  0.00           N
ATOM   1816  CA  LYS A 107      85.923  60.088 100.401  1.00  0.00           C
ATOM   1818  CB  LYS A 107      85.563  60.518  98.951  1.00  0.00           C
ATOM   1821  CG  LYS A 107      86.303  59.738  97.861  1.00  0.00           C
ATOM   1824  CD  LYS A 107      87.813  59.978  97.871  1.00  0.00           C
ATOM   1827  CE  LYS A 107      88.593  59.298  96.741  1.00  0.00           C
ATOM   1830  NZ  LYS A 107      88.383  57.848  96.751  1.00  0.00           N
ATOM   1834  C   LYS A 107      85.033  60.908 101.291  1.00  0.00           C
ATOM   1835  O   LYS A 107      85.173  62.118 101.421  1.00  0.00           O
ATOM   1836  N   LEU A 108      84.073  60.238 101.951  1.00  0.00           N
ATOM   1838  CA  LEU A 108      83.163  60.898 102.841  1.00  0.00           C
ATOM   1840  CB  LEU A 108      82.013  61.488 102.021  1.00  0.00           C
ATOM   1843  CG  LEU A 108      81.293  62.618 102.741  1.00  0.00           C
ATOM   1845  CD1 LEU A 108      82.153  63.868 102.731  1.00  0.00           C
ATOM   1849  CD2 LEU A 108      79.993  62.898 102.021  1.00  0.00           C
ATOM   1853  C   LEU A 108      82.603  59.918 103.851  1.00  0.00           C
ATOM   1854  O   LEU A 108      82.533  58.718 103.621  1.00  0.00           O
ATOM   1855  N   HIS A 109      82.193  60.448 105.021  1.00  0.00           N
ATOM   1857  CA  HIS A 109      81.603  59.708 106.101  1.00  0.00           C
ATOM   1859  CB  HIS A 109      82.503  59.728 107.351  1.00  0.00           C
ATOM   1862  ND1 HIS A 109      84.013  57.808 106.971  1.00  0.00           N
ATOM   1863  CG  HIS A 109      83.833  59.168 107.021  1.00  0.00           C
ATOM   1864  CE1 HIS A 109      85.243  57.628 106.551  1.00  0.00           C
ATOM   1866  NE2 HIS A 109      85.883  58.808 106.371  1.00  0.00           N
ATOM   1868  CD2 HIS A 109      84.983  59.798 106.691  1.00  0.00           C
ATOM   1870  C   HIS A 109      80.313  60.418 106.491  1.00  0.00           C
ATOM   1871  O   HIS A 109      80.323  61.638 106.561  1.00  0.00           O
ATOM   1872  N   PRO A 110      79.203  59.738 106.791  1.00  0.00           N
ATOM   1873  CD  PRO A 110      78.983  58.368 106.321  1.00  0.00           C
ATOM   1876  CA  PRO A 110      77.953  60.398 107.161  1.00  0.00           C
ATOM   1878  CB  PRO A 110      76.973  59.228 107.261  1.00  0.00           C
ATOM   1881  CG  PRO A 110      77.473  58.218 106.241  1.00  0.00           C
ATOM   1884  C   PRO A 110      78.033  61.138 108.471  1.00  0.00           C
ATOM   1885  O   PRO A 110      77.263  62.078 108.701  1.00  0.00           O
ATOM   1886  N   ASP A 111      78.933  60.698 109.381  1.00  0.00           N
ATOM   1888  CA  ASP A 111      79.093  61.248 110.721  1.00  0.00           C
ATOM   1890  CB  ASP A 111      79.783  60.168 111.621  1.00  0.00           C
ATOM   1893  CG  ASP A 111      80.443  60.648 112.901  1.00  0.00           C
ATOM   1894  OD1 ASP A 111      81.663  60.958 112.821  1.00  0.00           O
ATOM   1895  OD2 ASP A 111      79.783  60.678 113.971  1.00  0.00           O
ATOM   1896  C   ASP A 111      79.783  62.608 110.691  1.00  0.00           C
ATOM   1897  O   ASP A 111      79.563  63.458 111.551  1.00  0.00           O
ATOM   1898  N   ASP A 112      80.603  62.868 109.661  1.00  0.00           N
ATOM   1900  CA  ASP A 112      81.313  64.128 109.521  1.00  0.00           C
ATOM   1902  CB  ASP A 112      82.263  64.128 108.281  1.00  0.00           C
ATOM   1905  CG  ASP A 112      83.543  63.398 108.581  1.00  0.00           C
ATOM   1906  OD1 ASP A 112      83.683  62.838 109.701  1.00  0.00           O
ATOM   1907  OD2 ASP A 112      84.493  63.478 107.761  1.00  0.00           O
ATOM   1908  C   ASP A 112      80.433  65.368 109.531  1.00  0.00           C
ATOM   1909  O   ASP A 112      79.413  65.488 108.851  1.00  0.00           O
ATOM   1910  N   ARG A 113      80.803  66.328 110.401  1.00  0.00           N
ATOM   1912  CA  ARG A 113      80.173  67.618 110.391  1.00  0.00           C
ATOM   1914  CB  ARG A 113      80.463  68.458 111.661  1.00  0.00           C
ATOM   1917  CG  ARG A 113      81.903  68.938 111.861  1.00  0.00           C
ATOM   1920  CD  ARG A 113      81.983  69.858 113.081  1.00  0.00           C
ATOM   1923  NE  ARG A 113      83.353  70.428 113.171  1.00  0.00           N
ATOM   1925  CZ  ARG A 113      83.683  71.398 114.011  1.00  0.00           C
ATOM   1926  NH1 ARG A 113      82.813  72.018 114.771  1.00  0.00           N
ATOM   1929  NH2 ARG A 113      84.943  71.758 114.131  1.00  0.00           N
ATOM   1932  C   ARG A 113      80.493  68.408 109.151  1.00  0.00           C
ATOM   1933  O   ARG A 113      81.583  68.368 108.591  1.00  0.00           O
ATOM   1934  N   ILE A 114      79.523  69.198 108.681  1.00  0.00           N
ATOM   1936  CA  ILE A 114      79.643  69.938 107.441  1.00  0.00           C
ATOM   1938  CB  ILE A 114      78.293  70.468 107.041  1.00  0.00           C
ATOM   1940  CG2 ILE A 114      78.373  71.418 105.841  1.00  0.00           C
ATOM   1944  CG1 ILE A 114      77.353  69.298 106.721  1.00  0.00           C
ATOM   1947  CD  ILE A 114      77.753  68.488 105.491  1.00  0.00           C
ATOM   1951  C   ILE A 114      80.663  71.058 107.501  1.00  0.00           C
ATOM   1952  O   ILE A 114      81.293  71.418 106.511  1.00  0.00           O
ATOM   1953  N   ALA A 115      80.923  71.548 108.731  1.00  0.00           N
ATOM   1955  CA  ALA A 115      81.973  72.488 109.041  1.00  0.00           C
ATOM   1957  CB  ALA A 115      81.993  72.748 110.551  1.00  0.00           C
ATOM   1961  C   ALA A 115      83.373  72.078 108.571  1.00  0.00           C
ATOM   1962  O   ALA A 115      84.213  72.918 108.271  1.00  0.00           O
ATOM   1963  N   LYS A 116      83.663  70.768 108.491  1.00  0.00           N
ATOM   1965  CA  LYS A 116      84.873  70.258 107.871  1.00  0.00           C
ATOM   1967  CB  LYS A 116      84.943  68.718 107.991  1.00  0.00           C
ATOM   1970  CG  LYS A 116      85.083  68.198 109.431  1.00  0.00           C
ATOM   1973  CD  LYS A 116      85.163  66.658 109.481  1.00  0.00           C
ATOM   1976  CE  LYS A 116      85.203  66.068 110.891  1.00  0.00           C
ATOM   1979  NZ  LYS A 116      85.273  64.598 110.841  1.00  0.00           N
ATOM   1983  C   LYS A 116      85.033  70.658 106.401  1.00  0.00           C
ATOM   1984  O   LYS A 116      86.103  71.058 105.951  1.00  0.00           O
ATOM   1985  N   TYR A 117      83.953  70.578 105.601  1.00  0.00           N
ATOM   1987  CA  TYR A 117      83.993  70.898 104.191  1.00  0.00           C
ATOM   1989  CB  TYR A 117      83.003  69.988 103.421  1.00  0.00           C
ATOM   1992  CG  TYR A 117      83.553  68.588 103.511  1.00  0.00           C
ATOM   1993  CD1 TYR A 117      84.713  68.268 102.791  1.00  0.00           C
ATOM   1995  CE1 TYR A 117      85.313  67.018 102.931  1.00  0.00           C
ATOM   1997  CZ  TYR A 117      84.743  66.048 103.741  1.00  0.00           C
ATOM   1998  OH  TYR A 117      85.393  64.798 103.851  1.00  0.00           O
ATOM   2000  CD2 TYR A 117      82.973  67.608 104.341  1.00  0.00           C
ATOM   2002  CE2 TYR A 117      83.563  66.338 104.451  1.00  0.00           C
ATOM   2004  C   TYR A 117      83.763  72.368 103.931  1.00  0.00           C
ATOM   2005  O   TYR A 117      84.463  72.988 103.131  1.00  0.00           O
ATOM   2006  N   ILE A 118      82.833  73.008 104.641  1.00  0.00           N
ATOM   2008  CA  ILE A 118      82.553  74.418 104.531  1.00  0.00           C
ATOM   2010  CB  ILE A 118      81.163  74.698 103.961  1.00  0.00           C
ATOM   2012  CG2 ILE A 118      80.953  76.218 103.831  1.00  0.00           C
ATOM   2016  CG1 ILE A 118      80.943  73.998 102.621  1.00  0.00           C
ATOM   2019  CD  ILE A 118      80.103  72.728 102.811  1.00  0.00           C
ATOM   2023  C   ILE A 118      82.633  75.008 105.931  1.00  0.00           C
ATOM   2024  O   ILE A 118      81.723  74.718 106.711  1.00  0.00           O
ATOM   2025  N   PRO A 119      83.613  75.818 106.311  1.00  0.00           N
ATOM   2026  CD  PRO A 119      84.873  75.928 105.571  1.00  0.00           C
ATOM   2029  CA  PRO A 119      83.813  76.188 107.721  1.00  0.00           C
ATOM   2031  CB  PRO A 119      85.123  76.978 107.691  1.00  0.00           C
ATOM   2034  CG  PRO A 119      85.933  76.238 106.621  1.00  0.00           C
ATOM   2037  C   PRO A 119      82.663  76.948 108.341  1.00  0.00           C
ATOM   2038  O   PRO A 119      82.413  76.798 109.531  1.00  0.00           O
ATOM   2039  N   GLY A 120      81.903  77.728 107.541  1.00  0.00           N
ATOM   2041  CA  GLY A 120      80.803  78.568 108.001  1.00  0.00           C
ATOM   2044  C   GLY A 120      79.743  77.948 108.871  1.00  0.00           C
ATOM   2045  O   GLY A 120      79.163  78.618 109.731  1.00  0.00           O
ATOM   2046  N   PHE A 121      79.463  76.658 108.661  1.00  0.00           N
ATOM   2048  CA  PHE A 121      78.413  75.948 109.361  1.00  0.00           C
ATOM   2050  CB  PHE A 121      78.033  74.698 108.551  1.00  0.00           C
ATOM   2053  CG  PHE A 121      77.413  75.168 107.271  1.00  0.00           C
ATOM   2054  CD1 PHE A 121      76.073  75.588 107.251  1.00  0.00           C
ATOM   2056  CE1 PHE A 121      75.483  76.008 106.061  1.00  0.00           C
ATOM   2058  CZ  PHE A 121      76.233  76.028 104.881  1.00  0.00           C
ATOM   2060  CD2 PHE A 121      78.163  75.208 106.091  1.00  0.00           C
ATOM   2062  CE2 PHE A 121      77.573  75.638 104.901  1.00  0.00           C
ATOM   2064  C   PHE A 121      78.783  75.548 110.761  1.00  0.00           C
ATOM   2065  O   PHE A 121      77.943  75.078 111.521  1.00  0.00           O
ATOM   2066  N   ALA A 122      80.053  75.758 111.191  1.00  0.00           N
ATOM   2068  CA  ALA A 122      80.403  75.608 112.591  1.00  0.00           C
ATOM   2070  CB  ALA A 122      81.913  75.868 112.761  1.00  0.00           C
ATOM   2074  C   ALA A 122      79.623  76.528 113.531  1.00  0.00           C
ATOM   2075  O   ALA A 122      79.163  76.148 114.611  1.00  0.00           O
ATOM   2076  N   ASP A 123      79.453  77.798 113.121  1.00  0.00           N
ATOM   2078  CA  ASP A 123      79.203  78.898 114.011  1.00  0.00           C
ATOM   2080  CB  ASP A 123      80.213  80.048 113.691  1.00  0.00           C
ATOM   2083  CG  ASP A 123      81.623  79.678 114.141  1.00  0.00           C
ATOM   2084  OD1 ASP A 123      81.723  78.858 115.091  1.00  0.00           O
ATOM   2085  OD2 ASP A 123      82.593  80.298 113.631  1.00  0.00           O
ATOM   2086  C   ASP A 123      77.753  79.398 113.991  1.00  0.00           C
ATOM   2087  O   ASP A 123      77.523  80.568 114.231  1.00  0.00           O
ATOM   2088  N   SER A 124      76.753  78.528 113.701  1.00  0.00           N
ATOM   2090  CA  SER A 124      75.403  78.828 113.211  1.00  0.00           C
ATOM   2092  CB  SER A 124      74.923  77.638 112.331  1.00  0.00           C
ATOM   2095  OG  SER A 124      75.153  76.368 112.961  1.00  0.00           O
ATOM   2097  C   SER A 124      74.253  79.198 114.211  1.00  0.00           C
ATOM   2098  O   SER A 124      73.883  78.358 115.031  1.00  0.00           O
ATOM   2099  N   PRO A 125      73.613  80.408 114.121  1.00  0.00           N
ATOM   2100  CD  PRO A 125      74.523  81.548 113.991  1.00  0.00           C
ATOM   2103  CA  PRO A 125      72.623  80.798 115.151  1.00  0.00           C
ATOM   2105  CB  PRO A 125      73.603  81.288 116.231  1.00  0.00           C
ATOM   2108  CG  PRO A 125      74.643  82.088 115.431  1.00  0.00           C
ATOM   2111  C   PRO A 125      71.683  82.018 114.851  1.00  0.00           C
ATOM   2112  O   PRO A 125      71.903  82.848 113.971  1.00  0.00           O
ATOM   2113  N   ASN A 126      70.573  82.198 115.631  1.00  0.00           N
ATOM   2115  CA  ASN A 126      69.773  83.428 115.611  1.00  0.00           C
ATOM   2117  CB  ASN A 126      68.733  83.448 114.441  1.00  0.00           C
ATOM   2120  CG  ASN A 126      67.553  84.418 114.511  1.00  0.00           C
ATOM   2121  OD1 ASN A 126      66.383  84.068 114.351  1.00  0.00           O
ATOM   2122  ND2 ASN A 126      67.843  85.698 114.781  1.00  0.00           N
ATOM   2125  C   ASN A 126      69.083  83.698 116.941  1.00  0.00           C
ATOM   2126  O   ASN A 126      68.393  82.828 117.461  1.00  0.00           O
ATOM   2127  N   ASP A 127      69.243  84.908 117.521  1.00  0.00           N
ATOM   2129  CA  ASP A 127      68.653  85.368 118.781  1.00  0.00           C
ATOM   2131  CB  ASP A 127      67.093  85.358 118.791  1.00  0.00           C
ATOM   2134  CG  ASP A 127      66.553  86.388 119.771  1.00  0.00           C
ATOM   2135  OD1 ASP A 127      67.023  87.548 119.741  1.00  0.00           O
ATOM   2136  OD2 ASP A 127      65.583  86.088 120.521  1.00  0.00           O
ATOM   2137  C   ASP A 127      69.243  84.648 119.991  1.00  0.00           C
ATOM   2138  O   ASP A 127      69.093  85.038 121.141  1.00  0.00           O
ATOM   2139  N   THR A 128      69.983  83.568 119.731  1.00  0.00           N
ATOM   2141  CA  THR A 128      71.003  83.028 120.581  1.00  0.00           C
ATOM   2143  CB  THR A 128      72.323  83.778 120.521  1.00  0.00           C
ATOM   2145  OG1 THR A 128      73.293  83.248 121.421  1.00  0.00           O
ATOM   2147  CG2 THR A 128      72.973  83.788 119.141  1.00  0.00           C
ATOM   2151  C   THR A 128      71.213  81.638 120.101  1.00  0.00           C
ATOM   2152  O   THR A 128      71.153  81.378 118.901  1.00  0.00           O
ATOM   2153  N   ILE A 129      71.483  80.748 121.061  1.00  0.00           N
ATOM   2155  CA  ILE A 129      71.663  79.318 120.951  1.00  0.00           C
ATOM   2157  CB  ILE A 129      70.403  78.448 120.981  1.00  0.00           C
ATOM   2159  CG2 ILE A 129      69.283  79.228 121.691  1.00  0.00           C
ATOM   2163  CG1 ILE A 129      69.923  77.748 119.671  1.00  0.00           C
ATOM   2166  CD  ILE A 129      69.383  78.678 118.571  1.00  0.00           C
ATOM   2170  C   ILE A 129      72.753  78.888 120.001  1.00  0.00           C
ATOM   2171  O   ILE A 129      72.663  78.898 118.781  1.00  0.00           O
ATOM   2172  N   LYS A 130      73.873  78.438 120.601  1.00  0.00           N
ATOM   2174  CA  LYS A 130      74.833  77.598 119.931  1.00  0.00           C
ATOM   2176  CB  LYS A 130      76.053  77.398 120.881  1.00  0.00           C
ATOM   2179  CG  LYS A 130      76.513  78.698 121.561  1.00  0.00           C
ATOM   2182  CD  LYS A 130      77.663  78.498 122.561  1.00  0.00           C
ATOM   2185  CE  LYS A 130      78.943  78.038 121.871  1.00  0.00           C
ATOM   2188  NZ  LYS A 130      80.133  78.208 122.711  1.00  0.00           N
ATOM   2192  C   LYS A 130      74.193  76.248 119.651  1.00  0.00           C
ATOM   2193  O   LYS A 130      73.453  75.738 120.481  1.00  0.00           O
ATOM   2194  N   GLY A 131      74.473  75.598 118.501  1.00  0.00           N
ATOM   2196  CA  GLY A 131      74.063  74.208 118.301  1.00  0.00           C
ATOM   2199  C   GLY A 131      74.683  73.278 119.311  1.00  0.00           C
ATOM   2200  O   GLY A 131      75.873  73.368 119.611  1.00  0.00           O
ATOM   2201  N   LYS A 132      73.883  72.358 119.861  1.00  0.00           N
ATOM   2203  CA  LYS A 132      74.353  71.328 120.761  1.00  0.00           C
ATOM   2205  CB  LYS A 132      73.163  70.608 121.421  1.00  0.00           C
ATOM   2208  CG  LYS A 132      72.403  71.498 122.411  1.00  0.00           C
ATOM   2211  CD  LYS A 132      71.303  70.678 123.091  1.00  0.00           C
ATOM   2214  CE  LYS A 132      70.343  71.428 123.991  1.00  0.00           C
ATOM   2217  NZ  LYS A 132      69.283  70.478 124.341  1.00  0.00           N
ATOM   2221  C   LYS A 132      75.273  70.328 120.111  1.00  0.00           C
ATOM   2222  O   LYS A 132      76.213  69.808 120.721  1.00  0.00           O
ATOM   2223  N   ASN A 133      75.033  70.088 118.821  1.00  0.00           N
ATOM   2225  CA  ASN A 133      75.853  69.298 117.941  1.00  0.00           C
ATOM   2227  CB  ASN A 133      75.183  67.958 117.621  1.00  0.00           C
ATOM   2230  CG  ASN A 133      75.203  67.118 118.901  1.00  0.00           C
ATOM   2231  OD1 ASN A 133      76.283  66.798 119.401  1.00  0.00           O
ATOM   2232  ND2 ASN A 133      74.013  66.808 119.461  1.00  0.00           N
ATOM   2235  C   ASN A 133      75.963  70.128 116.671  1.00  0.00           C
ATOM   2236  O   ASN A 133      75.103  70.958 116.381  1.00  0.00           O
ATOM   2237  N   THR A 134      77.073  69.958 115.911  1.00  0.00           N
ATOM   2239  CA  THR A 134      77.203  70.608 114.611  1.00  0.00           C
ATOM   2241  CB  THR A 134      78.633  70.758 114.061  1.00  0.00           C
ATOM   2243  OG1 THR A 134      79.563  71.268 115.011  1.00  0.00           O
ATOM   2245  CG2 THR A 134      78.623  71.718 112.861  1.00  0.00           C
ATOM   2249  C   THR A 134      76.463  69.728 113.661  1.00  0.00           C
ATOM   2250  O   THR A 134      76.523  68.508 113.781  1.00  0.00           O
ATOM   2251  N   LEU A 135      75.773  70.318 112.661  1.00  0.00           N
ATOM   2253  CA  LEU A 135      75.203  69.578 111.561  1.00  0.00           C
ATOM   2255  CB  LEU A 135      74.693  70.578 110.501  1.00  0.00           C
ATOM   2258  CG  LEU A 135      73.713  69.978 109.491  1.00  0.00           C
ATOM   2260  CD1 LEU A 135      72.763  71.018 108.931  1.00  0.00           C
ATOM   2264  CD2 LEU A 135      74.343  69.318 108.281  1.00  0.00           C
ATOM   2268  C   LEU A 135      76.143  68.588 110.881  1.00  0.00           C
ATOM   2269  O   LEU A 135      77.273  68.918 110.521  1.00  0.00           O
ATOM   2270  N   ARG A 136      75.643  67.348 110.701  1.00  0.00           N
ATOM   2272  CA  ARG A 136      76.363  66.258 110.081  1.00  0.00           C
ATOM   2274  CB  ARG A 136      76.233  64.938 110.871  1.00  0.00           C
ATOM   2277  CG  ARG A 136      76.813  65.018 112.281  1.00  0.00           C
ATOM   2280  CD  ARG A 136      76.633  63.668 112.971  1.00  0.00           C
ATOM   2283  NE  ARG A 136      77.203  63.798 114.331  1.00  0.00           N
ATOM   2285  CZ  ARG A 136      77.473  62.778 115.121  1.00  0.00           C
ATOM   2286  NH1 ARG A 136      77.173  61.538 114.801  1.00  0.00           N
ATOM   2289  NH2 ARG A 136      78.043  63.048 116.271  1.00  0.00           N
ATOM   2292  C   ARG A 136      75.833  65.968 108.711  1.00  0.00           C
ATOM   2293  O   ARG A 136      74.713  66.298 108.351  1.00  0.00           O
ATOM   2294  N   ILE A 137      76.633  65.258 107.901  1.00  0.00           N
ATOM   2296  CA  ILE A 137      76.253  64.848 106.571  1.00  0.00           C
ATOM   2298  CB  ILE A 137      77.433  64.188 105.871  1.00  0.00           C
ATOM   2300  CG2 ILE A 137      77.033  63.518 104.541  1.00  0.00           C
ATOM   2304  CG1 ILE A 137      78.513  65.278 105.641  1.00  0.00           C
ATOM   2307  CD  ILE A 137      79.903  64.728 105.381  1.00  0.00           C
ATOM   2311  C   ILE A 137      75.003  63.978 106.541  1.00  0.00           C
ATOM   2312  O   ILE A 137      74.063  64.278 105.811  1.00  0.00           O
ATOM   2313  N   SER A 138      74.883  62.958 107.411  1.00  0.00           N
ATOM   2315  CA  SER A 138      73.663  62.168 107.521  1.00  0.00           C
ATOM   2317  CB  SER A 138      73.763  61.018 108.551  1.00  0.00           C
ATOM   2320  OG  SER A 138      73.973  61.438 109.901  1.00  0.00           O
ATOM   2322  C   SER A 138      72.433  62.948 107.891  1.00  0.00           C
ATOM   2323  O   SER A 138      71.343  62.708 107.391  1.00  0.00           O
ATOM   2324  N   ASP A 139      72.573  63.898 108.821  1.00  0.00           N
ATOM   2326  CA  ASP A 139      71.493  64.728 109.311  1.00  0.00           C
ATOM   2328  CB  ASP A 139      71.983  65.358 110.641  1.00  0.00           C
ATOM   2331  CG  ASP A 139      71.753  66.828 110.921  1.00  0.00           C
ATOM   2332  OD1 ASP A 139      71.563  67.598 109.981  1.00  0.00           O
ATOM   2333  OD2 ASP A 139      71.953  67.188 112.111  1.00  0.00           O
ATOM   2334  C   ASP A 139      70.923  65.598 108.191  1.00  0.00           C
ATOM   2335  O   ASP A 139      69.713  65.618 107.971  1.00  0.00           O
ATOM   2336  N   LEU A 140      71.803  66.188 107.381  1.00  0.00           N
ATOM   2338  CA  LEU A 140      71.483  66.848 106.141  1.00  0.00           C
ATOM   2340  CB  LEU A 140      72.843  67.358 105.611  1.00  0.00           C
ATOM   2343  CG  LEU A 140      73.233  67.558 104.121  1.00  0.00           C
ATOM   2345  CD1 LEU A 140      74.723  67.238 103.981  1.00  0.00           C
ATOM   2349  CD2 LEU A 140      72.443  66.848 103.031  1.00  0.00           C
ATOM   2353  C   LEU A 140      70.703  65.958 105.181  1.00  0.00           C
ATOM   2354  O   LEU A 140      69.653  66.358 104.681  1.00  0.00           O
ATOM   2355  N   LEU A 141      71.163  64.718 104.921  1.00  0.00           N
ATOM   2357  CA  LEU A 141      70.463  63.808 104.021  1.00  0.00           C
ATOM   2359  CB  LEU A 141      71.243  62.488 103.721  1.00  0.00           C
ATOM   2362  CG  LEU A 141      72.403  62.458 102.691  1.00  0.00           C
ATOM   2364  CD1 LEU A 141      72.083  63.128 101.371  1.00  0.00           C
ATOM   2368  CD2 LEU A 141      73.743  62.968 103.221  1.00  0.00           C
ATOM   2372  C   LEU A 141      69.073  63.488 104.571  1.00  0.00           C
ATOM   2373  O   LEU A 141      68.083  63.428 103.861  1.00  0.00           O
ATOM   2374  N   HIS A 142      68.953  63.338 105.901  1.00  0.00           N
ATOM   2376  CA  HIS A 142      67.683  63.128 106.551  1.00  0.00           C
ATOM   2378  CB  HIS A 142      67.823  62.528 107.981  1.00  0.00           C
ATOM   2381  ND1 HIS A 142      69.653  60.788 108.231  1.00  0.00           N
ATOM   2383  CG  HIS A 142      68.333  61.108 108.011  1.00  0.00           C
ATOM   2384  CE1 HIS A 142      69.743  59.438 108.271  1.00  0.00           C
ATOM   2386  NE2 HIS A 142      68.563  58.858 108.121  1.00  0.00           N
ATOM   2387  CD2 HIS A 142      67.673  59.918 107.981  1.00  0.00           C
ATOM   2389  C   HIS A 142      66.813  64.378 106.651  1.00  0.00           C
ATOM   2390  O   HIS A 142      65.713  64.288 107.181  1.00  0.00           O
ATOM   2391  N   HIS A 143      67.263  65.578 106.211  1.00  0.00           N
ATOM   2393  CA  HIS A 143      66.613  66.848 106.521  1.00  0.00           C
ATOM   2395  CB  HIS A 143      65.253  67.048 105.801  1.00  0.00           C
ATOM   2398  ND1 HIS A 143      65.343  68.568 103.811  1.00  0.00           N
ATOM   2400  CG  HIS A 143      65.253  67.288 104.321  1.00  0.00           C
ATOM   2401  CE1 HIS A 143      64.893  68.538 102.541  1.00  0.00           C
ATOM   2403  NE2 HIS A 143      64.523  67.338 102.191  1.00  0.00           N
ATOM   2404  CD2 HIS A 143      64.753  66.538 103.301  1.00  0.00           C
ATOM   2406  C   HIS A 143      66.433  67.128 108.021  1.00  0.00           C
ATOM   2407  O   HIS A 143      65.403  67.628 108.491  1.00  0.00           O
ATOM   2408  N   SER A 144      67.453  66.778 108.831  1.00  0.00           N
ATOM   2410  CA  SER A 144      67.483  67.028 110.261  1.00  0.00           C
ATOM   2412  CB  SER A 144      68.023  65.828 111.111  1.00  0.00           C
ATOM   2415  OG  SER A 144      67.133  64.708 111.141  1.00  0.00           O
ATOM   2417  C   SER A 144      68.303  68.248 110.641  1.00  0.00           C
ATOM   2418  O   SER A 144      68.473  68.498 111.841  1.00  0.00           O
ATOM   2419  N   GLY A 145      68.803  69.058 109.681  1.00  0.00           N
ATOM   2421  CA  GLY A 145      69.863  70.028 109.961  1.00  0.00           C
ATOM   2424  C   GLY A 145      69.533  71.258 110.731  1.00  0.00           C
ATOM   2425  O   GLY A 145      70.383  71.888 111.351  1.00  0.00           O
ATOM   2426  N   GLY A 146      68.263  71.658 110.671  1.00  0.00           N
ATOM   2428  CA  GLY A 146      67.743  72.888 111.211  1.00  0.00           C
ATOM   2431  C   GLY A 146      67.483  73.868 110.111  1.00  0.00           C
ATOM   2432  O   GLY A 146      66.903  74.918 110.321  1.00  0.00           O
ATOM   2433  N   PHE A 147      67.883  73.538 108.871  1.00  0.00           N
ATOM   2435  CA  PHE A 147      67.623  74.398 107.741  1.00  0.00           C
ATOM   2437  CB  PHE A 147      68.613  74.118 106.581  1.00  0.00           C
ATOM   2440  CG  PHE A 147      69.963  74.608 107.011  1.00  0.00           C
ATOM   2441  CD1 PHE A 147      70.183  75.998 107.091  1.00  0.00           C
ATOM   2443  CE1 PHE A 147      71.413  76.498 107.531  1.00  0.00           C
ATOM   2445  CZ  PHE A 147      72.443  75.618 107.851  1.00  0.00           C
ATOM   2447  CD2 PHE A 147      71.003  73.728 107.371  1.00  0.00           C
ATOM   2449  CE2 PHE A 147      72.233  74.238 107.791  1.00  0.00           C
ATOM   2451  C   PHE A 147      66.153  74.368 107.291  1.00  0.00           C
ATOM   2452  O   PHE A 147      65.613  73.278 107.141  1.00  0.00           O
ATOM   2453  N   PRO A 148      65.453  75.488 107.061  1.00  0.00           N
ATOM   2454  CD  PRO A 148      65.783  76.798 107.671  1.00  0.00           C
ATOM   2457  CA  PRO A 148      64.023  75.398 106.821  1.00  0.00           C
ATOM   2459  CB  PRO A 148      63.453  76.258 107.951  1.00  0.00           C
ATOM   2462  CG  PRO A 148      64.423  77.438 108.011  1.00  0.00           C
ATOM   2465  C   PRO A 148      63.713  75.998 105.461  1.00  0.00           C
ATOM   2466  O   PRO A 148      64.433  76.868 104.971  1.00  0.00           O
ATOM   2467  N   ALA A 149      62.683  75.488 104.761  1.00  0.00           N
ATOM   2469  CA  ALA A 149      62.303  76.048 103.481  1.00  0.00           C
ATOM   2471  CB  ALA A 149      61.483  75.048 102.621  1.00  0.00           C
ATOM   2475  C   ALA A 149      61.453  77.268 103.701  1.00  0.00           C
ATOM   2476  O   ALA A 149      60.373  77.178 104.291  1.00  0.00           O
ATOM   2477  N   ASP A 150      61.913  78.438 103.211  1.00  0.00           N
ATOM   2479  CA  ASP A 150      61.203  79.688 103.391  1.00  0.00           C
ATOM   2481  CB  ASP A 150      62.053  80.948 102.991  1.00  0.00           C
ATOM   2484  CG  ASP A 150      62.773  81.018 101.651  1.00  0.00           C
ATOM   2485  OD1 ASP A 150      63.043  79.988 100.981  1.00  0.00           O
ATOM   2486  OD2 ASP A 150      63.183  82.168 101.301  1.00  0.00           O
ATOM   2487  C   ASP A 150      59.743  79.718 102.871  1.00  0.00           C
ATOM   2488  O   ASP A 150      58.883  80.148 103.651  1.00  0.00           O
ATOM   2489  N   PRO A 151      59.353  79.228 101.681  1.00  0.00           N
ATOM   2490  CD  PRO A 151      60.273  79.188 100.571  1.00  0.00           C
ATOM   2493  CA  PRO A 151      57.963  79.208 101.231  1.00  0.00           C
ATOM   2495  CB  PRO A 151      58.043  79.018  99.691  1.00  0.00           C
ATOM   2498  CG  PRO A 151      59.503  78.718  99.371  1.00  0.00           C
ATOM   2501  C   PRO A 151      57.123  78.108 101.861  1.00  0.00           C
ATOM   2502  O   PRO A 151      56.203  77.618 101.211  1.00  0.00           O
ATOM   2503  N   GLN A 152      57.373  77.658 103.091  1.00  0.00           N
ATOM   2505  CA  GLN A 152      56.503  76.698 103.721  1.00  0.00           C
ATOM   2507  CB  GLN A 152      57.333  75.488 104.211  1.00  0.00           C
ATOM   2510  CG  GLN A 152      56.493  74.198 104.381  1.00  0.00           C
ATOM   2513  CD  GLN A 152      57.423  72.998 104.511  1.00  0.00           C
ATOM   2514  OE1 GLN A 152      58.433  72.928 103.821  1.00  0.00           O
ATOM   2515  NE2 GLN A 152      57.063  72.018 105.361  1.00  0.00           N
ATOM   2518  C   GLN A 152      55.723  77.378 104.821  1.00  0.00           C
ATOM   2519  O   GLN A 152      54.563  77.768 104.641  1.00  0.00           O
ATOM   2520  N   TYR A 153      56.313  77.538 106.001  1.00  0.00           N
ATOM   2522  CA  TYR A 153      55.723  78.278 107.091  1.00  0.00           C
ATOM   2524  CB  TYR A 153      55.953  77.528 108.431  1.00  0.00           C
ATOM   2527  CG  TYR A 153      55.133  76.258 108.521  1.00  0.00           C
ATOM   2528  CD1 TYR A 153      55.533  75.078 107.861  1.00  0.00           C
ATOM   2530  CE1 TYR A 153      54.763  73.908 107.951  1.00  0.00           C
ATOM   2532  CZ  TYR A 153      53.603  73.888 108.731  1.00  0.00           C
ATOM   2533  OH  TYR A 153      52.783  72.738 108.721  1.00  0.00           O
ATOM   2535  CD2 TYR A 153      53.983  76.198 109.341  1.00  0.00           C
ATOM   2537  CE2 TYR A 153      53.213  75.028 109.431  1.00  0.00           C
ATOM   2539  C   TYR A 153      56.273  79.708 107.031  1.00  0.00           C
ATOM   2540  O   TYR A 153      56.973  80.068 106.081  1.00  0.00           O
ATOM   2541  N   PRO A 154      55.923  80.578 107.981  1.00  0.00           N
ATOM   2542  CD  PRO A 154      54.553  80.578 108.511  1.00  0.00           C
ATOM   2545  CA  PRO A 154      56.573  81.868 108.201  1.00  0.00           C
ATOM   2547  CB  PRO A 154      55.783  82.398 109.411  1.00  0.00           C
ATOM   2550  CG  PRO A 154      54.363  81.968 109.101  1.00  0.00           C
ATOM   2553  C   PRO A 154      58.073  81.868 108.481  1.00  0.00           C
ATOM   2554  O   PRO A 154      58.833  81.188 107.801  1.00  0.00           O
ATOM   2555  N   ASN A 155      58.493  82.678 109.471  1.00  0.00           N
ATOM   2557  CA  ASN A 155      59.863  82.938 109.871  1.00  0.00           C
ATOM   2559  CB  ASN A 155      60.863  81.758 109.831  1.00  0.00           C
ATOM   2562  CG  ASN A 155      60.403  80.548 110.621  1.00  0.00           C
ATOM   2563  OD1 ASN A 155      60.343  79.428 110.131  1.00  0.00           O
ATOM   2564  ND2 ASN A 155      60.083  80.768 111.921  1.00  0.00           N
ATOM   2567  C   ASN A 155      60.413  84.148 109.151  1.00  0.00           C
ATOM   2568  O   ASN A 155      59.733  84.778 108.351  1.00  0.00           O
ATOM   2569  N   LYS A 156      61.663  84.528 109.491  1.00  0.00           N
ATOM   2571  CA  LYS A 156      62.343  85.708 109.001  1.00  0.00           C
ATOM   2573  CB  LYS A 156      63.513  86.058 109.951  1.00  0.00           C
ATOM   2576  CG  LYS A 156      63.073  86.178 111.431  1.00  0.00           C
ATOM   2579  CD  LYS A 156      64.223  86.318 112.451  1.00  0.00           C
ATOM   2582  CE  LYS A 156      65.023  87.598 112.251  1.00  0.00           C
ATOM   2585  NZ  LYS A 156      66.053  87.798 113.281  1.00  0.00           N
ATOM   2589  C   LYS A 156      62.833  85.468 107.571  1.00  0.00           C
ATOM   2590  O   LYS A 156      62.693  84.388 107.021  1.00  0.00           O
ATOM   2591  N   ALA A 157      63.423  86.478 106.911  1.00  0.00           N
ATOM   2593  CA  ALA A 157      63.773  86.358 105.511  1.00  0.00           C
ATOM   2595  CB  ALA A 157      62.733  87.058 104.611  1.00  0.00           C
ATOM   2599  C   ALA A 157      65.133  86.928 105.201  1.00  0.00           C
ATOM   2600  O   ALA A 157      65.633  87.838 105.861  1.00  0.00           O
ATOM   2601  N   VAL A 158      65.763  86.368 104.151  1.00  0.00           N
ATOM   2603  CA  VAL A 158      67.033  86.838 103.641  1.00  0.00           C
ATOM   2605  CB  VAL A 158      68.163  85.838 103.911  1.00  0.00           C
ATOM   2607  CG1 VAL A 158      68.663  86.008 105.341  1.00  0.00           C
ATOM   2611  CG2 VAL A 158      67.683  84.398 103.661  1.00  0.00           C
ATOM   2615  C   VAL A 158      67.003  87.108 102.151  1.00  0.00           C
ATOM   2616  O   VAL A 158      67.973  87.668 101.631  1.00  0.00           O
ATOM   2617  N   ALA A 159      65.943  86.728 101.411  1.00  0.00           N
ATOM   2619  CA  ALA A 159      65.873  86.858  99.971  1.00  0.00           C
ATOM   2621  CB  ALA A 159      65.703  88.338  99.561  1.00  0.00           C
ATOM   2625  C   ALA A 159      67.003  86.118  99.241  1.00  0.00           C
ATOM   2626  O   ALA A 159      67.843  86.688  98.541  1.00  0.00           O
ATOM   2627  N   GLY A 160      67.053  84.778  99.411  1.00  0.00           N
ATOM   2629  CA  GLY A 160      68.163  83.928  98.981  1.00  0.00           C
ATOM   2632  C   GLY A 160      68.333  83.708  97.511  1.00  0.00           C
ATOM   2633  O   GLY A 160      69.443  83.458  97.041  1.00  0.00           O
ATOM   2634  N   ALA A 161      67.253  83.788  96.711  1.00  0.00           N
ATOM   2636  CA  ALA A 161      67.243  83.378  95.321  1.00  0.00           C
ATOM   2638  CB  ALA A 161      65.823  82.918  94.961  1.00  0.00           C
ATOM   2642  C   ALA A 161      67.633  84.498  94.381  1.00  0.00           C
ATOM   2643  O   ALA A 161      67.793  84.288  93.181  1.00  0.00           O
ATOM   2644  N   LEU A 162      67.833  85.708  94.921  1.00  0.00           N
ATOM   2646  CA  LEU A 162      68.303  86.868  94.181  1.00  0.00           C
ATOM   2648  CB  LEU A 162      68.243  88.168  95.011  1.00  0.00           C
ATOM   2651  CG  LEU A 162      66.853  88.828  95.121  1.00  0.00           C
ATOM   2653  CD1 LEU A 162      65.793  87.928  95.771  1.00  0.00           C
ATOM   2657  CD2 LEU A 162      66.993  90.138  95.901  1.00  0.00           C
ATOM   2661  C   LEU A 162      69.703  86.698  93.641  1.00  0.00           C
ATOM   2662  O   LEU A 162      70.563  86.088  94.271  1.00  0.00           O
ATOM   2663  N   TYR A 163      69.943  87.278  92.451  1.00  0.00           N
ATOM   2665  CA  TYR A 163      71.243  87.288  91.781  1.00  0.00           C
ATOM   2667  CB  TYR A 163      72.393  87.848  92.671  1.00  0.00           C
ATOM   2670  CG  TYR A 163      72.123  89.248  93.151  1.00  0.00           C
ATOM   2671  CD1 TYR A 163      72.453  90.348  92.341  1.00  0.00           C
ATOM   2673  CE1 TYR A 163      72.123  91.658  92.721  1.00  0.00           C
ATOM   2675  CZ  TYR A 163      71.483  91.888  93.941  1.00  0.00           C
ATOM   2676  OH  TYR A 163      71.153  93.208  94.311  1.00  0.00           O
ATOM   2678  CD2 TYR A 163      71.563  89.508  94.421  1.00  0.00           C
ATOM   2680  CE2 TYR A 163      71.233  90.818  94.811  1.00  0.00           C
ATOM   2682  C   TYR A 163      71.603  85.938  91.141  1.00  0.00           C
ATOM   2683  O   TYR A 163      71.253  84.868  91.631  1.00  0.00           O
ATOM   2684  N   SER A 164      72.333  85.938  90.001  1.00  0.00           N
ATOM   2686  CA  SER A 164      73.023  84.718  89.581  1.00  0.00           C
ATOM   2688  CB  SER A 164      73.543  84.688  88.131  1.00  0.00           C
ATOM   2691  OG  SER A 164      72.453  84.808  87.231  1.00  0.00           O
ATOM   2693  C   SER A 164      74.183  84.458  90.491  1.00  0.00           C
ATOM   2694  O   SER A 164      75.123  85.248  90.591  1.00  0.00           O
ATOM   2695  N   GLN A 165      74.143  83.338  91.211  1.00  0.00           N
ATOM   2697  CA  GLN A 165      75.123  82.998  92.201  1.00  0.00           C
ATOM   2699  CB  GLN A 165      74.513  83.118  93.611  1.00  0.00           C
ATOM   2702  CG  GLN A 165      74.273  84.608  93.921  1.00  0.00           C
ATOM   2705  CD  GLN A 165      74.003  84.878  95.391  1.00  0.00           C
ATOM   2706  OE1 GLN A 165      73.743  84.018  96.221  1.00  0.00           O
ATOM   2707  NE2 GLN A 165      74.103  86.188  95.741  1.00  0.00           N
ATOM   2710  C   GLN A 165      75.613  81.638  91.841  1.00  0.00           C
ATOM   2711  O   GLN A 165      75.153  81.078  90.851  1.00  0.00           O
ATOM   2712  N   ASP A 166      76.583  81.108  92.571  1.00  0.00           N
ATOM   2714  CA  ASP A 166      77.063  79.778  92.381  1.00  0.00           C
ATOM   2716  CB  ASP A 166      78.563  79.788  92.061  1.00  0.00           C
ATOM   2719  CG  ASP A 166      79.353  80.728  92.951  1.00  0.00           C
ATOM   2720  OD1 ASP A 166      79.223  80.618  94.191  1.00  0.00           O
ATOM   2721  OD2 ASP A 166      80.123  81.558  92.391  1.00  0.00           O
ATOM   2722  C   ASP A 166      76.733  78.998  93.621  1.00  0.00           C
ATOM   2723  O   ASP A 166      76.153  79.488  94.581  1.00  0.00           O
ATOM   2724  N   LYS A 167      77.023  77.698  93.601  1.00  0.00           N
ATOM   2726  CA  LYS A 167      76.783  76.808  94.691  1.00  0.00           C
ATOM   2728  CB  LYS A 167      77.103  75.408  94.161  1.00  0.00           C
ATOM   2731  CG  LYS A 167      76.793  74.288  95.151  1.00  0.00           C
ATOM   2734  CD  LYS A 167      76.953  72.968  94.421  1.00  0.00           C
ATOM   2737  CE  LYS A 167      75.703  72.518  93.701  1.00  0.00           C
ATOM   2740  NZ  LYS A 167      74.623  72.238  94.671  1.00  0.00           N
ATOM   2744  C   LYS A 167      77.573  77.118  95.961  1.00  0.00           C
ATOM   2745  O   LYS A 167      77.103  76.858  97.061  1.00  0.00           O
ATOM   2746  N   GLY A 168      78.783  77.698  95.841  1.00  0.00           N
ATOM   2748  CA  GLY A 168      79.553  78.138  96.991  1.00  0.00           C
ATOM   2751  C   GLY A 168      78.973  79.378  97.621  1.00  0.00           C
ATOM   2752  O   GLY A 168      78.873  79.508  98.841  1.00  0.00           O
ATOM   2753  N   GLN A 169      78.543  80.328  96.791  1.00  0.00           N
ATOM   2755  CA  GLN A 169      77.833  81.518  97.221  1.00  0.00           C
ATOM   2757  CB  GLN A 169      77.653  82.488  96.031  1.00  0.00           C
ATOM   2760  CG  GLN A 169      77.183  83.918  96.411  1.00  0.00           C
ATOM   2763  CD  GLN A 169      78.223  84.638  97.291  1.00  0.00           C
ATOM   2764  OE1 GLN A 169      79.433  84.568  97.091  1.00  0.00           O
ATOM   2765  NE2 GLN A 169      77.703  85.388  98.291  1.00  0.00           N
ATOM   2768  C   GLN A 169      76.483  81.238  97.861  1.00  0.00           C
ATOM   2769  O   GLN A 169      76.123  81.868  98.851  1.00  0.00           O
ATOM   2770  N   THR A 170      75.703  80.258  97.341  1.00  0.00           N
ATOM   2772  CA  THR A 170      74.463  79.828  98.021  1.00  0.00           C
ATOM   2774  CB  THR A 170      73.553  78.828  97.291  1.00  0.00           C
ATOM   2776  OG1 THR A 170      74.153  77.578  96.981  1.00  0.00           O
ATOM   2778  CG2 THR A 170      73.143  79.448  95.961  1.00  0.00           C
ATOM   2782  C   THR A 170      74.723  79.288  99.401  1.00  0.00           C
ATOM   2783  O   THR A 170      73.953  79.538 100.321  1.00  0.00           O
ATOM   2784  N   LEU A 171      75.833  78.548  99.601  1.00  0.00           N
ATOM   2786  CA  LEU A 171      76.273  78.188 100.931  1.00  0.00           C
ATOM   2788  CB  LEU A 171      77.373  77.128 100.911  1.00  0.00           C
ATOM   2791  CG  LEU A 171      76.923  75.818 100.271  1.00  0.00           C
ATOM   2793  CD1 LEU A 171      77.803  74.728 100.871  1.00  0.00           C
ATOM   2797  CD2 LEU A 171      75.423  75.488 100.401  1.00  0.00           C
ATOM   2801  C   LEU A 171      76.683  79.318 101.831  1.00  0.00           C
ATOM   2802  O   LEU A 171      76.313  79.358 103.011  1.00  0.00           O
ATOM   2803  N   GLU A 172      77.393  80.318 101.291  1.00  0.00           N
ATOM   2805  CA  GLU A 172      77.653  81.548 102.001  1.00  0.00           C
ATOM   2807  CB  GLU A 172      78.603  82.448 101.181  1.00  0.00           C
ATOM   2810  CG  GLU A 172      79.473  83.388 102.051  1.00  0.00           C
ATOM   2813  CD  GLU A 172      80.593  82.698 102.841  1.00  0.00           C
ATOM   2814  OE1 GLU A 172      80.853  81.478 102.681  1.00  0.00           O
ATOM   2815  OE2 GLU A 172      81.213  83.418 103.671  1.00  0.00           O
ATOM   2816  C   GLU A 172      76.343  82.268 102.371  1.00  0.00           C
ATOM   2817  O   GLU A 172      76.213  82.868 103.441  1.00  0.00           O
ATOM   2818  N   MET A 173      75.303  82.228 101.511  1.00  0.00           N
ATOM   2820  CA  MET A 173      73.943  82.618 101.901  1.00  0.00           C
ATOM   2822  CB  MET A 173      72.973  82.678 100.691  1.00  0.00           C
ATOM   2825  CG  MET A 173      73.303  83.768  99.651  1.00  0.00           C
ATOM   2828  SD  MET A 173      73.203  85.468 100.291  1.00  0.00           S
ATOM   2829  CE  MET A 173      74.993  85.648 100.561  1.00  0.00           C
ATOM   2833  C   MET A 173      73.303  81.788 103.021  1.00  0.00           C
ATOM   2834  O   MET A 173      72.833  82.348 104.011  1.00  0.00           O
ATOM   2835  N   ILE A 174      73.323  80.448 102.941  1.00  0.00           N
ATOM   2837  CA  ILE A 174      72.573  79.618 103.891  1.00  0.00           C
ATOM   2839  CB  ILE A 174      72.183  78.258 103.291  1.00  0.00           C
ATOM   2841  CG2 ILE A 174      73.413  77.338 103.211  1.00  0.00           C
ATOM   2845  CG1 ILE A 174      71.103  77.478 104.071  1.00  0.00           C
ATOM   2848  CD  ILE A 174      69.743  78.158 104.151  1.00  0.00           C
ATOM   2852  C   ILE A 174      73.283  79.498 105.251  1.00  0.00           C
ATOM   2853  O   ILE A 174      72.643  79.318 106.281  1.00  0.00           O
ATOM   2854  N   LYS A 175      74.633  79.678 105.341  1.00  0.00           N
ATOM   2856  CA  LYS A 175      75.333  79.648 106.641  1.00  0.00           C
ATOM   2858  CB  LYS A 175      76.873  79.598 106.451  1.00  0.00           C
ATOM   2861  CG  LYS A 175      77.473  80.898 105.871  1.00  0.00           C
ATOM   2864  CD  LYS A 175      78.993  80.888 105.771  1.00  0.00           C
ATOM   2867  CE  LYS A 175      79.743  81.548 106.951  1.00  0.00           C
ATOM   2870  NZ  LYS A 175      79.843  82.998 106.741  1.00  0.00           N
ATOM   2874  C   LYS A 175      75.063  80.878 107.491  1.00  0.00           C
ATOM   2875  O   LYS A 175      75.313  80.918 108.701  1.00  0.00           O
ATOM   2876  N   ARG A 176      74.603  81.958 106.851  1.00  0.00           N
ATOM   2878  CA  ARG A 176      74.213  83.168 107.511  1.00  0.00           C
ATOM   2880  CB  ARG A 176      74.343  84.338 106.521  1.00  0.00           C
ATOM   2883  CG  ARG A 176      74.083  85.678 107.211  1.00  0.00           C
ATOM   2886  CD  ARG A 176      74.213  86.898 106.311  1.00  0.00           C
ATOM   2889  NE  ARG A 176      73.083  86.798 105.351  1.00  0.00           N
ATOM   2891  CZ  ARG A 176      72.753  87.748 104.471  1.00  0.00           C
ATOM   2892  NH1 ARG A 176      73.613  88.668 104.111  1.00  0.00           N
ATOM   2895  NH2 ARG A 176      71.543  87.668 103.951  1.00  0.00           N
ATOM   2898  C   ARG A 176      72.783  83.068 107.941  1.00  0.00           C
ATOM   2899  O   ARG A 176      72.383  83.638 108.961  1.00  0.00           O
ATOM   2900  N   THR A 177      71.963  82.298 107.201  1.00  0.00           N
ATOM   2902  CA  THR A 177      70.603  82.038 107.601  1.00  0.00           C
ATOM   2904  CB  THR A 177      69.713  81.398 106.541  1.00  0.00           C
ATOM   2906  OG1 THR A 177      69.723  82.158 105.331  1.00  0.00           O
ATOM   2908  CG2 THR A 177      68.253  81.378 107.031  1.00  0.00           C
ATOM   2912  C   THR A 177      70.563  81.138 108.831  1.00  0.00           C
ATOM   2913  O   THR A 177      71.233  80.108 108.851  1.00  0.00           O
ATOM   2914  N   PRO A 178      69.783  81.468 109.861  1.00  0.00           N
ATOM   2915  CD  PRO A 178      69.243  82.798 110.141  1.00  0.00           C
ATOM   2918  CA  PRO A 178      69.583  80.568 110.981  1.00  0.00           C
ATOM   2920  CB  PRO A 178      68.663  81.338 111.931  1.00  0.00           C
ATOM   2923  CG  PRO A 178      68.113  82.518 111.131  1.00  0.00           C
ATOM   2926  C   PRO A 178      69.043  79.188 110.751  1.00  0.00           C
ATOM   2927  O   PRO A 178      68.463  78.848 109.721  1.00  0.00           O
ATOM   2928  N   LEU A 179      69.203  78.388 111.811  1.00  0.00           N
ATOM   2930  CA  LEU A 179      68.563  77.108 111.941  1.00  0.00           C
ATOM   2932  CB  LEU A 179      69.453  76.158 112.781  1.00  0.00           C
ATOM   2935  CG  LEU A 179      70.893  76.018 112.261  1.00  0.00           C
ATOM   2937  CD1 LEU A 179      71.633  74.908 113.021  1.00  0.00           C
ATOM   2941  CD2 LEU A 179      70.933  75.658 110.781  1.00  0.00           C
ATOM   2945  C   LEU A 179      67.233  77.308 112.631  1.00  0.00           C
ATOM   2946  O   LEU A 179      67.183  77.918 113.691  1.00  0.00           O
ATOM   2947  N   GLU A 180      66.123  76.788 112.061  1.00  0.00           N
ATOM   2949  CA  GLU A 180      64.803  76.788 112.681  1.00  0.00           C
ATOM   2951  CB  GLU A 180      63.683  76.288 111.691  1.00  0.00           C
ATOM   2954  CG  GLU A 180      62.233  76.518 112.201  1.00  0.00           C
ATOM   2957  CD  GLU A 180      61.063  75.968 111.361  1.00  0.00           C
ATOM   2958  OE1 GLU A 180      61.243  75.248 110.341  1.00  0.00           O
ATOM   2959  OE2 GLU A 180      59.913  76.208 111.821  1.00  0.00           O
ATOM   2960  C   GLU A 180      64.833  75.948 113.941  1.00  0.00           C
ATOM   2961  O   GLU A 180      64.173  76.238 114.941  1.00  0.00           O
ATOM   2962  N   TYR A 181      65.623  74.868 113.931  1.00  0.00           N
ATOM   2964  CA  TYR A 181      65.673  73.898 114.991  1.00  0.00           C
ATOM   2966  CB  TYR A 181      64.843  72.638 114.621  1.00  0.00           C
ATOM   2969  CG  TYR A 181      63.363  72.948 114.601  1.00  0.00           C
ATOM   2970  CD1 TYR A 181      62.623  72.858 115.781  1.00  0.00           C
ATOM   2972  CE1 TYR A 181      61.223  72.968 115.761  1.00  0.00           C
ATOM   2974  CZ  TYR A 181      60.543  73.198 114.551  1.00  0.00           C
ATOM   2975  OH  TYR A 181      59.133  73.318 114.551  1.00  0.00           O
ATOM   2977  CD2 TYR A 181      62.683  73.218 113.401  1.00  0.00           C
ATOM   2979  CE2 TYR A 181      61.283  73.328 113.371  1.00  0.00           C
ATOM   2981  C   TYR A 181      67.123  73.508 115.221  1.00  0.00           C
ATOM   2982  O   TYR A 181      67.963  73.708 114.351  1.00  0.00           O
ATOM   2983  N   GLN A 182      67.483  72.928 116.381  1.00  0.00           N
ATOM   2985  CA  GLN A 182      68.783  72.298 116.541  1.00  0.00           C
ATOM   2987  CB  GLN A 182      69.023  71.798 117.991  1.00  0.00           C
ATOM   2990  CG  GLN A 182      69.243  72.988 118.941  1.00  0.00           C
ATOM   2993  CD  GLN A 182      69.253  72.628 120.421  1.00  0.00           C
ATOM   2994  OE1 GLN A 182      69.053  71.498 120.881  1.00  0.00           O
ATOM   2995  NE2 GLN A 182      69.483  73.678 121.251  1.00  0.00           N
ATOM   2998  C   GLN A 182      69.083  71.148 115.561  1.00  0.00           C
ATOM   2999  O   GLN A 182      68.183  70.328 115.341  1.00  0.00           O
ATOM   3000  N   PRO A 183      70.303  71.048 114.991  1.00  0.00           N
ATOM   3001  CD  PRO A 183      71.383  72.028 115.161  1.00  0.00           C
ATOM   3004  CA  PRO A 183      70.813  69.848 114.321  1.00  0.00           C
ATOM   3006  CB  PRO A 183      72.333  70.078 114.191  1.00  0.00           C
ATOM   3009  CG  PRO A 183      72.463  71.598 114.171  1.00  0.00           C
ATOM   3012  C   PRO A 183      70.463  68.548 115.011  1.00  0.00           C
ATOM   3013  O   PRO A 183      70.383  68.508 116.241  1.00  0.00           O
ATOM   3014  N   GLY A 184      70.193  67.498 114.221  1.00  0.00           N
ATOM   3016  CA  GLY A 184      69.943  66.128 114.641  1.00  0.00           C
ATOM   3019  C   GLY A 184      68.793  65.868 115.581  1.00  0.00           C
ATOM   3020  O   GLY A 184      68.633  64.748 116.051  1.00  0.00           O
ATOM   3021  N   SER A 185      67.963  66.888 115.871  1.00  0.00           N
ATOM   3023  CA  SER A 185      66.843  66.788 116.781  1.00  0.00           C
ATOM   3025  CB  SER A 185      66.703  68.008 117.741  1.00  0.00           C
ATOM   3028  OG  SER A 185      67.643  67.998 118.801  1.00  0.00           O
ATOM   3030  C   SER A 185      65.493  66.628 116.111  1.00  0.00           C
ATOM   3031  O   SER A 185      64.613  65.998 116.681  1.00  0.00           O
ATOM   3032  N   LYS A 186      65.253  67.218 114.921  1.00  0.00           N
ATOM   3034  CA  LYS A 186      63.903  67.368 114.361  1.00  0.00           C
ATOM   3036  CB  LYS A 186      63.253  68.778 114.551  1.00  0.00           C
ATOM   3039  CG  LYS A 186      62.593  69.068 115.921  1.00  0.00           C
ATOM   3042  CD  LYS A 186      63.573  69.588 116.981  1.00  0.00           C
ATOM   3045  CE  LYS A 186      63.083  69.588 118.431  1.00  0.00           C
ATOM   3048  NZ  LYS A 186      62.153  70.698 118.711  1.00  0.00           N
ATOM   3052  C   LYS A 186      63.873  66.948 112.891  1.00  0.00           C
ATOM   3053  O   LYS A 186      64.923  66.838 112.281  1.00  0.00           O
ATOM   3054  N   HIS A 187      62.703  66.728 112.261  1.00  0.00           N
ATOM   3056  CA  HIS A 187      62.613  66.568 110.811  1.00  0.00           C
ATOM   3058  CB  HIS A 187      61.993  65.198 110.451  1.00  0.00           C
ATOM   3061  ND1 HIS A 187      60.963  65.108 108.161  1.00  0.00           N
ATOM   3062  CG  HIS A 187      62.033  64.878 109.001  1.00  0.00           C
ATOM   3063  CE1 HIS A 187      61.383  64.688 106.981  1.00  0.00           C
ATOM   3065  NE2 HIS A 187      62.633  64.188 107.041  1.00  0.00           N
ATOM   3067  CD2 HIS A 187      63.043  64.278 108.341  1.00  0.00           C
ATOM   3069  C   HIS A 187      61.793  67.688 110.181  1.00  0.00           C
ATOM   3070  O   HIS A 187      60.663  67.958 110.591  1.00  0.00           O
ATOM   3071  N   ILE A 188      62.373  68.428 109.211  1.00  0.00           N
ATOM   3073  CA  ILE A 188      61.773  69.628 108.621  1.00  0.00           C
ATOM   3075  CB  ILE A 188      62.323  70.948 109.191  1.00  0.00           C
ATOM   3077  CG2 ILE A 188      61.933  72.218 108.391  1.00  0.00           C
ATOM   3081  CG1 ILE A 188      61.863  71.148 110.641  1.00  0.00           C
ATOM   3084  CD  ILE A 188      62.873  70.618 111.651  1.00  0.00           C
ATOM   3088  C   ILE A 188      61.973  69.488 107.131  1.00  0.00           C
ATOM   3089  O   ILE A 188      62.703  68.598 106.701  1.00  0.00           O
ATOM   3090  N   TYR A 189      61.293  70.268 106.281  1.00  0.00           N
ATOM   3092  CA  TYR A 189      61.563  70.258 104.861  1.00  0.00           C
ATOM   3094  CB  TYR A 189      60.253  70.048 104.071  1.00  0.00           C
ATOM   3097  CG  TYR A 189      60.493  69.888 102.611  1.00  0.00           C
ATOM   3098  CD1 TYR A 189      61.143  68.738 102.141  1.00  0.00           C
ATOM   3100  CE1 TYR A 189      61.263  68.508 100.761  1.00  0.00           C
ATOM   3102  CZ  TYR A 189      60.683  69.408  99.861  1.00  0.00           C
ATOM   3103  OH  TYR A 189      60.853  69.198  98.501  1.00  0.00           O
ATOM   3105  CD2 TYR A 189      59.983  70.818 101.691  1.00  0.00           C
ATOM   3107  CE2 TYR A 189      60.063  70.568 100.321  1.00  0.00           C
ATOM   3109  C   TYR A 189      62.233  71.588 104.571  1.00  0.00           C
ATOM   3110  O   TYR A 189      61.803  72.638 105.021  1.00  0.00           O
ATOM   3111  N   SER A 190      63.393  71.528 103.921  1.00  0.00           N
ATOM   3113  CA  SER A 190      64.453  72.488 104.201  1.00  0.00           C
ATOM   3115  CB  SER A 190      65.813  71.788 104.431  1.00  0.00           C
ATOM   3118  OG  SER A 190      65.783  70.798 105.451  1.00  0.00           O
ATOM   3120  C   SER A 190      64.673  73.448 103.051  1.00  0.00           C
ATOM   3121  O   SER A 190      64.323  73.158 101.911  1.00  0.00           O
ATOM   3122  N   ASP A 191      65.363  74.588 103.311  1.00  0.00           N
ATOM   3124  CA  ASP A 191      66.383  75.128 102.441  1.00  0.00           C
ATOM   3126  CB  ASP A 191      66.903  76.518 102.861  1.00  0.00           C
ATOM   3129  CG  ASP A 191      66.103  77.638 102.221  1.00  0.00           C
ATOM   3130  OD1 ASP A 191      65.413  77.368 101.201  1.00  0.00           O
ATOM   3131  OD2 ASP A 191      66.343  78.808 102.621  1.00  0.00           O
ATOM   3132  C   ASP A 191      67.523  74.148 102.441  1.00  0.00           C
ATOM   3133  O   ASP A 191      68.213  73.898 103.421  1.00  0.00           O
ATOM   3134  N   VAL A 192      67.613  73.448 101.331  1.00  0.00           N
ATOM   3136  CA  VAL A 192      67.913  72.068 101.301  1.00  0.00           C
ATOM   3138  CB  VAL A 192      67.483  71.528  99.961  1.00  0.00           C
ATOM   3140  CG1 VAL A 192      68.173  70.248  99.521  1.00  0.00           C
ATOM   3144  CG2 VAL A 192      66.003  71.238 100.021  1.00  0.00           C
ATOM   3148  C   VAL A 192      69.323  71.778 101.681  1.00  0.00           C
ATOM   3149  O   VAL A 192      70.283  72.248 101.071  1.00  0.00           O
ATOM   3150  N   ASP A 193      69.503  70.958 102.711  1.00  0.00           N
ATOM   3152  CA  ASP A 193      70.753  70.498 103.191  1.00  0.00           C
ATOM   3154  CB  ASP A 193      70.573  69.708 104.531  1.00  0.00           C
ATOM   3157  CG  ASP A 193      69.493  70.178 105.511  1.00  0.00           C
ATOM   3158  OD1 ASP A 193      68.383  70.598 105.091  1.00  0.00           O
ATOM   3159  OD2 ASP A 193      69.693  69.908 106.721  1.00  0.00           O
ATOM   3160  C   ASP A 193      71.443  69.708 102.071  1.00  0.00           C
ATOM   3161  O   ASP A 193      72.653  69.738 101.871  1.00  0.00           O
ATOM   3162  N   TYR A 194      70.673  69.038 101.191  1.00  0.00           N
ATOM   3164  CA  TYR A 194      71.173  68.558  99.921  1.00  0.00           C
ATOM   3166  CB  TYR A 194      70.223  67.578  99.161  1.00  0.00           C
ATOM   3169  CG  TYR A 194      69.383  66.568  99.941  1.00  0.00           C
ATOM   3170  CD1 TYR A 194      68.053  66.868 100.271  1.00  0.00           C
ATOM   3172  CE1 TYR A 194      67.173  65.898 100.751  1.00  0.00           C
ATOM   3174  CZ  TYR A 194      67.583  64.608 100.951  1.00  0.00           C
ATOM   3175  OH  TYR A 194      66.633  63.688 101.461  1.00  0.00           O
ATOM   3177  CD2 TYR A 194      69.793  65.228 100.111  1.00  0.00           C
ATOM   3179  CE2 TYR A 194      68.903  64.258 100.631  1.00  0.00           C
ATOM   3181  C   TYR A 194      71.763  69.638  98.941  1.00  0.00           C
ATOM   3182  O   TYR A 194      72.653  69.378  98.141  1.00  0.00           O
ATOM   3183  N   MET A 195      71.343  70.928  98.951  1.00  0.00           N
ATOM   3185  CA  MET A 195      71.943  72.008  98.151  1.00  0.00           C
ATOM   3187  CB  MET A 195      71.183  73.358  98.341  1.00  0.00           C
ATOM   3190  CG  MET A 195      71.743  74.578  97.571  1.00  0.00           C
ATOM   3193  SD  MET A 195      70.803  76.128  97.791  1.00  0.00           S
ATOM   3194  CE  MET A 195      70.933  76.298  99.591  1.00  0.00           C
ATOM   3198  C   MET A 195      73.393  72.218  98.541  1.00  0.00           C
ATOM   3199  O   MET A 195      74.303  72.278  97.701  1.00  0.00           O
ATOM   3200  N   LEU A 196      73.563  72.228  99.881  1.00  0.00           N
ATOM   3202  CA  LEU A 196      74.773  72.118 100.651  1.00  0.00           C
ATOM   3204  CB  LEU A 196      74.353  72.318 102.131  1.00  0.00           C
ATOM   3207  CG  LEU A 196      75.333  71.858 103.221  1.00  0.00           C
ATOM   3209  CD1 LEU A 196      76.463  72.878 103.221  1.00  0.00           C
ATOM   3213  CD2 LEU A 196      74.643  71.758 104.591  1.00  0.00           C
ATOM   3217  C   LEU A 196      75.573  70.868 100.361  1.00  0.00           C
ATOM   3218  O   LEU A 196      76.763  70.948 100.071  1.00  0.00           O
ATOM   3219  N   LEU A 197      74.913  69.708 100.281  1.00  0.00           N
ATOM   3221  CA  LEU A 197      75.513  68.458  99.881  1.00  0.00           C
ATOM   3223  CB  LEU A 197      74.473  67.358  99.761  1.00  0.00           C
ATOM   3226  CG  LEU A 197      75.013  65.928  99.771  1.00  0.00           C
ATOM   3228  CD1 LEU A 197      75.413  65.618 101.211  1.00  0.00           C
ATOM   3232  CD2 LEU A 197      73.883  65.038  99.251  1.00  0.00           C
ATOM   3236  C   LEU A 197      76.153  68.468  98.531  1.00  0.00           C
ATOM   3237  O   LEU A 197      77.253  67.988  98.331  1.00  0.00           O
ATOM   3238  N   GLY A 198      75.463  69.078  97.551  1.00  0.00           N
ATOM   3240  CA  GLY A 198      76.053  69.238  96.241  1.00  0.00           C
ATOM   3243  C   GLY A 198      77.353  69.998  96.291  1.00  0.00           C
ATOM   3244  O   GLY A 198      78.253  69.758  95.501  1.00  0.00           O
ATOM   3245  N   PHE A 199      77.503  70.948  97.231  1.00  0.00           N
ATOM   3247  CA  PHE A 199      78.773  71.628  97.391  1.00  0.00           C
ATOM   3249  CB  PHE A 199      78.593  72.938  98.171  1.00  0.00           C
ATOM   3252  CG  PHE A 199      79.853  73.768  98.111  1.00  0.00           C
ATOM   3253  CD1 PHE A 199      80.173  74.568  97.011  1.00  0.00           C
ATOM   3255  CE1 PHE A 199      81.373  75.288  96.981  1.00  0.00           C
ATOM   3257  CZ  PHE A 199      82.273  75.198  98.041  1.00  0.00           C
ATOM   3259  CD2 PHE A 199      80.763  73.698  99.181  1.00  0.00           C
ATOM   3261  CE2 PHE A 199      81.963  74.408  99.151  1.00  0.00           C
ATOM   3263  C   PHE A 199      79.783  70.758  98.141  1.00  0.00           C
ATOM   3264  O   PHE A 199      80.973  70.818  97.871  1.00  0.00           O
ATOM   3265  N   ILE A 200      79.353  69.928  99.111  1.00  0.00           N
ATOM   3267  CA  ILE A 200      80.273  68.998  99.761  1.00  0.00           C
ATOM   3269  CB  ILE A 200      79.763  68.388 101.081  1.00  0.00           C
ATOM   3271  CG2 ILE A 200      79.183  69.498 101.981  1.00  0.00           C
ATOM   3275  CG1 ILE A 200      78.923  67.108 100.971  1.00  0.00           C
ATOM   3278  CD  ILE A 200      78.643  66.498 102.341  1.00  0.00           C
ATOM   3282  C   ILE A 200      80.813  67.978  98.761  1.00  0.00           C
ATOM   3283  O   ILE A 200      82.023  67.748  98.701  1.00  0.00           O
ATOM   3284  N   VAL A 201      79.953  67.478  97.841  1.00  0.00           N
ATOM   3286  CA  VAL A 201      80.293  66.718  96.641  1.00  0.00           C
ATOM   3288  CB  VAL A 201      79.053  66.358  95.811  1.00  0.00           C
ATOM   3290  CG1 VAL A 201      79.433  65.688  94.471  1.00  0.00           C
ATOM   3294  CG2 VAL A 201      78.113  65.398  96.571  1.00  0.00           C
ATOM   3298  C   VAL A 201      81.283  67.468  95.761  1.00  0.00           C
ATOM   3299  O   VAL A 201      82.303  66.898  95.371  1.00  0.00           O
ATOM   3300  N   GLU A 202      81.063  68.778  95.481  1.00  0.00           N
ATOM   3302  CA  GLU A 202      82.053  69.618  94.811  1.00  0.00           C
ATOM   3304  CB  GLU A 202      81.503  71.038  94.461  1.00  0.00           C
ATOM   3307  CG  GLU A 202      80.403  71.008  93.361  1.00  0.00           C
ATOM   3310  CD  GLU A 202      80.103  72.328  92.671  1.00  0.00           C
ATOM   3311  OE1 GLU A 202      80.813  73.328  92.881  1.00  0.00           O
ATOM   3312  OE2 GLU A 202      79.103  72.348  91.901  1.00  0.00           O
ATOM   3313  C   GLU A 202      83.383  69.728  95.561  1.00  0.00           C
ATOM   3314  O   GLU A 202      84.443  69.618  94.951  1.00  0.00           O
ATOM   3315  N   SER A 203      83.343  69.918  96.891  1.00  0.00           N
ATOM   3317  CA  SER A 203      84.493  70.118  97.771  1.00  0.00           C
ATOM   3319  CB  SER A 203      84.013  70.488  99.221  1.00  0.00           C
ATOM   3322  OG  SER A 203      85.033  70.988 100.091  1.00  0.00           O
ATOM   3324  C   SER A 203      85.423  68.908  97.811  1.00  0.00           C
ATOM   3325  O   SER A 203      86.643  69.058  97.781  1.00  0.00           O
ATOM   3326  N   VAL A 204      84.883  67.678  97.871  1.00  0.00           N
ATOM   3328  CA  VAL A 204      85.673  66.448  97.841  1.00  0.00           C
ATOM   3330  CB  VAL A 204      84.993  65.258  98.501  1.00  0.00           C
ATOM   3332  CG1 VAL A 204      84.903  65.538 100.011  1.00  0.00           C
ATOM   3336  CG2 VAL A 204      83.603  64.988  97.881  1.00  0.00           C
ATOM   3340  C   VAL A 204      86.133  66.018  96.471  1.00  0.00           C
ATOM   3341  O   VAL A 204      87.183  65.378  96.311  1.00  0.00           O
ATOM   3342  N   THR A 205      85.363  66.338  95.421  1.00  0.00           N
ATOM   3344  CA  THR A 205      85.653  65.788  94.091  1.00  0.00           C
ATOM   3346  CB  THR A 205      84.383  65.328  93.391  1.00  0.00           C
ATOM   3348  OG1 THR A 205      84.683  64.358  92.391  1.00  0.00           O
ATOM   3350  CG2 THR A 205      83.613  66.468  92.721  1.00  0.00           C
ATOM   3354  C   THR A 205      86.383  66.808  93.231  1.00  0.00           C
ATOM   3355  O   THR A 205      87.053  66.448  92.261  1.00  0.00           O
ATOM   3356  N   GLY A 206      86.303  68.098  93.601  1.00  0.00           N
ATOM   3358  CA  GLY A 206      86.953  69.208  92.911  1.00  0.00           C
ATOM   3361  C   GLY A 206      86.503  69.418  91.491  1.00  0.00           C
ATOM   3362  O   GLY A 206      87.283  69.648  90.561  1.00  0.00           O
ATOM   3363  N   GLN A 207      85.183  69.318  91.281  1.00  0.00           N
ATOM   3365  CA  GLN A 207      84.563  69.508  89.981  1.00  0.00           C
ATOM   3367  CB  GLN A 207      84.153  68.168  89.321  1.00  0.00           C
ATOM   3370  CG  GLN A 207      85.293  67.158  89.081  1.00  0.00           C
ATOM   3373  CD  GLN A 207      84.783  66.068  88.141  1.00  0.00           C
ATOM   3374  OE1 GLN A 207      83.583  65.868  87.991  1.00  0.00           O
ATOM   3375  NE2 GLN A 207      85.683  65.388  87.411  1.00  0.00           N
ATOM   3378  C   GLN A 207      83.293  70.298  90.211  1.00  0.00           C
ATOM   3379  O   GLN A 207      82.793  70.278  91.341  1.00  0.00           O
ATOM   3380  N   PRO A 208      82.693  70.978  89.231  1.00  0.00           N
ATOM   3381  CD  PRO A 208      83.303  71.228  87.921  1.00  0.00           C
ATOM   3384  CA  PRO A 208      81.243  71.228  89.211  1.00  0.00           C
ATOM   3386  CB  PRO A 208      80.913  71.728  87.791  1.00  0.00           C
ATOM   3389  CG  PRO A 208      82.253  71.928  87.061  1.00  0.00           C
ATOM   3392  C   PRO A 208      80.393  70.018  89.571  1.00  0.00           C
ATOM   3393  O   PRO A 208      80.733  68.898  89.181  1.00  0.00           O
ATOM   3394  N   LEU A 209      79.263  70.208  90.291  1.00  0.00           N
ATOM   3396  CA  LEU A 209      78.363  69.128  90.641  1.00  0.00           C
ATOM   3398  CB  LEU A 209      77.203  69.628  91.521  1.00  0.00           C
ATOM   3401  CG  LEU A 209      76.243  68.518  91.981  1.00  0.00           C
ATOM   3403  CD1 LEU A 209      76.913  67.578  92.991  1.00  0.00           C
ATOM   3407  CD2 LEU A 209      74.993  69.138  92.591  1.00  0.00           C
ATOM   3411  C   LEU A 209      77.793  68.418  89.451  1.00  0.00           C
ATOM   3412  O   LEU A 209      77.813  67.198  89.431  1.00  0.00           O
ATOM   3413  N   ASP A 210      77.323  69.178  88.411  1.00  0.00           N
ATOM   3415  CA  ASP A 210      76.813  68.648  87.151  1.00  0.00           C
ATOM   3417  CB  ASP A 210      76.283  69.778  86.221  1.00  0.00           C
ATOM   3420  CG  ASP A 210      75.183  69.318  85.261  1.00  0.00           C
ATOM   3421  OD1 ASP A 210      74.523  68.288  85.551  1.00  0.00           O
ATOM   3422  OD2 ASP A 210      74.873  70.088  84.311  1.00  0.00           O
ATOM   3423  C   ASP A 210      77.893  67.818  86.461  1.00  0.00           C
ATOM   3424  O   ASP A 210      77.663  66.708  86.021  1.00  0.00           O
ATOM   3425  N   ARG A 211      79.153  68.298  86.441  1.00  0.00           N
ATOM   3427  CA  ARG A 211      80.263  67.528  85.911  1.00  0.00           C
ATOM   3429  CB  ARG A 211      81.563  68.368  85.831  1.00  0.00           C
ATOM   3432  CG  ARG A 211      81.743  68.958  84.431  1.00  0.00           C
ATOM   3435  CD  ARG A 211      82.683  68.148  83.531  1.00  0.00           C
ATOM   3438  NE  ARG A 211      84.103  68.358  83.981  1.00  0.00           N
ATOM   3440  CZ  ARG A 211      84.723  69.528  84.011  1.00  0.00           C
ATOM   3441  NH1 ARG A 211      84.233  70.638  83.491  1.00  0.00           N
ATOM   3444  NH2 ARG A 211      85.863  69.608  84.651  1.00  0.00           N
ATOM   3447  C   ARG A 211      80.573  66.238  86.611  1.00  0.00           C
ATOM   3448  O   ARG A 211      80.803  65.218  85.951  1.00  0.00           O
ATOM   3449  N   TYR A 212      80.583  66.258  87.951  1.00  0.00           N
ATOM   3451  CA  TYR A 212      80.813  65.078  88.751  1.00  0.00           C
ATOM   3453  CB  TYR A 212      80.973  65.458  90.251  1.00  0.00           C
ATOM   3456  CG  TYR A 212      81.013  64.218  91.111  1.00  0.00           C
ATOM   3457  CD1 TYR A 212      82.113  63.358  91.051  1.00  0.00           C
ATOM   3459  CE1 TYR A 212      82.093  62.138  91.741  1.00  0.00           C
ATOM   3461  CZ  TYR A 212      80.963  61.768  92.471  1.00  0.00           C
ATOM   3462  OH  TYR A 212      80.933  60.568  93.201  1.00  0.00           O
ATOM   3464  CD2 TYR A 212      79.863  63.818  91.811  1.00  0.00           C
ATOM   3466  CE2 TYR A 212      79.843  62.598  92.481  1.00  0.00           C
ATOM   3468  C   TYR A 212      79.733  64.048  88.561  1.00  0.00           C
ATOM   3469  O   TYR A 212      80.003  62.878  88.281  1.00  0.00           O
ATOM   3470  N   VAL A 213      78.473  64.488  88.671  1.00  0.00           N
ATOM   3472  CA  VAL A 213      77.353  63.608  88.491  1.00  0.00           C
ATOM   3474  CB  VAL A 213      76.073  64.228  89.041  1.00  0.00           C
ATOM   3476  CG1 VAL A 213      75.593  65.378  88.161  1.00  0.00           C
ATOM   3480  CG2 VAL A 213      74.993  63.158  89.171  1.00  0.00           C
ATOM   3484  C   VAL A 213      77.253  63.168  87.031  1.00  0.00           C
ATOM   3485  O   VAL A 213      76.893  62.038  86.741  1.00  0.00           O
ATOM   3486  N   GLU A 214      77.673  64.008  86.061  1.00  0.00           N
ATOM   3488  CA  GLU A 214      77.693  63.638  84.661  1.00  0.00           C
ATOM   3490  CB  GLU A 214      78.043  64.818  83.701  1.00  0.00           C
ATOM   3493  CG  GLU A 214      78.093  64.438  82.191  1.00  0.00           C
ATOM   3496  CD  GLU A 214      78.203  65.568  81.161  1.00  0.00           C
ATOM   3497  OE1 GLU A 214      78.883  66.598  81.331  1.00  0.00           O
ATOM   3498  OE2 GLU A 214      77.593  65.338  80.071  1.00  0.00           O
ATOM   3499  C   GLU A 214      78.533  62.438  84.321  1.00  0.00           C
ATOM   3500  O   GLU A 214      78.123  61.548  83.581  1.00  0.00           O
ATOM   3501  N   GLU A 215      79.763  62.378  84.871  1.00  0.00           N
ATOM   3503  CA  GLU A 215      80.673  61.308  84.551  1.00  0.00           C
ATOM   3505  CB  GLU A 215      82.153  61.758  84.661  1.00  0.00           C
ATOM   3508  CG  GLU A 215      82.663  62.288  86.021  1.00  0.00           C
ATOM   3511  CD  GLU A 215      84.123  62.698  85.891  1.00  0.00           C
ATOM   3512  OE1 GLU A 215      84.513  63.378  84.891  1.00  0.00           O
ATOM   3513  OE2 GLU A 215      84.913  62.288  86.771  1.00  0.00           O
ATOM   3514  C   GLU A 215      80.453  60.058  85.381  1.00  0.00           C
ATOM   3515  O   GLU A 215      80.603  58.938  84.881  1.00  0.00           O
ATOM   3516  N   SER A 216      80.093  60.218  86.671  1.00  0.00           N
ATOM   3518  CA  SER A 216      80.083  59.108  87.621  1.00  0.00           C
ATOM   3520  CB  SER A 216      80.383  59.618  89.051  1.00  0.00           C
ATOM   3523  OG  SER A 216      79.383  60.508  89.561  1.00  0.00           O
ATOM   3525  C   SER A 216      78.753  58.398  87.571  1.00  0.00           C
ATOM   3526  O   SER A 216      78.643  57.178  87.711  1.00  0.00           O
ATOM   3527  N   ILE A 217      77.723  59.198  87.281  1.00  0.00           N
ATOM   3529  CA  ILE A 217      76.353  58.778  87.201  1.00  0.00           C
ATOM   3531  CB  ILE A 217      75.523  59.478  88.281  1.00  0.00           C
ATOM   3533  CG2 ILE A 217      74.043  59.188  88.021  1.00  0.00           C
ATOM   3537  CG1 ILE A 217      75.993  59.038  89.691  1.00  0.00           C
ATOM   3540  CD  ILE A 217      75.133  59.588  90.841  1.00  0.00           C
ATOM   3544  C   ILE A 217      75.843  58.968  85.781  1.00  0.00           C
ATOM   3545  O   ILE A 217      75.533  57.978  85.131  1.00  0.00           O
ATOM   3546  N   TYR A 218      75.673  60.208  85.261  1.00  0.00           N
ATOM   3548  CA  TYR A 218      74.863  60.478  84.081  1.00  0.00           C
ATOM   3550  CB  TYR A 218      74.753  61.938  83.541  1.00  0.00           C
ATOM   3553  CG  TYR A 218      74.173  63.018  84.401  1.00  0.00           C
ATOM   3554  CD1 TYR A 218      73.713  62.858  85.721  1.00  0.00           C
ATOM   3556  CE1 TYR A 218      73.193  63.958  86.431  1.00  0.00           C
ATOM   3558  CZ  TYR A 218      73.223  65.238  85.861  1.00  0.00           C
ATOM   3559  OH  TYR A 218      72.933  66.368  86.651  1.00  0.00           O
ATOM   3561  CD2 TYR A 218      74.093  64.298  83.821  1.00  0.00           C
ATOM   3563  CE2 TYR A 218      73.653  65.398  84.551  1.00  0.00           C
ATOM   3565  C   TYR A 218      75.153  59.608  82.871  1.00  0.00           C
ATOM   3566  O   TYR A 218      74.353  58.768  82.451  1.00  0.00           O
ATOM   3567  N   ARG A 219      76.343  59.778  82.261  1.00  0.00           N
ATOM   3569  CA  ARG A 219      76.653  59.128  81.001  1.00  0.00           C
ATOM   3571  CB  ARG A 219      77.953  59.648  80.341  1.00  0.00           C
ATOM   3574  CG  ARG A 219      78.353  58.968  79.001  1.00  0.00           C
ATOM   3577  CD  ARG A 219      79.103  57.618  79.051  1.00  0.00           C
ATOM   3580  NE  ARG A 219      80.413  57.808  79.751  1.00  0.00           N
ATOM   3582  CZ  ARG A 219      81.153  56.778  80.131  1.00  0.00           C
ATOM   3583  NH1 ARG A 219      80.753  55.528  80.031  1.00  0.00           N
ATOM   3586  NH2 ARG A 219      82.403  56.958  80.511  1.00  0.00           N
ATOM   3589  C   ARG A 219      76.613  57.608  81.031  1.00  0.00           C
ATOM   3590  O   ARG A 219      76.013  57.048  80.111  1.00  0.00           O
ATOM   3591  N   PRO A 220      77.143  56.868  82.011  1.00  0.00           N
ATOM   3592  CD  PRO A 220      78.183  57.358  82.931  1.00  0.00           C
ATOM   3595  CA  PRO A 220      77.103  55.408  82.021  1.00  0.00           C
ATOM   3597  CB  PRO A 220      77.773  55.058  83.341  1.00  0.00           C
ATOM   3600  CG  PRO A 220      78.893  56.098  83.431  1.00  0.00           C
ATOM   3603  C   PRO A 220      75.753  54.738  81.911  1.00  0.00           C
ATOM   3604  O   PRO A 220      75.673  53.588  81.491  1.00  0.00           O
ATOM   3605  N   LEU A 221      74.683  55.408  82.341  1.00  0.00           N
ATOM   3607  CA  LEU A 221      73.343  54.868  82.321  1.00  0.00           C
ATOM   3609  CB  LEU A 221      72.583  55.448  83.531  1.00  0.00           C
ATOM   3612  CG  LEU A 221      72.703  54.778  84.901  1.00  0.00           C
ATOM   3614  CD1 LEU A 221      72.383  53.278  84.881  1.00  0.00           C
ATOM   3618  CD2 LEU A 221      74.073  55.078  85.491  1.00  0.00           C
ATOM   3622  C   LEU A 221      72.573  55.328  81.101  1.00  0.00           C
ATOM   3623  O   LEU A 221      71.423  54.968  80.931  1.00  0.00           O
ATOM   3624  N   GLY A 222      73.173  56.158  80.211  1.00  0.00           N
ATOM   3626  CA  GLY A 222      72.423  56.848  79.171  1.00  0.00           C
ATOM   3629  C   GLY A 222      71.643  58.018  79.701  1.00  0.00           C
ATOM   3630  O   GLY A 222      70.633  58.398  79.111  1.00  0.00           O
ATOM   3631  N   LEU A 223      72.073  58.648  80.821  1.00  0.00           N
ATOM   3633  CA  LEU A 223      71.293  59.698  81.451  1.00  0.00           C
ATOM   3635  CB  LEU A 223      71.413  59.818  83.011  1.00  0.00           C
ATOM   3638  CG  LEU A 223      71.273  58.528  83.871  1.00  0.00           C
ATOM   3640  CD1 LEU A 223      72.283  58.468  85.021  1.00  0.00           C
ATOM   3644  CD2 LEU A 223      69.943  58.278  84.571  1.00  0.00           C
ATOM   3648  C   LEU A 223      71.523  61.058  80.771  1.00  0.00           C
ATOM   3649  O   LEU A 223      71.903  62.038  81.391  1.00  0.00           O
ATOM   3650  N   THR A 224      71.303  61.138  79.441  1.00  0.00           N
ATOM   3652  CA  THR A 224      71.833  62.198  78.591  1.00  0.00           C
ATOM   3654  CB  THR A 224      72.023  61.778  77.131  1.00  0.00           C
ATOM   3656  OG1 THR A 224      70.853  61.248  76.531  1.00  0.00           O
ATOM   3658  CG2 THR A 224      73.053  60.638  77.101  1.00  0.00           C
ATOM   3662  C   THR A 224      71.023  63.468  78.631  1.00  0.00           C
ATOM   3663  O   THR A 224      71.513  64.538  78.281  1.00  0.00           O
ATOM   3664  N   HIS A 225      69.753  63.408  79.031  1.00  0.00           N
ATOM   3666  CA  HIS A 225      68.833  64.528  78.881  1.00  0.00           C
ATOM   3668  CB  HIS A 225      67.513  64.048  78.271  1.00  0.00           C
ATOM   3671  ND1 HIS A 225      67.763  65.148  76.071  1.00  0.00           N
ATOM   3672  CG  HIS A 225      67.533  63.988  76.781  1.00  0.00           C
ATOM   3673  CE1 HIS A 225      67.553  64.818  74.801  1.00  0.00           C
ATOM   3675  NE2 HIS A 225      67.203  63.518  74.681  1.00  0.00           N
ATOM   3677  CD2 HIS A 225      67.193  62.978  75.941  1.00  0.00           C
ATOM   3679  C   HIS A 225      68.573  65.278  80.161  1.00  0.00           C
ATOM   3680  O   HIS A 225      67.753  66.188  80.181  1.00  0.00           O
ATOM   3681  N   THR A 226      69.313  64.988  81.251  1.00  0.00           N
ATOM   3683  CA  THR A 226      69.283  65.808  82.461  1.00  0.00           C
ATOM   3685  CB  THR A 226      69.033  65.028  83.761  1.00  0.00           C
ATOM   3687  OG1 THR A 226      68.743  65.848  84.891  1.00  0.00           O
ATOM   3689  CG2 THR A 226      70.273  64.238  84.131  1.00  0.00           C
ATOM   3693  C   THR A 226      70.563  66.558  82.651  1.00  0.00           C
ATOM   3694  O   THR A 226      71.623  66.118  82.211  1.00  0.00           O
ATOM   3695  N   VAL A 227      70.443  67.708  83.331  1.00  0.00           N
ATOM   3697  CA  VAL A 227      71.313  68.848  83.321  1.00  0.00           C
ATOM   3699  CB  VAL A 227      71.683  69.458  81.951  1.00  0.00           C
ATOM   3701  CG1 VAL A 227      72.723  68.588  81.241  1.00  0.00           C
ATOM   3705  CG2 VAL A 227      70.423  69.668  81.081  1.00  0.00           C
ATOM   3709  C   VAL A 227      70.553  69.928  84.051  1.00  0.00           C
ATOM   3710  O   VAL A 227      69.333  69.888  84.171  1.00  0.00           O
ATOM   3711  N   PHE A 228      71.263  70.938  84.581  1.00  0.00           N
ATOM   3713  CA  PHE A 228      70.643  72.068  85.241  1.00  0.00           C
ATOM   3715  CB  PHE A 228      71.663  72.808  86.151  1.00  0.00           C
ATOM   3718  CG  PHE A 228      72.003  71.858  87.251  1.00  0.00           C
ATOM   3719  CD1 PHE A 228      73.053  70.948  87.121  1.00  0.00           C
ATOM   3721  CE1 PHE A 228      73.233  69.908  88.031  1.00  0.00           C
ATOM   3723  CZ  PHE A 228      72.343  69.758  89.091  1.00  0.00           C
ATOM   3725  CD2 PHE A 228      71.193  71.768  88.391  1.00  0.00           C
ATOM   3727  CE2 PHE A 228      71.323  70.708  89.291  1.00  0.00           C
ATOM   3729  C   PHE A 228      69.993  73.048  84.291  1.00  0.00           C
ATOM   3730  O   PHE A 228      69.093  73.818  84.651  1.00  0.00           O
ATOM   3731  N   ASN A 229      70.443  73.078  83.031  1.00  0.00           N
ATOM   3733  CA  ASN A 229      69.843  73.918  82.021  1.00  0.00           C
ATOM   3735  CB  ASN A 229      70.623  75.268  81.901  1.00  0.00           C
ATOM   3738  CG  ASN A 229      70.503  76.088  83.191  1.00  0.00           C
ATOM   3739  OD1 ASN A 229      69.633  76.938  83.401  1.00  0.00           O
ATOM   3740  ND2 ASN A 229      71.513  75.908  84.061  1.00  0.00           N
ATOM   3743  C   ASN A 229      69.923  73.198  80.691  1.00  0.00           C
ATOM   3744  O   ASN A 229      71.033  72.898  80.251  1.00  0.00           O
ATOM   3745  N   PRO A 230      68.863  72.858  79.971  1.00  0.00           N
ATOM   3746  CD  PRO A 230      67.563  72.508  80.541  1.00  0.00           C
ATOM   3749  CA  PRO A 230      68.963  72.448  78.581  1.00  0.00           C
ATOM   3751  CB  PRO A 230      67.543  72.048  78.211  1.00  0.00           C
ATOM   3754  CG  PRO A 230      67.013  71.488  79.531  1.00  0.00           C
ATOM   3757  C   PRO A 230      69.543  73.498  77.671  1.00  0.00           C
ATOM   3758  O   PRO A 230      68.873  74.448  77.251  1.00  0.00           O
ATOM   3759  N   LEU A 231      70.823  73.318  77.311  1.00  0.00           N
ATOM   3761  CA  LEU A 231      71.543  74.188  76.431  1.00  0.00           C
ATOM   3763  CB  LEU A 231      73.053  73.908  76.591  1.00  0.00           C
ATOM   3766  CG  LEU A 231      73.543  74.078  78.041  1.00  0.00           C
ATOM   3768  CD1 LEU A 231      75.073  73.978  78.081  1.00  0.00           C
ATOM   3772  CD2 LEU A 231      73.073  75.388  78.671  1.00  0.00           C
ATOM   3776  C   LEU A 231      71.193  73.958  75.001  1.00  0.00           C
ATOM   3777  O   LEU A 231      71.343  74.848  74.161  1.00  0.00           O
ATOM   3778  N   LEU A 232      70.723  72.758  74.661  1.00  0.00           N
ATOM   3780  CA  LEU A 232      70.563  72.388  73.281  1.00  0.00           C
ATOM   3782  CB  LEU A 232      70.463  70.858  73.131  1.00  0.00           C
ATOM   3785  CG  LEU A 232      71.723  70.128  73.631  1.00  0.00           C
ATOM   3787  CD1 LEU A 232      71.573  68.608  73.521  1.00  0.00           C
ATOM   3791  CD2 LEU A 232      72.973  70.598  72.871  1.00  0.00           C
ATOM   3795  C   LEU A 232      69.433  73.098  72.571  1.00  0.00           C
ATOM   3796  O   LEU A 232      68.263  73.028  72.921  1.00  0.00           O
ATOM   3797  N   LYS A 233      69.793  73.808  71.491  1.00  0.00           N
ATOM   3799  CA  LYS A 233      68.923  74.538  70.591  1.00  0.00           C
ATOM   3801  CB  LYS A 233      69.723  75.258  69.481  1.00  0.00           C
ATOM   3804  CG  LYS A 233      70.463  74.378  68.441  1.00  0.00           C
ATOM   3807  CD  LYS A 233      71.553  73.428  68.991  1.00  0.00           C
ATOM   3810  CE  LYS A 233      72.363  72.718  67.891  1.00  0.00           C
ATOM   3813  NZ  LYS A 233      73.403  71.838  68.461  1.00  0.00           N
ATOM   3817  C   LYS A 233      67.813  73.708  69.971  1.00  0.00           C
ATOM   3818  O   LYS A 233      66.743  74.228  69.671  1.00  0.00           O
ATOM   3819  N   GLY A 234      68.013  72.398  69.771  1.00  0.00           N
ATOM   3821  CA  GLY A 234      66.973  71.478  69.321  1.00  0.00           C
ATOM   3824  C   GLY A 234      66.063  70.978  70.411  1.00  0.00           C
ATOM   3825  O   GLY A 234      64.983  70.458  70.121  1.00  0.00           O
ATOM   3826  N   PHE A 235      66.473  71.098  71.691  1.00  0.00           N
ATOM   3828  CA  PHE A 235      65.723  70.558  72.821  1.00  0.00           C
ATOM   3830  CB  PHE A 235      66.583  69.588  73.671  1.00  0.00           C
ATOM   3833  CG  PHE A 235      66.903  68.388  72.831  1.00  0.00           C
ATOM   3834  CD1 PHE A 235      65.933  67.388  72.671  1.00  0.00           C
ATOM   3836  CE1 PHE A 235      66.193  66.238  71.911  1.00  0.00           C
ATOM   3838  CZ  PHE A 235      67.443  66.088  71.301  1.00  0.00           C
ATOM   3840  CD2 PHE A 235      68.143  68.218  72.191  1.00  0.00           C
ATOM   3842  CE2 PHE A 235      68.413  67.078  71.421  1.00  0.00           C
ATOM   3844  C   PHE A 235      65.113  71.648  73.701  1.00  0.00           C
ATOM   3845  O   PHE A 235      64.343  71.388  74.621  1.00  0.00           O
ATOM   3846  N   LYS A 236      65.353  72.928  73.371  1.00  0.00           N
ATOM   3848  CA  LYS A 236      64.573  74.028  73.911  1.00  0.00           C
ATOM   3850  CB  LYS A 236      65.193  75.428  73.681  1.00  0.00           C
ATOM   3853  CG  LYS A 236      65.613  75.818  72.261  1.00  0.00           C
ATOM   3856  CD  LYS A 236      66.013  77.298  72.191  1.00  0.00           C
ATOM   3859  CE  LYS A 236      66.613  77.788  70.861  1.00  0.00           C
ATOM   3862  NZ  LYS A 236      66.653  79.268  70.871  1.00  0.00           N
ATOM   3866  C   LYS A 236      63.063  74.008  73.661  1.00  0.00           C
ATOM   3867  O   LYS A 236      62.343  74.368  74.601  1.00  0.00           O
ATOM   3868  N   PRO A 237      62.483  73.608  72.511  1.00  0.00           N
ATOM   3869  CD  PRO A 237      63.173  73.318  71.251  1.00  0.00           C
ATOM   3872  CA  PRO A 237      61.043  73.538  72.331  1.00  0.00           C
ATOM   3874  CB  PRO A 237      60.863  73.418  70.791  1.00  0.00           C
ATOM   3877  CG  PRO A 237      62.203  73.868  70.221  1.00  0.00           C
ATOM   3880  C   PRO A 237      60.423  72.338  73.001  1.00  0.00           C
ATOM   3881  O   PRO A 237      59.223  72.108  72.811  1.00  0.00           O
ATOM   3882  N   GLN A 238      61.193  71.558  73.771  1.00  0.00           N
ATOM   3884  CA  GLN A 238      60.683  70.348  74.371  1.00  0.00           C
ATOM   3886  CB  GLN A 238      61.743  69.228  74.301  1.00  0.00           C
ATOM   3889  CG  GLN A 238      62.103  68.798  72.861  1.00  0.00           C
ATOM   3892  CD  GLN A 238      60.863  68.348  72.081  1.00  0.00           C
ATOM   3893  OE1 GLN A 238      60.183  67.388  72.441  1.00  0.00           O
ATOM   3894  NE2 GLN A 238      60.553  69.048  70.961  1.00  0.00           N
ATOM   3897  C   GLN A 238      60.273  70.588  75.811  1.00  0.00           C
ATOM   3898  O   GLN A 238      59.713  69.708  76.441  1.00  0.00           O
ATOM   3899  N   GLN A 239      60.513  71.798  76.361  1.00  0.00           N
ATOM   3901  CA  GLN A 239      60.033  72.158  77.691  1.00  0.00           C
ATOM   3903  CB  GLN A 239      60.553  73.518  78.191  1.00  0.00           C
ATOM   3906  CG  GLN A 239      62.023  73.458  78.601  1.00  0.00           C
ATOM   3909  CD  GLN A 239      62.363  72.348  79.601  1.00  0.00           C
ATOM   3910  OE1 GLN A 239      63.283  71.568  79.361  1.00  0.00           O
ATOM   3911  NE2 GLN A 239      61.683  72.298  80.761  1.00  0.00           N
ATOM   3914  C   GLN A 239      58.543  72.198  77.921  1.00  0.00           C
ATOM   3915  O   GLN A 239      57.763  72.658  77.081  1.00  0.00           O
ATOM   3916  N   ILE A 240      58.133  71.818  79.141  1.00  0.00           N
ATOM   3918  CA  ILE A 240      56.753  71.878  79.551  1.00  0.00           C
ATOM   3920  CB  ILE A 240      56.213  70.558  80.071  1.00  0.00           C
ATOM   3922  CG2 ILE A 240      54.703  70.638  80.381  1.00  0.00           C
ATOM   3926  CG1 ILE A 240      56.433  69.508  78.971  1.00  0.00           C
ATOM   3929  CD  ILE A 240      57.793  68.848  78.991  1.00  0.00           C
ATOM   3933  C   ILE A 240      56.513  73.018  80.491  1.00  0.00           C
ATOM   3934  O   ILE A 240      57.233  73.268  81.461  1.00  0.00           O
ATOM   3935  N   ALA A 241      55.433  73.738  80.191  1.00  0.00           N
ATOM   3937  CA  ALA A 241      54.863  74.778  81.001  1.00  0.00           C
ATOM   3939  CB  ALA A 241      54.523  75.998  80.131  1.00  0.00           C
ATOM   3943  C   ALA A 241      53.613  74.198  81.591  1.00  0.00           C
ATOM   3944  O   ALA A 241      52.873  73.448  80.961  1.00  0.00           O
ATOM   3945  N   ALA A 242      53.353  74.538  82.851  1.00  0.00           N
ATOM   3947  CA  ALA A 242      52.073  74.348  83.451  1.00  0.00           C
ATOM   3949  CB  ALA A 242      52.293  74.308  84.961  1.00  0.00           C
ATOM   3953  C   ALA A 242      51.133  75.488  83.061  1.00  0.00           C
ATOM   3954  O   ALA A 242      51.563  76.468  82.461  1.00  0.00           O
ATOM   3955  N   THR A 243      49.813  75.348  83.321  1.00  0.00           N
ATOM   3957  CA  THR A 243      48.743  76.298  83.031  1.00  0.00           C
ATOM   3959  CB  THR A 243      47.473  75.888  83.801  1.00  0.00           C
ATOM   3961  OG1 THR A 243      47.343  74.478  83.871  1.00  0.00           O
ATOM   3963  CG2 THR A 243      46.213  76.488  83.191  1.00  0.00           C
ATOM   3967  C   THR A 243      49.083  77.748  83.391  1.00  0.00           C
ATOM   3968  O   THR A 243      49.813  77.978  84.341  1.00  0.00           O
ATOM   3969  N   GLU A 244      48.513  78.798  82.741  1.00  0.00           N
ATOM   3971  CA  GLU A 244      48.783  80.188  83.151  1.00  0.00           C
ATOM   3973  CB  GLU A 244      47.923  81.208  82.361  1.00  0.00           C
ATOM   3976  CG  GLU A 244      48.453  81.638  80.971  1.00  0.00           C
ATOM   3979  CD  GLU A 244      47.423  82.508  80.261  1.00  0.00           C
ATOM   3980  OE1 GLU A 244      46.333  82.738  80.841  1.00  0.00           O
ATOM   3981  OE2 GLU A 244      47.733  82.958  79.131  1.00  0.00           O
ATOM   3982  C   GLU A 244      48.473  80.458  84.611  1.00  0.00           C
ATOM   3983  O   GLU A 244      49.233  81.068  85.361  1.00  0.00           O
ATOM   3984  N   LEU A 245      47.323  79.918  85.051  1.00  0.00           N
ATOM   3986  CA  LEU A 245      46.823  79.988  86.391  1.00  0.00           C
ATOM   3988  CB  LEU A 245      45.413  79.348  86.501  1.00  0.00           C
ATOM   3991  CG  LEU A 245      44.423  79.648  85.351  1.00  0.00           C
ATOM   3993  CD1 LEU A 245      43.073  79.028  85.681  1.00  0.00           C
ATOM   3997  CD2 LEU A 245      44.253  81.148  85.081  1.00  0.00           C
ATOM   4001  C   LEU A 245      47.693  79.228  87.361  1.00  0.00           C
ATOM   4002  O   LEU A 245      47.633  79.468  88.561  1.00  0.00           O
ATOM   4003  N   ASN A 246      48.503  78.278  86.881  1.00  0.00           N
ATOM   4005  CA  ASN A 246      49.203  77.338  87.721  1.00  0.00           C
ATOM   4007  CB  ASN A 246      48.473  75.958  87.761  1.00  0.00           C
ATOM   4010  CG  ASN A 246      47.073  76.088  88.361  1.00  0.00           C
ATOM   4011  OD1 ASN A 246      46.903  76.578  89.481  1.00  0.00           O
ATOM   4012  ND2 ASN A 246      46.023  75.618  87.641  1.00  0.00           N
ATOM   4015  C   ASN A 246      50.613  77.228  87.151  1.00  0.00           C
ATOM   4016  O   ASN A 246      51.063  76.168  86.761  1.00  0.00           O
ATOM   4017  N   GLY A 247      51.333  78.358  87.051  1.00  0.00           N
ATOM   4019  CA  GLY A 247      52.703  78.468  86.561  1.00  0.00           C
ATOM   4022  C   GLY A 247      53.633  79.088  87.571  1.00  0.00           C
ATOM   4023  O   GLY A 247      54.743  79.478  87.231  1.00  0.00           O
ATOM   4024  N   ASN A 248      53.203  79.248  88.841  1.00  0.00           N
ATOM   4026  CA  ASN A 248      54.003  79.878  89.871  1.00  0.00           C
ATOM   4028  CB  ASN A 248      53.353  81.198  90.401  1.00  0.00           C
ATOM   4031  CG  ASN A 248      53.513  82.368  89.431  1.00  0.00           C
ATOM   4032  OD1 ASN A 248      54.563  83.018  89.411  1.00  0.00           O
ATOM   4033  ND2 ASN A 248      52.443  82.808  88.741  1.00  0.00           N
ATOM   4036  C   ASN A 248      54.243  78.898  91.021  1.00  0.00           C
ATOM   4037  O   ASN A 248      53.293  78.358  91.591  1.00  0.00           O
ATOM   4038  N   THR A 249      55.533  78.698  91.371  1.00  0.00           N
ATOM   4040  CA  THR A 249      56.013  77.828  92.441  1.00  0.00           C
ATOM   4042  CB  THR A 249      56.873  76.658  91.951  1.00  0.00           C
ATOM   4044  OG1 THR A 249      56.123  75.738  91.171  1.00  0.00           O
ATOM   4046  CG2 THR A 249      57.433  75.838  93.121  1.00  0.00           C
ATOM   4050  C   THR A 249      56.893  78.668  93.341  1.00  0.00           C
ATOM   4051  O   THR A 249      57.923  79.148  92.891  1.00  0.00           O
ATOM   4052  N   ARG A 250      56.523  78.868  94.631  1.00  0.00           N
ATOM   4054  CA  ARG A 250      57.233  79.758  95.561  1.00  0.00           C
ATOM   4056  CB  ARG A 250      58.773  79.558  95.661  1.00  0.00           C
ATOM   4059  CG  ARG A 250      59.193  78.138  96.051  1.00  0.00           C
ATOM   4062  CD  ARG A 250      60.703  77.978  96.261  1.00  0.00           C
ATOM   4065  NE  ARG A 250      61.293  77.648  94.921  1.00  0.00           N
ATOM   4067  CZ  ARG A 250      62.353  76.888  94.721  1.00  0.00           C
ATOM   4068  NH1 ARG A 250      62.993  76.278  95.701  1.00  0.00           N
ATOM   4071  NH2 ARG A 250      62.743  76.678  93.481  1.00  0.00           N
ATOM   4074  C   ARG A 250      56.933  81.228  95.311  1.00  0.00           C
ATOM   4075  O   ARG A 250      57.833  82.058  95.361  1.00  0.00           O
ATOM   4076  N   ASP A 251      55.673  81.578  94.981  1.00  0.00           N
ATOM   4078  CA  ASP A 251      55.253  82.928  94.661  1.00  0.00           C
ATOM   4080  CB  ASP A 251      55.193  83.818  95.941  1.00  0.00           C
ATOM   4083  CG  ASP A 251      56.463  84.518  96.411  1.00  0.00           C
ATOM   4084  OD1 ASP A 251      56.763  84.368  97.621  1.00  0.00           O
ATOM   4085  OD2 ASP A 251      57.053  85.308  95.611  1.00  0.00           O
ATOM   4086  C   ASP A 251      55.913  83.568  93.441  1.00  0.00           C
ATOM   4087  O   ASP A 251      55.623  84.708  93.091  1.00  0.00           O
ATOM   4088  N   GLY A 252      56.763  82.808  92.721  1.00  0.00           N
ATOM   4090  CA  GLY A 252      57.513  83.208  91.551  1.00  0.00           C
ATOM   4093  C   GLY A 252      57.283  82.238  90.431  1.00  0.00           C
ATOM   4094  O   GLY A 252      56.793  81.128  90.641  1.00  0.00           O
ATOM   4095  N   VAL A 253      57.613  82.658  89.201  1.00  0.00           N
ATOM   4097  CA  VAL A 253      57.383  81.918  87.971  1.00  0.00           C
ATOM   4099  CB  VAL A 253      57.613  82.838  86.761  1.00  0.00           C
ATOM   4101  CG1 VAL A 253      57.333  82.128  85.411  1.00  0.00           C
ATOM   4105  CG2 VAL A 253      56.693  84.068  86.881  1.00  0.00           C
ATOM   4109  C   VAL A 253      58.233  80.658  87.971  1.00  0.00           C
ATOM   4110  O   VAL A 253      59.253  80.598  88.661  1.00  0.00           O
ATOM   4111  N   ILE A 254      57.883  79.588  87.231  1.00  0.00           N
ATOM   4113  CA  ILE A 254      58.883  78.558  86.951  1.00  0.00           C
ATOM   4115  CB  ILE A 254      58.343  77.378  86.141  1.00  0.00           C
ATOM   4117  CG2 ILE A 254      59.443  76.318  85.911  1.00  0.00           C
ATOM   4121  CG1 ILE A 254      57.073  76.778  86.791  1.00  0.00           C
ATOM   4124  CD  ILE A 254      57.283  76.238  88.211  1.00  0.00           C
ATOM   4128  C   ILE A 254      60.093  79.158  86.251  1.00  0.00           C
ATOM   4129  O   ILE A 254      59.973  79.888  85.271  1.00  0.00           O
ATOM   4130  N   HIS A 255      61.313  78.898  86.781  1.00  0.00           N
ATOM   4132  CA  HIS A 255      62.543  79.408  86.221  1.00  0.00           C
ATOM   4134  CB  HIS A 255      63.733  79.108  87.161  1.00  0.00           C
ATOM   4137  ND1 HIS A 255      65.803  78.718  85.931  1.00  0.00           N
ATOM   4138  CG  HIS A 255      65.053  79.598  86.661  1.00  0.00           C
ATOM   4139  CE1 HIS A 255      66.903  79.368  85.601  1.00  0.00           C
ATOM   4141  NE2 HIS A 255      66.923  80.608  86.151  1.00  0.00           N
ATOM   4143  CD2 HIS A 255      65.743  80.758  86.851  1.00  0.00           C
ATOM   4145  C   HIS A 255      62.753  78.938  84.781  1.00  0.00           C
ATOM   4146  O   HIS A 255      62.303  77.858  84.391  1.00  0.00           O
ATOM   4147  N   PHE A 256      63.383  79.748  83.911  1.00  0.00           N
ATOM   4149  CA  PHE A 256      63.533  79.368  82.521  1.00  0.00           C
ATOM   4151  CB  PHE A 256      63.463  80.538  81.501  1.00  0.00           C
ATOM   4154  CG  PHE A 256      62.093  81.168  81.501  1.00  0.00           C
ATOM   4155  CD1 PHE A 256      61.783  82.228  82.371  1.00  0.00           C
ATOM   4157  CE1 PHE A 256      60.533  82.848  82.351  1.00  0.00           C
ATOM   4159  CZ  PHE A 256      59.573  82.408  81.441  1.00  0.00           C
ATOM   4161  CD2 PHE A 256      61.113  80.748  80.591  1.00  0.00           C
ATOM   4163  CE2 PHE A 256      59.863  81.368  80.551  1.00  0.00           C
ATOM   4165  C   PHE A 256      64.873  78.648  82.331  1.00  0.00           C
ATOM   4166  O   PHE A 256      65.913  79.288  82.451  1.00  0.00           O
ATOM   4167  N   PRO A 257      64.953  77.378  81.961  1.00  0.00           N
ATOM   4168  CD  PRO A 257      63.803  76.478  81.771  1.00  0.00           C
ATOM   4171  CA  PRO A 257      66.203  76.638  82.081  1.00  0.00           C
ATOM   4173  CB  PRO A 257      65.683  75.238  82.421  1.00  0.00           C
ATOM   4176  CG  PRO A 257      64.423  75.108  81.581  1.00  0.00           C
ATOM   4179  C   PRO A 257      66.883  76.688  80.731  1.00  0.00           C
ATOM   4180  O   PRO A 257      67.973  76.178  80.531  1.00  0.00           O
ATOM   4181  N   ASN A 258      66.213  77.328  79.761  1.00  0.00           N
ATOM   4183  CA  ASN A 258      66.713  77.568  78.431  1.00  0.00           C
ATOM   4185  CB  ASN A 258      65.553  77.988  77.491  1.00  0.00           C
ATOM   4188  CG  ASN A 258      64.643  76.818  77.161  1.00  0.00           C
ATOM   4189  OD1 ASN A 258      63.413  76.928  77.231  1.00  0.00           O
ATOM   4190  ND2 ASN A 258      65.263  75.658  76.871  1.00  0.00           N
ATOM   4193  C   ASN A 258      67.683  78.708  78.391  1.00  0.00           C
ATOM   4194  O   ASN A 258      68.393  78.908  77.401  1.00  0.00           O
ATOM   4195  N   ILE A 259      67.743  79.498  79.461  1.00  0.00           N
ATOM   4197  CA  ILE A 259      68.783  80.458  79.681  1.00  0.00           C
ATOM   4199  CB  ILE A 259      68.243  81.848  79.991  1.00  0.00           C
ATOM   4201  CG2 ILE A 259      67.563  82.358  78.701  1.00  0.00           C
ATOM   4205  CG1 ILE A 259      67.243  81.898  81.181  1.00  0.00           C
ATOM   4208  CD  ILE A 259      66.783  83.318  81.511  1.00  0.00           C
ATOM   4212  C   ILE A 259      69.633  79.848  80.771  1.00  0.00           C
ATOM   4213  O   ILE A 259      69.213  79.708  81.911  1.00  0.00           O
ATOM   4214  N   ARG A 260      70.863  79.438  80.421  1.00  0.00           N
ATOM   4216  CA  ARG A 260      71.773  78.878  81.401  1.00  0.00           C
ATOM   4218  CB  ARG A 260      73.093  78.318  80.791  1.00  0.00           C
ATOM   4221  CG  ARG A 260      73.963  77.578  81.831  1.00  0.00           C
ATOM   4224  CD  ARG A 260      75.223  76.848  81.321  1.00  0.00           C
ATOM   4227  NE  ARG A 260      76.203  77.858  80.831  1.00  0.00           N
ATOM   4229  CZ  ARG A 260      77.253  77.538  80.081  1.00  0.00           C
ATOM   4230  NH1 ARG A 260      77.453  76.348  79.561  1.00  0.00           N
ATOM   4233  NH2 ARG A 260      78.143  78.458  79.821  1.00  0.00           N
ATOM   4236  C   ARG A 260      72.083  79.898  82.461  1.00  0.00           C
ATOM   4237  O   ARG A 260      72.603  80.978  82.161  1.00  0.00           O
ATOM   4238  N   THR A 261      71.703  79.608  83.731  1.00  0.00           N
ATOM   4240  CA  THR A 261      72.223  80.368  84.861  1.00  0.00           C
ATOM   4242  CB  THR A 261      71.533  80.108  86.221  1.00  0.00           C
ATOM   4244  OG1 THR A 261      72.093  80.888  87.281  1.00  0.00           O
ATOM   4246  CG2 THR A 261      71.653  78.638  86.631  1.00  0.00           C
ATOM   4250  C   THR A 261      73.723  80.188  84.961  1.00  0.00           C
ATOM   4251  O   THR A 261      74.243  79.078  85.011  1.00  0.00           O
ATOM   4252  N   SER A 262      74.423  81.318  84.971  1.00  0.00           N
ATOM   4254  CA  SER A 262      75.853  81.408  84.881  1.00  0.00           C
ATOM   4256  CB  SER A 262      76.573  80.578  83.751  1.00  0.00           C
ATOM   4259  OG  SER A 262      76.023  80.718  82.431  1.00  0.00           O
ATOM   4261  C   SER A 262      76.173  82.878  84.821  1.00  0.00           C
ATOM   4262  O   SER A 262      75.353  83.688  84.381  1.00  0.00           O
ATOM   4263  N   THR A 263      77.313  83.288  85.411  1.00  0.00           N
ATOM   4265  CA  THR A 263      77.683  84.678  85.661  1.00  0.00           C
ATOM   4267  CB  THR A 263      78.233  84.868  87.071  1.00  0.00           C
ATOM   4269  OG1 THR A 263      78.403  86.238  87.411  1.00  0.00           O
ATOM   4271  CG2 THR A 263      79.573  84.158  87.291  1.00  0.00           C
ATOM   4275  C   THR A 263      78.653  85.178  84.601  1.00  0.00           C
ATOM   4276  O   THR A 263      79.523  84.428  84.191  1.00  0.00           O
ATOM   4277  N   LEU A 264      78.503  86.438  84.101  1.00  0.00           N
ATOM   4279  CA  LEU A 264      79.253  86.948  82.951  1.00  0.00           C
ATOM   4281  CB  LEU A 264      78.353  87.538  81.831  1.00  0.00           C
ATOM   4284  CG  LEU A 264      77.593  86.488  80.971  1.00  0.00           C
ATOM   4286  CD1 LEU A 264      76.373  85.888  81.691  1.00  0.00           C
ATOM   4290  CD2 LEU A 264      77.113  87.098  79.631  1.00  0.00           C
ATOM   4294  C   LEU A 264      80.323  87.978  83.341  1.00  0.00           C
ATOM   4295  O   LEU A 264      80.063  89.088  83.821  1.00  0.00           O
ATOM   4296  N   TRP A 265      81.593  87.578  83.151  1.00  0.00           N
ATOM   4298  CA  TRP A 265      82.813  88.278  83.511  1.00  0.00           C
ATOM   4300  CB  TRP A 265      83.443  87.688  84.801  1.00  0.00           C
ATOM   4303  CG  TRP A 265      82.603  87.728  86.041  1.00  0.00           C
ATOM   4304  CD1 TRP A 265      81.463  87.028  86.271  1.00  0.00           C
ATOM   4306  NE1 TRP A 265      81.033  87.248  87.541  1.00  0.00           N
ATOM   4308  CE2 TRP A 265      81.893  88.058  88.191  1.00  0.00           C
ATOM   4309  CD2 TRP A 265      82.913  88.398  87.271  1.00  0.00           C
ATOM   4310  CE3 TRP A 265      83.953  89.228  87.671  1.00  0.00           C
ATOM   4312  CZ3 TRP A 265      83.963  89.668  88.991  1.00  0.00           C
ATOM   4314  CZ2 TRP A 265      81.893  88.508  89.491  1.00  0.00           C
ATOM   4316  CH2 TRP A 265      82.983  89.278  89.891  1.00  0.00           C
ATOM   4318  C   TRP A 265      83.833  88.098  82.391  1.00  0.00           C
ATOM   4319  O   TRP A 265      83.713  87.198  81.561  1.00  0.00           O
ATOM   4320  N   GLY A 266      84.883  88.948  82.311  1.00  0.00           N
ATOM   4322  CA  GLY A 266      85.963  88.688  81.351  1.00  0.00           C
ATOM   4325  C   GLY A 266      87.013  87.768  81.921  1.00  0.00           C
ATOM   4326  O   GLY A 266      87.023  87.508  83.131  1.00  0.00           O
ATOM   4327  N   GLN A 267      87.983  87.318  81.111  1.00  0.00           N
ATOM   4329  CA  GLN A 267      89.183  86.678  81.621  1.00  0.00           C
ATOM   4331  CB  GLN A 267      89.133  85.138  81.821  1.00  0.00           C
ATOM   4334  CG  GLN A 267      88.443  84.678  83.121  1.00  0.00           C
ATOM   4337  CD  GLN A 267      88.423  83.158  83.261  1.00  0.00           C
ATOM   4338  OE1 GLN A 267      89.233  82.438  82.681  1.00  0.00           O
ATOM   4339  NE2 GLN A 267      87.463  82.638  84.061  1.00  0.00           N
ATOM   4342  C   GLN A 267      90.393  87.108  80.831  1.00  0.00           C
ATOM   4343  O   GLN A 267      90.393  87.238  79.611  1.00  0.00           O
ATOM   4344  N   VAL A 268      91.493  87.338  81.561  1.00  0.00           N
ATOM   4346  CA  VAL A 268      92.793  87.688  81.031  1.00  0.00           C
ATOM   4348  CB  VAL A 268      93.653  88.298  82.141  1.00  0.00           C
ATOM   4350  CG1 VAL A 268      93.103  89.688  82.501  1.00  0.00           C
ATOM   4354  CG2 VAL A 268      93.723  87.378  83.371  1.00  0.00           C
ATOM   4358  C   VAL A 268      93.533  86.498  80.471  1.00  0.00           C
ATOM   4359  O   VAL A 268      94.483  86.638  79.701  1.00  0.00           O
ATOM   4360  N   HIS A 269      93.083  85.278  80.851  1.00  0.00           N
ATOM   4362  CA  HIS A 269      93.623  83.998  80.481  1.00  0.00           C
ATOM   4364  CB  HIS A 269      93.003  82.858  81.351  1.00  0.00           C
ATOM   4367  ND1 HIS A 269      93.183  82.288  83.771  1.00  0.00           N
ATOM   4368  CG  HIS A 269      93.803  82.538  82.561  1.00  0.00           C
ATOM   4369  CE1 HIS A 269      94.173  82.008  84.601  1.00  0.00           C
ATOM   4371  NE2 HIS A 269      95.383  82.038  83.981  1.00  0.00           N
ATOM   4373  CD2 HIS A 269      95.153  82.368  82.671  1.00  0.00           C
ATOM   4375  C   HIS A 269      93.353  83.588  79.071  1.00  0.00           C
ATOM   4376  O   HIS A 269      93.933  82.588  78.631  1.00  0.00           O
ATOM   4377  N   ASP A 270      92.393  84.258  78.391  1.00  0.00           N
ATOM   4379  CA  ASP A 270      91.943  83.958  77.051  1.00  0.00           C
ATOM   4381  CB  ASP A 270      93.093  83.828  76.001  1.00  0.00           C
ATOM   4384  CG  ASP A 270      93.803  85.128  75.681  1.00  0.00           C
ATOM   4385  OD1 ASP A 270      93.853  86.078  76.501  1.00  0.00           O
ATOM   4386  OD2 ASP A 270      94.383  85.168  74.571  1.00  0.00           O
ATOM   4387  C   ASP A 270      91.013  82.748  77.061  1.00  0.00           C
ATOM   4388  O   ASP A 270      89.833  82.828  76.701  1.00  0.00           O
ATOM   4389  N   GLU A 271      91.543  81.598  77.511  1.00  0.00           N
ATOM   4391  CA  GLU A 271      90.883  80.328  77.401  1.00  0.00           C
ATOM   4393  CB  GLU A 271      90.973  79.818  75.941  1.00  0.00           C
ATOM   4396  CG  GLU A 271      89.743  78.988  75.491  1.00  0.00           C
ATOM   4399  CD  GLU A 271      90.123  77.868  74.531  1.00  0.00           C
ATOM   4400  OE1 GLU A 271      91.213  77.928  73.921  1.00  0.00           O
ATOM   4401  OE2 GLU A 271      89.303  76.908  74.441  1.00  0.00           O
ATOM   4402  C   GLU A 271      91.503  79.268  78.331  1.00  0.00           C
ATOM   4403  O   GLU A 271      92.543  79.458  78.971  1.00  0.00           O
ATOM   4404  N   LYS A 272      90.793  78.118  78.381  1.00  0.00           N
ATOM   4406  CA  LYS A 272      91.093  76.838  78.991  1.00  0.00           C
ATOM   4408  CB  LYS A 272      92.573  76.458  79.251  1.00  0.00           C
ATOM   4411  CG  LYS A 272      92.763  74.928  79.381  1.00  0.00           C
ATOM   4414  CD  LYS A 272      94.043  74.368  78.721  1.00  0.00           C
ATOM   4417  CE  LYS A 272      95.353  74.868  79.341  1.00  0.00           C
ATOM   4420  NZ  LYS A 272      96.513  74.298  78.641  1.00  0.00           N
ATOM   4424  C   LYS A 272      90.163  76.588  80.171  1.00  0.00           C
ATOM   4425  O   LYS A 272      90.403  75.788  81.081  1.00  0.00           O
ATOM   4426  N   ALA A 273      89.003  77.238  80.181  1.00  0.00           N
ATOM   4428  CA  ALA A 273      87.923  76.808  81.011  1.00  0.00           C
ATOM   4430  CB  ALA A 273      87.893  77.558  82.351  1.00  0.00           C
ATOM   4434  C   ALA A 273      86.623  77.038  80.291  1.00  0.00           C
ATOM   4435  O   ALA A 273      86.393  78.058  79.641  1.00  0.00           O
ATOM   4436  N   PHE A 274      85.703  76.068  80.461  1.00  0.00           N
ATOM   4438  CA  PHE A 274      84.313  76.398  80.591  1.00  0.00           C
ATOM   4440  CB  PHE A 274      83.353  75.648  79.631  1.00  0.00           C
ATOM   4443  CG  PHE A 274      83.723  74.218  79.271  1.00  0.00           C
ATOM   4444  CD1 PHE A 274      83.963  73.238  80.241  1.00  0.00           C
ATOM   4446  CE1 PHE A 274      84.173  71.908  79.901  1.00  0.00           C
ATOM   4448  CZ  PHE A 274      84.093  71.508  78.561  1.00  0.00           C
ATOM   4450  CD2 PHE A 274      83.663  73.808  77.921  1.00  0.00           C
ATOM   4452  CE2 PHE A 274      83.833  72.468  77.571  1.00  0.00           C
ATOM   4454  C   PHE A 274      83.963  76.288  82.061  1.00  0.00           C
ATOM   4455  O   PHE A 274      83.953  75.218  82.661  1.00  0.00           O
ATOM   4456  N   TYR A 275      83.723  77.438  82.701  1.00  0.00           N
ATOM   4458  CA  TYR A 275      83.303  77.438  84.081  1.00  0.00           C
ATOM   4460  CB  TYR A 275      84.393  76.948  85.111  1.00  0.00           C
ATOM   4463  CG  TYR A 275      83.793  76.258  86.321  1.00  0.00           C
ATOM   4464  CD1 TYR A 275      82.433  76.398  86.681  1.00  0.00           C
ATOM   4466  CE1 TYR A 275      81.913  75.698  87.771  1.00  0.00           C
ATOM   4468  CZ  TYR A 275      82.743  74.938  88.591  1.00  0.00           C
ATOM   4469  OH  TYR A 275      82.143  74.268  89.671  1.00  0.00           O
ATOM   4471  CD2 TYR A 275      84.593  75.408  87.101  1.00  0.00           C
ATOM   4473  CE2 TYR A 275      84.093  74.788  88.261  1.00  0.00           C
ATOM   4475  C   TYR A 275      82.853  78.848  84.401  1.00  0.00           C
ATOM   4476  O   TYR A 275      83.383  79.548  85.271  1.00  0.00           O
ATOM   4477  N   SER A 276      81.803  79.338  83.721  1.00  0.00           N
ATOM   4479  CA  SER A 276      81.033  80.448  84.241  1.00  0.00           C
ATOM   4481  CB  SER A 276      80.373  81.328  83.151  1.00  0.00           C
ATOM   4484  OG  SER A 276      79.703  80.518  82.181  1.00  0.00           O
ATOM   4486  C   SER A 276      80.003  79.818  85.131  1.00  0.00           C
ATOM   4487  O   SER A 276      79.093  79.128  84.681  1.00  0.00           O
ATOM   4488  N   MET A 277      80.153  79.958  86.461  1.00  0.00           N
ATOM   4490  CA  MET A 277      79.243  79.248  87.311  1.00  0.00           C
ATOM   4492  CB  MET A 277      79.793  78.608  88.601  1.00  0.00           C
ATOM   4495  CG  MET A 277      80.833  79.388  89.401  1.00  0.00           C
ATOM   4498  SD  MET A 277      81.513  78.438  90.801  1.00  0.00           S
ATOM   4499  CE  MET A 277      80.493  76.928  90.921  1.00  0.00           C
ATOM   4503  C   MET A 277      77.953  79.958  87.521  1.00  0.00           C
ATOM   4504  O   MET A 277      77.853  81.178  87.571  1.00  0.00           O
ATOM   4505  N   GLY A 278      76.913  79.128  87.571  1.00  0.00           N
ATOM   4507  CA  GLY A 278      75.593  79.488  88.001  1.00  0.00           C
ATOM   4510  C   GLY A 278      75.193  78.518  89.041  1.00  0.00           C
ATOM   4511  O   GLY A 278      75.913  77.568  89.371  1.00  0.00           O
ATOM   4512  N   GLY A 279      74.003  78.718  89.601  1.00  0.00           N
ATOM   4514  CA  GLY A 279      73.453  77.808  90.581  1.00  0.00           C
ATOM   4517  C   GLY A 279      73.043  76.518  89.941  1.00  0.00           C
ATOM   4518  O   GLY A 279      72.203  76.468  89.051  1.00  0.00           O
ATOM   4519  N   VAL A 280      73.643  75.428  90.431  1.00  0.00           N
ATOM   4521  CA  VAL A 280      73.243  74.078  90.121  1.00  0.00           C
ATOM   4523  CB  VAL A 280      74.353  73.258  89.451  1.00  0.00           C
ATOM   4525  CG1 VAL A 280      74.633  73.868  88.061  1.00  0.00           C
ATOM   4529  CG2 VAL A 280      75.683  73.238  90.221  1.00  0.00           C
ATOM   4533  C   VAL A 280      72.643  73.478  91.391  1.00  0.00           C
ATOM   4534  O   VAL A 280      73.203  72.618  92.071  1.00  0.00           O
ATOM   4535  N   SER A 281      71.473  74.008  91.811  1.00  0.00           N
ATOM   4537  CA  SER A 281      70.783  73.698  93.061  1.00  0.00           C
ATOM   4539  CB  SER A 281      69.403  74.398  93.221  1.00  0.00           C
ATOM   4542  OG  SER A 281      69.543  75.748  93.651  1.00  0.00           O
ATOM   4544  C   SER A 281      70.483  72.238  93.251  1.00  0.00           C
ATOM   4545  O   SER A 281      69.693  71.668  92.511  1.00  0.00           O
ATOM   4546  N   GLY A 282      71.023  71.598  94.311  1.00  0.00           N
ATOM   4548  CA  GLY A 282      70.773  70.168  94.571  1.00  0.00           C
ATOM   4551  C   GLY A 282      69.393  69.878  95.051  1.00  0.00           C
ATOM   4552  O   GLY A 282      69.033  68.748  95.361  1.00  0.00           O
ATOM   4553  N   HIS A 283      68.603  70.938  95.161  1.00  0.00           N
ATOM   4555  CA  HIS A 283      67.293  70.918  95.721  1.00  0.00           C
ATOM   4557  CB  HIS A 283      67.283  71.978  96.821  1.00  0.00           C
ATOM   4560  ND1 HIS A 283      68.253  74.198  96.291  1.00  0.00           N
ATOM   4561  CG  HIS A 283      67.123  73.418  96.461  1.00  0.00           C
ATOM   4562  CE1 HIS A 283      67.813  75.438  96.211  1.00  0.00           C
ATOM   4564  NE2 HIS A 283      66.463  75.498  96.341  1.00  0.00           N
ATOM   4566  CD2 HIS A 283      66.023  74.208  96.511  1.00  0.00           C
ATOM   4568  C   HIS A 283      66.163  71.268  94.811  1.00  0.00           C
ATOM   4569  O   HIS A 283      65.023  71.148  95.261  1.00  0.00           O
ATOM   4570  N   ALA A 284      66.463  71.748  93.591  1.00  0.00           N
ATOM   4572  CA  ALA A 284      65.563  72.518  92.761  1.00  0.00           C
ATOM   4574  CB  ALA A 284      64.823  73.658  93.501  1.00  0.00           C
ATOM   4578  C   ALA A 284      66.333  73.078  91.591  1.00  0.00           C
ATOM   4579  O   ALA A 284      66.313  74.278  91.341  1.00  0.00           O
ATOM   4580  N   GLY A 285      67.113  72.218  90.901  1.00  0.00           N
ATOM   4582  CA  GLY A 285      67.833  72.678  89.721  1.00  0.00           C
ATOM   4585  C   GLY A 285      67.803  71.798  88.501  1.00  0.00           C
ATOM   4586  O   GLY A 285      68.223  72.258  87.451  1.00  0.00           O
ATOM   4587  N   LEU A 286      67.363  70.518  88.581  1.00  0.00           N
ATOM   4589  CA  LEU A 286      67.463  69.618  87.431  1.00  0.00           C
ATOM   4591  CB  LEU A 286      67.843  68.168  87.841  1.00  0.00           C
ATOM   4594  CG  LEU A 286      69.323  67.948  88.151  1.00  0.00           C
ATOM   4596  CD1 LEU A 286      69.573  66.468  88.441  1.00  0.00           C
ATOM   4600  CD2 LEU A 286      70.233  68.358  86.981  1.00  0.00           C
ATOM   4604  C   LEU A 286      66.233  69.578  86.551  1.00  0.00           C
ATOM   4605  O   LEU A 286      65.143  70.018  86.911  1.00  0.00           O
ATOM   4606  N   PHE A 287      66.423  69.018  85.341  1.00  0.00           N
ATOM   4608  CA  PHE A 287      65.463  68.978  84.261  1.00  0.00           C
ATOM   4610  CB  PHE A 287      65.823  70.168  83.311  1.00  0.00           C
ATOM   4613  CG  PHE A 287      65.453  71.478  83.961  1.00  0.00           C
ATOM   4614  CD1 PHE A 287      64.153  71.978  83.771  1.00  0.00           C
ATOM   4616  CE1 PHE A 287      63.733  73.128  84.451  1.00  0.00           C
ATOM   4618  CZ  PHE A 287      64.583  73.758  85.361  1.00  0.00           C
ATOM   4620  CD2 PHE A 287      66.343  72.188  84.781  1.00  0.00           C
ATOM   4622  CE2 PHE A 287      65.903  73.308  85.501  1.00  0.00           C
ATOM   4624  C   PHE A 287      65.583  67.608  83.561  1.00  0.00           C
ATOM   4625  O   PHE A 287      66.703  67.168  83.381  1.00  0.00           O
ATOM   4626  N   SER A 288      64.503  66.868  83.191  1.00  0.00           N
ATOM   4628  CA  SER A 288      64.603  65.578  82.461  1.00  0.00           C
ATOM   4630  CB  SER A 288      65.163  64.368  83.281  1.00  0.00           C
ATOM   4633  OG  SER A 288      64.253  63.688  84.151  1.00  0.00           O
ATOM   4635  C   SER A 288      63.293  65.138  81.791  1.00  0.00           C
ATOM   4636  O   SER A 288      62.283  65.818  81.931  1.00  0.00           O
ATOM   4637  N   ASN A 289      63.293  64.028  80.991  1.00  0.00           N
ATOM   4639  CA  ASN A 289      62.123  63.508  80.271  1.00  0.00           C
ATOM   4641  CB  ASN A 289      62.453  63.058  78.821  1.00  0.00           C
ATOM   4644  CG  ASN A 289      63.293  64.088  78.091  1.00  0.00           C
ATOM   4645  OD1 ASN A 289      63.043  65.288  78.101  1.00  0.00           O
ATOM   4646  ND2 ASN A 289      64.343  63.608  77.401  1.00  0.00           N
ATOM   4649  C   ASN A 289      61.513  62.278  80.951  1.00  0.00           C
ATOM   4650  O   ASN A 289      61.833  61.988  82.091  1.00  0.00           O
ATOM   4651  N   THR A 290      60.633  61.478  80.301  1.00  0.00           N
ATOM   4653  CA  THR A 290      59.953  60.328  80.921  1.00  0.00           C
ATOM   4655  CB  THR A 290      58.713  59.858  80.161  1.00  0.00           C
ATOM   4657  OG1 THR A 290      57.663  60.778  80.311  1.00  0.00           O
ATOM   4659  CG2 THR A 290      58.123  58.488  80.621  1.00  0.00           C
ATOM   4663  C   THR A 290      60.773  59.098  80.901  1.00  0.00           C
ATOM   4664  O   THR A 290      61.043  58.468  81.921  1.00  0.00           O
ATOM   4665  N   GLY A 291      61.163  58.678  79.681  1.00  0.00           N
ATOM   4667  CA  GLY A 291      61.853  57.418  79.461  1.00  0.00           C
ATOM   4670  C   GLY A 291      63.163  57.478  80.121  1.00  0.00           C
ATOM   4671  O   GLY A 291      63.693  56.458  80.551  1.00  0.00           O
ATOM   4672  N   ASP A 292      63.663  58.718  80.231  1.00  0.00           N
ATOM   4674  CA  ASP A 292      64.723  59.148  81.061  1.00  0.00           C
ATOM   4676  CB  ASP A 292      64.763  60.678  81.071  1.00  0.00           C
ATOM   4679  CG  ASP A 292      65.233  61.338  79.791  1.00  0.00           C
ATOM   4680  OD1 ASP A 292      65.283  60.748  78.691  1.00  0.00           O
ATOM   4681  OD2 ASP A 292      65.453  62.568  79.921  1.00  0.00           O
ATOM   4682  C   ASP A 292      64.783  58.588  82.501  1.00  0.00           C
ATOM   4683  O   ASP A 292      65.583  57.718  82.841  1.00  0.00           O
ATOM   4684  N   ILE A 293      63.933  59.088  83.401  1.00  0.00           N
ATOM   4686  CA  ILE A 293      63.953  58.978  84.871  1.00  0.00           C
ATOM   4688  CB  ILE A 293      62.553  59.428  85.251  1.00  0.00           C
ATOM   4690  CG2 ILE A 293      62.043  59.098  86.651  1.00  0.00           C
ATOM   4694  CG1 ILE A 293      62.113  60.828  84.851  1.00  0.00           C
ATOM   4697  CD  ILE A 293      60.623  60.728  84.491  1.00  0.00           C
ATOM   4701  C   ILE A 293      64.133  57.548  85.371  1.00  0.00           C
ATOM   4702  O   ILE A 293      64.733  57.188  86.391  1.00  0.00           O
ATOM   4703  N   ALA A 294      63.563  56.708  84.521  1.00  0.00           N
ATOM   4705  CA  ALA A 294      63.343  55.328  84.491  1.00  0.00           C
ATOM   4707  CB  ALA A 294      62.853  55.098  83.071  1.00  0.00           C
ATOM   4711  C   ALA A 294      64.453  54.428  84.901  1.00  0.00           C
ATOM   4712  O   ALA A 294      64.243  53.578  85.771  1.00  0.00           O
ATOM   4713  N   VAL A 295      65.653  54.598  84.321  1.00  0.00           N
ATOM   4715  CA  VAL A 295      66.803  53.808  84.681  1.00  0.00           C
ATOM   4717  CB  VAL A 295      67.983  54.048  83.771  1.00  0.00           C
ATOM   4719  CG1 VAL A 295      68.913  55.198  84.181  1.00  0.00           C
ATOM   4723  CG2 VAL A 295      68.793  52.778  83.561  1.00  0.00           C
ATOM   4727  C   VAL A 295      67.213  54.048  86.101  1.00  0.00           C
ATOM   4728  O   VAL A 295      67.593  53.138  86.811  1.00  0.00           O
ATOM   4729  N   LEU A 296      67.163  55.298  86.581  1.00  0.00           N
ATOM   4731  CA  LEU A 296      67.763  55.678  87.821  1.00  0.00           C
ATOM   4733  CB  LEU A 296      67.713  57.228  87.841  1.00  0.00           C
ATOM   4736  CG  LEU A 296      68.543  57.938  88.921  1.00  0.00           C
ATOM   4738  CD1 LEU A 296      67.633  58.938  89.641  1.00  0.00           C
ATOM   4742  CD2 LEU A 296      69.293  57.028  89.901  1.00  0.00           C
ATOM   4746  C   LEU A 296      66.993  55.028  88.971  1.00  0.00           C
ATOM   4747  O   LEU A 296      67.513  54.408  89.901  1.00  0.00           O
ATOM   4748  N   MET A 297      65.683  55.118  88.811  1.00  0.00           N
ATOM   4750  CA  MET A 297      64.683  54.458  89.571  1.00  0.00           C
ATOM   4752  CB  MET A 297      63.413  55.158  89.101  1.00  0.00           C
ATOM   4755  CG  MET A 297      63.363  56.648  89.491  1.00  0.00           C
ATOM   4758  SD  MET A 297      63.153  56.928  91.251  1.00  0.00           S
ATOM   4759  CE  MET A 297      61.773  55.798  91.601  1.00  0.00           C
ATOM   4763  C   MET A 297      64.593  52.918  89.471  1.00  0.00           C
ATOM   4764  O   MET A 297      64.423  52.218  90.471  1.00  0.00           O
ATOM   4765  N   GLN A 298      64.753  52.328  88.261  1.00  0.00           N
ATOM   4767  CA  GLN A 298      65.023  50.908  88.081  1.00  0.00           C
ATOM   4769  CB  GLN A 298      64.933  50.508  86.571  1.00  0.00           C
ATOM   4772  CG  GLN A 298      65.473  49.108  86.131  1.00  0.00           C
ATOM   4775  CD  GLN A 298      64.613  47.858  86.331  1.00  0.00           C
ATOM   4776  OE1 GLN A 298      64.573  47.158  87.341  1.00  0.00           O
ATOM   4777  NE2 GLN A 298      63.923  47.468  85.221  1.00  0.00           N
ATOM   4780  C   GLN A 298      66.323  50.428  88.721  1.00  0.00           C
ATOM   4781  O   GLN A 298      66.363  49.388  89.361  1.00  0.00           O
ATOM   4782  N   THR A 299      67.423  51.198  88.571  1.00  0.00           N
ATOM   4784  CA  THR A 299      68.773  50.968  89.081  1.00  0.00           C
ATOM   4786  CB  THR A 299      69.783  52.038  88.661  1.00  0.00           C
ATOM   4788  OG1 THR A 299      70.013  52.008  87.261  1.00  0.00           O
ATOM   4790  CG2 THR A 299      71.153  51.778  89.291  1.00  0.00           C
ATOM   4794  C   THR A 299      68.773  50.908  90.571  1.00  0.00           C
ATOM   4795  O   THR A 299      69.373  50.068  91.221  1.00  0.00           O
ATOM   4796  N   MET A 300      68.033  51.818  91.201  1.00  0.00           N
ATOM   4798  CA  MET A 300      67.773  51.728  92.601  1.00  0.00           C
ATOM   4800  CB  MET A 300      67.023  53.018  92.951  1.00  0.00           C
ATOM   4803  CG  MET A 300      66.933  53.268  94.451  1.00  0.00           C
ATOM   4806  SD  MET A 300      68.233  54.338  95.161  1.00  0.00           S
ATOM   4807  CE  MET A 300      69.763  53.788  94.361  1.00  0.00           C
ATOM   4811  C   MET A 300      66.983  50.468  93.001  1.00  0.00           C
ATOM   4812  O   MET A 300      67.403  49.708  93.881  1.00  0.00           O
ATOM   4813  N   LEU A 301      65.893  50.128  92.261  1.00  0.00           N
ATOM   4815  CA  LEU A 301      65.103  48.918  92.451  1.00  0.00           C
ATOM   4817  CB  LEU A 301      63.903  48.788  91.461  1.00  0.00           C
ATOM   4820  CG  LEU A 301      63.063  47.478  91.561  1.00  0.00           C
ATOM   4822  CD1 LEU A 301      62.053  47.508  92.711  1.00  0.00           C
ATOM   4826  CD2 LEU A 301      62.333  47.178  90.251  1.00  0.00           C
ATOM   4830  C   LEU A 301      65.923  47.638  92.371  1.00  0.00           C
ATOM   4831  O   LEU A 301      65.723  46.718  93.161  1.00  0.00           O
ATOM   4832  N   ASN A 302      66.863  47.498  91.421  1.00  0.00           N
ATOM   4834  CA  ASN A 302      67.593  46.268  91.231  1.00  0.00           C
ATOM   4836  CB  ASN A 302      67.843  45.948  89.721  1.00  0.00           C
ATOM   4839  CG  ASN A 302      68.453  47.118  88.971  1.00  0.00           C
ATOM   4840  OD1 ASN A 302      69.213  47.898  89.541  1.00  0.00           O
ATOM   4841  ND2 ASN A 302      68.083  47.308  87.681  1.00  0.00           N
ATOM   4844  C   ASN A 302      68.853  46.218  92.101  1.00  0.00           C
ATOM   4845  O   ASN A 302      69.663  45.298  91.991  1.00  0.00           O
ATOM   4846  N   GLY A 303      68.993  47.148  93.071  1.00  0.00           N
ATOM   4848  CA  GLY A 303      70.013  47.058  94.101  1.00  0.00           C
ATOM   4851  C   GLY A 303      71.263  47.798  93.751  1.00  0.00           C
ATOM   4852  O   GLY A 303      72.343  47.408  94.161  1.00  0.00           O
ATOM   4853  N   GLY A 304      71.123  48.888  92.971  1.00  0.00           N
ATOM   4855  CA  GLY A 304      72.193  49.818  92.621  1.00  0.00           C
ATOM   4858  C   GLY A 304      72.933  49.498  91.341  1.00  0.00           C
ATOM   4859  O   GLY A 304      74.023  50.018  91.131  1.00  0.00           O
ATOM   4860  N   GLY A 305      72.363  48.688  90.421  1.00  0.00           N
ATOM   4862  CA  GLY A 305      73.093  48.258  89.221  1.00  0.00           C
ATOM   4865  C   GLY A 305      72.253  47.918  88.011  1.00  0.00           C
ATOM   4866  O   GLY A 305      71.473  46.968  87.991  1.00  0.00           O
ATOM   4867  N   TYR A 306      72.453  48.668  86.911  1.00  0.00           N
ATOM   4869  CA  TYR A 306      71.773  48.488  85.651  1.00  0.00           C
ATOM   4871  CB  TYR A 306      70.953  49.748  85.281  1.00  0.00           C
ATOM   4874  CG  TYR A 306      70.343  49.738  83.881  1.00  0.00           C
ATOM   4875  CD1 TYR A 306      69.143  49.058  83.621  1.00  0.00           C
ATOM   4877  CE1 TYR A 306      68.533  49.138  82.361  1.00  0.00           C
ATOM   4879  CZ  TYR A 306      69.143  49.878  81.331  1.00  0.00           C
ATOM   4880  OH  TYR A 306      68.493  50.048  80.101  1.00  0.00           O
ATOM   4882  CD2 TYR A 306      70.963  50.428  82.831  1.00  0.00           C
ATOM   4884  CE2 TYR A 306      70.373  50.498  81.561  1.00  0.00           C
ATOM   4886  C   TYR A 306      72.743  48.228  84.521  1.00  0.00           C
ATOM   4887  O   TYR A 306      73.803  48.848  84.451  1.00  0.00           O
ATOM   4888  N   GLY A 307      72.383  47.328  83.581  1.00  0.00           N
ATOM   4890  CA  GLY A 307      73.073  47.168  82.301  1.00  0.00           C
ATOM   4893  C   GLY A 307      74.493  46.688  82.441  1.00  0.00           C
ATOM   4894  O   GLY A 307      75.373  47.018  81.651  1.00  0.00           O
ATOM   4895  N   ASP A 308      74.723  45.898  83.501  1.00  0.00           N
ATOM   4897  CA  ASP A 308      76.023  45.408  83.911  1.00  0.00           C
ATOM   4899  CB  ASP A 308      76.633  44.428  82.871  1.00  0.00           C
ATOM   4902  CG  ASP A 308      75.693  43.258  82.651  1.00  0.00           C
ATOM   4903  OD1 ASP A 308      75.043  42.818  83.631  1.00  0.00           O
ATOM   4904  OD2 ASP A 308      75.623  42.728  81.521  1.00  0.00           O
ATOM   4905  C   ASP A 308      76.953  46.528  84.401  1.00  0.00           C
ATOM   4906  O   ASP A 308      78.163  46.368  84.521  1.00  0.00           O
ATOM   4907  N   VAL A 309      76.363  47.668  84.811  1.00  0.00           N
ATOM   4909  CA  VAL A 309      77.093  48.768  85.431  1.00  0.00           C
ATOM   4911  CB  VAL A 309      76.993  50.058  84.621  1.00  0.00           C
ATOM   4913  CG1 VAL A 309      77.983  51.088  85.191  1.00  0.00           C
ATOM   4917  CG2 VAL A 309      77.343  49.748  83.151  1.00  0.00           C
ATOM   4921  C   VAL A 309      76.543  48.988  86.831  1.00  0.00           C
ATOM   4922  O   VAL A 309      75.433  49.468  87.051  1.00  0.00           O
ATOM   4923  N   GLN A 310      77.323  48.628  87.861  1.00  0.00           N
ATOM   4925  CA  GLN A 310      76.933  48.878  89.221  1.00  0.00           C
ATOM   4927  CB  GLN A 310      77.663  47.918  90.191  1.00  0.00           C
ATOM   4930  CG  GLN A 310      77.143  47.948  91.641  1.00  0.00           C
ATOM   4933  CD  GLN A 310      77.813  46.848  92.471  1.00  0.00           C
ATOM   4934  OE1 GLN A 310      78.453  45.928  91.971  1.00  0.00           O
ATOM   4935  NE2 GLN A 310      77.663  46.928  93.811  1.00  0.00           N
ATOM   4938  C   GLN A 310      77.293  50.298  89.591  1.00  0.00           C
ATOM   4939  O   GLN A 310      78.443  50.708  89.411  1.00  0.00           O
ATOM   4940  N   LEU A 311      76.343  51.068  90.111  1.00  0.00           N
ATOM   4942  CA  LEU A 311      76.613  52.418  90.521  1.00  0.00           C
ATOM   4944  CB  LEU A 311      75.393  53.308  90.241  1.00  0.00           C
ATOM   4947  CG  LEU A 311      74.803  53.198  88.841  1.00  0.00           C
ATOM   4949  CD1 LEU A 311      73.713  54.278  88.771  1.00  0.00           C
ATOM   4953  CD2 LEU A 311      75.893  53.308  87.761  1.00  0.00           C
ATOM   4957  C   LEU A 311      76.853  52.458  92.001  1.00  0.00           C
ATOM   4958  O   LEU A 311      77.703  53.178  92.531  1.00  0.00           O
ATOM   4959  N   PHE A 312      76.153  51.568  92.731  1.00  0.00           N
ATOM   4961  CA  PHE A 312      76.143  51.588  94.171  1.00  0.00           C
ATOM   4963  CB  PHE A 312      75.023  52.498  94.731  1.00  0.00           C
ATOM   4966  CG  PHE A 312      75.003  53.838  94.031  1.00  0.00           C
ATOM   4967  CD1 PHE A 312      73.993  54.138  93.091  1.00  0.00           C
ATOM   4969  CE1 PHE A 312      73.973  55.368  92.431  1.00  0.00           C
ATOM   4971  CZ  PHE A 312      74.963  56.318  92.711  1.00  0.00           C
ATOM   4973  CD2 PHE A 312      75.943  54.838  94.361  1.00  0.00           C
ATOM   4975  CE2 PHE A 312      75.913  56.068  93.701  1.00  0.00           C
ATOM   4977  C   PHE A 312      75.893  50.138  94.561  1.00  0.00           C
ATOM   4978  O   PHE A 312      75.413  49.348  93.761  1.00  0.00           O
ATOM   4979  N   ASN A 313      76.243  49.718  95.781  1.00  0.00           N
ATOM   4981  CA  ASN A 313      75.953  48.378  96.251  1.00  0.00           C
ATOM   4983  CB  ASN A 313      77.043  47.808  97.211  1.00  0.00           C
ATOM   4986  CG  ASN A 313      77.563  48.818  98.241  1.00  0.00           C
ATOM   4987  OD1 ASN A 313      77.403  50.028  98.171  1.00  0.00           O
ATOM   4988  ND2 ASN A 313      78.293  48.288  99.241  1.00  0.00           N
ATOM   4991  C   ASN A 313      74.553  48.218  96.821  1.00  0.00           C
ATOM   4992  O   ASN A 313      73.933  49.138  97.331  1.00  0.00           O
ATOM   4993  N   ALA A 314      74.003  46.998  96.751  1.00  0.00           N
ATOM   4995  CA  ALA A 314      72.693  46.728  97.271  1.00  0.00           C
ATOM   4997  CB  ALA A 314      72.293  45.298  96.981  1.00  0.00           C
ATOM   5001  C   ALA A 314      72.473  47.018  98.751  1.00  0.00           C
ATOM   5002  O   ALA A 314      71.413  47.488  99.141  1.00  0.00           O
ATOM   5003  N   GLU A 315      73.463  46.768  99.631  1.00  0.00           N
ATOM   5005  CA  GLU A 315      73.323  47.178 101.021  1.00  0.00           C
ATOM   5007  CB  GLU A 315      74.523  46.768 101.891  1.00  0.00           C
ATOM   5010  CG  GLU A 315      75.873  47.488 101.671  1.00  0.00           C
ATOM   5013  CD  GLU A 315      76.823  47.098 102.771  1.00  0.00           C
ATOM   5014  OE1 GLU A 315      76.843  45.888 103.131  1.00  0.00           O
ATOM   5015  OE2 GLU A 315      77.573  47.988 103.251  1.00  0.00           O
ATOM   5016  C   GLU A 315      73.133  48.668 101.211  1.00  0.00           C
ATOM   5017  O   GLU A 315      72.283  49.088 101.971  1.00  0.00           O
ATOM   5018  N   THR A 316      73.903  49.488 100.471  1.00  0.00           N
ATOM   5020  CA  THR A 316      73.873  50.928 100.601  1.00  0.00           C
ATOM   5022  CB  THR A 316      75.073  51.568  99.921  1.00  0.00           C
ATOM   5024  OG1 THR A 316      75.543  52.698 100.621  1.00  0.00           O
ATOM   5026  CG2 THR A 316      74.863  51.978  98.471  1.00  0.00           C
ATOM   5030  C   THR A 316      72.533  51.438 100.151  1.00  0.00           C
ATOM   5031  O   THR A 316      71.923  52.248 100.821  1.00  0.00           O
ATOM   5032  N   VAL A 317      71.943  50.858  99.061  1.00  0.00           N
ATOM   5034  CA  VAL A 317      70.543  51.168  98.751  1.00  0.00           C
ATOM   5036  CB  VAL A 317      69.993  50.698  97.401  1.00  0.00           C
ATOM   5038  CG1 VAL A 317      69.663  49.208  97.291  1.00  0.00           C
ATOM   5042  CG2 VAL A 317      68.723  51.508  97.111  1.00  0.00           C
ATOM   5046  C   VAL A 317      69.613  50.828  99.891  1.00  0.00           C
ATOM   5047  O   VAL A 317      68.813  51.678 100.271  1.00  0.00           O
ATOM   5048  N   LYS A 318      69.763  49.658 100.561  1.00  0.00           N
ATOM   5050  CA  LYS A 318      68.913  49.268 101.681  1.00  0.00           C
ATOM   5052  CB  LYS A 318      69.073  47.768 102.031  1.00  0.00           C
ATOM   5055  CG  LYS A 318      68.653  46.768 100.931  1.00  0.00           C
ATOM   5058  CD  LYS A 318      67.313  47.098 100.231  1.00  0.00           C
ATOM   5061  CE  LYS A 318      66.753  45.978  99.341  1.00  0.00           C
ATOM   5064  NZ  LYS A 318      67.623  45.728  98.171  1.00  0.00           N
ATOM   5068  C   LYS A 318      69.073  50.128 102.951  1.00  0.00           C
ATOM   5069  O   LYS A 318      68.213  50.148 103.831  1.00  0.00           O
ATOM   5070  N   MET A 319      70.183  50.868 103.071  1.00  0.00           N
ATOM   5072  CA  MET A 319      70.433  51.878 104.081  1.00  0.00           C
ATOM   5074  CB  MET A 319      71.963  52.098 104.191  1.00  0.00           C
ATOM   5077  CG  MET A 319      72.703  50.868 104.721  1.00  0.00           C
ATOM   5080  SD  MET A 319      74.513  50.918 104.601  1.00  0.00           S
ATOM   5081  CE  MET A 319      74.723  51.948 106.071  1.00  0.00           C
ATOM   5085  C   MET A 319      69.743  53.208 103.821  1.00  0.00           C
ATOM   5086  O   MET A 319      69.453  53.978 104.751  1.00  0.00           O
ATOM   5087  N   PHE A 320      69.443  53.538 102.551  1.00  0.00           N
ATOM   5089  CA  PHE A 320      68.943  54.858 102.161  1.00  0.00           C
ATOM   5091  CB  PHE A 320      69.543  55.258 100.791  1.00  0.00           C
ATOM   5094  CG  PHE A 320      71.053  55.238 100.831  1.00  0.00           C
ATOM   5095  CD1 PHE A 320      71.773  55.568 101.991  1.00  0.00           C
ATOM   5097  CE1 PHE A 320      73.173  55.538 102.001  1.00  0.00           C
ATOM   5099  CZ  PHE A 320      73.853  55.218 100.831  1.00  0.00           C
ATOM   5101  CD2 PHE A 320      71.763  54.878  99.671  1.00  0.00           C
ATOM   5103  CE2 PHE A 320      73.153  54.898  99.661  1.00  0.00           C
ATOM   5105  C   PHE A 320      67.433  54.838 102.021  1.00  0.00           C
ATOM   5106  O   PHE A 320      66.783  55.838 101.741  1.00  0.00           O
ATOM   5107  N   THR A 321      66.863  53.648 102.241  1.00  0.00           N
ATOM   5109  CA  THR A 321      65.493  53.298 101.971  1.00  0.00           C
ATOM   5111  CB  THR A 321      65.443  52.038 101.131  1.00  0.00           C
ATOM   5113  OG1 THR A 321      66.363  51.068 101.561  1.00  0.00           O
ATOM   5115  CG2 THR A 321      65.803  52.418  99.681  1.00  0.00           C
ATOM   5119  C   THR A 321      64.683  53.128 103.241  1.00  0.00           C
ATOM   5120  O   THR A 321      64.243  52.028 103.561  1.00  0.00           O
ATOM   5121  N   THR A 322      64.483  54.228 104.001  1.00  0.00           N
ATOM   5123  CA  THR A 322      63.983  54.168 105.381  1.00  0.00           C
ATOM   5125  CB  THR A 322      65.073  54.548 106.391  1.00  0.00           C
ATOM   5127  OG1 THR A 322      64.813  54.028 107.671  1.00  0.00           O
ATOM   5129  CG2 THR A 322      66.423  53.918 106.001  1.00  0.00           C
ATOM   5133  C   THR A 322      62.613  54.848 105.661  1.00  0.00           C
ATOM   5134  O   THR A 322      61.803  54.158 106.291  1.00  0.00           O
ATOM   5135  N   SER A 323      62.223  56.088 105.151  1.00  0.00           N
ATOM   5137  CA  SER A 323      60.823  56.648 105.161  1.00  0.00           C
ATOM   5139  CB  SER A 323      59.953  56.248 106.351  1.00  0.00           C
ATOM   5142  OG  SER A 323      59.183  55.088 106.071  1.00  0.00           O
ATOM   5144  C   SER A 323      60.423  58.108 104.821  1.00  0.00           C
ATOM   5145  O   SER A 323      61.283  58.928 104.531  1.00  0.00           O
ATOM   5146  N   SER A 324      59.073  58.408 104.781  1.00  0.00           N
ATOM   5148  CA  SER A 324      58.413  59.708 105.071  1.00  0.00           C
ATOM   5150  CB  SER A 324      58.873  60.958 104.291  1.00  0.00           C
ATOM   5153  OG  SER A 324      58.613  62.138 105.041  1.00  0.00           O
ATOM   5155  C   SER A 324      56.873  59.738 104.881  1.00  0.00           C
ATOM   5156  O   SER A 324      56.353  59.418 103.811  1.00  0.00           O
ATOM   5157  N   LYS A 325      56.183  60.218 105.931  1.00  0.00           N
ATOM   5159  CA  LYS A 325      54.883  60.888 106.041  1.00  0.00           C
ATOM   5161  CB  LYS A 325      53.843  60.788 104.871  1.00  0.00           C
ATOM   5164  CG  LYS A 325      52.703  61.838 104.971  1.00  0.00           C
ATOM   5167  CD  LYS A 325      51.733  61.858 103.781  1.00  0.00           C
ATOM   5170  CE  LYS A 325      50.683  62.988 103.861  1.00  0.00           C
ATOM   5173  NZ  LYS A 325      49.713  62.788 104.971  1.00  0.00           N
ATOM   5177  C   LYS A 325      54.363  60.498 107.421  1.00  0.00           C
ATOM   5178  O   LYS A 325      55.183  60.408 108.321  1.00  0.00           O
ATOM   5179  N   GLU A 326      53.043  60.308 107.651  1.00  0.00           N
ATOM   5181  CA  GLU A 326      52.503  59.988 108.971  1.00  0.00           C
ATOM   5183  CB  GLU A 326      50.933  60.038 108.951  1.00  0.00           C
ATOM   5186  CG  GLU A 326      50.433  61.458 109.321  1.00  0.00           C
ATOM   5189  CD  GLU A 326      48.923  61.668 109.381  1.00  0.00           C
ATOM   5190  OE1 GLU A 326      48.233  61.408 108.361  1.00  0.00           O
ATOM   5191  OE2 GLU A 326      48.453  62.248 110.401  1.00  0.00           O
ATOM   5192  C   GLU A 326      52.963  58.658 109.531  1.00  0.00           C
ATOM   5193  O   GLU A 326      53.513  58.548 110.621  1.00  0.00           O
ATOM   5194  N   ASP A 327      52.813  57.618 108.701  1.00  0.00           N
ATOM   5196  CA  ASP A 327      52.813  56.218 109.061  1.00  0.00           C
ATOM   5198  CB  ASP A 327      51.573  55.608 108.391  1.00  0.00           C
ATOM   5201  CG  ASP A 327      50.423  56.468 108.851  1.00  0.00           C
ATOM   5202  OD1 ASP A 327      50.153  56.468 110.081  1.00  0.00           O
ATOM   5203  OD2 ASP A 327      49.863  57.158 107.971  1.00  0.00           O
ATOM   5204  C   ASP A 327      54.093  55.608 108.561  1.00  0.00           C
ATOM   5205  O   ASP A 327      54.203  54.468 108.101  1.00  0.00           O
ATOM   5206  N   ALA A 328      55.093  56.478 108.551  1.00  0.00           N
ATOM   5208  CA  ALA A 328      56.363  56.308 107.941  1.00  0.00           C
ATOM   5210  CB  ALA A 328      56.223  56.758 106.481  1.00  0.00           C
ATOM   5214  C   ALA A 328      57.283  57.198 108.751  1.00  0.00           C
ATOM   5215  O   ALA A 328      56.893  58.238 109.261  1.00  0.00           O
ATOM   5216  N   THR A 329      58.533  56.778 108.931  1.00  0.00           N
ATOM   5218  CA  THR A 329      59.593  57.468 109.671  1.00  0.00           C
ATOM   5220  CB  THR A 329      60.403  56.408 110.381  1.00  0.00           C
ATOM   5222  OG1 THR A 329      60.953  55.508 109.441  1.00  0.00           O
ATOM   5224  CG2 THR A 329      59.443  55.578 111.261  1.00  0.00           C
ATOM   5228  C   THR A 329      60.403  58.408 108.741  1.00  0.00           C
ATOM   5229  O   THR A 329      59.783  59.198 108.041  1.00  0.00           O
ATOM   5230  N   PHE A 330      61.763  58.358 108.591  1.00  0.00           N
ATOM   5232  CA  PHE A 330      62.433  59.088 107.501  1.00  0.00           C
ATOM   5234  CB  PHE A 330      62.813  60.568 107.801  1.00  0.00           C
ATOM   5237  CG  PHE A 330      63.133  61.298 106.501  1.00  0.00           C
ATOM   5238  CD1 PHE A 330      62.083  61.578 105.611  1.00  0.00           C
ATOM   5240  CE1 PHE A 330      62.323  62.178 104.371  1.00  0.00           C
ATOM   5242  CZ  PHE A 330      63.623  62.528 104.001  1.00  0.00           C
ATOM   5244  CD2 PHE A 330      64.433  61.668 106.121  1.00  0.00           C
ATOM   5246  CE2 PHE A 330      64.673  62.278 104.881  1.00  0.00           C
ATOM   5248  C   PHE A 330      63.673  58.348 106.981  1.00  0.00           C
ATOM   5249  O   PHE A 330      64.283  57.568 107.711  1.00  0.00           O
ATOM   5250  N   GLY A 331      64.103  58.568 105.701  1.00  0.00           N
ATOM   5252  CA  GLY A 331      65.383  58.068 105.191  1.00  0.00           C
ATOM   5255  C   GLY A 331      66.013  58.848 104.051  1.00  0.00           C
ATOM   5256  O   GLY A 331      65.403  59.708 103.421  1.00  0.00           O
ATOM   5257  N   LEU A 332      67.293  58.548 103.751  1.00  0.00           N
ATOM   5259  CA  LEU A 332      68.223  59.478 103.111  1.00  0.00           C
ATOM   5261  CB  LEU A 332      69.633  58.878 102.841  1.00  0.00           C
ATOM   5264  CG  LEU A 332      70.483  58.558 104.081  1.00  0.00           C
ATOM   5266  CD1 LEU A 332      71.983  58.648 103.791  1.00  0.00           C
ATOM   5270  CD2 LEU A 332      70.183  59.488 105.261  1.00  0.00           C
ATOM   5274  C   LEU A 332      67.843  60.278 101.881  1.00  0.00           C
ATOM   5275  O   LEU A 332      68.043  61.478 101.911  1.00  0.00           O
ATOM   5276  N   GLY A 333      67.333  59.718 100.771  1.00  0.00           N
ATOM   5278  CA  GLY A 333      66.983  60.558  99.621  1.00  0.00           C
ATOM   5281  C   GLY A 333      65.613  60.268  99.181  1.00  0.00           C
ATOM   5282  O   GLY A 333      65.303  60.328  98.001  1.00  0.00           O
ATOM   5283  N   TRP A 334      64.753  59.858 100.121  1.00  0.00           N
ATOM   5285  CA  TRP A 334      63.563  59.158  99.741  1.00  0.00           C
ATOM   5287  CB  TRP A 334      63.863  57.648  99.521  1.00  0.00           C
ATOM   5290  CG  TRP A 334      64.733  57.328  98.351  1.00  0.00           C
ATOM   5291  CD1 TRP A 334      66.053  56.998  98.361  1.00  0.00           C
ATOM   5293  NE1 TRP A 334      66.443  56.638  97.101  1.00  0.00           N
ATOM   5295  CE2 TRP A 334      65.373  56.708  96.261  1.00  0.00           C
ATOM   5296  CD2 TRP A 334      64.273  57.158  97.011  1.00  0.00           C
ATOM   5297  CE3 TRP A 334      63.053  57.298  96.391  1.00  0.00           C
ATOM   5299  CZ3 TRP A 334      62.863  56.768  95.111  1.00  0.00           C
ATOM   5301  CZ2 TRP A 334      65.213  56.238  94.981  1.00  0.00           C
ATOM   5303  CH2 TRP A 334      63.933  56.208  94.441  1.00  0.00           C
ATOM   5305  C   TRP A 334      62.553  59.238 100.831  1.00  0.00           C
ATOM   5306  O   TRP A 334      62.883  59.418 102.001  1.00  0.00           O
ATOM   5307  N   ARG A 335      61.293  58.998 100.491  1.00  0.00           N
ATOM   5309  CA  ARG A 335      60.223  58.718 101.391  1.00  0.00           C
ATOM   5311  CB  ARG A 335      59.113  59.768 101.331  1.00  0.00           C
ATOM   5314  CG  ARG A 335      58.513  60.018  99.951  1.00  0.00           C
ATOM   5317  CD  ARG A 335      57.273  60.898 100.001  1.00  0.00           C
ATOM   5320  NE  ARG A 335      56.623  60.718  98.681  1.00  0.00           N
ATOM   5322  CZ  ARG A 335      55.833  59.698  98.381  1.00  0.00           C
ATOM   5323  NH1 ARG A 335      55.363  58.778  99.191  1.00  0.00           N
ATOM   5326  NH2 ARG A 335      55.543  59.558  97.111  1.00  0.00           N
ATOM   5329  C   ARG A 335      59.663  57.348 101.161  1.00  0.00           C
ATOM   5330  O   ARG A 335      59.653  56.838 100.051  1.00  0.00           O
ATOM   5331  N   VAL A 336      59.273  56.658 102.251  1.00  0.00           N
ATOM   5333  CA  VAL A 336      59.033  55.228 102.311  1.00  0.00           C
ATOM   5335  CB  VAL A 336      60.193  54.368 102.861  1.00  0.00           C
ATOM   5337  CG1 VAL A 336      60.053  52.888 102.501  1.00  0.00           C
ATOM   5341  CG2 VAL A 336      61.473  54.948 102.251  1.00  0.00           C
ATOM   5345  C   VAL A 336      57.773  55.088 103.111  1.00  0.00           C
ATOM   5346  O   VAL A 336      57.343  56.068 103.711  1.00  0.00           O
ATOM   5347  N   ASN A 337      57.143  53.908 103.111  1.00  0.00           N
ATOM   5349  CA  ASN A 337      56.023  53.558 103.941  1.00  0.00           C
ATOM   5351  CB  ASN A 337      54.883  52.958 103.081  1.00  0.00           C
ATOM   5354  CG  ASN A 337      54.213  53.998 102.181  1.00  0.00           C
ATOM   5355  OD1 ASN A 337      54.303  55.218 102.321  1.00  0.00           O
ATOM   5356  ND2 ASN A 337      53.503  53.458 101.151  1.00  0.00           N
ATOM   5359  C   ASN A 337      56.483  52.508 104.951  1.00  0.00           C
ATOM   5360  O   ASN A 337      57.363  51.688 104.671  1.00  0.00           O
ATOM   5361  N   GLY A 338      55.883  52.468 106.171  1.00  0.00           N
ATOM   5363  CA  GLY A 338      56.213  51.418 107.121  1.00  0.00           C
ATOM   5366  C   GLY A 338      55.043  50.938 107.931  1.00  0.00           C
ATOM   5367  O   GLY A 338      55.243  50.228 108.911  1.00  0.00           O
ATOM   5368  N   ASN A 339      53.803  51.258 107.501  1.00  0.00           N
ATOM   5370  CA  ASN A 339      52.573  50.868 108.191  1.00  0.00           C
ATOM   5372  CB  ASN A 339      52.063  52.028 109.081  1.00  0.00           C
ATOM   5375  CG  ASN A 339      52.753  52.208 110.431  1.00  0.00           C
ATOM   5376  OD1 ASN A 339      53.543  51.418 110.941  1.00  0.00           O
ATOM   5377  ND2 ASN A 339      52.363  53.328 111.101  1.00  0.00           N
ATOM   5380  C   ASN A 339      51.453  50.638 107.171  1.00  0.00           C
ATOM   5381  O   ASN A 339      51.213  51.468 106.301  1.00  0.00           O
ATOM   5382  N   ALA A 340      50.693  49.518 107.271  1.00  0.00           N
ATOM   5384  CA  ALA A 340      50.003  48.978 106.111  1.00  0.00           C
ATOM   5386  CB  ALA A 340      49.913  47.438 106.181  1.00  0.00           C
ATOM   5390  C   ALA A 340      48.623  49.528 105.911  1.00  0.00           C
ATOM   5391  O   ALA A 340      47.963  49.218 104.921  1.00  0.00           O
ATOM   5392  N   THR A 341      48.233  50.498 106.751  1.00  0.00           N
ATOM   5394  CA  THR A 341      47.023  51.288 106.601  1.00  0.00           C
ATOM   5396  CB  THR A 341      45.783  50.738 107.301  1.00  0.00           C
ATOM   5398  OG1 THR A 341      45.673  49.338 107.101  1.00  0.00           O
ATOM   5400  CG2 THR A 341      44.533  51.368 106.681  1.00  0.00           C
ATOM   5404  C   THR A 341      47.403  52.588 107.231  1.00  0.00           C
ATOM   5405  O   THR A 341      48.473  52.678 107.841  1.00  0.00           O
ATOM   5406  N   MET A 342      46.583  53.628 107.071  1.00  0.00           N
ATOM   5408  CA  MET A 342      46.593  54.888 107.791  1.00  0.00           C
ATOM   5410  CB  MET A 342      47.223  54.838 109.231  1.00  0.00           C
ATOM   5413  CG  MET A 342      47.183  56.128 110.091  1.00  0.00           C
ATOM   5416  SD  MET A 342      45.633  56.538 110.941  1.00  0.00           S
ATOM   5417  CE  MET A 342      46.373  57.988 111.741  1.00  0.00           C
ATOM   5421  C   MET A 342      47.153  55.968 106.891  1.00  0.00           C
ATOM   5422  O   MET A 342      46.563  57.048 106.821  1.00  0.00           O
ATOM   5423  N   THR A 343      48.193  55.628 106.091  1.00  0.00           N
ATOM   5425  CA  THR A 343      48.763  56.508 105.061  1.00  0.00           C
ATOM   5427  CB  THR A 343      50.093  56.038 104.451  1.00  0.00           C
ATOM   5429  OG1 THR A 343      50.673  56.938 103.501  1.00  0.00           O
ATOM   5431  CG2 THR A 343      49.923  54.718 103.711  1.00  0.00           C
ATOM   5435  C   THR A 343      47.753  56.868 103.971  1.00  0.00           C
ATOM   5436  O   THR A 343      46.933  56.008 103.631  1.00  0.00           O
ATOM   5437  N   PRO A 344      47.723  58.058 103.371  1.00  0.00           N
ATOM   5438  CD  PRO A 344      48.423  59.228 103.941  1.00  0.00           C
ATOM   5441  CA  PRO A 344      46.563  58.478 102.581  1.00  0.00           C
ATOM   5443  CB  PRO A 344      46.903  59.948 102.291  1.00  0.00           C
ATOM   5446  CG  PRO A 344      47.573  60.428 103.561  1.00  0.00           C
ATOM   5449  C   PRO A 344      46.303  57.798 101.241  1.00  0.00           C
ATOM   5450  O   PRO A 344      45.363  58.228 100.571  1.00  0.00           O
ATOM   5451  N   THR A 345      47.093  56.798 100.811  1.00  0.00           N
ATOM   5453  CA  THR A 345      46.963  56.118  99.531  1.00  0.00           C
ATOM   5455  CB  THR A 345      47.853  56.668  98.401  1.00  0.00           C
ATOM   5457  OG1 THR A 345      49.263  56.578  98.671  1.00  0.00           O
ATOM   5459  CG2 THR A 345      47.493  58.138  98.221  1.00  0.00           C
ATOM   5463  C   THR A 345      47.343  54.678  99.731  1.00  0.00           C
ATOM   5464  O   THR A 345      48.043  54.348 100.691  1.00  0.00           O
ATOM   5465  N   PHE A 346      46.953  53.768  98.821  1.00  0.00           N
ATOM   5467  CA  PHE A 346      47.573  52.448  98.741  1.00  0.00           C
ATOM   5469  CB  PHE A 346      46.943  51.498  97.681  1.00  0.00           C
ATOM   5472  CG  PHE A 346      45.563  51.068  98.061  1.00  0.00           C
ATOM   5473  CD1 PHE A 346      45.233  50.678  99.381  1.00  0.00           C
ATOM   5475  CE1 PHE A 346      43.933  50.308  99.721  1.00  0.00           C
ATOM   5477  CZ  PHE A 346      42.943  50.268  98.731  1.00  0.00           C
ATOM   5479  CD2 PHE A 346      44.563  50.998  97.081  1.00  0.00           C
ATOM   5481  CE2 PHE A 346      43.263  50.598  97.411  1.00  0.00           C
ATOM   5483  C   PHE A 346      49.093  52.398  98.671  1.00  0.00           C
ATOM   5484  O   PHE A 346      49.773  53.408  98.501  1.00  0.00           O
ATOM   5485  N   GLY A 347      49.663  51.198  98.851  1.00  0.00           N
ATOM   5487  CA  GLY A 347      51.093  50.988  98.831  1.00  0.00           C
ATOM   5490  C   GLY A 347      51.433  49.698  99.511  1.00  0.00           C
ATOM   5491  O   GLY A 347      50.563  48.878  99.781  1.00  0.00           O
ATOM   5492  N   THR A 348      52.733  49.498  99.771  1.00  0.00           N
ATOM   5494  CA  THR A 348      53.323  48.248 100.211  1.00  0.00           C
ATOM   5496  CB  THR A 348      53.953  47.478  99.071  1.00  0.00           C
ATOM   5498  OG1 THR A 348      53.023  47.268  98.021  1.00  0.00           O
ATOM   5500  CG2 THR A 348      54.443  46.098  99.491  1.00  0.00           C
ATOM   5504  C   THR A 348      54.383  48.658 101.231  1.00  0.00           C
ATOM   5505  O   THR A 348      54.773  49.818 101.241  1.00  0.00           O
ATOM   5506  N   LEU A 349      54.783  47.758 102.171  1.00  0.00           N
ATOM   5508  CA  LEU A 349      55.303  48.188 103.471  1.00  0.00           C
ATOM   5510  CB  LEU A 349      54.463  49.298 104.151  1.00  0.00           C
ATOM   5513  CG  LEU A 349      52.913  49.148 104.211  1.00  0.00           C
ATOM   5515  CD1 LEU A 349      52.283  50.388 103.551  1.00  0.00           C
ATOM   5519  CD2 LEU A 349      52.213  47.898 103.641  1.00  0.00           C
ATOM   5523  C   LEU A 349      55.473  47.078 104.501  1.00  0.00           C
ATOM   5524  O   LEU A 349      54.713  46.948 105.461  1.00  0.00           O
ATOM   5525  N   ALA A 350      56.543  46.288 104.391  1.00  0.00           N
ATOM   5527  CA  ALA A 350      56.963  45.428 105.471  1.00  0.00           C
ATOM   5529  CB  ALA A 350      56.643  43.958 105.151  1.00  0.00           C
ATOM   5533  C   ALA A 350      58.453  45.608 105.671  1.00  0.00           C
ATOM   5534  O   ALA A 350      59.223  45.358 104.751  1.00  0.00           O
ATOM   5535  N   SER A 351      58.893  46.098 106.851  1.00  0.00           N
ATOM   5537  CA  SER A 351      60.283  46.448 107.131  1.00  0.00           C
ATOM   5539  CB  SER A 351      61.223  45.268 107.521  1.00  0.00           C
ATOM   5542  OG  SER A 351      62.303  44.958 106.651  1.00  0.00           O
ATOM   5544  C   SER A 351      60.853  47.478 106.161  1.00  0.00           C
ATOM   5545  O   SER A 351      61.433  47.148 105.131  1.00  0.00           O
ATOM   5546  N   PRO A 352      60.563  48.748 106.461  1.00  0.00           N
ATOM   5547  CD  PRO A 352      60.843  49.278 107.801  1.00  0.00           C
ATOM   5550  CA  PRO A 352      60.373  49.838 105.511  1.00  0.00           C
ATOM   5552  CB  PRO A 352      61.133  50.988 106.141  1.00  0.00           C
ATOM   5555  CG  PRO A 352      60.793  50.788 107.621  1.00  0.00           C
ATOM   5558  C   PRO A 352      60.573  49.628 104.011  1.00  0.00           C
ATOM   5559  O   PRO A 352      61.693  49.498 103.511  1.00  0.00           O
ATOM   5560  N   GLN A 353      59.433  49.608 103.291  1.00  0.00           N
ATOM   5562  CA  GLN A 353      59.403  49.398 101.861  1.00  0.00           C
ATOM   5564  CB  GLN A 353      58.933  47.968 101.471  1.00  0.00           C
ATOM   5567  CG  GLN A 353      59.663  46.778 102.151  1.00  0.00           C
ATOM   5570  CD  GLN A 353      60.813  46.148 101.371  1.00  0.00           C
ATOM   5571  OE1 GLN A 353      61.003  44.928 101.421  1.00  0.00           O
ATOM   5572  NE2 GLN A 353      61.593  46.948 100.611  1.00  0.00           N
ATOM   5575  C   GLN A 353      58.473  50.428 101.221  1.00  0.00           C
ATOM   5576  O   GLN A 353      57.513  50.918 101.821  1.00  0.00           O
ATOM   5577  N   THR A 354      58.813  50.798  99.971  1.00  0.00           N
ATOM   5579  CA  THR A 354      58.043  51.648  99.071  1.00  0.00           C
ATOM   5581  CB  THR A 354      56.523  51.628  99.091  1.00  0.00           C
ATOM   5583  OG1 THR A 354      56.093  50.318  98.721  1.00  0.00           O
ATOM   5585  CG2 THR A 354      55.923  52.548  98.011  1.00  0.00           C
ATOM   5589  C   THR A 354      58.583  53.048  99.021  1.00  0.00           C
ATOM   5590  O   THR A 354      58.023  53.958  99.631  1.00  0.00           O
ATOM   5591  N   TYR A 355      59.683  53.278  98.291  1.00  0.00           N
ATOM   5593  CA  TYR A 355      60.423  54.528  98.131  1.00  0.00           C
ATOM   5595  CB  TYR A 355      61.813  54.308  97.461  1.00  0.00           C
ATOM   5598  CG  TYR A 355      62.433  53.128  98.141  1.00  0.00           C
ATOM   5599  CD1 TYR A 355      62.423  53.148  99.531  1.00  0.00           C
ATOM   5601  CE1 TYR A 355      62.363  51.958 100.241  1.00  0.00           C
ATOM   5603  CZ  TYR A 355      62.623  50.758  99.581  1.00  0.00           C
ATOM   5604  OH  TYR A 355      62.533  49.568 100.301  1.00  0.00           O
ATOM   5606  CD2 TYR A 355      62.833  51.948  97.491  1.00  0.00           C
ATOM   5608  CE2 TYR A 355      62.993  50.778  98.241  1.00  0.00           C
ATOM   5610  C   TYR A 355      59.593  55.548  97.411  1.00  0.00           C
ATOM   5611  O   TYR A 355      58.543  55.228  96.911  1.00  0.00           O
ATOM   5612  N   GLY A 356      60.013  56.818  97.331  1.00  0.00           N
ATOM   5614  CA  GLY A 356      59.133  57.938  97.001  1.00  0.00           C
ATOM   5617  C   GLY A 356      59.923  59.188  97.141  1.00  0.00           C
ATOM   5618  O   GLY A 356      60.843  59.208  97.931  1.00  0.00           O
ATOM   5619  N   HIS A 357      59.643  60.268  96.411  1.00  0.00           N
ATOM   5621  CA  HIS A 357      60.623  61.348  96.391  1.00  0.00           C
ATOM   5623  CB  HIS A 357      61.893  60.858  95.661  1.00  0.00           C
ATOM   5626  ND1 HIS A 357      63.423  62.288  96.901  1.00  0.00           N
ATOM   5627  CG  HIS A 357      62.923  61.898  95.681  1.00  0.00           C
ATOM   5628  CE1 HIS A 357      64.293  63.228  96.621  1.00  0.00           C
ATOM   5630  NE2 HIS A 357      64.323  63.498  95.291  1.00  0.00           N
ATOM   5632  CD2 HIS A 357      63.453  62.628  94.681  1.00  0.00           C
ATOM   5634  C   HIS A 357      60.093  62.478  95.541  1.00  0.00           C
ATOM   5635  O   HIS A 357      59.883  62.218  94.371  1.00  0.00           O
ATOM   5636  N   THR A 358      59.793  63.698  96.051  1.00  0.00           N
ATOM   5638  CA  THR A 358      58.743  64.558  95.471  1.00  0.00           C
ATOM   5640  CB  THR A 358      57.433  64.578  96.311  1.00  0.00           C
ATOM   5642  OG1 THR A 358      56.753  65.818  96.441  1.00  0.00           O
ATOM   5644  CG2 THR A 358      57.663  64.068  97.731  1.00  0.00           C
ATOM   5648  C   THR A 358      59.233  65.888  94.871  1.00  0.00           C
ATOM   5649  O   THR A 358      60.413  66.188  94.891  1.00  0.00           O
ATOM   5650  N   GLY A 359      58.333  66.668  94.201  1.00  0.00           N
ATOM   5652  CA  GLY A 359      58.643  67.748  93.251  1.00  0.00           C
ATOM   5655  C   GLY A 359      57.473  68.678  93.021  1.00  0.00           C
ATOM   5656  O   GLY A 359      56.323  68.288  92.881  1.00  0.00           O
ATOM   5657  N   TRP A 360      57.743  69.998  92.991  1.00  0.00           N
ATOM   5659  CA  TRP A 360      56.713  71.038  93.021  1.00  0.00           C
ATOM   5661  CB  TRP A 360      57.323  72.358  93.511  1.00  0.00           C
ATOM   5664  CG  TRP A 360      57.703  72.328  94.941  1.00  0.00           C
ATOM   5665  CD1 TRP A 360      58.953  72.238  95.481  1.00  0.00           C
ATOM   5667  NE1 TRP A 360      58.843  72.358  96.851  1.00  0.00           N
ATOM   5669  CE2 TRP A 360      57.543  72.488  97.201  1.00  0.00           C
ATOM   5670  CD2 TRP A 360      56.773  72.478  96.021  1.00  0.00           C
ATOM   5671  CE3 TRP A 360      55.393  72.648  96.081  1.00  0.00           C
ATOM   5673  CZ3 TRP A 360      54.813  72.858  97.331  1.00  0.00           C
ATOM   5675  CZ2 TRP A 360      56.963  72.648  98.441  1.00  0.00           C
ATOM   5677  CH2 TRP A 360      55.583  72.858  98.491  1.00  0.00           C
ATOM   5679  C   TRP A 360      56.093  71.398  91.701  1.00  0.00           C
ATOM   5680  O   TRP A 360      55.083  72.078  91.631  1.00  0.00           O
ATOM   5681  N   THR A 361      56.703  70.948  90.601  1.00  0.00           N
ATOM   5683  CA  THR A 361      56.313  71.328  89.271  1.00  0.00           C
ATOM   5685  CB  THR A 361      57.533  71.348  88.361  1.00  0.00           C
ATOM   5687  OG1 THR A 361      58.423  70.288  88.691  1.00  0.00           O
ATOM   5689  CG2 THR A 361      58.273  72.628  88.711  1.00  0.00           C
ATOM   5693  C   THR A 361      55.313  70.348  88.771  1.00  0.00           C
ATOM   5694  O   THR A 361      54.753  70.508  87.691  1.00  0.00           O
ATOM   5695  N   GLY A 362      54.993  69.358  89.621  1.00  0.00           N
ATOM   5697  CA  GLY A 362      54.103  68.268  89.341  1.00  0.00           C
ATOM   5700  C   GLY A 362      54.863  67.028  89.041  1.00  0.00           C
ATOM   5701  O   GLY A 362      54.573  66.368  88.041  1.00  0.00           O
ATOM   5702  N   THR A 363      55.883  66.748  89.871  1.00  0.00           N
ATOM   5704  CA  THR A 363      56.963  65.818  89.601  1.00  0.00           C
ATOM   5706  CB  THR A 363      58.143  66.538  88.941  1.00  0.00           C
ATOM   5708  OG1 THR A 363      58.703  67.558  89.741  1.00  0.00           O
ATOM   5710  CG2 THR A 363      57.663  67.238  87.661  1.00  0.00           C
ATOM   5714  C   THR A 363      57.363  65.058  90.891  1.00  0.00           C
ATOM   5715  O   THR A 363      57.133  65.588  91.961  1.00  0.00           O
ATOM   5716  N   VAL A 364      57.883  63.778  90.871  1.00  0.00           N
ATOM   5718  CA  VAL A 364      57.973  62.858  92.041  1.00  0.00           C
ATOM   5720  CB  VAL A 364      56.773  62.848  93.031  1.00  0.00           C
ATOM   5722  CG1 VAL A 364      55.523  62.708  92.171  1.00  0.00           C
ATOM   5726  CG2 VAL A 364      56.823  61.718  94.091  1.00  0.00           C
ATOM   5730  C   VAL A 364      58.153  61.388  91.651  1.00  0.00           C
ATOM   5731  O   VAL A 364      57.453  60.898  90.781  1.00  0.00           O
ATOM   5732  N   THR A 365      59.013  60.578  92.301  1.00  0.00           N
ATOM   5734  CA  THR A 365      59.103  59.158  91.981  1.00  0.00           C
ATOM   5736  CB  THR A 365      60.283  58.848  91.091  1.00  0.00           C
ATOM   5738  OG1 THR A 365      61.473  59.408  91.631  1.00  0.00           O
ATOM   5740  CG2 THR A 365      60.093  59.458  89.711  1.00  0.00           C
ATOM   5744  C   THR A 365      59.183  58.198  93.181  1.00  0.00           C
ATOM   5745  O   THR A 365      59.953  58.388  94.101  1.00  0.00           O
ATOM   5746  N   VAL A 366      58.373  57.108  93.161  1.00  0.00           N
ATOM   5748  CA  VAL A 366      58.213  56.038  94.171  1.00  0.00           C
ATOM   5750  CB  VAL A 366      56.743  55.908  94.651  1.00  0.00           C
ATOM   5752  CG1 VAL A 366      56.253  54.518  95.141  1.00  0.00           C
ATOM   5756  CG2 VAL A 366      56.393  56.988  95.671  1.00  0.00           C
ATOM   5760  C   VAL A 366      58.583  54.668  93.661  1.00  0.00           C
ATOM   5761  O   VAL A 366      58.123  54.328  92.591  1.00  0.00           O
ATOM   5762  N   ILE A 367      59.353  53.838  94.431  1.00  0.00           N
ATOM   5764  CA  ILE A 367      59.663  52.438  94.101  1.00  0.00           C
ATOM   5766  CB  ILE A 367      61.163  52.098  94.191  1.00  0.00           C
ATOM   5768  CG2 ILE A 367      61.463  50.618  93.851  1.00  0.00           C
ATOM   5772  CG1 ILE A 367      62.043  53.038  93.381  1.00  0.00           C
ATOM   5775  CD  ILE A 367      63.533  52.878  93.651  1.00  0.00           C
ATOM   5779  C   ILE A 367      59.063  51.448  95.061  1.00  0.00           C
ATOM   5780  O   ILE A 367      59.283  51.568  96.251  1.00  0.00           O
ATOM   5781  N   ASP A 368      58.403  50.358  94.581  1.00  0.00           N
ATOM   5783  CA  ASP A 368      58.043  49.238  95.421  1.00  0.00           C
ATOM   5785  CB  ASP A 368      56.543  48.988  95.181  1.00  0.00           C
ATOM   5788  CG  ASP A 368      55.933  47.908  96.031  1.00  0.00           C
ATOM   5789  OD1 ASP A 368      56.573  46.878  96.381  1.00  0.00           O
ATOM   5790  OD2 ASP A 368      54.703  48.048  96.251  1.00  0.00           O
ATOM   5791  C   ASP A 368      58.933  47.988  95.161  1.00  0.00           C
ATOM   5792  O   ASP A 368      58.853  47.378  94.091  1.00  0.00           O
ATOM   5793  N   PRO A 369      59.793  47.558  96.101  1.00  0.00           N
ATOM   5794  CD  PRO A 369      60.353  48.428  97.121  1.00  0.00           C
ATOM   5797  CA  PRO A 369      60.623  46.368  95.921  1.00  0.00           C
ATOM   5799  CB  PRO A 369      61.663  46.428  97.041  1.00  0.00           C
ATOM   5802  CG  PRO A 369      61.783  47.918  97.261  1.00  0.00           C
ATOM   5805  C   PRO A 369      59.913  45.048  96.041  1.00  0.00           C
ATOM   5806  O   PRO A 369      60.323  44.118  95.361  1.00  0.00           O
ATOM   5807  N   VAL A 370      58.963  44.918  96.971  1.00  0.00           N
ATOM   5809  CA  VAL A 370      58.243  43.688  97.241  1.00  0.00           C
ATOM   5811  CB  VAL A 370      57.313  43.898  98.421  1.00  0.00           C
ATOM   5813  CG1 VAL A 370      56.633  42.568  98.791  1.00  0.00           C
ATOM   5817  CG2 VAL A 370      58.113  44.468  99.621  1.00  0.00           C
ATOM   5821  C   VAL A 370      57.463  43.238  96.021  1.00  0.00           C
ATOM   5822  O   VAL A 370      57.493  42.078  95.611  1.00  0.00           O
ATOM   5823  N   ASN A 371      56.783  44.218  95.391  1.00  0.00           N
ATOM   5825  CA  ASN A 371      56.063  44.048  94.151  1.00  0.00           C
ATOM   5827  CB  ASN A 371      55.103  45.238  93.931  1.00  0.00           C
ATOM   5830  CG  ASN A 371      53.973  45.228  94.951  1.00  0.00           C
ATOM   5831  OD1 ASN A 371      53.873  44.398  95.851  1.00  0.00           O
ATOM   5832  ND2 ASN A 371      53.043  46.188  94.791  1.00  0.00           N
ATOM   5835  C   ASN A 371      56.953  44.008  92.941  1.00  0.00           C
ATOM   5836  O   ASN A 371      56.543  43.528  91.891  1.00  0.00           O
ATOM   5837  N   HIS A 372      58.183  44.568  93.011  1.00  0.00           N
ATOM   5839  CA  HIS A 372      59.083  44.668  91.881  1.00  0.00           C
ATOM   5841  CB  HIS A 372      59.503  43.318  91.251  1.00  0.00           C
ATOM   5844  ND1 HIS A 372      61.323  42.458  92.701  1.00  0.00           N
ATOM   5845  CG  HIS A 372      60.013  42.348  92.261  1.00  0.00           C
ATOM   5846  CE1 HIS A 372      61.503  41.398  93.461  1.00  0.00           C
ATOM   5848  NE2 HIS A 372      60.393  40.608  93.521  1.00  0.00           N
ATOM   5850  CD2 HIS A 372      59.443  41.218  92.741  1.00  0.00           C
ATOM   5852  C   HIS A 372      58.563  45.628  90.841  1.00  0.00           C
ATOM   5853  O   HIS A 372      58.623  45.408  89.621  1.00  0.00           O
ATOM   5854  N   MET A 373      57.983  46.738  91.291  1.00  0.00           N
ATOM   5856  CA  MET A 373      57.133  47.618  90.501  1.00  0.00           C
ATOM   5858  CB  MET A 373      55.653  47.528  90.931  1.00  0.00           C
ATOM   5861  CG  MET A 373      54.683  48.438  90.151  1.00  0.00           C
ATOM   5864  SD  MET A 373      53.173  48.868  91.061  1.00  0.00           S
ATOM   5865  CE  MET A 373      52.573  47.198  91.361  1.00  0.00           C
ATOM   5869  C   MET A 373      57.563  49.018  90.771  1.00  0.00           C
ATOM   5870  O   MET A 373      57.723  49.408  91.921  1.00  0.00           O
ATOM   5871  N   THR A 374      57.733  49.818  89.711  1.00  0.00           N
ATOM   5873  CA  THR A 374      57.883  51.238  89.901  1.00  0.00           C
ATOM   5875  CB  THR A 374      59.203  51.608  90.621  1.00  0.00           C
ATOM   5877  OG1 THR A 374      59.293  52.978  90.801  1.00  0.00           O
ATOM   5879  CG2 THR A 374      60.603  51.098  90.181  1.00  0.00           C
ATOM   5883  C   THR A 374      57.353  51.898  88.601  1.00  0.00           C
ATOM   5884  O   THR A 374      57.343  51.238  87.561  1.00  0.00           O
ATOM   5885  N   ILE A 375      56.733  53.118  88.611  1.00  0.00           N
ATOM   5887  CA  ILE A 375      55.843  53.608  87.521  1.00  0.00           C
ATOM   5889  CB  ILE A 375      54.373  53.298  87.831  1.00  0.00           C
ATOM   5891  CG2 ILE A 375      53.413  53.918  86.781  1.00  0.00           C
ATOM   5895  CG1 ILE A 375      54.203  51.798  88.101  1.00  0.00           C
ATOM   5898  CD  ILE A 375      52.803  51.478  88.601  1.00  0.00           C
ATOM   5902  C   ILE A 375      55.813  55.118  87.261  1.00  0.00           C
ATOM   5903  O   ILE A 375      55.263  55.868  88.031  1.00  0.00           O
ATOM   5904  N   VAL A 376      56.313  55.698  86.161  1.00  0.00           N
ATOM   5906  CA  VAL A 376      56.333  57.158  86.111  1.00  0.00           C
ATOM   5908  CB  VAL A 376      57.593  57.688  85.491  1.00  0.00           C
ATOM   5910  CG1 VAL A 376      57.563  57.918  83.971  1.00  0.00           C
ATOM   5914  CG2 VAL A 376      58.143  58.908  86.221  1.00  0.00           C
ATOM   5918  C   VAL A 376      55.163  57.698  85.401  1.00  0.00           C
ATOM   5919  O   VAL A 376      54.473  56.978  84.681  1.00  0.00           O
ATOM   5920  N   MET A 377      54.933  58.998  85.551  1.00  0.00           N
ATOM   5922  CA  MET A 377      54.093  59.758  84.691  1.00  0.00           C
ATOM   5924  CB  MET A 377      52.793  60.248  85.371  1.00  0.00           C
ATOM   5927  CG  MET A 377      51.593  60.048  84.461  1.00  0.00           C
ATOM   5930  SD  MET A 377      49.973  60.648  85.021  1.00  0.00           S
ATOM   5931  CE  MET A 377      50.383  62.398  84.881  1.00  0.00           C
ATOM   5935  C   MET A 377      54.933  60.898  84.191  1.00  0.00           C
ATOM   5936  O   MET A 377      56.123  60.998  84.471  1.00  0.00           O
ATOM   5937  N   LEU A 378      54.323  61.848  83.471  1.00  0.00           N
ATOM   5939  CA  LEU A 378      54.933  63.128  83.341  1.00  0.00           C
ATOM   5941  CB  LEU A 378      56.023  63.148  82.281  1.00  0.00           C
ATOM   5944  CG  LEU A 378      57.373  63.488  82.941  1.00  0.00           C
ATOM   5946  CD1 LEU A 378      58.463  63.378  81.891  1.00  0.00           C
ATOM   5950  CD2 LEU A 378      57.273  64.858  83.631  1.00  0.00           C
ATOM   5954  C   LEU A 378      53.843  64.128  83.161  1.00  0.00           C
ATOM   5955  O   LEU A 378      52.873  63.808  82.511  1.00  0.00           O
ATOM   5956  N   SER A 379      53.913  65.328  83.781  1.00  0.00           N
ATOM   5958  CA  SER A 379      53.003  66.428  83.511  1.00  0.00           C
ATOM   5960  CB  SER A 379      51.573  66.158  84.031  1.00  0.00           C
ATOM   5963  OG  SER A 379      50.623  67.128  83.611  1.00  0.00           O
ATOM   5965  C   SER A 379      53.623  67.598  84.271  1.00  0.00           C
ATOM   5966  O   SER A 379      54.433  67.328  85.161  1.00  0.00           O
ATOM   5967  N   ASN A 380      53.253  68.868  83.991  1.00  0.00           N
ATOM   5969  CA  ASN A 380      53.593  69.998  84.861  1.00  0.00           C
ATOM   5971  CB  ASN A 380      54.573  71.038  84.261  1.00  0.00           C
ATOM   5974  CG  ASN A 380      56.033  70.628  84.421  1.00  0.00           C
ATOM   5975  OD1 ASN A 380      56.433  69.808  85.241  1.00  0.00           O
ATOM   5976  ND2 ASN A 380      56.913  71.188  83.561  1.00  0.00           N
ATOM   5979  C   ASN A 380      52.343  70.748  85.301  1.00  0.00           C
ATOM   5980  O   ASN A 380      51.453  71.078  84.501  1.00  0.00           O
ATOM   5981  N   LYS A 381      52.303  71.098  86.601  1.00  0.00           N
ATOM   5983  CA  LYS A 381      51.303  71.848  87.321  1.00  0.00           C
ATOM   5985  CB  LYS A 381      49.793  71.438  87.111  1.00  0.00           C
ATOM   5988  CG  LYS A 381      49.533  69.968  86.741  1.00  0.00           C
ATOM   5991  CD  LYS A 381      48.113  69.408  86.981  1.00  0.00           C
ATOM   5994  CE  LYS A 381      48.133  67.858  86.911  1.00  0.00           C
ATOM   5997  NZ  LYS A 381      46.843  67.188  87.261  1.00  0.00           N
ATOM   6001  C   LYS A 381      51.713  71.898  88.811  1.00  0.00           C
ATOM   6002  O   LYS A 381      52.213  70.908  89.301  1.00  0.00           O
ATOM   6003  N   PRO A 382      51.643  72.988  89.561  1.00  0.00           N
ATOM   6004  CD  PRO A 382      51.733  74.328  89.021  1.00  0.00           C
ATOM   6007  CA  PRO A 382      51.893  72.968  91.001  1.00  0.00           C
ATOM   6009  CB  PRO A 382      52.243  74.428  91.341  1.00  0.00           C
ATOM   6012  CG  PRO A 382      51.603  75.258  90.221  1.00  0.00           C
ATOM   6015  C   PRO A 382      50.753  72.438  91.841  1.00  0.00           C
ATOM   6016  O   PRO A 382      51.003  71.698  92.781  1.00  0.00           O
ATOM   6017  N   HIS A 383      49.493  72.878  91.611  1.00  0.00           N
ATOM   6019  CA  HIS A 383      48.423  72.768  92.611  1.00  0.00           C
ATOM   6021  CB  HIS A 383      47.213  73.718  92.411  1.00  0.00           C
ATOM   6024  ND1 HIS A 383      46.403  74.208  94.751  1.00  0.00           N
ATOM   6025  CG  HIS A 383      46.183  73.598  93.521  1.00  0.00           C
ATOM   6026  CE1 HIS A 383      45.353  73.908  95.481  1.00  0.00           C
ATOM   6028  NE2 HIS A 383      44.473  73.148  94.801  1.00  0.00           N
ATOM   6030  CD2 HIS A 383      44.993  72.958  93.541  1.00  0.00           C
ATOM   6032  C   HIS A 383      47.903  71.358  92.851  1.00  0.00           C
ATOM   6033  O   HIS A 383      48.163  70.738  93.871  1.00  0.00           O
ATOM   6034  N   SER A 384      47.103  70.808  91.901  1.00  0.00           N
ATOM   6036  CA  SER A 384      46.513  69.478  91.981  1.00  0.00           C
ATOM   6038  CB  SER A 384      45.613  69.178  90.761  1.00  0.00           C
ATOM   6041  OG  SER A 384      45.023  70.368  90.221  1.00  0.00           O
ATOM   6043  C   SER A 384      47.493  68.308  92.111  1.00  0.00           C
ATOM   6044  O   SER A 384      47.073  67.288  92.651  1.00  0.00           O
ATOM   6045  N   PRO A 385      48.723  68.358  91.611  1.00  0.00           N
ATOM   6046  CD  PRO A 385      49.043  69.098  90.391  1.00  0.00           C
ATOM   6049  CA  PRO A 385      49.853  67.498  91.961  1.00  0.00           C
ATOM   6051  CB  PRO A 385      50.973  68.288  91.291  1.00  0.00           C
ATOM   6054  CG  PRO A 385      50.333  68.488  89.941  1.00  0.00           C
ATOM   6057  C   PRO A 385      50.243  67.228  93.381  1.00  0.00           C
ATOM   6058  O   PRO A 385      49.603  67.798  94.261  1.00  0.00           O
ATOM   6059  N   VAL A 386      51.293  66.368  93.561  1.00  0.00           N
ATOM   6061  CA  VAL A 386      52.103  66.208  94.771  1.00  0.00           C
ATOM   6063  CB  VAL A 386      51.253  66.128  96.051  1.00  0.00           C
ATOM   6065  CG1 VAL A 386      51.833  65.218  97.141  1.00  0.00           C
ATOM   6069  CG2 VAL A 386      51.153  67.528  96.671  1.00  0.00           C
ATOM   6073  C   VAL A 386      53.113  65.048  94.721  1.00  0.00           C
ATOM   6074  O   VAL A 386      54.293  65.248  95.021  1.00  0.00           O
ATOM   6075  N   ALA A 387      52.713  63.798  94.361  1.00  0.00           N
ATOM   6077  CA  ALA A 387      53.533  62.618  94.661  1.00  0.00           C
ATOM   6079  CB  ALA A 387      53.673  62.348  96.161  1.00  0.00           C
ATOM   6083  C   ALA A 387      53.253  61.348  93.801  1.00  0.00           C
ATOM   6084  O   ALA A 387      52.253  61.298  93.101  1.00  0.00           O
ATOM   6085  N   ASP A 388      54.163  60.328  93.851  1.00  0.00           N
ATOM   6087  CA  ASP A 388      54.063  58.898  93.501  1.00  0.00           C
ATOM   6089  CB  ASP A 388      52.733  58.348  94.121  1.00  0.00           C
ATOM   6092  CG  ASP A 388      52.943  57.948  95.571  1.00  0.00           C
ATOM   6093  OD1 ASP A 388      53.123  58.848  96.421  1.00  0.00           O
ATOM   6094  OD2 ASP A 388      52.993  56.738  95.881  1.00  0.00           O
ATOM   6095  C   ASP A 388      54.723  58.388  92.131  1.00  0.00           C
ATOM   6096  O   ASP A 388      55.143  59.238  91.361  1.00  0.00           O
ATOM   6097  N   PRO A 389      54.903  57.058  91.801  1.00  0.00           N
ATOM   6098  CD  PRO A 389      53.883  56.138  92.321  1.00  0.00           C
ATOM   6101  CA  PRO A 389      56.013  56.248  91.131  1.00  0.00           C
ATOM   6103  CB  PRO A 389      55.213  54.988  90.831  1.00  0.00           C
ATOM   6106  CG  PRO A 389      54.283  54.728  91.981  1.00  0.00           C
ATOM   6109  C   PRO A 389      57.093  56.598  90.001  1.00  0.00           C
ATOM   6110  O   PRO A 389      56.993  57.648  89.391  1.00  0.00           O
ATOM   6111  N   GLN A 390      58.163  55.708  89.721  1.00  0.00           N
ATOM   6113  CA  GLN A 390      58.893  55.448  88.401  1.00  0.00           C
ATOM   6115  CB  GLN A 390      60.013  56.418  87.921  1.00  0.00           C
ATOM   6118  CG  GLN A 390      60.933  55.948  86.701  1.00  0.00           C
ATOM   6121  CD  GLN A 390      60.383  56.098  85.261  1.00  0.00           C
ATOM   6122  OE1 GLN A 390      60.533  57.138  84.631  1.00  0.00           O
ATOM   6123  NE2 GLN A 390      59.693  55.108  84.661  1.00  0.00           N
ATOM   6126  C   GLN A 390      59.673  54.128  88.181  1.00  0.00           C
ATOM   6127  O   GLN A 390      60.653  53.898  88.861  1.00  0.00           O
ATOM   6128  N   LYS A 391      59.483  53.308  87.101  1.00  0.00           N
ATOM   6130  CA  LYS A 391      60.553  52.388  86.661  1.00  0.00           C
ATOM   6132  CB  LYS A 391      60.233  50.908  86.971  1.00  0.00           C
ATOM   6135  CG  LYS A 391      61.493  50.028  86.871  1.00  0.00           C
ATOM   6138  CD  LYS A 391      61.333  48.528  87.111  1.00  0.00           C
ATOM   6141  CE  LYS A 391      60.033  48.068  87.751  1.00  0.00           C
ATOM   6144  NZ  LYS A 391      60.073  46.608  87.821  1.00  0.00           N
ATOM   6148  C   LYS A 391      60.633  52.318  85.151  1.00  0.00           C
ATOM   6149  O   LYS A 391      59.563  52.248  84.571  1.00  0.00           O
ATOM   6150  N   ASN A 392      61.833  52.248  84.511  1.00  0.00           N
ATOM   6152  CA  ASN A 392      61.963  51.628  83.181  1.00  0.00           C
ATOM   6154  CB  ASN A 392      60.943  52.218  82.161  1.00  0.00           C
ATOM   6157  CG  ASN A 392      61.343  52.448  80.711  1.00  0.00           C
ATOM   6158  OD1 ASN A 392      60.893  51.738  79.821  1.00  0.00           O
ATOM   6159  ND2 ASN A 392      62.093  53.548  80.491  1.00  0.00           N
ATOM   6162  C   ASN A 392      63.393  51.528  82.621  1.00  0.00           C
ATOM   6163  O   ASN A 392      64.223  52.368  82.911  1.00  0.00           O
ATOM   6164  N   PRO A 393      63.723  50.538  81.811  1.00  0.00           N
ATOM   6165  CD  PRO A 393      63.353  49.158  82.071  1.00  0.00           C
ATOM   6168  CA  PRO A 393      64.833  50.628  80.851  1.00  0.00           C
ATOM   6170  CB  PRO A 393      65.143  49.148  80.551  1.00  0.00           C
ATOM   6173  CG  PRO A 393      64.633  48.398  81.771  1.00  0.00           C
ATOM   6176  C   PRO A 393      64.413  51.328  79.561  1.00  0.00           C
ATOM   6177  O   PRO A 393      63.423  50.928  78.941  1.00  0.00           O
ATOM   6178  N   ASN A 394      65.163  52.318  79.061  1.00  0.00           N
ATOM   6180  CA  ASN A 394      64.943  52.928  77.761  1.00  0.00           C
ATOM   6182  CB  ASN A 394      64.213  54.288  77.921  1.00  0.00           C
ATOM   6185  CG  ASN A 394      63.613  54.858  76.641  1.00  0.00           C
ATOM   6186  OD1 ASN A 394      63.143  54.128  75.761  1.00  0.00           O
ATOM   6187  ND2 ASN A 394      63.613  56.198  76.521  1.00  0.00           N
ATOM   6190  C   ASN A 394      66.273  53.138  77.041  1.00  0.00           C
ATOM   6191  O   ASN A 394      67.343  52.728  77.471  1.00  0.00           O
ATOM   6192  N   MET A 395      66.213  53.778  75.861  1.00  0.00           N
ATOM   6194  CA  MET A 395      67.333  54.378  75.191  1.00  0.00           C
ATOM   6196  CB  MET A 395      66.913  54.838  73.791  1.00  0.00           C
ATOM   6199  CG  MET A 395      66.343  53.748  72.901  1.00  0.00           C
ATOM   6202  SD  MET A 395      65.633  54.548  71.441  1.00  0.00           S
ATOM   6203  CE  MET A 395      65.063  52.978  70.801  1.00  0.00           C
ATOM   6207  C   MET A 395      67.893  55.638  75.821  1.00  0.00           C
ATOM   6208  O   MET A 395      69.073  55.968  75.721  1.00  0.00           O
ATOM   6209  N   PHE A 396      66.983  56.448  76.381  1.00  0.00           N
ATOM   6211  CA  PHE A 396      67.263  57.758  76.871  1.00  0.00           C
ATOM   6213  CB  PHE A 396      66.473  58.878  76.171  1.00  0.00           C
ATOM   6216  CG  PHE A 396      66.983  59.048  74.781  1.00  0.00           C
ATOM   6217  CD1 PHE A 396      66.343  58.458  73.681  1.00  0.00           C
ATOM   6219  CE1 PHE A 396      66.853  58.628  72.381  1.00  0.00           C
ATOM   6221  CZ  PHE A 396      67.993  59.408  72.181  1.00  0.00           C
ATOM   6223  CD2 PHE A 396      68.123  59.838  74.561  1.00  0.00           C
ATOM   6225  CE2 PHE A 396      68.623  60.028  73.271  1.00  0.00           C
ATOM   6227  C   PHE A 396      66.803  57.668  78.271  1.00  0.00           C
ATOM   6228  O   PHE A 396      65.663  57.278  78.491  1.00  0.00           O
ATOM   6229  N   GLU A 397      67.723  57.968  79.191  1.00  0.00           N
ATOM   6231  CA  GLU A 397      67.583  57.698  80.581  1.00  0.00           C
ATOM   6233  CB  GLU A 397      68.443  56.468  80.981  1.00  0.00           C
ATOM   6236  CG  GLU A 397      68.293  55.178  80.071  1.00  0.00           C
ATOM   6239  CD  GLU A 397      67.283  54.088  80.451  1.00  0.00           C
ATOM   6240  OE1 GLU A 397      66.113  54.378  80.801  1.00  0.00           O
ATOM   6241  OE2 GLU A 397      67.663  52.878  80.401  1.00  0.00           O
ATOM   6242  C   GLU A 397      67.883  59.108  81.211  1.00  0.00           C
ATOM   6243  O   GLU A 397      68.333  59.998  80.491  1.00  0.00           O
ATOM   6244  N   SER A 398      67.583  59.378  82.521  1.00  0.00           N
ATOM   6246  CA  SER A 398      67.843  60.578  83.351  1.00  0.00           C
ATOM   6248  CB  SER A 398      68.443  61.798  82.621  1.00  0.00           C
ATOM   6251  OG  SER A 398      67.533  62.598  81.881  1.00  0.00           O
ATOM   6253  C   SER A 398      66.783  61.108  84.371  1.00  0.00           C
ATOM   6254  O   SER A 398      65.633  61.378  84.081  1.00  0.00           O
ATOM   6255  N   GLY A 399      67.173  61.388  85.641  1.00  0.00           N
ATOM   6257  CA  GLY A 399      66.303  62.128  86.601  1.00  0.00           C
ATOM   6260  C   GLY A 399      65.073  61.468  87.231  1.00  0.00           C
ATOM   6261  O   GLY A 399      65.123  60.308  87.601  1.00  0.00           O
ATOM   6262  N   GLN A 400      63.963  62.248  87.451  1.00  0.00           N
ATOM   6264  CA  GLN A 400      62.823  61.918  88.341  1.00  0.00           C
ATOM   6266  CB  GLN A 400      63.123  61.328  89.761  1.00  0.00           C
ATOM   6269  CG  GLN A 400      64.473  61.558  90.471  1.00  0.00           C
ATOM   6272  CD  GLN A 400      65.223  62.858  90.191  1.00  0.00           C
ATOM   6273  OE1 GLN A 400      64.833  63.858  89.611  1.00  0.00           O
ATOM   6274  NE2 GLN A 400      66.473  62.858  90.691  1.00  0.00           N
ATOM   6277  C   GLN A 400      61.553  62.818  88.351  1.00  0.00           C
ATOM   6278  O   GLN A 400      61.623  64.008  88.651  1.00  0.00           O
ATOM   6279  N   LEU A 401      60.353  62.258  87.981  1.00  0.00           N
ATOM   6281  CA  LEU A 401      59.133  63.008  87.611  1.00  0.00           C
ATOM   6283  CB  LEU A 401      59.213  63.408  86.101  1.00  0.00           C
ATOM   6286  CG  LEU A 401      60.423  64.278  85.701  1.00  0.00           C
ATOM   6288  CD1 LEU A 401      60.803  64.338  84.221  1.00  0.00           C
ATOM   6292  CD2 LEU A 401      60.143  65.698  86.151  1.00  0.00           C
ATOM   6296  C   LEU A 401      57.803  62.248  87.971  1.00  0.00           C
ATOM   6297  O   LEU A 401      57.903  61.048  88.181  1.00  0.00           O
ATOM   6298  N   PRO A 402      56.553  62.828  88.111  1.00  0.00           N
ATOM   6299  CD  PRO A 402      56.083  63.518  86.891  1.00  0.00           C
ATOM   6302  CA  PRO A 402      55.373  62.098  88.691  1.00  0.00           C
ATOM   6304  CB  PRO A 402      54.733  61.718  87.411  1.00  0.00           C
ATOM   6307  CG  PRO A 402      54.643  63.088  86.731  1.00  0.00           C
ATOM   6310  C   PRO A 402      54.223  62.898  89.371  1.00  0.00           C
ATOM   6311  O   PRO A 402      54.433  64.058  89.701  1.00  0.00           O
ATOM   6312  N   ILE A 403      52.993  62.288  89.491  1.00  0.00           N
ATOM   6314  CA  ILE A 403      51.623  62.638  89.911  1.00  0.00           C
ATOM   6316  CB  ILE A 403      50.993  64.058  89.741  1.00  0.00           C
ATOM   6318  CG2 ILE A 403      51.933  65.138  90.241  1.00  0.00           C
ATOM   6322  CG1 ILE A 403      50.443  64.498  88.361  1.00  0.00           C
ATOM   6325  CD  ILE A 403      51.473  64.468  87.251  1.00  0.00           C
ATOM   6329  C   ILE A 403      50.663  61.728  89.141  1.00  0.00           C
ATOM   6330  O   ILE A 403      50.843  61.458  87.961  1.00  0.00           O
ATOM   6331  N   ALA A 404      49.523  61.328  89.741  1.00  0.00           N
ATOM   6333  CA  ALA A 404      48.213  61.598  89.161  1.00  0.00           C
ATOM   6335  CB  ALA A 404      47.673  60.508  88.191  1.00  0.00           C
ATOM   6339  C   ALA A 404      47.253  61.788  90.301  1.00  0.00           C
ATOM   6340  O   ALA A 404      46.753  60.838  90.871  1.00  0.00           O
ATOM   6341  N   THR A 405      47.003  63.038  90.761  1.00  0.00           N
ATOM   6343  CA  THR A 405      46.663  63.238  92.171  1.00  0.00           C
ATOM   6345  CB  THR A 405      45.383  64.038  92.441  1.00  0.00           C
ATOM   6347  OG1 THR A 405      45.413  65.328  91.861  1.00  0.00           O
ATOM   6349  CG2 THR A 405      45.033  64.168  93.941  1.00  0.00           C
ATOM   6353  C   THR A 405      47.893  63.748  92.911  1.00  0.00           C
ATOM   6354  O   THR A 405      47.913  64.788  93.541  1.00  0.00           O
ATOM   6355  N   TYR A 406      48.983  62.968  92.871  1.00  0.00           N
ATOM   6357  CA  TYR A 406      49.283  62.138  94.021  1.00  0.00           C
ATOM   6359  CB  TYR A 406      49.353  62.848  95.411  1.00  0.00           C
ATOM   6362  CG  TYR A 406      49.533  61.978  96.641  1.00  0.00           C
ATOM   6363  CD1 TYR A 406      48.633  62.108  97.701  1.00  0.00           C
ATOM   6365  CE1 TYR A 406      48.783  61.378  98.891  1.00  0.00           C
ATOM   6367  CZ  TYR A 406      49.863  60.508  99.031  1.00  0.00           C
ATOM   6368  OH  TYR A 406      50.053  59.798 100.231  1.00  0.00           O
ATOM   6370  CD2 TYR A 406      50.593  61.068  96.781  1.00  0.00           C
ATOM   6372  CE2 TYR A 406      50.773  60.368  97.991  1.00  0.00           C
ATOM   6374  C   TYR A 406      48.493  60.858  93.881  1.00  0.00           C
ATOM   6375  O   TYR A 406      48.653  60.218  92.851  1.00  0.00           O
ATOM   6376  N   GLY A 407      47.623  60.508  94.851  1.00  0.00           N
ATOM   6378  CA  GLY A 407      47.153  59.148  95.071  1.00  0.00           C
ATOM   6381  C   GLY A 407      46.453  58.448  93.991  1.00  0.00           C
ATOM   6382  O   GLY A 407      46.553  57.238  93.891  1.00  0.00           O
ATOM   6383  N   TRP A 408      45.713  59.168  93.141  1.00  0.00           N
ATOM   6385  CA  TRP A 408      44.913  58.558  92.121  1.00  0.00           C
ATOM   6387  CB  TRP A 408      43.943  59.598  91.501  1.00  0.00           C
ATOM   6390  CG  TRP A 408      42.883  59.998  92.471  1.00  0.00           C
ATOM   6391  CD1 TRP A 408      42.663  61.168  93.161  1.00  0.00           C
ATOM   6393  NE1 TRP A 408      41.553  61.018  93.971  1.00  0.00           N
ATOM   6395  CE2 TRP A 408      41.053  59.768  93.831  1.00  0.00           C
ATOM   6396  CD2 TRP A 408      41.863  59.088  92.901  1.00  0.00           C
ATOM   6397  CE3 TRP A 408      41.573  57.758  92.571  1.00  0.00           C
ATOM   6399  CZ3 TRP A 408      40.453  57.158  93.151  1.00  0.00           C
ATOM   6401  CZ2 TRP A 408      39.933  59.168  94.381  1.00  0.00           C
ATOM   6403  CH2 TRP A 408      39.633  57.858  94.021  1.00  0.00           C
ATOM   6405  C   TRP A 408      45.673  57.688  91.121  1.00  0.00           C
ATOM   6406  O   TRP A 408      45.133  56.688  90.651  1.00  0.00           O
ATOM   6407  N   VAL A 409      46.963  57.958  90.831  1.00  0.00           N
ATOM   6409  CA  VAL A 409      47.793  56.958  90.151  1.00  0.00           C
ATOM   6411  CB  VAL A 409      49.113  57.528  89.581  1.00  0.00           C
ATOM   6413  CG1 VAL A 409      50.393  57.258  90.381  1.00  0.00           C
ATOM   6417  CG2 VAL A 409      49.293  57.008  88.141  1.00  0.00           C
ATOM   6421  C   VAL A 409      48.023  55.668  90.941  1.00  0.00           C
ATOM   6422  O   VAL A 409      47.733  54.598  90.431  1.00  0.00           O
ATOM   6423  N   VAL A 410      48.483  55.708  92.221  1.00  0.00           N
ATOM   6425  CA  VAL A 410      48.663  54.558  93.101  1.00  0.00           C
ATOM   6427  CB  VAL A 410      49.533  54.888  94.311  1.00  0.00           C
ATOM   6429  CG1 VAL A 410      49.443  53.908  95.491  1.00  0.00           C
ATOM   6433  CG2 VAL A 410      50.983  54.938  93.801  1.00  0.00           C
ATOM   6437  C   VAL A 410      47.393  53.848  93.491  1.00  0.00           C
ATOM   6438  O   VAL A 410      47.313  52.628  93.451  1.00  0.00           O
ATOM   6439  N   ASP A 411      46.333  54.608  93.811  1.00  0.00           N
ATOM   6441  CA  ASP A 411      45.013  54.078  94.061  1.00  0.00           C
ATOM   6443  CB  ASP A 411      44.023  55.198  94.531  1.00  0.00           C
ATOM   6446  CG  ASP A 411      44.273  55.758  95.931  1.00  0.00           C
ATOM   6447  OD1 ASP A 411      45.143  55.248  96.691  1.00  0.00           O
ATOM   6448  OD2 ASP A 411      43.513  56.698  96.301  1.00  0.00           O
ATOM   6449  C   ASP A 411      44.503  53.338  92.811  1.00  0.00           C
ATOM   6450  O   ASP A 411      44.033  52.208  92.921  1.00  0.00           O
ATOM   6451  N   GLN A 412      44.653  53.898  91.591  1.00  0.00           N
ATOM   6453  CA  GLN A 412      44.433  53.168  90.351  1.00  0.00           C
ATOM   6455  CB  GLN A 412      44.523  54.128  89.131  1.00  0.00           C
ATOM   6458  CG  GLN A 412      44.003  53.568  87.791  1.00  0.00           C
ATOM   6461  CD  GLN A 412      42.593  53.008  87.961  1.00  0.00           C
ATOM   6462  OE1 GLN A 412      42.363  51.798  87.911  1.00  0.00           O
ATOM   6463  NE2 GLN A 412      41.613  53.908  88.221  1.00  0.00           N
ATOM   6466  C   GLN A 412      45.373  51.978  90.081  1.00  0.00           C
ATOM   6467  O   GLN A 412      44.933  50.878  89.781  1.00  0.00           O
ATOM   6468  N   VAL A 413      46.703  52.138  90.221  1.00  0.00           N
ATOM   6470  CA  VAL A 413      47.733  51.118  89.991  1.00  0.00           C
ATOM   6472  CB  VAL A 413      49.143  51.708  90.151  1.00  0.00           C
ATOM   6474  CG1 VAL A 413      50.243  50.658  90.381  1.00  0.00           C
ATOM   6478  CG2 VAL A 413      49.483  52.538  88.891  1.00  0.00           C
ATOM   6482  C   VAL A 413      47.603  49.918  90.891  1.00  0.00           C
ATOM   6483  O   VAL A 413      47.703  48.768  90.471  1.00  0.00           O
ATOM   6484  N   TYR A 414      47.353  50.138  92.191  1.00  0.00           N
ATOM   6486  CA  TYR A 414      47.243  49.078  93.161  1.00  0.00           C
ATOM   6488  CB  TYR A 414      47.703  49.548  94.571  1.00  0.00           C
ATOM   6491  CG  TYR A 414      49.213  49.708  94.611  1.00  0.00           C
ATOM   6492  CD1 TYR A 414      50.003  48.828  95.381  1.00  0.00           C
ATOM   6494  CE1 TYR A 414      51.403  48.938  95.361  1.00  0.00           C
ATOM   6496  CZ  TYR A 414      52.033  49.898  94.561  1.00  0.00           C
ATOM   6497  OH  TYR A 414      53.423  49.948  94.451  1.00  0.00           O
ATOM   6499  CD2 TYR A 414      49.873  50.718  93.891  1.00  0.00           C
ATOM   6501  CE2 TYR A 414      51.263  50.818  93.861  1.00  0.00           C
ATOM   6503  C   TYR A 414      45.843  48.488  93.151  1.00  0.00           C
ATOM   6504  O   TYR A 414      45.623  47.348  93.551  1.00  0.00           O
ATOM   6505  N   ALA A 415      44.863  49.218  92.571  1.00  0.00           N
ATOM   6507  CA  ALA A 415      43.613  48.648  92.121  1.00  0.00           C
ATOM   6509  CB  ALA A 415      42.573  49.748  91.861  1.00  0.00           C
ATOM   6513  C   ALA A 415      43.773  47.818  90.861  1.00  0.00           C
ATOM   6514  O   ALA A 415      43.023  46.868  90.651  1.00  0.00           O
ATOM   6515  N   ALA A 416      44.753  48.158  90.011  1.00  0.00           N
ATOM   6517  CA  ALA A 416      44.993  47.508  88.751  1.00  0.00           C
ATOM   6519  CB  ALA A 416      45.803  48.428  87.811  1.00  0.00           C
ATOM   6523  C   ALA A 416      45.643  46.168  88.871  1.00  0.00           C
ATOM   6524  O   ALA A 416      45.543  45.308  87.991  1.00  0.00           O
ATOM   6525  N   LEU A 417      46.313  45.978  90.001  1.00  0.00           N
ATOM   6527  CA  LEU A 417      47.113  44.828  90.271  1.00  0.00           C
ATOM   6529  CB  LEU A 417      48.033  45.098  91.471  1.00  0.00           C
ATOM   6532  CG  LEU A 417      49.223  44.138  91.541  1.00  0.00           C
ATOM   6534  CD1 LEU A 417      50.233  44.388  90.401  1.00  0.00           C
ATOM   6538  CD2 LEU A 417      49.933  44.258  92.881  1.00  0.00           C
ATOM   6542  C   LEU A 417      46.323  43.538  90.441  1.00  0.00           C
ATOM   6543  O   LEU A 417      45.493  43.378  91.331  1.00  0.00           O
ATOM   6544  N   LYS A 418      46.663  42.598  89.551  1.00  0.00           N
ATOM   6546  CA  LYS A 418      46.313  41.208  89.561  1.00  0.00           C
ATOM   6548  CB  LYS A 418      45.973  40.738  88.121  1.00  0.00           C
ATOM   6551  CG  LYS A 418      45.703  39.238  87.941  1.00  0.00           C
ATOM   6554  CD  LYS A 418      44.223  38.858  88.061  1.00  0.00           C
ATOM   6557  CE  LYS A 418      43.933  37.378  87.781  1.00  0.00           C
ATOM   6560  NZ  LYS A 418      44.523  36.958  86.491  1.00  0.00           N
ATOM   6564  C   LYS A 418      47.513  40.418  90.011  1.00  0.00           C
ATOM   6565  O   LYS A 418      48.473  40.158  89.281  1.00  0.00           O
ATOM   6566  N   GLN A 419      47.453  39.938  91.241  1.00  0.00           N
ATOM   6568  CA  GLN A 419      47.953  38.628  91.561  1.00  0.00           C
ATOM   6570  CB  GLN A 419      48.753  38.798  92.881  1.00  0.00           C
ATOM   6573  CG  GLN A 419      49.613  37.638  93.381  1.00  0.00           C
ATOM   6576  CD  GLN A 419      48.733  36.618  94.041  1.00  0.00           C
ATOM   6577  OE1 GLN A 419      48.523  36.648  95.261  1.00  0.00           O
ATOM   6578  NE2 GLN A 419      48.223  35.658  93.251  1.00  0.00           N
ATOM   6581  C   GLN A 419      46.723  37.688  91.561  1.00  0.00           C
ATOM   6582  OT1 GLN A 419      45.743  37.908  92.331  1.00  0.00           O
ATOM   6583  OT2 GLN A 419      46.713  36.738  90.721  1.00  0.00           O
ATOM   6584  NH3 POPEB 420      34.343 116.068  68.651  1.00  0.00           N
ATOM   6588  C12 POPEB 420      34.373 117.538  68.911  1.00  0.00           C
ATOM   6591  C11 POPEB 420      35.813 117.968  69.171  1.00  0.00           C
ATOM   6594  P   POPEB 420      35.283 120.468  68.591  1.00  0.00           P
ATOM   6595  O13 POPEB 420      33.863 120.528  68.961  1.00  0.00           O
ATOM   6596  O14 POPEB 420      36.123 121.688  68.721  1.00  0.00           O
ATOM   6597  O11 POPEB 420      35.503 119.788  67.151  1.00  0.00           O
ATOM   6598  O12 POPEB 420      35.923 119.348  69.501  1.00  0.00           O
ATOM   6599  C1  POPEB 420      34.543 119.978  66.101  1.00  0.00           C
ATOM   6602  C2  POPEB 420      34.973 119.308  64.741  1.00  0.00           C
ATOM   6604  O21 POPEB 420      33.893 119.068  63.821  1.00  0.00           O
ATOM   6605  C21 POPEB 420      33.073 120.048  63.501  1.00  0.00           C
ATOM   6606  O22 POPEB 420      32.993 121.128  64.041  1.00  0.00           O
ATOM   6607  C22 POPEB 420      32.303 119.668  62.231  1.00  0.00           C
ATOM   6610  C3  POPEB 420      35.693 117.928  64.961  1.00  0.00           C
ATOM   6613  O31 POPEB 420      35.873 117.148  63.741  1.00  0.00           O
ATOM   6614  C31 POPEB 420      35.103 116.048  63.601  1.00  0.00           C
ATOM   6615  O32 POPEB 420      34.263 115.688  64.401  1.00  0.00           O
ATOM   6616  C32 POPEB 420      35.553 115.178  62.411  1.00  0.00           C
ATOM   6619  C23 POPEB 420      33.223 119.508  61.001  1.00  0.00           C
ATOM   6622  C24 POPEB 420      32.443 119.208  59.711  1.00  0.00           C
ATOM   6625  C25 POPEB 420      33.043 119.888  58.481  1.00  0.00           C
ATOM   6628  C26 POPEB 420      32.303 119.578  57.171  1.00  0.00           C
ATOM   6631  C27 POPEB 420      32.833 120.448  56.031  1.00  0.00           C
ATOM   6634  C28 POPEB 420      32.083 120.268  54.691  1.00  0.00           C
ATOM   6637  C29 POPEB 420      32.393 121.438  53.801  1.00  0.00           C
ATOM   6639 0C21 POPEB 420      33.043 121.448  52.631  1.00  0.00           C
ATOM   6641 1C21 POPEB 420      33.583 120.268  51.871  1.00  0.00           C
ATOM   6644 2C21 POPEB 420      34.153 120.708  50.501  1.00  0.00           C
ATOM   6647 3C21 POPEB 420      35.573 121.308  50.571  1.00  0.00           C
ATOM   6650 4C21 POPEB 420      35.843 122.378  49.501  1.00  0.00           C
ATOM   6653 5C21 POPEB 420      35.373 122.018  48.081  1.00  0.00           C
ATOM   6656 6C21 POPEB 420      35.613 123.158  47.071  1.00  0.00           C
ATOM   6659 7C21 POPEB 420      35.013 122.868  45.691  1.00  0.00           C
ATOM   6662 8C21 POPEB 420      35.213 124.008  44.691  1.00  0.00           C
ATOM   6666  C33 POPEB 420      36.433 115.838  61.321  1.00  0.00           C
ATOM   6669  C34 POPEB 420      37.173 114.798  60.441  1.00  0.00           C
ATOM   6672  C35 POPEB 420      38.413 114.188  61.121  1.00  0.00           C
ATOM   6675  C36 POPEB 420      39.053 112.998  60.371  1.00  0.00           C
ATOM   6678  C37 POPEB 420      39.593 113.298  58.951  1.00  0.00           C
ATOM   6681  C38 POPEB 420      38.563 113.058  57.831  1.00  0.00           C
ATOM   6684  C39 POPEB 420      39.203 113.098  56.441  1.00  0.00           C
ATOM   6687 0C31 POPEB 420      38.223 112.658  55.351  1.00  0.00           C
ATOM   6690 1C31 POPEB 420      38.803 112.758  53.931  1.00  0.00           C
ATOM   6693 2C31 POPEB 420      37.933 112.088  52.871  1.00  0.00           C
ATOM   6696 3C31 POPEB 420      37.943 110.558  52.971  1.00  0.00           C
ATOM   6699 4C31 POPEB 420      37.003 109.868  51.961  1.00  0.00           C
ATOM   6702 5C31 POPEB 420      37.093 108.338  52.081  1.00  0.00           C
ATOM   6705 6C31 POPEB 420      36.183 107.588  51.111  1.00  0.00           C
ATOM   6709  NH3 POPEC 421      79.433 112.028  27.401  1.00  0.00           N
ATOM   6713  C12 POPEC 421      79.953 113.158  28.261  1.00  0.00           C
ATOM   6716  C11 POPEC 421      78.903 114.268  28.551  1.00  0.00           C
ATOM   6719  P   POPEC 421      76.543 113.808  27.531  1.00  0.00           P
ATOM   6720  O13 POPEC 421      76.263 115.218  27.181  1.00  0.00           O
ATOM   6721  O14 POPEC 421      77.063 112.898  26.481  1.00  0.00           O
ATOM   6722  O11 POPEC 421      75.243 113.228  28.241  1.00  0.00           O
ATOM   6723  O12 POPEC 421      77.573 113.758  28.721  1.00  0.00           O
ATOM   6724  C1  POPEC 421      74.803 113.808  29.481  1.00  0.00           C
ATOM   6727  C2  POPEC 421      73.423 113.238  29.931  1.00  0.00           C
ATOM   6729  O21 POPEC 421      72.973 113.998  31.081  1.00  0.00           O
ATOM   6730  C21 POPEC 421      73.373 113.728  32.301  1.00  0.00           C
ATOM   6731  O22 POPEC 421      73.863 112.698  32.711  1.00  0.00           O
ATOM   6732  C22 POPEC 421      73.283 114.968  33.191  1.00  0.00           C
ATOM   6735  C3  POPEC 421      73.413 111.678  30.031  1.00  0.00           C
ATOM   6738  O31 POPEC 421      72.183 111.088  29.551  1.00  0.00           O
ATOM   6739  C31 POPEC 421      71.103 110.828  30.321  1.00  0.00           C
ATOM   6740  O32 POPEC 421      70.163 110.188  29.891  1.00  0.00           O
ATOM   6741  C32 POPEC 421      71.183 111.358  31.751  1.00  0.00           C
ATOM   6744  C23 POPEC 421      72.363 114.848  34.421  1.00  0.00           C
ATOM   6747  C24 POPEC 421      72.823 115.798  35.541  1.00  0.00           C
ATOM   6750  C25 POPEC 421      71.773 115.948  36.651  1.00  0.00           C
ATOM   6753  C26 POPEC 421      72.213 116.848  37.821  1.00  0.00           C
ATOM   6756  C27 POPEC 421      73.153 116.158  38.821  1.00  0.00           C
ATOM   6759  C28 POPEC 421      73.523 117.028  40.041  1.00  0.00           C
ATOM   6762  C29 POPEC 421      72.363 117.328  40.961  1.00  0.00           C
ATOM   6764 0C21 POPEC 421      72.283 117.098  42.291  1.00  0.00           C
ATOM   6766 1C21 POPEC 421      73.323 116.458  43.181  1.00  0.00           C
ATOM   6769 2C21 POPEC 421      74.233 117.478  43.901  1.00  0.00           C
ATOM   6772 3C21 POPEC 421      73.503 118.468  44.831  1.00  0.00           C
ATOM   6775 4C21 POPEC 421      74.473 119.518  45.401  1.00  0.00           C
ATOM   6778 5C21 POPEC 421      73.823 120.688  46.161  1.00  0.00           C
ATOM   6781 6C21 POPEC 421      73.343 120.358  47.571  1.00  0.00           C
ATOM   6784 7C21 POPEC 421      72.903 121.628  48.321  1.00  0.00           C
ATOM   6787 8C21 POPEC 421      72.073 121.338  49.581  1.00  0.00           C
ATOM   6791  C33 POPEC 421      70.063 110.918  32.741  1.00  0.00           C
ATOM   6794  C34 POPEC 421      70.333 111.548  34.121  1.00  0.00           C
ATOM   6797  C35 POPEC 421      69.443 111.078  35.291  1.00  0.00           C
ATOM   6800  C36 POPEC 421      70.093 111.508  36.621  1.00  0.00           C
ATOM   6803  C37 POPEC 421      69.323 111.208  37.911  1.00  0.00           C
ATOM   6806  C38 POPEC 421      70.133 111.708  39.131  1.00  0.00           C
ATOM   6809  C39 POPEC 421      69.423 111.558  40.481  1.00  0.00           C
ATOM   6812 0C31 POPEC 421      69.543 110.148  41.071  1.00  0.00           C
ATOM   6815 1C31 POPEC 421      68.953 110.048  42.491  1.00  0.00           C
ATOM   6818 2C31 POPEC 421      69.013 108.628  43.061  1.00  0.00           C
ATOM   6821 3C31 POPEC 421      67.803 107.758  42.681  1.00  0.00           C
ATOM   6824 4C31 POPEC 421      66.603 108.038  43.581  1.00  0.00           C
ATOM   6827 5C31 POPEC 421      65.303 107.378  43.101  1.00  0.00           C
ATOM   6830 6C31 POPEC 421      64.173 107.528  44.121  1.00  0.00           C
ATOM   6834  NH3 POPED 422      49.703 115.158  27.021  1.00  0.00           N
ATOM   6838  C12 POPED 422      50.003 115.978  28.251  1.00  0.00           C
ATOM   6841  C11 POPED 422      50.983 117.138  28.031  1.00  0.00           C
ATOM   6844  P   POPED 422      49.673 119.418  28.221  1.00  0.00           P
ATOM   6845  O13 POPED 422      50.723 120.438  28.351  1.00  0.00           O
ATOM   6846  O14 POPED 422      48.433 119.838  27.491  1.00  0.00           O
ATOM   6847  O11 POPED 422      49.303 118.798  29.631  1.00  0.00           O
ATOM   6848  O12 POPED 422      50.323 118.238  27.411  1.00  0.00           O
ATOM   6849  C1  POPED 422      49.983 119.188  30.821  1.00  0.00           C
ATOM   6852  C2  POPED 422      49.693 118.178  31.991  1.00  0.00           C
ATOM   6854  O21 POPED 422      50.963 117.818  32.571  1.00  0.00           O
ATOM   6855  C21 POPED 422      50.883 117.388  33.831  1.00  0.00           C
ATOM   6856  O22 POPED 422      49.973 117.598  34.601  1.00  0.00           O
ATOM   6857  C22 POPED 422      52.083 116.458  34.061  1.00  0.00           C
ATOM   6860  C3  POPED 422      49.013 116.898  31.461  1.00  0.00           C
ATOM   6863  O31 POPED 422      48.923 115.848  32.441  1.00  0.00           O
ATOM   6864  C31 POPED 422      47.713 115.468  32.781  1.00  0.00           C
ATOM   6865  O32 POPED 422      46.663 115.968  32.441  1.00  0.00           O
ATOM   6866  C32 POPED 422      47.823 114.238  33.681  1.00  0.00           C
ATOM   6869  C23 POPED 422      52.873 116.718  35.371  1.00  0.00           C
ATOM   6872  C24 POPED 422      52.053 116.298  36.591  1.00  0.00           C
ATOM   6875  C25 POPED 422      52.813 116.308  37.921  1.00  0.00           C
ATOM   6878  C26 POPED 422      51.933 115.738  39.031  1.00  0.00           C
ATOM   6881  C27 POPED 422      52.183 116.308  40.431  1.00  0.00           C
ATOM   6884  C28 POPED 422      51.553 115.378  41.471  1.00  0.00           C
ATOM   6887  C29 POPED 422      51.783 115.828  42.891  1.00  0.00           C
ATOM   6889 0C21 POPED 422      50.813 116.038  43.791  1.00  0.00           C
ATOM   6891 1C21 POPED 422      49.333 115.888  43.511  1.00  0.00           C
ATOM   6894 2C21 POPED 422      48.463 116.518  44.591  1.00  0.00           C
ATOM   6897 3C21 POPED 422      48.473 115.778  45.931  1.00  0.00           C
ATOM   6900 4C21 POPED 422      47.693 116.538  47.011  1.00  0.00           C
ATOM   6903 5C21 POPED 422      47.143 115.628  48.111  1.00  0.00           C
ATOM   6906 6C21 POPED 422      48.223 114.888  48.911  1.00  0.00           C
ATOM   6909 7C21 POPED 422      47.743 114.458  50.311  1.00  0.00           C
ATOM   6912 8C21 POPED 422      48.813 113.758  51.141  1.00  0.00           C
ATOM   6916  C33 POPED 422      48.333 114.588  35.091  1.00  0.00           C
ATOM   6919  C34 POPED 422      47.403 115.548  35.831  1.00  0.00           C
ATOM   6922  C35 POPED 422      47.813 115.748  37.291  1.00  0.00           C
ATOM   6925  C36 POPED 422      46.683 116.328  38.151  1.00  0.00           C
ATOM   6928  C37 POPED 422      47.083 116.518  39.621  1.00  0.00           C
ATOM   6931  C38 POPED 422      46.043 117.328  40.411  1.00  0.00           C
ATOM   6934  C39 POPED 422      44.983 116.478  41.141  1.00  0.00           C
ATOM   6937 0C31 POPED 422      45.423 116.098  42.561  1.00  0.00           C
ATOM   6940 1C31 POPED 422      44.343 115.368  43.371  1.00  0.00           C
ATOM   6943 2C31 POPED 422      44.863 114.868  44.731  1.00  0.00           C
ATOM   6946 3C31 POPED 422      43.783 114.218  45.601  1.00  0.00           C
ATOM   6949 4C31 POPED 422      42.973 115.238  46.431  1.00  0.00           C
ATOM   6952 5C31 POPED 422      41.903 114.568  47.311  1.00  0.00           C
ATOM   6955 6C31 POPED 422      41.173 115.548  48.231  1.00  0.00           C
ATOM   6959  NH3 POPEE 423     110.683  86.008  26.661  1.00  0.00           N
ATOM   6963  C12 POPEE 423     111.263  85.508  25.371  1.00  0.00           C
ATOM   6966  C11 POPEE 423     111.683  84.038  25.531  1.00  0.00           C
ATOM   6969  P   POPEE 423     110.293  82.168  26.791  1.00  0.00           P
ATOM   6970  O13 POPEE 423     108.973  81.528  26.561  1.00  0.00           O
ATOM   6971  O14 POPEE 423     110.293  83.078  27.951  1.00  0.00           O
ATOM   6972  O11 POPEE 423     111.473  81.128  26.891  1.00  0.00           O
ATOM   6973  O12 POPEE 423     110.563  83.138  25.571  1.00  0.00           O
ATOM   6974  C1  POPEE 423     112.883  81.348  26.991  1.00  0.00           C
ATOM   6977  C2  POPEE 423     113.443  81.328  28.441  1.00  0.00           C
ATOM   6979  O21 POPEE 423     113.063  80.088  29.071  1.00  0.00           O
ATOM   6980  C21 POPEE 423     113.773  79.818  30.131  1.00  0.00           C
ATOM   6981  O22 POPEE 423     114.993  79.818  30.201  1.00  0.00           O
ATOM   6982  C22 POPEE 423     112.823  79.668  31.321  1.00  0.00           C
ATOM   6985  C3  POPEE 423     112.873  82.508  29.281  1.00  0.00           C
ATOM   6988  O31 POPEE 423     113.543  82.738  30.531  1.00  0.00           O
ATOM   6989  C31 POPEE 423     113.103  83.708  31.351  1.00  0.00           C
ATOM   6990  O32 POPEE 423     113.673  84.038  32.381  1.00  0.00           O
ATOM   6991  C32 POPEE 423     111.743  84.328  30.981  1.00  0.00           C
ATOM   6994  C23 POPEE 423     112.773  78.268  31.971  1.00  0.00           C
ATOM   6997  C24 POPEE 423     111.623  78.238  32.981  1.00  0.00           C
ATOM   7000  C25 POPEE 423     111.613  77.018  33.901  1.00  0.00           C
ATOM   7003  C26 POPEE 423     112.503  77.168  35.141  1.00  0.00           C
ATOM   7006  C27 POPEE 423     112.043  76.188  36.231  1.00  0.00           C
ATOM   7009  C28 POPEE 423     112.863  76.158  37.541  1.00  0.00           C
ATOM   7012  C29 POPEE 423     112.963  77.488  38.241  1.00  0.00           C
ATOM   7014 0C21 POPEE 423     112.593  77.748  39.511  1.00  0.00           C
ATOM   7016 1C21 POPEE 423     111.943  76.778  40.471  1.00  0.00           C
ATOM   7019 2C21 POPEE 423     111.033  77.498  41.481  1.00  0.00           C
ATOM   7022 3C21 POPEE 423     111.793  78.338  42.511  1.00  0.00           C
ATOM   7025 4C21 POPEE 423     110.883  79.358  43.221  1.00  0.00           C
ATOM   7028 5C21 POPEE 423     111.683  80.318  44.111  1.00  0.00           C
ATOM   7031 6C21 POPEE 423     110.783  81.308  44.841  1.00  0.00           C
ATOM   7034 7C21 POPEE 423     111.563  82.258  45.751  1.00  0.00           C
ATOM   7037 8C21 POPEE 423     110.643  83.148  46.591  1.00  0.00           C
ATOM   7041  C33 POPEE 423     110.563  83.588  31.641  1.00  0.00           C
ATOM   7044  C34 POPEE 423     109.343  84.508  31.771  1.00  0.00           C
ATOM   7047  C35 POPEE 423     109.333  85.368  33.041  1.00  0.00           C
ATOM   7050  C36 POPEE 423     108.753  84.658  34.271  1.00  0.00           C
ATOM   7053  C37 POPEE 423     108.743  85.578  35.501  1.00  0.00           C
ATOM   7056  C38 POPEE 423     108.303  84.868  36.791  1.00  0.00           C
ATOM   7059  C39 POPEE 423     108.103  85.828  37.971  1.00  0.00           C
ATOM   7062 0C31 POPEE 423     107.773  85.088  39.271  1.00  0.00           C
ATOM   7065 1C31 POPEE 423     107.593  86.038  40.461  1.00  0.00           C
ATOM   7068 2C31 POPEE 423     107.403  85.288  41.791  1.00  0.00           C
ATOM   7071 3C31 POPEE 423     107.483  86.218  43.011  1.00  0.00           C
ATOM   7074 4C31 POPEE 423     107.393  85.458  44.341  1.00  0.00           C
ATOM   7077 5C31 POPEE 423     107.673  86.338  45.561  1.00  0.00           C
ATOM   7080 6C31 POPEE 423     107.573  85.588  46.881  1.00  0.00           C
ATOM   7084  NH3 POPEF 424       6.613  78.648  28.611  1.00  0.00           N
ATOM   7088  C12 POPEF 424       8.023  78.188  28.311  1.00  0.00           C
ATOM   7091  C11 POPEF 424       8.173  76.658  28.361  1.00  0.00           C
ATOM   7094  P   POPEF 424      10.493  75.368  27.981  1.00  0.00           P
ATOM   7095  O13 POPEF 424       9.873  74.908  26.731  1.00  0.00           O
ATOM   7096  O14 POPEF 424      11.813  76.068  27.941  1.00  0.00           O
ATOM   7097  O11 POPEF 424      10.553  74.118  28.961  1.00  0.00           O
ATOM   7098  O12 POPEF 424       9.503  76.338  28.761  1.00  0.00           O
ATOM   7099  C1  POPEF 424       9.343  73.518  29.431  1.00  0.00           C
ATOM   7102  C2  POPEF 424       9.333  73.498  30.981  1.00  0.00           C
ATOM   7104  O21 POPEF 424       7.983  73.228  31.431  1.00  0.00           O
ATOM   7105  C21 POPEF 424       7.683  72.518  32.531  1.00  0.00           C
ATOM   7106  O22 POPEF 424       6.563  72.398  32.981  1.00  0.00           O
ATOM   7107  C22 POPEF 424       8.893  71.798  33.151  1.00  0.00           C
ATOM   7110  C3  POPEF 424       9.843  74.868  31.501  1.00  0.00           C
ATOM   7113  O31 POPEF 424      10.323  74.838  32.861  1.00  0.00           O
ATOM   7114  C31 POPEF 424       9.473  75.348  33.741  1.00  0.00           C
ATOM   7115  O32 POPEF 424       8.273  75.448  33.581  1.00  0.00           O
ATOM   7116  C32 POPEF 424      10.253  75.788  34.971  1.00  0.00           C
ATOM   7119  C23 POPEF 424       8.523  71.068  34.451  1.00  0.00           C
ATOM   7122  C24 POPEF 424       9.703  70.228  34.971  1.00  0.00           C
ATOM   7125  C25 POPEF 424       9.423  69.418  36.251  1.00  0.00           C
ATOM   7128  C26 POPEF 424       8.233  68.458  36.131  1.00  0.00           C
ATOM   7131  C27 POPEF 424       7.863  67.798  37.471  1.00  0.00           C
ATOM   7134  C28 POPEF 424       6.993  66.538  37.301  1.00  0.00           C
ATOM   7137  C29 POPEF 424       5.693  66.808  36.581  1.00  0.00           C
ATOM   7139 0C21 POPEF 424       4.613  65.998  36.611  1.00  0.00           C
ATOM   7141 1C21 POPEF 424       4.523  64.708  37.351  1.00  0.00           C
ATOM   7144 2C21 POPEF 424       3.103  64.368  37.861  1.00  0.00           C
ATOM   7147 3C21 POPEF 424       2.623  65.198  39.061  1.00  0.00           C
ATOM   7150 4C21 POPEF 424       1.433  64.578  39.811  1.00  0.00           C
ATOM   7153 5C21 POPEF 424       0.093  64.818  39.101  1.00  0.00           C
ATOM   7156 6C21 POPEF 424      -1.067  64.058  39.761  1.00  0.00           C
ATOM   7159 7C21 POPEF 424      -2.383  64.198  39.001  1.00  0.00           C
ATOM   7162 8C21 POPEF 424      -3.523  63.358  39.581  1.00  0.00           C
ATOM   7166  C33 POPEF 424      10.163  77.318  35.141  1.00  0.00           C
ATOM   7169  C34 POPEF 424      11.213  77.918  36.091  1.00  0.00           C
ATOM   7172  C35 POPEF 424      10.873  77.738  37.581  1.00  0.00           C
ATOM   7175  C36 POPEF 424      11.543  78.798  38.461  1.00  0.00           C
ATOM   7178  C37 POPEF 424      10.973  78.838  39.881  1.00  0.00           C
ATOM   7181  C38 POPEF 424      11.673  79.888  40.771  1.00  0.00           C
ATOM   7184  C39 POPEF 424      13.113  79.528  41.161  1.00  0.00           C
ATOM   7187 0C31 POPEF 424      13.213  78.358  42.161  1.00  0.00           C
ATOM   7190 1C31 POPEF 424      14.663  78.038  42.541  1.00  0.00           C
ATOM   7193 2C31 POPEF 424      14.793  77.238  43.841  1.00  0.00           C
ATOM   7196 3C31 POPEF 424      14.263  75.798  43.781  1.00  0.00           C
ATOM   7199 4C31 POPEF 424      14.283  75.158  45.181  1.00  0.00           C
ATOM   7202 5C31 POPEF 424      14.053  73.638  45.191  1.00  0.00           C
ATOM   7205 6C31 POPEF 424      14.053  73.058  46.611  1.00  0.00           C
ATOM   7209  NH3 POPEG 425      67.933  35.838  30.401  1.00  0.00           N
ATOM   7213  C12 POPEG 425      67.503  34.678  31.251  1.00  0.00           C
ATOM   7216  C11 POPEG 425      66.043  34.878  31.731  1.00  0.00           C
ATOM   7219  P   POPEG 425      63.853  35.518  30.361  1.00  0.00           P
ATOM   7220  O13 POPEG 425      63.763  36.178  29.051  1.00  0.00           O
ATOM   7221  O14 POPEG 425      63.423  34.108  30.481  1.00  0.00           O
ATOM   7222  O11 POPEG 425      63.103  36.438  31.381  1.00  0.00           O
ATOM   7223  O12 POPEG 425      65.323  35.738  30.851  1.00  0.00           O
ATOM   7224  C1  POPEG 425      62.503  35.948  32.571  1.00  0.00           C
ATOM   7227  C2  POPEG 425      61.423  36.978  33.021  1.00  0.00           C
ATOM   7229  O21 POPEG 425      61.983  38.028  33.831  1.00  0.00           O
ATOM   7230  C21 POPEG 425      62.453  37.738  35.031  1.00  0.00           C
ATOM   7231  O22 POPEG 425      62.333  36.668  35.611  1.00  0.00           O
ATOM   7232  C22 POPEG 425      63.103  38.988  35.641  1.00  0.00           C
ATOM   7235  C3  POPEG 425      60.123  36.338  33.601  1.00  0.00           C
ATOM   7238  O31 POPEG 425      59.033  37.268  33.521  1.00  0.00           O
ATOM   7239  C31 POPEG 425      58.433  37.858  34.561  1.00  0.00           C
ATOM   7240  O32 POPEG 425      57.503  38.648  34.441  1.00  0.00           O
ATOM   7241  C32 POPEG 425      58.973  37.488  35.941  1.00  0.00           C
ATOM   7244  C23 POPEG 425      62.573  39.358  37.041  1.00  0.00           C
ATOM   7247  C24 POPEG 425      63.573  40.268  37.791  1.00  0.00           C
ATOM   7250  C25 POPEG 425      63.013  40.888  39.081  1.00  0.00           C
ATOM   7253  C26 POPEG 425      62.393  39.888  40.071  1.00  0.00           C
ATOM   7256  C27 POPEG 425      63.283  39.668  41.301  1.00  0.00           C
ATOM   7259  C28 POPEG 425      62.703  38.648  42.291  1.00  0.00           C
ATOM   7262  C29 POPEG 425      61.533  39.208  43.061  1.00  0.00           C
ATOM   7264 0C21 POPEG 425      61.413  39.228  44.401  1.00  0.00           C
ATOM   7266 1C21 POPEG 425      62.423  38.678  45.381  1.00  0.00           C
ATOM   7269 2C21 POPEG 425      61.803  38.328  46.751  1.00  0.00           C
ATOM   7272 3C21 POPEG 425      62.903  37.968  47.761  1.00  0.00           C
ATOM   7275 4C21 POPEG 425      62.423  37.778  49.211  1.00  0.00           C
ATOM   7278 5C21 POPEG 425      61.743  39.008  49.851  1.00  0.00           C
ATOM   7281 6C21 POPEG 425      62.523  40.318  49.681  1.00  0.00           C
ATOM   7284 7C21 POPEG 425      62.013  41.438  50.591  1.00  0.00           C
ATOM   7287 8C21 POPEG 425      62.763  42.768  50.411  1.00  0.00           C
ATOM   7291  C33 POPEG 425      58.493  38.468  37.021  1.00  0.00           C
ATOM   7294  C34 POPEG 425      58.823  38.148  38.481  1.00  0.00           C
ATOM   7297  C35 POPEG 425      58.403  39.348  39.331  1.00  0.00           C
ATOM   7300  C36 POPEG 425      58.273  39.028  40.821  1.00  0.00           C
ATOM   7303  C37 POPEG 425      57.833  40.238  41.661  1.00  0.00           C
ATOM   7306  C38 POPEG 425      57.333  39.798  43.041  1.00  0.00           C
ATOM   7309  C39 POPEG 425      57.633  40.808  44.161  1.00  0.00           C
ATOM   7312 0C31 POPEG 425      57.373  40.198  45.551  1.00  0.00           C
ATOM   7315 1C31 POPEG 425      58.113  40.938  46.671  1.00  0.00           C
ATOM   7318 2C31 POPEG 425      58.343  40.078  47.921  1.00  0.00           C
ATOM   7321 3C31 POPEG 425      57.083  39.848  48.771  1.00  0.00           C
ATOM   7324 4C31 POPEG 425      56.683  41.088  49.571  1.00  0.00           C
ATOM   7327 5C31 POPEG 425      55.373  40.928  50.341  1.00  0.00           C
ATOM   7330 6C31 POPEG 425      55.033  42.158  51.201  1.00  0.00           C
ATOM   7334  NH3 POPEH 426     126.933 111.928  30.501  1.00  0.00           N
ATOM   7338  C12 POPEH 426     127.129 111.308  29.141  1.00  0.00           C
ATOM   7341  C11 POPEH 426     127.329 109.778  29.241  1.00  0.00           C
ATOM   7344  P   POPEH 426     125.083 108.628  28.531  1.00  0.00           P
ATOM   7345  O13 POPEH 426     125.143 107.148  28.461  1.00  0.00           O
ATOM   7346  O14 POPEH 426     125.273 109.398  27.281  1.00  0.00           O
ATOM   7347  O11 POPEH 426     123.713 109.038  29.241  1.00  0.00           O
ATOM   7348  O12 POPEH 426     126.113 109.128  29.631  1.00  0.00           O
ATOM   7349  C1  POPEH 426     123.333 108.388  30.461  1.00  0.00           C
ATOM   7352  C2  POPEH 426     123.693 109.248  31.711  1.00  0.00           C
ATOM   7354  O21 POPEH 426     124.583 108.548  32.591  1.00  0.00           O
ATOM   7355  C21 POPEH 426     124.133 107.608  33.401  1.00  0.00           C
ATOM   7356  O22 POPEH 426     122.973 107.288  33.571  1.00  0.00           O
ATOM   7357  C22 POPEH 426     125.333 106.958  34.091  1.00  0.00           C
ATOM   7360  C3  POPEH 426     122.423 109.868  32.381  1.00  0.00           C
ATOM   7363  O31 POPEH 426     122.583 110.258  33.751  1.00  0.00           O
ATOM   7364  C31 POPEH 426     123.553 111.088  34.071  1.00  0.00           C
ATOM   7365  O32 POPEH 426     124.213 111.748  33.281  1.00  0.00           O
ATOM   7366  C32 POPEH 426     123.613 111.118  35.601  1.00  0.00           C
ATOM   7369  C23 POPEH 426     125.593 107.508  35.501  1.00  0.00           C
ATOM   7372  C24 POPEH 426     126.883 106.938  36.111  1.00  0.00           C
ATOM   7375  C25 POPEH 426     127.189 107.548  37.481  1.00  0.00           C
ATOM   7378  C26 POPEH 426     126.393 106.888  38.611  1.00  0.00           C
ATOM   7381  C27 POPEH 426     126.653 107.558  39.971  1.00  0.00           C
ATOM   7384  C28 POPEH 426     126.143 106.728  41.161  1.00  0.00           C
ATOM   7387  C29 POPEH 426     127.169 105.798  41.761  1.00  0.00           C
ATOM   7389 0C21 POPEH 426     128.089 106.198  42.661  1.00  0.00           C
ATOM   7391 1C21 POPEH 426     128.269 107.618  43.131  1.00  0.00           C
ATOM   7394 2C21 POPEH 426     129.729 107.938  43.521  1.00  0.00           C
ATOM   7397 3C21 POPEH 426     130.109 107.378  44.891  1.00  0.00           C
ATOM   7400 4C21 POPEH 426     131.619 107.228  45.061  1.00  0.00           C
ATOM   7403 5C21 POPEH 426     131.979 106.428  46.321  1.00  0.00           C
ATOM   7406 6C21 POPEH 426     133.419 105.908  46.281  1.00  0.00           C
ATOM   7409 7C21 POPEH 426     133.719 104.938  47.421  1.00  0.00           C
ATOM   7412 8C21 POPEH 426     135.089 104.278  47.271  1.00  0.00           C
ATOM   7416  C33 POPEH 426     124.943 111.598  36.211  1.00  0.00           C
ATOM   7419  C34 POPEH 426     124.843 111.628  37.741  1.00  0.00           C
ATOM   7422  C35 POPEH 426     126.083 112.268  38.391  1.00  0.00           C
ATOM   7425  C36 POPEH 426     126.003 112.308  39.921  1.00  0.00           C
ATOM   7428  C37 POPEH 426     127.129 113.158  40.521  1.00  0.00           C
ATOM   7431  C38 POPEH 426     127.499 112.778  41.961  1.00  0.00           C
ATOM   7434  C39 POPEH 426     126.373 112.988  42.981  1.00  0.00           C
ATOM   7437 0C31 POPEH 426     126.813 112.518  44.381  1.00  0.00           C
ATOM   7440 1C31 POPEH 426     125.753 112.738  45.461  1.00  0.00           C
ATOM   7443 2C31 POPEH 426     126.223 112.238  46.841  1.00  0.00           C
ATOM   7446 3C31 POPEH 426     127.199 113.198  47.541  1.00  0.00           C
ATOM   7449 4C31 POPEH 426     127.739 112.588  48.841  1.00  0.00           C
ATOM   7452 5C31 POPEH 426     128.649 113.518  49.651  1.00  0.00           C
ATOM   7455 6C31 POPEH 426     129.309 112.808  50.841  1.00  0.00           C
ATOM   7459  NH3 POPEI 427      83.073  14.268  28.371  1.00  0.00           N
ATOM   7463  C12 POPEI 427      82.343  12.948  28.521  1.00  0.00           C
ATOM   7466  C11 POPEI 427      82.153  12.118  27.231  1.00  0.00           C
ATOM   7469  P   POPEI 427      83.463   9.978  26.351  1.00  0.00           P
ATOM   7470  O13 POPEI 427      82.263   9.518  25.601  1.00  0.00           O
ATOM   7471  O14 POPEI 427      84.733   9.678  25.671  1.00  0.00           O
ATOM   7472  O11 POPEI 427      83.493   9.268  27.761  1.00  0.00           O
ATOM   7473  O12 POPEI 427      83.373  11.528  26.741  1.00  0.00           O
ATOM   7474  C1  POPEI 427      84.733   8.818  28.321  1.00  0.00           C
ATOM   7477  C2  POPEI 427      84.763   8.898  29.871  1.00  0.00           C
ATOM   7479  O21 POPEI 427      84.573   7.608  30.481  1.00  0.00           O
ATOM   7480  C21 POPEI 427      83.363   7.078  30.511  1.00  0.00           C
ATOM   7481  O22 POPEI 427      82.343   7.568  30.071  1.00  0.00           O
ATOM   7482  C22 POPEI 427      83.433   5.778  31.311  1.00  0.00           C
ATOM   7485  C3  POPEI 427      83.903  10.058  30.441  1.00  0.00           C
ATOM   7488  O31 POPEI 427      84.253  10.318  31.811  1.00  0.00           O
ATOM   7489  C31 POPEI 427      83.703  11.418  32.331  1.00  0.00           C
ATOM   7490  O32 POPEI 427      82.943  12.168  31.751  1.00  0.00           O
ATOM   7491  C32 POPEI 427      84.183  11.558  33.781  1.00  0.00           C
ATOM   7494  C23 POPEI 427      84.063   5.968  32.721  1.00  0.00           C
ATOM   7497  C24 POPEI 427      84.143   4.648  33.491  1.00  0.00           C
ATOM   7500  C25 POPEI 427      84.443   4.818  34.991  1.00  0.00           C
ATOM   7503  C26 POPEI 427      83.253   5.418  35.781  1.00  0.00           C
ATOM   7506  C27 POPEI 427      83.433   5.258  37.301  1.00  0.00           C
ATOM   7509  C28 POPEI 427      82.473   4.228  37.921  1.00  0.00           C
ATOM   7512  C29 POPEI 427      83.033   3.728  39.231  1.00  0.00           C
ATOM   7514 0C21 POPEI 427      82.453   3.618  40.431  1.00  0.00           C
ATOM   7516 1C21 POPEI 427      81.033   3.898  40.861  1.00  0.00           C
ATOM   7519 2C21 POPEI 427      80.533   2.788  41.821  1.00  0.00           C
ATOM   7522 3C21 POPEI 427      79.353   3.228  42.691  1.00  0.00           C
ATOM   7525 4C21 POPEI 427      79.113   2.288  43.891  1.00  0.00           C
ATOM   7528 5C21 POPEI 427      77.843   2.668  44.661  1.00  0.00           C
ATOM   7531 6C21 POPEI 427      77.633   1.828  45.941  1.00  0.00           C
ATOM   7534 7C21 POPEI 427      76.293   2.158  46.611  1.00  0.00           C
ATOM   7537 8C21 POPEI 427      76.003   1.318  47.861  1.00  0.00           C
ATOM   7541  C33 POPEI 427      83.073  11.818  34.841  1.00  0.00           C
ATOM   7544  C34 POPEI 427      83.573  11.458  36.251  1.00  0.00           C
ATOM   7547  C35 POPEI 427      82.603  11.768  37.401  1.00  0.00           C
ATOM   7550  C36 POPEI 427      83.243  11.518  38.781  1.00  0.00           C
ATOM   7553  C37 POPEI 427      82.293  11.758  39.971  1.00  0.00           C
ATOM   7556  C38 POPEI 427      83.063  11.898  41.291  1.00  0.00           C
ATOM   7559  C39 POPEI 427      82.203  12.008  42.571  1.00  0.00           C
ATOM   7562 0C31 POPEI 427      80.713  12.328  42.401  1.00  0.00           C
ATOM   7565 1C31 POPEI 427      80.043  12.438  43.781  1.00  0.00           C
ATOM   7568 2C31 POPEI 427      78.523  12.648  43.731  1.00  0.00           C
ATOM   7571 3C31 POPEI 427      77.903  12.998  45.091  1.00  0.00           C
ATOM   7574 4C31 POPEI 427      78.233  12.008  46.231  1.00  0.00           C
ATOM   7577 5C31 POPEI 427      77.573  12.408  47.551  1.00  0.00           C
ATOM   7580 6C31 POPEI 427      77.903  11.468  48.721  1.00  0.00           C
ATOM   7584  NH3 POPEJ 428     104.773  51.718  72.371  1.00  0.00           N
ATOM   7588  C12 POPEJ 428     104.283  50.348  72.771  1.00  0.00           C
ATOM   7591  C11 POPEJ 428     103.173  49.838  71.831  1.00  0.00           C
ATOM   7594  P   POPEJ 428     101.493  51.828  71.401  1.00  0.00           P
ATOM   7595  O13 POPEJ 428     100.023  52.038  71.421  1.00  0.00           O
ATOM   7596  O14 POPEJ 428     102.343  52.888  71.991  1.00  0.00           O
ATOM   7597  O11 POPEJ 428     101.903  51.658  69.901  1.00  0.00           O
ATOM   7598  O12 POPEJ 428     101.893  50.438  72.021  1.00  0.00           O
ATOM   7599  C1  POPEJ 428     101.843  52.808  69.051  1.00  0.00           C
ATOM   7602  C2  POPEJ 428     100.663  52.728  68.021  1.00  0.00           C
ATOM   7604  O21 POPEJ 428     100.833  51.678  67.051  1.00  0.00           O
ATOM   7605  C21 POPEJ 428     101.823  51.828  66.191  1.00  0.00           C
ATOM   7606  O22 POPEJ 428     102.733  52.628  66.261  1.00  0.00           O
ATOM   7607  C22 POPEJ 428     101.593  50.838  65.041  1.00  0.00           C
ATOM   7610  C3  POPEJ 428     100.443  54.118  67.351  1.00  0.00           C
ATOM   7613  O31 POPEJ 428      99.213  54.258  66.601  1.00  0.00           O
ATOM   7614  C31 POPEJ 428      99.263  54.148  65.271  1.00  0.00           C
ATOM   7615  O32 POPEJ 428     100.193  53.688  64.631  1.00  0.00           O
ATOM   7616  C32 POPEJ 428      98.113  54.958  64.671  1.00  0.00           C
ATOM   7619  C23 POPEJ 428     102.323  51.258  63.751  1.00  0.00           C
ATOM   7622  C24 POPEJ 428     101.553  50.848  62.481  1.00  0.00           C
ATOM   7625  C25 POPEJ 428     102.063  51.578  61.221  1.00  0.00           C
ATOM   7628  C26 POPEJ 428     103.563  51.418  60.951  1.00  0.00           C
ATOM   7631  C27 POPEJ 428     103.993  52.148  59.671  1.00  0.00           C
ATOM   7634  C28 POPEJ 428     105.473  51.928  59.331  1.00  0.00           C
ATOM   7637  C29 POPEJ 428     105.833  52.608  58.031  1.00  0.00           C
ATOM   7639 0C21 POPEJ 428     106.953  53.308  57.751  1.00  0.00           C
ATOM   7641 1C21 POPEJ 428     108.133  53.548  58.661  1.00  0.00           C
ATOM   7644 2C21 POPEJ 428     109.343  52.638  58.331  1.00  0.00           C
ATOM   7647 3C21 POPEJ 428     109.803  52.708  56.861  1.00  0.00           C
ATOM   7650 4C21 POPEJ 428     111.323  52.558  56.661  1.00  0.00           C
ATOM   7653 5C21 POPEJ 428     111.973  51.338  57.321  1.00  0.00           C
ATOM   7656 6C21 POPEJ 428     111.653  50.008  56.621  1.00  0.00           C
ATOM   7659 7C21 POPEJ 428     112.343  48.818  57.311  1.00  0.00           C
ATOM   7662 8C21 POPEJ 428     112.003  47.458  56.681  1.00  0.00           C
ATOM   7666  C33 POPEJ 428      97.693  54.498  63.261  1.00  0.00           C
ATOM   7669  C34 POPEJ 428      96.893  53.198  63.321  1.00  0.00           C
ATOM   7672  C35 POPEJ 428      95.843  53.058  62.211  1.00  0.00           C
ATOM   7675  C36 POPEJ 428      96.403  52.658  60.841  1.00  0.00           C
ATOM   7678  C37 POPEJ 428      95.273  52.468  59.821  1.00  0.00           C
ATOM   7681  C38 POPEJ 428      95.713  52.718  58.381  1.00  0.00           C
ATOM   7684  C39 POPEJ 428      94.543  52.948  57.421  1.00  0.00           C
ATOM   7687 0C31 POPEJ 428      95.053  53.328  56.031  1.00  0.00           C
ATOM   7690 1C31 POPEJ 428      93.993  53.878  55.081  1.00  0.00           C
ATOM   7693 2C31 POPEJ 428      94.693  54.498  53.861  1.00  0.00           C
ATOM   7696 3C31 POPEJ 428      93.763  54.848  52.691  1.00  0.00           C
ATOM   7699 4C31 POPEJ 428      94.583  55.018  51.411  1.00  0.00           C
ATOM   7702 5C31 POPEJ 428      93.733  55.278  50.161  1.00  0.00           C
ATOM   7705 6C31 POPEJ 428      94.573  55.298  48.881  1.00  0.00           C
ATOM   7709  NH3 POPEK 429      26.203  89.358  23.811  1.00  0.00           N
ATOM   7713  C12 POPEK 429      27.373  88.708  23.131  1.00  0.00           C
ATOM   7716  C11 POPEK 429      27.243  87.168  23.071  1.00  0.00           C
ATOM   7719  P   POPEK 429      27.773  85.318  24.881  1.00  0.00           P
ATOM   7720  O13 POPEK 429      26.873  84.138  24.991  1.00  0.00           O
ATOM   7721  O14 POPEK 429      29.043  85.038  24.181  1.00  0.00           O
ATOM   7722  O11 POPEK 429      28.203  85.678  26.341  1.00  0.00           O
ATOM   7723  O12 POPEK 429      27.053  86.638  24.371  1.00  0.00           O
ATOM   7724  C1  POPEK 429      27.593  86.688  27.131  1.00  0.00           C
ATOM   7727  C2  POPEK 429      28.023  86.518  28.611  1.00  0.00           C
ATOM   7729  O21 POPEK 429      27.633  87.718  29.291  1.00  0.00           O
ATOM   7730  C21 POPEK 429      27.363  87.658  30.581  1.00  0.00           C
ATOM   7731  O22 POPEK 429      27.453  86.688  31.301  1.00  0.00           O
ATOM   7732  C22 POPEK 429      26.873  89.028  31.021  1.00  0.00           C
ATOM   7735  C3  POPEK 429      29.573  86.288  28.711  1.00  0.00           C
ATOM   7738  O31 POPEK 429      29.963  85.418  29.791  1.00  0.00           O
ATOM   7739  C31 POPEK 429      29.613  84.138  29.601  1.00  0.00           C
ATOM   7740  O32 POPEK 429      29.013  83.708  28.631  1.00  0.00           O
ATOM   7741  C32 POPEK 429      30.103  83.288  30.761  1.00  0.00           C
ATOM   7744  C23 POPEK 429      28.033  89.948  31.491  1.00  0.00           C
ATOM   7747  C24 POPEK 429      27.603  91.418  31.551  1.00  0.00           C
ATOM   7750  C25 POPEK 429      28.673  92.318  32.181  1.00  0.00           C
ATOM   7753  C26 POPEK 429      28.703  92.198  33.711  1.00  0.00           C
ATOM   7756  C27 POPEK 429      30.033  92.698  34.301  1.00  0.00           C
ATOM   7759  C28 POPEK 429      30.023  92.738  35.841  1.00  0.00           C
ATOM   7762  C29 POPEK 429      30.093  94.138  36.401  1.00  0.00           C
ATOM   7764 0C21 POPEK 429      30.723  94.518  37.531  1.00  0.00           C
ATOM   7766 1C21 POPEK 429      31.433  93.598  38.501  1.00  0.00           C
ATOM   7769 2C21 POPEK 429      32.633  94.238  39.221  1.00  0.00           C
ATOM   7772 3C21 POPEK 429      33.783  94.638  38.291  1.00  0.00           C
ATOM   7775 4C21 POPEK 429      35.143  94.638  38.991  1.00  0.00           C
ATOM   7778 5C21 POPEK 429      36.273  95.138  38.081  1.00  0.00           C
ATOM   7781 6C21 POPEK 429      37.653  94.918  38.721  1.00  0.00           C
ATOM   7784 7C21 POPEK 429      38.653  96.038  38.391  1.00  0.00           C
ATOM   7787 8C21 POPEK 429      40.063  95.788  38.931  1.00  0.00           C
ATOM   7791  C33 POPEK 429      29.003  82.318  31.211  1.00  0.00           C
ATOM   7794  C34 POPEK 429      27.813  83.038  31.861  1.00  0.00           C
ATOM   7797  C35 POPEK 429      27.853  83.098  33.401  1.00  0.00           C
ATOM   7800  C36 POPEK 429      27.723  84.528  33.931  1.00  0.00           C
ATOM   7803  C37 POPEK 429      27.613  84.608  35.461  1.00  0.00           C
ATOM   7806  C38 POPEK 429      27.383  86.058  35.911  1.00  0.00           C
ATOM   7809  C39 POPEK 429      27.283  86.298  37.421  1.00  0.00           C
ATOM   7812 0C31 POPEK 429      28.583  85.988  38.161  1.00  0.00           C
ATOM   7815 1C31 POPEK 429      28.503  86.368  39.641  1.00  0.00           C
ATOM   7818 2C31 POPEK 429      29.793  85.998  40.371  1.00  0.00           C
ATOM   7821 3C31 POPEK 429      29.793  86.308  41.871  1.00  0.00           C
ATOM   7824 4C31 POPEK 429      28.723  85.548  42.661  1.00  0.00           C
ATOM   7827 5C31 POPEK 429      29.063  85.518  44.151  1.00  0.00           C
ATOM   7830 6C31 POPEK 429      27.923  84.998  45.031  1.00  0.00           C
ATOM   7834  NH3 POPEL 430      28.463  35.768  29.761  1.00  0.00           N
ATOM   7838  C12 POPEL 430      29.643  35.118  29.121  1.00  0.00           C
ATOM   7841  C11 POPEL 430      29.423  33.608  29.151  1.00  0.00           C
ATOM   7844  P   POPEL 430      31.823  32.678  29.621  1.00  0.00           P
ATOM   7845  O13 POPEL 430      32.023  31.228  29.791  1.00  0.00           O
ATOM   7846  O14 POPEL 430      32.933  33.418  28.971  1.00  0.00           O
ATOM   7847  O11 POPEL 430      31.433  33.338  31.031  1.00  0.00           O
ATOM   7848  O12 POPEL 430      30.573  32.918  28.691  1.00  0.00           O
ATOM   7849  C1  POPEL 430      32.013  32.778  32.221  1.00  0.00           C
ATOM   7852  C2  POPEL 430      33.013  33.728  32.931  1.00  0.00           C
ATOM   7854  O21 POPEL 430      32.563  33.898  34.291  1.00  0.00           O
ATOM   7855  C21 POPEL 430      33.533  33.968  35.191  1.00  0.00           C
ATOM   7856  O22 POPEL 430      34.723  33.798  34.981  1.00  0.00           O
ATOM   7857  C22 POPEL 430      32.953  34.158  36.601  1.00  0.00           C
ATOM   7860  C3  POPEL 430      33.153  35.108  32.221  1.00  0.00           C
ATOM   7863  O31 POPEL 430      34.123  35.958  32.881  1.00  0.00           O
ATOM   7864  C31 POPEL 430      33.643  36.898  33.671  1.00  0.00           C
ATOM   7865  O32 POPEL 430      32.473  37.078  33.941  1.00  0.00           O
ATOM   7866  C32 POPEL 430      34.783  37.738  34.221  1.00  0.00           C
ATOM   7869  C23 POPEL 430      34.083  34.088  37.661  1.00  0.00           C
ATOM   7872  C24 POPEL 430      33.653  34.318  39.121  1.00  0.00           C
ATOM   7875  C25 POPEL 430      34.853  34.268  40.091  1.00  0.00           C
ATOM   7878  C26 POPEL 430      34.553  34.688  41.541  1.00  0.00           C
ATOM   7881  C27 POPEL 430      35.853  34.928  42.351  1.00  0.00           C
ATOM   7884  C28 POPEL 430      36.093  33.898  43.481  1.00  0.00           C
ATOM   7887  C29 POPEL 430      37.453  34.048  44.111  1.00  0.00           C
ATOM   7889 0C21 POPEL 430      37.783  34.748  45.211  1.00  0.00           C
ATOM   7891 1C21 POPEL 430      36.873  35.618  46.041  1.00  0.00           C
ATOM   7894 2C21 POPEL 430      37.473  37.018  46.311  1.00  0.00           C
ATOM   7897 3C21 POPEL 430      38.583  37.048  47.381  1.00  0.00           C
ATOM   7900 4C21 POPEL 430      39.153  38.468  47.521  1.00  0.00           C
ATOM   7903 5C21 POPEL 430      40.283  38.648  48.541  1.00  0.00           C
ATOM   7906 6C21 POPEL 430      39.813  38.768  50.001  1.00  0.00           C
ATOM   7909 7C21 POPEL 430      40.963  39.148  50.951  1.00  0.00           C
ATOM   7912 8C21 POPEL 430      40.573  39.128  52.431  1.00  0.00           C
ATOM   7916  C33 POPEL 430      34.313  38.778  35.261  1.00  0.00           C
ATOM   7919  C34 POPEL 430      34.063  38.228  36.671  1.00  0.00           C
ATOM   7922  C35 POPEL 430      34.173  39.358  37.711  1.00  0.00           C
ATOM   7925  C36 POPEL 430      33.723  38.998  39.141  1.00  0.00           C
ATOM   7928  C37 POPEL 430      33.813  40.238  40.051  1.00  0.00           C
ATOM   7931  C38 POPEL 430      33.233  40.088  41.471  1.00  0.00           C
ATOM   7934  C39 POPEL 430      34.143  39.398  42.491  1.00  0.00           C
ATOM   7937 0C31 POPEL 430      33.753  39.768  43.931  1.00  0.00           C
ATOM   7940 1C31 POPEL 430      34.573  39.038  45.011  1.00  0.00           C
ATOM   7943 2C31 POPEL 430      34.203  39.468  46.451  1.00  0.00           C
ATOM   7946 3C31 POPEL 430      34.823  40.808  46.891  1.00  0.00           C
ATOM   7949 4C31 POPEL 430      34.403  41.208  48.321  1.00  0.00           C
ATOM   7952 5C31 POPEL 430      35.383  40.738  49.411  1.00  0.00           C
ATOM   7955 6C31 POPEL 430      34.903  41.058  50.831  1.00  0.00           C
ATOM   7959  NH3 POPEM 431      40.363  40.958  30.801  1.00  0.00           N
ATOM   7963  C12 POPEM 431      41.173  40.528  29.621  1.00  0.00           C
ATOM   7966  C11 POPEM 431      41.853  39.168  29.861  1.00  0.00           C
ATOM   7969  P   POPEM 431      40.393  37.568  31.311  1.00  0.00           P
ATOM   7970  O13 POPEM 431      39.723  38.678  32.021  1.00  0.00           O
ATOM   7971  O14 POPEM 431      39.713  36.278  31.071  1.00  0.00           O
ATOM   7972  O11 POPEM 431      41.743  37.258  32.061  1.00  0.00           O
ATOM   7973  O12 POPEM 431      40.903  38.128  29.931  1.00  0.00           O
ATOM   7974  C1  POPEM 431      41.863  36.038  32.791  1.00  0.00           C
ATOM   7977  C2  POPEM 431      43.273  35.928  33.411  1.00  0.00           C
ATOM   7979  O21 POPEM 431      43.363  36.778  34.571  1.00  0.00           O
ATOM   7980  C21 POPEM 431      43.313  36.138  35.711  1.00  0.00           C
ATOM   7981  O22 POPEM 431      43.023  34.968  35.871  1.00  0.00           O
ATOM   7982  C22 POPEM 431      43.773  37.058  36.841  1.00  0.00           C
ATOM   7985  C3  POPEM 431      44.363  36.368  32.401  1.00  0.00           C
ATOM   7988  O31 POPEM 431      45.673  36.198  32.991  1.00  0.00           O
ATOM   7989  C31 POPEM 431      46.553  37.158  32.711  1.00  0.00           C
ATOM   7990  O32 POPEM 431      46.363  38.118  31.991  1.00  0.00           O
ATOM   7991  C32 POPEM 431      47.913  36.778  33.311  1.00  0.00           C
ATOM   7994  C23 POPEM 431      44.543  36.278  37.931  1.00  0.00           C
ATOM   7997  C24 POPEM 431      44.173  36.758  39.331  1.00  0.00           C
ATOM   8000  C25 POPEM 431      44.693  38.168  39.641  1.00  0.00           C
ATOM   8003  C26 POPEM 431      44.003  38.728  40.891  1.00  0.00           C
ATOM   8006  C27 POPEM 431      44.523  40.098  41.321  1.00  0.00           C
ATOM   8009  C28 POPEM 431      43.693  40.718  42.461  1.00  0.00           C
ATOM   8012  C29 POPEM 431      43.843  39.938  43.751  1.00  0.00           C
ATOM   8014 0C21 POPEM 431      43.833  40.438  45.001  1.00  0.00           C
ATOM   8016 1C21 POPEM 431      43.663  41.878  45.411  1.00  0.00           C
ATOM   8019 2C21 POPEM 431      44.543  42.288  46.621  1.00  0.00           C
ATOM   8022 3C21 POPEM 431      44.243  41.448  47.881  1.00  0.00           C
ATOM   8025 4C21 POPEM 431      44.993  41.938  49.121  1.00  0.00           C
ATOM   8028 5C21 POPEM 431      44.493  41.228  50.391  1.00  0.00           C
ATOM   8031 6C21 POPEM 431      45.163  41.748  51.661  1.00  0.00           C
ATOM   8034 7C21 POPEM 431      44.533  41.188  52.941  1.00  0.00           C
ATOM   8037 8C21 POPEM 431      45.203  41.718  54.201  1.00  0.00           C
ATOM   8041  C33 POPEM 431      47.983  36.778  34.861  1.00  0.00           C
ATOM   8044  C34 POPEM 431      49.303  37.358  35.381  1.00  0.00           C
ATOM   8047  C35 POPEM 431      49.243  37.668  36.881  1.00  0.00           C
ATOM   8050  C36 POPEM 431      50.633  37.718  37.531  1.00  0.00           C
ATOM   8053  C37 POPEM 431      50.573  38.078  39.031  1.00  0.00           C
ATOM   8056  C38 POPEM 431      50.803  36.888  39.981  1.00  0.00           C
ATOM   8059  C39 POPEM 431      49.723  35.798  39.971  1.00  0.00           C
ATOM   8062 0C31 POPEM 431      48.553  36.098  40.911  1.00  0.00           C
ATOM   8065 1C31 POPEM 431      47.533  34.948  40.981  1.00  0.00           C
ATOM   8068 2C31 POPEM 431      46.593  35.068  42.191  1.00  0.00           C
ATOM   8071 3C31 POPEM 431      46.943  34.068  43.291  1.00  0.00           C
ATOM   8074 4C31 POPEM 431      46.233  34.338  44.621  1.00  0.00           C
ATOM   8077 5C31 POPEM 431      46.463  33.208  45.631  1.00  0.00           C
ATOM   8080 6C31 POPEM 431      45.683  33.348  46.931  1.00  0.00           C
ATOM   8084  NH3 POPEN 432      87.343  12.888  70.981  1.00  0.00           N
ATOM   8088  C12 POPEN 432      87.803  12.628  72.391  1.00  0.00           C
ATOM   8091  C11 POPEN 432      89.263  12.138  72.461  1.00  0.00           C
ATOM   8094  P   POPEN 432      90.873  13.938  73.541  1.00  0.00           P
ATOM   8095  O13 POPEN 432      91.513  14.108  74.861  1.00  0.00           O
ATOM   8096  O14 POPEN 432      91.773  13.828  72.371  1.00  0.00           O
ATOM   8097  O11 POPEN 432      89.893  15.168  73.231  1.00  0.00           O
ATOM   8098  O12 POPEN 432      89.903  12.698  73.591  1.00  0.00           O
ATOM   8099  C1  POPEN 432      89.433  15.378  71.881  1.00  0.00           C
ATOM   8102  C2  POPEN 432      90.003  16.658  71.191  1.00  0.00           C
ATOM   8104  O21 POPEN 432      89.203  17.178  70.111  1.00  0.00           O
ATOM   8105  C21 POPEN 432      88.333  16.478  69.401  1.00  0.00           C
ATOM   8106  O22 POPEN 432      88.023  15.308  69.551  1.00  0.00           O
ATOM   8107  C22 POPEN 432      87.683  17.418  68.361  1.00  0.00           C
ATOM   8110  C3  POPEN 432      91.473  16.488  70.711  1.00  0.00           C
ATOM   8113  O31 POPEN 432      91.983  17.678  70.061  1.00  0.00           O
ATOM   8114  C31 POPEN 432      92.073  17.628  68.721  1.00  0.00           C
ATOM   8115  O32 POPEN 432      91.553  16.788  68.011  1.00  0.00           O
ATOM   8116  C32 POPEN 432      93.013  18.738  68.251  1.00  0.00           C
ATOM   8119  C23 POPEN 432      88.083  17.098  66.901  1.00  0.00           C
ATOM   8122  C24 POPEN 432      87.503  18.038  65.831  1.00  0.00           C
ATOM   8125  C25 POPEN 432      88.123  17.768  64.441  1.00  0.00           C
ATOM   8128  C26 POPEN 432      87.823  18.798  63.341  1.00  0.00           C
ATOM   8131  C27 POPEN 432      88.293  18.318  61.951  1.00  0.00           C
ATOM   8134  C28 POPEN 432      88.753  19.418  60.971  1.00  0.00           C
ATOM   8137  C29 POPEN 432      87.683  20.378  60.531  1.00  0.00           C
ATOM   8139 0C21 POPEN 432      87.273  20.678  59.281  1.00  0.00           C
ATOM   8141 1C21 POPEN 432      87.783  20.118  57.971  1.00  0.00           C
ATOM   8144 2C21 POPEN 432      86.713  19.318  57.191  1.00  0.00           C
ATOM   8147 3C21 POPEN 432      85.503  20.168  56.741  1.00  0.00           C
ATOM   8150 4C21 POPEN 432      84.413  19.318  56.061  1.00  0.00           C
ATOM   8153 5C21 POPEN 432      83.083  20.058  55.831  1.00  0.00           C
ATOM   8156 6C21 POPEN 432      82.353  20.408  57.141  1.00  0.00           C
ATOM   8159 7C21 POPEN 432      80.943  20.968  56.911  1.00  0.00           C
ATOM   8162 8C21 POPEN 432      80.293  21.518  58.191  1.00  0.00           C
ATOM   8166  C33 POPEN 432      93.333  18.638  66.741  1.00  0.00           C
ATOM   8169  C34 POPEN 432      94.193  19.798  66.231  1.00  0.00           C
ATOM   8172  C35 POPEN 432      95.703  19.708  66.521  1.00  0.00           C
ATOM   8175  C36 POPEN 432      96.433  18.678  65.651  1.00  0.00           C
ATOM   8178  C37 POPEN 432      97.963  18.778  65.741  1.00  0.00           C
ATOM   8181  C38 POPEN 432      98.663  17.798  64.791  1.00  0.00           C
ATOM   8184  C39 POPEN 432      98.803  18.328  63.351  1.00  0.00           C
ATOM   8187 0C31 POPEN 432     100.253  18.698  63.001  1.00  0.00           C
ATOM   8190 1C31 POPEN 432     100.423  19.438  61.671  1.00  0.00           C
ATOM   8193 2C31 POPEN 432     101.893  19.768  61.351  1.00  0.00           C
ATOM   8196 3C31 POPEN 432     102.023  20.458  59.981  1.00  0.00           C
ATOM   8199 4C31 POPEN 432     103.473  20.758  59.571  1.00  0.00           C
ATOM   8202 5C31 POPEN 432     103.523  21.588  58.271  1.00  0.00           C
ATOM   8205 6C31 POPEN 432     104.903  22.178  57.971  1.00  0.00           C
ATOM   8209  NH3 POPEO 433     106.133  85.158  74.351  1.00  0.00           N
ATOM   8213  C12 POPEO 433     105.333  83.898  74.561  1.00  0.00           C
ATOM   8216  C11 POPEO 433     104.183  83.728  73.551  1.00  0.00           C
ATOM   8219  P   POPEO 433     102.653  85.868  73.901  1.00  0.00           P
ATOM   8220  O13 POPEO 433     101.823  86.258  75.051  1.00  0.00           O
ATOM   8221  O14 POPEO 433     103.903  86.628  73.641  1.00  0.00           O
ATOM   8222  O11 POPEO 433     101.773  85.938  72.591  1.00  0.00           O
ATOM   8223  O12 POPEO 433     102.973  84.328  74.011  1.00  0.00           O
ATOM   8224  C1  POPEO 433     102.293  85.618  71.301  1.00  0.00           C
ATOM   8227  C2  POPEO 433     102.193  86.838  70.331  1.00  0.00           C
ATOM   8229  O21 POPEO 433     101.613  86.458  69.061  1.00  0.00           O
ATOM   8230  C21 POPEO 433     102.273  85.528  68.381  1.00  0.00           C
ATOM   8231  O22 POPEO 433     103.273  84.948  68.741  1.00  0.00           O
ATOM   8232  C22 POPEO 433     101.503  85.188  67.101  1.00  0.00           C
ATOM   8235  C3  POPEO 433     103.573  87.558  70.181  1.00  0.00           C
ATOM   8238  O31 POPEO 433     103.473  88.768  69.401  1.00  0.00           O
ATOM   8239  C31 POPEO 433     103.653  88.628  68.101  1.00  0.00           C
ATOM   8240  O32 POPEO 433     104.023  87.618  67.531  1.00  0.00           O
ATOM   8241  C32 POPEO 433     103.213  89.908  67.391  1.00  0.00           C
ATOM   8244  C23 POPEO 433     102.243  85.498  65.781  1.00  0.00           C
ATOM   8247  C24 POPEO 433     101.423  85.048  64.571  1.00  0.00           C
ATOM   8250  C25 POPEO 433     102.103  85.348  63.221  1.00  0.00           C
ATOM   8253  C26 POPEO 433     101.203  85.058  62.011  1.00  0.00           C
ATOM   8256  C27 POPEO 433     101.963  85.178  60.681  1.00  0.00           C
ATOM   8259  C28 POPEO 433     101.183  84.648  59.471  1.00  0.00           C
ATOM   8262  C29 POPEO 433     100.093  85.548  58.971  1.00  0.00           C
ATOM   8264 0C21 POPEO 433      99.963  86.048  57.721  1.00  0.00           C
ATOM   8266 1C21 POPEO 433     100.913  85.848  56.561  1.00  0.00           C
ATOM   8269 2C21 POPEO 433     100.923  87.058  55.611  1.00  0.00           C
ATOM   8272 3C21 POPEO 433      99.653  87.188  54.751  1.00  0.00           C
ATOM   8275 4C21 POPEO 433      99.613  88.468  53.921  1.00  0.00           C
ATOM   8278 5C21 POPEO 433      99.353  89.738  54.751  1.00  0.00           C
ATOM   8281 6C21 POPEO 433      99.153  90.958  53.851  1.00  0.00           C
ATOM   8284 7C21 POPEO 433      99.043  92.288  54.591  1.00  0.00           C
ATOM   8287 8C21 POPEO 433      98.723  93.438  53.631  1.00  0.00           C
ATOM   8291  C33 POPEO 433     104.433  90.718  66.911  1.00  0.00           C
ATOM   8294  C34 POPEO 433     105.213  91.308  68.081  1.00  0.00           C
ATOM   8297  C35 POPEO 433     106.223  92.378  67.661  1.00  0.00           C
ATOM   8300  C36 POPEO 433     107.323  91.888  66.711  1.00  0.00           C
ATOM   8303  C37 POPEO 433     107.023  92.098  65.221  1.00  0.00           C
ATOM   8306  C38 POPEO 433     108.103  91.498  64.311  1.00  0.00           C
ATOM   8309  C39 POPEO 433     109.483  92.158  64.431  1.00  0.00           C
ATOM   8312 0C31 POPEO 433     110.453  91.658  63.361  1.00  0.00           C
ATOM   8315 1C31 POPEO 433     111.353  92.768  62.801  1.00  0.00           C
ATOM   8318 2C31 POPEO 433     110.583  93.648  61.811  1.00  0.00           C
ATOM   8321 3C31 POPEO 433     111.263  94.988  61.561  1.00  0.00           C
ATOM   8324 4C31 POPEO 433     110.613  95.738  60.401  1.00  0.00           C
ATOM   8327 5C31 POPEO 433     111.143  97.168  60.241  1.00  0.00           C
ATOM   8330 6C31 POPEO 433     110.683  97.788  58.931  1.00  0.00           C
ATOM   8334  NH3 POPEP 434      67.383  54.608  31.701  1.00  0.00           N
ATOM   8338  C12 POPEP 434      68.653  54.278  32.451  1.00  0.00           C
ATOM   8341  C11 POPEP 434      69.673  55.438  32.361  1.00  0.00           C
ATOM   8344  P   POPEP 434      71.723  54.128  33.431  1.00  0.00           P
ATOM   8345  O13 POPEP 434      71.423  53.398  34.681  1.00  0.00           O
ATOM   8346  O14 POPEP 434      71.693  53.368  32.171  1.00  0.00           O
ATOM   8347  O11 POPEP 434      73.083  54.908  33.591  1.00  0.00           O
ATOM   8348  O12 POPEP 434      70.713  55.348  33.341  1.00  0.00           O
ATOM   8349  C1  POPEP 434      74.203  54.388  34.311  1.00  0.00           C
ATOM   8352  C2  POPEP 434      74.543  55.268  35.551  1.00  0.00           C
ATOM   8354  O21 POPEP 434      75.693  54.688  36.221  1.00  0.00           O
ATOM   8355  C21 POPEP 434      76.383  55.568  36.951  1.00  0.00           C
ATOM   8356  O22 POPEP 434      76.313  56.778  36.851  1.00  0.00           O
ATOM   8357  C22 POPEP 434      77.373  54.828  37.841  1.00  0.00           C
ATOM   8360  C3  POPEP 434      73.323  55.378  36.511  1.00  0.00           C
ATOM   8363  O31 POPEP 434      73.643  55.838  37.831  1.00  0.00           O
ATOM   8364  C31 POPEP 434      73.543  57.118  38.221  1.00  0.00           C
ATOM   8365  O32 POPEP 434      73.553  57.448  39.391  1.00  0.00           O
ATOM   8366  C32 POPEP 434      73.353  58.138  37.081  1.00  0.00           C
ATOM   8369  C23 POPEP 434      77.833  55.668  39.041  1.00  0.00           C
ATOM   8372  C24 POPEP 434      76.953  55.508  40.291  1.00  0.00           C
ATOM   8375  C25 POPEP 434      77.653  56.098  41.521  1.00  0.00           C
ATOM   8378  C26 POPEP 434      76.913  55.848  42.841  1.00  0.00           C
ATOM   8381  C27 POPEP 434      77.773  56.228  44.051  1.00  0.00           C
ATOM   8384  C28 POPEP 434      77.083  55.928  45.391  1.00  0.00           C
ATOM   8387  C29 POPEP 434      78.023  56.138  46.561  1.00  0.00           C
ATOM   8389 0C21 POPEP 434      77.973  57.088  47.521  1.00  0.00           C
ATOM   8391 1C21 POPEP 434      76.953  58.198  47.661  1.00  0.00           C
ATOM   8394 2C21 POPEP 434      76.303  58.248  49.051  1.00  0.00           C
ATOM   8397 3C21 POPEP 434      77.283  58.608  50.191  1.00  0.00           C
ATOM   8400 4C21 POPEP 434      76.583  58.828  51.541  1.00  0.00           C
ATOM   8403 5C21 POPEP 434      76.103  57.518  52.191  1.00  0.00           C
ATOM   8406 6C21 POPEP 434      75.263  57.768  53.451  1.00  0.00           C
ATOM   8409 7C21 POPEP 434      74.733  56.468  54.061  1.00  0.00           C
ATOM   8412 8C21 POPEP 434      73.783  56.688  55.241  1.00  0.00           C
ATOM   8416  C33 POPEP 434      73.943  59.538  37.421  1.00  0.00           C
ATOM   8419  C34 POPEP 434      73.963  60.448  36.181  1.00  0.00           C
ATOM   8422  C35 POPEP 434      74.393  61.898  36.451  1.00  0.00           C
ATOM   8425  C36 POPEP 434      75.893  62.098  36.721  1.00  0.00           C
ATOM   8428  C37 POPEP 434      76.223  63.558  37.081  1.00  0.00           C
ATOM   8431  C38 POPEP 434      77.703  63.748  37.431  1.00  0.00           C
ATOM   8434  C39 POPEP 434      78.123  65.148  37.901  1.00  0.00           C
ATOM   8437 0C31 POPEP 434      77.533  66.348  37.141  1.00  0.00           C
ATOM   8440 1C31 POPEP 434      78.303  67.638  37.451  1.00  0.00           C
ATOM   8443 2C31 POPEP 434      77.493  68.938  37.341  1.00  0.00           C
ATOM   8446 3C31 POPEP 434      78.373  70.188  37.561  1.00  0.00           C
ATOM   8449 4C31 POPEP 434      77.533  71.448  37.791  1.00  0.00           C
ATOM   8452 5C31 POPEP 434      78.273  72.778  37.931  1.00  0.00           C
ATOM   8455 6C31 POPEP 434      77.303  73.928  38.191  1.00  0.00           C
ATOM   8459  NH3 POPEQ 435      37.053  87.588  68.941  1.00  0.00           N
ATOM   8463  C12 POPEQ 435      36.763  88.868  68.201  1.00  0.00           C
ATOM   8466  C11 POPEQ 435      35.393  88.798  67.521  1.00  0.00           C
ATOM   8469  P   POPEQ 435      32.963  87.968  68.111  1.00  0.00           P
ATOM   8470  O13 POPEQ 435      32.693  86.618  68.661  1.00  0.00           O
ATOM   8471  O14 POPEQ 435      31.963  88.998  68.431  1.00  0.00           O
ATOM   8472  O11 POPEQ 435      33.043  87.868  66.551  1.00  0.00           O
ATOM   8473  O12 POPEQ 435      34.393  88.518  68.491  1.00  0.00           O
ATOM   8474  C1  POPEQ 435      32.033  87.148  65.851  1.00  0.00           C
ATOM   8477  C2  POPEQ 435      32.123  87.478  64.351  1.00  0.00           C
ATOM   8479  O21 POPEQ 435      31.503  86.378  63.661  1.00  0.00           O
ATOM   8480  C21 POPEQ 435      31.153  86.498  62.391  1.00  0.00           C
ATOM   8481  O22 POPEQ 435      31.333  85.628  61.551  1.00  0.00           O
ATOM   8482  C22 POPEQ 435      30.393  87.788  62.061  1.00  0.00           C
ATOM   8485  C3  POPEQ 435      33.613  87.688  63.921  1.00  0.00           C
ATOM   8488  O31 POPEQ 435      33.913  87.448  62.531  1.00  0.00           O
ATOM   8489  C31 POPEQ 435      33.753  88.488  61.721  1.00  0.00           C
ATOM   8490  O32 POPEQ 435      33.203  89.538  62.011  1.00  0.00           O
ATOM   8491  C32 POPEQ 435      34.313  88.158  60.351  1.00  0.00           C
ATOM   8494  C23 POPEQ 435      30.183  87.908  60.531  1.00  0.00           C
ATOM   8497  C24 POPEQ 435      29.643  89.288  60.141  1.00  0.00           C
ATOM   8500  C25 POPEQ 435      29.793  89.598  58.651  1.00  0.00           C
ATOM   8503  C26 POPEQ 435      29.173  88.548  57.711  1.00  0.00           C
ATOM   8506  C27 POPEQ 435      28.913  89.148  56.321  1.00  0.00           C
ATOM   8509  C28 POPEQ 435      28.453  88.128  55.261  1.00  0.00           C
ATOM   8512  C29 POPEQ 435      29.633  87.428  54.621  1.00  0.00           C
ATOM   8514 0C21 POPEQ 435      29.663  86.188  54.111  1.00  0.00           C
ATOM   8516 1C21 POPEQ 435      28.543  85.188  54.051  1.00  0.00           C
ATOM   8519 2C21 POPEQ 435      28.923  83.868  54.751  1.00  0.00           C
ATOM   8522 3C21 POPEQ 435      30.103  83.148  54.081  1.00  0.00           C
ATOM   8525 4C21 POPEQ 435      30.373  81.778  54.701  1.00  0.00           C
ATOM   8528 5C21 POPEQ 435      31.393  80.948  53.911  1.00  0.00           C
ATOM   8531 6C21 POPEQ 435      31.423  79.488  54.371  1.00  0.00           C
ATOM   8534 7C21 POPEQ 435      32.113  78.568  53.351  1.00  0.00           C
ATOM   8537 8C21 POPEQ 435      31.993  77.088  53.731  1.00  0.00           C
ATOM   8541  C33 POPEQ 435      34.103  89.298  59.331  1.00  0.00           C
ATOM   8544  C34 POPEQ 435      34.763  88.968  57.991  1.00  0.00           C
ATOM   8547  C35 POPEQ 435      34.573  90.058  56.931  1.00  0.00           C
ATOM   8550  C36 POPEQ 435      33.253  89.938  56.181  1.00  0.00           C
ATOM   8553  C37 POPEQ 435      33.243  90.808  54.911  1.00  0.00           C
ATOM   8556  C38 POPEQ 435      31.933  90.738  54.131  1.00  0.00           C
ATOM   8559  C39 POPEQ 435      31.953  91.648  52.901  1.00  0.00           C
ATOM   8562 0C31 POPEQ 435      30.623  91.668  52.151  1.00  0.00           C
ATOM   8565 1C31 POPEQ 435      30.583  92.808  51.131  1.00  0.00           C
ATOM   8568 2C31 POPEQ 435      29.173  93.098  50.591  1.00  0.00           C
ATOM   8571 3C31 POPEQ 435      29.183  94.268  49.611  1.00  0.00           C
ATOM   8574 4C31 POPEQ 435      27.773  94.728  49.211  1.00  0.00           C
ATOM   8577 5C31 POPEQ 435      27.803  95.888  48.201  1.00  0.00           C
ATOM   8580 6C31 POPEQ 435      26.413  96.308  47.711  1.00  0.00           C
ATOM   8584  NH3 POPER 436       7.973  28.758  71.351  1.00  0.00           N
ATOM   8588  C12 POPER 436       8.963  28.158  72.301  1.00  0.00           C
ATOM   8591  C11 POPER 436       8.563  26.748  72.761  1.00  0.00           C
ATOM   8594  P   POPER 436      10.503  25.088  73.481  1.00  0.00           P
ATOM   8595  O13 POPER 436      11.873  25.468  73.881  1.00  0.00           O
ATOM   8596  O14 POPER 436       9.913  23.908  74.151  1.00  0.00           O
ATOM   8597  O11 POPER 436      10.473  24.818  71.931  1.00  0.00           O
ATOM   8598  O12 POPER 436       9.523  26.298  73.701  1.00  0.00           O
ATOM   8599  C1  POPER 436      11.613  24.838  71.081  1.00  0.00           C
ATOM   8602  C2  POPER 436      11.653  26.138  70.241  1.00  0.00           C
ATOM   8604  O21 POPER 436      11.603  25.798  68.841  1.00  0.00           O
ATOM   8605  C21 POPER 436      10.363  25.808  68.331  1.00  0.00           C
ATOM   8606  O22 POPER 436       9.433  26.448  68.781  1.00  0.00           O
ATOM   8607  C22 POPER 436      10.263  24.788  67.171  1.00  0.00           C
ATOM   8610  C3  POPER 436      12.923  26.968  70.591  1.00  0.00           C
ATOM   8613  O31 POPER 436      12.743  28.378  70.411  1.00  0.00           O
ATOM   8614  C31 POPER 436      12.283  28.818  69.231  1.00  0.00           C
ATOM   8615  O32 POPER 436      11.253  29.458  69.081  1.00  0.00           O
ATOM   8616  C32 POPER 436      13.293  28.508  68.131  1.00  0.00           C
ATOM   8619  C23 POPER 436      10.193  25.338  65.731  1.00  0.00           C
ATOM   8622  C24 POPER 436      10.863  24.338  64.761  1.00  0.00           C
ATOM   8625  C25 POPER 436      10.713  24.638  63.261  1.00  0.00           C
ATOM   8628  C26 POPER 436       9.413  24.108  62.641  1.00  0.00           C
ATOM   8631  C27 POPER 436       9.533  23.848  61.121  1.00  0.00           C
ATOM   8634  C28 POPER 436       9.803  22.368  60.731  1.00  0.00           C
ATOM   8637  C29 POPER 436      10.993  21.758  61.431  1.00  0.00           C
ATOM   8639 0C21 POPER 436      12.103  21.228  60.881  1.00  0.00           C
ATOM   8641 1C21 POPER 436      12.463  21.078  59.431  1.00  0.00           C
ATOM   8644 2C21 POPER 436      13.603  22.038  59.031  1.00  0.00           C
ATOM   8647 3C21 POPER 436      14.293  21.648  57.721  1.00  0.00           C
ATOM   8650 4C21 POPER 436      15.293  22.718  57.251  1.00  0.00           C
ATOM   8653 5C21 POPER 436      14.623  23.878  56.491  1.00  0.00           C
ATOM   8656 6C21 POPER 436      14.363  23.538  55.011  1.00  0.00           C
ATOM   8659 7C21 POPER 436      13.693  24.678  54.251  1.00  0.00           C
ATOM   8662 8C21 POPER 436      13.603  24.428  52.741  1.00  0.00           C
ATOM   8666  C33 POPER 436      12.693  28.628  66.721  1.00  0.00           C
ATOM   8669  C34 POPER 436      13.723  28.298  65.641  1.00  0.00           C
ATOM   8672  C35 POPER 436      14.623  29.488  65.301  1.00  0.00           C
ATOM   8675  C36 POPER 436      14.733  29.708  63.791  1.00  0.00           C
ATOM   8678  C37 POPER 436      15.773  30.788  63.461  1.00  0.00           C
ATOM   8681  C38 POPER 436      15.853  31.118  61.961  1.00  0.00           C
ATOM   8684  C39 POPER 436      14.893  32.238  61.541  1.00  0.00           C
ATOM   8687 0C31 POPER 436      15.233  32.768  60.141  1.00  0.00           C
ATOM   8690 1C31 POPER 436      15.083  34.298  60.021  1.00  0.00           C
ATOM   8693 2C31 POPER 436      15.823  34.898  58.811  1.00  0.00           C
ATOM   8696 3C31 POPER 436      17.353  34.798  58.931  1.00  0.00           C
ATOM   8699 4C31 POPER 436      18.083  35.688  57.911  1.00  0.00           C
ATOM   8702 5C31 POPER 436      19.603  35.458  57.931  1.00  0.00           C
ATOM   8705 6C31 POPER 436      20.383  36.468  57.081  1.00  0.00           C
ATOM   8709  NH3 POPES 437     101.223  14.608  29.521  1.00  0.00           N
ATOM   8713  C12 POPES 437      99.933  14.408  30.251  1.00  0.00           C
ATOM   8716  C11 POPES 437      99.203  13.168  29.701  1.00  0.00           C
ATOM   8719  P   POPES 437      97.723  11.368  30.771  1.00  0.00           P
ATOM   8720  O13 POPES 437      97.313  10.708  29.511  1.00  0.00           O
ATOM   8721  O14 POPES 437      98.903  10.768  31.411  1.00  0.00           O
ATOM   8722  O11 POPES 437      96.473  11.328  31.761  1.00  0.00           O
ATOM   8723  O12 POPES 437      98.033  12.898  30.491  1.00  0.00           O
ATOM   8724  C1  POPES 437      96.343  12.138  32.931  1.00  0.00           C
ATOM   8727  C2  POPES 437      94.943  11.968  33.631  1.00  0.00           C
ATOM   8729  O21 POPES 437      94.753  12.978  34.641  1.00  0.00           O
ATOM   8730  C21 POPES 437      95.533  12.948  35.701  1.00  0.00           C
ATOM   8731  O22 POPES 437      96.253  12.028  36.051  1.00  0.00           O
ATOM   8732  C22 POPES 437      95.393  14.258  36.441  1.00  0.00           C
ATOM   8735  C3  POPES 437      94.663  10.508  34.121  1.00  0.00           C
ATOM   8738  O31 POPES 437      93.263  10.168  34.181  1.00  0.00           O
ATOM   8739  C31 POPES 437      92.523  10.098  35.311  1.00  0.00           C
ATOM   8740  O32 POPES 437      91.323   9.858  35.301  1.00  0.00           O
ATOM   8741  C32 POPES 437      93.263  10.398  36.621  1.00  0.00           C
ATOM   8744  C23 POPES 437      96.403  14.338  37.611  1.00  0.00           C
ATOM   8747  C24 POPES 437      96.353  15.678  38.351  1.00  0.00           C
ATOM   8750  C25 POPES 437      95.063  15.898  39.151  1.00  0.00           C
ATOM   8753  C26 POPES 437      95.053  15.098  40.461  1.00  0.00           C
ATOM   8756  C27 POPES 437      93.733  15.138  41.231  1.00  0.00           C
ATOM   8759  C28 POPES 437      93.783  14.228  42.471  1.00  0.00           C
ATOM   8762  C29 POPES 437      92.413  13.818  42.971  1.00  0.00           C
ATOM   8764 0C21 POPES 437      91.823  14.228  44.101  1.00  0.00           C
ATOM   8766 1C21 POPES 437      92.393  15.248  45.051  1.00  0.00           C
ATOM   8769 2C21 POPES 437      91.303  15.898  45.931  1.00  0.00           C
ATOM   8772 3C21 POPES 437      90.753  14.948  47.021  1.00  0.00           C
ATOM   8775 4C21 POPES 437      89.833  15.658  48.021  1.00  0.00           C
ATOM   8778 5C21 POPES 437      88.413  15.898  47.481  1.00  0.00           C
ATOM   8781 6C21 POPES 437      87.563  16.788  48.401  1.00  0.00           C
ATOM   8784 7C21 POPES 437      86.163  17.048  47.841  1.00  0.00           C
ATOM   8787 8C21 POPES 437      85.363  18.078  48.631  1.00  0.00           C
ATOM   8791  C33 POPES 437      92.333  10.278  37.861  1.00  0.00           C
ATOM   8794  C34 POPES 437      93.053  10.408  39.211  1.00  0.00           C
ATOM   8797  C35 POPES 437      92.193  11.078  40.301  1.00  0.00           C
ATOM   8800  C36 POPES 437      91.253  10.148  41.081  1.00  0.00           C
ATOM   8803  C37 POPES 437      89.963  10.878  41.501  1.00  0.00           C
ATOM   8806  C38 POPES 437      88.913   9.968  42.141  1.00  0.00           C
ATOM   8809  C39 POPES 437      89.283   9.458  43.541  1.00  0.00           C
ATOM   8812 0C31 POPES 437      89.443  10.568  44.581  1.00  0.00           C
ATOM   8815 1C31 POPES 437      89.583  10.008  46.001  1.00  0.00           C
ATOM   8818 2C31 POPES 437      89.753  11.088  47.071  1.00  0.00           C
ATOM   8821 3C31 POPES 437      89.883  10.498  48.481  1.00  0.00           C
ATOM   8824 4C31 POPES 437      89.453  11.488  49.581  1.00  0.00           C
ATOM   8827 5C31 POPES 437      89.693  10.928  50.991  1.00  0.00           C
ATOM   8830 6C31 POPES 437      89.073  11.788  52.091  1.00  0.00           C
ATOM   8834  NH3 POPET 438      77.043 118.408  70.591  1.00  0.00           N
ATOM   8838  C12 POPET 438      78.543 118.328  70.741  1.00  0.00           C
ATOM   8841  C11 POPET 438      78.983 117.908  72.161  1.00  0.00           C
ATOM   8844  P   POPET 438      77.753 115.588  72.191  1.00  0.00           P
ATOM   8845  O13 POPET 438      78.543 115.378  70.961  1.00  0.00           O
ATOM   8846  O14 POPET 438      77.753 114.558  73.251  1.00  0.00           O
ATOM   8847  O11 POPET 438      76.263 115.948  71.741  1.00  0.00           O
ATOM   8848  O12 POPET 438      78.103 116.998  72.821  1.00  0.00           O
ATOM   8849  C1  POPET 438      75.563 115.028  70.881  1.00  0.00           C
ATOM   8852  C2  POPET 438      75.553 115.528  69.421  1.00  0.00           C
ATOM   8854  O21 POPET 438      74.743 116.718  69.331  1.00  0.00           O
ATOM   8855  C21 POPET 438      73.453 116.618  69.011  1.00  0.00           C
ATOM   8856  O22 POPET 438      72.803 115.618  68.861  1.00  0.00           O
ATOM   8857  C22 POPET 438      72.923 118.008  68.711  1.00  0.00           C
ATOM   8860  C3  POPET 438      75.273 114.368  68.391  1.00  0.00           C
ATOM   8863  O31 POPET 438      75.103 114.808  67.031  1.00  0.00           O
ATOM   8864  C31 POPET 438      76.163 115.378  66.461  1.00  0.00           C
ATOM   8865  O32 POPET 438      77.273 115.478  66.951  1.00  0.00           O
ATOM   8866  C32 POPET 438      75.713 115.948  65.111  1.00  0.00           C
ATOM   8869  C23 POPET 438      72.743 118.098  67.191  1.00  0.00           C
ATOM   8872  C24 POPET 438      72.403 119.488  66.671  1.00  0.00           C
ATOM   8875  C25 POPET 438      72.543 119.568  65.151  1.00  0.00           C
ATOM   8878  C26 POPET 438      73.993 119.718  64.661  1.00  0.00           C
ATOM   8881  C27 POPET 438      74.073 119.878  63.141  1.00  0.00           C
ATOM   8884  C28 POPET 438      75.473 120.258  62.641  1.00  0.00           C
ATOM   8887  C29 POPET 438      75.453 120.768  61.221  1.00  0.00           C
ATOM   8889 0C21 POPET 438      75.613 122.048  60.831  1.00  0.00           C
ATOM   8891 1C21 POPET 438      75.823 123.228  61.751  1.00  0.00           C
ATOM   8894 2C21 POPET 438      75.253 124.538  61.161  1.00  0.00           C
ATOM   8897 3C21 POPET 438      76.133 125.118  60.041  1.00  0.00           C
ATOM   8900 4C21 POPET 438      75.423 126.168  59.171  1.00  0.00           C
ATOM   8903 5C21 POPET 438      76.373 126.878  58.201  1.00  0.00           C
ATOM   8906 6C21 POPET 438      76.673 128.338  58.581  1.00  0.00           C
ATOM   8909 7C21 POPET 438      77.703 128.978  57.641  1.00  0.00           C
ATOM   8912 8C21 POPET 438      78.153 130.384  58.041  1.00  0.00           C
ATOM   8916  C33 POPET 438      76.773 116.808  64.381  1.00  0.00           C
ATOM   8919  C34 POPET 438      77.263 116.158  63.081  1.00  0.00           C
ATOM   8922  C35 POPET 438      76.213 116.098  61.971  1.00  0.00           C
ATOM   8925  C36 POPET 438      76.593 115.128  60.841  1.00  0.00           C
ATOM   8928  C37 POPET 438      75.383 114.788  59.961  1.00  0.00           C
ATOM   8931  C38 POPET 438      75.683 113.788  58.831  1.00  0.00           C
ATOM   8934  C39 POPET 438      74.433 113.578  57.981  1.00  0.00           C
ATOM   8937 0C31 POPET 438      74.593 112.618  56.791  1.00  0.00           C
ATOM   8940 1C31 POPET 438      73.263 112.498  56.031  1.00  0.00           C
ATOM   8943 2C31 POPET 438      73.363 111.808  54.661  1.00  0.00           C
ATOM   8946 3C31 POPET 438      71.983 111.718  53.991  1.00  0.00           C
ATOM   8949 4C31 POPET 438      71.963 110.988  52.651  1.00  0.00           C
ATOM   8952 5C31 POPET 438      72.623 111.758  51.501  1.00  0.00           C
ATOM   8955 6C31 POPET 438      72.553 111.008  50.171  1.00  0.00           C
ATOM   8959  NH3 POPEU 439      62.613  97.508  27.021  1.00  0.00           N
ATOM   8963  C12 POPEU 439      63.773  97.158  26.111  1.00  0.00           C
ATOM   8966  C11 POPEU 439      64.353  95.758  26.331  1.00  0.00           C
ATOM   8969  P   POPEU 439      66.993  95.628  25.951  1.00  0.00           P
ATOM   8970  O13 POPEU 439      67.223  94.778  27.141  1.00  0.00           O
ATOM   8971  O14 POPEU 439      67.853  95.408  24.771  1.00  0.00           O
ATOM   8972  O11 POPEU 439      67.063  97.148  26.381  1.00  0.00           O
ATOM   8973  O12 POPEU 439      65.483  95.568  25.481  1.00  0.00           O
ATOM   8974  C1  POPEU 439      68.073  97.628  27.291  1.00  0.00           C
ATOM   8977  C2  POPEU 439      67.433  98.178  28.591  1.00  0.00           C
ATOM   8979  O21 POPEU 439      68.483  98.608  29.481  1.00  0.00           O
ATOM   8980  C21 POPEU 439      68.593  98.168  30.711  1.00  0.00           C
ATOM   8981  O22 POPEU 439      68.313  97.058  31.131  1.00  0.00           O
ATOM   8982  C22 POPEU 439      69.083  99.338  31.561  1.00  0.00           C
ATOM   8985  C3  POPEU 439      66.333  97.218  29.161  1.00  0.00           C
ATOM   8988  O31 POPEU 439      65.643  97.708  30.331  1.00  0.00           O
ATOM   8989  C31 POPEU 439      64.413  97.218  30.411  1.00  0.00           C
ATOM   8990  O32 POPEU 439      63.463  97.608  29.741  1.00  0.00           O
ATOM   8991  C32 POPEU 439      64.403  96.018  31.351  1.00  0.00           C
ATOM   8994  C23 POPEU 439      68.493  99.358  32.991  1.00  0.00           C
ATOM   8997  C24 POPEU 439      68.603 100.758  33.611  1.00  0.00           C
ATOM   9000  C25 POPEU 439      67.753 100.968  34.871  1.00  0.00           C
ATOM   9003  C26 POPEU 439      68.333 100.338  36.141  1.00  0.00           C
ATOM   9006  C27 POPEU 439      67.673 100.908  37.391  1.00  0.00           C
ATOM   9009  C28 POPEU 439      68.393 100.538  38.701  1.00  0.00           C
ATOM   9012  C29 POPEU 439      67.673 101.148  39.871  1.00  0.00           C
ATOM   9014 0C21 POPEU 439      68.103 102.198  40.591  1.00  0.00           C
ATOM   9016 1C21 POPEU 439      69.403 102.938  40.401  1.00  0.00           C
ATOM   9019 2C21 POPEU 439      69.683 103.888  41.581  1.00  0.00           C
ATOM   9022 3C21 POPEU 439      69.983 103.158  42.891  1.00  0.00           C
ATOM   9025 4C21 POPEU 439      69.733 104.018  44.141  1.00  0.00           C
ATOM   9028 5C21 POPEU 439      70.403 103.408  45.381  1.00  0.00           C
ATOM   9031 6C21 POPEU 439      70.163 104.218  46.661  1.00  0.00           C
ATOM   9034 7C21 POPEU 439      70.893 103.618  47.861  1.00  0.00           C
ATOM   9037 8C21 POPEU 439      70.803 104.478  49.131  1.00  0.00           C
ATOM   9041  C33 POPEU 439      64.773  96.388  32.811  1.00  0.00           C
ATOM   9044  C34 POPEU 439      64.933  95.128  33.661  1.00  0.00           C
ATOM   9047  C35 POPEU 439      64.773  95.358  35.161  1.00  0.00           C
ATOM   9050  C36 POPEU 439      65.653  96.458  35.761  1.00  0.00           C
ATOM   9053  C37 POPEU 439      65.403  96.538  37.261  1.00  0.00           C
ATOM   9056  C38 POPEU 439      66.103  97.718  37.931  1.00  0.00           C
ATOM   9059  C39 POPEU 439      66.223  97.538  39.441  1.00  0.00           C
ATOM   9062 0C31 POPEU 439      64.873  97.638  40.161  1.00  0.00           C
ATOM   9065 1C31 POPEU 439      65.083  97.678  41.671  1.00  0.00           C
ATOM   9068 2C31 POPEU 439      63.823  97.978  42.471  1.00  0.00           C
ATOM   9071 3C31 POPEU 439      64.193  98.368  43.901  1.00  0.00           C
ATOM   9074 4C31 POPEU 439      63.003  98.938  44.691  1.00  0.00           C
ATOM   9077 5C31 POPEU 439      63.463  99.658  45.951  1.00  0.00           C
ATOM   9080 6C31 POPEU 439      62.323 100.348  46.701  1.00  0.00           C
ATOM   9084  NH3 POPEV 440      82.873  10.988  69.151  1.00  0.00           N
ATOM   9088  C12 POPEV 440      83.173  11.278  70.591  1.00  0.00           C
ATOM   9091  C11 POPEV 440      82.393  12.518  71.051  1.00  0.00           C
ATOM   9094  P   POPEV 440      83.893  14.608  70.631  1.00  0.00           P
ATOM   9095  O13 POPEV 440      84.903  13.788  71.351  1.00  0.00           O
ATOM   9096  O14 POPEV 440      83.363  15.798  71.321  1.00  0.00           O
ATOM   9097  O11 POPEV 440      84.503  14.968  69.221  1.00  0.00           O
ATOM   9098  O12 POPEV 440      82.703  13.638  70.221  1.00  0.00           O
ATOM   9099  C1  POPEV 440      83.693  15.578  68.201  1.00  0.00           C
ATOM   9102  C2  POPEV 440      82.973  14.528  67.281  1.00  0.00           C
ATOM   9104  O21 POPEV 440      83.743  13.668  66.421  1.00  0.00           O
ATOM   9105  C21 POPEV 440      84.833  14.078  65.841  1.00  0.00           C
ATOM   9106  O22 POPEV 440      85.493  15.078  66.081  1.00  0.00           O
ATOM   9107  C22 POPEV 440      85.223  13.158  64.681  1.00  0.00           C
ATOM   9110  C3  POPEV 440      81.793  15.138  66.471  1.00  0.00           C
ATOM   9113  O31 POPEV 440      82.043  15.258  65.051  1.00  0.00           O
ATOM   9114  C31 POPEV 440      82.713  16.348  64.701  1.00  0.00           C
ATOM   9115  O32 POPEV 440      83.073  17.218  65.471  1.00  0.00           O
ATOM   9116  C32 POPEV 440      82.893  16.338  63.191  1.00  0.00           C
ATOM   9119  C23 POPEV 440      86.163  13.898  63.681  1.00  0.00           C
ATOM   9122  C24 POPEV 440      86.633  13.008  62.521  1.00  0.00           C
ATOM   9125  C25 POPEV 440      85.753  13.088  61.261  1.00  0.00           C
ATOM   9128  C26 POPEV 440      86.213  14.118  60.231  1.00  0.00           C
ATOM   9131  C27 POPEV 440      85.193  14.268  59.101  1.00  0.00           C
ATOM   9134  C28 POPEV 440      85.703  15.028  57.861  1.00  0.00           C
ATOM   9137  C29 POPEV 440      84.553  15.668  57.131  1.00  0.00           C
ATOM   9139 0C21 POPEV 440      83.933  15.248  56.021  1.00  0.00           C
ATOM   9141 1C21 POPEV 440      84.263  14.028  55.181  1.00  0.00           C
ATOM   9144 2C21 POPEV 440      83.663  14.158  53.771  1.00  0.00           C
ATOM   9147 3C21 POPEV 440      83.843  12.908  52.901  1.00  0.00           C
ATOM   9150 4C21 POPEV 440      83.093  13.038  51.571  1.00  0.00           C
ATOM   9153 5C21 POPEV 440      83.003  11.748  50.741  1.00  0.00           C
ATOM   9156 6C21 POPEV 440      84.263  11.398  49.951  1.00  0.00           C
ATOM   9159 7C21 POPEV 440      83.953  10.508  48.741  1.00  0.00           C
ATOM   9162 8C21 POPEV 440      85.183  10.068  47.951  1.00  0.00           C
ATOM   9166  C33 POPEV 440      83.653  17.588  62.691  1.00  0.00           C
ATOM   9169  C34 POPEV 440      83.983  17.558  61.191  1.00  0.00           C
ATOM   9172  C35 POPEV 440      83.033  18.398  60.311  1.00  0.00           C
ATOM   9175  C36 POPEV 440      81.613  17.848  60.181  1.00  0.00           C
ATOM   9178  C37 POPEV 440      81.493  16.618  59.261  1.00  0.00           C
ATOM   9181  C38 POPEV 440      80.043  16.168  59.131  1.00  0.00           C
ATOM   9184  C39 POPEV 440      79.673  15.488  57.801  1.00  0.00           C
ATOM   9187 0C31 POPEV 440      80.453  14.228  57.411  1.00  0.00           C
ATOM   9190 1C31 POPEV 440      80.083  13.798  55.991  1.00  0.00           C
ATOM   9193 2C31 POPEV 440      80.543  12.398  55.571  1.00  0.00           C
ATOM   9196 3C31 POPEV 440      80.073  12.078  54.151  1.00  0.00           C
ATOM   9199 4C31 POPEV 440      80.483  10.688  53.651  1.00  0.00           C
ATOM   9202 5C31 POPEV 440      79.883  10.348  52.281  1.00  0.00           C
ATOM   9205 6C31 POPEV 440      80.363   9.008  51.721  1.00  0.00           C
ATOM   9209  NH3 POPEW 441      53.673  11.698  73.791  1.00  0.00           N
ATOM   9213  C12 POPEW 441      54.643  12.738  74.251  1.00  0.00           C
ATOM   9216  C11 POPEW 441      55.323  13.368  73.021  1.00  0.00           C
ATOM   9219  P   POPEW 441      53.783  15.368  72.241  1.00  0.00           P
ATOM   9220  O13 POPEW 441      52.313  15.318  72.001  1.00  0.00           O
ATOM   9221  O14 POPEW 441      54.223  15.988  73.501  1.00  0.00           O
ATOM   9222  O11 POPEW 441      54.463  16.128  71.051  1.00  0.00           O
ATOM   9223  O12 POPEW 441      54.363  13.908  72.101  1.00  0.00           O
ATOM   9224  C1  POPEW 441      55.753  16.748  71.181  1.00  0.00           C
ATOM   9227  C2  POPEW 441      56.683  16.348  70.001  1.00  0.00           C
ATOM   9229  O21 POPEW 441      56.253  17.038  68.801  1.00  0.00           O
ATOM   9230  C21 POPEW 441      57.073  17.998  68.361  1.00  0.00           C
ATOM   9231  O22 POPEW 441      58.043  18.418  68.961  1.00  0.00           O
ATOM   9232  C22 POPEW 441      56.593  18.468  66.971  1.00  0.00           C
ATOM   9235  C3  POPEW 441      56.603  14.808  69.811  1.00  0.00           C
ATOM   9238  O31 POPEW 441      57.403  14.298  68.741  1.00  0.00           O
ATOM   9239  C31 POPEW 441      56.923  14.088  67.491  1.00  0.00           C
ATOM   9240  O32 POPEW 441      57.633  13.608  66.621  1.00  0.00           O
ATOM   9241  C32 POPEW 441      55.483  14.508  67.201  1.00  0.00           C
ATOM   9244  C23 POPEW 441      57.263  19.788  66.491  1.00  0.00           C
ATOM   9247  C24 POPEW 441      56.403  20.608  65.511  1.00  0.00           C
ATOM   9250  C25 POPEW 441      56.193  19.978  64.141  1.00  0.00           C
ATOM   9253  C26 POPEW 441      57.313  20.318  63.151  1.00  0.00           C
ATOM   9256  C27 POPEW 441      57.003  19.718  61.771  1.00  0.00           C
ATOM   9259  C28 POPEW 441      57.983  20.138  60.661  1.00  0.00           C
ATOM   9262  C29 POPEW 441      57.503  19.578  59.341  1.00  0.00           C
ATOM   9264 0C21 POPEW 441      58.243  19.008  58.381  1.00  0.00           C
ATOM   9266 1C21 POPEW 441      59.733  18.808  58.391  1.00  0.00           C
ATOM   9269 2C21 POPEW 441      60.143  17.358  58.081  1.00  0.00           C
ATOM   9272 3C21 POPEW 441      61.623  17.118  58.381  1.00  0.00           C
ATOM   9275 4C21 POPEW 441      62.103  15.718  57.981  1.00  0.00           C
ATOM   9278 5C21 POPEW 441      63.623  15.568  58.131  1.00  0.00           C
ATOM   9281 6C21 POPEW 441      64.123  14.168  57.771  1.00  0.00           C
ATOM   9284 7C21 POPEW 441      64.923  13.518  58.911  1.00  0.00           C
ATOM   9287 8C21 POPEW 441      65.483  12.138  58.561  1.00  0.00           C
ATOM   9291  C33 POPEW 441      55.353  14.848  65.701  1.00  0.00           C
ATOM   9294  C34 POPEW 441      53.913  15.198  65.291  1.00  0.00           C
ATOM   9297  C35 POPEW 441      53.533  16.678  65.421  1.00  0.00           C
ATOM   9300  C36 POPEW 441      52.113  16.898  64.891  1.00  0.00           C
ATOM   9303  C37 POPEW 441      51.683  18.348  64.631  1.00  0.00           C
ATOM   9306  C38 POPEW 441      50.273  18.388  64.021  1.00  0.00           C
ATOM   9309  C39 POPEW 441      49.583  19.748  63.971  1.00  0.00           C
ATOM   9312 0C31 POPEW 441      50.263  20.788  63.071  1.00  0.00           C
ATOM   9315 1C31 POPEW 441      49.903  22.208  63.501  1.00  0.00           C
ATOM   9318 2C31 POPEW 441      50.453  23.268  62.541  1.00  0.00           C
ATOM   9321 3C31 POPEW 441      50.263  24.688  63.081  1.00  0.00           C
ATOM   9324 4C31 POPEW 441      48.843  25.238  62.921  1.00  0.00           C
ATOM   9327 5C31 POPEW 441      48.673  26.588  63.631  1.00  0.00           C
ATOM   9330 6C31 POPEW 441      47.243  27.118  63.611  1.00  0.00           C
ATOM   9334  NH3 POPEX 442      22.893  81.008  69.841  1.00  0.00           N
ATOM   9338  C12 POPEX 442      24.353  80.848  69.621  1.00  0.00           C
ATOM   9341  C11 POPEX 442      24.863  79.608  70.381  1.00  0.00           C
ATOM   9344  P   POPEX 442      25.833  77.888  68.681  1.00  0.00           P
ATOM   9345  O13 POPEX 442      25.863  76.588  69.391  1.00  0.00           O
ATOM   9346  O14 POPEX 442      24.633  78.088  67.851  1.00  0.00           O
ATOM   9347  O11 POPEX 442      27.073  78.108  67.731  1.00  0.00           O
ATOM   9348  O12 POPEX 442      26.003  79.068  69.721  1.00  0.00           O
ATOM   9349  C1  POPEX 442      26.983  79.008  66.601  1.00  0.00           C
ATOM   9352  C2  POPEX 442      26.883  78.268  65.231  1.00  0.00           C
ATOM   9354  O21 POPEX 442      25.733  78.748  64.471  1.00  0.00           O
ATOM   9355  C21 POPEX 442      26.053  79.778  63.651  1.00  0.00           C
ATOM   9356  O22 POPEX 442      27.123  80.348  63.681  1.00  0.00           O
ATOM   9357  C22 POPEX 442      24.983  80.098  62.571  1.00  0.00           C
ATOM   9360  C3  POPEX 442      26.863  76.718  65.461  1.00  0.00           C
ATOM   9363  O31 POPEX 442      26.863  75.938  64.241  1.00  0.00           O
ATOM   9364  C31 POPEX 442      25.783  75.178  64.011  1.00  0.00           C
ATOM   9365  O32 POPEX 442      24.823  75.068  64.781  1.00  0.00           O
ATOM   9366  C32 POPEX 442      25.933  74.428  62.671  1.00  0.00           C
ATOM   9369  C23 POPEX 442      25.643  80.258  61.161  1.00  0.00           C
ATOM   9372  C24 POPEX 442      24.703  80.628  60.001  1.00  0.00           C
ATOM   9375  C25 POPEX 442      25.403  80.888  58.651  1.00  0.00           C
ATOM   9378  C26 POPEX 442      24.463  81.438  57.561  1.00  0.00           C
ATOM   9381  C27 POPEX 442      25.203  82.038  56.351  1.00  0.00           C
ATOM   9384  C28 POPEX 442      24.253  82.508  55.221  1.00  0.00           C
ATOM   9387  C29 POPEX 442      24.963  83.368  54.211  1.00  0.00           C
ATOM   9389 0C21 POPEX 442      25.163  83.118  52.901  1.00  0.00           C
ATOM   9391 1C21 POPEX 442      24.733  81.918  52.101  1.00  0.00           C
ATOM   9394 2C21 POPEX 442      25.933  81.118  51.571  1.00  0.00           C
ATOM   9397 3C21 POPEX 442      26.683  80.318  52.651  1.00  0.00           C
ATOM   9400 4C21 POPEX 442      28.033  79.758  52.171  1.00  0.00           C
ATOM   9403 5C21 POPEX 442      27.923  78.938  50.881  1.00  0.00           C
ATOM   9406 6C21 POPEX 442      29.263  78.338  50.441  1.00  0.00           C
ATOM   9409 7C21 POPEX 442      29.163  77.618  49.081  1.00  0.00           C
ATOM   9412 8C21 POPEX 442      30.323  77.948  48.121  1.00  0.00           C
ATOM   9416  C33 POPEX 442      24.643  74.388  61.811  1.00  0.00           C
ATOM   9419  C34 POPEX 442      24.883  74.378  60.281  1.00  0.00           C
ATOM   9422  C35 POPEX 442      25.223  75.758  59.721  1.00  0.00           C
ATOM   9425  C36 POPEX 442      25.323  75.878  58.191  1.00  0.00           C
ATOM   9428  C37 POPEX 442      25.673  77.318  57.801  1.00  0.00           C
ATOM   9431  C38 POPEX 442      26.023  77.538  56.311  1.00  0.00           C
ATOM   9434  C39 POPEX 442      26.923  76.438  55.751  1.00  0.00           C
ATOM   9437 0C31 POPEX 442      27.473  76.748  54.351  1.00  0.00           C
ATOM   9440 1C31 POPEX 442      28.043  75.498  53.661  1.00  0.00           C
ATOM   9443 2C31 POPEX 442      27.263  75.098  52.401  1.00  0.00           C
ATOM   9446 3C31 POPEX 442      27.863  73.888  51.671  1.00  0.00           C
ATOM   9449 4C31 POPEX 442      27.763  72.568  52.461  1.00  0.00           C
ATOM   9452 5C31 POPEX 442      28.403  71.388  51.741  1.00  0.00           C
ATOM   9455 6C31 POPEX 442      28.363  70.098  52.561  1.00  0.00           C
ATOM   9459  NH3 POPEY 443     112.533  66.638  30.701  1.00  0.00           N
ATOM   9463  C12 POPEY 443     111.943  66.138  32.001  1.00  0.00           C
ATOM   9466  C11 POPEY 443     110.453  65.738  31.851  1.00  0.00           C
ATOM   9469  P   POPEY 443     108.523  64.688  33.291  1.00  0.00           P
ATOM   9470  O13 POPEY 443     108.003  65.838  34.061  1.00  0.00           O
ATOM   9471  O14 POPEY 443     107.753  64.308  32.071  1.00  0.00           O
ATOM   9472  O11 POPEY 443     108.553  63.428  34.211  1.00  0.00           O
ATOM   9473  O12 POPEY 443     110.053  64.958  32.971  1.00  0.00           O
ATOM   9474  C1  POPEY 443     108.953  63.478  35.591  1.00  0.00           C
ATOM   9477  C2  POPEY 443     108.173  62.398  36.381  1.00  0.00           C
ATOM   9479  O21 POPEY 443     108.333  62.598  37.801  1.00  0.00           O
ATOM   9480  C21 POPEY 443     107.483  61.868  38.561  1.00  0.00           C
ATOM   9481  O22 POPEY 443     106.653  61.098  38.121  1.00  0.00           O
ATOM   9482  C22 POPEY 443     107.643  62.218  40.041  1.00  0.00           C
ATOM   9485  C3  POPEY 443     108.583  60.978  35.881  1.00  0.00           C
ATOM   9488  O31 POPEY 443     110.013  60.788  35.951  1.00  0.00           O
ATOM   9489  C31 POPEY 443     110.463  60.268  37.081  1.00  0.00           C
ATOM   9490  O32 POPEY 443     109.793  59.838  38.001  1.00  0.00           O
ATOM   9491  C32 POPEY 443     112.003  60.328  37.071  1.00  0.00           C
ATOM   9494  C23 POPEY 443     108.573  61.258  40.821  1.00  0.00           C
ATOM   9497  C24 POPEY 443     108.933  61.798  42.221  1.00  0.00           C
ATOM   9500  C25 POPEY 443     107.753  61.898  43.201  1.00  0.00           C
ATOM   9503  C26 POPEY 443     107.303  60.548  43.781  1.00  0.00           C
ATOM   9506  C27 POPEY 443     106.113  60.698  44.741  1.00  0.00           C
ATOM   9509  C28 POPEY 443     105.873  59.448  45.611  1.00  0.00           C
ATOM   9512  C29 POPEY 443     104.673  59.608  46.511  1.00  0.00           C
ATOM   9514 0C21 POPEY 443     104.653  60.268  47.681  1.00  0.00           C
ATOM   9516 1C21 POPEY 443     105.803  61.018  48.311  1.00  0.00           C
ATOM   9519 2C21 POPEY 443     106.293  60.378  49.631  1.00  0.00           C
ATOM   9522 3C21 POPEY 443     106.983  59.018  49.431  1.00  0.00           C
ATOM   9525 4C21 POPEY 443     107.643  58.458  50.701  1.00  0.00           C
ATOM   9528 5C21 POPEY 443     106.663  58.238  51.861  1.00  0.00           C
ATOM   9531 6C21 POPEY 443     107.343  57.758  53.141  1.00  0.00           C
ATOM   9534 7C21 POPEY 443     106.443  57.918  54.371  1.00  0.00           C
ATOM   9537 8C21 POPEY 443     107.113  57.498  55.681  1.00  0.00           C
ATOM   9541  C33 POPEY 443     112.553  61.228  38.191  1.00  0.00           C
ATOM   9544  C34 POPEY 443     113.903  60.768  38.771  1.00  0.00           C
ATOM   9547  C35 POPEY 443     114.333  61.718  39.901  1.00  0.00           C
ATOM   9550  C36 POPEY 443     115.123  61.038  41.021  1.00  0.00           C
ATOM   9553  C37 POPEY 443     114.763  61.618  42.401  1.00  0.00           C
ATOM   9556  C38 POPEY 443     115.403  60.898  43.591  1.00  0.00           C
ATOM   9559  C39 POPEY 443     114.633  61.138  44.891  1.00  0.00           C
ATOM   9562 0C31 POPEY 443     115.183  60.358  46.091  1.00  0.00           C
ATOM   9565 1C31 POPEY 443     114.643  60.888  47.431  1.00  0.00           C
ATOM   9568 2C31 POPEY 443     114.743  59.878  48.591  1.00  0.00           C
ATOM   9571 3C31 POPEY 443     116.123  59.248  48.771  1.00  0.00           C
ATOM   9574 4C31 POPEY 443     116.263  58.538  50.121  1.00  0.00           C
ATOM   9577 5C31 POPEY 443     117.623  57.848  50.291  1.00  0.00           C
ATOM   9580 6C31 POPEY 443     117.793  57.148  51.641  1.00  0.00           C
ATOM   9584  NH3 POPEZ 444      97.353  20.548  31.961  1.00  0.00           N
ATOM   9588  C12 POPEZ 444      98.683  19.868  31.861  1.00  0.00           C
ATOM   9591  C11 POPEZ 444      99.073  19.468  30.441  1.00  0.00           C
ATOM   9594  P   POPEZ 444     101.093  18.188  29.431  1.00  0.00           P
ATOM   9595  O13 POPEZ 444     100.003  17.408  28.811  1.00  0.00           O
ATOM   9596  O14 POPEZ 444     102.013  18.938  28.541  1.00  0.00           O
ATOM   9597  O11 POPEZ 444     101.883  17.198  30.381  1.00  0.00           O
ATOM   9598  O12 POPEZ 444     100.473  19.198  30.471  1.00  0.00           O
ATOM   9599  C1  POPEZ 444     101.993  17.248  31.811  1.00  0.00           C
ATOM   9602  C2  POPEZ 444     103.393  17.768  32.251  1.00  0.00           C
ATOM   9604  O21 POPEZ 444     103.443  18.108  33.651  1.00  0.00           O
ATOM   9605  C21 POPEZ 444     103.303  17.178  34.561  1.00  0.00           C
ATOM   9606  O22 POPEZ 444     103.133  15.988  34.361  1.00  0.00           O
ATOM   9607  C22 POPEZ 444     103.583  17.788  35.941  1.00  0.00           C
ATOM   9610  C3  POPEZ 444     103.743  19.058  31.461  1.00  0.00           C
ATOM   9613  O31 POPEZ 444     105.013  19.598  31.831  1.00  0.00           O
ATOM   9614  C31 POPEZ 444     105.173  20.738  32.521  1.00  0.00           C
ATOM   9615  O32 POPEZ 444     106.233  21.348  32.531  1.00  0.00           O
ATOM   9616  C32 POPEZ 444     103.943  21.258  33.271  1.00  0.00           C
ATOM   9619  C23 POPEZ 444     103.413  16.798  37.131  1.00  0.00           C
ATOM   9622  C24 POPEZ 444     103.733  17.468  38.471  1.00  0.00           C
ATOM   9625  C25 POPEZ 444     103.783  16.518  39.681  1.00  0.00           C
ATOM   9628  C26 POPEZ 444     102.403  15.978  40.111  1.00  0.00           C
ATOM   9631  C27 POPEZ 444     102.343  15.648  41.611  1.00  0.00           C
ATOM   9634  C28 POPEZ 444     100.963  15.168  42.091  1.00  0.00           C
ATOM   9637  C29 POPEZ 444     100.553  13.818  41.551  1.00  0.00           C
ATOM   9639 0C21 POPEZ 444     100.783  12.638  42.141  1.00  0.00           C
ATOM   9641 1C21 POPEZ 444     101.533  12.438  43.431  1.00  0.00           C
ATOM   9644 2C21 POPEZ 444     102.603  11.328  43.321  1.00  0.00           C
ATOM   9647 3C21 POPEZ 444     103.543  11.328  44.521  1.00  0.00           C
ATOM   9650 4C21 POPEZ 444     104.553  10.168  44.521  1.00  0.00           C
ATOM   9653 5C21 POPEZ 444     105.843  10.538  45.271  1.00  0.00           C
ATOM   9656 6C21 POPEZ 444     106.333   9.478  46.261  1.00  0.00           C
ATOM   9659 7C21 POPEZ 444     107.303  10.078  47.291  1.00  0.00           C
ATOM   9662 8C21 POPEZ 444     107.493   9.198  48.531  1.00  0.00           C
ATOM   9666  C33 POPEZ 444     104.303  22.108  34.521  1.00  0.00           C
ATOM   9669  C34 POPEZ 444     104.143  21.318  35.821  1.00  0.00           C
ATOM   9672  C35 POPEZ 444     104.653  22.098  37.041  1.00  0.00           C
ATOM   9675  C36 POPEZ 444     104.563  21.308  38.351  1.00  0.00           C
ATOM   9678  C37 POPEZ 444     104.843  22.188  39.571  1.00  0.00           C
ATOM   9681  C38 POPEZ 444     104.973  21.368  40.861  1.00  0.00           C
ATOM   9684  C39 POPEZ 444     103.603  21.078  41.501  1.00  0.00           C
ATOM   9687 0C31 POPEZ 444     103.653  19.938  42.531  1.00  0.00           C
ATOM   9690 1C31 POPEZ 444     102.633  20.158  43.651  1.00  0.00           C
ATOM   9693 2C31 POPEZ 444     102.173  18.868  44.331  1.00  0.00           C
ATOM   9696 3C31 POPEZ 444     103.283  17.978  44.901  1.00  0.00           C
ATOM   9699 4C31 POPEZ 444     102.653  16.808  45.661  1.00  0.00           C
ATOM   9702 5C31 POPEZ 444     103.643  15.738  46.121  1.00  0.00           C
ATOM   9705 6C31 POPEZ 444     102.933  14.538  46.751  1.00  0.00           C
ATOM   9709  NH3 POPEa 445      85.013 119.748  69.091  1.00  0.00           N
ATOM   9713  C12 POPEa 445      84.953 119.518  70.581  1.00  0.00           C
ATOM   9716  C11 POPEa 445      86.193 120.078  71.281  1.00  0.00           C
ATOM   9719  P   POPEa 445      88.243 121.618  70.721  1.00  0.00           P
ATOM   9720  O13 POPEa 445      87.543 122.888  71.041  1.00  0.00           O
ATOM   9721  O14 POPEa 445      89.123 121.008  71.721  1.00  0.00           O
ATOM   9722  O11 POPEa 445      89.013 121.778  69.361  1.00  0.00           O
ATOM   9723  O12 POPEa 445      87.133 120.568  70.321  1.00  0.00           O
ATOM   9724  C1  POPEa 445      88.423 121.418  68.111  1.00  0.00           C
ATOM   9727  C2  POPEa 445      88.663 122.548  67.071  1.00  0.00           C
ATOM   9729  O21 POPEa 445      87.603 122.748  66.121  1.00  0.00           O
ATOM   9730  C21 POPEa 445      86.363 122.938  66.461  1.00  0.00           C
ATOM   9731  O22 POPEa 445      85.883 122.888  67.581  1.00  0.00           O
ATOM   9732  C22 POPEa 445      85.573 123.258  65.201  1.00  0.00           C
ATOM   9735  C3  POPEa 445      89.903 122.168  66.261  1.00  0.00           C
ATOM   9738  O31 POPEa 445      90.253 123.128  65.251  1.00  0.00           O
ATOM   9739  C31 POPEa 445      90.053 122.978  63.931  1.00  0.00           C
ATOM   9740  O32 POPEa 445      90.513 123.768  63.111  1.00  0.00           O
ATOM   9741  C32 POPEa 445      89.193 121.768  63.531  1.00  0.00           C
ATOM   9744  C23 POPEa 445      85.003 121.958  64.611  1.00  0.00           C
ATOM   9747  C24 POPEa 445      84.183 122.148  63.331  1.00  0.00           C
ATOM   9750  C25 POPEa 445      84.963 122.038  62.021  1.00  0.00           C
ATOM   9753  C26 POPEa 445      84.003 121.758  60.851  1.00  0.00           C
ATOM   9756  C27 POPEa 445      84.643 121.778  59.461  1.00  0.00           C
ATOM   9759  C28 POPEa 445      83.803 121.048  58.391  1.00  0.00           C
ATOM   9762  C29 POPEa 445      82.453 121.678  58.161  1.00  0.00           C
ATOM   9764 0C21 POPEa 445      81.383 121.118  57.591  1.00  0.00           C
ATOM   9766 1C21 POPEa 445      81.273 119.718  57.021  1.00  0.00           C
ATOM   9769 2C21 POPEa 445      81.283 119.728  55.481  1.00  0.00           C
ATOM   9772 3C21 POPEa 445      82.683 119.958  54.901  1.00  0.00           C
ATOM   9775 4C21 POPEa 445      82.713 120.278  53.401  1.00  0.00           C
ATOM   9778 5C21 POPEa 445      82.143 121.668  53.081  1.00  0.00           C
ATOM   9781 6C21 POPEa 445      82.483 122.138  51.661  1.00  0.00           C
ATOM   9784 7C21 POPEa 445      81.903 123.518  51.341  1.00  0.00           C
ATOM   9787 8C21 POPEa 445      82.303 124.008  49.951  1.00  0.00           C
ATOM   9791  C33 POPEa 445      89.043 121.598  61.991  1.00  0.00           C
ATOM   9794  C34 POPEa 445      88.823 120.138  61.581  1.00  0.00           C
ATOM   9797  C35 POPEa 445      90.023 119.198  61.821  1.00  0.00           C
ATOM   9800  C36 POPEa 445      91.363 119.698  61.261  1.00  0.00           C
ATOM   9803  C37 POPEa 445      92.243 118.568  60.701  1.00  0.00           C
ATOM   9806  C38 POPEa 445      93.753 118.788  60.901  1.00  0.00           C
ATOM   9809  C39 POPEa 445      94.193 118.568  62.361  1.00  0.00           C
ATOM   9812 0C31 POPEa 445      95.713 118.468  62.531  1.00  0.00           C
ATOM   9815 1C31 POPEa 445      96.263 117.098  62.111  1.00  0.00           C
ATOM   9818 2C31 POPEa 445      97.793 116.998  62.131  1.00  0.00           C
ATOM   9821 3C31 POPEa 445      98.283 115.598  61.721  1.00  0.00           C
ATOM   9824 4C31 POPEa 445      99.703 115.598  61.141  1.00  0.00           C
ATOM   9827 5C31 POPEa 445     100.193 114.178  60.791  1.00  0.00           C
ATOM   9830 6C31 POPEa 445     101.553 114.168  60.091  1.00  0.00           C
ATOM   9834  NH3 POPEb 446      72.493  56.338  71.521  1.00  0.00           N
ATOM   9838  C12 POPEb 446      73.233  56.768  72.751  1.00  0.00           C
ATOM   9841  C11 POPEb 446      74.713  57.008  72.441  1.00  0.00           C
ATOM   9844  P   POPEb 446      75.713  56.058  70.211  1.00  0.00           P
ATOM   9845  O13 POPEb 446      76.823  57.018  70.111  1.00  0.00           O
ATOM   9846  O14 POPEb 446      75.903  54.688  69.691  1.00  0.00           O
ATOM   9847  O11 POPEb 446      74.393  56.618  69.541  1.00  0.00           O
ATOM   9848  O12 POPEb 446      75.273  55.908  71.731  1.00  0.00           O
ATOM   9849  C1  POPEb 446      74.463  56.608  68.101  1.00  0.00           C
ATOM   9852  C2  POPEb 446      73.273  57.368  67.491  1.00  0.00           C
ATOM   9854  O21 POPEb 446      73.603  57.778  66.151  1.00  0.00           O
ATOM   9855  C21 POPEb 446      72.553  57.908  65.361  1.00  0.00           C
ATOM   9856  O22 POPEb 446      71.413  57.568  65.631  1.00  0.00           O
ATOM   9857  C22 POPEb 446      72.973  58.568  64.051  1.00  0.00           C
ATOM   9860  C3  POPEb 446      72.943  58.638  68.311  1.00  0.00           C
ATOM   9863  O31 POPEb 446      71.633  59.128  67.961  1.00  0.00           O
ATOM   9864  C31 POPEb 446      70.643  58.658  68.711  1.00  0.00           C
ATOM   9865  O32 POPEb 446      70.773  57.928  69.691  1.00  0.00           O
ATOM   9866  C32 POPEb 446      69.323  59.278  68.291  1.00  0.00           C
ATOM   9869  C23 POPEb 446      71.753  59.188  63.331  1.00  0.00           C
ATOM   9872  C24 POPEb 446      72.013  59.588  61.871  1.00  0.00           C
ATOM   9875  C25 POPEb 446      70.713  59.788  61.081  1.00  0.00           C
ATOM   9878  C26 POPEb 446      70.963  60.308  59.661  1.00  0.00           C
ATOM   9881  C27 POPEb 446      69.843  59.918  58.691  1.00  0.00           C
ATOM   9884  C28 POPEb 446      70.043  60.418  57.251  1.00  0.00           C
ATOM   9887  C29 POPEb 446      71.143  59.698  56.511  1.00  0.00           C
ATOM   9889 0C21 POPEb 446      71.553  59.978  55.261  1.00  0.00           C
ATOM   9891 1C21 POPEb 446      70.993  61.058  54.371  1.00  0.00           C
ATOM   9894 2C21 POPEb 446      71.993  62.228  54.251  1.00  0.00           C
ATOM   9897 3C21 POPEb 446      71.433  63.438  53.481  1.00  0.00           C
ATOM   9900 4C21 POPEb 446      72.363  64.658  53.591  1.00  0.00           C
ATOM   9903 5C21 POPEb 446      71.993  65.848  52.691  1.00  0.00           C
ATOM   9906 6C21 POPEb 446      70.763  66.678  53.061  1.00  0.00           C
ATOM   9909 7C21 POPEb 446      70.423  67.678  51.941  1.00  0.00           C
ATOM   9912 8C21 POPEb 446      69.123  68.438  52.181  1.00  0.00           C
ATOM   9916  C33 POPEb 446      68.143  58.278  68.381  1.00  0.00           C
ATOM   9919  C34 POPEb 446      66.773  58.968  68.331  1.00  0.00           C
ATOM   9922  C35 POPEb 446      66.523  59.758  67.041  1.00  0.00           C
ATOM   9925  C36 POPEb 446      66.493  58.888  65.771  1.00  0.00           C
ATOM   9928  C37 POPEb 446      65.973  59.678  64.561  1.00  0.00           C
ATOM   9931  C38 POPEb 446      66.163  58.948  63.231  1.00  0.00           C
ATOM   9934  C39 POPEb 446      65.373  59.598  62.091  1.00  0.00           C
ATOM   9937 0C31 POPEb 446      66.203  59.928  60.841  1.00  0.00           C
ATOM   9940 1C31 POPEb 446      65.433  60.878  59.921  1.00  0.00           C
ATOM   9943 2C31 POPEb 446      66.273  61.438  58.771  1.00  0.00           C
ATOM   9946 3C31 POPEb 446      65.603  62.628  58.061  1.00  0.00           C
ATOM   9949 4C31 POPEb 446      64.413  62.228  57.171  1.00  0.00           C
ATOM   9952 5C31 POPEb 446      63.733  63.458  56.561  1.00  0.00           C
ATOM   9955 6C31 POPEb 446      62.563  63.108  55.641  1.00  0.00           C
ATOM   9959  NH3 POPEc 447      48.593 119.438  24.841  1.00  0.00           N
ATOM   9963  C12 POPEc 447      47.493 119.508  23.811  1.00  0.00           C
ATOM   9966  C11 POPEc 447      46.183 118.848  24.291  1.00  0.00           C
ATOM   9969  P   POPEc 447      46.893 116.688  25.601  1.00  0.00           P
ATOM   9970  O13 POPEc 447      46.493 115.268  25.651  1.00  0.00           O
ATOM   9971  O14 POPEc 447      48.353 116.958  25.581  1.00  0.00           O
ATOM   9972  O11 POPEc 447      46.253 117.498  26.801  1.00  0.00           O
ATOM   9973  O12 POPEc 447      46.293 117.418  24.331  1.00  0.00           O
ATOM   9974  C1  POPEc 447      45.333 116.938  27.731  1.00  0.00           C
ATOM   9977  C2  POPEc 447      45.423 117.658  29.101  1.00  0.00           C
ATOM   9979  O21 POPEc 447      44.783 116.868  30.121  1.00  0.00           O
ATOM   9980  C21 POPEc 447      43.563 117.168  30.521  1.00  0.00           C
ATOM   9981  O22 POPEc 447      42.733 117.838  29.941  1.00  0.00           O
ATOM   9982  C22 POPEc 447      43.293 116.498  31.871  1.00  0.00           C
ATOM   9985  C3  POPEc 447      45.043 119.188  29.061  1.00  0.00           C
ATOM   9988  O31 POPEc 447      45.043 119.798  30.381  1.00  0.00           O
ATOM   9989  C31 POPEc 447      45.593 120.998  30.511  1.00  0.00           C
ATOM   9990  O32 POPEc 447      46.023 121.678  29.591  1.00  0.00           O
ATOM   9991  C32 POPEc 447      45.623 121.408  31.971  1.00  0.00           C
ATOM   9994  C23 POPEc 447      43.043 117.548  32.961  1.00  0.00           C
ATOM   9997  C24 POPEc 447      42.933 116.918  34.351  1.00  0.00           C
ATOM  10000  C25 POPEc 447      43.883 117.558  35.371  1.00  0.00           C
ATOM  10003  C26 POPEc 447      43.463 118.978  35.731  1.00  0.00           C
ATOM  10006  C27 POPEc 447      44.453 119.658  36.681  1.00  0.00           C
ATOM  10009  C28 POPEc 447      43.723 120.528  37.701  1.00  0.00           C
ATOM  10012  C29 POPEc 447      44.683 121.318  38.561  1.00  0.00           C
ATOM  10014 0C21 POPEc 447      44.553 121.538  39.881  1.00  0.00           C
ATOM  10016 1C21 POPEc 447      43.453 121.018  40.771  1.00  0.00           C
ATOM  10019 2C21 POPEc 447      44.023 120.668  42.141  1.00  0.00           C
ATOM  10022 3C21 POPEc 447      42.993 120.058  43.111  1.00  0.00           C
ATOM  10025 4C21 POPEc 447      43.613 119.678  44.461  1.00  0.00           C
ATOM  10028 5C21 POPEc 447      44.503 120.798  45.011  1.00  0.00           C
ATOM  10031 6C21 POPEc 447      44.933 120.608  46.471  1.00  0.00           C
ATOM  10034 7C21 POPEc 447      46.023 121.608  46.841  1.00  0.00           C
ATOM  10037 8C21 POPEc 447      46.363 121.598  48.331  1.00  0.00           C
ATOM  10041  C33 POPEc 447      46.553 120.518  32.841  1.00  0.00           C
ATOM  10044  C34 POPEc 447      47.043 121.248  34.101  1.00  0.00           C
ATOM  10047  C35 POPEc 447      47.823 120.328  35.061  1.00  0.00           C
ATOM  10050  C36 POPEc 447      48.163 121.018  36.401  1.00  0.00           C
ATOM  10053  C37 POPEc 447      48.493 120.008  37.511  1.00  0.00           C
ATOM  10056  C38 POPEc 447      48.753 120.658  38.891  1.00  0.00           C
ATOM  10059  C39 POPEc 447      50.103 121.388  39.011  1.00  0.00           C
ATOM  10062 0C31 POPEc 447      49.983 122.918  39.141  1.00  0.00           C
ATOM  10065 1C31 POPEc 447      51.333 123.618  39.371  1.00  0.00           C
ATOM  10068 2C31 POPEc 447      51.243 125.148  39.291  1.00  0.00           C
ATOM  10071 3C31 POPEc 447      50.713 125.818  40.571  1.00  0.00           C
ATOM  10074 4C31 POPEc 447      51.813 126.148  41.591  1.00  0.00           C
ATOM  10077 5C31 POPEc 447      51.313 127.038  42.741  1.00  0.00           C
ATOM  10080 6C31 POPEc 447      52.393 127.438  43.741  1.00  0.00           C
ATOM  10084  NH3 POPEd 448      92.463  60.698  30.591  1.00  0.00           N
ATOM  10088  C12 POPEd 448      92.413  59.248  30.201  1.00  0.00           C
ATOM  10091  C11 POPEd 448      90.963  58.728  30.281  1.00  0.00           C
ATOM  10094  P   POPEd 448      89.753  58.268  32.571  1.00  0.00           P
ATOM  10095  O13 POPEd 448      88.943  59.038  33.531  1.00  0.00           O
ATOM  10096  O14 POPEd 448      89.103  57.088  31.941  1.00  0.00           O
ATOM  10097  O11 POPEd 448      91.103  57.818  33.261  1.00  0.00           O
ATOM  10098  O12 POPEd 448      90.293  59.228  31.441  1.00  0.00           O
ATOM  10099  C1  POPEd 448      91.253  56.438  33.611  1.00  0.00           C
ATOM  10102  C2  POPEd 448      92.173  56.308  34.831  1.00  0.00           C
ATOM  10104  O21 POPEd 448      92.553  54.948  35.011  1.00  0.00           O
ATOM  10105  C21 POPEd 448      93.573  54.818  35.831  1.00  0.00           C
ATOM  10106  O22 POPEd 448      94.513  55.588  35.931  1.00  0.00           O
ATOM  10107  C22 POPEd 448      93.283  53.608  36.701  1.00  0.00           C
ATOM  10110  C3  POPEd 448      91.423  56.788  36.101  1.00  0.00           C
ATOM  10113  O31 POPEd 448      92.293  57.068  37.221  1.00  0.00           O
ATOM  10114  C31 POPEd 448      92.993  58.178  37.041  1.00  0.00           C
ATOM  10115  O32 POPEd 448      93.003  58.878  36.041  1.00  0.00           O
ATOM  10116  C32 POPEd 448      93.773  58.498  38.301  1.00  0.00           C
ATOM  10119  C23 POPEd 448      94.353  53.258  37.741  1.00  0.00           C
ATOM  10122  C24 POPEd 448      94.453  54.218  38.931  1.00  0.00           C
ATOM  10125  C25 POPEd 448      95.723  55.088  38.891  1.00  0.00           C
ATOM  10128  C26 POPEd 448      96.023  55.758  40.251  1.00  0.00           C
ATOM  10131  C27 POPEd 448      97.493  56.198  40.361  1.00  0.00           C
ATOM  10134  C28 POPEd 448      98.063  56.078  41.791  1.00  0.00           C
ATOM  10137  C29 POPEd 448      99.513  56.458  41.781  1.00  0.00           C
ATOM  10139 0C21 POPEd 448     100.543  55.788  42.341  1.00  0.00           C
ATOM  10141 1C21 POPEd 448     100.473  54.548  43.191  1.00  0.00           C
ATOM  10144 2C21 POPEd 448     101.413  54.698  44.391  1.00  0.00           C
ATOM  10147 3C21 POPEd 448     101.473  53.438  45.271  1.00  0.00           C
ATOM  10150 4C21 POPEd 448     102.573  53.548  46.341  1.00  0.00           C
ATOM  10153 5C21 POPEd 448     102.533  52.388  47.351  1.00  0.00           C
ATOM  10156 6C21 POPEd 448     103.403  52.688  48.581  1.00  0.00           C
ATOM  10159 7C21 POPEd 448     103.013  51.848  49.811  1.00  0.00           C
ATOM  10162 8C21 POPEd 448     103.373  52.528  51.131  1.00  0.00           C
ATOM  10166  C33 POPEd 448      92.853  59.048  39.411  1.00  0.00           C
ATOM  10169  C34 POPEd 448      92.953  58.198  40.671  1.00  0.00           C
ATOM  10172  C35 POPEd 448      92.203  58.788  41.871  1.00  0.00           C
ATOM  10175  C36 POPEd 448      92.663  58.168  43.191  1.00  0.00           C
ATOM  10178  C37 POPEd 448      92.873  59.228  44.271  1.00  0.00           C
ATOM  10181  C38 POPEd 448      93.503  58.638  45.531  1.00  0.00           C
ATOM  10184  C39 POPEd 448      93.453  59.618  46.711  1.00  0.00           C
ATOM  10187 0C31 POPEd 448      94.043  59.008  47.981  1.00  0.00           C
ATOM  10190 1C31 POPEd 448      93.363  59.538  49.251  1.00  0.00           C
ATOM  10193 2C31 POPEd 448      94.093  59.138  50.531  1.00  0.00           C
ATOM  10196 3C31 POPEd 448      94.593  60.368  51.291  1.00  0.00           C
ATOM  10199 4C31 POPEd 448      95.593  60.038  52.411  1.00  0.00           C
ATOM  10202 5C31 POPEd 448      95.713  61.178  53.421  1.00  0.00           C
ATOM  10205 6C31 POPEd 448      96.893  61.058  54.381  1.00  0.00           C
ATOM  10209  NH3 POPEe 449       4.473  45.178  27.211  1.00  0.00           N
ATOM  10213  C12 POPEe 449       5.583  46.158  27.511  1.00  0.00           C
ATOM  10216  C11 POPEe 449       6.843  45.808  26.721  1.00  0.00           C
ATOM  10219  P   POPEe 449       8.563  47.818  26.781  1.00  0.00           P
ATOM  10220  O13 POPEe 449       9.753  47.488  25.961  1.00  0.00           O
ATOM  10221  O14 POPEe 449       7.453  48.588  26.171  1.00  0.00           O
ATOM  10222  O11 POPEe 449       9.013  48.508  28.141  1.00  0.00           O
ATOM  10223  O12 POPEe 449       7.983  46.438  27.301  1.00  0.00           O
ATOM  10224  C1  POPEe 449       8.463  47.998  29.371  1.00  0.00           C
ATOM  10227  C2  POPEe 449       8.843  48.888  30.591  1.00  0.00           C
ATOM  10229  O21 POPEe 449       7.803  48.878  31.581  1.00  0.00           O
ATOM  10230  C21 POPEe 449       7.533  47.748  32.191  1.00  0.00           C
ATOM  10231  O22 POPEe 449       8.083  46.678  32.021  1.00  0.00           O
ATOM  10232  C22 POPEe 449       6.473  48.008  33.261  1.00  0.00           C
ATOM  10235  C3  POPEe 449       9.103  50.358  30.161  1.00  0.00           C
ATOM  10238  O31 POPEe 449       8.943  51.268  31.281  1.00  0.00           O
ATOM  10239  C31 POPEe 449       9.933  52.108  31.541  1.00  0.00           C
ATOM  10240  O32 POPEe 449      10.983  52.168  30.941  1.00  0.00           O
ATOM  10241  C32 POPEe 449       9.493  53.028  32.691  1.00  0.00           C
ATOM  10244  C23 POPEe 449       6.083  46.708  34.011  1.00  0.00           C
ATOM  10247  C24 POPEe 449       5.373  46.978  35.341  1.00  0.00           C
ATOM  10250  C25 POPEe 449       5.053  45.678  36.091  1.00  0.00           C
ATOM  10253  C26 POPEe 449       4.633  45.898  37.551  1.00  0.00           C
ATOM  10256  C27 POPEe 449       4.233  44.588  38.251  1.00  0.00           C
ATOM  10259  C28 POPEe 449       3.973  44.748  39.761  1.00  0.00           C
ATOM  10262  C29 POPEe 449       5.223  44.628  40.601  1.00  0.00           C
ATOM  10264 0C21 POPEe 449       5.283  44.058  41.821  1.00  0.00           C
ATOM  10266 1C21 POPEe 449       4.113  43.468  42.561  1.00  0.00           C
ATOM  10269 2C21 POPEe 449       4.503  42.648  43.811  1.00  0.00           C
ATOM  10272 3C21 POPEe 449       5.103  43.488  44.951  1.00  0.00           C
ATOM  10275 4C21 POPEe 449       5.403  42.658  46.211  1.00  0.00           C
ATOM  10278 5C21 POPEe 449       6.563  41.668  46.041  1.00  0.00           C
ATOM  10281 6C21 POPEe 449       6.773  40.788  47.271  1.00  0.00           C
ATOM  10284 7C21 POPEe 449       7.783  39.658  47.031  1.00  0.00           C
ATOM  10287 8C21 POPEe 449       7.383  38.338  47.691  1.00  0.00           C
ATOM  10291  C33 POPEe 449      10.113  52.648  34.051  1.00  0.00           C
ATOM  10294  C34 POPEe 449       9.913  51.168  34.441  1.00  0.00           C
ATOM  10297  C35 POPEe 449       9.793  50.958  35.961  1.00  0.00           C
ATOM  10300  C36 POPEe 449       8.343  50.718  36.401  1.00  0.00           C
ATOM  10303  C37 POPEe 449       8.183  50.608  37.931  1.00  0.00           C
ATOM  10306  C38 POPEe 449       6.943  49.798  38.331  1.00  0.00           C
ATOM  10309  C39 POPEe 449       6.793  49.668  39.851  1.00  0.00           C
ATOM  10312 0C31 POPEe 449       5.593  48.808  40.231  1.00  0.00           C
ATOM  10315 1C31 POPEe 449       5.393  48.738  41.751  1.00  0.00           C
ATOM  10318 2C31 POPEe 449       4.093  48.038  42.151  1.00  0.00           C
ATOM  10321 3C31 POPEe 449       3.943  47.958  43.671  1.00  0.00           C
ATOM  10324 4C31 POPEe 449       2.663  47.238  44.091  1.00  0.00           C
ATOM  10327 5C31 POPEe 449       2.493  47.158  45.611  1.00  0.00           C
ATOM  10330 6C31 POPEe 449       1.153  46.568  46.011  1.00  0.00           C
ATOM  10334  NH3 POPEf 450     131.969  13.718  27.431  1.00  0.00           N
ATOM  10338  C12 POPEf 450     131.399  13.808  26.041  1.00  0.00           C
ATOM  10341  C11 POPEf 450     129.849  13.758  26.011  1.00  0.00           C
ATOM  10344  P   POPEf 450     128.129  11.758  25.891  1.00  0.00           P
ATOM  10345  O13 POPEf 450     127.189  12.668  25.201  1.00  0.00           O
ATOM  10346  O14 POPEf 450     128.779  10.738  25.071  1.00  0.00           O
ATOM  10347  O11 POPEf 450     127.379  11.058  27.111  1.00  0.00           O
ATOM  10348  O12 POPEf 450     129.289  12.598  26.601  1.00  0.00           O
ATOM  10349  C1  POPEf 450     128.029  10.808  28.361  1.00  0.00           C
ATOM  10352  C2  POPEf 450     127.329  11.538  29.531  1.00  0.00           C
ATOM  10354  O21 POPEf 450     126.253  10.698  29.951  1.00  0.00           O
ATOM  10355  C21 POPEf 450     125.793  10.628  31.191  1.00  0.00           C
ATOM  10356  O22 POPEf 450     124.703  10.158  31.481  1.00  0.00           O
ATOM  10357  C22 POPEf 450     126.773  11.068  32.281  1.00  0.00           C
ATOM  10360  C3  POPEf 450     126.813  12.948  29.131  1.00  0.00           C
ATOM  10363  O31 POPEf 450     126.463  13.768  30.271  1.00  0.00           O
ATOM  10364  C31 POPEf 450     127.229  14.778  30.691  1.00  0.00           C
ATOM  10365  O32 POPEf 450     126.833  15.658  31.431  1.00  0.00           O
ATOM  10366  C32 POPEf 450     128.699  14.698  30.281  1.00  0.00           C
ATOM  10369  C23 POPEf 450     126.353  10.478  33.651  1.00  0.00           C
ATOM  10372  C24 POPEf 450     127.199  10.958  34.841  1.00  0.00           C
ATOM  10375  C25 POPEf 450     127.269  12.488  35.011  1.00  0.00           C
ATOM  10378  C26 POPEf 450     127.569  12.928  36.441  1.00  0.00           C
ATOM  10381  C27 POPEf 450     127.559  14.458  36.561  1.00  0.00           C
ATOM  10384  C28 POPEf 450     127.489  14.948  38.021  1.00  0.00           C
ATOM  10387  C29 POPEf 450     127.439  16.458  38.101  1.00  0.00           C
ATOM  10389 0C21 POPEf 450     127.079  17.118  39.211  1.00  0.00           C
ATOM  10391 1C21 POPEf 450     126.733  16.438  40.511  1.00  0.00           C
ATOM  10394 2C21 POPEf 450     126.903  17.318  41.761  1.00  0.00           C
ATOM  10397 3C21 POPEf 450     126.803  16.518  43.071  1.00  0.00           C
ATOM  10400 4C21 POPEf 450     125.583  15.588  43.151  1.00  0.00           C
ATOM  10403 5C21 POPEf 450     125.483  14.768  44.441  1.00  0.00           C
ATOM  10406 6C21 POPEf 450     125.493  15.608  45.731  1.00  0.00           C
ATOM  10409 7C21 POPEf 450     125.293  14.748  46.981  1.00  0.00           C
ATOM  10412 8C21 POPEf 450     125.413  15.548  48.291  1.00  0.00           C
ATOM  10416  C33 POPEf 450     129.559  15.388  31.371  1.00  0.00           C
ATOM  10419  C34 POPEf 450     131.069  15.178  31.211  1.00  0.00           C
ATOM  10422  C35 POPEf 450     131.809  15.568  32.501  1.00  0.00           C
ATOM  10425  C36 POPEf 450     133.319  15.348  32.431  1.00  0.00           C
ATOM  10428  C37 POPEf 450     133.969  15.168  33.821  1.00  0.00           C
ATOM  10431  C38 POPEf 450     133.889  16.398  34.731  1.00  0.00           C
ATOM  10434  C39 POPEf 450     132.669  16.448  35.671  1.00  0.00           C
ATOM  10437 0C31 POPEf 450     132.759  15.428  36.821  1.00  0.00           C
ATOM  10440 1C31 POPEf 450     131.499  15.378  37.691  1.00  0.00           C
ATOM  10443 2C31 POPEf 450     131.729  14.638  39.031  1.00  0.00           C
ATOM  10446 3C31 POPEf 450     132.229  13.198  38.851  1.00  0.00           C
ATOM  10449 4C31 POPEf 450     132.289  12.398  40.161  1.00  0.00           C
ATOM  10452 5C31 POPEf 450     133.019  11.058  39.991  1.00  0.00           C
ATOM  10455 6C31 POPEf 450     133.139  10.258  41.281  1.00  0.00           C
ATOM  10459  NH3 POPEg 451      67.663 127.838  68.821  1.00  0.00           N
ATOM  10463  C12 POPEg 451      67.663 127.388  70.261  1.00  0.00           C
ATOM  10466  C11 POPEg 451      68.843 127.988  71.021  1.00  0.00           C
ATOM  10469  P   POPEg 451      71.463 127.848  71.081  1.00  0.00           P
ATOM  10470  O13 POPEg 451      71.353 129.148  71.771  1.00  0.00           O
ATOM  10471  O14 POPEg 451      72.113 126.718  71.761  1.00  0.00           O
ATOM  10472  O11 POPEg 451      72.183 128.108  69.691  1.00  0.00           O
ATOM  10473  O12 POPEg 451      70.043 127.368  70.571  1.00  0.00           O
ATOM  10474  C1  POPEg 451      71.343 128.248  68.531  1.00  0.00           C
ATOM  10477  C2  POPEg 451      72.153 128.708  67.291  1.00  0.00           C
ATOM  10479  O21 POPEg 451      71.363 129.238  66.211  1.00  0.00           O
ATOM  10480  C21 POPEg 451      70.133 128.878  65.951  1.00  0.00           C
ATOM  10481  O22 POPEg 451      69.413 128.158  66.611  1.00  0.00           O
ATOM  10482  C22 POPEg 451      69.753 129.524  64.621  1.00  0.00           C
ATOM  10485  C3  POPEg 451      73.093 127.608  66.731  1.00  0.00           C
ATOM  10488  O31 POPEg 451      73.963 128.198  65.751  1.00  0.00           O
ATOM  10489  C31 POPEg 451      74.223 127.538  64.631  1.00  0.00           C
ATOM  10490  O32 POPEg 451      73.923 126.378  64.401  1.00  0.00           O
ATOM  10491  C32 POPEg 451      74.983 128.478  63.691  1.00  0.00           C
ATOM  10494  C23 POPEg 451      68.273 129.338  64.241  1.00  0.00           C
ATOM  10497  C24 POPEg 451      67.973 130.084  62.941  1.00  0.00           C
ATOM  10500  C25 POPEg 451      66.693 129.614  62.261  1.00  0.00           C
ATOM  10503  C26 POPEg 451      66.593 130.074  60.811  1.00  0.00           C
ATOM  10506  C27 POPEg 451      65.303 129.584  60.131  1.00  0.00           C
ATOM  10509  C28 POPEg 451      65.193 129.994  58.651  1.00  0.00           C
ATOM  10512  C29 POPEg 451      66.223 129.278  57.821  1.00  0.00           C
ATOM  10514 0C21 POPEg 451      66.023 128.248  56.981  1.00  0.00           C
ATOM  10516 1C21 POPEg 451      64.713 127.588  56.651  1.00  0.00           C
ATOM  10519 2C21 POPEg 451      64.283 127.858  55.191  1.00  0.00           C
ATOM  10522 3C21 POPEg 451      65.193 127.178  54.161  1.00  0.00           C
ATOM  10525 4C21 POPEg 451      64.813 127.518  52.721  1.00  0.00           C
ATOM  10528 5C21 POPEg 451      65.623 126.698  51.711  1.00  0.00           C
ATOM  10531 6C21 POPEg 451      65.663 127.288  50.301  1.00  0.00           C
ATOM  10534 7C21 POPEg 451      66.713 126.608  49.421  1.00  0.00           C
ATOM  10537 8C21 POPEg 451      66.993 127.358  48.111  1.00  0.00           C
ATOM  10541  C33 POPEg 451      74.363 128.548  62.281  1.00  0.00           C
ATOM  10544  C34 POPEg 451      72.853 128.848  62.311  1.00  0.00           C
ATOM  10547  C35 POPEg 451      72.313 129.484  61.021  1.00  0.00           C
ATOM  10550  C36 POPEg 451      72.363 128.548  59.811  1.00  0.00           C
ATOM  10553  C37 POPEg 451      71.443 129.018  58.671  1.00  0.00           C
ATOM  10556  C38 POPEg 451      71.393 128.018  57.511  1.00  0.00           C
ATOM  10559  C39 POPEg 451      70.173 128.218  56.591  1.00  0.00           C
ATOM  10562 0C31 POPEg 451      69.993 129.664  56.101  1.00  0.00           C
ATOM  10565 1C31 POPEg 451      68.873 129.774  55.051  1.00  0.00           C
ATOM  10568 2C31 POPEg 451      69.163 130.834  53.981  1.00  0.00           C
ATOM  10571 3C31 POPEg 451      68.063 130.884  52.911  1.00  0.00           C
ATOM  10574 4C31 POPEg 451      68.283 132.024  51.911  1.00  0.00           C
ATOM  10577 5C31 POPEg 451      67.123 132.184  50.921  1.00  0.00           C
ATOM  10580 6C31 POPEg 451      67.203 133.484  50.101  1.00  0.00           C
ATOM  10584  NH3 POPEh 452      54.143 119.608  71.721  1.00  0.00           N
ATOM  10588  C12 POPEh 452      55.363 120.418  72.121  1.00  0.00           C
ATOM  10591  C11 POPEh 452      56.533 120.228  71.131  1.00  0.00           C
ATOM  10594  P   POPEh 452      58.493 121.998  71.531  1.00  0.00           P
ATOM  10595  O13 POPEh 452      59.543 120.958  71.511  1.00  0.00           O
ATOM  10596  O14 POPEh 452      58.163 122.648  72.811  1.00  0.00           O
ATOM  10597  O11 POPEh 452      58.853 123.158  70.511  1.00  0.00           O
ATOM  10598  O12 POPEh 452      57.173 121.468  70.891  1.00  0.00           O
ATOM  10599  C1  POPEh 452      59.823 122.968  69.471  1.00  0.00           C
ATOM  10602  C2  POPEh 452      59.183 122.718  68.061  1.00  0.00           C
ATOM  10604  O21 POPEh 452      58.893 123.948  67.381  1.00  0.00           O
ATOM  10605  C21 POPEh 452      59.943 124.588  66.891  1.00  0.00           C
ATOM  10606  O22 POPEh 452      61.113 124.318  67.111  1.00  0.00           O
ATOM  10607  C22 POPEh 452      59.453 125.638  65.891  1.00  0.00           C
ATOM  10610  C3  POPEh 452      57.893 121.858  68.101  1.00  0.00           C
ATOM  10613  O31 POPEh 452      57.303 121.688  66.791  1.00  0.00           O
ATOM  10614  C31 POPEh 452      57.823 120.708  66.071  1.00  0.00           C
ATOM  10615  O32 POPEh 452      58.753 119.988  66.391  1.00  0.00           O
ATOM  10616  C32 POPEh 452      57.093 120.688  64.731  1.00  0.00           C
ATOM  10619  C23 POPEh 452      59.353 125.008  64.481  1.00  0.00           C
ATOM  10622  C24 POPEh 452      58.863 125.988  63.411  1.00  0.00           C
ATOM  10625  C25 POPEh 452      59.103 125.518  61.971  1.00  0.00           C
ATOM  10628  C26 POPEh 452      58.353 124.248  61.541  1.00  0.00           C
ATOM  10631  C27 POPEh 452      58.683 123.868  60.081  1.00  0.00           C
ATOM  10634  C28 POPEh 452      58.083 122.518  59.651  1.00  0.00           C
ATOM  10637  C29 POPEh 452      58.453 122.168  58.231  1.00  0.00           C
ATOM  10639 0C21 POPEh 452      57.703 121.488  57.351  1.00  0.00           C
ATOM  10641 1C21 POPEh 452      56.313 120.938  57.611  1.00  0.00           C
ATOM  10644 2C21 POPEh 452      55.483 120.748  56.331  1.00  0.00           C
ATOM  10647 3C21 POPEh 452      56.023 119.628  55.411  1.00  0.00           C
ATOM  10650 4C21 POPEh 452      55.093 119.378  54.221  1.00  0.00           C
ATOM  10653 5C21 POPEh 452      53.943 118.388  54.441  1.00  0.00           C
ATOM  10656 6C21 POPEh 452      52.973 118.388  53.251  1.00  0.00           C
ATOM  10659 7C21 POPEh 452      51.753 117.488  53.451  1.00  0.00           C
ATOM  10662 8C21 POPEh 452      50.883 117.368  52.201  1.00  0.00           C
ATOM  10666  C33 POPEh 452      57.793 119.828  63.651  1.00  0.00           C
ATOM  10669  C34 POPEh 452      57.153 120.038  62.281  1.00  0.00           C
ATOM  10672  C35 POPEh 452      55.633 119.778  62.291  1.00  0.00           C
ATOM  10675  C36 POPEh 452      55.083 119.278  60.951  1.00  0.00           C
ATOM  10678  C37 POPEh 452      53.633 118.808  61.121  1.00  0.00           C
ATOM  10681  C38 POPEh 452      53.123 117.918  59.971  1.00  0.00           C
ATOM  10684  C39 POPEh 452      52.883 118.658  58.641  1.00  0.00           C
ATOM  10687 0C31 POPEh 452      51.823 119.758  58.731  1.00  0.00           C
ATOM  10690 1C31 POPEh 452      51.553 120.428  57.371  1.00  0.00           C
ATOM  10693 2C31 POPEh 452      50.063 120.538  57.031  1.00  0.00           C
ATOM  10696 3C31 POPEh 452      49.433 119.168  56.731  1.00  0.00           C
ATOM  10699 4C31 POPEh 452      48.423 119.238  55.581  1.00  0.00           C
ATOM  10702 5C31 POPEh 452      48.053 117.868  54.991  1.00  0.00           C
ATOM  10705 6C31 POPEh 452      47.183 117.968  53.741  1.00  0.00           C
ATOM  10709  NH3 POPEi 453       4.863  92.538  28.331  1.00  0.00           N
ATOM  10713  C12 POPEi 453       4.063  91.688  29.301  1.00  0.00           C
ATOM  10716  C11 POPEi 453       2.713  91.268  28.681  1.00  0.00           C
ATOM  10719  P   POPEi 453       0.953  91.758  30.561  1.00  0.00           P
ATOM  10720  O13 POPEi 453       1.783  92.898  30.961  1.00  0.00           O
ATOM  10721  O14 POPEi 453      -0.317  92.098  29.881  1.00  0.00           O
ATOM  10722  O11 POPEi 453       0.633  90.908  31.841  1.00  0.00           O
ATOM  10723  O12 POPEi 453       1.813  90.768  29.661  1.00  0.00           O
ATOM  10724  C1  POPEi 453       1.543  90.898  32.951  1.00  0.00           C
ATOM  10727  C2  POPEi 453       1.513  89.498  33.601  1.00  0.00           C
ATOM  10729  O21 POPEi 453       0.513  89.438  34.641  1.00  0.00           O
ATOM  10730  C21 POPEi 453       0.853  89.798  35.861  1.00  0.00           C
ATOM  10731  O22 POPEi 453       1.773  90.548  36.161  1.00  0.00           O
ATOM  10732  C22 POPEi 453      -0.107  89.098  36.821  1.00  0.00           C
ATOM  10735  C3  POPEi 453       2.913  88.868  33.971  1.00  0.00           C
ATOM  10738  O31 POPEi 453       2.783  87.588  34.601  1.00  0.00           O
ATOM  10739  C31 POPEi 453       3.403  87.188  35.721  1.00  0.00           C
ATOM  10740  O32 POPEi 453       3.263  86.098  36.241  1.00  0.00           O
ATOM  10741  C32 POPEi 453       4.353  88.238  36.321  1.00  0.00           C
ATOM  10744  C23 POPEi 453       0.443  88.888  38.251  1.00  0.00           C
ATOM  10747  C24 POPEi 453      -0.527  87.978  39.021  1.00  0.00           C
ATOM  10750  C25 POPEi 453      -0.067  87.638  40.441  1.00  0.00           C
ATOM  10753  C26 POPEi 453      -1.027  86.638  41.101  1.00  0.00           C
ATOM  10756  C27 POPEi 453      -0.487  86.008  42.391  1.00  0.00           C
ATOM  10759  C28 POPEi 453      -1.577  85.318  43.221  1.00  0.00           C
ATOM  10762  C29 POPEi 453      -2.513  86.308  43.881  1.00  0.00           C
ATOM  10764 0C21 POPEi 453      -2.943  86.288  45.161  1.00  0.00           C
ATOM  10766 1C21 POPEi 453      -2.613  85.228  46.181  1.00  0.00           C
ATOM  10769 2C21 POPEi 453      -3.803  84.858  47.091  1.00  0.00           C
ATOM  10772 3C21 POPEi 453      -4.873  83.948  46.441  1.00  0.00           C
ATOM  10775 4C21 POPEi 453      -5.813  83.378  47.511  1.00  0.00           C
ATOM  10778 5C21 POPEi 453      -6.943  82.498  46.951  1.00  0.00           C
ATOM  10781 6C21 POPEi 453      -7.723  81.818  48.081  1.00  0.00           C
ATOM  10784 7C21 POPEi 453      -8.913  80.978  47.591  1.00  0.00           C
ATOM  10787 8C21 POPEi 453      -9.593  80.178  48.701  1.00  0.00           C
ATOM  10791  C33 POPEi 453       5.013  87.698  37.621  1.00  0.00           C
ATOM  10794  C34 POPEi 453       5.773  88.768  38.421  1.00  0.00           C
ATOM  10797  C35 POPEi 453       4.983  89.328  39.621  1.00  0.00           C
ATOM  10800  C36 POPEi 453       4.653  88.268  40.671  1.00  0.00           C
ATOM  10803  C37 POPEi 453       4.913  88.688  42.111  1.00  0.00           C
ATOM  10806  C38 POPEi 453       4.983  87.448  43.011  1.00  0.00           C
ATOM  10809  C39 POPEi 453       5.513  87.728  44.411  1.00  0.00           C
ATOM  10812 0C31 POPEi 453       5.603  86.438  45.251  1.00  0.00           C
ATOM  10815 1C31 POPEi 453       4.253  85.988  45.821  1.00  0.00           C
ATOM  10818 2C31 POPEi 453       4.363  84.708  46.671  1.00  0.00           C
ATOM  10821 3C31 POPEi 453       5.213  84.898  47.931  1.00  0.00           C
ATOM  10824 4C31 POPEi 453       5.443  83.598  48.711  1.00  0.00           C
ATOM  10827 5C31 POPEi 453       6.573  83.768  49.741  1.00  0.00           C
ATOM  10830 6C31 POPEi 453       6.693  82.578  50.701  1.00  0.00           C
ATOM  10834  NH3 POPEj 454      57.333  51.568  30.771  1.00  0.00           N
ATOM  10838  C12 POPEj 454      56.613  51.718  29.451  1.00  0.00           C
ATOM  10841  C11 POPEj 454      55.143  52.168  29.621  1.00  0.00           C
ATOM  10844  P   POPEj 454      54.633  54.648  30.301  1.00  0.00           P
ATOM  10845  O13 POPEj 454      55.713  54.618  31.321  1.00  0.00           O
ATOM  10846  O14 POPEj 454      54.413  55.938  29.601  1.00  0.00           O
ATOM  10847  O11 POPEj 454      53.273  54.098  30.901  1.00  0.00           O
ATOM  10848  O12 POPEj 454      55.023  53.538  29.231  1.00  0.00           O
ATOM  10849  C1  POPEj 454      52.633  54.868  31.921  1.00  0.00           C
ATOM  10852  C2  POPEj 454      51.433  54.098  32.531  1.00  0.00           C
ATOM  10854  O21 POPEj 454      50.863  54.818  33.651  1.00  0.00           O
ATOM  10855  C21 POPEj 454      51.553  54.838  34.781  1.00  0.00           C
ATOM  10856  O22 POPEj 454      52.723  54.528  34.921  1.00  0.00           O
ATOM  10857  C22 POPEj 454      50.643  55.298  35.921  1.00  0.00           C
ATOM  10860  C3  POPEj 454      51.773  52.598  32.861  1.00  0.00           C
ATOM  10863  O31 POPEj 454      50.903  52.008  33.861  1.00  0.00           O
ATOM  10864  C31 POPEj 454      49.653  51.818  33.461  1.00  0.00           C
ATOM  10865  O32 POPEj 454      49.243  51.958  32.321  1.00  0.00           O
ATOM  10866  C32 POPEj 454      48.743  51.458  34.651  1.00  0.00           C
ATOM  10869  C23 POPEj 454      51.413  56.028  37.051  1.00  0.00           C
ATOM  10872  C24 POPEj 454      50.593  56.198  38.331  1.00  0.00           C
ATOM  10875  C25 POPEj 454      51.393  56.948  39.411  1.00  0.00           C
ATOM  10878  C26 POPEj 454      50.753  56.928  40.811  1.00  0.00           C
ATOM  10881  C27 POPEj 454      51.673  57.538  41.871  1.00  0.00           C
ATOM  10884  C28 POPEj 454      51.463  56.968  43.291  1.00  0.00           C
ATOM  10887  C29 POPEj 454      50.153  57.398  43.911  1.00  0.00           C
ATOM  10889 0C21 POPEj 454      49.963  57.728  45.201  1.00  0.00           C
ATOM  10891 1C21 POPEj 454      50.993  57.668  46.301  1.00  0.00           C
ATOM  10894 2C21 POPEj 454      50.473  56.898  47.541  1.00  0.00           C
ATOM  10897 3C21 POPEj 454      50.113  55.428  47.241  1.00  0.00           C
ATOM  10900 4C21 POPEj 454      50.883  54.388  48.071  1.00  0.00           C
ATOM  10903 5C21 POPEj 454      52.403  54.368  47.821  1.00  0.00           C
ATOM  10906 6C21 POPEj 454      52.793  54.108  46.351  1.00  0.00           C
ATOM  10909 7C21 POPEj 454      54.293  53.918  46.151  1.00  0.00           C
ATOM  10912 8C21 POPEj 454      54.663  53.488  44.721  1.00  0.00           C
ATOM  10916  C33 POPEj 454      49.443  51.068  35.971  1.00  0.00           C
ATOM  10919  C34 POPEj 454      48.393  50.718  37.031  1.00  0.00           C
ATOM  10922  C35 POPEj 454      48.953  50.258  38.381  1.00  0.00           C
ATOM  10925  C36 POPEj 454      47.843  49.708  39.281  1.00  0.00           C
ATOM  10928  C37 POPEj 454      48.253  49.498  40.741  1.00  0.00           C
ATOM  10931  C38 POPEj 454      47.343  48.568  41.551  1.00  0.00           C
ATOM  10934  C39 POPEj 454      45.873  48.528  41.101  1.00  0.00           C
ATOM  10937 0C31 POPEj 454      44.893  48.268  42.251  1.00  0.00           C
ATOM  10940 1C31 POPEj 454      44.983  46.898  42.931  1.00  0.00           C
ATOM  10943 2C31 POPEj 454      44.333  46.898  44.321  1.00  0.00           C
ATOM  10946 3C31 POPEj 454      42.983  47.648  44.361  1.00  0.00           C
ATOM  10949 4C31 POPEj 454      42.183  47.428  45.651  1.00  0.00           C
ATOM  10952 5C31 POPEj 454      40.753  47.988  45.611  1.00  0.00           C
ATOM  10955 6C31 POPEj 454      39.953  47.698  46.881  1.00  0.00           C
ATOM  10959  NH3 POPEk 455      10.233 117.218  70.651  1.00  0.00           N
ATOM  10963  C12 POPEk 455       9.943 116.608  71.991  1.00  0.00           C
ATOM  10966  C11 POPEk 455      10.013 117.658  73.131  1.00  0.00           C
ATOM  10969  P   POPEk 455      10.033 120.238  72.841  1.00  0.00           P
ATOM  10970  O13 POPEk 455       9.053 121.328  72.771  1.00  0.00           O
ATOM  10971  O14 POPEk 455      11.093 120.268  73.881  1.00  0.00           O
ATOM  10972  O11 POPEk 455      10.743 120.018  71.451  1.00  0.00           O
ATOM  10973  O12 POPEk 455       9.273 118.848  72.871  1.00  0.00           O
ATOM  10974  C1  POPEk 455      11.133 121.028  70.521  1.00  0.00           C
ATOM  10977  C2  POPEk 455      12.023 120.368  69.421  1.00  0.00           C
ATOM  10979  O21 POPEk 455      12.723 121.368  68.641  1.00  0.00           O
ATOM  10980  C21 POPEk 455      13.963 121.018  68.321  1.00  0.00           C
ATOM  10981  O22 POPEk 455      14.563 120.048  68.731  1.00  0.00           O
ATOM  10982  C22 POPEk 455      14.493 121.978  67.241  1.00  0.00           C
ATOM  10985  C3  POPEk 455      11.243 119.408  68.481  1.00  0.00           C
ATOM  10988  O31 POPEk 455      11.883 118.098  68.371  1.00  0.00           O
ATOM  10989  C31 POPEk 455      12.593 117.898  67.251  1.00  0.00           C
ATOM  10990  O32 POPEk 455      12.683 118.698  66.341  1.00  0.00           O
ATOM  10991  C32 POPEk 455      13.303 116.548  67.291  1.00  0.00           C
ATOM  10994  C23 POPEk 455      13.993 121.578  65.831  1.00  0.00           C
ATOM  10997  C24 POPEk 455      14.403 122.588  64.751  1.00  0.00           C
ATOM  11000  C25 POPEk 455      13.703 122.348  63.401  1.00  0.00           C
ATOM  11003  C26 POPEk 455      14.703 122.118  62.261  1.00  0.00           C
ATOM  11006  C27 POPEk 455      14.083 122.058  60.861  1.00  0.00           C
ATOM  11009  C28 POPEk 455      15.073 121.468  59.841  1.00  0.00           C
ATOM  11012  C29 POPEk 455      14.563 121.448  58.421  1.00  0.00           C
ATOM  11014 0C21 POPEk 455      14.583 120.408  57.561  1.00  0.00           C
ATOM  11016 1C21 POPEk 455      15.123 119.018  57.821  1.00  0.00           C
ATOM  11019 2C21 POPEk 455      16.433 118.778  57.051  1.00  0.00           C
ATOM  11022 3C21 POPEk 455      17.123 117.448  57.401  1.00  0.00           C
ATOM  11025 4C21 POPEk 455      18.443 117.278  56.641  1.00  0.00           C
ATOM  11028 5C21 POPEk 455      19.273 116.058  57.071  1.00  0.00           C
ATOM  11031 6C21 POPEk 455      18.553 114.718  56.841  1.00  0.00           C
ATOM  11034 7C21 POPEk 455      19.473 113.508  57.021  1.00  0.00           C
ATOM  11037 8C21 POPEk 455      18.703 112.188  57.051  1.00  0.00           C
ATOM  11041  C33 POPEk 455      14.703 116.638  66.631  1.00  0.00           C
ATOM  11044  C34 POPEk 455      15.653 115.488  67.011  1.00  0.00           C
ATOM  11047  C35 POPEk 455      15.533 114.208  66.171  1.00  0.00           C
ATOM  11050  C36 POPEk 455      15.983 114.428  64.721  1.00  0.00           C
ATOM  11053  C37 POPEk 455      16.633 113.208  64.061  1.00  0.00           C
ATOM  11056  C38 POPEk 455      17.143 113.528  62.641  1.00  0.00           C
ATOM  11059  C39 POPEk 455      16.023 113.948  61.661  1.00  0.00           C
ATOM  11062 0C31 POPEk 455      16.453 113.908  60.181  1.00  0.00           C
ATOM  11065 1C31 POPEk 455      15.263 113.948  59.201  1.00  0.00           C
ATOM  11068 2C31 POPEk 455      14.553 112.588  59.051  1.00  0.00           C
ATOM  11071 3C31 POPEk 455      13.253 112.628  58.251  1.00  0.00           C
[truncated: 1,902,490 more chars]
