# Supplementary material for: Characterizing Membrane Association and Periplasmic Transfer of Bacterial Lipoproteins through Molecular Dynamics Simulations
Source: Structure. 2020 Apr 7;28(4):475–487.e3. doi: 10.1016/j.str.2020.01.012 (PMC7139219; doi:10.1016/j.str.2020.01.012)
Supplement: Data S1. Final Coordinates from Simulations (Y–Z), Related to Figure 3 [file mmc3.zip › Y-Z/YFHM-1-atomistic.pdb]

TITLE     Protein
REMARK    THIS IS A SIMULATION BOX
CRYST1  161.470  161.470  224.572  90.00  90.00  90.00 P 1           1
MODEL        1
ATOM      1  N   CYSTA   1      86.295  79.650  94.796  1.00  0.00           N
ATOM      3  CA  CYSTA   1      86.015  80.660  95.806  1.00  0.00           C
ATOM      5  C   CYSTA   1      86.095  80.100  97.216  1.00  0.00           C
ATOM      6  O   CYSTA   1      86.315  80.800  98.196  1.00  0.00           O
ATOM      7  CB  CYSTA   1      84.545  81.150  95.656  1.00  0.00           C
ATOM     10  SG  CYSTA   1      84.095  81.680  94.006  1.00  0.00           S
ATOM     11  C1  CYSTA   1      82.335  81.150  93.916  1.00  0.00           C
ATOM     14  CA1 CYSTA   1      87.525  79.150  94.616  1.00  0.00           C
ATOM     15  OA1 CYSTA   1      88.425  79.500  95.366  1.00  0.00           O
ATOM     16  CA2 CYSTA   1      87.825  78.110  93.576  1.00  0.00           C
ATOM     19  C11 CYSTA   1      81.355  82.190  93.306  1.00  0.00           C
ATOM     21  O11 CYSTA   1      81.925  82.810  92.146  1.00  0.00           O
ATOM     22  CX1 CYSTA   1      81.955  82.090  91.056  1.00  0.00           C
ATOM     23  OX1 CYSTA   1      81.545  80.950  90.916  1.00  0.00           O
ATOM     24  CX2 CYSTA   1      82.625  82.920  89.946  1.00  0.00           C
ATOM     27  C12 CYSTA   1      81.015  83.300  94.356  1.00  0.00           C
ATOM     30  O12 CYSTA   1      80.075  84.290  93.876  1.00  0.00           O
ATOM     31  CD1 CYSTA   1      78.805  84.000  94.016  1.00  0.00           C
ATOM     32  OD1 CYSTA   1      78.345  82.940  94.436  1.00  0.00           O
ATOM     33  CD2 CYSTA   1      77.995  85.290  93.766  1.00  0.00           C
ATOM     36  CA3 CYSTA   1      86.915  78.140  92.316  1.00  0.00           C
ATOM     39  CA4 CYSTA   1      87.355  77.050  91.326  1.00  0.00           C
ATOM     42  CA5 CYSTA   1      86.985  77.290  89.856  1.00  0.00           C
ATOM     45  CA6 CYSTA   1      85.495  77.130  89.476  1.00  0.00           C
ATOM     48  CA7 CYSTA   1      85.265  77.610  88.036  1.00  0.00           C
ATOM     51  CA8 CYSTA   1      84.005  77.060  87.336  1.00  0.00           C
ATOM     54  CA9 CYSTA   1      84.355  76.590  85.916  1.00  0.00           C
ATOM     57 0CA1 CYSTA   1      83.335  75.700  85.216  1.00  0.00           C
ATOM     60 1CA1 CYSTA   1      83.955  75.100  83.946  1.00  0.00           C
ATOM     63 2CA1 CYSTA   1      82.995  74.210  83.156  1.00  0.00           C
ATOM     66 3CA1 CYSTA   1      83.585  73.640  81.856  1.00  0.00           C
ATOM     69 4CA1 CYSTA   1      83.925  74.710  80.816  1.00  0.00           C
ATOM     72 5CA1 CYSTA   1      84.435  74.110  79.496  1.00  0.00           C
ATOM     75 6CA1 CYSTA   1      84.865  75.170  78.476  1.00  0.00           C
ATOM     79  CD3 CYSTA   1      76.655  85.090  93.016  1.00  0.00           C
ATOM     82  CD4 CYSTA   1      76.785  85.420  91.526  1.00  0.00           C
ATOM     85  CD5 CYSTA   1      75.535  85.060  90.716  1.00  0.00           C
ATOM     88  CD6 CYSTA   1      75.685  85.330  89.206  1.00  0.00           C
ATOM     91  CD7 CYSTA   1      74.525  84.710  88.426  1.00  0.00           C
ATOM     94  CD8 CYSTA   1      74.285  85.330  87.036  1.00  0.00           C
ATOM     97  CD9 CYSTA   1      73.025  84.760  86.386  1.00  0.00           C
ATOM    100 0CD1 CYSTA   1      72.505  85.540  85.166  1.00  0.00           C
ATOM    103 1CD1 CYSTA   1      73.215  85.220  83.846  1.00  0.00           C
ATOM    106 2CD1 CYSTA   1      72.595  85.990  82.666  1.00  0.00           C
ATOM    109 3CD1 CYSTA   1      73.295  85.710  81.326  1.00  0.00           C
ATOM    112 4CD1 CYSTA   1      72.665  86.450  80.136  1.00  0.00           C
ATOM    115 5CD1 CYSTA   1      71.405  85.760  79.586  1.00  0.00           C
ATOM    118 6CD1 CYSTA   1      70.765  86.490  78.406  1.00  0.00           C
ATOM    122  CX3 CYSTA   1      83.195  82.040  88.816  1.00  0.00           C
ATOM    125  CX4 CYSTA   1      82.205  81.710  87.696  1.00  0.00           C
ATOM    128  CX5 CYSTA   1      82.885  80.880  86.606  1.00  0.00           C
ATOM    131  CX6 CYSTA   1      81.935  80.490  85.466  1.00  0.00           C
ATOM    134  CX7 CYSTA   1      82.665  79.760  84.326  1.00  0.00           C
ATOM    137  CX8 CYSTA   1      81.745  79.330  83.166  1.00  0.00           C
ATOM    140  CX9 CYSTA   1      81.205  80.510  82.406  1.00  0.00           C
ATOM    142 0CX1 CYSTA   1      80.755  80.510  81.136  1.00  0.00           C
ATOM    144 1CX1 CYSTA   1      80.665  79.300  80.236  1.00  0.00           C
ATOM    147 2CX1 CYSTA   1      79.215  78.810  80.086  1.00  0.00           C
ATOM    150 3CX1 CYSTA   1      78.615  78.280  81.406  1.00  0.00           C
ATOM    153 4CX1 CYSTA   1      77.245  77.600  81.236  1.00  0.00           C
ATOM    156 5CX1 CYSTA   1      76.125  78.560  80.836  1.00  0.00           C
ATOM    159 6CX1 CYSTA   1      74.755  77.870  80.796  1.00  0.00           C
ATOM    162 7CX1 CYSTA   1      73.605  78.800  80.406  1.00  0.00           C
ATOM    165 8CX1 CYSTA   1      72.255  78.070  80.326  1.00  0.00           C
ATOM    169  N   ASP A   2      85.755  78.800  97.326  1.00  0.00           N
ATOM    171  CA  ASP A   2      84.895  78.240  98.346  1.00  0.00           C
ATOM    173  CB  ASP A   2      85.385  78.430  99.806  1.00  0.00           C
ATOM    176  CG  ASP A   2      86.595  77.590 100.126  1.00  0.00           C
ATOM    177  OD1 ASP A   2      87.235  77.940 101.156  1.00  0.00           O
ATOM    178  OD2 ASP A   2      86.865  76.570  99.446  1.00  0.00           O
ATOM    179  C   ASP A   2      83.435  78.620  98.056  1.00  0.00           C
ATOM    180  O   ASP A   2      82.675  77.810  97.516  1.00  0.00           O
ATOM    181  N   ASN A   3      82.955  79.870  98.216  1.00  0.00           N
ATOM    183  CA  ASN A   3      83.115  80.710  99.386  1.00  0.00           C
ATOM    185  CB  ASN A   3      83.635  82.190  99.216  1.00  0.00           C
ATOM    188  CG  ASN A   3      82.945  83.250  98.336  1.00  0.00           C
ATOM    189  OD1 ASN A   3      83.485  84.360  98.266  1.00  0.00           O
ATOM    190  ND2 ASN A   3      81.795  82.990  97.706  1.00  0.00           N
ATOM    193  C   ASN A   3      81.755  80.720  99.996  1.00  0.00           C
ATOM    194  O   ASN A   3      80.755  80.810  99.306  1.00  0.00           O
ATOM    195  N   ASN A   4      81.675  80.630 101.316  1.00  0.00           N
ATOM    197  CA  ASN A   4      80.415  80.440 101.976  1.00  0.00           C
ATOM    199  CB  ASN A   4      79.805  79.020 101.656  1.00  0.00           C
ATOM    202  CG  ASN A   4      78.285  78.880 101.496  1.00  0.00           C
ATOM    203  OD1 ASN A   4      77.785  77.760 101.406  1.00  0.00           O
ATOM    204  ND2 ASN A   4      77.505  79.980 101.476  1.00  0.00           N
ATOM    207  C   ASN A   4      80.885  80.550 103.406  1.00  0.00           C
ATOM    208  O   ASN A   4      81.525  79.650 103.906  1.00  0.00           O
ATOM    209  N   ASP A   5      80.655  81.650 104.146  1.00  0.00           N
ATOM    211  CA  ASP A   5      80.335  83.020 103.746  1.00  0.00           C
ATOM    213  CB  ASP A   5      78.755  83.170 103.766  1.00  0.00           C
ATOM    216  CG  ASP A   5      78.015  84.460 104.126  1.00  0.00           C
ATOM    217  OD1 ASP A   5      76.765  84.360 104.256  1.00  0.00           O
ATOM    218  OD2 ASP A   5      78.605  85.560 104.236  1.00  0.00           O
ATOM    219  C   ASP A   5      81.135  83.990 104.646  1.00  0.00           C
ATOM    220  O   ASP A   5      80.875  84.080 105.836  1.00  0.00           O
ATOM    221  N   ASN A   6      82.125  84.790 104.166  1.00  0.00           N
ATOM    223  CA  ASN A   6      83.005  84.650 103.006  1.00  0.00           C
ATOM    225  CB  ASN A   6      82.355  85.150 101.666  1.00  0.00           C
ATOM    228  CG  ASN A   6      81.705  86.550 101.636  1.00  0.00           C
ATOM    229  OD1 ASN A   6      80.855  86.810 100.776  1.00  0.00           O
ATOM    230  ND2 ASN A   6      82.035  87.490 102.546  1.00  0.00           N
ATOM    233  C   ASN A   6      84.275  85.480 103.306  1.00  0.00           C
ATOM    234  O   ASN A   6      84.165  86.520 103.956  1.00  0.00           O
ATOM    235  N   ALA A   7      85.505  85.170 102.846  1.00  0.00           N
ATOM    237  CA  ALA A   7      86.065  84.000 102.196  1.00  0.00           C
ATOM    239  CB  ALA A   7      86.005  84.170 100.666  1.00  0.00           C
ATOM    243  C   ALA A   7      87.555  83.970 102.536  1.00  0.00           C
ATOM    244  O   ALA A   7      88.085  85.070 102.716  1.00  0.00           O
ATOM    245  N   PRO A   8      88.285  82.870 102.646  1.00  0.00           N
ATOM    246  CD  PRO A   8      89.745  82.980 102.646  1.00  0.00           C
ATOM    249  CA  PRO A   8      87.845  81.540 102.216  1.00  0.00           C
ATOM    251  CB  PRO A   8      89.185  80.800 102.016  1.00  0.00           C
ATOM    254  CG  PRO A   8      90.185  81.900 101.666  1.00  0.00           C
ATOM    257  C   PRO A   8      87.045  80.840 103.296  1.00  0.00           C
ATOM    258  O   PRO A   8      86.315  81.500 104.026  1.00  0.00           O
ATOM    259  N   THR A   9      87.145  79.510 103.416  1.00  0.00           N
ATOM    261  CA  THR A   9      86.625  78.750 104.546  1.00  0.00           C
ATOM    263  CB  THR A   9      87.165  79.100 105.946  1.00  0.00           C
ATOM    265  OG1 THR A   9      87.375  77.910 106.696  1.00  0.00           O
ATOM    267  CG2 THR A   9      86.315  80.040 106.816  1.00  0.00           C
ATOM    271  C   THR A   9      85.145  78.480 104.406  1.00  0.00           C
ATOM    272  O   THR A   9      84.315  78.590 105.296  1.00  0.00           O
ATOM    273  N   ALA A  10      84.785  77.970 103.216  1.00  0.00           N
ATOM    275  CA  ALA A  10      83.985  76.760 103.216  1.00  0.00           C
ATOM    277  CB  ALA A  10      82.875  76.730 102.146  1.00  0.00           C
ATOM    281  C   ALA A  10      85.025  75.670 103.036  1.00  0.00           C
ATOM    282  O   ALA A  10      86.135  75.880 102.576  1.00  0.00           O
ATOM    283  N   VAL A  11      84.835  74.440 103.476  1.00  0.00           N
ATOM    285  CA  VAL A  11      83.645  73.800 103.976  1.00  0.00           C
ATOM    287  CB  VAL A  11      83.575  72.460 103.236  1.00  0.00           C
ATOM    289  CG1 VAL A  11      82.715  71.390 103.886  1.00  0.00           C
ATOM    293  CG2 VAL A  11      83.055  72.730 101.806  1.00  0.00           C
ATOM    297  C   VAL A  11      83.725  73.700 105.496  1.00  0.00           C
ATOM    298  O   VAL A  11      82.915  73.060 106.166  1.00  0.00           O
ATOM    299  N   LYS A  12      84.725  74.340 106.116  1.00  0.00           N
ATOM    301  CA  LYS A  12      84.915  74.380 107.556  1.00  0.00           C
ATOM    303  CB  LYS A  12      86.425  74.410 107.936  1.00  0.00           C
ATOM    306  CG  LYS A  12      87.275  73.280 107.326  1.00  0.00           C
ATOM    309  CD  LYS A  12      88.565  73.090 108.146  1.00  0.00           C
ATOM    312  CE  LYS A  12      89.595  72.170 107.476  1.00  0.00           C
ATOM    315  NZ  LYS A  12      90.765  71.980 108.346  1.00  0.00           N
ATOM    319  C   LYS A  12      84.305  75.650 108.116  1.00  0.00           C
ATOM    320  O   LYS A  12      84.645  76.740 107.666  1.00  0.00           O
ATOM    321  N   LYS A  13      83.445  75.610 109.146  1.00  0.00           N
ATOM    323  CA  LYS A  13      82.625  74.500 109.586  1.00  0.00           C
ATOM    325  CB  LYS A  13      82.025  74.730 111.006  1.00  0.00           C
ATOM    328  CG  LYS A  13      83.105  74.560 112.066  1.00  0.00           C
ATOM    331  CD  LYS A  13      82.585  74.560 113.506  1.00  0.00           C
ATOM    334  CE  LYS A  13      83.695  74.110 114.466  1.00  0.00           C
ATOM    337  NZ  LYS A  13      83.195  73.910 115.846  1.00  0.00           N
ATOM    341  C   LYS A  13      81.545  74.090 108.616  1.00  0.00           C
ATOM    342  O   LYS A  13      81.065  74.900 107.846  1.00  0.00           O
ATOM    343  N   ASP A  14      81.145  72.800 108.646  1.00  0.00           N
ATOM    345  CA  ASP A  14      79.985  72.270 107.956  1.00  0.00           C
ATOM    347  CB  ASP A  14      79.775  70.790 108.456  1.00  0.00           C
ATOM    350  CG  ASP A  14      79.675  69.670 107.436  1.00  0.00           C
ATOM    351  OD1 ASP A  14      79.625  68.510 107.936  1.00  0.00           O
ATOM    352  OD2 ASP A  14      79.635  69.870 106.196  1.00  0.00           O
ATOM    353  C   ASP A  14      78.725  73.080 108.316  1.00  0.00           C
ATOM    354  O   ASP A  14      78.505  73.390 109.486  1.00  0.00           O
ATOM    355  N   ALA A  15      77.875  73.360 107.326  1.00  0.00           N
ATOM    357  CA  ALA A  15      76.465  73.620 107.566  1.00  0.00           C
ATOM    359  CB  ALA A  15      75.945  74.590 106.486  1.00  0.00           C
ATOM    363  C   ALA A  15      75.715  72.280 107.606  1.00  0.00           C
ATOM    364  O   ALA A  15      76.335  71.280 107.246  1.00  0.00           O
ATOM    365  N   PRO A  16      74.455  72.050 107.996  1.00  0.00           N
ATOM    366  CD  PRO A  16      74.065  70.670 108.266  1.00  0.00           C
ATOM    369  CA  PRO A  16      73.295  72.920 107.826  1.00  0.00           C
ATOM    371  CB  PRO A  16      72.155  71.890 107.676  1.00  0.00           C
ATOM    374  CG  PRO A  16      72.575  70.700 108.526  1.00  0.00           C
ATOM    377  C   PRO A  16      73.025  73.830 109.016  1.00  0.00           C
ATOM    378  O   PRO A  16      73.035  73.360 110.156  1.00  0.00           O
ATOM    379  N   SER A  17      72.715  75.130 108.796  1.00  0.00           N
ATOM    381  CA  SER A  17      72.455  76.110 109.856  1.00  0.00           C
ATOM    383  CB  SER A  17      72.035  77.510 109.296  1.00  0.00           C
ATOM    386  OG  SER A  17      73.085  78.160 108.576  1.00  0.00           O
ATOM    388  C   SER A  17      71.355  75.680 110.806  1.00  0.00           C
ATOM    389  O   SER A  17      71.475  75.710 112.026  1.00  0.00           O
ATOM    390  N   GLU A  18      70.265  75.150 110.236  1.00  0.00           N
ATOM    392  CA  GLU A  18      69.285  74.370 110.946  1.00  0.00           C
ATOM    394  CB  GLU A  18      67.935  75.130 110.856  1.00  0.00           C
ATOM    397  CG  GLU A  18      66.875  74.690 111.886  1.00  0.00           C
ATOM    400  CD  GLU A  18      66.935  75.460 113.196  1.00  0.00           C
ATOM    401  OE1 GLU A  18      66.975  74.840 114.286  1.00  0.00           O
ATOM    402  OE2 GLU A  18      66.725  76.700 113.136  1.00  0.00           O
ATOM    403  C   GLU A  18      69.205  73.020 110.206  1.00  0.00           C
ATOM    404  O   GLU A  18      68.995  73.000 108.996  1.00  0.00           O
ATOM    405  N   VAL A  19      69.425  71.840 110.826  1.00  0.00           N
ATOM    407  CA  VAL A  19      69.715  71.560 112.236  1.00  0.00           C
ATOM    409  CB  VAL A  19      68.745  70.540 112.836  1.00  0.00           C
ATOM    411  CG1 VAL A  19      69.105  70.210 114.306  1.00  0.00           C
ATOM    415  CG2 VAL A  19      67.305  71.070 112.766  1.00  0.00           C
ATOM    419  C   VAL A  19      71.105  70.960 112.346  1.00  0.00           C
ATOM    420  O   VAL A  19      71.385  69.910 111.776  1.00  0.00           O
ATOM    421  N   THR A  20      71.985  71.560 113.166  1.00  0.00           N
ATOM    423  CA  THR A  20      73.095  70.840 113.796  1.00  0.00           C
ATOM    425  CB  THR A  20      73.325  71.330 115.226  1.00  0.00           C
ATOM    427  OG1 THR A  20      72.085  71.340 115.936  1.00  0.00           O
ATOM    429  CG2 THR A  20      74.225  70.390 116.046  1.00  0.00           C
ATOM    433  C   THR A  20      74.355  70.870 112.926  1.00  0.00           C
ATOM    434  O   THR A  20      74.415  70.180 111.916  1.00  0.00           O
ATOM    435  N   LYS A  21      75.375  71.660 113.326  1.00  0.00           N
ATOM    437  CA  LYS A  21      76.605  71.970 112.606  1.00  0.00           C
ATOM    439  CB  LYS A  21      77.205  70.960 111.566  1.00  0.00           C
ATOM    442  CG  LYS A  21      77.465  69.510 111.996  1.00  0.00           C
ATOM    445  CD  LYS A  21      78.035  68.700 110.806  1.00  0.00           C
ATOM    448  CE  LYS A  21      77.775  67.190 110.846  1.00  0.00           C
ATOM    451  NZ  LYS A  21      78.215  66.570 109.576  1.00  0.00           N
ATOM    455  C   LYS A  21      76.395  73.310 111.916  1.00  0.00           C
ATOM    456  O   LYS A  21      75.855  73.370 110.816  1.00  0.00           O
ATOM    457  N   ALA A  22      76.775  74.420 112.566  1.00  0.00           N
ATOM    459  CA  ALA A  22      76.065  75.650 112.296  1.00  0.00           C
ATOM    461  CB  ALA A  22      74.585  75.520 112.726  1.00  0.00           C
ATOM    465  C   ALA A  22      76.665  76.790 113.096  1.00  0.00           C
ATOM    466  O   ALA A  22      76.755  76.720 114.326  1.00  0.00           O
ATOM    467  N   ALA A  23      77.165  77.880 112.486  1.00  0.00           N
ATOM    469  CA  ALA A  23      77.425  78.070 111.076  1.00  0.00           C
ATOM    471  CB  ALA A  23      76.125  78.500 110.356  1.00  0.00           C
ATOM    475  C   ALA A  23      78.505  79.150 110.926  1.00  0.00           C
ATOM    476  O   ALA A  23      78.315  80.170 110.286  1.00  0.00           O
ATOM    477  N   SER A  24      79.695  78.940 111.526  1.00  0.00           N
ATOM    479  CA  SER A  24      80.845  79.800 111.246  1.00  0.00           C
ATOM    481  CB  SER A  24      81.905  79.930 112.376  1.00  0.00           C
ATOM    484  OG  SER A  24      81.375  80.530 113.566  1.00  0.00           O
ATOM    486  C   SER A  24      81.575  79.250 110.056  1.00  0.00           C
ATOM    487  O   SER A  24      81.865  78.060 109.986  1.00  0.00           O
ATOM    488  N   SER A  25      81.875  80.110 109.076  1.00  0.00           N
ATOM    490  CA  SER A  25      82.305  79.720 107.746  1.00  0.00           C
ATOM    492  CB  SER A  25      82.855  80.980 106.996  1.00  0.00           C
ATOM    495  OG  SER A  25      83.835  81.670 107.766  1.00  0.00           O
ATOM    497  C   SER A  25      81.085  79.250 106.966  1.00  0.00           C
ATOM    498  O   SER A  25      80.325  80.100 106.516  1.00  0.00           O
ATOM    499  N   GLU A  26      80.825  77.920 106.756  1.00  0.00           N
ATOM    501  CA  GLU A  26      79.735  77.530 105.856  1.00  0.00           C
ATOM    503  CB  GLU A  26      79.725  76.020 105.406  1.00  0.00           C
ATOM    506  CG  GLU A  26      78.765  75.730 104.206  1.00  0.00           C
ATOM    509  CD  GLU A  26      78.795  74.360 103.526  1.00  0.00           C
ATOM    510  OE1 GLU A  26      78.055  74.240 102.506  1.00  0.00           O
ATOM    511  OE2 GLU A  26      79.485  73.390 103.936  1.00  0.00           O
ATOM    512  C   GLU A  26      78.375  77.940 106.416  1.00  0.00           C
ATOM    513  O   GLU A  26      77.825  77.390 107.356  1.00  0.00           O
ATOM    514  N   ASN A  27      77.775  79.000 105.816  1.00  0.00           N
ATOM    516  CA  ASN A  27      76.385  79.350 106.056  1.00  0.00           C
ATOM    518  CB  ASN A  27      76.105  80.890 105.906  1.00  0.00           C
ATOM    521  CG  ASN A  27      76.565  81.770 107.066  1.00  0.00           C
ATOM    522  OD1 ASN A  27      75.995  82.840 107.316  1.00  0.00           O
ATOM    523  ND2 ASN A  27      77.565  81.310 107.846  1.00  0.00           N
ATOM    526  C   ASN A  27      75.605  78.600 104.996  1.00  0.00           C
ATOM    527  O   ASN A  27      75.845  78.800 103.816  1.00  0.00           O
ATOM    528  N   ALA A  28      74.645  77.740 105.386  1.00  0.00           N
ATOM    530  CA  ALA A  28      73.725  77.200 104.406  1.00  0.00           C
ATOM    532  CB  ALA A  28      73.215  75.810 104.796  1.00  0.00           C
ATOM    536  C   ALA A  28      72.585  78.180 104.216  1.00  0.00           C
ATOM    537  O   ALA A  28      72.725  79.170 103.506  1.00  0.00           O
ATOM    538  N   SER A  29      71.445  77.990 104.886  1.00  0.00           N
ATOM    540  CA  SER A  29      70.335  78.900 104.666  1.00  0.00           C
ATOM    542  CB  SER A  29      69.765  78.910 103.206  1.00  0.00           C
ATOM    545  OG  SER A  29      68.665  79.800 103.056  1.00  0.00           O
ATOM    547  C   SER A  29      69.245  78.580 105.646  1.00  0.00           C
ATOM    548  O   SER A  29      68.375  77.750 105.406  1.00  0.00           O
ATOM    549  N   SER A  30      69.245  79.300 106.776  1.00  0.00           N
ATOM    551  CA  SER A  30      68.125  79.310 107.706  1.00  0.00           C
ATOM    553  CB  SER A  30      68.305  78.420 108.956  1.00  0.00           C
ATOM    556  OG  SER A  30      68.415  77.070 108.536  1.00  0.00           O
ATOM    558  C   SER A  30      67.995  80.730 108.126  1.00  0.00           C
ATOM    559  O   SER A  30      67.995  81.080 109.296  1.00  0.00           O
ATOM    560  N   ALA A  31      67.965  81.640 107.126  1.00  0.00           N
ATOM    562  CA  ALA A  31      67.915  83.060 107.336  1.00  0.00           C
ATOM    564  CB  ALA A  31      68.435  83.780 106.076  1.00  0.00           C
ATOM    568  C   ALA A  31      66.515  83.520 107.706  1.00  0.00           C
ATOM    569  O   ALA A  31      65.795  84.120 106.916  1.00  0.00           O
ATOM    570  N   LYS A  32      66.085  83.240 108.946  1.00  0.00           N
ATOM    572  CA  LYS A  32      64.865  83.760 109.526  1.00  0.00           C
ATOM    574  CB  LYS A  32      64.215  82.780 110.556  1.00  0.00           C
ATOM    577  CG  LYS A  32      65.215  82.050 111.486  1.00  0.00           C
ATOM    580  CD  LYS A  32      64.565  80.970 112.376  1.00  0.00           C
ATOM    583  CE  LYS A  32      65.625  79.950 112.826  1.00  0.00           C
ATOM    586  NZ  LYS A  32      65.085  78.860 113.666  1.00  0.00           N
ATOM    590  C   LYS A  32      65.075  85.150 110.106  1.00  0.00           C
ATOM    591  O   LYS A  32      65.355  85.330 111.286  1.00  0.00           O
ATOM    592  N   LEU A  33      64.945  86.170 109.246  1.00  0.00           N
ATOM    594  CA  LEU A  33      65.135  87.550 109.596  1.00  0.00           C
ATOM    596  CB  LEU A  33      65.565  88.410 108.376  1.00  0.00           C
ATOM    599  CG  LEU A  33      67.095  88.470 108.166  1.00  0.00           C
ATOM    601  CD1 LEU A  33      67.425  89.360 106.966  1.00  0.00           C
ATOM    605  CD2 LEU A  33      67.745  87.090 107.976  1.00  0.00           C
ATOM    609  C   LEU A  33      63.935  88.180 110.286  1.00  0.00           C
ATOM    610  O   LEU A  33      62.805  87.690 110.276  1.00  0.00           O
ATOM    611  N   SER A  34      64.205  89.340 110.886  1.00  0.00           N
ATOM    613  CA  SER A  34      63.245  90.340 111.286  1.00  0.00           C
ATOM    615  CB  SER A  34      62.785  90.120 112.746  1.00  0.00           C
ATOM    618  OG  SER A  34      61.665  90.920 113.136  1.00  0.00           O
ATOM    620  C   SER A  34      64.065  91.600 111.146  1.00  0.00           C
ATOM    621  O   SER A  34      65.295  91.500 111.176  1.00  0.00           O
ATOM    622  N   VAL A  35      63.435  92.760 110.916  1.00  0.00           N
ATOM    624  CA  VAL A  35      64.055  93.990 110.456  1.00  0.00           C
ATOM    626  CB  VAL A  35      63.475  94.410 109.086  1.00  0.00           C
ATOM    628  CG1 VAL A  35      64.205  95.620 108.486  1.00  0.00           C
ATOM    632  CG2 VAL A  35      63.645  93.230 108.106  1.00  0.00           C
ATOM    636  C   VAL A  35      63.845  95.020 111.556  1.00  0.00           C
ATOM    637  O   VAL A  35      63.565  96.200 111.316  1.00  0.00           O
ATOM    638  N   PRO A  36      63.925  94.560 112.806  1.00  0.00           N
ATOM    639  CD  PRO A  36      65.265  94.110 113.206  1.00  0.00           C
ATOM    642  CA  PRO A  36      63.445  95.290 113.956  1.00  0.00           C
ATOM    644  CB  PRO A  36      64.625  96.200 114.296  1.00  0.00           C
ATOM    647  CG  PRO A  36      65.835  95.280 114.026  1.00  0.00           C
ATOM    650  C   PRO A  36      62.065  95.890 113.936  1.00  0.00           C
ATOM    651  O   PRO A  36      61.925  96.990 114.476  1.00  0.00           O
ATOM    652  N   GLU A  37      61.075  95.160 113.386  1.00  0.00           N
ATOM    654  CA  GLU A  37      59.715  95.590 113.086  1.00  0.00           C
ATOM    656  CB  GLU A  37      58.885  96.120 114.316  1.00  0.00           C
ATOM    659  CG  GLU A  37      58.865  97.640 114.676  1.00  0.00           C
ATOM    662  CD  GLU A  37      57.985  98.010 115.886  1.00  0.00           C
ATOM    663  OE1 GLU A  37      57.945  99.200 116.276  1.00  0.00           O
ATOM    664  OE2 GLU A  37      57.325  97.090 116.456  1.00  0.00           O
ATOM    665  C   GLU A  37      59.645  96.440 111.806  1.00  0.00           C
ATOM    666  O   GLU A  37      60.615  97.080 111.396  1.00  0.00           O
ATOM    667  N   ARG A  38      58.485  96.400 111.126  1.00  0.00           N
ATOM    669  CA  ARG A  38      57.995  97.390 110.156  1.00  0.00           C
ATOM    671  CB  ARG A  38      58.955  97.890 109.026  1.00  0.00           C
ATOM    674  CG  ARG A  38      59.715  96.830 108.196  1.00  0.00           C
ATOM    677  CD  ARG A  38      60.685  97.450 107.166  1.00  0.00           C
ATOM    680  NE  ARG A  38      59.875  97.980 106.016  1.00  0.00           N
ATOM    682  CZ  ARG A  38      60.295  98.930 105.186  1.00  0.00           C
ATOM    683  NH1 ARG A  38      59.525  99.520 104.306  1.00  0.00           N
ATOM    686  NH2 ARG A  38      61.525  99.400 105.156  1.00  0.00           N
ATOM    689  C   ARG A  38      56.685  96.900 109.576  1.00  0.00           C
ATOM    690  O   ARG A  38      56.645  96.230 108.536  1.00  0.00           O
ATOM    691  N   GLN A  39      55.525  97.140 110.226  1.00  0.00           N
ATOM    693  CA  GLN A  39      55.205  98.140 111.236  1.00  0.00           C
ATOM    695  CB  GLN A  39      55.845  97.950 112.656  1.00  0.00           C
ATOM    698  CG  GLN A  39      55.085  96.960 113.586  1.00  0.00           C
ATOM    701  CD  GLN A  39      54.525  95.740 112.866  1.00  0.00           C
ATOM    702  OE1 GLN A  39      53.305  95.580 112.736  1.00  0.00           O
ATOM    703  NE2 GLN A  39      55.425  94.830 112.426  1.00  0.00           N
ATOM    706  C   GLN A  39      55.085  99.580 110.716  1.00  0.00           C
ATOM    707  O   GLN A  39      55.605  99.930 109.666  1.00  0.00           O
ATOM    708  N   LYS A  40      54.285 100.460 111.366  1.00  0.00           N
ATOM    710  CA  LYS A  40      53.755 100.430 112.716  1.00  0.00           C
ATOM    712  CB  LYS A  40      54.415 101.540 113.606  1.00  0.00           C
ATOM    715  CG  LYS A  40      53.635 102.050 114.836  1.00  0.00           C
ATOM    718  CD  LYS A  40      54.485 102.700 115.936  1.00  0.00           C
ATOM    721  CE  LYS A  40      55.135 101.670 116.866  1.00  0.00           C
ATOM    724  NZ  LYS A  40      55.505 102.330 118.126  1.00  0.00           N
ATOM    728  C   LYS A  40      52.245 100.280 112.826  1.00  0.00           C
ATOM    729  O   LYS A  40      51.535 101.180 113.236  1.00  0.00           O
ATOM    730  N   LEU A  41      51.725  99.070 112.536  1.00  0.00           N
ATOM    732  CA  LEU A  41      50.375  98.640 112.886  1.00  0.00           C
ATOM    734  CB  LEU A  41      49.965  98.870 114.386  1.00  0.00           C
ATOM    737  CG  LEU A  41      49.195 100.160 114.766  1.00  0.00           C
ATOM    739  CD1 LEU A  41      49.675 100.680 116.126  1.00  0.00           C
ATOM    743  CD2 LEU A  41      47.675  99.950 114.806  1.00  0.00           C
ATOM    747  C   LEU A  41      49.305  99.040 111.876  1.00  0.00           C
ATOM    748  O   LEU A  41      49.375 100.060 111.196  1.00  0.00           O
ATOM    749  N   ALA A  42      48.315  98.150 111.706  1.00  0.00           N
ATOM    751  CA  ALA A  42      47.215  98.220 110.746  1.00  0.00           C
ATOM    753  CB  ALA A  42      45.865  98.330 111.466  1.00  0.00           C
ATOM    757  C   ALA A  42      47.245  99.200 109.566  1.00  0.00           C
ATOM    758  O   ALA A  42      46.485 100.160 109.486  1.00  0.00           O
ATOM    759  N   GLN A  43      48.055  98.890 108.546  1.00  0.00           N
ATOM    761  CA  GLN A  43      47.535  98.820 107.196  1.00  0.00           C
ATOM    763  CB  GLN A  43      48.545  99.360 106.136  1.00  0.00           C
ATOM    766  CG  GLN A  43      49.765  98.480 105.746  1.00  0.00           C
ATOM    769  CD  GLN A  43      50.495  97.960 106.966  1.00  0.00           C
ATOM    770  OE1 GLN A  43      50.495  96.770 107.276  1.00  0.00           O
ATOM    771  NE2 GLN A  43      51.105  98.880 107.756  1.00  0.00           N
ATOM    774  C   GLN A  43      47.155  97.340 107.046  1.00  0.00           C
ATOM    775  O   GLN A  43      47.505  96.500 107.866  1.00  0.00           O
ATOM    776  N   GLN A  44      46.275  96.960 106.106  1.00  0.00           N
ATOM    778  CA  GLN A  44      46.485  97.120 104.686  1.00  0.00           C
ATOM    780  CB  GLN A  44      46.715  95.780 103.946  1.00  0.00           C
ATOM    783  CG  GLN A  44      45.715  94.620 104.166  1.00  0.00           C
ATOM    786  CD  GLN A  44      46.125  93.510 105.156  1.00  0.00           C
ATOM    787  OE1 GLN A  44      45.945  92.310 104.896  1.00  0.00           O
ATOM    788  NE2 GLN A  44      46.635  93.900 106.336  1.00  0.00           N
ATOM    791  C   GLN A  44      45.435  98.030 104.086  1.00  0.00           C
ATOM    792  O   GLN A  44      45.055  97.950 102.926  1.00  0.00           O
ATOM    793  N   SER A  45      44.925  98.950 104.916  1.00  0.00           N
ATOM    795  CA  SER A  45      44.145 100.070 104.466  1.00  0.00           C
ATOM    797  CB  SER A  45      42.995 100.430 105.456  1.00  0.00           C
ATOM    800  OG  SER A  45      43.375 100.310 106.826  1.00  0.00           O
ATOM    802  C   SER A  45      44.995 101.290 104.226  1.00  0.00           C
ATOM    803  O   SER A  45      45.385 102.000 105.156  1.00  0.00           O
ATOM    804  N   ALA A  46      45.245 101.610 102.946  1.00  0.00           N
ATOM    806  CA  ALA A  46      45.445 102.970 102.496  1.00  0.00           C
ATOM    808  CB  ALA A  46      46.885 103.230 102.046  1.00  0.00           C
ATOM    812  C   ALA A  46      44.495 103.120 101.326  1.00  0.00           C
ATOM    813  O   ALA A  46      44.435 102.270 100.446  1.00  0.00           O
ATOM    814  N   GLY A  47      43.635 104.150 101.336  1.00  0.00           N
ATOM    816  CA  GLY A  47      42.635 104.300 100.276  1.00  0.00           C
ATOM    819  C   GLY A  47      41.365 103.540 100.536  1.00  0.00           C
ATOM    820  O   GLY A  47      40.475 103.500  99.696  1.00  0.00           O
ATOM    821  N   LYS A  48      41.255 102.950 101.746  1.00  0.00           N
ATOM    823  CA  LYS A  48      40.065 102.410 102.386  1.00  0.00           C
ATOM    825  CB  LYS A  48      40.155 100.870 102.696  1.00  0.00           C
ATOM    828  CG  LYS A  48      40.385  99.940 101.486  1.00  0.00           C
ATOM    831  CD  LYS A  48      40.455  98.430 101.846  1.00  0.00           C
ATOM    834  CE  LYS A  48      40.305  97.500 100.636  1.00  0.00           C
ATOM    837  NZ  LYS A  48      40.775  96.110 100.886  1.00  0.00           N
ATOM    841  C   LYS A  48      38.685 102.820 101.846  1.00  0.00           C
ATOM    842  O   LYS A  48      38.255 103.980 101.906  1.00  0.00           O
ATOM    843  N   VAL A  49      37.915 101.830 101.406  1.00  0.00           N
ATOM    845  CA  VAL A  49      36.495 101.840 101.236  1.00  0.00           C
ATOM    847  CB  VAL A  49      36.095 101.390  99.836  1.00  0.00           C
ATOM    849  CG1 VAL A  49      34.575 101.570  99.636  1.00  0.00           C
ATOM    853  CG2 VAL A  49      36.905 102.210  98.816  1.00  0.00           C
ATOM    857  C   VAL A  49      36.095 100.820 102.266  1.00  0.00           C
ATOM    858  O   VAL A  49      36.875  99.910 102.536  1.00  0.00           O
ATOM    859  N   LEU A  50      34.925 100.980 102.926  1.00  0.00           N
ATOM    861  CA  LEU A  50      34.665 100.220 104.126  1.00  0.00           C
ATOM    863  CB  LEU A  50      34.325 101.120 105.336  1.00  0.00           C
ATOM    866  CG  LEU A  50      34.955 100.560 106.626  1.00  0.00           C
ATOM    868  CD1 LEU A  50      34.315 101.190 107.866  1.00  0.00           C
ATOM    872  CD2 LEU A  50      36.485 100.740 106.656  1.00  0.00           C
ATOM    876  C   LEU A  50      33.655  99.110 103.896  1.00  0.00           C
ATOM    877  O   LEU A  50      33.105  98.560 104.846  1.00  0.00           O
ATOM    878  N   THR A  51      33.505  98.660 102.636  1.00  0.00           N
ATOM    880  CA  THR A  51      33.295  97.230 102.406  1.00  0.00           C
ATOM    882  CB  THR A  51      34.315  96.630 101.436  1.00  0.00           C
ATOM    884  OG1 THR A  51      35.575  97.280 101.526  1.00  0.00           O
ATOM    886  CG2 THR A  51      34.545  95.170 101.786  1.00  0.00           C
ATOM    890  C   THR A  51      31.875  96.880 102.026  1.00  0.00           C
ATOM    891  O   THR A  51      30.915  97.390 102.586  1.00  0.00           O
ATOM    892  N   LEU A  52      31.665  95.870 101.156  1.00  0.00           N
ATOM    894  CA  LEU A  52      30.785  94.780 101.576  1.00  0.00           C
ATOM    896  CB  LEU A  52      31.215  93.340 101.156  1.00  0.00           C
ATOM    899  CG  LEU A  52      31.185  92.990  99.656  1.00  0.00           C
ATOM    901  CD1 LEU A  52      31.255  91.470  99.446  1.00  0.00           C
ATOM    905  CD2 LEU A  52      32.285  93.710  98.876  1.00  0.00           C
ATOM    909  C   LEU A  52      29.365  95.070 101.176  1.00  0.00           C
ATOM    910  O   LEU A  52      29.015  95.190 100.016  1.00  0.00           O
ATOM    911  N   LEU A  53      28.485  95.290 102.156  1.00  0.00           N
ATOM    913  CA  LEU A  53      28.285  94.430 103.296  1.00  0.00           C
ATOM    915  CB  LEU A  53      27.375  95.110 104.346  1.00  0.00           C
ATOM    918  CG  LEU A  53      26.245  96.000 103.776  1.00  0.00           C
ATOM    920  CD1 LEU A  53      25.445  96.590 104.956  1.00  0.00           C
ATOM    924  CD2 LEU A  53      25.335  95.210 102.826  1.00  0.00           C
ATOM    928  C   LEU A  53      27.825  93.020 102.906  1.00  0.00           C
ATOM    929  O   LEU A  53      27.205  92.790 101.866  1.00  0.00           O
ATOM    930  N   ASP A  54      28.155  92.020 103.716  1.00  0.00           N
ATOM    932  CA  ASP A  54      27.745  90.640 103.486  1.00  0.00           C
ATOM    934  CB  ASP A  54      28.925  89.760 102.986  1.00  0.00           C
ATOM    937  CG  ASP A  54      28.475  88.370 102.576  1.00  0.00           C
ATOM    938  OD1 ASP A  54      29.325  87.430 102.536  1.00  0.00           O
ATOM    939  OD2 ASP A  54      27.255  88.210 102.376  1.00  0.00           O
ATOM    940  C   ASP A  54      27.125  90.150 104.786  1.00  0.00           C
ATOM    941  O   ASP A  54      27.495  90.640 105.856  1.00  0.00           O
ATOM    942  N   LEU A  55      26.155  89.220 104.706  1.00  0.00           N
ATOM    944  CA  LEU A  55      25.415  88.720 105.856  1.00  0.00           C
ATOM    946  CB  LEU A  55      23.935  89.220 105.886  1.00  0.00           C
ATOM    949  CG  LEU A  55      23.615  90.400 106.826  1.00  0.00           C
ATOM    951  CD1 LEU A  55      22.135  90.760 106.636  1.00  0.00           C
ATOM    955  CD2 LEU A  55      24.495  91.640 106.616  1.00  0.00           C
ATOM    959  C   LEU A  55      25.405  87.200 105.816  1.00  0.00           C
ATOM    960  O   LEU A  55      24.555  86.560 105.196  1.00  0.00           O
ATOM    961  N   SER A  56      26.345  86.590 106.546  1.00  0.00           N
ATOM    963  CA  SER A  56      26.605  85.160 106.636  1.00  0.00           C
ATOM    965  CB  SER A  56      26.555  84.350 105.306  1.00  0.00           C
ATOM    968  OG  SER A  56      27.535  84.840 104.396  1.00  0.00           O
ATOM    970  C   SER A  56      25.825  84.490 107.746  1.00  0.00           C
ATOM    971  O   SER A  56      25.445  85.110 108.746  1.00  0.00           O
ATOM    972  N   GLU A  57      25.575  83.180 107.616  1.00  0.00           N
ATOM    974  CA  GLU A  57      24.545  82.460 108.306  1.00  0.00           C
ATOM    976  CB  GLU A  57      23.275  82.600 107.466  1.00  0.00           C
ATOM    979  CG  GLU A  57      22.015  81.880 107.986  1.00  0.00           C
ATOM    982  CD  GLU A  57      20.945  82.010 106.916  1.00  0.00           C
ATOM    983  OE1 GLU A  57      20.385  80.960 106.506  1.00  0.00           O
ATOM    984  OE2 GLU A  57      20.745  83.160 106.446  1.00  0.00           O
ATOM    985  C   GLU A  57      25.005  81.020 108.346  1.00  0.00           C
ATOM    986  O   GLU A  57      24.575  80.170 107.576  1.00  0.00           O
ATOM    987  N   VAL A  58      26.065  80.750 109.126  1.00  0.00           N
ATOM    989  CA  VAL A  58      26.965  79.690 108.726  1.00  0.00           C
ATOM    991  CB  VAL A  58      28.425  80.130 108.846  1.00  0.00           C
ATOM    993  CG1 VAL A  58      29.405  79.030 108.406  1.00  0.00           C
ATOM    997  CG2 VAL A  58      28.635  81.330 107.906  1.00  0.00           C
ATOM   1001  C   VAL A  58      26.615  78.370 109.406  1.00  0.00           C
ATOM   1002  O   VAL A  58      25.705  77.670 108.976  1.00  0.00           O
ATOM   1003  N   GLN A  59      27.325  78.000 110.466  1.00  0.00           N
ATOM   1005  CA  GLN A  59      27.345  76.650 110.956  1.00  0.00           C
ATOM   1007  CB  GLN A  59      28.315  75.760 110.096  1.00  0.00           C
ATOM   1010  CG  GLN A  59      27.715  74.480 109.456  1.00  0.00           C
ATOM   1013  CD  GLN A  59      26.295  74.680 108.936  1.00  0.00           C
ATOM   1014  OE1 GLN A  59      25.325  74.540 109.666  1.00  0.00           O
ATOM   1015  NE2 GLN A  59      26.165  75.060 107.656  1.00  0.00           N
ATOM   1018  C   GLN A  59      27.795  76.810 112.396  1.00  0.00           C
ATOM   1019  O   GLN A  59      28.315  77.860 112.776  1.00  0.00           O
ATOM   1020  N   LEU A  60      27.535  75.850 113.276  1.00  0.00           N
ATOM   1022  CA  LEU A  60      27.775  74.450 113.056  1.00  0.00           C
ATOM   1024  CB  LEU A  60      28.885  73.960 114.026  1.00  0.00           C
ATOM   1027  CG  LEU A  60      30.195  74.780 113.966  1.00  0.00           C
ATOM   1029  CD1 LEU A  60      31.405  73.870 114.186  1.00  0.00           C
ATOM   1033  CD2 LEU A  60      30.245  75.930 114.986  1.00  0.00           C
ATOM   1037  C   LEU A  60      26.515  73.640 113.256  1.00  0.00           C
ATOM   1038  O   LEU A  60      26.175  73.290 114.376  1.00  0.00           O
ATOM   1039  N   ASP A  61      25.815  73.350 112.156  1.00  0.00           N
ATOM   1041  CA  ASP A  61      24.745  72.380 111.976  1.00  0.00           C
ATOM   1043  CB  ASP A  61      25.115  71.330 110.906  1.00  0.00           C
ATOM   1046  CG  ASP A  61      26.295  70.410 111.176  1.00  0.00           C
ATOM   1047  OD1 ASP A  61      26.555  69.600 110.246  1.00  0.00           O
ATOM   1048  OD2 ASP A  61      26.995  70.520 112.206  1.00  0.00           O
ATOM   1049  C   ASP A  61      24.035  71.800 113.196  1.00  0.00           C
ATOM   1050  O   ASP A  61      24.255  70.680 113.626  1.00  0.00           O
ATOM   1051  N   GLY A  62      23.105  72.530 113.836  1.00  0.00           N
ATOM   1053  CA  GLY A  62      22.515  73.810 113.466  1.00  0.00           C
ATOM   1056  C   GLY A  62      22.855  74.920 114.396  1.00  0.00           C
ATOM   1057  O   GLY A  62      22.025  75.780 114.656  1.00  0.00           O
ATOM   1058  N   ALA A  63      24.085  74.990 114.946  1.00  0.00           N
ATOM   1060  CA  ALA A  63      24.515  76.160 115.666  1.00  0.00           C
ATOM   1062  CB  ALA A  63      25.895  76.000 116.346  1.00  0.00           C
ATOM   1066  C   ALA A  63      24.515  77.400 114.786  1.00  0.00           C
ATOM   1067  O   ALA A  63      25.045  77.430 113.686  1.00  0.00           O
ATOM   1068  N   ALA A  64      23.855  78.470 115.236  1.00  0.00           N
ATOM   1070  CA  ALA A  64      23.905  79.750 114.556  1.00  0.00           C
ATOM   1072  CB  ALA A  64      22.875  80.710 115.196  1.00  0.00           C
ATOM   1076  C   ALA A  64      25.295  80.370 114.556  1.00  0.00           C
ATOM   1077  O   ALA A  64      26.015  80.340 115.546  1.00  0.00           O
ATOM   1078  N   THR A  65      25.705  80.980 113.436  1.00  0.00           N
ATOM   1080  CA  THR A  65      26.925  81.760 113.346  1.00  0.00           C
ATOM   1082  CB  THR A  65      28.125  81.000 112.786  1.00  0.00           C
ATOM   1084  OG1 THR A  65      28.835  80.360 113.836  1.00  0.00           O
ATOM   1086  CG2 THR A  65      29.175  81.890 112.096  1.00  0.00           C
ATOM   1090  C   THR A  65      26.625  82.930 112.476  1.00  0.00           C
ATOM   1091  O   THR A  65      26.245  82.770 111.316  1.00  0.00           O
ATOM   1092  N   LEU A  66      26.835  84.160 112.976  1.00  0.00           N
ATOM   1094  CA  LEU A  66      26.885  85.310 112.106  1.00  0.00           C
ATOM   1096  CB  LEU A  66      26.425  86.590 112.856  1.00  0.00           C
ATOM   1099  CG  LEU A  66      25.625  87.570 111.976  1.00  0.00           C
ATOM   1101  CD1 LEU A  66      25.505  88.940 112.656  1.00  0.00           C
ATOM   1105  CD2 LEU A  66      24.215  87.050 111.686  1.00  0.00           C
ATOM   1109  C   LEU A  66      28.315  85.440 111.576  1.00  0.00           C
ATOM   1110  O   LEU A  66      29.255  85.580 112.346  1.00  0.00           O
ATOM   1111  N   VAL A  67      28.485  85.370 110.236  1.00  0.00           N
ATOM   1113  CA  VAL A  67      29.705  85.800 109.586  1.00  0.00           C
ATOM   1115  CB  VAL A  67      30.255  84.850 108.516  1.00  0.00           C
ATOM   1117  CG1 VAL A  67      31.265  85.540 107.566  1.00  0.00           C
ATOM   1121  CG2 VAL A  67      30.965  83.690 109.226  1.00  0.00           C
ATOM   1125  C   VAL A  67      29.385  87.140 108.996  1.00  0.00           C
ATOM   1126  O   VAL A  67      28.445  87.290 108.216  1.00  0.00           O
ATOM   1127  N   LEU A  68      30.115  88.170 109.436  1.00  0.00           N
ATOM   1129  CA  LEU A  68      30.015  89.500 108.896  1.00  0.00           C
ATOM   1131  CB  LEU A  68      29.465  90.510 109.926  1.00  0.00           C
ATOM   1134  CG  LEU A  68      28.135  91.120 109.466  1.00  0.00           C
ATOM   1136  CD1 LEU A  68      27.825  92.340 110.306  1.00  0.00           C
ATOM   1140  CD2 LEU A  68      26.995  90.100 109.536  1.00  0.00           C
ATOM   1144  C   LEU A  68      31.385  89.910 108.476  1.00  0.00           C
ATOM   1145  O   LEU A  68      32.365  89.640 109.166  1.00  0.00           O
ATOM   1146  N   THR A  69      31.455  90.540 107.306  1.00  0.00           N
ATOM   1148  CA  THR A  69      32.685  90.890 106.636  1.00  0.00           C
ATOM   1150  CB  THR A  69      32.495  90.630 105.146  1.00  0.00           C
ATOM   1152  OG1 THR A  69      33.725  90.580 104.466  1.00  0.00           O
ATOM   1154  CG2 THR A  69      31.555  91.660 104.466  1.00  0.00           C
ATOM   1158  C   THR A  69      33.095  92.330 106.926  1.00  0.00           C
ATOM   1159  O   THR A  69      32.695  92.890 107.946  1.00  0.00           O
ATOM   1160  N   PHE A  70      33.885  92.920 106.006  1.00  0.00           N
ATOM   1162  CA  PHE A  70      34.355  94.290 105.856  1.00  0.00           C
ATOM   1164  CB  PHE A  70      34.205  95.270 107.066  1.00  0.00           C
ATOM   1167  CG  PHE A  70      32.865  96.010 107.126  1.00  0.00           C
ATOM   1168  CD1 PHE A  70      32.865  97.340 107.566  1.00  0.00           C
ATOM   1170  CE1 PHE A  70      31.675  98.080 107.686  1.00  0.00           C
ATOM   1172  CZ  PHE A  70      30.455  97.480 107.376  1.00  0.00           C
ATOM   1174  CD2 PHE A  70      31.625  95.430 106.786  1.00  0.00           C
ATOM   1176  CE2 PHE A  70      30.425  96.160 106.916  1.00  0.00           C
ATOM   1178  C   PHE A  70      35.795  94.170 105.376  1.00  0.00           C
ATOM   1179  O   PHE A  70      36.415  93.130 105.496  1.00  0.00           O
ATOM   1180  N   SER A  71      36.415  95.180 104.726  1.00  0.00           N
ATOM   1182  CA  SER A  71      37.785  95.010 104.206  1.00  0.00           C
ATOM   1184  CB  SER A  71      38.095  93.840 103.216  1.00  0.00           C
ATOM   1187  OG  SER A  71      37.285  93.910 102.046  1.00  0.00           O
ATOM   1189  C   SER A  71      38.855  95.000 105.266  1.00  0.00           C
ATOM   1190  O   SER A  71      39.985  94.590 105.016  1.00  0.00           O
ATOM   1191  N   ILE A  72      38.535  95.620 106.416  1.00  0.00           N
ATOM   1193  CA  ILE A  72      39.445  96.450 107.196  1.00  0.00           C
ATOM   1195  CB  ILE A  72      40.285  97.350 106.256  1.00  0.00           C
ATOM   1197  CG2 ILE A  72      39.995  98.850 106.506  1.00  0.00           C
ATOM   1201  CG1 ILE A  72      41.755  96.910 106.076  1.00  0.00           C
ATOM   1204  CD  ILE A  72      42.215  96.870 104.616  1.00  0.00           C
ATOM   1208  C   ILE A  72      40.055  95.610 108.346  1.00  0.00           C
ATOM   1209  O   ILE A  72      39.705  94.430 108.396  1.00  0.00           O
ATOM   1210  N   PRO A  73      40.845  96.050 109.366  1.00  0.00           N
ATOM   1211  CD  PRO A  73      41.675  97.260 109.306  1.00  0.00           C
ATOM   1214  CA  PRO A  73      40.415  95.860 110.766  1.00  0.00           C
ATOM   1216  CB  PRO A  73      41.615  96.430 111.536  1.00  0.00           C
ATOM   1219  CG  PRO A  73      41.945  97.700 110.756  1.00  0.00           C
ATOM   1222  C   PRO A  73      39.135  96.660 111.036  1.00  0.00           C
ATOM   1223  O   PRO A  73      38.565  97.180 110.086  1.00  0.00           O
ATOM   1224  N   LEU A  74      38.765  96.890 112.316  1.00  0.00           N
ATOM   1226  CA  LEU A  74      37.995  98.070 112.736  1.00  0.00           C
ATOM   1228  CB  LEU A  74      36.915  98.710 111.796  1.00  0.00           C
ATOM   1231  CG  LEU A  74      35.565  97.980 111.526  1.00  0.00           C
ATOM   1233  CD1 LEU A  74      35.215  98.090 110.036  1.00  0.00           C
ATOM   1237  CD2 LEU A  74      35.505  96.500 111.886  1.00  0.00           C
ATOM   1241  C   LEU A  74      37.375  97.960 114.106  1.00  0.00           C
ATOM   1242  O   LEU A  74      36.955  96.930 114.626  1.00  0.00           O
ATOM   1243  N   ASP A  75      37.325  99.100 114.786  1.00  0.00           N
ATOM   1245  CA  ASP A  75      38.495  99.640 115.426  1.00  0.00           C
ATOM   1247  CB  ASP A  75      38.465 101.180 115.296  1.00  0.00           C
ATOM   1250  CG  ASP A  75      39.805 101.790 115.606  1.00  0.00           C
ATOM   1251  OD1 ASP A  75      39.815 102.930 116.126  1.00  0.00           O
ATOM   1252  OD2 ASP A  75      40.835 101.180 115.226  1.00  0.00           O
ATOM   1253  C   ASP A  75      38.475  99.140 116.886  1.00  0.00           C
ATOM   1254  O   ASP A  75      37.505  99.410 117.596  1.00  0.00           O
ATOM   1255  N   PRO A  76      39.405  98.310 117.356  1.00  0.00           N
ATOM   1256  CD  PRO A  76      40.285  97.470 116.556  1.00  0.00           C
ATOM   1259  CA  PRO A  76      39.505  97.970 118.766  1.00  0.00           C
ATOM   1261  CB  PRO A  76      40.595  96.880 118.826  1.00  0.00           C
ATOM   1264  CG  PRO A  76      40.555  96.250 117.426  1.00  0.00           C
ATOM   1267  C   PRO A  76      39.795  99.180 119.666  1.00  0.00           C
ATOM   1268  O   PRO A  76      40.605 100.020 119.296  1.00  0.00           O
ATOM   1269  N   ASP A  77      39.195  99.300 120.856  1.00  0.00           N
ATOM   1271  CA  ASP A  77      38.485  98.290 121.576  1.00  0.00           C
ATOM   1273  CB  ASP A  77      39.275  97.870 122.846  1.00  0.00           C
ATOM   1276  CG  ASP A  77      39.745  99.000 123.746  1.00  0.00           C
ATOM   1277  OD1 ASP A  77      39.985  98.690 124.946  1.00  0.00           O
ATOM   1278  OD2 ASP A  77      40.065 100.120 123.256  1.00  0.00           O
ATOM   1279  C   ASP A  77      37.075  98.720 121.946  1.00  0.00           C
ATOM   1280  O   ASP A  77      36.825  99.290 123.006  1.00  0.00           O
ATOM   1281  N   GLN A  78      36.115  98.290 121.106  1.00  0.00           N
ATOM   1283  CA  GLN A  78      34.775  97.980 121.526  1.00  0.00           C
ATOM   1285  CB  GLN A  78      34.705  97.140 122.826  1.00  0.00           C
ATOM   1288  CG  GLN A  78      33.375  96.370 123.036  1.00  0.00           C
ATOM   1291  CD  GLN A  78      32.985  95.400 121.926  1.00  0.00           C
ATOM   1292  OE1 GLN A  78      31.815  95.240 121.586  1.00  0.00           O
ATOM   1293  NE2 GLN A  78      33.985  94.720 121.326  1.00  0.00           N
ATOM   1296  C   GLN A  78      33.815  99.170 121.496  1.00  0.00           C
ATOM   1297  O   GLN A  78      33.855 100.120 122.276  1.00  0.00           O
ATOM   1298  N   ASP A  79      32.905  99.060 120.526  1.00  0.00           N
ATOM   1300  CA  ASP A  79      31.735  99.870 120.346  1.00  0.00           C
ATOM   1302  CB  ASP A  79      32.075 101.250 119.706  1.00  0.00           C
ATOM   1305  CG  ASP A  79      31.995 102.420 120.666  1.00  0.00           C
ATOM   1306  OD1 ASP A  79      32.435 103.530 120.246  1.00  0.00           O
ATOM   1307  OD2 ASP A  79      31.285 102.310 121.696  1.00  0.00           O
ATOM   1308  C   ASP A  79      30.915  99.040 119.376  1.00  0.00           C
ATOM   1309  O   ASP A  79      30.755  99.430 118.236  1.00  0.00           O
ATOM   1310  N   PHE A  80      30.385  97.850 119.746  1.00  0.00           N
ATOM   1312  CA  PHE A  80      29.615  97.030 118.806  1.00  0.00           C
ATOM   1314  CB  PHE A  80      30.175  95.580 118.656  1.00  0.00           C
ATOM   1317  CG  PHE A  80      31.365  95.470 117.736  1.00  0.00           C
ATOM   1318  CD1 PHE A  80      31.295  94.630 116.606  1.00  0.00           C
ATOM   1320  CE1 PHE A  80      32.385  94.520 115.726  1.00  0.00           C
ATOM   1322  CZ  PHE A  80      33.565  95.230 115.976  1.00  0.00           C
ATOM   1324  CD2 PHE A  80      32.565  96.140 117.996  1.00  0.00           C
ATOM   1326  CE2 PHE A  80      33.655  96.040 117.116  1.00  0.00           C
ATOM   1328  C   PHE A  80      28.135  97.020 119.166  1.00  0.00           C
ATOM   1329  O   PHE A  80      27.405  96.090 118.826  1.00  0.00           O
ATOM   1330  N   SER A  81      27.715  98.060 119.916  1.00  0.00           N
ATOM   1332  CA  SER A  81      26.415  98.250 120.566  1.00  0.00           C
ATOM   1334  CB  SER A  81      25.595  96.980 120.876  1.00  0.00           C
ATOM   1337  OG  SER A  81      24.785  97.170 122.036  1.00  0.00           O
ATOM   1339  C   SER A  81      25.555  99.300 119.876  1.00  0.00           C
ATOM   1340  O   SER A  81      24.475  99.050 119.366  1.00  0.00           O
ATOM   1341  N   ARG A  82      26.005 100.580 119.886  1.00  0.00           N
ATOM   1343  CA  ARG A  82      25.215 101.700 119.426  1.00  0.00           C
ATOM   1345  CB  ARG A  82      25.955 103.030 119.756  1.00  0.00           C
ATOM   1348  CG  ARG A  82      26.135 103.290 121.276  1.00  0.00           C
ATOM   1351  CD  ARG A  82      27.575 103.180 121.806  1.00  0.00           C
ATOM   1354  NE  ARG A  82      27.515 102.840 123.266  1.00  0.00           N
ATOM   1356  CZ  ARG A  82      28.245 103.390 124.226  1.00  0.00           C
ATOM   1357  NH1 ARG A  82      28.125 102.890 125.446  1.00  0.00           N
ATOM   1360  NH2 ARG A  82      29.015 104.440 124.086  1.00  0.00           N
ATOM   1363  C   ARG A  82      24.805 101.640 117.956  1.00  0.00           C
ATOM   1364  O   ARG A  82      23.655 101.930 117.606  1.00  0.00           O
ATOM   1365  N   VAL A  83      25.785 101.250 117.106  1.00  0.00           N
ATOM   1367  CA  VAL A  83      25.735 101.250 115.646  1.00  0.00           C
ATOM   1369  CB  VAL A  83      26.815 102.220 115.156  1.00  0.00           C
ATOM   1371  CG1 VAL A  83      27.055 102.140 113.636  1.00  0.00           C
ATOM   1375  CG2 VAL A  83      26.385 103.660 115.506  1.00  0.00           C
ATOM   1379  C   VAL A  83      25.925  99.840 115.056  1.00  0.00           C
ATOM   1380  O   VAL A  83      25.765  99.610 113.866  1.00  0.00           O
ATOM   1381  N   ILE A  84      26.215  98.820 115.886  1.00  0.00           N
ATOM   1383  CA  ILE A  84      26.145  97.440 115.406  1.00  0.00           C
ATOM   1385  CB  ILE A  84      27.505  96.740 115.386  1.00  0.00           C
ATOM   1387  CG2 ILE A  84      27.365  95.210 115.526  1.00  0.00           C
ATOM   1391  CG1 ILE A  84      28.265  97.110 114.076  1.00  0.00           C
ATOM   1394  CD  ILE A  84      29.705  96.570 113.986  1.00  0.00           C
ATOM   1398  C   ILE A  84      25.105  96.740 116.236  1.00  0.00           C
ATOM   1399  O   ILE A  84      25.035  96.910 117.446  1.00  0.00           O
ATOM   1400  N   HIS A  85      24.215  95.970 115.586  1.00  0.00           N
ATOM   1402  CA  HIS A  85      22.955  95.570 116.176  1.00  0.00           C
ATOM   1404  CB  HIS A  85      21.785  96.410 115.616  1.00  0.00           C
ATOM   1407  ND1 HIS A  85      20.285  97.780 117.026  1.00  0.00           N
ATOM   1408  CG  HIS A  85      21.525  97.610 116.456  1.00  0.00           C
ATOM   1409  CE1 HIS A  85      20.335  98.960 117.596  1.00  0.00           C
ATOM   1411  NE2 HIS A  85      21.535  99.560 117.406  1.00  0.00           N
ATOM   1413  CD2 HIS A  85      22.305  98.690 116.686  1.00  0.00           C
ATOM   1415  C   HIS A  85      22.655  94.120 115.976  1.00  0.00           C
ATOM   1416  O   HIS A  85      23.085  93.420 115.056  1.00  0.00           O
ATOM   1417  N   VAL A  86      21.815  93.610 116.886  1.00  0.00           N
ATOM   1419  CA  VAL A  86      21.065  92.400 116.666  1.00  0.00           C
ATOM   1421  CB  VAL A  86      21.495  91.280 117.606  1.00  0.00           C
ATOM   1423  CG1 VAL A  86      20.795  89.970 117.206  1.00  0.00           C
ATOM   1427  CG2 VAL A  86      23.035  91.120 117.586  1.00  0.00           C
ATOM   1431  C   VAL A  86      19.665  92.850 116.986  1.00  0.00           C
ATOM   1432  O   VAL A  86      19.485  93.610 117.916  1.00  0.00           O
ATOM   1433  N   VAL A  87      18.625  92.420 116.256  1.00  0.00           N
ATOM   1435  CA  VAL A  87      17.325  92.310 116.876  1.00  0.00           C
ATOM   1437  CB  VAL A  87      16.335  93.430 116.546  1.00  0.00           C
ATOM   1439  CG1 VAL A  87      15.005  93.230 117.286  1.00  0.00           C
ATOM   1443  CG2 VAL A  87      16.915  94.790 116.996  1.00  0.00           C
ATOM   1447  C   VAL A  87      16.745  91.000 116.396  1.00  0.00           C
ATOM   1448  O   VAL A  87      16.355  90.870 115.246  1.00  0.00           O
ATOM   1449  N   ASP A  88      16.625  89.990 117.276  1.00  0.00           N
ATOM   1451  CA  ASP A  88      15.695  88.900 117.096  1.00  0.00           C
ATOM   1453  CB  ASP A  88      16.045  87.740 118.066  1.00  0.00           C
ATOM   1456  CG  ASP A  88      17.415  87.090 117.876  1.00  0.00           C
ATOM   1457  OD1 ASP A  88      17.445  85.840 117.686  1.00  0.00           O
ATOM   1458  OD2 ASP A  88      18.455  87.780 118.016  1.00  0.00           O
ATOM   1459  C   ASP A  88      14.275  89.440 117.386  1.00  0.00           C
ATOM   1460  O   ASP A  88      13.975  89.730 118.546  1.00  0.00           O
ATOM   1461  N   LYS A  89      13.395  89.630 116.356  1.00  0.00           N
ATOM   1463  CA  LYS A  89      12.195  90.480 116.436  1.00  0.00           C
ATOM   1465  CB  LYS A  89      11.735  91.020 115.046  1.00  0.00           C
ATOM   1468  CG  LYS A  89      12.725  92.020 114.396  1.00  0.00           C
ATOM   1471  CD  LYS A  89      12.095  92.820 113.236  1.00  0.00           C
ATOM   1474  CE  LYS A  89      11.655  91.980 112.016  1.00  0.00           C
ATOM   1477  NZ  LYS A  89      10.945  92.800 111.006  1.00  0.00           N
ATOM   1481  C   LYS A  89      10.985  89.920 117.216  1.00  0.00           C
ATOM   1482  O   LYS A  89       9.815  89.920 116.806  1.00  0.00           O
ATOM   1483  N   LYS A  90      11.275  89.430 118.416  1.00  0.00           N
ATOM   1485  CA  LYS A  90      10.425  88.540 119.176  1.00  0.00           C
ATOM   1487  CB  LYS A  90      10.515  87.080 118.616  1.00  0.00           C
ATOM   1490  CG  LYS A  90      11.945  86.530 118.536  1.00  0.00           C
ATOM   1493  CD  LYS A  90      12.075  85.200 117.766  1.00  0.00           C
ATOM   1496  CE  LYS A  90      13.515  85.010 117.286  1.00  0.00           C
ATOM   1499  NZ  LYS A  90      13.715  83.910 116.336  1.00  0.00           N
ATOM   1503  C   LYS A  90      10.875  88.530 120.626  1.00  0.00           C
ATOM   1504  O   LYS A  90      10.275  87.850 121.466  1.00  0.00           O
ATOM   1505  N   SER A  91      11.925  89.300 120.956  1.00  0.00           N
ATOM   1507  CA  SER A  91      12.425  89.430 122.316  1.00  0.00           C
ATOM   1509  CB  SER A  91      13.125  88.120 122.806  1.00  0.00           C
ATOM   1512  OG  SER A  91      13.565  88.200 124.156  1.00  0.00           O
ATOM   1514  C   SER A  91      13.455  90.540 122.416  1.00  0.00           C
ATOM   1515  O   SER A  91      13.765  90.980 123.516  1.00  0.00           O
ATOM   1516  N   GLY A  92      13.985  91.090 121.286  1.00  0.00           N
ATOM   1518  CA  GLY A  92      14.915  92.230 121.316  1.00  0.00           C
ATOM   1521  C   GLY A  92      16.235  91.920 121.946  1.00  0.00           C
ATOM   1522  O   GLY A  92      16.845  92.720 122.646  1.00  0.00           O
ATOM   1523  N   LYS A  93      16.725  90.690 121.726  1.00  0.00           N
ATOM   1525  CA  LYS A  93      17.875  90.180 122.426  1.00  0.00           C
ATOM   1527  CB  LYS A  93      17.805  88.660 122.696  1.00  0.00           C
ATOM   1530  CG  LYS A  93      17.205  87.770 121.586  1.00  0.00           C
ATOM   1533  CD  LYS A  93      17.265  86.310 122.046  1.00  0.00           C
ATOM   1536  CE  LYS A  93      16.655  85.240 121.126  1.00  0.00           C
ATOM   1539  NZ  LYS A  93      16.985  83.920 121.706  1.00  0.00           N
ATOM   1543  C   LYS A  93      19.195  90.610 121.836  1.00  0.00           C
ATOM   1544  O   LYS A  93      19.765  90.000 120.936  1.00  0.00           O
ATOM   1545  N   VAL A  94      19.745  91.680 122.416  1.00  0.00           N
ATOM   1547  CA  VAL A  94      21.105  92.100 122.126  1.00  0.00           C
ATOM   1549  CB  VAL A  94      21.215  93.550 121.706  1.00  0.00           C
ATOM   1551  CG1 VAL A  94      22.585  93.770 121.026  1.00  0.00           C
ATOM   1555  CG2 VAL A  94      20.065  93.800 120.736  1.00  0.00           C
ATOM   1559  C   VAL A  94      21.975  91.750 123.306  1.00  0.00           C
ATOM   1560  O   VAL A  94      22.545  92.600 123.976  1.00  0.00           O
ATOM   1561  N   ASP A  95      22.095  90.430 123.536  1.00  0.00           N
ATOM   1563  CA  ASP A  95      23.265  89.840 124.156  1.00  0.00           C
ATOM   1565  CB  ASP A  95      22.905  88.850 125.266  1.00  0.00           C
ATOM   1568  CG  ASP A  95      22.275  89.530 126.456  1.00  0.00           C
ATOM   1569  OD1 ASP A  95      21.825  88.760 127.326  1.00  0.00           O
ATOM   1570  OD2 ASP A  95      22.315  90.790 126.566  1.00  0.00           O
ATOM   1571  C   ASP A  95      24.005  89.120 123.066  1.00  0.00           C
ATOM   1572  O   ASP A  95      24.255  87.910 123.116  1.00  0.00           O
ATOM   1573  N   GLY A  96      24.355  89.900 122.046  1.00  0.00           N
ATOM   1575  CA  GLY A  96      25.165  89.470 120.936  1.00  0.00           C
ATOM   1578  C   GLY A  96      26.575  89.600 121.336  1.00  0.00           C
ATOM   1579  O   GLY A  96      27.145  90.690 121.316  1.00  0.00           O
ATOM   1580  N   ALA A  97      27.205  88.480 121.736  1.00  0.00           N
ATOM   1582  CA  ALA A  97      28.615  88.450 122.016  1.00  0.00           C
ATOM   1584  CB  ALA A  97      29.005  87.070 122.566  1.00  0.00           C
ATOM   1588  C   ALA A  97      29.435  88.780 120.766  1.00  0.00           C
ATOM   1589  O   ALA A  97      29.775  87.920 119.966  1.00  0.00           O
ATOM   1590  N   TRP A  98      29.745  90.070 120.586  1.00  0.00           N
ATOM   1592  CA  TRP A  98      30.475  90.570 119.446  1.00  0.00           C
ATOM   1594  CB  TRP A  98      30.195  92.060 119.146  1.00  0.00           C
ATOM   1597  CG  TRP A  98      28.835  92.280 118.566  1.00  0.00           C
ATOM   1598  CD1 TRP A  98      27.795  93.010 119.086  1.00  0.00           C
ATOM   1600  NE1 TRP A  98      26.735  92.970 118.216  1.00  0.00           N
ATOM   1602  CE2 TRP A  98      27.055  92.220 117.126  1.00  0.00           C
ATOM   1603  CD2 TRP A  98      28.395  91.790 117.296  1.00  0.00           C
ATOM   1604  CE3 TRP A  98      29.015  91.060 116.276  1.00  0.00           C
ATOM   1606  CZ3 TRP A  98      28.285  90.780 115.116  1.00  0.00           C
ATOM   1608  CZ2 TRP A  98      26.345  91.950 115.976  1.00  0.00           C
ATOM   1610  CH2 TRP A  98      26.975  91.230 114.966  1.00  0.00           C
ATOM   1612  C   TRP A  98      31.935  90.270 119.636  1.00  0.00           C
ATOM   1613  O   TRP A  98      32.605  90.790 120.526  1.00  0.00           O
ATOM   1614  N   GLU A  99      32.415  89.290 118.876  1.00  0.00           N
ATOM   1616  CA  GLU A  99      33.605  88.570 119.206  1.00  0.00           C
ATOM   1618  CB  GLU A  99      33.345  87.050 119.066  1.00  0.00           C
ATOM   1621  CG  GLU A  99      34.075  86.170 120.116  1.00  0.00           C
ATOM   1624  CD  GLU A  99      33.625  86.390 121.556  1.00  0.00           C
ATOM   1625  OE1 GLU A  99      33.955  85.510 122.396  1.00  0.00           O
ATOM   1626  OE2 GLU A  99      32.975  87.420 121.896  1.00  0.00           O
ATOM   1627  C   GLU A  99      34.695  89.060 118.276  1.00  0.00           C
ATOM   1628  O   GLU A  99      34.475  89.210 117.076  1.00  0.00           O
ATOM   1629  N   LEU A 100      35.885  89.330 118.846  1.00  0.00           N
ATOM   1631  CA  LEU A 100      37.075  89.570 118.076  1.00  0.00           C
ATOM   1633  CB  LEU A 100      37.975  90.680 118.696  1.00  0.00           C
ATOM   1636  CG  LEU A 100      37.315  92.070 118.906  1.00  0.00           C
ATOM   1638  CD1 LEU A 100      38.405  93.150 118.956  1.00  0.00           C
ATOM   1642  CD2 LEU A 100      36.455  92.190 120.176  1.00  0.00           C
ATOM   1646  C   LEU A 100      37.785  88.220 118.026  1.00  0.00           C
ATOM   1647  O   LEU A 100      38.195  87.670 119.046  1.00  0.00           O
ATOM   1648  N   SER A 101      37.805  87.610 116.816  1.00  0.00           N
ATOM   1650  CA  SER A 101      37.995  86.170 116.626  1.00  0.00           C
ATOM   1652  CB  SER A 101      36.795  85.600 115.816  1.00  0.00           C
ATOM   1655  OG  SER A 101      36.665  84.170 115.896  1.00  0.00           O
ATOM   1657  C   SER A 101      39.285  85.920 115.856  1.00  0.00           C
ATOM   1658  O   SER A 101      39.575  84.830 115.356  1.00  0.00           O
ATOM   1659  N   ASP A 102      40.115  86.970 115.746  1.00  0.00           N
ATOM   1661  CA  ASP A 102      41.555  86.940 115.656  1.00  0.00           C
ATOM   1663  CB  ASP A 102      42.095  87.710 116.886  1.00  0.00           C
ATOM   1666  CG  ASP A 102      41.525  89.100 117.136  1.00  0.00           C
ATOM   1667  OD1 ASP A 102      41.985  89.700 118.146  1.00  0.00           O
ATOM   1668  OD2 ASP A 102      40.665  89.590 116.376  1.00  0.00           O
ATOM   1669  C   ASP A 102      41.985  87.560 114.336  1.00  0.00           C
ATOM   1670  O   ASP A 102      43.095  88.050 114.146  1.00  0.00           O
ATOM   1671  N   ASN A 103      41.015  87.590 113.406  1.00  0.00           N
ATOM   1673  CA  ASN A 103      40.995  88.460 112.276  1.00  0.00           C
ATOM   1675  CB  ASN A 103      41.195  87.690 110.936  1.00  0.00           C
ATOM   1678  CG  ASN A 103      39.985  86.970 110.326  1.00  0.00           C
ATOM   1679  OD1 ASN A 103      39.655  87.250 109.166  1.00  0.00           O
ATOM   1680  ND2 ASN A 103      39.315  86.070 111.076  1.00  0.00           N
ATOM   1683  C   ASN A 103      39.695  89.230 112.386  1.00  0.00           C
ATOM   1684  O   ASN A 103      38.595  88.680 112.346  1.00  0.00           O
ATOM   1685  N   LEU A 104      39.785  90.560 112.516  1.00  0.00           N
ATOM   1687  CA  LEU A 104      38.825  91.470 111.956  1.00  0.00           C
ATOM   1689  CB  LEU A 104      38.665  92.700 112.896  1.00  0.00           C
ATOM   1692  CG  LEU A 104      37.555  92.510 113.966  1.00  0.00           C
ATOM   1694  CD1 LEU A 104      37.225  93.840 114.646  1.00  0.00           C
ATOM   1698  CD2 LEU A 104      37.915  91.470 115.026  1.00  0.00           C
ATOM   1702  C   LEU A 104      39.425  91.830 110.606  1.00  0.00           C
ATOM   1703  O   LEU A 104      40.535  92.330 110.566  1.00  0.00           O
ATOM   1704  N   LYS A 105      38.835  91.470 109.446  1.00  0.00           N
ATOM   1706  CA  LYS A 105      37.465  91.640 108.996  1.00  0.00           C
ATOM   1708  CB  LYS A 105      37.425  91.430 107.486  1.00  0.00           C
ATOM   1711  CG  LYS A 105      37.905  90.060 106.996  1.00  0.00           C
ATOM   1714  CD  LYS A 105      37.935  90.020 105.456  1.00  0.00           C
ATOM   1717  CE  LYS A 105      38.045  88.570 104.996  1.00  0.00           C
ATOM   1720  NZ  LYS A 105      38.295  88.460 103.556  1.00  0.00           N
ATOM   1724  C   LYS A 105      36.325  90.810 109.566  1.00  0.00           C
ATOM   1725  O   LYS A 105      35.175  91.200 109.466  1.00  0.00           O
ATOM   1726  N   GLU A 106      36.585  89.640 110.176  1.00  0.00           N
ATOM   1728  CA  GLU A 106      35.495  88.780 110.616  1.00  0.00           C
ATOM   1730  CB  GLU A 106      36.015  87.340 110.866  1.00  0.00           C
ATOM   1733  CG  GLU A 106      34.975  86.210 110.566  1.00  0.00           C
ATOM   1736  CD  GLU A 106      35.095  85.560 109.186  1.00  0.00           C
ATOM   1737  OE1 GLU A 106      34.435  84.500 108.996  1.00  0.00           O
ATOM   1738  OE2 GLU A 106      35.895  86.020 108.336  1.00  0.00           O
ATOM   1739  C   GLU A 106      34.815  89.330 111.876  1.00  0.00           C
ATOM   1740  O   GLU A 106      35.405  89.430 112.956  1.00  0.00           O
ATOM   1741  N   LEU A 107      33.515  89.680 111.796  1.00  0.00           N
ATOM   1743  CA  LEU A 107      32.735  90.050 112.966  1.00  0.00           C
ATOM   1745  CB  LEU A 107      31.825  91.290 112.726  1.00  0.00           C
ATOM   1748  CG  LEU A 107      32.475  92.440 111.916  1.00  0.00           C
ATOM   1750  CD1 LEU A 107      31.525  93.650 111.786  1.00  0.00           C
ATOM   1754  CD2 LEU A 107      33.825  92.900 112.486  1.00  0.00           C
ATOM   1758  C   LEU A 107      31.895  88.840 113.356  1.00  0.00           C
ATOM   1759  O   LEU A 107      31.055  88.390 112.586  1.00  0.00           O
ATOM   1760  N   ARG A 108      32.115  88.270 114.556  1.00  0.00           N
ATOM   1762  CA  ARG A 108      31.395  87.080 115.016  1.00  0.00           C
ATOM   1764  CB  ARG A 108      32.345  86.010 115.626  1.00  0.00           C
ATOM   1767  CG  ARG A 108      32.635  84.820 114.696  1.00  0.00           C
ATOM   1770  CD  ARG A 108      33.365  83.670 115.416  1.00  0.00           C
ATOM   1773  NE  ARG A 108      32.375  82.960 116.296  1.00  0.00           N
ATOM   1775  CZ  ARG A 108      32.675  82.390 117.466  1.00  0.00           C
ATOM   1776  NH1 ARG A 108      31.745  81.760 118.136  1.00  0.00           N
ATOM   1779  NH2 ARG A 108      33.885  82.410 117.966  1.00  0.00           N
ATOM   1782  C   ARG A 108      30.295  87.360 116.036  1.00  0.00           C
ATOM   1783  O   ARG A 108      30.395  88.230 116.886  1.00  0.00           O
ATOM   1784  N   LEU A 109      29.255  86.490 116.006  1.00  0.00           N
ATOM   1786  CA  LEU A 109      28.185  86.450 116.976  1.00  0.00           C
ATOM   1788  CB  LEU A 109      26.835  86.900 116.346  1.00  0.00           C
ATOM   1791  CG  LEU A 109      25.855  87.580 117.326  1.00  0.00           C
ATOM   1793  CD1 LEU A 109      24.545  87.940 116.616  1.00  0.00           C
ATOM   1797  CD2 LEU A 109      26.495  88.860 117.876  1.00  0.00           C
ATOM   1801  C   LEU A 109      28.015  85.030 117.506  1.00  0.00           C
ATOM   1802  O   LEU A 109      28.485  84.060 116.926  1.00  0.00           O
ATOM   1803  N   ARG A 110      27.305  84.890 118.656  1.00  0.00           N
ATOM   1805  CA  ARG A 110      26.925  83.620 119.266  1.00  0.00           C
ATOM   1807  CB  ARG A 110      27.145  83.550 120.826  1.00  0.00           C
ATOM   1810  CG  ARG A 110      26.245  84.470 121.706  1.00  0.00           C
ATOM   1813  CD  ARG A 110      26.405  84.310 123.236  1.00  0.00           C
ATOM   1816  NE  ARG A 110      25.265  85.060 123.876  1.00  0.00           N
ATOM   1818  CZ  ARG A 110      25.035  85.220 125.176  1.00  0.00           C
ATOM   1819  NH1 ARG A 110      23.885  85.760 125.536  1.00  0.00           N
ATOM   1822  NH2 ARG A 110      25.855  84.850 126.116  1.00  0.00           N
ATOM   1825  C   ARG A 110      25.435  83.450 119.026  1.00  0.00           C
ATOM   1826  O   ARG A 110      24.705  84.420 118.906  1.00  0.00           O
ATOM   1827  N   HIS A 111      24.955  82.180 119.036  1.00  0.00           N
ATOM   1829  CA  HIS A 111      23.555  81.790 119.236  1.00  0.00           C
ATOM   1831  CB  HIS A 111      23.395  81.240 120.676  1.00  0.00           C
ATOM   1834  ND1 HIS A 111      24.055  78.860 120.476  1.00  0.00           N
ATOM   1835  CG  HIS A 111      24.325  80.110 120.996  1.00  0.00           C
ATOM   1836  CE1 HIS A 111      25.005  78.080 120.966  1.00  0.00           C
ATOM   1838  NE2 HIS A 111      25.845  78.750 121.786  1.00  0.00           N
ATOM   1840  CD2 HIS A 111      25.405  80.060 121.826  1.00  0.00           C
ATOM   1842  C   HIS A 111      22.415  82.790 118.996  1.00  0.00           C
ATOM   1843  O   HIS A 111      22.005  83.520 119.896  1.00  0.00           O
ATOM   1844  N   LEU A 112      21.855  82.810 117.766  1.00  0.00           N
ATOM   1846  CA  LEU A 112      20.615  83.470 117.416  1.00  0.00           C
ATOM   1848  CB  LEU A 112      20.565  83.800 115.886  1.00  0.00           C
ATOM   1851  CG  LEU A 112      21.535  84.900 115.366  1.00  0.00           C
ATOM   1853  CD1 LEU A 112      21.265  85.180 113.876  1.00  0.00           C
ATOM   1857  CD2 LEU A 112      23.035  84.610 115.556  1.00  0.00           C
ATOM   1861  C   LEU A 112      19.395  82.630 117.866  1.00  0.00           C
ATOM   1862  O   LEU A 112      19.435  81.960 118.896  1.00  0.00           O
ATOM   1863  N   GLU A 113      18.285  82.660 117.116  1.00  0.00           N
ATOM   1865  CA  GLU A 113      17.135  81.810 117.336  1.00  0.00           C
ATOM   1867  CB  GLU A 113      16.245  82.500 118.416  1.00  0.00           C
ATOM   1870  CG  GLU A 113      15.055  81.680 118.986  1.00  0.00           C
ATOM   1873  CD  GLU A 113      15.245  81.140 120.396  1.00  0.00           C
ATOM   1874  OE1 GLU A 113      14.285  80.500 120.926  1.00  0.00           O
ATOM   1875  OE2 GLU A 113      16.285  81.420 121.046  1.00  0.00           O
ATOM   1876  C   GLU A 113      16.385  81.680 115.996  1.00  0.00           C
ATOM   1877  O   GLU A 113      16.065  82.720 115.426  1.00  0.00           O
ATOM   1878  N   PRO A 114      16.045  80.540 115.376  1.00  0.00           N
ATOM   1879  CD  PRO A 114      16.325  79.240 115.956  1.00  0.00           C
ATOM   1882  CA  PRO A 114      14.935  80.460 114.406  1.00  0.00           C
ATOM   1884  CB  PRO A 114      15.035  79.010 113.946  1.00  0.00           C
ATOM   1887  CG  PRO A 114      15.445  78.240 115.196  1.00  0.00           C
ATOM   1890  C   PRO A 114      13.595  80.880 115.046  1.00  0.00           C
ATOM   1891  O   PRO A 114      13.515  81.130 116.246  1.00  0.00           O
ATOM   1892  N   LYS A 115      12.485  81.110 114.326  1.00  0.00           N
ATOM   1894  CA  LYS A 115      11.965  80.560 113.096  1.00  0.00           C
ATOM   1896  CB  LYS A 115      10.425  80.570 113.316  1.00  0.00           C
ATOM   1899  CG  LYS A 115       9.845  81.860 113.936  1.00  0.00           C
ATOM   1902  CD  LYS A 115       8.315  81.860 114.196  1.00  0.00           C
ATOM   1905  CE  LYS A 115       7.905  83.120 114.986  1.00  0.00           C
ATOM   1908  NZ  LYS A 115       6.465  83.190 115.356  1.00  0.00           N
ATOM   1912  C   LYS A 115      12.315  81.290 111.816  1.00  0.00           C
ATOM   1913  O   LYS A 115      11.905  80.870 110.736  1.00  0.00           O
ATOM   1914  N   ARG A 116      13.075  82.390 111.946  1.00  0.00           N
ATOM   1916  CA  ARG A 116      13.415  83.430 110.976  1.00  0.00           C
ATOM   1918  CB  ARG A 116      12.835  83.330 109.526  1.00  0.00           C
ATOM   1921  CG  ARG A 116      11.315  83.570 109.376  1.00  0.00           C
ATOM   1924  CD  ARG A 116      10.675  82.850 108.176  1.00  0.00           C
ATOM   1927  NE  ARG A 116      11.255  83.440 106.916  1.00  0.00           N
ATOM   1929  CZ  ARG A 116      10.665  83.330 105.736  1.00  0.00           C
ATOM   1930  NH1 ARG A 116      11.055  84.080 104.726  1.00  0.00           N
ATOM   1933  NH2 ARG A 116       9.705  82.450 105.506  1.00  0.00           N
ATOM   1936  C   ARG A 116      12.985  84.690 111.696  1.00  0.00           C
ATOM   1937  O   ARG A 116      12.215  84.590 112.656  1.00  0.00           O
ATOM   1938  N   ASP A 117      13.565  85.840 111.296  1.00  0.00           N
ATOM   1940  CA  ASP A 117      13.465  87.170 111.896  1.00  0.00           C
ATOM   1942  CB  ASP A 117      12.605  87.390 113.186  1.00  0.00           C
ATOM   1945  CG  ASP A 117      11.115  87.450 112.946  1.00  0.00           C
ATOM   1946  OD1 ASP A 117      10.395  87.660 113.956  1.00  0.00           O
ATOM   1947  OD2 ASP A 117      10.655  87.280 111.776  1.00  0.00           O
ATOM   1948  C   ASP A 117      14.875  87.640 112.216  1.00  0.00           C
ATOM   1949  O   ASP A 117      15.625  86.990 112.946  1.00  0.00           O
ATOM   1950  N   LEU A 118      15.215  88.850 111.726  1.00  0.00           N
ATOM   1952  CA  LEU A 118      16.255  89.680 112.276  1.00  0.00           C
ATOM   1954  CB  LEU A 118      17.665  89.300 111.736  1.00  0.00           C
ATOM   1957  CG  LEU A 118      18.785  89.400 112.776  1.00  0.00           C
ATOM   1959  CD1 LEU A 118      20.165  89.260 112.106  1.00  0.00           C
ATOM   1963  CD2 LEU A 118      18.645  88.330 113.876  1.00  0.00           C
ATOM   1967  C   LEU A 118      15.925  91.120 111.916  1.00  0.00           C
ATOM   1968  O   LEU A 118      15.225  91.370 110.946  1.00  0.00           O
ATOM   1969  N   ILE A 119      16.445  92.120 112.656  1.00  0.00           N
ATOM   1971  CA  ILE A 119      16.735  93.420 112.076  1.00  0.00           C
ATOM   1973  CB  ILE A 119      16.155  94.610 112.856  1.00  0.00           C
ATOM   1975  CG2 ILE A 119      17.195  95.340 113.756  1.00  0.00           C
ATOM   1979  CG1 ILE A 119      15.475  95.620 111.906  1.00  0.00           C
ATOM   1982  CD  ILE A 119      14.725  96.720 112.656  1.00  0.00           C
ATOM   1986  C   ILE A 119      18.235  93.500 112.026  1.00  0.00           C
ATOM   1987  O   ILE A 119      18.935  92.820 112.766  1.00  0.00           O
ATOM   1988  N   VAL A 120      18.755  94.360 111.146  1.00  0.00           N
ATOM   1990  CA  VAL A 120      20.125  94.780 111.226  1.00  0.00           C
ATOM   1992  CB  VAL A 120      20.865  94.310 109.986  1.00  0.00           C
ATOM   1994  CG1 VAL A 120      22.295  94.860 109.906  1.00  0.00           C
ATOM   1998  CG2 VAL A 120      20.895  92.770 109.976  1.00  0.00           C
ATOM   2002  C   VAL A 120      20.125  96.290 111.356  1.00  0.00           C
ATOM   2003  O   VAL A 120      19.315  96.970 110.716  1.00  0.00           O
ATOM   2004  N   THR A 121      21.025  96.870 112.166  1.00  0.00           N
ATOM   2006  CA  THR A 121      21.535  98.210 111.906  1.00  0.00           C
ATOM   2008  CB  THR A 121      21.265  99.310 112.946  1.00  0.00           C
ATOM   2010  OG1 THR A 121      20.195  98.970 113.826  1.00  0.00           O
ATOM   2012  CG2 THR A 121      22.485  99.730 113.776  1.00  0.00           C
ATOM   2016  C   THR A 121      23.005  98.010 111.616  1.00  0.00           C
ATOM   2017  O   THR A 121      23.695  97.290 112.326  1.00  0.00           O
ATOM   2018  N   ILE A 122      23.485  98.580 110.516  1.00  0.00           N
ATOM   2020  CA  ILE A 122      24.895  98.660 110.196  1.00  0.00           C
ATOM   2022  CB  ILE A 122      25.355  97.710 109.076  1.00  0.00           C
ATOM   2024  CG2 ILE A 122      26.715  98.170 108.496  1.00  0.00           C
ATOM   2028  CG1 ILE A 122      25.485  96.280 109.626  1.00  0.00           C
ATOM   2031  CD  ILE A 122      25.645  95.190 108.556  1.00  0.00           C
ATOM   2035  C   ILE A 122      25.045 100.080 109.766  1.00  0.00           C
ATOM   2036  O   ILE A 122      24.485 100.470 108.756  1.00  0.00           O
ATOM   2037  N   GLY A 123      25.775 100.880 110.546  1.00  0.00           N
ATOM   2039  CA  GLY A 123      25.995 102.280 110.226  1.00  0.00           C
ATOM   2042  C   GLY A 123      25.095 103.210 111.006  1.00  0.00           C
ATOM   2043  O   GLY A 123      24.075 102.830 111.586  1.00  0.00           O
ATOM   2044  N   LYS A 124      25.455 104.490 111.136  1.00  0.00           N
ATOM   2046  CA  LYS A 124      26.655 105.120 110.596  1.00  0.00           C
ATOM   2048  CB  LYS A 124      26.385 106.160 109.476  1.00  0.00           C
ATOM   2051  CG  LYS A 124      25.055 106.920 109.516  1.00  0.00           C
ATOM   2054  CD  LYS A 124      25.085 108.280 110.226  1.00  0.00           C
ATOM   2057  CE  LYS A 124      25.465 108.300 111.706  1.00  0.00           C
ATOM   2060  NZ  LYS A 124      25.465 109.680 112.196  1.00  0.00           N
ATOM   2064  C   LYS A 124      27.615 105.520 111.696  1.00  0.00           C
ATOM   2065  O   LYS A 124      27.265 105.620 112.866  1.00  0.00           O
ATOM   2066  N   GLU A 125      28.905 105.600 111.316  1.00  0.00           N
ATOM   2068  CA  GLU A 125      30.055 105.210 112.116  1.00  0.00           C
ATOM   2070  CB  GLU A 125      30.055 105.390 113.666  1.00  0.00           C
ATOM   2073  CG  GLU A 125      29.905 106.840 114.246  1.00  0.00           C
ATOM   2076  CD  GLU A 125      30.215 108.000 113.316  1.00  0.00           C
ATOM   2077  OE1 GLU A 125      31.385 108.140 112.866  1.00  0.00           O
ATOM   2078  OE2 GLU A 125      29.295 108.830 113.056  1.00  0.00           O
ATOM   2079  C   GLU A 125      30.405 103.790 111.676  1.00  0.00           C
ATOM   2080  O   GLU A 125      30.385 103.500 110.486  1.00  0.00           O
ATOM   2081  N   VAL A 126      30.845 102.910 112.606  1.00  0.00           N
ATOM   2083  CA  VAL A 126      31.805 101.840 112.306  1.00  0.00           C
ATOM   2085  CB  VAL A 126      31.245 100.630 111.546  1.00  0.00           C
ATOM   2087  CG1 VAL A 126      32.315  99.530 111.376  1.00  0.00           C
ATOM   2091  CG2 VAL A 126      30.065 100.040 112.316  1.00  0.00           C
ATOM   2095  C   VAL A 126      33.065 102.430 111.686  1.00  0.00           C
ATOM   2096  O   VAL A 126      33.375 102.280 110.506  1.00  0.00           O
ATOM   2097  N   LYS A 127      33.825 103.210 112.476  1.00  0.00           N
ATOM   2099  CA  LYS A 127      35.055 103.800 111.996  1.00  0.00           C
ATOM   2101  CB  LYS A 127      35.495 104.990 112.886  1.00  0.00           C
ATOM   2104  CG  LYS A 127      34.465 106.130 112.926  1.00  0.00           C
ATOM   2107  CD  LYS A 127      34.925 107.370 113.716  1.00  0.00           C
ATOM   2110  CE  LYS A 127      34.905 107.220 115.246  1.00  0.00           C
ATOM   2113  NZ  LYS A 127      35.375 108.490 115.836  1.00  0.00           N
ATOM   2117  C   LYS A 127      36.155 102.760 111.916  1.00  0.00           C
ATOM   2118  O   LYS A 127      36.385 102.040 112.876  1.00  0.00           O
ATOM   2119  N   ALA A 128      36.885 102.670 110.786  1.00  0.00           N
ATOM   2121  CA  ALA A 128      38.205 102.100 110.816  1.00  0.00           C
ATOM   2123  CB  ALA A 128      38.515 101.320 109.516  1.00  0.00           C
ATOM   2127  C   ALA A 128      39.215 103.220 110.996  1.00  0.00           C
ATOM   2128  O   ALA A 128      38.915 104.390 110.786  1.00  0.00           O
ATOM   2129  N   LEU A 129      40.445 102.880 111.406  1.00  0.00           N
ATOM   2131  CA  LEU A 129      41.525 103.820 111.656  1.00  0.00           C
ATOM   2133  CB  LEU A 129      42.605 103.100 112.506  1.00  0.00           C
ATOM   2136  CG  LEU A 129      42.955 101.650 112.106  1.00  0.00           C
ATOM   2138  CD1 LEU A 129      43.935 101.090 113.136  1.00  0.00           C
ATOM   2142  CD2 LEU A 129      43.515 101.480 110.686  1.00  0.00           C
ATOM   2146  C   LEU A 129      42.155 104.480 110.426  1.00  0.00           C
ATOM   2147  O   LEU A 129      43.195 105.140 110.486  1.00  0.00           O
ATOM   2148  N   ASN A 130      41.445 104.410 109.276  1.00  0.00           N
ATOM   2150  CA  ASN A 130      41.635 105.260 108.116  1.00  0.00           C
ATOM   2152  CB  ASN A 130      41.335 104.420 106.816  1.00  0.00           C
ATOM   2155  CG  ASN A 130      41.715 105.070 105.476  1.00  0.00           C
ATOM   2156  OD1 ASN A 130      42.755 104.830 104.876  1.00  0.00           O
ATOM   2157  ND2 ASN A 130      40.775 105.860 104.906  1.00  0.00           N
ATOM   2160  C   ASN A 130      40.675 106.440 108.166  1.00  0.00           C
ATOM   2161  O   ASN A 130      40.755 107.350 107.356  1.00  0.00           O
ATOM   2162  N   ASN A 131      39.655 106.410 109.056  1.00  0.00           N
ATOM   2164  CA  ASN A 131      38.405 107.140 108.876  1.00  0.00           C
ATOM   2166  CB  ASN A 131      38.515 108.620 109.306  1.00  0.00           C
ATOM   2169  CG  ASN A 131      38.835 108.700 110.786  1.00  0.00           C
ATOM   2170  OD1 ASN A 131      39.895 109.180 111.166  1.00  0.00           O
ATOM   2171  ND2 ASN A 131      37.925 108.230 111.666  1.00  0.00           N
ATOM   2174  C   ASN A 131      37.815 107.010 107.476  1.00  0.00           C
ATOM   2175  O   ASN A 131      37.245 107.930 106.906  1.00  0.00           O
ATOM   2176  N   ALA A 132      37.885 105.790 106.916  1.00  0.00           N
ATOM   2178  CA  ALA A 132      36.875 105.310 106.016  1.00  0.00           C
ATOM   2180  CB  ALA A 132      37.415 104.210 105.096  1.00  0.00           C
ATOM   2184  C   ALA A 132      35.765 104.810 106.916  1.00  0.00           C
ATOM   2185  O   ALA A 132      35.995 103.960 107.776  1.00  0.00           O
ATOM   2186  N   THR A 133      34.575 105.400 106.776  1.00  0.00           N
ATOM   2188  CA  THR A 133      33.475 105.200 107.696  1.00  0.00           C
ATOM   2190  CB  THR A 133      32.875 106.520 108.186  1.00  0.00           C
ATOM   2192  OG1 THR A 133      33.885 107.370 108.696  1.00  0.00           O
ATOM   2194  CG2 THR A 133      31.895 106.320 109.336  1.00  0.00           C
ATOM   2198  C   THR A 133      32.455 104.430 106.896  1.00  0.00           C
ATOM   2199  O   THR A 133      32.485 104.470 105.666  1.00  0.00           O
ATOM   2200  N   PHE A 134      31.535 103.690 107.536  1.00  0.00           N
ATOM   2202  CA  PHE A 134      30.385 103.190 106.836  1.00  0.00           C
ATOM   2204  CB  PHE A 134      29.835 101.940 107.556  1.00  0.00           C
ATOM   2207  CG  PHE A 134      29.065 101.110 106.576  1.00  0.00           C
ATOM   2208  CD1 PHE A 134      29.755 100.260 105.696  1.00  0.00           C
ATOM   2210  CE1 PHE A 134      29.055  99.450 104.796  1.00  0.00           C
ATOM   2212  CZ  PHE A 134      27.665  99.500 104.756  1.00  0.00           C
ATOM   2214  CD2 PHE A 134      27.675 101.160 106.516  1.00  0.00           C
ATOM   2216  CE2 PHE A 134      26.965 100.370 105.606  1.00  0.00           C
ATOM   2218  C   PHE A 134      29.345 104.310 106.786  1.00  0.00           C
ATOM   2219  O   PHE A 134      28.755 104.720 107.786  1.00  0.00           O
ATOM   2220  N   SER A 135      29.175 104.890 105.576  1.00  0.00           N
ATOM   2222  CA  SER A 135      28.415 106.110 105.346  1.00  0.00           C
ATOM   2224  CB  SER A 135      29.085 107.400 105.916  1.00  0.00           C
ATOM   2227  OG  SER A 135      30.425 107.540 105.456  1.00  0.00           O
ATOM   2229  C   SER A 135      26.965 106.070 105.786  1.00  0.00           C
ATOM   2230  O   SER A 135      26.415 107.090 106.196  1.00  0.00           O
ATOM   2231  N   LYS A 136      26.275 104.930 105.626  1.00  0.00           N
ATOM   2233  CA  LYS A 136      24.835 104.960 105.526  1.00  0.00           C
ATOM   2235  CB  LYS A 136      24.425 105.450 104.116  1.00  0.00           C
ATOM   2238  CG  LYS A 136      23.515 106.690 104.146  1.00  0.00           C
ATOM   2241  CD  LYS A 136      23.235 107.170 102.716  1.00  0.00           C
ATOM   2244  CE  LYS A 136      22.315 108.390 102.626  1.00  0.00           C
ATOM   2247  NZ  LYS A 136      21.965 108.610 101.216  1.00  0.00           N
ATOM   2251  C   LYS A 136      24.225 103.600 105.856  1.00  0.00           C
ATOM   2252  O   LYS A 136      24.835 102.790 106.546  1.00  0.00           O
ATOM   2253  N   ASP A 137      22.985 103.430 105.366  1.00  0.00           N
ATOM   2255  CA  ASP A 137      22.035 102.350 105.506  1.00  0.00           C
ATOM   2257  CB  ASP A 137      20.735 102.940 106.166  1.00  0.00           C
ATOM   2260  CG  ASP A 137      20.815 103.300 107.646  1.00  0.00           C
ATOM   2261  OD1 ASP A 137      19.815 103.890 108.146  1.00  0.00           O
ATOM   2262  OD2 ASP A 137      21.775 102.900 108.326  1.00  0.00           O
ATOM   2263  C   ASP A 137      22.475 100.950 105.986  1.00  0.00           C
ATOM   2264  O   ASP A 137      23.455 100.370 105.516  1.00  0.00           O
ATOM   2265  N   TYR A 138      21.665 100.310 106.836  1.00  0.00           N
ATOM   2267  CA  TYR A 138      21.665  98.870 107.066  1.00  0.00           C
ATOM   2269  CB  TYR A 138      20.705  98.440 108.206  1.00  0.00           C
ATOM   2272  CG  TYR A 138      19.235  98.670 107.976  1.00  0.00           C
ATOM   2273  CD1 TYR A 138      18.685  99.970 107.986  1.00  0.00           C
ATOM   2275  CE1 TYR A 138      17.305 100.160 107.916  1.00  0.00           C
ATOM   2277  CZ  TYR A 138      16.455  99.070 107.876  1.00  0.00           C
ATOM   2278  OH  TYR A 138      15.075  99.300 107.896  1.00  0.00           O
ATOM   2280  CD2 TYR A 138      18.355  97.570 107.906  1.00  0.00           C
ATOM   2282  CE2 TYR A 138      16.965  97.770 107.886  1.00  0.00           C
ATOM   2284  C   TYR A 138      21.425  97.960 105.866  1.00  0.00           C
ATOM   2285  O   TYR A 138      20.805  98.310 104.866  1.00  0.00           O
ATOM   2286  N   GLU A 139      21.865  96.690 105.996  1.00  0.00           N
ATOM   2288  CA  GLU A 139      21.345  95.620 105.186  1.00  0.00           C
ATOM   2290  CB  GLU A 139      22.455  94.780 104.546  1.00  0.00           C
ATOM   2293  CG  GLU A 139      21.985  93.800 103.456  1.00  0.00           C
ATOM   2296  CD  GLU A 139      21.285  94.540 102.316  1.00  0.00           C
ATOM   2297  OE1 GLU A 139      20.055  94.770 102.436  1.00  0.00           O
ATOM   2298  OE2 GLU A 139      21.985  94.890 101.326  1.00  0.00           O
ATOM   2299  C   GLU A 139      20.475  94.710 106.016  1.00  0.00           C
ATOM   2300  O   GLU A 139      20.925  94.040 106.936  1.00  0.00           O
ATOM   2301  N   LYS A 140      19.175  94.680 105.696  1.00  0.00           N
ATOM   2303  CA  LYS A 140      18.135  93.860 106.256  1.00  0.00           C
ATOM   2305  CB  LYS A 140      16.765  94.260 105.636  1.00  0.00           C
ATOM   2308  CG  LYS A 140      16.875  94.510 104.126  1.00  0.00           C
ATOM   2311  CD  LYS A 140      15.525  94.740 103.406  1.00  0.00           C
ATOM   2314  CE  LYS A 140      15.735  94.900 101.886  1.00  0.00           C
ATOM   2317  NZ  LYS A 140      14.485  95.200 101.186  1.00  0.00           N
ATOM   2321  C   LYS A 140      18.345  92.360 106.166  1.00  0.00           C
ATOM   2322  O   LYS A 140      19.025  91.870 105.276  1.00  0.00           O
ATOM   2323  N   THR A 141      17.715  91.600 107.086  1.00  0.00           N
ATOM   2325  CA  THR A 141      17.395  90.180 106.986  1.00  0.00           C
ATOM   2327  CB  THR A 141      17.205  89.590 105.576  1.00  0.00           C
ATOM   2329  OG1 THR A 141      16.165  88.630 105.566  1.00  0.00           O
ATOM   2331  CG2 THR A 141      18.435  88.900 104.966  1.00  0.00           C
ATOM   2335  C   THR A 141      18.245  89.270 107.836  1.00  0.00           C
ATOM   2336  O   THR A 141      19.435  89.480 108.076  1.00  0.00           O
ATOM   2337  N   ILE A 142      17.625  88.170 108.296  1.00  0.00           N
ATOM   2339  CA  ILE A 142      18.265  86.880 108.206  1.00  0.00           C
ATOM   2341  CB  ILE A 142      19.305  86.610 109.306  1.00  0.00           C
ATOM   2343  CG2 ILE A 142      18.725  85.870 110.526  1.00  0.00           C
ATOM   2347  CG1 ILE A 142      20.525  85.870 108.696  1.00  0.00           C
ATOM   2350  CD  ILE A 142      21.695  85.740 109.676  1.00  0.00           C
ATOM   2354  C   ILE A 142      17.155  85.860 108.136  1.00  0.00           C
ATOM   2355  O   ILE A 142      16.085  86.030 108.746  1.00  0.00           O
ATOM   2356  N   THR A 143      17.345  84.760 107.386  1.00  0.00           N
ATOM   2358  CA  THR A 143      16.465  83.600 107.456  1.00  0.00           C
ATOM   2360  CB  THR A 143      15.925  83.070 106.136  1.00  0.00           C
ATOM   2362  OG1 THR A 143      15.125  84.070 105.536  1.00  0.00           O
ATOM   2364  CG2 THR A 143      14.945  81.910 106.346  1.00  0.00           C
ATOM   2368  C   THR A 143      17.185  82.510 108.206  1.00  0.00           C
ATOM   2369  O   THR A 143      17.545  81.450 107.696  1.00  0.00           O
ATOM   2370  N   THR A 144      17.375  82.740 109.516  1.00  0.00           N
ATOM   2372  CA  THR A 144      17.795  81.690 110.426  1.00  0.00           C
ATOM   2374  CB  THR A 144      18.155  82.130 111.836  1.00  0.00           C
ATOM   2376  OG1 THR A 144      17.515  83.360 112.166  1.00  0.00           O
ATOM   2378  CG2 THR A 144      19.675  82.360 111.876  1.00  0.00           C
ATOM   2382  C   THR A 144      16.775  80.600 110.506  1.00  0.00           C
ATOM   2383  O   THR A 144      15.655  80.770 110.966  1.00  0.00           O
ATOM   2384  N   ARG A 145      17.185  79.420 110.036  1.00  0.00           N
ATOM   2386  CA  ARG A 145      16.285  78.320 109.936  1.00  0.00           C
ATOM   2388  CB  ARG A 145      15.465  78.380 108.626  1.00  0.00           C
ATOM   2391  CG  ARG A 145      14.055  77.800 108.816  1.00  0.00           C
ATOM   2394  CD  ARG A 145      13.355  77.470 107.506  1.00  0.00           C
ATOM   2397  NE  ARG A 145      13.245  78.730 106.726  1.00  0.00           N
ATOM   2399  CZ  ARG A 145      12.995  78.810 105.426  1.00  0.00           C
ATOM   2400  NH1 ARG A 145      12.735  79.990 104.896  1.00  0.00           N
ATOM   2403  NH2 ARG A 145      12.895  77.760 104.646  1.00  0.00           N
ATOM   2406  C   ARG A 145      17.215  77.150 110.016  1.00  0.00           C
ATOM   2407  O   ARG A 145      17.325  76.310 109.116  1.00  0.00           O
ATOM   2408  N   ASP A 146      17.925  77.090 111.156  1.00  0.00           N
ATOM   2410  CA  ASP A 146      18.725  76.000 111.626  1.00  0.00           C
ATOM   2412  CB  ASP A 146      19.565  76.410 112.886  1.00  0.00           C
ATOM   2415  CG  ASP A 146      18.895  77.370 113.866  1.00  0.00           C
ATOM   2416  OD1 ASP A 146      19.075  77.150 115.096  1.00  0.00           O
ATOM   2417  OD2 ASP A 146      18.345  78.410 113.426  1.00  0.00           O
ATOM   2418  C   ASP A 146      17.855  74.790 111.876  1.00  0.00           C
ATOM   2419  O   ASP A 146      17.465  74.460 112.986  1.00  0.00           O
ATOM   2420  N   ILE A 147      17.525  74.070 110.806  1.00  0.00           N
ATOM   2422  CA  ILE A 147      16.845  72.800 110.866  1.00  0.00           C
ATOM   2424  CB  ILE A 147      15.415  72.760 110.276  1.00  0.00           C
ATOM   2426  CG2 ILE A 147      14.855  74.200 110.106  1.00  0.00           C
ATOM   2430  CG1 ILE A 147      15.255  71.920 108.986  1.00  0.00           C
ATOM   2433  CD  ILE A 147      13.805  71.730 108.546  1.00  0.00           C
ATOM   2437  C   ILE A 147      17.855  71.910 110.196  1.00  0.00           C
ATOM   2438  O   ILE A 147      18.235  72.130 109.046  1.00  0.00           O
ATOM   2439  N   GLN A 148      18.385  70.950 110.956  1.00  0.00           N
ATOM   2441  CA  GLN A 148      19.755  70.500 110.936  1.00  0.00           C
ATOM   2443  CB  GLN A 148      20.855  71.600 110.766  1.00  0.00           C
ATOM   2446  CG  GLN A 148      21.265  71.950 109.316  1.00  0.00           C
ATOM   2449  CD  GLN A 148      21.235  70.760 108.346  1.00  0.00           C
ATOM   2450  OE1 GLN A 148      22.205  70.000 108.226  1.00  0.00           O
ATOM   2451  NE2 GLN A 148      20.115  70.580 107.626  1.00  0.00           N
ATOM   2454  C   GLN A 148      19.945  69.820 112.256  1.00  0.00           C
ATOM   2455  O   GLN A 148      19.205  70.150 113.186  1.00  0.00           O
ATOM   2456  N   PRO A 149      20.825  68.860 112.436  1.00  0.00           N
ATOM   2457  CD  PRO A 149      21.775  68.370 111.426  1.00  0.00           C
ATOM   2460  CA  PRO A 149      20.815  68.040 113.636  1.00  0.00           C
ATOM   2462  CB  PRO A 149      21.345  66.700 113.096  1.00  0.00           C
ATOM   2465  CG  PRO A 149      22.385  67.110 112.046  1.00  0.00           C
ATOM   2468  C   PRO A 149      21.715  68.640 114.696  1.00  0.00           C
ATOM   2469  O   PRO A 149      22.605  67.960 115.186  1.00  0.00           O
ATOM   2470  N   SER A 150      21.435  69.880 115.146  1.00  0.00           N
ATOM   2472  CA  SER A 150      22.125  70.580 116.226  1.00  0.00           C
ATOM   2474  CB  SER A 150      21.415  71.920 116.506  1.00  0.00           C
ATOM   2477  OG  SER A 150      22.185  72.820 117.296  1.00  0.00           O
ATOM   2479  C   SER A 150      22.165  69.800 117.526  1.00  0.00           C
ATOM   2480  O   SER A 150      21.145  69.590 118.166  1.00  0.00           O
ATOM   2481  N   VAL A 151      23.355  69.300 117.906  1.00  0.00           N
ATOM   2483  CA  VAL A 151      23.525  67.910 118.296  1.00  0.00           C
ATOM   2485  CB  VAL A 151      24.955  67.480 118.016  1.00  0.00           C
ATOM   2487  CG1 VAL A 151      25.105  65.960 118.216  1.00  0.00           C
ATOM   2491  CG2 VAL A 151      25.325  67.800 116.556  1.00  0.00           C
ATOM   2495  C   VAL A 151      23.045  67.550 119.706  1.00  0.00           C
ATOM   2496  O   VAL A 151      21.875  67.220 119.876  1.00  0.00           O
ATOM   2497  N   GLY A 152      23.925  67.560 120.736  1.00  0.00           N
ATOM   2499  CA  GLY A 152      23.705  66.900 122.016  1.00  0.00           C
ATOM   2502  C   GLY A 152      23.835  65.390 121.926  1.00  0.00           C
ATOM   2503  O   GLY A 152      23.575  64.790 120.896  1.00  0.00           O
ATOM   2504  N   PHE A 153      24.195  64.670 122.996  1.00  0.00           N
ATOM   2506  CA  PHE A 153      24.085  65.120 124.366  1.00  0.00           C
ATOM   2508  CB  PHE A 153      23.505  64.060 125.326  1.00  0.00           C
ATOM   2511  CG  PHE A 153      22.245  63.380 124.826  1.00  0.00           C
ATOM   2512  CD1 PHE A 153      21.415  63.890 123.796  1.00  0.00           C
ATOM   2514  CE1 PHE A 153      20.465  63.070 123.186  1.00  0.00           C
ATOM   2516  CZ  PHE A 153      20.235  61.780 123.676  1.00  0.00           C
ATOM   2518  CD2 PHE A 153      21.945  62.120 125.346  1.00  0.00           C
ATOM   2520  CE2 PHE A 153      20.945  61.320 124.796  1.00  0.00           C
ATOM   2522  C   PHE A 153      25.385  65.690 124.886  1.00  0.00           C
ATOM   2523  O   PHE A 153      26.415  65.830 124.226  1.00  0.00           O
ATOM   2524  N   ALA A 154      25.315  66.230 126.096  1.00  0.00           N
ATOM   2526  CA  ALA A 154      25.575  67.630 126.246  1.00  0.00           C
ATOM   2528  CB  ALA A 154      24.315  68.230 126.856  1.00  0.00           C
ATOM   2532  C   ALA A 154      26.885  67.940 126.976  1.00  0.00           C
ATOM   2533  O   ALA A 154      27.015  68.940 127.666  1.00  0.00           O
ATOM   2534  N   SER A 155      27.895  67.080 126.816  1.00  0.00           N
ATOM   2536  CA  SER A 155      29.305  67.220 127.216  1.00  0.00           C
ATOM   2538  CB  SER A 155      29.725  68.210 128.356  1.00  0.00           C
ATOM   2541  OG  SER A 155      29.865  69.530 127.846  1.00  0.00           O
ATOM   2543  C   SER A 155      29.745  65.890 127.686  1.00  0.00           C
ATOM   2544  O   SER A 155      28.965  65.180 128.306  1.00  0.00           O
ATOM   2545  N   ARG A 156      30.995  65.430 127.456  1.00  0.00           N
ATOM   2547  CA  ARG A 156      31.425  64.230 128.166  1.00  0.00           C
ATOM   2549  CB  ARG A 156      32.675  63.490 127.616  1.00  0.00           C
ATOM   2552  CG  ARG A 156      33.965  64.310 127.436  1.00  0.00           C
ATOM   2555  CD  ARG A 156      35.155  63.460 126.916  1.00  0.00           C
ATOM   2558  NE  ARG A 156      35.165  63.470 125.416  1.00  0.00           N
ATOM   2560  CZ  ARG A 156      36.085  62.860 124.676  1.00  0.00           C
ATOM   2561  NH1 ARG A 156      36.185  63.170 123.396  1.00  0.00           N
ATOM   2564  NH2 ARG A 156      36.905  61.970 125.196  1.00  0.00           N
ATOM   2567  C   ARG A 156      31.525  64.480 129.666  1.00  0.00           C
ATOM   2568  O   ARG A 156      32.425  65.160 130.146  1.00  0.00           O
ATOM   2569  N   GLY A 157      30.555  63.950 130.436  1.00  0.00           N
ATOM   2571  CA  GLY A 157      30.605  63.920 131.886  1.00  0.00           C
ATOM   2574  C   GLY A 157      31.455  62.770 132.286  1.00  0.00           C
ATOM   2575  O   GLY A 157      31.645  61.850 131.496  1.00  0.00           O
ATOM   2576  N   SER A 158      31.965  62.790 133.516  1.00  0.00           N
ATOM   2578  CA  SER A 158      32.765  61.730 134.106  1.00  0.00           C
ATOM   2580  CB  SER A 158      34.295  61.990 134.026  1.00  0.00           C
ATOM   2583  OG  SER A 158      34.735  62.160 132.676  1.00  0.00           O
ATOM   2585  C   SER A 158      32.335  61.750 135.546  1.00  0.00           C
ATOM   2586  O   SER A 158      31.645  62.700 135.916  1.00  0.00           O
ATOM   2587  N   LEU A 159      32.705  60.730 136.366  1.00  0.00           N
ATOM   2589  CA  LEU A 159      32.655  60.730 137.826  1.00  0.00           C
ATOM   2591  CB  LEU A 159      34.075  60.780 138.456  1.00  0.00           C
ATOM   2594  CG  LEU A 159      35.125  61.710 137.786  1.00  0.00           C
ATOM   2596  CD1 LEU A 159      36.555  61.250 138.116  1.00  0.00           C
ATOM   2600  CD2 LEU A 159      34.945  63.200 138.126  1.00  0.00           C
ATOM   2604  C   LEU A 159      31.655  61.680 138.506  1.00  0.00           C
ATOM   2605  O   LEU A 159      31.885  62.870 138.716  1.00  0.00           O
ATOM   2606  N   LEU A 160      30.415  61.210 138.776  1.00  0.00           N
ATOM   2608  CA  LEU A 160      30.165  60.490 140.006  1.00  0.00           C
ATOM   2610  CB  LEU A 160      30.845  61.170 141.226  1.00  0.00           C
ATOM   2613  CG  LEU A 160      30.495  62.630 141.676  1.00  0.00           C
ATOM   2615  CD1 LEU A 160      29.955  62.590 143.106  1.00  0.00           C
ATOM   2619  CD2 LEU A 160      29.575  63.540 140.856  1.00  0.00           C
ATOM   2623  C   LEU A 160      28.665  60.420 140.266  1.00  0.00           C
ATOM   2624  O   LEU A 160      27.935  61.250 139.716  1.00  0.00           O
ATOM   2625  N   PRO A 161      28.095  59.490 141.026  1.00  0.00           N
ATOM   2626  CD  PRO A 161      27.305  59.920 142.186  1.00  0.00           C
ATOM   2629  CA  PRO A 161      28.625  58.160 141.276  1.00  0.00           C
ATOM   2631  CB  PRO A 161      29.015  58.250 142.756  1.00  0.00           C
ATOM   2634  CG  PRO A 161      28.035  59.280 143.386  1.00  0.00           C
ATOM   2637  C   PRO A 161      27.455  57.200 141.006  1.00  0.00           C
ATOM   2638  O   PRO A 161      26.805  57.360 139.976  1.00  0.00           O
ATOM   2639  N   GLY A 162      27.125  56.260 141.916  1.00  0.00           N
ATOM   2641  CA  GLY A 162      25.785  55.700 141.986  1.00  0.00           C
ATOM   2644  C   GLY A 162      24.875  56.520 142.876  1.00  0.00           C
ATOM   2645  O   GLY A 162      25.275  57.510 143.486  1.00  0.00           O
ATOM   2646  N   LYS A 163      23.595  56.140 143.026  1.00  0.00           N
ATOM   2648  CA  LYS A 163      22.995  55.020 142.346  1.00  0.00           C
ATOM   2650  CB  LYS A 163      23.305  53.680 143.056  1.00  0.00           C
ATOM   2653  CG  LYS A 163      23.095  53.750 144.556  1.00  0.00           C
ATOM   2656  CD  LYS A 163      23.395  52.450 145.286  1.00  0.00           C
ATOM   2659  CE  LYS A 163      22.885  52.580 146.716  1.00  0.00           C
ATOM   2662  NZ  LYS A 163      23.035  51.340 147.466  1.00  0.00           N
ATOM   2666  C   LYS A 163      21.495  55.190 142.206  1.00  0.00           C
ATOM   2667  O   LYS A 163      20.795  55.630 143.106  1.00  0.00           O
ATOM   2668  N   VAL A 164      20.885  54.790 141.086  1.00  0.00           N
ATOM   2670  CA  VAL A 164      21.355  55.010 139.716  1.00  0.00           C
ATOM   2672  CB  VAL A 164      20.345  54.440 138.716  1.00  0.00           C
ATOM   2674  CG1 VAL A 164      20.735  54.720 137.256  1.00  0.00           C
ATOM   2678  CG2 VAL A 164      20.245  52.930 138.936  1.00  0.00           C
ATOM   2682  C   VAL A 164      21.535  56.490 139.466  1.00  0.00           C
ATOM   2683  O   VAL A 164      20.795  57.300 140.006  1.00  0.00           O
ATOM   2684  N   VAL A 165      22.515  56.880 138.626  1.00  0.00           N
ATOM   2686  CA  VAL A 165      22.535  58.230 138.086  1.00  0.00           C
ATOM   2688  CB  VAL A 165      23.895  58.900 138.286  1.00  0.00           C
ATOM   2690  CG1 VAL A 165      23.915  60.330 137.716  1.00  0.00           C
ATOM   2694  CG2 VAL A 165      24.195  58.930 139.796  1.00  0.00           C
ATOM   2698  C   VAL A 165      22.195  58.110 136.616  1.00  0.00           C
ATOM   2699  O   VAL A 165      22.835  57.340 135.906  1.00  0.00           O
ATOM   2700  N   GLU A 166      21.215  58.830 136.036  1.00  0.00           N
ATOM   2702  CA  GLU A 166      20.005  59.420 136.586  1.00  0.00           C
ATOM   2704  CB  GLU A 166      20.175  60.670 137.506  1.00  0.00           C
ATOM   2707  CG  GLU A 166      18.815  61.260 137.976  1.00  0.00           C
ATOM   2710  CD  GLU A 166      18.055  60.230 138.796  1.00  0.00           C
ATOM   2711  OE1 GLU A 166      16.875  59.940 138.486  1.00  0.00           O
ATOM   2712  OE2 GLU A 166      18.635  59.740 139.796  1.00  0.00           O
ATOM   2713  C   GLU A 166      19.225  59.950 135.406  1.00  0.00           C
ATOM   2714  O   GLU A 166      18.025  59.710 135.216  1.00  0.00           O
ATOM   2715  N   GLY A 167      19.905  60.710 134.546  1.00  0.00           N
ATOM   2717  CA  GLY A 167      19.235  61.390 133.456  1.00  0.00           C
ATOM   2720  C   GLY A 167      20.265  62.100 132.656  1.00  0.00           C
ATOM   2721  O   GLY A 167      21.275  62.590 133.176  1.00  0.00           O
ATOM   2722  N   LEU A 168      20.045  62.200 131.346  1.00  0.00           N
ATOM   2724  CA  LEU A 168      20.955  62.840 130.416  1.00  0.00           C
ATOM   2726  CB  LEU A 168      21.145  62.010 129.116  1.00  0.00           C
ATOM   2729  CG  LEU A 168      22.175  60.840 129.176  1.00  0.00           C
ATOM   2731  CD1 LEU A 168      21.845  59.730 128.166  1.00  0.00           C
ATOM   2735  CD2 LEU A 168      22.335  60.150 130.536  1.00  0.00           C
ATOM   2739  C   LEU A 168      20.375  64.230 130.196  1.00  0.00           C
ATOM   2740  O   LEU A 168      19.165  64.380 130.056  1.00  0.00           O
ATOM   2741  N   PRO A 169      21.125  65.320 130.246  1.00  0.00           N
ATOM   2742  CD  PRO A 169      22.505  65.400 130.716  1.00  0.00           C
ATOM   2745  CA  PRO A 169      20.735  66.570 129.616  1.00  0.00           C
ATOM   2747  CB  PRO A 169      21.735  67.610 130.136  1.00  0.00           C
ATOM   2750  CG  PRO A 169      22.585  66.850 131.176  1.00  0.00           C
ATOM   2753  C   PRO A 169      20.755  66.450 128.106  1.00  0.00           C
ATOM   2754  O   PRO A 169      21.405  65.560 127.576  1.00  0.00           O
ATOM   2755  N   VAL A 170      20.045  67.330 127.406  1.00  0.00           N
ATOM   2757  CA  VAL A 170      19.865  67.280 125.976  1.00  0.00           C
ATOM   2759  CB  VAL A 170      18.455  66.820 125.636  1.00  0.00           C
ATOM   2761  CG1 VAL A 170      17.925  67.260 124.246  1.00  0.00           C
ATOM   2765  CG2 VAL A 170      18.485  65.300 125.756  1.00  0.00           C
ATOM   2769  C   VAL A 170      20.215  68.630 125.446  1.00  0.00           C
ATOM   2770  O   VAL A 170      20.195  69.640 126.156  1.00  0.00           O
ATOM   2771  N   MET A 171      20.585  68.680 124.166  1.00  0.00           N
ATOM   2773  CA  MET A 171      20.655  69.910 123.416  1.00  0.00           C
ATOM   2775  CB  MET A 171      22.135  70.230 123.156  1.00  0.00           C
ATOM   2778  CG  MET A 171      22.435  71.470 122.306  1.00  0.00           C
ATOM   2781  SD  MET A 171      24.225  71.780 122.256  1.00  0.00           S
ATOM   2782  CE  MET A 171      24.105  73.020 120.946  1.00  0.00           C
ATOM   2786  C   MET A 171      19.835  69.680 122.166  1.00  0.00           C
ATOM   2787  O   MET A 171      19.995  68.680 121.466  1.00  0.00           O
ATOM   2788  N   ALA A 172      18.855  70.560 121.896  1.00  0.00           N
ATOM   2790  CA  ALA A 172      18.055  70.500 120.676  1.00  0.00           C
ATOM   2792  CB  ALA A 172      16.755  71.270 120.866  1.00  0.00           C
ATOM   2796  C   ALA A 172      18.755  71.100 119.476  1.00  0.00           C
ATOM   2797  O   ALA A 172      19.605  71.980 119.626  1.00  0.00           O
ATOM   2798  N   LEU A 173      18.495  70.630 118.236  1.00  0.00           N
ATOM   2800  CA  LEU A 173      17.255  70.380 117.506  1.00  0.00           C
ATOM   2802  CB  LEU A 173      16.605  71.700 117.026  1.00  0.00           C
ATOM   2805  CG  LEU A 173      17.545  72.780 116.436  1.00  0.00           C
ATOM   2807  CD1 LEU A 173      16.735  74.050 116.186  1.00  0.00           C
ATOM   2811  CD2 LEU A 173      18.235  72.410 115.126  1.00  0.00           C
ATOM   2815  C   LEU A 173      17.635  69.500 116.306  1.00  0.00           C
ATOM   2816  O   LEU A 173      18.815  69.310 116.056  1.00  0.00           O
ATOM   2817  N   ASN A 174      16.745  68.890 115.496  1.00  0.00           N
ATOM   2819  CA  ASN A 174      15.295  68.930 115.476  1.00  0.00           C
ATOM   2821  CB  ASN A 174      14.785  68.890 113.996  1.00  0.00           C
ATOM   2824  CG  ASN A 174      15.225  70.140 113.246  1.00  0.00           C
ATOM   2825  OD1 ASN A 174      15.945  70.080 112.246  1.00  0.00           O
ATOM   2826  ND2 ASN A 174      14.805  71.320 113.756  1.00  0.00           N
ATOM   2829  C   ASN A 174      14.735  67.750 116.226  1.00  0.00           C
ATOM   2830  O   ASN A 174      13.525  67.570 116.276  1.00  0.00           O
ATOM   2831  N   VAL A 175      15.625  66.960 116.856  1.00  0.00           N
ATOM   2833  CA  VAL A 175      15.325  65.830 117.706  1.00  0.00           C
ATOM   2835  CB  VAL A 175      14.445  66.160 118.906  1.00  0.00           C
ATOM   2837  CG1 VAL A 175      13.065  65.480 118.856  1.00  0.00           C
ATOM   2841  CG2 VAL A 175      15.195  65.790 120.196  1.00  0.00           C
ATOM   2845  C   VAL A 175      14.905  64.590 116.936  1.00  0.00           C
ATOM   2846  O   VAL A 175      14.365  64.660 115.826  1.00  0.00           O
ATOM   2847  N   ASN A 176      15.205  63.410 117.516  1.00  0.00           N
ATOM   2849  CA  ASN A 176      15.315  62.110 116.876  1.00  0.00           C
ATOM   2851  CB  ASN A 176      14.415  61.760 115.646  1.00  0.00           C
ATOM   2854  CG  ASN A 176      12.915  61.880 115.916  1.00  0.00           C
ATOM   2855  OD1 ASN A 176      12.125  62.170 115.006  1.00  0.00           O
ATOM   2856  ND2 ASN A 176      12.485  61.720 117.186  1.00  0.00           N
ATOM   2859  C   ASN A 176      16.765  61.860 116.576  1.00  0.00           C
ATOM   2860  O   ASN A 176      17.125  61.220 115.586  1.00  0.00           O
ATOM   2861  N   ASN A 177      17.665  62.340 117.466  1.00  0.00           N
ATOM   2863  CA  ASN A 177      19.025  61.860 117.566  1.00  0.00           C
ATOM   2865  CB  ASN A 177      19.915  62.720 118.496  1.00  0.00           C
ATOM   2868  CG  ASN A 177      20.485  63.970 117.826  1.00  0.00           C
ATOM   2869  OD1 ASN A 177      21.325  64.630 118.426  1.00  0.00           O
ATOM   2870  ND2 ASN A 177      20.025  64.330 116.616  1.00  0.00           N
ATOM   2873  C   ASN A 177      19.045  60.440 118.056  1.00  0.00           C
ATOM   2874  O   ASN A 177      18.285  60.040 118.936  1.00  0.00           O
ATOM   2875  N   VAL A 178      19.925  59.650 117.446  1.00  0.00           N
ATOM   2877  CA  VAL A 178      19.865  58.210 117.416  1.00  0.00           C
ATOM   2879  CB  VAL A 178      19.045  57.720 116.206  1.00  0.00           C
ATOM   2881  CG1 VAL A 178      19.325  56.260 115.816  1.00  0.00           C
ATOM   2885  CG2 VAL A 178      17.545  57.830 116.546  1.00  0.00           C
ATOM   2889  C   VAL A 178      21.295  57.720 117.416  1.00  0.00           C
ATOM   2890  O   VAL A 178      22.195  58.420 116.996  1.00  0.00           O
ATOM   2891  N   ASP A 179      21.485  56.520 117.986  1.00  0.00           N
ATOM   2893  CA  ASP A 179      22.725  55.790 118.076  1.00  0.00           C
ATOM   2895  CB  ASP A 179      23.515  55.570 116.736  1.00  0.00           C
ATOM   2898  CG  ASP A 179      22.775  54.570 115.846  1.00  0.00           C
ATOM   2899  OD1 ASP A 179      23.355  54.100 114.826  1.00  0.00           O
ATOM   2900  OD2 ASP A 179      21.605  54.220 116.186  1.00  0.00           O
ATOM   2901  C   ASP A 179      23.505  56.140 119.326  1.00  0.00           C
ATOM   2902  O   ASP A 179      24.715  56.340 119.356  1.00  0.00           O
ATOM   2903  N   VAL A 180      22.795  56.070 120.466  1.00  0.00           N
ATOM   2905  CA  VAL A 180      23.435  55.840 121.756  1.00  0.00           C
ATOM   2907  CB  VAL A 180      22.575  56.230 122.956  1.00  0.00           C
ATOM   2909  CG1 VAL A 180      23.375  56.040 124.256  1.00  0.00           C
ATOM   2913  CG2 VAL A 180      22.165  57.700 122.786  1.00  0.00           C
ATOM   2917  C   VAL A 180      23.815  54.380 121.896  1.00  0.00           C
ATOM   2918  O   VAL A 180      23.095  53.560 122.466  1.00  0.00           O
ATOM   2919  N   ASN A 181      25.005  53.990 121.406  1.00  0.00           N
ATOM   2921  CA  ASN A 181      25.555  52.710 121.786  1.00  0.00           C
ATOM   2923  CB  ASN A 181      26.535  52.140 120.716  1.00  0.00           C
ATOM   2926  CG  ASN A 181      26.775  50.640 120.836  1.00  0.00           C
ATOM   2927  OD1 ASN A 181      27.815  50.100 120.446  1.00  0.00           O
ATOM   2928  ND2 ASN A 181      25.835  49.890 121.446  1.00  0.00           N
ATOM   2931  C   ASN A 181      26.205  52.800 123.156  1.00  0.00           C
ATOM   2932  O   ASN A 181      27.295  53.330 123.326  1.00  0.00           O
ATOM   2933  N   PHE A 182      25.525  52.240 124.166  1.00  0.00           N
ATOM   2935  CA  PHE A 182      26.145  51.870 125.426  1.00  0.00           C
ATOM   2937  CB  PHE A 182      25.075  51.350 126.436  1.00  0.00           C
ATOM   2940  CG  PHE A 182      24.255  52.420 127.136  1.00  0.00           C
ATOM   2941  CD1 PHE A 182      24.655  53.770 127.256  1.00  0.00           C
ATOM   2943  CE1 PHE A 182      23.905  54.680 128.006  1.00  0.00           C
ATOM   2945  CZ  PHE A 182      22.725  54.260 128.636  1.00  0.00           C
ATOM   2947  CD2 PHE A 182      23.065  52.020 127.776  1.00  0.00           C
ATOM   2949  CE2 PHE A 182      22.305  52.940 128.526  1.00  0.00           C
ATOM   2951  C   PHE A 182      27.285  50.860 125.266  1.00  0.00           C
ATOM   2952  O   PHE A 182      27.285  50.010 124.386  1.00  0.00           O
ATOM   2953  N   PHE A 183      28.275  50.980 126.156  1.00  0.00           N
ATOM   2955  CA  PHE A 183      29.565  50.320 126.136  1.00  0.00           C
ATOM   2957  CB  PHE A 183      30.655  51.300 125.636  1.00  0.00           C
ATOM   2960  CG  PHE A 183      30.895  51.440 124.156  1.00  0.00           C
ATOM   2961  CD1 PHE A 183      30.275  50.680 123.156  1.00  0.00           C
ATOM   2963  CE1 PHE A 183      30.595  50.880 121.806  1.00  0.00           C
ATOM   2965  CZ  PHE A 183      31.545  51.830 121.436  1.00  0.00           C
ATOM   2967  CD2 PHE A 183      31.855  52.390 123.766  1.00  0.00           C
ATOM   2969  CE2 PHE A 183      32.175  52.600 122.426  1.00  0.00           C
ATOM   2971  C   PHE A 183      29.885  49.970 127.586  1.00  0.00           C
ATOM   2972  O   PHE A 183      29.315  50.570 128.486  1.00  0.00           O
ATOM   2973  N   ARG A 184      30.785  49.010 127.856  1.00  0.00           N
ATOM   2975  CA  ARG A 184      31.035  48.500 129.196  1.00  0.00           C
ATOM   2977  CB  ARG A 184      30.145  47.250 129.436  1.00  0.00           C
ATOM   2980  CG  ARG A 184      29.615  47.080 130.866  1.00  0.00           C
ATOM   2983  CD  ARG A 184      28.795  45.780 131.026  1.00  0.00           C
ATOM   2986  NE  ARG A 184      28.155  45.810 132.376  1.00  0.00           N
ATOM   2988  CZ  ARG A 184      27.185  44.990 132.766  1.00  0.00           C
ATOM   2989  NH1 ARG A 184      26.495  45.240 133.856  1.00  0.00           N
ATOM   2992  NH2 ARG A 184      26.855  43.910 132.096  1.00  0.00           N
ATOM   2995  C   ARG A 184      32.475  48.030 129.246  1.00  0.00           C
ATOM   2996  O   ARG A 184      32.965  47.470 128.266  1.00  0.00           O
ATOM   2997  N   VAL A 185      33.195  48.160 130.376  1.00  0.00           N
ATOM   2999  CA  VAL A 185      34.535  47.600 130.506  1.00  0.00           C
ATOM   3001  CB  VAL A 185      35.615  48.650 130.736  1.00  0.00           C
ATOM   3003  CG1 VAL A 185      36.995  48.000 130.536  1.00  0.00           C
ATOM   3007  CG2 VAL A 185      35.475  49.800 129.726  1.00  0.00           C
ATOM   3011  C   VAL A 185      34.445  46.610 131.666  1.00  0.00           C
ATOM   3012  O   VAL A 185      34.085  46.940 132.796  1.00  0.00           O
ATOM   3013  N   LYS A 186      34.655  45.310 131.386  1.00  0.00           N
ATOM   3015  CA  LYS A 186      33.685  44.340 131.856  1.00  0.00           C
ATOM   3017  CB  LYS A 186      32.485  44.240 130.866  1.00  0.00           C
ATOM   3020  CG  LYS A 186      32.895  44.140 129.386  1.00  0.00           C
ATOM   3023  CD  LYS A 186      31.765  43.670 128.456  1.00  0.00           C
ATOM   3026  CE  LYS A 186      32.105  43.880 126.976  1.00  0.00           C
ATOM   3029  NZ  LYS A 186      31.085  43.250 126.106  1.00  0.00           N
ATOM   3033  C   LYS A 186      34.185  42.970 132.296  1.00  0.00           C
ATOM   3034  O   LYS A 186      33.595  41.960 131.896  1.00  0.00           O
ATOM   3035  N   PRO A 187      35.145  42.800 133.206  1.00  0.00           N
ATOM   3036  CD  PRO A 187      35.035  41.660 134.116  1.00  0.00           C
ATOM   3039  CA  PRO A 187      36.465  43.420 133.306  1.00  0.00           C
ATOM   3041  CB  PRO A 187      36.565  43.390 134.846  1.00  0.00           C
ATOM   3044  CG  PRO A 187      36.015  42.010 135.226  1.00  0.00           C
ATOM   3047  C   PRO A 187      37.445  42.450 132.596  1.00  0.00           C
ATOM   3048  O   PRO A 187      37.035  41.750 131.676  1.00  0.00           O
ATOM   3049  N   GLU A 188      38.745  42.290 132.886  1.00  0.00           N
ATOM   3051  CA  GLU A 188      39.735  43.050 133.626  1.00  0.00           C
ATOM   3053  CB  GLU A 188      40.615  42.040 134.396  1.00  0.00           C
ATOM   3056  CG  GLU A 188      41.425  42.630 135.576  1.00  0.00           C
ATOM   3059  CD  GLU A 188      41.615  41.580 136.666  1.00  0.00           C
ATOM   3060  OE1 GLU A 188      42.775  41.200 136.956  1.00  0.00           O
ATOM   3061  OE2 GLU A 188      40.585  41.170 137.256  1.00  0.00           O
ATOM   3062  C   GLU A 188      40.545  43.880 132.646  1.00  0.00           C
ATOM   3063  O   GLU A 188      41.755  44.070 132.776  1.00  0.00           O
ATOM   3064  N   SER A 189      39.875  44.440 131.616  1.00  0.00           N
ATOM   3066  CA  SER A 189      40.445  45.410 130.706  1.00  0.00           C
ATOM   3068  CB  SER A 189      39.955  45.200 129.236  1.00  0.00           C
ATOM   3071  OG  SER A 189      38.535  45.170 129.166  1.00  0.00           O
ATOM   3073  C   SER A 189      40.165  46.820 131.186  1.00  0.00           C
ATOM   3074  O   SER A 189      40.595  47.800 130.596  1.00  0.00           O
ATOM   3075  N   LEU A 190      39.535  46.980 132.366  1.00  0.00           N
ATOM   3077  CA  LEU A 190      39.975  47.980 133.316  1.00  0.00           C
ATOM   3079  CB  LEU A 190      38.825  48.830 133.956  1.00  0.00           C
ATOM   3082  CG  LEU A 190      37.485  48.150 134.346  1.00  0.00           C
ATOM   3084  CD1 LEU A 190      36.515  49.230 134.836  1.00  0.00           C
ATOM   3088  CD2 LEU A 190      37.605  47.050 135.406  1.00  0.00           C
ATOM   3092  C   LEU A 190      40.885  47.250 134.286  1.00  0.00           C
ATOM   3093  O   LEU A 190      40.505  46.190 134.786  1.00  0.00           O
ATOM   3094  N   PRO A 191      42.135  47.650 134.546  1.00  0.00           N
ATOM   3095  CD  PRO A 191      43.025  46.770 135.296  1.00  0.00           C
ATOM   3098  CA  PRO A 191      42.705  48.990 134.356  1.00  0.00           C
ATOM   3100  CB  PRO A 191      44.035  48.890 135.136  1.00  0.00           C
ATOM   3103  CG  PRO A 191      44.395  47.400 135.166  1.00  0.00           C
ATOM   3106  C   PRO A 191      42.975  49.380 132.906  1.00  0.00           C
ATOM   3107  O   PRO A 191      42.835  50.550 132.546  1.00  0.00           O
ATOM   3108  N   ALA A 192      43.385  48.430 132.056  1.00  0.00           N
ATOM   3110  CA  ALA A 192      44.075  48.630 130.796  1.00  0.00           C
ATOM   3112  CB  ALA A 192      44.175  47.230 130.146  1.00  0.00           C
ATOM   3116  C   ALA A 192      43.515  49.630 129.776  1.00  0.00           C
ATOM   3117  O   ALA A 192      44.275  50.390 129.176  1.00  0.00           O
ATOM   3118  N   PHE A 193      42.195  49.660 129.506  1.00  0.00           N
ATOM   3120  CA  PHE A 193      41.565  50.560 128.546  1.00  0.00           C
ATOM   3122  CB  PHE A 193      40.455  49.850 127.716  1.00  0.00           C
ATOM   3125  CG  PHE A 193      41.025  49.220 126.466  1.00  0.00           C
ATOM   3126  CD1 PHE A 193      41.785  48.050 126.516  1.00  0.00           C
ATOM   3128  CE1 PHE A 193      42.365  47.530 125.346  1.00  0.00           C
ATOM   3130  CZ  PHE A 193      42.165  48.180 124.116  1.00  0.00           C
ATOM   3132  CD2 PHE A 193      40.765  49.800 125.216  1.00  0.00           C
ATOM   3134  CE2 PHE A 193      41.345  49.300 124.046  1.00  0.00           C
ATOM   3136  C   PHE A 193      41.045  51.860 129.156  1.00  0.00           C
ATOM   3137  O   PHE A 193      40.485  52.710 128.466  1.00  0.00           O
ATOM   3138  N   ILE A 194      41.295  52.100 130.456  1.00  0.00           N
ATOM   3140  CA  ILE A 194      41.125  53.420 131.046  1.00  0.00           C
ATOM   3142  CB  ILE A 194      40.255  53.350 132.296  1.00  0.00           C
ATOM   3144  CG2 ILE A 194      39.915  54.790 132.726  1.00  0.00           C
ATOM   3148  CG1 ILE A 194      38.975  52.510 132.016  1.00  0.00           C
ATOM   3151  CD  ILE A 194      38.005  52.410 133.196  1.00  0.00           C
ATOM   3155  C   ILE A 194      42.495  54.060 131.266  1.00  0.00           C
ATOM   3156  O   ILE A 194      42.665  55.270 131.206  1.00  0.00           O
ATOM   3157  N   SER A 195      43.585  53.260 131.366  1.00  0.00           N
ATOM   3159  CA  SER A 195      44.935  53.770 131.156  1.00  0.00           C
ATOM   3161  CB  SER A 195      46.015  52.910 131.826  1.00  0.00           C
ATOM   3164  OG  SER A 195      45.915  53.050 133.236  1.00  0.00           O
ATOM   3166  C   SER A 195      45.275  53.990 129.696  1.00  0.00           C
ATOM   3167  O   SER A 195      46.145  54.770 129.326  1.00  0.00           O
ATOM   3168  N   GLN A 196      44.485  53.420 128.776  1.00  0.00           N
ATOM   3170  CA  GLN A 196      44.225  54.120 127.526  1.00  0.00           C
ATOM   3172  CB  GLN A 196      44.035  53.190 126.296  1.00  0.00           C
ATOM   3175  CG  GLN A 196      45.335  52.840 125.506  1.00  0.00           C
ATOM   3178  CD  GLN A 196      46.525  52.400 126.346  1.00  0.00           C
ATOM   3179  OE1 GLN A 196      47.565  53.070 126.336  1.00  0.00           O
ATOM   3180  NE2 GLN A 196      46.415  51.260 127.046  1.00  0.00           N
ATOM   3183  C   GLN A 196      43.115  55.160 127.636  1.00  0.00           C
ATOM   3184  O   GLN A 196      42.075  55.030 126.986  1.00  0.00           O
ATOM   3185  N   TRP A 197      43.365  56.320 128.266  1.00  0.00           N
ATOM   3187  CA  TRP A 197      42.935  57.550 127.626  1.00  0.00           C
ATOM   3189  CB  TRP A 197      42.935  58.820 128.536  1.00  0.00           C
ATOM   3192  CG  TRP A 197      42.605  58.660 129.986  1.00  0.00           C
ATOM   3193  CD1 TRP A 197      43.525  58.910 130.986  1.00  0.00           C
ATOM   3195  NE1 TRP A 197      42.905  58.900 132.216  1.00  0.00           N
ATOM   3197  CE2 TRP A 197      41.585  58.650 132.036  1.00  0.00           C
ATOM   3198  CD2 TRP A 197      41.355  58.430 130.656  1.00  0.00           C
ATOM   3199  CE3 TRP A 197      40.065  58.070 130.226  1.00  0.00           C
ATOM   3201  CZ3 TRP A 197      39.035  58.000 131.176  1.00  0.00           C
ATOM   3203  CZ2 TRP A 197      40.555  58.640 132.956  1.00  0.00           C
ATOM   3205  CH2 TRP A 197      39.275  58.300 132.516  1.00  0.00           C
ATOM   3207  C   TRP A 197      43.875  57.740 126.416  1.00  0.00           C
ATOM   3208  O   TRP A 197      45.105  57.760 126.566  1.00  0.00           O
ATOM   3209  N   GLU A 198      43.395  57.780 125.166  1.00  0.00           N
ATOM   3211  CA  GLU A 198      42.025  57.890 124.716  1.00  0.00           C
ATOM   3213  CB  GLU A 198      41.825  59.320 124.136  1.00  0.00           C
ATOM   3216  CG  GLU A 198      40.405  59.690 123.606  1.00  0.00           C
ATOM   3219  CD  GLU A 198      39.255  59.840 124.596  1.00  0.00           C
ATOM   3220  OE1 GLU A 198      38.135  59.350 124.286  1.00  0.00           O
ATOM   3221  OE2 GLU A 198      39.415  60.580 125.606  1.00  0.00           O
ATOM   3222  C   GLU A 198      41.715  56.770 123.716  1.00  0.00           C
ATOM   3223  O   GLU A 198      41.165  56.960 122.636  1.00  0.00           O
ATOM   3224  N   TYR A 199      42.025  55.500 124.076  1.00  0.00           N
ATOM   3226  CA  TYR A 199      41.365  54.360 123.446  1.00  0.00           C
ATOM   3228  CB  TYR A 199      42.275  53.190 122.916  1.00  0.00           C
ATOM   3231  CG  TYR A 199      43.425  53.480 121.986  1.00  0.00           C
ATOM   3232  CD1 TYR A 199      43.665  54.710 121.356  1.00  0.00           C
ATOM   3234  CE1 TYR A 199      44.785  54.880 120.526  1.00  0.00           C
ATOM   3236  CZ  TYR A 199      45.665  53.820 120.286  1.00  0.00           C
ATOM   3237  OH  TYR A 199      46.775  54.020 119.446  1.00  0.00           O
ATOM   3239  CD2 TYR A 199      44.315  52.420 121.736  1.00  0.00           C
ATOM   3241  CE2 TYR A 199      45.425  52.590 120.906  1.00  0.00           C
ATOM   3243  C   TYR A 199      40.515  53.740 124.546  1.00  0.00           C
ATOM   3244  O   TYR A 199      40.975  52.840 125.236  1.00  0.00           O
ATOM   3245  N   ARG A 200      39.255  54.180 124.716  1.00  0.00           N
ATOM   3247  CA  ARG A 200      38.385  53.670 125.746  1.00  0.00           C
ATOM   3249  CB  ARG A 200      38.105  54.750 126.846  1.00  0.00           C
ATOM   3252  CG  ARG A 200      37.385  56.050 126.386  1.00  0.00           C
ATOM   3255  CD  ARG A 200      37.125  57.030 127.556  1.00  0.00           C
ATOM   3258  NE  ARG A 200      36.045  57.990 127.156  1.00  0.00           N
ATOM   3260  CZ  ARG A 200      35.635  59.020 127.896  1.00  0.00           C
ATOM   3261  NH1 ARG A 200      34.545  59.680 127.566  1.00  0.00           N
ATOM   3264  NH2 ARG A 200      36.265  59.400 128.986  1.00  0.00           N
ATOM   3267  C   ARG A 200      37.135  53.120 125.076  1.00  0.00           C
ATOM   3268  O   ARG A 200      36.465  53.790 124.296  1.00  0.00           O
ATOM   3269  N   ASN A 201      36.815  51.830 125.316  1.00  0.00           N
ATOM   3271  CA  ASN A 201      35.855  51.100 124.516  1.00  0.00           C
ATOM   3273  CB  ASN A 201      36.195  51.060 122.986  1.00  0.00           C
ATOM   3276  CG  ASN A 201      37.665  50.820 122.636  1.00  0.00           C
ATOM   3277  OD1 ASN A 201      38.325  51.500 121.846  1.00  0.00           O
ATOM   3278  ND2 ASN A 201      38.235  49.760 123.276  1.00  0.00           N
ATOM   3281  C   ASN A 201      35.685  49.680 125.036  1.00  0.00           C
ATOM   3282  O   ASN A 201      36.555  49.160 125.726  1.00  0.00           O
ATOM   3283  N   SER A 202      34.555  49.040 124.646  1.00  0.00           N
ATOM   3285  CA  SER A 202      34.145  47.660 124.836  1.00  0.00           C
ATOM   3287  CB  SER A 202      34.865  46.810 125.916  1.00  0.00           C
ATOM   3290  OG  SER A 202      36.165  46.410 125.456  1.00  0.00           O
ATOM   3292  C   SER A 202      32.645  47.670 125.036  1.00  0.00           C
ATOM   3293  O   SER A 202      32.085  48.660 125.466  1.00  0.00           O
ATOM   3294  N   LEU A 203      31.915  46.630 124.596  1.00  0.00           N
ATOM   3296  CA  LEU A 203      30.505  46.770 124.186  1.00  0.00           C
ATOM   3298  CB  LEU A 203      30.215  45.790 123.016  1.00  0.00           C
ATOM   3301  CG  LEU A 203      31.155  45.960 121.806  1.00  0.00           C
ATOM   3303  CD1 LEU A 203      30.995  44.820 120.796  1.00  0.00           C
ATOM   3307  CD2 LEU A 203      30.915  47.310 121.116  1.00  0.00           C
ATOM   3311  C   LEU A 203      29.435  46.620 125.286  1.00  0.00           C
ATOM   3312  O   LEU A 203      29.675  45.980 126.316  1.00  0.00           O
ATOM   3313  N   ALA A 204      28.235  47.220 125.046  1.00  0.00           N
ATOM   3315  CA  ALA A 204      27.085  47.430 125.936  1.00  0.00           C
ATOM   3317  CB  ALA A 204      25.795  47.430 125.066  1.00  0.00           C
ATOM   3321  C   ALA A 204      26.805  46.480 127.086  1.00  0.00           C
ATOM   3322  O   ALA A 204      26.945  46.830 128.266  1.00  0.00           O
ATOM   3323  N   ASN A 205      26.335  45.280 126.746  1.00  0.00           N
ATOM   3325  CA  ASN A 205      26.265  44.140 127.616  1.00  0.00           C
ATOM   3327  CB  ASN A 205      24.815  43.590 127.726  1.00  0.00           C
ATOM   3330  CG  ASN A 205      23.945  44.660 128.386  1.00  0.00           C
ATOM   3331  OD1 ASN A 205      23.185  45.370 127.726  1.00  0.00           O
ATOM   3332  ND2 ASN A 205      24.055  44.800 129.726  1.00  0.00           N
ATOM   3335  C   ASN A 205      27.285  43.140 127.116  1.00  0.00           C
ATOM   3336  O   ASN A 205      28.405  43.510 126.766  1.00  0.00           O
ATOM   3337  N   TRP A 206      26.975  41.820 127.156  1.00  0.00           N
ATOM   3339  CA  TRP A 206      27.775  40.900 127.956  1.00  0.00           C
ATOM   3341  CB  TRP A 206      29.275  40.730 127.546  1.00  0.00           C
ATOM   3344  CG  TRP A 206      29.625  40.140 126.196  1.00  0.00           C
ATOM   3345  CD1 TRP A 206      30.375  38.990 126.116  1.00  0.00           C
ATOM   3347  NE1 TRP A 206      30.665  38.690 124.826  1.00  0.00           N
ATOM   3349  CE2 TRP A 206      30.115  39.610 123.996  1.00  0.00           C
ATOM   3350  CD2 TRP A 206      29.445  40.560 124.816  1.00  0.00           C
ATOM   3351  CE3 TRP A 206      28.825  41.650 124.186  1.00  0.00           C
ATOM   3353  CZ3 TRP A 206      28.945  41.800 122.806  1.00  0.00           C
ATOM   3355  CZ2 TRP A 206      30.135  39.710 122.616  1.00  0.00           C
ATOM   3357  CH2 TRP A 206      29.595  40.850 122.036  1.00  0.00           C
ATOM   3359  C   TRP A 206      27.605  41.250 129.446  1.00  0.00           C
ATOM   3360  O   TRP A 206      27.785  42.380 129.896  1.00  0.00           O
ATOM   3361  N   GLN A 207      27.115  40.340 130.296  1.00  0.00           N
ATOM   3363  CA  GLN A 207      27.605  39.000 130.486  1.00  0.00           C
ATOM   3365  CB  GLN A 207      27.635  38.640 131.996  1.00  0.00           C
ATOM   3368  CG  GLN A 207      26.285  38.450 132.756  1.00  0.00           C
ATOM   3371  CD  GLN A 207      25.265  39.590 132.686  1.00  0.00           C
ATOM   3372  OE1 GLN A 207      24.125  39.440 132.246  1.00  0.00           O
ATOM   3373  NE2 GLN A 207      25.685  40.800 133.116  1.00  0.00           N
ATOM   3376  C   GLN A 207      26.885  37.930 129.686  1.00  0.00           C
ATOM   3377  O   GLN A 207      25.995  38.220 128.886  1.00  0.00           O
ATOM   3378  N   SER A 208      27.305  36.670 129.876  1.00  0.00           N
ATOM   3380  CA  SER A 208      26.685  35.530 129.236  1.00  0.00           C
ATOM   3382  CB  SER A 208      27.755  34.610 128.586  1.00  0.00           C
ATOM   3385  OG  SER A 208      28.445  35.310 127.546  1.00  0.00           O
ATOM   3387  C   SER A 208      25.865  34.680 130.186  1.00  0.00           C
ATOM   3388  O   SER A 208      25.305  33.680 129.756  1.00  0.00           O
ATOM   3389  N   ASP A 209      25.765  35.090 131.466  1.00  0.00           N
ATOM   3391  CA  ASP A 209      25.135  34.490 132.646  1.00  0.00           C
ATOM   3393  CB  ASP A 209      24.385  33.120 132.476  1.00  0.00           C
ATOM   3396  CG  ASP A 209      25.185  31.870 132.146  1.00  0.00           C
ATOM   3397  OD1 ASP A 209      24.555  30.990 131.486  1.00  0.00           O
ATOM   3398  OD2 ASP A 209      26.355  31.700 132.586  1.00  0.00           O
ATOM   3399  C   ASP A 209      26.125  34.580 133.796  1.00  0.00           C
ATOM   3400  O   ASP A 209      27.195  35.160 133.636  1.00  0.00           O
ATOM   3401  N   LYS A 210      25.795  34.060 135.006  1.00  0.00           N
ATOM   3403  CA  LYS A 210      25.035  34.850 135.966  1.00  0.00           C
ATOM   3405  CB  LYS A 210      23.585  34.380 136.256  1.00  0.00           C
ATOM   3408  CG  LYS A 210      23.425  32.910 136.686  1.00  0.00           C
ATOM   3411  CD  LYS A 210      21.955  32.490 136.876  1.00  0.00           C
ATOM   3414  CE  LYS A 210      21.085  32.740 135.636  1.00  0.00           C
ATOM   3417  NZ  LYS A 210      19.805  32.020 135.696  1.00  0.00           N
ATOM   3421  C   LYS A 210      25.835  34.860 137.236  1.00  0.00           C
ATOM   3422  O   LYS A 210      26.445  33.850 137.586  1.00  0.00           O
ATOM   3423  N   LEU A 211      25.945  35.930 138.046  1.00  0.00           N
ATOM   3425  CA  LEU A 211      25.345  37.260 138.226  1.00  0.00           C
ATOM   3427  CB  LEU A 211      26.195  37.930 139.336  1.00  0.00           C
ATOM   3430  CG  LEU A 211      27.705  38.150 139.046  1.00  0.00           C
ATOM   3432  CD1 LEU A 211      28.455  38.380 140.356  1.00  0.00           C
ATOM   3436  CD2 LEU A 211      27.995  39.370 138.166  1.00  0.00           C
ATOM   3440  C   LEU A 211      25.185  38.240 137.066  1.00  0.00           C
ATOM   3441  O   LEU A 211      25.515  37.930 135.936  1.00  0.00           O
ATOM   3442  N   LEU A 212      24.805  39.510 137.266  1.00  0.00           N
ATOM   3444  CA  LEU A 212      23.525  40.020 137.686  1.00  0.00           C
ATOM   3446  CB  LEU A 212      23.185  39.960 139.216  1.00  0.00           C
ATOM   3449  CG  LEU A 212      23.915  40.860 140.256  1.00  0.00           C
ATOM   3451  CD1 LEU A 212      23.495  40.420 141.676  1.00  0.00           C
ATOM   3455  CD2 LEU A 212      23.665  42.370 140.166  1.00  0.00           C
ATOM   3459  C   LEU A 212      23.525  41.450 137.176  1.00  0.00           C
ATOM   3460  O   LEU A 212      24.585  42.020 136.876  1.00  0.00           O
ATOM   3461  N   GLN A 213      22.365  42.110 137.026  1.00  0.00           N
ATOM   3463  CA  GLN A 213      21.055  41.520 136.906  1.00  0.00           C
ATOM   3465  CB  GLN A 213      19.965  42.560 137.316  1.00  0.00           C
ATOM   3468  CG  GLN A 213      18.665  41.990 137.906  1.00  0.00           C
ATOM   3471  CD  GLN A 213      18.935  41.040 139.056  1.00  0.00           C
ATOM   3472  OE1 GLN A 213      18.545  39.870 138.976  1.00  0.00           O
ATOM   3473  NE2 GLN A 213      19.615  41.510 140.116  1.00  0.00           N
ATOM   3476  C   GLN A 213      20.905  41.140 135.446  1.00  0.00           C
ATOM   3477  O   GLN A 213      21.665  41.600 134.596  1.00  0.00           O
ATOM   3478  N   MET A 214      19.895  40.310 135.076  1.00  0.00           N
ATOM   3480  CA  MET A 214      19.495  40.220 133.686  1.00  0.00           C
ATOM   3482  CB  MET A 214      18.365  39.190 133.446  1.00  0.00           C
ATOM   3485  CG  MET A 214      18.795  38.110 132.436  1.00  0.00           C
ATOM   3488  SD  MET A 214      20.185  37.100 133.006  1.00  0.00           S
ATOM   3489  CE  MET A 214      20.475  36.440 131.336  1.00  0.00           C
ATOM   3493  C   MET A 214      19.085  41.580 133.106  1.00  0.00           C
ATOM   3494  O   MET A 214      18.285  42.310 133.676  1.00  0.00           O
ATOM   3495  N   ALA A 215      19.705  41.930 131.976  1.00  0.00           N
ATOM   3497  CA  ALA A 215      19.525  43.190 131.326  1.00  0.00           C
ATOM   3499  CB  ALA A 215      20.895  43.880 131.136  1.00  0.00           C
ATOM   3503  C   ALA A 215      18.875  42.910 129.996  1.00  0.00           C
ATOM   3504  O   ALA A 215      18.395  41.810 129.716  1.00  0.00           O
ATOM   3505  N   ASP A 216      18.865  43.940 129.146  1.00  0.00           N
ATOM   3507  CA  ASP A 216      18.555  43.800 127.756  1.00  0.00           C
ATOM   3509  CB  ASP A 216      18.085  45.190 127.266  1.00  0.00           C
ATOM   3512  CG  ASP A 216      16.735  45.510 127.866  1.00  0.00           C
ATOM   3513  OD1 ASP A 216      16.545  46.660 128.336  1.00  0.00           O
ATOM   3514  OD2 ASP A 216      15.805  44.650 127.786  1.00  0.00           O
ATOM   3515  C   ASP A 216      19.755  43.250 126.986  1.00  0.00           C
ATOM   3516  O   ASP A 216      20.545  42.440 127.476  1.00  0.00           O
ATOM   3517  N   LEU A 217      19.875  43.630 125.716  1.00  0.00           N
ATOM   3519  CA  LEU A 217      20.855  43.130 124.786  1.00  0.00           C
ATOM   3521  CB  LEU A 217      20.195  42.450 123.556  1.00  0.00           C
ATOM   3524  CG  LEU A 217      19.775  40.980 123.776  1.00  0.00           C
ATOM   3526  CD1 LEU A 217      19.325  40.370 122.436  1.00  0.00           C
ATOM   3530  CD2 LEU A 217      18.665  40.790 124.826  1.00  0.00           C
ATOM   3534  C   LEU A 217      21.695  44.320 124.396  1.00  0.00           C
ATOM   3535  O   LEU A 217      21.725  45.340 125.066  1.00  0.00           O
ATOM   3536  N   VAL A 218      22.435  44.220 123.286  1.00  0.00           N
ATOM   3538  CA  VAL A 218      23.305  45.280 122.846  1.00  0.00           C
ATOM   3540  CB  VAL A 218      24.045  44.860 121.596  1.00  0.00           C
ATOM   3542  CG1 VAL A 218      24.875  46.050 121.036  1.00  0.00           C
ATOM   3546  CG2 VAL A 218      24.935  43.660 121.976  1.00  0.00           C
ATOM   3550  C   VAL A 218      22.585  46.590 122.606  1.00  0.00           C
ATOM   3551  O   VAL A 218      21.615  46.640 121.846  1.00  0.00           O
ATOM   3552  N   TYR A 219      23.065  47.650 123.296  1.00  0.00           N
ATOM   3554  CA  TYR A 219      22.745  49.080 123.236  1.00  0.00           C
ATOM   3556  CB  TYR A 219      21.875  49.540 124.446  1.00  0.00           C
ATOM   3559  CG  TYR A 219      20.395  49.360 124.276  1.00  0.00           C
ATOM   3560  CD1 TYR A 219      19.555  50.490 124.156  1.00  0.00           C
ATOM   3562  CE1 TYR A 219      18.165  50.340 124.016  1.00  0.00           C
ATOM   3564  CZ  TYR A 219      17.615  49.060 124.016  1.00  0.00           C
ATOM   3565  OH  TYR A 219      16.225  48.900 123.896  1.00  0.00           O
ATOM   3567  CD2 TYR A 219      19.805  48.090 124.276  1.00  0.00           C
ATOM   3569  CE2 TYR A 219      18.425  47.930 124.136  1.00  0.00           C
ATOM   3571  C   TYR A 219      22.355  49.660 121.876  1.00  0.00           C
ATOM   3572  O   TYR A 219      23.075  50.490 121.336  1.00  0.00           O
ATOM   3573  N   THR A 220      21.225  49.250 121.266  1.00  0.00           N
ATOM   3575  CA  THR A 220      20.705  49.810 120.026  1.00  0.00           C
ATOM   3577  CB  THR A 220      19.875  48.840 119.186  1.00  0.00           C
ATOM   3579  OG1 THR A 220      20.715  47.910 118.516  1.00  0.00           O
ATOM   3581  CG2 THR A 220      19.115  49.540 118.056  1.00  0.00           C
ATOM   3585  C   THR A 220      19.935  51.050 120.406  1.00  0.00           C
ATOM   3586  O   THR A 220      18.735  51.050 120.686  1.00  0.00           O
ATOM   3587  N   GLY A 221      20.655  52.180 120.496  1.00  0.00           N
ATOM   3589  CA  GLY A 221      20.135  53.380 121.136  1.00  0.00           C
ATOM   3592  C   GLY A 221      19.365  54.280 120.226  1.00  0.00           C
ATOM   3593  O   GLY A 221      19.755  55.430 120.026  1.00  0.00           O
ATOM   3594  N   ARG A 222      18.195  53.820 119.756  1.00  0.00           N
ATOM   3596  CA  ARG A 222      17.155  54.670 119.196  1.00  0.00           C
ATOM   3598  CB  ARG A 222      16.305  53.900 118.156  1.00  0.00           C
ATOM   3601  CG  ARG A 222      17.125  53.610 116.866  1.00  0.00           C
ATOM   3604  CD  ARG A 222      16.935  52.240 116.196  1.00  0.00           C
ATOM   3607  NE  ARG A 222      18.285  51.860 115.656  1.00  0.00           N
ATOM   3609  CZ  ARG A 222      18.565  51.060 114.636  1.00  0.00           C
ATOM   3610  NH1 ARG A 222      19.815  50.720 114.416  1.00  0.00           N
ATOM   3613  NH2 ARG A 222      17.685  50.660 113.756  1.00  0.00           N
ATOM   3616  C   ARG A 222      16.375  55.290 120.346  1.00  0.00           C
ATOM   3617  O   ARG A 222      15.165  55.130 120.486  1.00  0.00           O
ATOM   3618  N   PHE A 223      17.115  55.980 121.256  1.00  0.00           N
ATOM   3620  CA  PHE A 223      16.655  56.680 122.436  1.00  0.00           C
ATOM   3622  CB  PHE A 223      17.835  57.270 123.276  1.00  0.00           C
ATOM   3625  CG  PHE A 223      18.585  56.320 124.186  1.00  0.00           C
ATOM   3626  CD1 PHE A 223      19.475  56.880 125.116  1.00  0.00           C
ATOM   3628  CE1 PHE A 223      20.125  56.090 126.066  1.00  0.00           C
ATOM   3630  CZ  PHE A 223      19.875  54.710 126.106  1.00  0.00           C
ATOM   3632  CD2 PHE A 223      18.365  54.930 124.226  1.00  0.00           C
ATOM   3634  CE2 PHE A 223      18.995  54.130 125.186  1.00  0.00           C
ATOM   3636  C   PHE A 223      15.665  57.770 122.086  1.00  0.00           C
ATOM   3637  O   PHE A 223      15.815  58.480 121.096  1.00  0.00           O
ATOM   3638  N   ASP A 224      14.585  57.940 122.866  1.00  0.00           N
ATOM   3640  CA  ASP A 224      13.545  58.860 122.506  1.00  0.00           C
ATOM   3642  CB  ASP A 224      12.175  58.550 123.196  1.00  0.00           C
ATOM   3645  CG  ASP A 224      12.185  58.490 124.726  1.00  0.00           C
ATOM   3646  OD1 ASP A 224      11.115  58.740 125.316  1.00  0.00           O
ATOM   3647  OD2 ASP A 224      13.195  58.040 125.316  1.00  0.00           O
ATOM   3648  C   ASP A 224      13.925  60.300 122.786  1.00  0.00           C
ATOM   3649  O   ASP A 224      14.465  60.620 123.826  1.00  0.00           O
ATOM   3650  N   LEU A 225      13.555  61.230 121.876  1.00  0.00           N
ATOM   3652  CA  LEU A 225      13.055  62.490 122.356  1.00  0.00           C
ATOM   3654  CB  LEU A 225      14.135  63.510 122.806  1.00  0.00           C
ATOM   3657  CG  LEU A 225      14.395  63.590 124.336  1.00  0.00           C
ATOM   3659  CD1 LEU A 225      15.025  64.950 124.636  1.00  0.00           C
ATOM   3663  CD2 LEU A 225      13.165  63.400 125.246  1.00  0.00           C
ATOM   3667  C   LEU A 225      12.095  63.110 121.366  1.00  0.00           C
ATOM   3668  O   LEU A 225      11.865  62.590 120.276  1.00  0.00           O
ATOM   3669  N   ASN A 226      11.455  64.170 121.876  1.00  0.00           N
ATOM   3671  CA  ASN A 226      10.385  64.990 121.376  1.00  0.00           C
ATOM   3673  CB  ASN A 226       8.965  64.360 121.576  1.00  0.00           C
ATOM   3676  CG  ASN A 226       8.675  63.880 123.006  1.00  0.00           C
ATOM   3677  OD1 ASN A 226       7.975  64.490 123.796  1.00  0.00           O
ATOM   3678  ND2 ASN A 226       9.175  62.660 123.326  1.00  0.00           N
ATOM   3681  C   ASN A 226      10.585  66.220 122.256  1.00  0.00           C
ATOM   3682  O   ASN A 226      11.275  66.030 123.266  1.00  0.00           O
ATOM   3683  N   PRO A 227      10.095  67.430 121.976  1.00  0.00           N
ATOM   3684  CD  PRO A 227      10.665  68.510 122.796  1.00  0.00           C
ATOM   3687  CA  PRO A 227      10.125  67.870 120.576  1.00  0.00           C
ATOM   3689  CB  PRO A 227      11.525  68.510 120.496  1.00  0.00           C
ATOM   3692  CG  PRO A 227      11.815  69.050 121.916  1.00  0.00           C
ATOM   3695  C   PRO A 227       9.065  68.880 120.146  1.00  0.00           C
ATOM   3696  O   PRO A 227       8.225  68.540 119.326  1.00  0.00           O
ATOM   3697  N   ALA A 228       9.135  70.150 120.596  1.00  0.00           N
ATOM   3699  CA  ALA A 228       8.545  71.290 119.916  1.00  0.00           C
ATOM   3701  CB  ALA A 228       8.535  72.530 120.826  1.00  0.00           C
ATOM   3705  C   ALA A 228       9.245  71.590 118.606  1.00  0.00           C
ATOM   3706  O   ALA A 228      10.445  71.340 118.406  1.00  0.00           O
ATOM   3707  N   ARG A 229       8.505  72.140 117.626  1.00  0.00           N
ATOM   3709  CA  ARG A 229       8.995  72.330 116.286  1.00  0.00           C
ATOM   3711  CB  ARG A 229       8.025  71.650 115.286  1.00  0.00           C
ATOM   3714  CG  ARG A 229       6.535  71.900 115.646  1.00  0.00           C
ATOM   3717  CD  ARG A 229       5.565  71.760 114.466  1.00  0.00           C
ATOM   3720  NE  ARG A 229       4.505  72.800 114.666  1.00  0.00           N
ATOM   3722  CZ  ARG A 229       3.425  72.920 113.916  1.00  0.00           C
ATOM   3723  NH1 ARG A 229       2.705  74.020 114.006  1.00  0.00           N
ATOM   3726  NH2 ARG A 229       3.035  71.970 113.106  1.00  0.00           N
ATOM   3729  C   ARG A 229       9.165  73.820 115.926  1.00  0.00           C
ATOM   3730  O   ARG A 229       8.185  74.520 115.696  1.00  0.00           O
ATOM   3731  N   ASN A 230      10.375  74.380 115.806  1.00  0.00           N
ATOM   3733  CA  ASN A 230      11.615  73.860 116.356  1.00  0.00           C
ATOM   3735  CB  ASN A 230      12.475  73.160 115.256  1.00  0.00           C
ATOM   3738  CG  ASN A 230      12.925  74.060 114.096  1.00  0.00           C
ATOM   3739  OD1 ASN A 230      14.115  74.330 113.936  1.00  0.00           O
ATOM   3740  ND2 ASN A 230      12.005  74.470 113.206  1.00  0.00           N
ATOM   3743  C   ASN A 230      12.385  74.970 117.086  1.00  0.00           C
ATOM   3744  O   ASN A 230      12.665  76.000 116.476  1.00  0.00           O
ATOM   3745  N   THR A 231      12.675  74.740 118.386  1.00  0.00           N
ATOM   3747  CA  THR A 231      13.525  75.530 119.306  1.00  0.00           C
ATOM   3749  CB  THR A 231      14.065  76.890 118.836  1.00  0.00           C
ATOM   3751  OG1 THR A 231      14.435  77.810 119.856  1.00  0.00           O
ATOM   3753  CG2 THR A 231      15.345  76.590 118.066  1.00  0.00           C
ATOM   3757  C   THR A 231      13.015  75.570 120.746  1.00  0.00           C
ATOM   3758  O   THR A 231      11.815  75.600 121.006  1.00  0.00           O
ATOM   3759  N   ARG A 232      13.905  75.630 121.766  1.00  0.00           N
ATOM   3761  CA  ARG A 232      15.175  74.920 121.936  1.00  0.00           C
ATOM   3763  CB  ARG A 232      16.515  75.730 122.166  1.00  0.00           C
ATOM   3766  CG  ARG A 232      17.275  76.340 120.956  1.00  0.00           C
ATOM   3769  CD  ARG A 232      18.685  76.870 121.336  1.00  0.00           C
ATOM   3772  NE  ARG A 232      19.255  77.600 120.156  1.00  0.00           N
ATOM   3774  CZ  ARG A 232      20.385  78.290 120.156  1.00  0.00           C
ATOM   3775  NH1 ARG A 232      20.765  78.900 119.056  1.00  0.00           N
ATOM   3778  NH2 ARG A 232      21.225  78.310 121.176  1.00  0.00           N
ATOM   3781  C   ARG A 232      14.955  74.130 123.196  1.00  0.00           C
ATOM   3782  O   ARG A 232      14.455  74.660 124.186  1.00  0.00           O
ATOM   3783  N   GLU A 233      15.285  72.840 123.206  1.00  0.00           N
ATOM   3785  CA  GLU A 233      14.995  72.010 124.346  1.00  0.00           C
ATOM   3787  CB  GLU A 233      14.565  70.620 123.866  1.00  0.00           C
ATOM   3790  CG  GLU A 233      13.625  69.890 124.846  1.00  0.00           C
ATOM   3793  CD  GLU A 233      12.325  70.620 125.146  1.00  0.00           C
ATOM   3794  OE1 GLU A 233      11.955  70.620 126.346  1.00  0.00           O
ATOM   3795  OE2 GLU A 233      11.655  71.170 124.226  1.00  0.00           O
ATOM   3796  C   GLU A 233      16.225  71.900 125.216  1.00  0.00           C
ATOM   3797  O   GLU A 233      17.365  71.850 124.746  1.00  0.00           O
ATOM   3798  N   LYS A 234      15.995  71.910 126.536  1.00  0.00           N
ATOM   3800  CA  LYS A 234      16.975  71.800 127.586  1.00  0.00           C
ATOM   3802  CB  LYS A 234      16.485  72.680 128.766  1.00  0.00           C
ATOM   3805  CG  LYS A 234      16.565  74.190 128.466  1.00  0.00           C
ATOM   3808  CD  LYS A 234      15.755  75.070 129.426  1.00  0.00           C
ATOM   3811  CE  LYS A 234      14.245  75.080 129.126  1.00  0.00           C
ATOM   3814  NZ  LYS A 234      13.515  75.960 130.056  1.00  0.00           N
ATOM   3818  C   LYS A 234      17.215  70.330 127.916  1.00  0.00           C
ATOM   3819  O   LYS A 234      17.225  69.500 127.016  1.00  0.00           O
ATOM   3820  N   LEU A 235      17.435  69.940 129.196  1.00  0.00           N
ATOM   3822  CA  LEU A 235      17.425  68.540 129.626  1.00  0.00           C
ATOM   3824  CB  LEU A 235      17.745  68.400 131.136  1.00  0.00           C
ATOM   3827  CG  LEU A 235      16.865  69.220 132.086  1.00  0.00           C
ATOM   3829  CD1 LEU A 235      17.595  69.430 133.416  1.00  0.00           C
ATOM   3833  CD2 LEU A 235      15.505  68.590 132.326  1.00  0.00           C
ATOM   3837  C   LEU A 235      16.275  67.620 129.166  1.00  0.00           C
ATOM   3838  O   LEU A 235      15.295  68.050 128.556  1.00  0.00           O
ATOM   3839  N   LEU A 236      16.395  66.300 129.426  1.00  0.00           N
ATOM   3841  CA  LEU A 236      15.625  65.300 128.706  1.00  0.00           C
ATOM   3843  CB  LEU A 236      14.095  65.200 129.036  1.00  0.00           C
ATOM   3846  CG  LEU A 236      13.585  65.660 130.416  1.00  0.00           C
ATOM   3848  CD1 LEU A 236      12.055  65.500 130.446  1.00  0.00           C
ATOM   3852  CD2 LEU A 236      14.185  64.940 131.626  1.00  0.00           C
ATOM   3856  C   LEU A 236      16.285  63.930 128.746  1.00  0.00           C
ATOM   3857  O   LEU A 236      17.115  63.650 127.906  1.00  0.00           O
ATOM   3858  N   LEU A 237      15.845  63.060 129.676  1.00  0.00           N
ATOM   3860  CA  LEU A 237      15.835  61.610 129.626  1.00  0.00           C
ATOM   3862  CB  LEU A 237      17.055  60.870 128.986  1.00  0.00           C
ATOM   3865  CG  LEU A 237      17.065  60.690 127.446  1.00  0.00           C
ATOM   3867  CD1 LEU A 237      17.925  59.470 127.046  1.00  0.00           C
ATOM   3871  CD2 LEU A 237      15.665  60.540 126.856  1.00  0.00           C
ATOM   3875  C   LEU A 237      15.665  61.050 131.026  1.00  0.00           C
ATOM   3876  O   LEU A 237      16.445  61.420 131.906  1.00  0.00           O
ATOM   3877  N   PRO A 238      14.715  60.160 131.296  1.00  0.00           N
ATOM   3878  CD  PRO A 238      13.465  59.960 130.536  1.00  0.00           C
ATOM   3881  CA  PRO A 238      14.765  59.310 132.466  1.00  0.00           C
ATOM   3883  CB  PRO A 238      13.275  59.050 132.746  1.00  0.00           C
ATOM   3886  CG  PRO A 238      12.635  58.970 131.356  1.00  0.00           C
ATOM   3889  C   PRO A 238      15.505  58.010 132.156  1.00  0.00           C
ATOM   3890  O   PRO A 238      15.455  57.490 131.036  1.00  0.00           O
ATOM   3891  N   LEU A 239      16.205  57.480 133.166  1.00  0.00           N
ATOM   3893  CA  LEU A 239      16.845  56.200 133.166  1.00  0.00           C
ATOM   3895  CB  LEU A 239      17.885  55.900 132.026  1.00  0.00           C
ATOM   3898  CG  LEU A 239      18.715  57.050 131.406  1.00  0.00           C
ATOM   3900  CD1 LEU A 239      19.725  56.490 130.396  1.00  0.00           C
ATOM   3904  CD2 LEU A 239      19.445  57.920 132.436  1.00  0.00           C
ATOM   3908  C   LEU A 239      17.435  56.010 134.556  1.00  0.00           C
ATOM   3909  O   LEU A 239      18.395  56.660 134.946  1.00  0.00           O
ATOM   3910  N   GLY A 240      16.905  55.120 135.416  1.00  0.00           N
ATOM   3912  CA  GLY A 240      15.755  54.230 135.226  1.00  0.00           C
ATOM   3915  C   GLY A 240      14.425  54.860 134.836  1.00  0.00           C
ATOM   3916  O   GLY A 240      14.195  56.050 135.016  1.00  0.00           O
ATOM   3917  N   ASP A 241      13.505  54.070 134.266  1.00  0.00           N
ATOM   3919  CA  ASP A 241      13.525  52.630 134.186  1.00  0.00           C
ATOM   3921  CB  ASP A 241      12.085  52.060 134.366  1.00  0.00           C
ATOM   3924  CG  ASP A 241      11.005  52.570 133.396  1.00  0.00           C
ATOM   3925  OD1 ASP A 241       9.975  51.850 133.306  1.00  0.00           O
ATOM   3926  OD2 ASP A 241      11.085  53.720 132.886  1.00  0.00           O
ATOM   3927  C   ASP A 241      14.265  52.090 132.956  1.00  0.00           C
ATOM   3928  O   ASP A 241      13.795  52.120 131.826  1.00  0.00           O
ATOM   3929  N   ILE A 242      15.455  51.490 133.196  1.00  0.00           N
ATOM   3931  CA  ILE A 242      16.065  50.500 132.326  1.00  0.00           C
ATOM   3933  CB  ILE A 242      16.945  50.970 131.146  1.00  0.00           C
ATOM   3935  CG2 ILE A 242      16.425  50.200 129.916  1.00  0.00           C
ATOM   3939  CG1 ILE A 242      16.925  52.500 130.896  1.00  0.00           C
ATOM   3942  CD  ILE A 242      17.925  52.930 129.816  1.00  0.00           C
ATOM   3946  C   ILE A 242      16.875  49.600 133.246  1.00  0.00           C
ATOM   3947  O   ILE A 242      17.305  49.990 134.336  1.00  0.00           O
ATOM   3948  N   LYS A 243      17.115  48.340 132.836  1.00  0.00           N
ATOM   3950  CA  LYS A 243      18.075  47.450 133.446  1.00  0.00           C
ATOM   3952  CB  LYS A 243      17.505  46.020 133.516  1.00  0.00           C
ATOM   3955  CG  LYS A 243      16.505  45.870 134.686  1.00  0.00           C
ATOM   3958  CD  LYS A 243      16.025  44.420 134.916  1.00  0.00           C
ATOM   3961  CE  LYS A 243      15.265  43.820 133.726  1.00  0.00           C
ATOM   3964  NZ  LYS A 243      14.965  42.400 133.986  1.00  0.00           N
ATOM   3968  C   LYS A 243      19.535  47.520 132.986  1.00  0.00           C
ATOM   3969  O   LYS A 243      20.365  47.390 133.886  1.00  0.00           O
ATOM   3970  N   PRO A 244      19.985  47.750 131.726  1.00  0.00           N
ATOM   3971  CD  PRO A 244      19.165  47.720 130.506  1.00  0.00           C
ATOM   3974  CA  PRO A 244      21.385  48.050 131.396  1.00  0.00           C
ATOM   3976  CB  PRO A 244      21.325  48.610 129.966  1.00  0.00           C
ATOM   3979  CG  PRO A 244      20.155  47.850 129.346  1.00  0.00           C
ATOM   3982  C   PRO A 244      22.155  48.940 132.336  1.00  0.00           C
ATOM   3983  O   PRO A 244      23.185  48.520 132.846  1.00  0.00           O
ATOM   3984  N   LEU A 245      21.665  50.160 132.626  1.00  0.00           N
ATOM   3986  CA  LEU A 245      22.415  51.130 133.386  1.00  0.00           C
ATOM   3988  CB  LEU A 245      22.145  52.560 132.826  1.00  0.00           C
ATOM   3991  CG  LEU A 245      20.775  53.270 133.026  1.00  0.00           C
ATOM   3993  CD1 LEU A 245      21.025  54.620 133.716  1.00  0.00           C
ATOM   3997  CD2 LEU A 245      19.645  52.520 133.776  1.00  0.00           C
ATOM   4001  C   LEU A 245      22.155  51.060 134.886  1.00  0.00           C
ATOM   4002  O   LEU A 245      22.485  51.970 135.636  1.00  0.00           O
ATOM   4003  N   GLN A 246      21.525  49.970 135.366  1.00  0.00           N
ATOM   4005  CA  GLN A 246      21.165  49.870 136.766  1.00  0.00           C
ATOM   4007  CB  GLN A 246      19.795  49.150 136.886  1.00  0.00           C
ATOM   4010  CG  GLN A 246      19.035  49.450 138.206  1.00  0.00           C
ATOM   4013  CD  GLN A 246      17.675  48.750 138.316  1.00  0.00           C
ATOM   4014  OE1 GLN A 246      17.465  47.960 139.246  1.00  0.00           O
ATOM   4015  NE2 GLN A 246      16.735  49.050 137.396  1.00  0.00           N
ATOM   4018  C   GLN A 246      22.275  49.140 137.526  1.00  0.00           C
ATOM   4019  O   GLN A 246      22.355  49.200 138.756  1.00  0.00           O
ATOM   4020  N   GLN A 247      23.225  48.500 136.796  1.00  0.00           N
ATOM   4022  CA  GLN A 247      24.435  47.970 137.386  1.00  0.00           C
ATOM   4024  CB  GLN A 247      24.225  46.660 138.196  1.00  0.00           C
ATOM   4027  CG  GLN A 247      24.005  45.330 137.416  1.00  0.00           C
ATOM   4030  CD  GLN A 247      22.975  45.380 136.296  1.00  0.00           C
ATOM   4031  OE1 GLN A 247      23.215  44.920 135.176  1.00  0.00           O
ATOM   4032  NE2 GLN A 247      21.755  45.860 136.616  1.00  0.00           N
ATOM   4035  C   GLN A 247      25.465  47.700 136.286  1.00  0.00           C
ATOM   4036  O   GLN A 247      25.155  47.570 135.106  1.00  0.00           O
ATOM   4037  N   ALA A 248      26.735  47.490 136.636  1.00  0.00           N
ATOM   4039  CA  ALA A 248      27.525  48.450 137.366  1.00  0.00           C
ATOM   4041  CB  ALA A 248      27.415  48.280 138.886  1.00  0.00           C
ATOM   4045  C   ALA A 248      28.955  48.230 136.876  1.00  0.00           C
ATOM   4046  O   ALA A 248      29.375  47.100 136.666  1.00  0.00           O
ATOM   4047  N   GLY A 249      29.765  49.260 136.606  1.00  0.00           N
ATOM   4049  CA  GLY A 249      29.445  50.680 136.696  1.00  0.00           C
ATOM   4052  C   GLY A 249      30.205  51.410 135.656  1.00  0.00           C
ATOM   4053  O   GLY A 249      30.935  52.350 135.936  1.00  0.00           O
ATOM   4054  N   VAL A 250      30.095  50.940 134.406  1.00  0.00           N
ATOM   4056  CA  VAL A 250      30.955  51.400 133.346  1.00  0.00           C
ATOM   4058  CB  VAL A 250      31.935  50.320 132.906  1.00  0.00           C
ATOM   4060  CG1 VAL A 250      32.895  50.950 131.896  1.00  0.00           C
ATOM   4064  CG2 VAL A 250      32.705  49.750 134.116  1.00  0.00           C
ATOM   4068  C   VAL A 250      30.135  51.850 132.156  1.00  0.00           C
ATOM   4069  O   VAL A 250      29.825  51.070 131.266  1.00  0.00           O
ATOM   4070  N   TYR A 251      29.805  53.150 132.116  1.00  0.00           N
ATOM   4072  CA  TYR A 251      29.215  53.850 130.996  1.00  0.00           C
ATOM   4074  CB  TYR A 251      27.685  53.670 130.636  1.00  0.00           C
ATOM   4077  CG  TYR A 251      27.125  52.280 130.796  1.00  0.00           C
ATOM   4078  CD1 TYR A 251      26.805  51.760 132.066  1.00  0.00           C
ATOM   4080  CE1 TYR A 251      26.365  50.430 132.196  1.00  0.00           C
ATOM   4082  CZ  TYR A 251      26.225  49.630 131.056  1.00  0.00           C
ATOM   4083  OH  TYR A 251      25.925  48.250 131.156  1.00  0.00           O
ATOM   4085  CD2 TYR A 251      26.845  51.510 129.666  1.00  0.00           C
ATOM   4087  CE2 TYR A 251      26.425  50.180 129.786  1.00  0.00           C
ATOM   4089  C   TYR A 251      30.165  54.430 129.986  1.00  0.00           C
ATOM   4090  O   TYR A 251      30.915  55.340 130.326  1.00  0.00           O
ATOM   4091  N   LEU A 252      30.135  54.010 128.716  1.00  0.00           N
ATOM   4093  CA  LEU A 252      30.715  54.800 127.646  1.00  0.00           C
ATOM   4095  CB  LEU A 252      32.055  54.270 127.066  1.00  0.00           C
ATOM   4098  CG  LEU A 252      33.275  54.160 128.016  1.00  0.00           C
ATOM   4100  CD1 LEU A 252      34.515  53.940 127.156  1.00  0.00           C
ATOM   4104  CD2 LEU A 252      33.205  52.990 129.006  1.00  0.00           C
ATOM   4108  C   LEU A 252      29.645  54.890 126.576  1.00  0.00           C
ATOM   4109  O   LEU A 252      28.565  54.310 126.716  1.00  0.00           O
ATOM   4110  N   ALA A 253      29.855  55.700 125.516  1.00  0.00           N
ATOM   4112  CA  ALA A 253      28.775  56.020 124.626  1.00  0.00           C
ATOM   4114  CB  ALA A 253      27.895  57.150 125.206  1.00  0.00           C
ATOM   4118  C   ALA A 253      29.245  56.440 123.256  1.00  0.00           C
ATOM   4119  O   ALA A 253      30.415  56.750 123.026  1.00  0.00           O
ATOM   4120  N   VAL A 254      28.275  56.450 122.326  1.00  0.00           N
ATOM   4122  CA  VAL A 254      28.375  56.750 120.916  1.00  0.00           C
ATOM   4124  CB  VAL A 254      28.185  55.450 120.126  1.00  0.00           C
ATOM   4126  CG1 VAL A 254      27.875  55.630 118.626  1.00  0.00           C
ATOM   4130  CG2 VAL A 254      29.465  54.590 120.276  1.00  0.00           C
ATOM   4134  C   VAL A 254      27.335  57.840 120.646  1.00  0.00           C
ATOM   4135  O   VAL A 254      26.465  58.080 121.476  1.00  0.00           O
ATOM   4136  N   MET A 255      27.505  58.600 119.536  1.00  0.00           N
ATOM   4138  CA  MET A 255      26.875  59.870 119.276  1.00  0.00           C
ATOM   4140  CB  MET A 255      27.605  60.970 120.106  1.00  0.00           C
ATOM   4143  CG  MET A 255      26.665  61.980 120.786  1.00  0.00           C
ATOM   4146  SD  MET A 255      25.695  62.970 119.646  1.00  0.00           S
ATOM   4147  CE  MET A 255      24.245  61.910 119.406  1.00  0.00           C
ATOM   4151  C   MET A 255      26.875  60.050 117.746  1.00  0.00           C
ATOM   4152  O   MET A 255      26.785  59.060 117.026  1.00  0.00           O
ATOM   4153  N   ASN A 256      26.945  61.240 117.106  1.00  0.00           N
ATOM   4155  CA  ASN A 256      28.215  61.920 116.916  1.00  0.00           C
ATOM   4157  CB  ASN A 256      28.735  61.610 115.486  1.00  0.00           C
ATOM   4160  CG  ASN A 256      30.125  62.130 115.146  1.00  0.00           C
ATOM   4161  OD1 ASN A 256      30.395  62.470 113.996  1.00  0.00           O
ATOM   4162  ND2 ASN A 256      31.035  62.200 116.136  1.00  0.00           N
ATOM   4165  C   ASN A 256      28.145  63.420 117.156  1.00  0.00           C
ATOM   4166  O   ASN A 256      27.575  64.170 116.366  1.00  0.00           O
ATOM   4167  N   GLN A 257      28.835  63.890 118.226  1.00  0.00           N
ATOM   4169  CA  GLN A 257      29.495  65.190 118.326  1.00  0.00           C
ATOM   4171  CB  GLN A 257      30.525  65.430 117.186  1.00  0.00           C
ATOM   4174  CG  GLN A 257      31.025  66.890 116.956  1.00  0.00           C
ATOM   4177  CD  GLN A 257      32.185  67.000 115.956  1.00  0.00           C
ATOM   4178  OE1 GLN A 257      32.955  67.960 115.996  1.00  0.00           O
ATOM   4179  NE2 GLN A 257      32.355  65.990 115.076  1.00  0.00           N
ATOM   4182  C   GLN A 257      28.695  66.440 118.666  1.00  0.00           C
ATOM   4183  O   GLN A 257      28.115  67.050 117.796  1.00  0.00           O
ATOM   4184  N   ALA A 258      28.795  66.920 119.936  1.00  0.00           N
ATOM   4186  CA  ALA A 258      28.695  68.320 120.376  1.00  0.00           C
ATOM   4188  CB  ALA A 258      28.355  69.400 119.326  1.00  0.00           C
ATOM   4192  C   ALA A 258      27.805  68.490 121.606  1.00  0.00           C
ATOM   4193  O   ALA A 258      26.845  67.740 121.796  1.00  0.00           O
ATOM   4194  N   GLY A 259      28.105  69.460 122.506  1.00  0.00           N
ATOM   4196  CA  GLY A 259      27.265  69.620 123.706  1.00  0.00           C
ATOM   4199  C   GLY A 259      27.695  70.620 124.756  1.00  0.00           C
ATOM   4200  O   GLY A 259      28.875  70.920 124.926  1.00  0.00           O
ATOM   4201  N   ARG A 260      26.735  71.140 125.546  1.00  0.00           N
ATOM   4203  CA  ARG A 260      26.995  71.910 126.756  1.00  0.00           C
ATOM   4205  CB  ARG A 260      27.115  73.420 126.456  1.00  0.00           C
ATOM   4208  CG  ARG A 260      25.905  73.980 125.666  1.00  0.00           C
ATOM   4211  CD  ARG A 260      25.975  75.480 125.386  1.00  0.00           C
ATOM   4214  NE  ARG A 260      25.955  76.160 126.716  1.00  0.00           N
ATOM   4216  CZ  ARG A 260      25.815  77.470 126.856  1.00  0.00           C
ATOM   4217  NH1 ARG A 260      25.945  77.970 128.066  1.00  0.00           N
ATOM   4220  NH2 ARG A 260      25.615  78.260 125.826  1.00  0.00           N
ATOM   4223  C   ARG A 260      25.885  71.660 127.786  1.00  0.00           C
ATOM   4224  O   ARG A 260      24.725  71.620 127.396  1.00  0.00           O
ATOM   4225  N   TYR A 261      26.245  71.420 129.076  1.00  0.00           N
ATOM   4227  CA  TYR A 261      25.535  70.700 130.136  1.00  0.00           C
ATOM   4229  CB  TYR A 261      24.085  70.140 129.916  1.00  0.00           C
ATOM   4232  CG  TYR A 261      22.955  71.130 129.836  1.00  0.00           C
ATOM   4233  CD1 TYR A 261      22.085  71.140 128.726  1.00  0.00           C
ATOM   4235  CE1 TYR A 261      20.945  71.950 128.716  1.00  0.00           C
ATOM   4237  CZ  TYR A 261      20.655  72.740 129.826  1.00  0.00           C
ATOM   4238  OH  TYR A 261      19.525  73.580 129.816  1.00  0.00           O
ATOM   4240  CD2 TYR A 261      22.625  71.910 130.956  1.00  0.00           C
ATOM   4242  CE2 TYR A 261      21.485  72.710 130.946  1.00  0.00           C
ATOM   4244  C   TYR A 261      26.415  69.560 130.666  1.00  0.00           C
ATOM   4245  O   TYR A 261      27.435  69.810 131.306  1.00  0.00           O
ATOM   4246  N   ASP A 262      26.025  68.280 130.416  1.00  0.00           N
ATOM   4248  CA  ASP A 262      26.595  67.080 130.986  1.00  0.00           C
ATOM   4250  CB  ASP A 262      26.085  66.820 132.446  1.00  0.00           C
ATOM   4253  CG  ASP A 262      27.185  66.470 133.426  1.00  0.00           C
ATOM   4254  OD1 ASP A 262      26.855  66.210 134.616  1.00  0.00           O
ATOM   4255  OD2 ASP A 262      28.395  66.430 133.056  1.00  0.00           O
ATOM   4256  C   ASP A 262      26.205  65.900 130.086  1.00  0.00           C
ATOM   4257  O   ASP A 262      25.385  66.020 129.176  1.00  0.00           O
ATOM   4258  N   TYR A 263      26.785  64.710 130.366  1.00  0.00           N
ATOM   4260  CA  TYR A 263      26.545  63.400 129.766  1.00  0.00           C
ATOM   4262  CB  TYR A 263      25.525  62.570 130.596  1.00  0.00           C
ATOM   4265  CG  TYR A 263      25.955  62.310 132.016  1.00  0.00           C
ATOM   4266  CD1 TYR A 263      27.265  61.900 132.346  1.00  0.00           C
ATOM   4268  CE1 TYR A 263      27.625  61.610 133.666  1.00  0.00           C
ATOM   4270  CZ  TYR A 263      26.675  61.700 134.686  1.00  0.00           C
ATOM   4271  OH  TYR A 263      27.055  61.420 136.006  1.00  0.00           O
ATOM   4273  CD2 TYR A 263      25.005  62.390 133.056  1.00  0.00           C
ATOM   4275  CE2 TYR A 263      25.365  62.090 134.386  1.00  0.00           C
ATOM   4277  C   TYR A 263      26.225  63.260 128.266  1.00  0.00           C
ATOM   4278  O   TYR A 263      25.105  62.900 127.906  1.00  0.00           O
ATOM   4279  N   SER A 264      27.245  63.410 127.396  1.00  0.00           N
ATOM   4281  CA  SER A 264      27.625  62.480 126.326  1.00  0.00           C
ATOM   4283  CB  SER A 264      26.585  61.380 125.956  1.00  0.00           C
ATOM   4286  OG  SER A 264      27.185  60.340 125.186  1.00  0.00           O
ATOM   4288  C   SER A 264      28.105  63.140 125.026  1.00  0.00           C
ATOM   4289  O   SER A 264      27.505  62.970 123.976  1.00  0.00           O
ATOM   4290  N   ASN A 265      29.255  63.870 125.026  1.00  0.00           N
ATOM   4292  CA  ASN A 265      29.835  64.400 123.786  1.00  0.00           C
ATOM   4294  CB  ASN A 265      29.655  65.950 123.616  1.00  0.00           C
ATOM   4297  CG  ASN A 265      30.935  66.760 123.336  1.00  0.00           C
ATOM   4298  OD1 ASN A 265      31.325  67.010 122.186  1.00  0.00           O
ATOM   4299  ND2 ASN A 265      31.625  67.150 124.426  1.00  0.00           N
ATOM   4302  C   ASN A 265      31.275  63.920 123.586  1.00  0.00           C
ATOM   4303  O   ASN A 265      32.145  64.130 124.436  1.00  0.00           O
ATOM   4304  N   PRO A 266      31.615  63.300 122.466  1.00  0.00           N
ATOM   4305  CD  PRO A 266      32.985  63.330 121.976  1.00  0.00           C
ATOM   4308  CA  PRO A 266      30.795  62.380 121.696  1.00  0.00           C
ATOM   4310  CB  PRO A 266      31.415  62.560 120.316  1.00  0.00           C
ATOM   4313  CG  PRO A 266      32.925  62.700 120.576  1.00  0.00           C
ATOM   4316  C   PRO A 266      31.035  61.000 122.276  1.00  0.00           C
ATOM   4317  O   PRO A 266      31.605  60.120 121.646  1.00  0.00           O
ATOM   4318  N   ALA A 267      30.615  60.840 123.536  1.00  0.00           N
ATOM   4320  CA  ALA A 267      31.055  59.790 124.416  1.00  0.00           C
ATOM   4322  CB  ALA A 267      32.585  59.570 124.426  1.00  0.00           C
ATOM   4326  C   ALA A 267      30.655  60.270 125.776  1.00  0.00           C
ATOM   4327  O   ALA A 267      30.805  61.450 126.116  1.00  0.00           O
ATOM   4328  N   THR A 268      30.125  59.380 126.626  1.00  0.00           N
ATOM   4330  CA  THR A 268      29.885  59.690 128.026  1.00  0.00           C
ATOM   4332  CB  THR A 268      28.505  59.240 128.506  1.00  0.00           C
ATOM   4334  OG1 THR A 268      28.085  60.040 129.596  1.00  0.00           O
ATOM   4336  CG2 THR A 268      28.435  57.760 128.926  1.00  0.00           C
ATOM   4340  C   THR A 268      30.995  59.060 128.816  1.00  0.00           C
ATOM   4341  O   THR A 268      31.765  58.250 128.296  1.00  0.00           O
ATOM   4342  N   LEU A 269      31.155  59.430 130.086  1.00  0.00           N
ATOM   4344  CA  LEU A 269      31.795  58.560 131.036  1.00  0.00           C
ATOM   4346  CB  LEU A 269      33.225  59.040 131.366  1.00  0.00           C
ATOM   4349  CG  LEU A 269      34.175  57.960 131.926  1.00  0.00           C
ATOM   4351  CD1 LEU A 269      35.485  58.600 132.396  1.00  0.00           C
ATOM   4355  CD2 LEU A 269      34.445  56.850 130.896  1.00  0.00           C
ATOM   4359  C   LEU A 269      30.855  58.510 132.226  1.00  0.00           C
ATOM   4360  O   LEU A 269      30.495  59.510 132.846  1.00  0.00           O
ATOM   4361  N   PHE A 270      30.335  57.300 132.516  1.00  0.00           N
ATOM   4363  CA  PHE A 270      29.275  57.090 133.476  1.00  0.00           C
ATOM   4365  CB  PHE A 270      28.045  56.430 132.776  1.00  0.00           C
ATOM   4368  CG  PHE A 270      26.675  56.930 133.086  1.00  0.00           C
ATOM   4369  CD1 PHE A 270      25.705  56.010 133.516  1.00  0.00           C
ATOM   4371  CE1 PHE A 270      24.355  56.360 133.526  1.00  0.00           C
ATOM   4373  CZ  PHE A 270      23.955  57.640 133.116  1.00  0.00           C
ATOM   4375  CD2 PHE A 270      26.275  58.220 132.686  1.00  0.00           C
ATOM   4377  CE2 PHE A 270      24.915  58.570 132.696  1.00  0.00           C
ATOM   4379  C   PHE A 270      29.845  56.100 134.476  1.00  0.00           C
ATOM   4380  O   PHE A 270      30.555  55.170 134.106  1.00  0.00           O
ATOM   4381  N   THR A 271      29.545  56.290 135.766  1.00  0.00           N
ATOM   4383  CA  THR A 271      29.965  55.430 136.856  1.00  0.00           C
ATOM   4385  CB  THR A 271      31.185  55.920 137.616  1.00  0.00           C
ATOM   4387  OG1 THR A 271      31.905  54.840 138.176  1.00  0.00           O
ATOM   4389  CG2 THR A 271      30.885  56.910 138.746  1.00  0.00           C
ATOM   4393  C   THR A 271      28.755  55.330 137.746  1.00  0.00           C
ATOM   4394  O   THR A 271      27.785  56.060 137.546  1.00  0.00           O
ATOM   4395  N   LEU A 272      28.765  54.370 138.676  1.00  0.00           N
ATOM   4397  CA  LEU A 272      27.635  53.570 139.096  1.00  0.00           C
ATOM   4399  CB  LEU A 272      27.155  52.640 137.926  1.00  0.00           C
ATOM   4402  CG  LEU A 272      25.755  52.810 137.316  1.00  0.00           C
ATOM   4404  CD1 LEU A 272      25.725  51.980 136.016  1.00  0.00           C
ATOM   4408  CD2 LEU A 272      25.335  54.250 137.006  1.00  0.00           C
ATOM   4412  C   LEU A 272      28.215  52.680 140.186  1.00  0.00           C
ATOM   4413  O   LEU A 272      29.125  51.890 139.906  1.00  0.00           O
ATOM   4414  N   SER A 273      27.735  52.800 141.436  1.00  0.00           N
ATOM   4416  CA  SER A 273      28.295  52.010 142.526  1.00  0.00           C
ATOM   4418  CB  SER A 273      27.425  50.770 142.816  1.00  0.00           C
ATOM   4421  OG  SER A 273      27.215  49.940 141.686  1.00  0.00           O
ATOM   4423  C   SER A 273      28.415  52.820 143.816  1.00  0.00           C
ATOM   4424  O   SER A 273      28.535  54.040 143.806  1.00  0.00           O
ATOM   4425  N   ASP A 274      28.375  52.120 144.956  1.00  0.00           N
ATOM   4427  CA  ASP A 274      28.465  52.640 146.286  1.00  0.00           C
ATOM   4429  CB  ASP A 274      27.205  52.190 147.116  1.00  0.00           C
ATOM   4432  CG  ASP A 274      26.355  50.960 146.746  1.00  0.00           C
ATOM   4433  OD1 ASP A 274      25.525  50.620 147.636  1.00  0.00           O
ATOM   4434  OD2 ASP A 274      26.355  50.460 145.596  1.00  0.00           O
ATOM   4435  C   ASP A 274      29.775  52.220 146.996  1.00  0.00           C
ATOM   4436  O   ASP A 274      29.915  51.120 147.496  1.00  0.00           O
ATOM   4437  N   ILE A 275      30.795  53.100 147.156  1.00  0.00           N
ATOM   4439  CA  ILE A 275      31.185  54.110 146.176  1.00  0.00           C
ATOM   4441  CB  ILE A 275      32.315  53.650 145.256  1.00  0.00           C
ATOM   4443  CG2 ILE A 275      32.035  54.330 143.896  1.00  0.00           C
ATOM   4447  CG1 ILE A 275      32.395  52.110 145.146  1.00  0.00           C
ATOM   4450  CD  ILE A 275      33.595  51.580 144.366  1.00  0.00           C
ATOM   4454  C   ILE A 275      31.605  55.430 146.796  1.00  0.00           C
ATOM   4455  O   ILE A 275      31.195  56.500 146.346  1.00  0.00           O
ATOM   4456  N   GLY A 276      32.455  55.380 147.846  1.00  0.00           N
ATOM   4458  CA  GLY A 276      33.035  56.580 148.446  1.00  0.00           C
ATOM   4461  C   GLY A 276      34.455  56.700 147.996  1.00  0.00           C
ATOM   4462  O   GLY A 276      35.055  55.710 147.616  1.00  0.00           O
ATOM   4463  N   VAL A 277      35.025  57.920 148.006  1.00  0.00           N
ATOM   4465  CA  VAL A 277      36.285  58.160 147.346  1.00  0.00           C
ATOM   4467  CB  VAL A 277      36.095  58.630 145.896  1.00  0.00           C
ATOM   4469  CG1 VAL A 277      37.455  58.820 145.206  1.00  0.00           C
ATOM   4473  CG2 VAL A 277      35.285  57.590 145.106  1.00  0.00           C
ATOM   4477  C   VAL A 277      37.105  59.160 148.156  1.00  0.00           C
ATOM   4478  O   VAL A 277      36.545  60.050 148.806  1.00  0.00           O
ATOM   4479  N   SER A 278      38.435  58.970 148.156  1.00  0.00           N
ATOM   4481  CA  SER A 278      39.505  59.840 148.626  1.00  0.00           C
ATOM   4483  CB  SER A 278      39.185  61.250 149.226  1.00  0.00           C
ATOM   4486  OG  SER A 278      38.405  61.130 150.406  1.00  0.00           O
ATOM   4488  C   SER A 278      40.535  59.910 147.526  1.00  0.00           C
ATOM   4489  O   SER A 278      40.795  58.900 146.876  1.00  0.00           O
ATOM   4490  N   ALA A 279      41.185  61.060 147.326  1.00  0.00           N
ATOM   4492  CA  ALA A 279      42.605  61.080 147.096  1.00  0.00           C
ATOM   4494  CB  ALA A 279      42.995  60.710 145.646  1.00  0.00           C
ATOM   4498  C   ALA A 279      43.015  62.480 147.476  1.00  0.00           C
ATOM   4499  O   ALA A 279      42.185  63.380 147.566  1.00  0.00           O
ATOM   4500  N   HIS A 280      44.305  62.700 147.726  1.00  0.00           N
ATOM   4502  CA  HIS A 280      44.775  64.000 148.146  1.00  0.00           C
ATOM   4504  CB  HIS A 280      44.855  64.030 149.686  1.00  0.00           C
ATOM   4507  ND1 HIS A 280      42.685  63.420 150.756  1.00  0.00           N
ATOM   4508  CG  HIS A 280      43.615  64.390 150.426  1.00  0.00           C
ATOM   4509  CE1 HIS A 280      41.995  63.930 151.756  1.00  0.00           C
ATOM   4511  NE2 HIS A 280      42.415  65.180 152.066  1.00  0.00           N
ATOM   4513  CD2 HIS A 280      43.445  65.480 151.206  1.00  0.00           C
ATOM   4515  C   HIS A 280      46.185  64.200 147.646  1.00  0.00           C
ATOM   4516  O   HIS A 280      47.055  63.410 147.976  1.00  0.00           O
ATOM   4517  N   ARG A 281      46.485  65.270 146.866  1.00  0.00           N
ATOM   4519  CA  ARG A 281      47.875  65.470 146.466  1.00  0.00           C
ATOM   4521  CB  ARG A 281      48.015  66.160 145.096  1.00  0.00           C
ATOM   4524  CG  ARG A 281      49.475  66.270 144.626  1.00  0.00           C
ATOM   4527  CD  ARG A 281      49.615  66.300 143.106  1.00  0.00           C
ATOM   4530  NE  ARG A 281      49.125  67.640 142.666  1.00  0.00           N
ATOM   4532  CZ  ARG A 281      48.815  67.970 141.416  1.00  0.00           C
ATOM   4533  NH1 ARG A 281      48.415  69.200 141.186  1.00  0.00           N
ATOM   4536  NH2 ARG A 281      48.915  67.110 140.426  1.00  0.00           N
ATOM   4539  C   ARG A 281      48.685  66.220 147.506  1.00  0.00           C
ATOM   4540  O   ARG A 281      48.805  67.450 147.486  1.00  0.00           O
ATOM   4541  N   TYR A 282      49.315  65.480 148.426  1.00  0.00           N
ATOM   4543  CA  TYR A 282      50.375  66.020 149.256  1.00  0.00           C
ATOM   4545  CB  TYR A 282      50.555  65.300 150.616  1.00  0.00           C
ATOM   4548  CG  TYR A 282      49.315  65.210 151.436  1.00  0.00           C
ATOM   4549  CD1 TYR A 282      48.375  64.180 151.206  1.00  0.00           C
ATOM   4551  CE1 TYR A 282      47.225  64.080 151.986  1.00  0.00           C
ATOM   4553  CZ  TYR A 282      46.995  64.990 153.006  1.00  0.00           C
ATOM   4554  OH  TYR A 282      45.795  65.010 153.706  1.00  0.00           O
ATOM   4556  CD2 TYR A 282      49.115  66.070 152.526  1.00  0.00           C
ATOM   4558  CE2 TYR A 282      47.965  65.940 153.316  1.00  0.00           C
ATOM   4560  C   TYR A 282      51.655  65.770 148.506  1.00  0.00           C
ATOM   4561  O   TYR A 282      51.865  64.700 147.946  1.00  0.00           O
ATOM   4562  N   HIS A 283      52.615  66.710 148.516  1.00  0.00           N
ATOM   4564  CA  HIS A 283      53.945  66.420 148.026  1.00  0.00           C
ATOM   4566  CB  HIS A 283      54.675  67.700 147.526  1.00  0.00           C
ATOM   4569  ND1 HIS A 283      55.945  69.560 148.646  1.00  0.00           N
ATOM   4570  CG  HIS A 283      54.755  68.850 148.496  1.00  0.00           C
ATOM   4571  CE1 HIS A 283      55.635  70.590 149.406  1.00  0.00           C
ATOM   4573  NE2 HIS A 283      54.335  70.580 149.786  1.00  0.00           N
ATOM   4575  CD2 HIS A 283      53.765  69.470 149.206  1.00  0.00           C
ATOM   4577  C   HIS A 283      54.785  65.740 149.086  1.00  0.00           C
ATOM   4578  O   HIS A 283      55.545  66.380 149.796  1.00  0.00           O
ATOM   4579  N   ASN A 284      54.605  64.440 149.386  1.00  0.00           N
ATOM   4581  CA  ASN A 284      54.585  63.330 148.446  1.00  0.00           C
ATOM   4583  CB  ASN A 284      56.015  63.000 147.876  1.00  0.00           C
ATOM   4586  CG  ASN A 284      57.155  62.690 148.856  1.00  0.00           C
ATOM   4587  OD1 ASN A 284      58.015  61.850 148.576  1.00  0.00           O
ATOM   4588  ND2 ASN A 284      57.195  63.370 150.016  1.00  0.00           N
ATOM   4591  C   ASN A 284      53.895  62.180 149.176  1.00  0.00           C
ATOM   4592  O   ASN A 284      54.445  61.120 149.466  1.00  0.00           O
ATOM   4593  N   ARG A 285      52.635  62.410 149.546  1.00  0.00           N
ATOM   4595  CA  ARG A 285      51.805  61.480 150.276  1.00  0.00           C
ATOM   4597  CB  ARG A 285      51.665  61.840 151.796  1.00  0.00           C
ATOM   4600  CG  ARG A 285      52.935  61.620 152.666  1.00  0.00           C
ATOM   4603  CD  ARG A 285      52.845  62.290 154.046  1.00  0.00           C
ATOM   4606  NE  ARG A 285      54.105  61.930 154.786  1.00  0.00           N
ATOM   4608  CZ  ARG A 285      54.465  62.260 156.016  1.00  0.00           C
ATOM   4609  NH1 ARG A 285      55.545  61.700 156.526  1.00  0.00           N
ATOM   4612  NH2 ARG A 285      53.845  63.150 156.746  1.00  0.00           N
ATOM   4615  C   ARG A 285      50.445  61.470 149.626  1.00  0.00           C
ATOM   4616  O   ARG A 285      50.065  62.390 148.906  1.00  0.00           O
ATOM   4617  N   LEU A 286      49.665  60.420 149.916  1.00  0.00           N
ATOM   4619  CA  LEU A 286      48.305  60.220 149.526  1.00  0.00           C
ATOM   4621  CB  LEU A 286      48.215  59.010 148.556  1.00  0.00           C
ATOM   4624  CG  LEU A 286      46.835  58.680 147.966  1.00  0.00           C
ATOM   4626  CD1 LEU A 286      46.885  57.370 147.166  1.00  0.00           C
ATOM   4630  CD2 LEU A 286      46.315  59.810 147.066  1.00  0.00           C
ATOM   4634  C   LEU A 286      47.625  59.950 150.856  1.00  0.00           C
ATOM   4635  O   LEU A 286      48.255  59.430 151.776  1.00  0.00           O
ATOM   4636  N   ASP A 287      46.365  60.380 151.036  1.00  0.00           N
ATOM   4638  CA  ASP A 287      45.475  59.900 152.086  1.00  0.00           C
ATOM   4640  CB  ASP A 287      44.955  61.000 153.086  1.00  0.00           C
ATOM   4643  CG  ASP A 287      44.805  60.530 154.536  1.00  0.00           C
ATOM   4644  OD1 ASP A 287      44.175  61.270 155.346  1.00  0.00           O
ATOM   4645  OD2 ASP A 287      45.475  59.540 154.906  1.00  0.00           O
ATOM   4646  C   ASP A 287      44.335  59.400 151.236  1.00  0.00           C
ATOM   4647  O   ASP A 287      44.105  59.940 150.156  1.00  0.00           O
ATOM   4648  N   ILE A 288      43.605  58.370 151.676  1.00  0.00           N
ATOM   4650  CA  ILE A 288      42.405  57.960 150.986  1.00  0.00           C
ATOM   4652  CB  ILE A 288      42.505  56.540 150.406  1.00  0.00           C
ATOM   4654  CG2 ILE A 288      42.245  55.450 151.466  1.00  0.00           C
ATOM   4658  CG1 ILE A 288      41.615  56.360 149.146  1.00  0.00           C
ATOM   4661  CD  ILE A 288      42.045  55.150 148.306  1.00  0.00           C
ATOM   4665  C   ILE A 288      41.335  58.140 152.036  1.00  0.00           C
ATOM   4666  O   ILE A 288      41.625  58.260 153.216  1.00  0.00           O
ATOM   4667  N   PHE A 289      40.045  58.200 151.666  1.00  0.00           N
ATOM   4669  CA  PHE A 289      39.035  58.010 152.686  1.00  0.00           C
ATOM   4671  CB  PHE A 289      38.665  59.300 153.486  1.00  0.00           C
ATOM   4674  CG  PHE A 289      39.315  59.280 154.856  1.00  0.00           C
ATOM   4675  CD1 PHE A 289      40.105  60.350 155.286  1.00  0.00           C
ATOM   4677  CE1 PHE A 289      40.755  60.320 156.526  1.00  0.00           C
ATOM   4679  CZ  PHE A 289      40.615  59.200 157.356  1.00  0.00           C
ATOM   4681  CD2 PHE A 289      39.165  58.170 155.706  1.00  0.00           C
ATOM   4683  CE2 PHE A 289      39.825  58.120 156.946  1.00  0.00           C
ATOM   4685  C   PHE A 289      37.825  57.370 152.066  1.00  0.00           C
ATOM   4686  O   PHE A 289      36.985  58.010 151.426  1.00  0.00           O
ATOM   4687  N   THR A 290      37.715  56.050 152.276  1.00  0.00           N
ATOM   4689  CA  THR A 290      36.765  55.190 151.566  1.00  0.00           C
ATOM   4691  CB  THR A 290      37.455  53.950 151.006  1.00  0.00           C
ATOM   4693  OG1 THR A 290      37.285  53.900 149.606  1.00  0.00           O
ATOM   4695  CG2 THR A 290      36.985  52.600 151.546  1.00  0.00           C
ATOM   4699  C   THR A 290      35.575  54.880 152.456  1.00  0.00           C
ATOM   4700  O   THR A 290      35.715  54.410 153.576  1.00  0.00           O
ATOM   4701  N   GLN A 291      34.375  55.240 151.966  1.00  0.00           N
ATOM   4703  CA  GLN A 291      33.185  55.600 152.726  1.00  0.00           C
ATOM   4705  CB  GLN A 291      33.035  57.150 152.876  1.00  0.00           C
ATOM   4708  CG  GLN A 291      33.405  57.780 154.236  1.00  0.00           C
ATOM   4711  CD  GLN A 291      34.545  57.060 154.936  1.00  0.00           C
ATOM   4712  OE1 GLN A 291      34.335  56.350 155.926  1.00  0.00           O
ATOM   4713  NE2 GLN A 291      35.775  57.270 154.446  1.00  0.00           N
ATOM   4716  C   GLN A 291      31.985  55.070 151.966  1.00  0.00           C
ATOM   4717  O   GLN A 291      32.155  54.580 150.856  1.00  0.00           O
ATOM   4718  N   SER A 292      30.755  55.200 152.526  1.00  0.00           N
ATOM   4720  CA  SER A 292      29.565  54.800 151.766  1.00  0.00           C
ATOM   4722  CB  SER A 292      29.135  53.340 152.016  1.00  0.00           C
ATOM   4725  OG  SER A 292      30.165  52.460 151.596  1.00  0.00           O
ATOM   4727  C   SER A 292      28.325  55.670 151.916  1.00  0.00           C
ATOM   4728  O   SER A 292      27.735  55.820 152.996  1.00  0.00           O
ATOM   4729  N   LEU A 293      27.815  56.140 150.756  1.00  0.00           N
ATOM   4731  CA  LEU A 293      26.385  56.100 150.446  1.00  0.00           C
ATOM   4733  CB  LEU A 293      25.975  57.130 149.346  1.00  0.00           C
ATOM   4736  CG  LEU A 293      26.125  56.760 147.836  1.00  0.00           C
ATOM   4738  CD1 LEU A 293      26.395  58.000 146.976  1.00  0.00           C
ATOM   4742  CD2 LEU A 293      24.895  56.070 147.256  1.00  0.00           C
ATOM   4746  C   LEU A 293      26.105  54.660 149.996  1.00  0.00           C
ATOM   4747  O   LEU A 293      26.895  54.080 149.276  1.00  0.00           O
ATOM   4748  N   GLU A 294      25.025  53.980 150.376  1.00  0.00           N
ATOM   4750  CA  GLU A 294      24.245  54.210 151.556  1.00  0.00           C
ATOM   4752  CB  GLU A 294      22.755  54.140 151.176  1.00  0.00           C
ATOM   4755  CG  GLU A 294      21.775  54.300 152.356  1.00  0.00           C
ATOM   4758  CD  GLU A 294      20.305  54.390 151.936  1.00  0.00           C
ATOM   4759  OE1 GLU A 294      19.595  55.320 152.436  1.00  0.00           O
ATOM   4760  OE2 GLU A 294      19.845  53.520 151.166  1.00  0.00           O
ATOM   4761  C   GLU A 294      24.645  53.220 152.646  1.00  0.00           C
ATOM   4762  O   GLU A 294      24.175  52.090 152.696  1.00  0.00           O
ATOM   4763  N   ASN A 295      25.515  53.650 153.576  1.00  0.00           N
ATOM   4765  CA  ASN A 295      25.625  53.020 154.886  1.00  0.00           C
ATOM   4767  CB  ASN A 295      26.825  52.020 155.036  1.00  0.00           C
ATOM   4770  CG  ASN A 295      26.675  50.770 154.166  1.00  0.00           C
ATOM   4771  OD1 ASN A 295      25.935  49.850 154.496  1.00  0.00           O
ATOM   4772  ND2 ASN A 295      27.485  50.660 153.086  1.00  0.00           N
ATOM   4775  C   ASN A 295      25.855  54.100 155.946  1.00  0.00           C
ATOM   4776  O   ASN A 295      25.395  53.980 157.076  1.00  0.00           O
ATOM   4777  N   GLY A 296      26.545  55.210 155.586  1.00  0.00           N
ATOM   4779  CA  GLY A 296      26.955  56.300 156.486  1.00  0.00           C
ATOM   4782  C   GLY A 296      27.505  55.870 157.826  1.00  0.00           C
ATOM   4783  O   GLY A 296      26.865  56.030 158.866  1.00  0.00           O
ATOM   4784  N   ALA A 297      28.685  55.240 157.906  1.00  0.00           N
ATOM   4786  CA  ALA A 297      29.695  55.050 156.896  1.00  0.00           C
ATOM   4788  CB  ALA A 297      30.865  56.030 157.086  1.00  0.00           C
ATOM   4792  C   ALA A 297      30.245  53.650 157.046  1.00  0.00           C
ATOM   4793  O   ALA A 297      30.065  53.020 158.086  1.00  0.00           O
ATOM   4794  N   ALA A 298      30.965  53.160 156.026  1.00  0.00           N
ATOM   4796  CA  ALA A 298      31.735  51.950 156.126  1.00  0.00           C
ATOM   4798  CB  ALA A 298      30.855  50.700 155.946  1.00  0.00           C
ATOM   4802  C   ALA A 298      32.785  51.970 155.036  1.00  0.00           C
ATOM   4803  O   ALA A 298      32.675  52.740 154.076  1.00  0.00           O
ATOM   4804  N   GLN A 299      33.835  51.130 155.156  1.00  0.00           N
ATOM   4806  CA  GLN A 299      34.765  50.840 154.086  1.00  0.00           C
ATOM   4808  CB  GLN A 299      36.215  50.610 154.636  1.00  0.00           C
ATOM   4811  CG  GLN A 299      36.615  49.220 155.176  1.00  0.00           C
ATOM   4814  CD  GLN A 299      35.635  48.590 156.156  1.00  0.00           C
ATOM   4815  OE1 GLN A 299      35.145  47.470 155.986  1.00  0.00           O
ATOM   4816  NE2 GLN A 299      35.355  49.360 157.226  1.00  0.00           N
ATOM   4819  C   GLN A 299      34.155  49.680 153.316  1.00  0.00           C
ATOM   4820  O   GLN A 299      33.155  49.090 153.716  1.00  0.00           O
ATOM   4821  N   GLN A 300      34.585  49.390 152.086  1.00  0.00           N
ATOM   4823  CA  GLN A 300      35.895  48.840 151.816  1.00  0.00           C
ATOM   4825  CB  GLN A 300      35.925  47.280 151.936  1.00  0.00           C
ATOM   4828  CG  GLN A 300      35.615  46.370 150.696  1.00  0.00           C
ATOM   4831  CD  GLN A 300      34.425  46.750 149.786  1.00  0.00           C
ATOM   4832  OE1 GLN A 300      34.545  46.750 148.566  1.00  0.00           O
ATOM   4833  NE2 GLN A 300      33.275  47.080 150.406  1.00  0.00           N
ATOM   4836  C   GLN A 300      36.275  49.230 150.436  1.00  0.00           C
ATOM   4837  O   GLN A 300      35.475  49.700 149.626  1.00  0.00           O
ATOM   4838  N   GLY A 301      37.575  49.030 150.166  1.00  0.00           N
ATOM   4840  CA  GLY A 301      38.115  49.040 148.846  1.00  0.00           C
ATOM   4843  C   GLY A 301      38.945  47.830 148.636  1.00  0.00           C
ATOM   4844  O   GLY A 301      39.325  47.140 149.586  1.00  0.00           O
ATOM   4845  N   ILE A 302      39.285  47.640 147.356  1.00  0.00           N
ATOM   4847  CA  ILE A 302      40.645  47.330 146.956  1.00  0.00           C
ATOM   4849  CB  ILE A 302      40.765  46.100 146.066  1.00  0.00           C
ATOM   4851  CG2 ILE A 302      40.385  46.400 144.596  1.00  0.00           C
ATOM   4855  CG1 ILE A 302      42.185  45.500 146.136  1.00  0.00           C
ATOM   4858  CD  ILE A 302      42.275  44.160 145.396  1.00  0.00           C
ATOM   4862  C   ILE A 302      40.995  48.600 146.206  1.00  0.00           C
ATOM   4863  O   ILE A 302      40.095  49.250 145.666  1.00  0.00           O
ATOM   4864  N   GLU A 303      42.275  49.000 146.186  1.00  0.00           N
ATOM   4866  CA  GLU A 303      42.725  50.150 145.436  1.00  0.00           C
ATOM   4868  CB  GLU A 303      43.175  51.330 146.346  1.00  0.00           C
ATOM   4871  CG  GLU A 303      44.035  52.440 145.676  1.00  0.00           C
ATOM   4874  CD  GLU A 303      44.695  53.370 146.696  1.00  0.00           C
ATOM   4875  OE1 GLU A 303      45.365  54.320 146.236  1.00  0.00           O
ATOM   4876  OE2 GLU A 303      44.555  53.120 147.916  1.00  0.00           O
ATOM   4877  C   GLU A 303      43.825  49.680 144.526  1.00  0.00           C
ATOM   4878  O   GLU A 303      44.695  48.910 144.936  1.00  0.00           O
ATOM   4879  N   VAL A 304      43.785  50.140 143.266  1.00  0.00           N
ATOM   4881  CA  VAL A 304      44.895  50.060 142.346  1.00  0.00           C
ATOM   4883  CB  VAL A 304      44.555  49.230 141.106  1.00  0.00           C
ATOM   4885  CG1 VAL A 304      45.805  49.040 140.226  1.00  0.00           C
ATOM   4889  CG2 VAL A 304      44.025  47.860 141.556  1.00  0.00           C
ATOM   4893  C   VAL A 304      45.185  51.490 141.926  1.00  0.00           C
ATOM   4894  O   VAL A 304      44.265  52.220 141.536  1.00  0.00           O
ATOM   4895  N   SER A 305      46.455  51.910 141.986  1.00  0.00           N
ATOM   4897  CA  SER A 305      46.885  53.200 141.476  1.00  0.00           C
ATOM   4899  CB  SER A 305      47.845  54.000 142.386  1.00  0.00           C
ATOM   4902  OG  SER A 305      47.155  54.560 143.496  1.00  0.00           O
ATOM   4904  C   SER A 305      47.605  52.990 140.176  1.00  0.00           C
ATOM   4905  O   SER A 305      48.465  52.120 140.046  1.00  0.00           O
ATOM   4906  N   LEU A 306      47.235  53.780 139.146  1.00  0.00           N
ATOM   4908  CA  LEU A 306      47.655  53.540 137.786  1.00  0.00           C
ATOM   4910  CB  LEU A 306      46.465  53.350 136.816  1.00  0.00           C
ATOM   4913  CG  LEU A 306      45.535  52.130 137.026  1.00  0.00           C
ATOM   4915  CD1 LEU A 306      44.545  52.080 135.866  1.00  0.00           C
ATOM   4919  CD2 LEU A 306      44.735  52.120 138.346  1.00  0.00           C
ATOM   4923  C   LEU A 306      48.435  54.740 137.316  1.00  0.00           C
ATOM   4924  O   LEU A 306      48.115  55.890 137.616  1.00  0.00           O
ATOM   4925  N   LEU A 307      49.475  54.500 136.496  1.00  0.00           N
ATOM   4927  CA  LEU A 307      50.145  55.500 135.716  1.00  0.00           C
ATOM   4929  CB  LEU A 307      51.545  55.020 135.266  1.00  0.00           C
ATOM   4932  CG  LEU A 307      52.665  55.390 136.256  1.00  0.00           C
ATOM   4934  CD1 LEU A 307      53.965  54.700 135.826  1.00  0.00           C
ATOM   4938  CD2 LEU A 307      52.335  55.070 137.716  1.00  0.00           C
ATOM   4942  C   LEU A 307      49.295  55.840 134.516  1.00  0.00           C
ATOM   4943  O   LEU A 307      48.415  55.080 134.136  1.00  0.00           O
ATOM   4944  N   ASN A 308      49.505  57.010 133.886  1.00  0.00           N
ATOM   4946  CA  ASN A 308      48.675  57.430 132.766  1.00  0.00           C
ATOM   4948  CB  ASN A 308      49.115  58.850 132.306  1.00  0.00           C
ATOM   4951  CG  ASN A 308      48.025  59.600 131.546  1.00  0.00           C
ATOM   4952  OD1 ASN A 308      48.245  60.160 130.476  1.00  0.00           O
ATOM   4953  ND2 ASN A 308      46.785  59.620 132.076  1.00  0.00           N
ATOM   4956  C   ASN A 308      48.515  56.410 131.626  1.00  0.00           C
ATOM   4957  O   ASN A 308      47.425  55.870 131.486  1.00  0.00           O
ATOM   4958  N   GLU A 309      49.585  56.090 130.856  1.00  0.00           N
ATOM   4960  CA  GLU A 309      49.505  55.150 129.746  1.00  0.00           C
ATOM   4962  CB  GLU A 309      50.745  55.380 128.836  1.00  0.00           C
ATOM   4965  CG  GLU A 309      50.965  54.300 127.746  1.00  0.00           C
ATOM   4968  CD  GLU A 309      51.995  54.660 126.696  1.00  0.00           C
ATOM   4969  OE1 GLU A 309      52.055  53.920 125.686  1.00  0.00           O
ATOM   4970  OE2 GLU A 309      52.745  55.650 126.886  1.00  0.00           O
ATOM   4971  C   GLU A 309      49.365  53.660 130.106  1.00  0.00           C
ATOM   4972  O   GLU A 309      48.925  52.820 129.306  1.00  0.00           O
ATOM   4973  N   LYS A 310      49.745  53.270 131.336  1.00  0.00           N
ATOM   4975  CA  LYS A 310      49.785  51.890 131.766  1.00  0.00           C
ATOM   4977  CB  LYS A 310      51.215  51.430 132.096  1.00  0.00           C
ATOM   4980  CG  LYS A 310      52.135  51.250 130.896  1.00  0.00           C
ATOM   4983  CD  LYS A 310      53.445  50.630 131.386  1.00  0.00           C
ATOM   4986  CE  LYS A 310      54.665  51.110 130.626  1.00  0.00           C
ATOM   4989  NZ  LYS A 310      55.895  50.820 131.386  1.00  0.00           N
ATOM   4993  C   LYS A 310      49.035  51.700 133.046  1.00  0.00           C
ATOM   4994  O   LYS A 310      49.195  52.450 134.006  1.00  0.00           O
ATOM   4995  N   GLY A 311      48.285  50.590 133.166  1.00  0.00           N
ATOM   4997  CA  GLY A 311      47.655  50.240 134.426  1.00  0.00           C
ATOM   5000  C   GLY A 311      48.625  49.590 135.376  1.00  0.00           C
ATOM   5001  O   GLY A 311      48.435  48.420 135.686  1.00  0.00           O
ATOM   5002  N   GLN A 312      49.685  50.300 135.796  1.00  0.00           N
ATOM   5004  CA  GLN A 312      50.755  49.910 136.736  1.00  0.00           C
ATOM   5006  CB  GLN A 312      51.265  48.430 136.676  1.00  0.00           C
ATOM   5009  CG  GLN A 312      52.445  48.040 135.736  1.00  0.00           C
ATOM   5012  CD  GLN A 312      52.225  48.120 134.216  1.00  0.00           C
ATOM   5013  OE1 GLN A 312      53.185  48.110 133.446  1.00  0.00           O
ATOM   5014  NE2 GLN A 312      50.945  48.090 133.776  1.00  0.00           N
ATOM   5017  C   GLN A 312      51.945  50.850 136.456  1.00  0.00           C
ATOM   5018  O   GLN A 312      52.075  51.400 135.356  1.00  0.00           O
ATOM   5019  N   THR A 313      52.865  51.140 137.396  1.00  0.00           N
ATOM   5021  CA  THR A 313      53.145  50.500 138.676  1.00  0.00           C
ATOM   5023  CB  THR A 313      54.475  49.700 138.726  1.00  0.00           C
ATOM   5025  OG1 THR A 313      55.235  49.850 137.526  1.00  0.00           O
ATOM   5027  CG2 THR A 313      54.205  48.210 138.906  1.00  0.00           C
ATOM   5031  C   THR A 313      53.325  51.610 139.686  1.00  0.00           C
ATOM   5032  O   THR A 313      53.695  52.730 139.356  1.00  0.00           O
ATOM   5033  N   LEU A 314      53.175  51.400 140.996  1.00  0.00           N
ATOM   5035  CA  LEU A 314      52.595  50.290 141.716  1.00  0.00           C
ATOM   5037  CB  LEU A 314      53.635  49.550 142.586  1.00  0.00           C
ATOM   5040  CG  LEU A 314      54.705  50.450 143.246  1.00  0.00           C
ATOM   5042  CD1 LEU A 314      55.805  49.600 143.886  1.00  0.00           C
ATOM   5046  CD2 LEU A 314      54.135  51.400 144.306  1.00  0.00           C
ATOM   5050  C   LEU A 314      51.425  50.880 142.516  1.00  0.00           C
ATOM   5051  O   LEU A 314      50.985  51.980 142.166  1.00  0.00           O
ATOM   5052  N   THR A 315      50.875  50.180 143.536  1.00  0.00           N
ATOM   5054  CA  THR A 315      49.495  50.410 143.956  1.00  0.00           C
ATOM   5056  CB  THR A 315      49.305  51.360 145.156  1.00  0.00           C
ATOM   5058  OG1 THR A 315      49.815  52.650 144.826  1.00  0.00           O
ATOM   5060  CG2 THR A 315      47.805  51.570 145.446  1.00  0.00           C
ATOM   5064  C   THR A 315      48.855  49.060 144.196  1.00  0.00           C
ATOM   5065  O   THR A 315      48.225  48.480 143.316  1.00  0.00           O
ATOM   5066  N   GLN A 316      48.995  48.520 145.416  1.00  0.00           N
ATOM   5068  CA  GLN A 316      48.095  47.530 145.946  1.00  0.00           C
ATOM   5070  CB  GLN A 316      48.735  46.110 146.016  1.00  0.00           C
ATOM   5073  CG  GLN A 316      47.775  44.920 146.286  1.00  0.00           C
ATOM   5076  CD  GLN A 316      46.565  44.820 145.346  1.00  0.00           C
ATOM   5077  OE1 GLN A 316      45.465  44.470 145.766  1.00  0.00           O
ATOM   5078  NE2 GLN A 316      46.805  45.070 144.036  1.00  0.00           N
ATOM   5081  C   GLN A 316      47.845  48.020 147.356  1.00  0.00           C
ATOM   5082  O   GLN A 316      48.675  48.730 147.926  1.00  0.00           O
ATOM   5083  N   ALA A 317      46.685  47.660 147.906  1.00  0.00           N
ATOM   5085  CA  ALA A 317      46.195  48.260 149.116  1.00  0.00           C
ATOM   5087  CB  ALA A 317      45.375  49.500 148.726  1.00  0.00           C
ATOM   5091  C   ALA A 317      45.275  47.250 149.756  1.00  0.00           C
ATOM   5092  O   ALA A 317      44.735  46.380 149.076  1.00  0.00           O
ATOM   5093  N   THR A 318      45.025  47.360 151.066  1.00  0.00           N
ATOM   5095  CA  THR A 318      43.775  46.850 151.626  1.00  0.00           C
ATOM   5097  CB  THR A 318      43.865  45.540 152.426  1.00  0.00           C
ATOM   5099  OG1 THR A 318      44.455  45.640 153.716  1.00  0.00           O
ATOM   5101  CG2 THR A 318      44.695  44.510 151.636  1.00  0.00           C
ATOM   5105  C   THR A 318      43.205  47.990 152.436  1.00  0.00           C
ATOM   5106  O   THR A 318      43.725  48.380 153.486  1.00  0.00           O
ATOM   5107  N   SER A 319      42.125  48.620 151.926  1.00  0.00           N
ATOM   5109  CA  SER A 319      41.535  49.790 152.556  1.00  0.00           C
ATOM   5111  CB  SER A 319      40.745  50.730 151.606  1.00  0.00           C
ATOM   5114  OG  SER A 319      41.645  51.400 150.726  1.00  0.00           O
ATOM   5116  C   SER A 319      40.655  49.380 153.706  1.00  0.00           C
ATOM   5117  O   SER A 319      39.435  49.340 153.596  1.00  0.00           O
ATOM   5118  N   ASP A 320      41.305  49.060 154.836  1.00  0.00           N
ATOM   5120  CA  ASP A 320      40.785  48.190 155.856  1.00  0.00           C
ATOM   5122  CB  ASP A 320      40.615  46.720 155.366  1.00  0.00           C
ATOM   5125  CG  ASP A 320      39.205  46.450 154.916  1.00  0.00           C
ATOM   5126  OD1 ASP A 320      38.985  45.670 153.956  1.00  0.00           O
ATOM   5127  OD2 ASP A 320      38.295  46.900 155.646  1.00  0.00           O
ATOM   5128  C   ASP A 320      41.835  48.210 156.946  1.00  0.00           C
ATOM   5129  O   ASP A 320      42.995  47.910 156.706  1.00  0.00           O
ATOM   5130  N   ALA A 321      41.485  48.550 158.186  1.00  0.00           N
ATOM   5132  CA  ALA A 321      40.225  49.060 158.666  1.00  0.00           C
ATOM   5134  CB  ALA A 321      40.195  48.880 160.176  1.00  0.00           C
ATOM   5138  C   ALA A 321      40.015  50.520 158.286  1.00  0.00           C
ATOM   5139  O   ALA A 321      40.865  51.130 157.636  1.00  0.00           O
ATOM   5140  N   GLN A 322      38.855  51.110 158.646  1.00  0.00           N
ATOM   5142  CA  GLN A 322      38.595  52.540 158.586  1.00  0.00           C
ATOM   5144  CB  GLN A 322      39.595  53.380 159.456  1.00  0.00           C
ATOM   5147  CG  GLN A 322      39.065  54.120 160.726  1.00  0.00           C
ATOM   5150  CD  GLN A 322      38.595  53.280 161.916  1.00  0.00           C
ATOM   5151  OE1 GLN A 322      38.775  53.670 163.076  1.00  0.00           O
ATOM   5152  NE2 GLN A 322      37.995  52.100 161.676  1.00  0.00           N
ATOM   5155  C   GLN A 322      38.495  53.100 157.156  1.00  0.00           C
ATOM   5156  O   GLN A 322      38.045  54.220 156.946  1.00  0.00           O
ATOM   5157  N   GLY A 323      38.905  52.330 156.126  1.00  0.00           N
ATOM   5159  CA  GLY A 323      39.035  52.820 154.766  1.00  0.00           C
ATOM   5162  C   GLY A 323      40.095  53.880 154.676  1.00  0.00           C
ATOM   5163  O   GLY A 323      39.895  54.890 154.006  1.00  0.00           O
ATOM   5164  N   HIS A 324      41.205  53.680 155.426  1.00  0.00           N
ATOM   5166  CA  HIS A 324      41.975  54.780 155.986  1.00  0.00           C
ATOM   5168  CB  HIS A 324      42.625  54.350 157.336  1.00  0.00           C
ATOM   5171  ND1 HIS A 324      43.555  55.130 159.536  1.00  0.00           N
ATOM   5172  CG  HIS A 324      43.105  55.450 158.246  1.00  0.00           C
ATOM   5173  CE1 HIS A 324      43.925  56.290 160.056  1.00  0.00           C
ATOM   5175  NE2 HIS A 324      43.735  57.310 159.196  1.00  0.00           N
ATOM   5177  CD2 HIS A 324      43.205  56.790 158.036  1.00  0.00           C
ATOM   5179  C   HIS A 324      43.085  55.270 155.086  1.00  0.00           C
ATOM   5180  O   HIS A 324      43.145  56.460 154.786  1.00  0.00           O
ATOM   5181  N   VAL A 325      44.035  54.420 154.676  1.00  0.00           N
ATOM   5183  CA  VAL A 325      45.285  54.900 154.106  1.00  0.00           C
ATOM   5185  CB  VAL A 325      46.405  55.000 155.156  1.00  0.00           C
ATOM   5187  CG1 VAL A 325      47.765  55.300 154.516  1.00  0.00           C
ATOM   5191  CG2 VAL A 325      46.095  56.090 156.206  1.00  0.00           C
ATOM   5195  C   VAL A 325      45.715  54.000 152.956  1.00  0.00           C
ATOM   5196  O   VAL A 325      45.715  52.770 153.056  1.00  0.00           O
ATOM   5197  N   GLN A 326      46.215  54.620 151.876  1.00  0.00           N
ATOM   5199  CA  GLN A 326      47.355  54.090 151.166  1.00  0.00           C
ATOM   5201  CB  GLN A 326      46.955  53.560 149.766  1.00  0.00           C
ATOM   5204  CG  GLN A 326      47.995  52.670 149.056  1.00  0.00           C
ATOM   5207  CD  GLN A 326      48.765  51.780 150.036  1.00  0.00           C
ATOM   5208  OE1 GLN A 326      49.955  52.000 150.286  1.00  0.00           O
ATOM   5209  NE2 GLN A 326      48.065  50.810 150.656  1.00  0.00           N
ATOM   5212  C   GLN A 326      48.345  55.230 151.046  1.00  0.00           C
ATOM   5213  O   GLN A 326      47.985  56.390 151.226  1.00  0.00           O
ATOM   5214  N   LEU A 327      49.635  54.920 150.806  1.00  0.00           N
ATOM   5216  CA  LEU A 327      50.675  55.910 150.626  1.00  0.00           C
ATOM   5218  CB  LEU A 327      52.045  55.490 151.276  1.00  0.00           C
ATOM   5221  CG  LEU A 327      52.135  55.510 152.816  1.00  0.00           C
ATOM   5223  CD1 LEU A 327      53.485  54.960 153.316  1.00  0.00           C
ATOM   5227  CD2 LEU A 327      51.025  54.730 153.516  1.00  0.00           C
ATOM   5231  C   LEU A 327      50.795  56.140 149.116  1.00  0.00           C
ATOM   5232  O   LEU A 327      49.815  55.920 148.406  1.00  0.00           O
ATOM   5233  N   GLU A 328      51.985  56.550 148.626  1.00  0.00           N
ATOM   5235  CA  GLU A 328      52.365  56.780 147.246  1.00  0.00           C
ATOM   5237  CB  GLU A 328      51.455  56.150 146.156  1.00  0.00           C
ATOM   5240  CG  GLU A 328      52.105  55.950 144.776  1.00  0.00           C
ATOM   5243  CD  GLU A 328      53.015  54.730 144.686  1.00  0.00           C
ATOM   5244  OE1 GLU A 328      53.835  54.690 143.726  1.00  0.00           O
ATOM   5245  OE2 GLU A 328      52.845  53.780 145.476  1.00  0.00           O
ATOM   5246  C   GLU A 328      52.535  58.280 147.026  1.00  0.00           C
ATOM   5247  O   GLU A 328      51.675  59.100 147.326  1.00  0.00           O
ATOM   5248  N   ASN A 329      53.715  58.680 146.526  1.00  0.00           N
ATOM   5250  CA  ASN A 329      53.995  59.960 145.906  1.00  0.00           C
ATOM   5252  CB  ASN A 329      55.535  60.080 145.646  1.00  0.00           C
ATOM   5255  CG  ASN A 329      56.155  59.190 144.556  1.00  0.00           C
ATOM   5256  OD1 ASN A 329      57.115  59.590 143.896  1.00  0.00           O
ATOM   5257  ND2 ASN A 329      55.615  57.980 144.296  1.00  0.00           N
ATOM   5260  C   ASN A 329      53.205  60.210 144.626  1.00  0.00           C
ATOM   5261  O   ASN A 329      53.135  59.360 143.736  1.00  0.00           O
ATOM   5262  N   ASP A 330      52.625  61.410 144.456  1.00  0.00           N
ATOM   5264  CA  ASP A 330      51.905  61.750 143.236  1.00  0.00           C
ATOM   5266  CB  ASP A 330      51.005  62.990 143.416  1.00  0.00           C
ATOM   5269  CG  ASP A 330      49.775  62.620 144.226  1.00  0.00           C
ATOM   5270  OD1 ASP A 330      48.725  63.280 144.026  1.00  0.00           O
ATOM   5271  OD2 ASP A 330      49.865  61.660 145.016  1.00  0.00           O
ATOM   5272  C   ASP A 330      52.805  61.910 142.016  1.00  0.00           C
ATOM   5273  O   ASP A 330      53.335  62.980 141.726  1.00  0.00           O
ATOM   5274  N   LYS A 331      52.995  60.790 141.316  1.00  0.00           N
ATOM   5276  CA  LYS A 331      53.945  60.500 140.276  1.00  0.00           C
ATOM   5278  CB  LYS A 331      54.305  58.980 140.426  1.00  0.00           C
ATOM   5281  CG  LYS A 331      53.075  58.050 140.596  1.00  0.00           C
ATOM   5284  CD  LYS A 331      53.385  56.590 140.966  1.00  0.00           C
ATOM   5287  CE  LYS A 331      52.055  55.840 141.216  1.00  0.00           C
ATOM   5290  NZ  LYS A 331      52.285  54.460 141.636  1.00  0.00           N
ATOM   5294  C   LYS A 331      53.395  60.860 138.906  1.00  0.00           C
ATOM   5295  O   LYS A 331      53.075  62.000 138.596  1.00  0.00           O
ATOM   5296  N   ASN A 332      53.195  59.880 138.006  1.00  0.00           N
ATOM   5298  CA  ASN A 332      52.285  60.050 136.876  1.00  0.00           C
ATOM   5300  CB  ASN A 332      52.915  59.660 135.516  1.00  0.00           C
ATOM   5303  CG  ASN A 332      53.995  60.640 135.066  1.00  0.00           C
ATOM   5304  OD1 ASN A 332      54.745  60.360 134.126  1.00  0.00           O
ATOM   5305  ND2 ASN A 332      54.095  61.820 135.716  1.00  0.00           N
ATOM   5308  C   ASN A 332      50.995  59.300 137.126  1.00  0.00           C
ATOM   5309  O   ASN A 332      50.355  58.800 136.216  1.00  0.00           O
ATOM   5310  N   ALA A 333      50.605  59.250 138.416  1.00  0.00           N
ATOM   5312  CA  ALA A 333      49.325  58.780 138.876  1.00  0.00           C
ATOM   5314  CB  ALA A 333      49.305  58.790 140.406  1.00  0.00           C
ATOM   5318  C   ALA A 333      48.165  59.570 138.286  1.00  0.00           C
ATOM   5319  O   ALA A 333      48.195  60.800 138.106  1.00  0.00           O
ATOM   5320  N   ALA A 334      47.135  58.820 137.866  1.00  0.00           N
ATOM   5322  CA  ALA A 334      46.315  59.250 136.756  1.00  0.00           C
ATOM   5324  CB  ALA A 334      47.165  59.420 135.476  1.00  0.00           C
ATOM   5328  C   ALA A 334      45.225  58.240 136.456  1.00  0.00           C
ATOM   5329  O   ALA A 334      44.555  58.340 135.426  1.00  0.00           O
ATOM   5330  N   LEU A 335      45.035  57.270 137.376  1.00  0.00           N
ATOM   5332  CA  LEU A 335      43.745  56.680 137.646  1.00  0.00           C
ATOM   5334  CB  LEU A 335      43.385  55.550 136.656  1.00  0.00           C
ATOM   5337  CG  LEU A 335      41.885  55.410 136.366  1.00  0.00           C
ATOM   5339  CD1 LEU A 335      41.635  54.130 135.576  1.00  0.00           C
ATOM   5343  CD2 LEU A 335      41.345  56.600 135.576  1.00  0.00           C
ATOM   5347  C   LEU A 335      43.865  56.140 139.056  1.00  0.00           C
ATOM   5348  O   LEU A 335      44.965  55.780 139.486  1.00  0.00           O
ATOM   5349  N   LEU A 336      42.755  56.080 139.806  1.00  0.00           N
ATOM   5351  CA  LEU A 336      42.645  55.300 141.026  1.00  0.00           C
ATOM   5353  CB  LEU A 336      42.315  56.130 142.296  1.00  0.00           C
ATOM   5356  CG  LEU A 336      43.225  55.910 143.506  1.00  0.00           C
ATOM   5358  CD1 LEU A 336      42.585  56.510 144.776  1.00  0.00           C
ATOM   5362  CD2 LEU A 336      44.615  56.520 143.296  1.00  0.00           C
ATOM   5366  C   LEU A 336      41.465  54.440 140.726  1.00  0.00           C
ATOM   5367  O   LEU A 336      40.405  54.950 140.346  1.00  0.00           O
ATOM   5368  N   LEU A 337      41.605  53.110 140.866  1.00  0.00           N
ATOM   5370  CA  LEU A 337      40.525  52.230 140.486  1.00  0.00           C
ATOM   5372  CB  LEU A 337      41.005  51.340 139.326  1.00  0.00           C
ATOM   5375  CG  LEU A 337      39.855  50.900 138.406  1.00  0.00           C
ATOM   5377  CD1 LEU A 337      40.235  49.700 137.536  1.00  0.00           C
ATOM   5381  CD2 LEU A 337      39.435  52.060 137.496  1.00  0.00           C
ATOM   5385  C   LEU A 337      40.135  51.410 141.696  1.00  0.00           C
ATOM   5386  O   LEU A 337      40.815  50.450 142.066  1.00  0.00           O
ATOM   5387  N   ALA A 338      38.995  51.760 142.316  1.00  0.00           N
ATOM   5389  CA  ALA A 338      38.515  51.110 143.506  1.00  0.00           C
ATOM   5391  CB  ALA A 338      37.875  52.120 144.476  1.00  0.00           C
ATOM   5395  C   ALA A 338      37.505  50.030 143.156  1.00  0.00           C
ATOM   5396  O   ALA A 338      36.475  50.310 142.546  1.00  0.00           O
ATOM   5397  N   ARG A 339      37.805  48.780 143.546  1.00  0.00           N
ATOM   5399  CA  ARG A 339      36.865  47.670 143.556  1.00  0.00           C
ATOM   5401  CB  ARG A 339      37.425  46.400 142.836  1.00  0.00           C
ATOM   5404  CG  ARG A 339      38.285  46.670 141.586  1.00  0.00           C
ATOM   5407  CD  ARG A 339      38.755  45.390 140.866  1.00  0.00           C
ATOM   5410  NE  ARG A 339      39.595  45.850 139.726  1.00  0.00           N
ATOM   5412  CZ  ARG A 339      40.315  45.050 138.946  1.00  0.00           C
ATOM   5413  NH1 ARG A 339      41.175  45.590 138.116  1.00  0.00           N
ATOM   5416  NH2 ARG A 339      40.215  43.750 138.926  1.00  0.00           N
ATOM   5419  C   ARG A 339      36.435  47.430 145.016  1.00  0.00           C
ATOM   5420  O   ARG A 339      36.845  48.190 145.906  1.00  0.00           O
ATOM   5421  N   LYS A 340      35.505  46.510 145.386  1.00  0.00           N
ATOM   5423  CA  LYS A 340      35.415  45.110 144.996  1.00  0.00           C
ATOM   5425  CB  LYS A 340      35.755  44.220 146.226  1.00  0.00           C
ATOM   5428  CG  LYS A 340      37.265  44.190 146.506  1.00  0.00           C
ATOM   5431  CD  LYS A 340      37.735  42.900 147.196  1.00  0.00           C
ATOM   5434  CE  LYS A 340      37.475  41.600 146.406  1.00  0.00           C
ATOM   5437  NZ  LYS A 340      37.815  40.420 147.226  1.00  0.00           N
ATOM   5441  C   LYS A 340      34.095  44.610 144.426  1.00  0.00           C
ATOM   5442  O   LYS A 340      33.095  44.590 145.126  1.00  0.00           O
ATOM   5443  N   ASP A 341      34.105  44.100 143.166  1.00  0.00           N
ATOM   5445  CA  ASP A 341      33.145  43.150 142.596  1.00  0.00           C
ATOM   5447  CB  ASP A 341      32.835  41.920 143.526  1.00  0.00           C
ATOM   5450  CG  ASP A 341      33.355  40.580 143.016  1.00  0.00           C
ATOM   5451  OD1 ASP A 341      33.055  39.540 143.676  1.00  0.00           O
ATOM   5452  OD2 ASP A 341      34.215  40.580 142.096  1.00  0.00           O
ATOM   5453  C   ASP A 341      31.925  43.830 141.936  1.00  0.00           C
ATOM   5454  O   ASP A 341      30.755  43.610 142.236  1.00  0.00           O
ATOM   5455  N   GLY A 342      32.225  44.680 140.926  1.00  0.00           N
ATOM   5457  CA  GLY A 342      31.235  45.260 140.026  1.00  0.00           C
ATOM   5460  C   GLY A 342      30.845  46.650 140.376  1.00  0.00           C
ATOM   5461  O   GLY A 342      29.945  47.200 139.776  1.00  0.00           O
ATOM   5462  N   GLN A 343      31.525  47.260 141.336  1.00  0.00           N
ATOM   5464  CA  GLN A 343      31.125  48.490 141.976  1.00  0.00           C
ATOM   5466  CB  GLN A 343      30.875  48.090 143.436  1.00  0.00           C
ATOM   5469  CG  GLN A 343      30.645  49.160 144.506  1.00  0.00           C
ATOM   5472  CD  GLN A 343      30.095  48.490 145.766  1.00  0.00           C
ATOM   5473  OE1 GLN A 343      28.895  48.510 146.046  1.00  0.00           O
ATOM   5474  NE2 GLN A 343      30.995  47.830 146.526  1.00  0.00           N
ATOM   5477  C   GLN A 343      32.255  49.480 141.786  1.00  0.00           C
ATOM   5478  O   GLN A 343      33.355  49.280 142.296  1.00  0.00           O
ATOM   5479  N   THR A 344      32.075  50.500 140.946  1.00  0.00           N
ATOM   5481  CA  THR A 344      33.235  50.980 140.196  1.00  0.00           C
ATOM   5483  CB  THR A 344      33.035  50.870 138.666  1.00  0.00           C
ATOM   5485  OG1 THR A 344      33.535  49.620 138.186  1.00  0.00           O
ATOM   5487  CG2 THR A 344      33.755  51.940 137.846  1.00  0.00           C
ATOM   5491  C   THR A 344      33.735  52.340 140.676  1.00  0.00           C
ATOM   5492  O   THR A 344      33.095  53.380 140.536  1.00  0.00           O
ATOM   5493  N   THR A 345      34.935  52.360 141.286  1.00  0.00           N
ATOM   5495  CA  THR A 345      35.875  53.480 141.366  1.00  0.00           C
ATOM   5497  CB  THR A 345      35.595  54.630 142.336  1.00  0.00           C
ATOM   5499  OG1 THR A 345      35.185  54.150 143.596  1.00  0.00           O
ATOM   5501  CG2 THR A 345      36.915  55.360 142.626  1.00  0.00           C
ATOM   5505  C   THR A 345      36.355  53.970 140.026  1.00  0.00           C
ATOM   5506  O   THR A 345      37.165  53.280 139.406  1.00  0.00           O
ATOM   5507  N   LEU A 346      35.945  55.170 139.576  1.00  0.00           N
ATOM   5509  CA  LEU A 346      36.735  55.990 138.676  1.00  0.00           C
ATOM   5511  CB  LEU A 346      35.965  56.430 137.396  1.00  0.00           C
ATOM   5514  CG  LEU A 346      36.465  55.720 136.126  1.00  0.00           C
ATOM   5516  CD1 LEU A 346      35.665  56.190 134.916  1.00  0.00           C
ATOM   5520  CD2 LEU A 346      36.395  54.190 136.266  1.00  0.00           C
ATOM   5524  C   LEU A 346      37.175  57.210 139.456  1.00  0.00           C
ATOM   5525  O   LEU A 346      36.525  57.640 140.396  1.00  0.00           O
ATOM   5526  N   LEU A 347      38.315  57.770 139.066  1.00  0.00           N
ATOM   5528  CA  LEU A 347      38.815  59.000 139.616  1.00  0.00           C
ATOM   5530  CB  LEU A 347      39.565  58.770 140.956  1.00  0.00           C
ATOM   5533  CG  LEU A 347      39.995  60.040 141.716  1.00  0.00           C
ATOM   5535  CD1 LEU A 347      40.765  59.740 143.006  1.00  0.00           C
ATOM   5539  CD2 LEU A 347      38.785  60.890 142.086  1.00  0.00           C
ATOM   5543  C   LEU A 347      39.715  59.490 138.516  1.00  0.00           C
ATOM   5544  O   LEU A 347      40.125  58.670 137.696  1.00  0.00           O
ATOM   5545  N   ASP A 348      40.055  60.790 138.436  1.00  0.00           N
ATOM   5547  CA  ASP A 348      40.975  61.260 137.406  1.00  0.00           C
ATOM   5549  CB  ASP A 348      40.785  62.770 137.106  1.00  0.00           C
ATOM   5552  CG  ASP A 348      39.545  63.000 136.256  1.00  0.00           C
ATOM   5553  OD1 ASP A 348      38.895  64.060 136.446  1.00  0.00           O
ATOM   5554  OD2 ASP A 348      39.325  62.190 135.326  1.00  0.00           O
ATOM   5555  C   ASP A 348      42.415  60.860 137.756  1.00  0.00           C
ATOM   5556  O   ASP A 348      42.815  59.720 137.546  1.00  0.00           O
ATOM   5557  N   LEU A 349      43.335  61.670 138.286  1.00  0.00           N
ATOM   5559  CA  LEU A 349      43.255  62.860 139.106  1.00  0.00           C
ATOM   5561  CB  LEU A 349      43.695  62.520 140.556  1.00  0.00           C
ATOM   5564  CG  LEU A 349      44.855  61.520 140.746  1.00  0.00           C
ATOM   5566  CD1 LEU A 349      44.895  61.050 142.206  1.00  0.00           C
ATOM   5570  CD2 LEU A 349      46.195  62.090 140.286  1.00  0.00           C
ATOM   5574  C   LEU A 349      44.065  63.950 138.426  1.00  0.00           C
ATOM   5575  O   LEU A 349      44.615  64.870 139.026  1.00  0.00           O
ATOM   5576  N   LYS A 350      44.195  63.850 137.096  1.00  0.00           N
ATOM   5578  CA  LYS A 350      45.025  64.680 136.246  1.00  0.00           C
ATOM   5580  CB  LYS A 350      45.015  64.150 134.786  1.00  0.00           C
ATOM   5583  CG  LYS A 350      44.725  62.630 134.626  1.00  0.00           C
ATOM   5586  CD  LYS A 350      44.675  62.140 133.156  1.00  0.00           C
ATOM   5589  CE  LYS A 350      43.605  62.870 132.346  1.00  0.00           C
ATOM   5592  NZ  LYS A 350      43.285  62.300 131.016  1.00  0.00           N
ATOM   5596  C   LYS A 350      44.625  66.170 136.286  1.00  0.00           C
ATOM   5597  O   LYS A 350      45.495  67.040 136.206  1.00  0.00           O
ATOM   5598  N   LEU A 351      43.315  66.460 136.376  1.00  0.00           N
ATOM   5600  CA  LEU A 351      42.745  67.780 136.246  1.00  0.00           C
ATOM   5602  CB  LEU A 351      42.635  68.190 134.756  1.00  0.00           C
ATOM   5605  CG  LEU A 351      42.085  67.150 133.746  1.00  0.00           C
ATOM   5607  CD1 LEU A 351      42.295  67.740 132.336  1.00  0.00           C
ATOM   5611  CD2 LEU A 351      40.605  66.810 133.976  1.00  0.00           C
ATOM   5615  C   LEU A 351      41.435  68.070 137.016  1.00  0.00           C
ATOM   5616  O   LEU A 351      40.485  68.630 136.466  1.00  0.00           O
ATOM   5617  N   PRO A 352      41.385  67.800 138.316  1.00  0.00           N
ATOM   5618  CD  PRO A 352      41.195  66.400 138.736  1.00  0.00           C
ATOM   5621  CA  PRO A 352      40.575  68.660 139.166  1.00  0.00           C
ATOM   5623  CB  PRO A 352      39.365  67.780 139.496  1.00  0.00           C
ATOM   5626  CG  PRO A 352      39.995  66.410 139.696  1.00  0.00           C
ATOM   5629  C   PRO A 352      41.375  69.010 140.406  1.00  0.00           C
ATOM   5630  O   PRO A 352      42.435  68.440 140.646  1.00  0.00           O
ATOM   5631  N   ALA A 353      40.925  69.990 141.186  1.00  0.00           N
ATOM   5633  CA  ALA A 353      41.605  70.380 142.386  1.00  0.00           C
ATOM   5635  CB  ALA A 353      42.815  71.290 142.096  1.00  0.00           C
ATOM   5639  C   ALA A 353      40.595  71.140 143.216  1.00  0.00           C
ATOM   5640  O   ALA A 353      39.515  71.480 142.736  1.00  0.00           O
ATOM   5641  N   LEU A 354      40.905  71.430 144.486  1.00  0.00           N
ATOM   5643  CA  LEU A 354      40.055  72.300 145.276  1.00  0.00           C
ATOM   5645  CB  LEU A 354      40.485  72.380 146.766  1.00  0.00           C
ATOM   5648  CG  LEU A 354      41.995  72.350 147.086  1.00  0.00           C
ATOM   5650  CD1 LEU A 354      42.145  72.210 148.606  1.00  0.00           C
ATOM   5654  CD2 LEU A 354      42.765  73.570 146.596  1.00  0.00           C
ATOM   5658  C   LEU A 354      39.845  73.700 144.716  1.00  0.00           C
ATOM   5659  O   LEU A 354      40.775  74.470 144.446  1.00  0.00           O
ATOM   5660  N   ASP A 355      38.575  74.120 144.626  1.00  0.00           N
ATOM   5662  CA  ASP A 355      38.185  75.500 144.636  1.00  0.00           C
ATOM   5664  CB  ASP A 355      37.305  75.900 143.416  1.00  0.00           C
ATOM   5667  CG  ASP A 355      36.155  74.970 143.056  1.00  0.00           C
ATOM   5668  OD1 ASP A 355      35.515  75.270 142.016  1.00  0.00           O
ATOM   5669  OD2 ASP A 355      35.965  73.930 143.726  1.00  0.00           O
ATOM   5670  C   ASP A 355      37.625  75.810 146.016  1.00  0.00           C
ATOM   5671  O   ASP A 355      36.465  76.120 146.246  1.00  0.00           O
ATOM   5672  N   LEU A 356      38.555  75.810 147.016  1.00  0.00           N
ATOM   5674  CA  LEU A 356      38.335  76.450 148.316  1.00  0.00           C
ATOM   5676  CB  LEU A 356      38.935  75.710 149.536  1.00  0.00           C
ATOM   5679  CG  LEU A 356      37.985  74.670 150.166  1.00  0.00           C
ATOM   5681  CD1 LEU A 356      38.635  74.020 151.386  1.00  0.00           C
ATOM   5685  CD2 LEU A 356      37.575  73.610 149.146  1.00  0.00           C
ATOM   5689  C   LEU A 356      38.815  77.890 148.246  1.00  0.00           C
ATOM   5690  O   LEU A 356      39.085  78.550 149.256  1.00  0.00           O
ATOM   5691  N   ALA A 357      38.785  78.420 147.006  1.00  0.00           N
ATOM   5693  CA  ALA A 357      38.085  79.650 146.696  1.00  0.00           C
ATOM   5695  CB  ALA A 357      37.905  79.720 145.166  1.00  0.00           C
ATOM   5699  C   ALA A 357      36.725  79.710 147.396  1.00  0.00           C
ATOM   5700  O   ALA A 357      36.015  78.710 147.436  1.00  0.00           O
ATOM   5701  N   GLU A 358      36.435  80.800 148.116  1.00  0.00           N
ATOM   5703  CA  GLU A 358      35.865  80.760 149.456  1.00  0.00           C
ATOM   5705  CB  GLU A 358      35.305  82.170 149.836  1.00  0.00           C
ATOM   5708  CG  GLU A 358      33.855  82.560 149.416  1.00  0.00           C
ATOM   5711  CD  GLU A 358      33.545  82.720 147.916  1.00  0.00           C
ATOM   5712  OE1 GLU A 358      32.355  82.470 147.556  1.00  0.00           O
ATOM   5713  OE2 GLU A 358      34.415  83.240 147.176  1.00  0.00           O
ATOM   5714  C   GLU A 358      34.825  79.680 149.786  1.00  0.00           C
ATOM   5715  O   GLU A 358      33.795  79.580 149.136  1.00  0.00           O
ATOM   5716  N   PHE A 359      34.905  78.830 150.826  1.00  0.00           N
ATOM   5718  CA  PHE A 359      35.935  78.380 151.756  1.00  0.00           C
ATOM   5720  CB  PHE A 359      35.255  77.460 152.836  1.00  0.00           C
ATOM   5723  CG  PHE A 359      33.945  78.020 153.386  1.00  0.00           C
ATOM   5724  CD1 PHE A 359      33.755  79.380 153.706  1.00  0.00           C
ATOM   5726  CE1 PHE A 359      32.505  79.870 154.106  1.00  0.00           C
ATOM   5728  CZ  PHE A 359      31.425  79.000 154.206  1.00  0.00           C
ATOM   5730  CD2 PHE A 359      32.845  77.160 153.556  1.00  0.00           C
ATOM   5732  CE2 PHE A 359      31.595  77.640 153.946  1.00  0.00           C
ATOM   5734  C   PHE A 359      36.825  79.410 152.436  1.00  0.00           C
ATOM   5735  O   PHE A 359      36.595  80.610 152.366  1.00  0.00           O
ATOM   5736  N   ASN A 360      37.855  78.990 153.176  1.00  0.00           N
ATOM   5738  CA  ASN A 360      38.775  79.930 153.776  1.00  0.00           C
ATOM   5740  CB  ASN A 360      38.355  80.560 155.166  1.00  0.00           C
ATOM   5743  CG  ASN A 360      37.495  79.780 156.166  1.00  0.00           C
ATOM   5744  OD1 ASN A 360      37.745  79.810 157.376  1.00  0.00           O
ATOM   5745  ND2 ASN A 360      36.415  79.110 155.736  1.00  0.00           N
ATOM   5748  C   ASN A 360      40.165  79.340 153.776  1.00  0.00           C
ATOM   5749  O   ASN A 360      40.985  79.560 154.666  1.00  0.00           O
ATOM   5750  N   ILE A 361      40.515  78.570 152.716  1.00  0.00           N
ATOM   5752  CA  ILE A 361      41.925  78.370 152.406  1.00  0.00           C
ATOM   5754  CB  ILE A 361      42.345  77.010 151.816  1.00  0.00           C
ATOM   5756  CG2 ILE A 361      41.505  75.880 152.446  1.00  0.00           C
ATOM   5760  CG1 ILE A 361      42.395  76.920 150.266  1.00  0.00           C
ATOM   5763  CD  ILE A 361      43.035  75.640 149.736  1.00  0.00           C
ATOM   5767  C   ILE A 361      42.265  79.560 151.526  1.00  0.00           C
ATOM   5768  O   ILE A 361      41.675  79.740 150.466  1.00  0.00           O
ATOM   5769  N   ALA A 362      43.185  80.430 151.956  1.00  0.00           N
ATOM   5771  CA  ALA A 362      43.625  81.540 151.166  1.00  0.00           C
ATOM   5773  CB  ALA A 362      43.615  82.810 152.036  1.00  0.00           C
ATOM   5777  C   ALA A 362      44.995  81.180 150.636  1.00  0.00           C
ATOM   5778  O   ALA A 362      45.145  80.230 149.856  1.00  0.00           O
ATOM   5779  N   GLY A 363      46.045  81.900 151.066  1.00  0.00           N
ATOM   5781  CA  GLY A 363      47.405  81.520 150.706  1.00  0.00           C
ATOM   5784  C   GLY A 363      48.415  81.880 151.736  1.00  0.00           C
ATOM   5785  O   GLY A 363      48.085  82.380 152.806  1.00  0.00           O
ATOM   5786  N   ALA A 364      49.685  81.580 151.366  1.00  0.00           N
ATOM   5788  CA  ALA A 364      50.945  81.600 152.066  1.00  0.00           C
ATOM   5790  CB  ALA A 364      50.955  82.280 153.436  1.00  0.00           C
ATOM   5794  C   ALA A 364      51.465  80.170 152.126  1.00  0.00           C
ATOM   5795  O   ALA A 364      50.905  79.410 152.916  1.00  0.00           O
ATOM   5796  N   PRO A 365      52.465  79.690 151.366  1.00  0.00           N
ATOM   5797  CD  PRO A 365      52.795  80.300 150.076  1.00  0.00           C
ATOM   5800  CA  PRO A 365      52.565  78.250 151.196  1.00  0.00           C
ATOM   5802  CB  PRO A 365      51.815  78.080 149.876  1.00  0.00           C
ATOM   5805  CG  PRO A 365      52.185  79.330 149.046  1.00  0.00           C
ATOM   5808  C   PRO A 365      54.025  77.790 151.136  1.00  0.00           C
ATOM   5809  O   PRO A 365      54.585  77.480 150.086  1.00  0.00           O
ATOM   5810  N   GLY A 366      54.725  77.690 152.276  1.00  0.00           N
ATOM   5812  CA  GLY A 366      54.315  78.140 153.596  1.00  0.00           C
ATOM   5815  C   GLY A 366      55.455  78.920 154.156  1.00  0.00           C
ATOM   5816  O   GLY A 366      56.605  78.730 153.766  1.00  0.00           O
ATOM   5817  N   TYR A 367      55.205  79.790 155.136  1.00  0.00           N
ATOM   5819  CA  TYR A 367      56.255  80.630 155.666  1.00  0.00           C
ATOM   5821  CB  TYR A 367      55.735  82.040 156.056  1.00  0.00           C
ATOM   5824  CG  TYR A 367      55.095  82.820 154.946  1.00  0.00           C
ATOM   5825  CD1 TYR A 367      55.335  82.550 153.576  1.00  0.00           C
ATOM   5827  CE1 TYR A 367      54.705  83.330 152.596  1.00  0.00           C
ATOM   5829  CZ  TYR A 367      53.865  84.380 152.956  1.00  0.00           C
ATOM   5830  OH  TYR A 367      53.235  85.110 151.956  1.00  0.00           O
ATOM   5832  CD2 TYR A 367      54.255  83.890 155.296  1.00  0.00           C
ATOM   5834  CE2 TYR A 367      53.645  84.670 154.306  1.00  0.00           C
ATOM   5836  C   TYR A 367      56.905  80.010 156.886  1.00  0.00           C
ATOM   5837  O   TYR A 367      56.275  79.830 157.926  1.00  0.00           O
ATOM   5838  N   SER A 368      58.215  79.710 156.796  1.00  0.00           N
ATOM   5840  CA  SER A 368      58.965  79.240 157.966  1.00  0.00           C
ATOM   5842  CB  SER A 368      59.925  78.090 157.576  1.00  0.00           C
ATOM   5845  OG  SER A 368      60.375  77.430 158.746  1.00  0.00           O
ATOM   5847  C   SER A 368      59.775  80.370 158.596  1.00  0.00           C
ATOM   5848  O   SER A 368      60.185  80.310 159.746  1.00  0.00           O
ATOM   5849  N   LYS A 369      59.935  81.470 157.836  1.00  0.00           N
ATOM   5851  CA  LYS A 369      60.855  82.550 158.066  1.00  0.00           C
ATOM   5853  CB  LYS A 369      62.355  82.170 157.956  1.00  0.00           C
ATOM   5856  CG  LYS A 369      62.735  81.210 156.816  1.00  0.00           C
ATOM   5859  CD  LYS A 369      64.225  80.810 156.896  1.00  0.00           C
ATOM   5862  CE  LYS A 369      64.515  79.420 156.306  1.00  0.00           C
ATOM   5865  NZ  LYS A 369      65.915  79.050 156.556  1.00  0.00           N
ATOM   5869  C   LYS A 369      60.445  83.650 157.106  1.00  0.00           C
ATOM   5870  O   LYS A 369      60.255  83.450 155.906  1.00  0.00           O
ATOM   5871  N   GLN A 370      60.045  84.790 157.696  1.00  0.00           N
ATOM   5873  CA  GLN A 370      58.705  85.260 157.466  1.00  0.00           C
ATOM   5875  CB  GLN A 370      57.865  84.940 158.726  1.00  0.00           C
ATOM   5878  CG  GLN A 370      56.355  84.710 158.486  1.00  0.00           C
ATOM   5881  CD  GLN A 370      55.815  83.440 159.156  1.00  0.00           C
ATOM   5882  OE1 GLN A 370      54.655  83.340 159.536  1.00  0.00           O
ATOM   5883  NE2 GLN A 370      56.645  82.390 159.246  1.00  0.00           N
ATOM   5886  C   GLN A 370      58.785  86.740 157.226  1.00  0.00           C
ATOM   5887  O   GLN A 370      58.815  87.550 158.146  1.00  0.00           O
ATOM   5888  N   PHE A 371      58.815  87.090 155.936  1.00  0.00           N
ATOM   5890  CA  PHE A 371      58.815  88.450 155.466  1.00  0.00           C
ATOM   5892  CB  PHE A 371      59.545  88.500 154.096  1.00  0.00           C
ATOM   5895  CG  PHE A 371      60.215  89.800 153.726  1.00  0.00           C
ATOM   5896  CD1 PHE A 371      60.245  90.950 154.536  1.00  0.00           C
ATOM   5898  CE1 PHE A 371      60.925  92.100 154.106  1.00  0.00           C
ATOM   5900  CZ  PHE A 371      61.605  92.100 152.886  1.00  0.00           C
ATOM   5902  CD2 PHE A 371      60.905  89.810 152.506  1.00  0.00           C
ATOM   5904  CE2 PHE A 371      61.595  90.950 152.086  1.00  0.00           C
ATOM   5906  C   PHE A 371      57.355  88.860 155.336  1.00  0.00           C
ATOM   5907  O   PHE A 371      56.455  88.060 155.576  1.00  0.00           O
ATOM   5908  N   PHE A 372      57.135  90.110 154.946  1.00  0.00           N
ATOM   5910  CA  PHE A 372      56.085  90.960 155.456  1.00  0.00           C
ATOM   5912  CB  PHE A 372      54.605  90.460 155.206  1.00  0.00           C
ATOM   5915  CG  PHE A 372      54.145  90.230 153.776  1.00  0.00           C
ATOM   5916  CD1 PHE A 372      54.585  89.110 153.046  1.00  0.00           C
ATOM   5918  CE1 PHE A 372      54.125  88.880 151.736  1.00  0.00           C
ATOM   5920  CZ  PHE A 372      53.205  89.760 151.166  1.00  0.00           C
ATOM   5922  CD2 PHE A 372      53.215  91.090 153.176  1.00  0.00           C
ATOM   5924  CE2 PHE A 372      52.745  90.860 151.886  1.00  0.00           C
ATOM   5926  C   PHE A 372      56.465  92.260 154.796  1.00  0.00           C
ATOM   5927  O   PHE A 372      57.045  93.170 155.376  1.00  0.00           O
ATOM   5928  N   MET A 373      56.275  92.250 153.476  1.00  0.00           N
ATOM   5930  CA  MET A 373      56.955  92.980 152.456  1.00  0.00           C
ATOM   5932  CB  MET A 373      57.045  91.980 151.286  1.00  0.00           C
ATOM   5935  CG  MET A 373      57.755  92.430 150.016  1.00  0.00           C
ATOM   5938  SD  MET A 373      57.755  91.080 148.796  1.00  0.00           S
ATOM   5939  CE  MET A 373      59.255  90.250 149.376  1.00  0.00           C
ATOM   5943  C   MET A 373      56.115  94.210 152.176  1.00  0.00           C
ATOM   5944  O   MET A 373      55.235  94.230 151.326  1.00  0.00           O
ATOM   5945  N   PHE A 374      56.305  95.210 153.036  1.00  0.00           N
ATOM   5947  CA  PHE A 374      55.195  95.980 153.556  1.00  0.00           C
ATOM   5949  CB  PHE A 374      55.195  95.910 155.116  1.00  0.00           C
ATOM   5952  CG  PHE A 374      54.215  95.010 155.776  1.00  0.00           C
ATOM   5953  CD1 PHE A 374      54.345  94.930 157.176  1.00  0.00           C
ATOM   5955  CE1 PHE A 374      53.555  94.070 157.926  1.00  0.00           C
ATOM   5957  CZ  PHE A 374      52.595  93.290 157.286  1.00  0.00           C
ATOM   5959  CD2 PHE A 374      53.195  94.270 155.156  1.00  0.00           C
ATOM   5961  CE2 PHE A 374      52.385  93.420 155.906  1.00  0.00           C
ATOM   5963  C   PHE A 374      55.315  97.440 153.246  1.00  0.00           C
ATOM   5964  O   PHE A 374      56.365  97.940 152.846  1.00  0.00           O
ATOM   5965  N   GLY A 375      54.235  98.170 153.566  1.00  0.00           N
ATOM   5967  CA  GLY A 375      54.295  99.600 153.816  1.00  0.00           C
ATOM   5970  C   GLY A 375      53.595 100.430 152.776  1.00  0.00           C
ATOM   5971  O   GLY A 375      53.515 100.010 151.626  1.00  0.00           O
ATOM   5972  N   PRO A 376      53.015 101.560 153.196  1.00  0.00           N
ATOM   5973  CD  PRO A 376      53.675 102.340 154.256  1.00  0.00           C
ATOM   5976  CA  PRO A 376      52.465 102.560 152.296  1.00  0.00           C
ATOM   5978  CB  PRO A 376      53.625 103.510 152.116  1.00  0.00           C
ATOM   5981  CG  PRO A 376      53.995 103.710 153.586  1.00  0.00           C
ATOM   5984  C   PRO A 376      51.595 102.250 151.116  1.00  0.00           C
ATOM   5985  O   PRO A 376      50.375 102.290 151.266  1.00  0.00           O
ATOM   5986  N   ARG A 377      52.165 102.040 149.926  1.00  0.00           N
ATOM   5988  CA  ARG A 377      51.405 102.060 148.696  1.00  0.00           C
ATOM   5990  CB  ARG A 377      51.315 103.480 148.066  1.00  0.00           C
ATOM   5993  CG  ARG A 377      50.105 104.300 148.556  1.00  0.00           C
ATOM   5996  CD  ARG A 377      50.295 105.810 148.356  1.00  0.00           C
ATOM   5999  NE  ARG A 377      49.175 106.420 147.576  1.00  0.00           N
ATOM   6001  CZ  ARG A 377      49.345 107.440 146.756  1.00  0.00           C
ATOM   6002  NH1 ARG A 377      48.395 107.800 145.926  1.00  0.00           N
ATOM   6005  NH2 ARG A 377      50.495 108.090 146.716  1.00  0.00           N
ATOM   6008  C   ARG A 377      51.915 101.100 147.666  1.00  0.00           C
ATOM   6009  O   ARG A 377      53.075 100.670 147.656  1.00  0.00           O
ATOM   6010  N   ASP A 378      50.985 100.770 146.786  1.00  0.00           N
ATOM   6012  CA  ASP A 378      51.075  99.810 145.746  1.00  0.00           C
ATOM   6014  CB  ASP A 378      50.925  98.320 146.246  1.00  0.00           C
ATOM   6017  CG  ASP A 378      50.145  98.000 147.536  1.00  0.00           C
ATOM   6018  OD1 ASP A 378      49.615  96.860 147.606  1.00  0.00           O
ATOM   6019  OD2 ASP A 378      50.185  98.730 148.566  1.00  0.00           O
ATOM   6020  C   ASP A 378      50.085 100.230 144.666  1.00  0.00           C
ATOM   6021  O   ASP A 378      49.595  99.430 143.876  1.00  0.00           O
ATOM   6022  N   LEU A 379      49.745 101.540 144.546  1.00  0.00           N
ATOM   6024  CA  LEU A 379      50.275 102.390 143.486  1.00  0.00           C
ATOM   6026  CB  LEU A 379      49.255 103.480 143.056  1.00  0.00           C
ATOM   6029  CG  LEU A 379      48.645 103.150 141.686  1.00  0.00           C
ATOM   6031  CD1 LEU A 379      47.905 104.350 141.096  1.00  0.00           C
ATOM   6035  CD2 LEU A 379      47.725 101.920 141.766  1.00  0.00           C
ATOM   6039  C   LEU A 379      51.665 103.000 143.686  1.00  0.00           C
ATOM   6040  O   LEU A 379      52.295 102.750 144.696  1.00  0.00           O
ATOM   6041  N   TYR A 380      52.125 103.770 142.666  1.00  0.00           N
ATOM   6043  CA  TYR A 380      53.495 104.150 142.286  1.00  0.00           C
ATOM   6045  CB  TYR A 380      54.675 103.840 143.266  1.00  0.00           C
ATOM   6048  CG  TYR A 380      54.605 104.370 144.676  1.00  0.00           C
ATOM   6049  CD1 TYR A 380      54.115 105.630 145.066  1.00  0.00           C
ATOM   6051  CE1 TYR A 380      54.145 106.020 146.416  1.00  0.00           C
ATOM   6053  CZ  TYR A 380      54.685 105.150 147.386  1.00  0.00           C
ATOM   6054  OH  TYR A 380      54.925 105.510 148.726  1.00  0.00           O
ATOM   6056  CD2 TYR A 380      55.105 103.510 145.676  1.00  0.00           C
ATOM   6058  CE2 TYR A 380      55.135 103.900 147.006  1.00  0.00           C
ATOM   6060  C   TYR A 380      53.575 105.530 141.626  1.00  0.00           C
ATOM   6061  O   TYR A 380      52.585 106.050 141.106  1.00  0.00           O
ATOM   6062  N   ARG A 381      54.765 106.170 141.576  1.00  0.00           N
ATOM   6064  CA  ARG A 381      55.095 107.150 140.536  1.00  0.00           C
ATOM   6066  CB  ARG A 381      55.375 108.620 141.036  1.00  0.00           C
ATOM   6069  CG  ARG A 381      55.725 108.820 142.526  1.00  0.00           C
ATOM   6072  CD  ARG A 381      56.015 110.310 142.866  1.00  0.00           C
ATOM   6075  NE  ARG A 381      56.305 110.420 144.346  1.00  0.00           N
ATOM   6077  CZ  ARG A 381      56.455 111.570 145.006  1.00  0.00           C
ATOM   6078  NH1 ARG A 381      56.785 111.560 146.286  1.00  0.00           N
ATOM   6081  NH2 ARG A 381      56.325 112.740 144.406  1.00  0.00           N
ATOM   6084  C   ARG A 381      56.275 106.630 139.716  1.00  0.00           C
ATOM   6085  O   ARG A 381      57.175 106.050 140.326  1.00  0.00           O
ATOM   6086  N   PRO A 382      56.365 106.780 138.386  1.00  0.00           N
ATOM   6087  CD  PRO A 382      55.325 107.440 137.586  1.00  0.00           C
ATOM   6090  CA  PRO A 382      57.475 106.280 137.556  1.00  0.00           C
ATOM   6092  CB  PRO A 382      56.885 106.350 136.136  1.00  0.00           C
ATOM   6095  CG  PRO A 382      55.905 107.530 136.176  1.00  0.00           C
ATOM   6098  C   PRO A 382      58.735 107.140 137.706  1.00  0.00           C
ATOM   6099  O   PRO A 382      59.425 107.440 136.736  1.00  0.00           O
ATOM   6100  N   GLY A 383      59.015 107.560 138.936  1.00  0.00           N
ATOM   6102  CA  GLY A 383      60.025 108.530 139.326  1.00  0.00           C
ATOM   6105  C   GLY A 383      59.515 109.250 140.556  1.00  0.00           C
ATOM   6106  O   GLY A 383      58.885 110.300 140.476  1.00  0.00           O
ATOM   6107  N   GLU A 384      59.695 108.690 141.746  1.00  0.00           N
ATOM   6109  CA  GLU A 384      60.155 107.360 142.056  1.00  0.00           C
ATOM   6111  CB  GLU A 384      61.705 107.220 142.096  1.00  0.00           C
ATOM   6114  CG  GLU A 384      62.435 107.760 143.356  1.00  0.00           C
ATOM   6117  CD  GLU A 384      62.285 109.260 143.526  1.00  0.00           C
ATOM   6118  OE1 GLU A 384      61.905 109.720 144.636  1.00  0.00           O
ATOM   6119  OE2 GLU A 384      62.575 110.000 142.546  1.00  0.00           O
ATOM   6120  C   GLU A 384      59.535 107.070 143.406  1.00  0.00           C
ATOM   6121  O   GLU A 384      58.805 107.930 143.906  1.00  0.00           O
ATOM   6122  N   THR A 385      59.815 105.860 143.946  1.00  0.00           N
ATOM   6124  CA  THR A 385      59.845 105.450 145.346  1.00  0.00           C
ATOM   6126  CB  THR A 385      59.065 106.220 146.436  1.00  0.00           C
ATOM   6128  OG1 THR A 385      59.615 107.510 146.666  1.00  0.00           O
ATOM   6130  CG2 THR A 385      57.555 106.310 146.176  1.00  0.00           C
ATOM   6134  C   THR A 385      59.515 103.980 145.496  1.00  0.00           C
ATOM   6135  O   THR A 385      58.635 103.430 144.836  1.00  0.00           O
ATOM   6136  N   VAL A 386      60.215 103.310 146.416  1.00  0.00           N
ATOM   6138  CA  VAL A 386      59.715 102.110 147.056  1.00  0.00           C
ATOM   6140  CB  VAL A 386      60.505 100.850 146.726  1.00  0.00           C
ATOM   6142  CG1 VAL A 386      60.295  99.710 147.746  1.00  0.00           C
ATOM   6146  CG2 VAL A 386      60.085 100.350 145.336  1.00  0.00           C
ATOM   6150  C   VAL A 386      59.785 102.410 148.516  1.00  0.00           C
ATOM   6151  O   VAL A 386      60.825 102.810 149.036  1.00  0.00           O
ATOM   6152  N   ILE A 387      58.675 102.220 149.246  1.00  0.00           N
ATOM   6154  CA  ILE A 387      58.735 102.100 150.676  1.00  0.00           C
ATOM   6156  CB  ILE A 387      57.685 102.960 151.386  1.00  0.00           C
ATOM   6158  CG2 ILE A 387      57.355 102.370 152.786  1.00  0.00           C
ATOM   6162  CG1 ILE A 387      58.135 104.440 151.356  1.00  0.00           C
ATOM   6165  CD  ILE A 387      57.095 105.430 151.876  1.00  0.00           C
ATOM   6169  C   ILE A 387      58.605 100.640 150.996  1.00  0.00           C
ATOM   6170  O   ILE A 387      57.565 100.030 150.746  1.00  0.00           O
ATOM   6171  N   LEU A 388      59.655 100.040 151.576  1.00  0.00           N
ATOM   6173  CA  LEU A 388      59.585  98.670 152.036  1.00  0.00           C
ATOM   6175  CB  LEU A 388      60.715  97.790 151.426  1.00  0.00           C
ATOM   6178  CG  LEU A 388      60.255  96.350 151.116  1.00  0.00           C
ATOM   6180  CD1 LEU A 388      61.465  95.420 150.936  1.00  0.00           C
ATOM   6184  CD2 LEU A 388      59.375  96.320 149.856  1.00  0.00           C
ATOM   6188  C   LEU A 388      59.715  98.760 153.526  1.00  0.00           C
ATOM   6189  O   LEU A 388      60.545  99.500 154.056  1.00  0.00           O
ATOM   6190  N   ASN A 389      58.885  98.040 154.276  1.00  0.00           N
ATOM   6192  CA  ASN A 389      59.035  97.920 155.706  1.00  0.00           C
ATOM   6194  CB  ASN A 389      57.745  98.330 156.476  1.00  0.00           C
ATOM   6197  CG  ASN A 389      57.335  99.780 156.266  1.00  0.00           C
ATOM   6198  OD1 ASN A 389      56.175 100.170 156.436  1.00  0.00           O
ATOM   6199  ND2 ASN A 389      58.285 100.660 155.886  1.00  0.00           N
ATOM   6202  C   ASN A 389      59.425  96.500 155.996  1.00  0.00           C
ATOM   6203  O   ASN A 389      59.105  95.580 155.246  1.00  0.00           O
ATOM   6204  N   GLY A 390      60.185  96.310 157.086  1.00  0.00           N
ATOM   6206  CA  GLY A 390      60.795  95.040 157.426  1.00  0.00           C
ATOM   6209  C   GLY A 390      59.955  94.090 158.216  1.00  0.00           C
ATOM   6210  O   GLY A 390      58.775  93.900 157.956  1.00  0.00           O
ATOM   6211  N   LEU A 391      60.615  93.440 159.186  1.00  0.00           N
ATOM   6213  CA  LEU A 391      60.195  92.240 159.906  1.00  0.00           C
ATOM   6215  CB  LEU A 391      58.695  92.050 160.266  1.00  0.00           C
ATOM   6218  CG  LEU A 391      57.985  93.250 160.956  1.00  0.00           C
ATOM   6220  CD1 LEU A 391      56.625  92.840 161.526  1.00  0.00           C
ATOM   6224  CD2 LEU A 391      58.825  93.900 162.056  1.00  0.00           C
ATOM   6228  C   LEU A 391      60.735  91.010 159.196  1.00  0.00           C
ATOM   6229  O   LEU A 391      60.285  90.610 158.126  1.00  0.00           O
ATOM   6230  N   LEU A 392      61.725  90.340 159.816  1.00  0.00           N
ATOM   6232  CA  LEU A 392      61.885  88.910 159.646  1.00  0.00           C
ATOM   6234  CB  LEU A 392      63.305  88.500 159.176  1.00  0.00           C
ATOM   6237  CG  LEU A 392      63.495  86.980 158.946  1.00  0.00           C
ATOM   6239  CD1 LEU A 392      64.965  86.590 159.156  1.00  0.00           C
ATOM   6243  CD2 LEU A 392      63.045  86.560 157.546  1.00  0.00           C
ATOM   6247  C   LEU A 392      61.635  88.340 161.016  1.00  0.00           C
ATOM   6248  O   LEU A 392      62.305  88.710 161.976  1.00  0.00           O
ATOM   6249  N   ARG A 393      60.645  87.440 161.126  1.00  0.00           N
ATOM   6251  CA  ARG A 393      60.465  86.570 162.266  1.00  0.00           C
ATOM   6253  CB  ARG A 393      59.265  86.940 163.186  1.00  0.00           C
ATOM   6256  CG  ARG A 393      59.495  87.970 164.326  1.00  0.00           C
ATOM   6259  CD  ARG A 393      59.505  89.470 163.956  1.00  0.00           C
ATOM   6262  NE  ARG A 393      60.935  89.920 163.916  1.00  0.00           N
ATOM   6264  CZ  ARG A 393      61.395  91.090 164.326  1.00  0.00           C
ATOM   6265  NH1 ARG A 393      62.665  91.370 164.096  1.00  0.00           N
ATOM   6268  NH2 ARG A 393      60.675  91.970 164.976  1.00  0.00           N
ATOM   6271  C   ARG A 393      60.305  85.170 161.696  1.00  0.00           C
ATOM   6272  O   ARG A 393      60.095  85.030 160.496  1.00  0.00           O
ATOM   6273  N   ASP A 394      60.465  84.110 162.506  1.00  0.00           N
ATOM   6275  CA  ASP A 394      60.235  82.730 162.126  1.00  0.00           C
ATOM   6277  CB  ASP A 394      61.225  81.790 162.856  1.00  0.00           C
ATOM   6280  CG  ASP A 394      62.665  81.940 162.376  1.00  0.00           C
ATOM   6281  OD1 ASP A 394      63.515  81.230 163.006  1.00  0.00           O
ATOM   6282  OD2 ASP A 394      62.955  82.620 161.356  1.00  0.00           O
ATOM   6283  C   ASP A 394      58.775  82.300 162.386  1.00  0.00           C
ATOM   6284  O   ASP A 394      57.925  83.110 162.746  1.00  0.00           O
ATOM   6285  N   ALA A 395      58.435  81.020 162.156  1.00  0.00           N
ATOM   6287  CA  ALA A 395      57.105  80.430 162.156  1.00  0.00           C
ATOM   6289  CB  ALA A 395      57.245  78.920 161.926  1.00  0.00           C
ATOM   6293  C   ALA A 395      56.205  80.660 163.366  1.00  0.00           C
ATOM   6294  O   ALA A 395      54.975  80.620 163.236  1.00  0.00           O
ATOM   6295  N   ASP A 396      56.785  80.880 164.566  1.00  0.00           N
ATOM   6297  CA  ASP A 396      56.035  81.160 165.776  1.00  0.00           C
ATOM   6299  CB  ASP A 396      56.415  80.140 166.896  1.00  0.00           C
ATOM   6302  CG  ASP A 396      57.885  80.080 167.306  1.00  0.00           C
ATOM   6303  OD1 ASP A 396      58.175  79.360 168.306  1.00  0.00           O
ATOM   6304  OD2 ASP A 396      58.765  80.710 166.666  1.00  0.00           O
ATOM   6305  C   ASP A 396      56.105  82.630 166.206  1.00  0.00           C
ATOM   6306  O   ASP A 396      55.655  82.970 167.296  1.00  0.00           O
ATOM   6307  N   GLY A 397      56.605  83.540 165.336  1.00  0.00           N
ATOM   6309  CA  GLY A 397      56.675  84.970 165.616  1.00  0.00           C
ATOM   6312  C   GLY A 397      57.915  85.380 166.376  1.00  0.00           C
ATOM   6313  O   GLY A 397      57.985  86.450 166.966  1.00  0.00           O
ATOM   6314  N   LYS A 398      58.955  84.540 166.336  1.00  0.00           N
ATOM   6316  CA  LYS A 398      60.185  84.740 167.066  1.00  0.00           C
ATOM   6318  CB  LYS A 398      60.515  83.530 167.966  1.00  0.00           C
ATOM   6321  CG  LYS A 398      59.735  83.560 169.286  1.00  0.00           C
ATOM   6324  CD  LYS A 398      59.995  82.310 170.136  1.00  0.00           C
ATOM   6327  CE  LYS A 398      59.535  82.510 171.576  1.00  0.00           C
ATOM   6330  NZ  LYS A 398      59.685  81.280 172.366  1.00  0.00           N
ATOM   6334  C   LYS A 398      61.365  85.050 166.176  1.00  0.00           C
ATOM   6335  O   LYS A 398      61.515  84.470 165.116  1.00  0.00           O
ATOM   6336  N   ALA A 399      62.225  85.960 166.686  1.00  0.00           N
ATOM   6338  CA  ALA A 399      63.635  86.150 166.406  1.00  0.00           C
ATOM   6340  CB  ALA A 399      64.465  85.110 167.196  1.00  0.00           C
ATOM   6344  C   ALA A 399      64.145  86.240 164.966  1.00  0.00           C
ATOM   6345  O   ALA A 399      63.415  86.220 163.986  1.00  0.00           O
ATOM   6346  N   LEU A 400      65.475  86.390 164.836  1.00  0.00           N
ATOM   6348  CA  LEU A 400      66.145  86.390 163.566  1.00  0.00           C
ATOM   6350  CB  LEU A 400      66.975  87.680 163.306  1.00  0.00           C
ATOM   6353  CG  LEU A 400      66.195  88.780 162.546  1.00  0.00           C
ATOM   6355  CD1 LEU A 400      67.105  89.910 162.066  1.00  0.00           C
ATOM   6359  CD2 LEU A 400      65.045  89.370 163.356  1.00  0.00           C
ATOM   6363  C   LEU A 400      67.095  85.200 163.556  1.00  0.00           C
ATOM   6364  O   LEU A 400      67.855  85.040 164.506  1.00  0.00           O
ATOM   6365  N   PRO A 401      67.115  84.390 162.516  1.00  0.00           N
ATOM   6366  CD  PRO A 401      65.945  84.050 161.706  1.00  0.00           C
ATOM   6369  CA  PRO A 401      68.265  83.550 162.216  1.00  0.00           C
ATOM   6371  CB  PRO A 401      67.635  82.480 161.306  1.00  0.00           C
ATOM   6374  CG  PRO A 401      66.515  83.200 160.576  1.00  0.00           C
ATOM   6377  C   PRO A 401      69.255  84.360 161.406  1.00  0.00           C
ATOM   6378  O   PRO A 401      69.005  85.530 161.116  1.00  0.00           O
ATOM   6379  N   ASN A 402      70.385  83.750 160.976  1.00  0.00           N
ATOM   6381  CA  ASN A 402      71.175  84.340 159.896  1.00  0.00           C
ATOM   6383  CB  ASN A 402      72.515  83.610 159.626  1.00  0.00           C
ATOM   6386  CG  ASN A 402      72.375  82.360 158.766  1.00  0.00           C
ATOM   6387  OD1 ASN A 402      72.805  82.340 157.616  1.00  0.00           O
ATOM   6388  ND2 ASN A 402      71.735  81.290 159.286  1.00  0.00           N
ATOM   6391  C   ASN A 402      70.335  84.480 158.606  1.00  0.00           C
ATOM   6392  O   ASN A 402      69.665  83.520 158.206  1.00  0.00           O
ATOM   6393  N   GLN A 403      70.345  85.640 157.936  1.00  0.00           N
ATOM   6395  CA  GLN A 403      69.445  85.850 156.826  1.00  0.00           C
ATOM   6397  CB  GLN A 403      67.965  86.010 157.286  1.00  0.00           C
ATOM   6400  CG  GLN A 403      66.965  85.680 156.146  1.00  0.00           C
ATOM   6403  CD  GLN A 403      67.215  84.260 155.656  1.00  0.00           C
ATOM   6404  OE1 GLN A 403      67.725  83.970 154.576  1.00  0.00           O
ATOM   6405  NE2 GLN A 403      66.915  83.290 156.556  1.00  0.00           N
ATOM   6408  C   GLN A 403      69.815  87.090 156.006  1.00  0.00           C
ATOM   6409  O   GLN A 403      69.245  88.160 156.206  1.00  0.00           O
ATOM   6410  N   PRO A 404      70.715  87.030 155.036  1.00  0.00           N
ATOM   6411  CD  PRO A 404      71.655  85.930 154.806  1.00  0.00           C
ATOM   6414  CA  PRO A 404      70.565  87.870 153.846  1.00  0.00           C
ATOM   6416  CB  PRO A 404      71.835  87.550 153.056  1.00  0.00           C
ATOM   6419  CG  PRO A 404      72.105  86.070 153.356  1.00  0.00           C
ATOM   6422  C   PRO A 404      69.275  87.520 153.096  1.00  0.00           C
ATOM   6423  O   PRO A 404      68.995  86.350 152.916  1.00  0.00           O
ATOM   6424  N   ILE A 405      68.485  88.510 152.656  1.00  0.00           N
ATOM   6426  CA  ILE A 405      67.225  88.270 151.966  1.00  0.00           C
ATOM   6428  CB  ILE A 405      65.965  88.640 152.776  1.00  0.00           C
ATOM   6430  CG2 ILE A 405      65.115  89.770 152.146  1.00  0.00           C
ATOM   6434  CG1 ILE A 405      65.115  87.370 153.006  1.00  0.00           C
ATOM   6437  CD  ILE A 405      63.935  87.620 153.956  1.00  0.00           C
ATOM   6441  C   ILE A 405      67.315  88.980 150.646  1.00  0.00           C
ATOM   6442  O   ILE A 405      67.935  90.040 150.526  1.00  0.00           O
ATOM   6443  N   LYS A 406      66.685  88.390 149.616  1.00  0.00           N
ATOM   6445  CA  LYS A 406      66.795  88.840 148.246  1.00  0.00           C
ATOM   6447  CB  LYS A 406      67.005  87.630 147.296  1.00  0.00           C
ATOM   6450  CG  LYS A 406      68.335  86.920 147.606  1.00  0.00           C
ATOM   6453  CD  LYS A 406      68.755  85.770 146.656  1.00  0.00           C
ATOM   6456  CE  LYS A 406      69.075  86.260 145.246  1.00  0.00           C
ATOM   6459  NZ  LYS A 406      69.645  85.200 144.386  1.00  0.00           N
ATOM   6463  C   LYS A 406      65.595  89.680 147.846  1.00  0.00           C
ATOM   6464  O   LYS A 406      64.455  89.320 148.126  1.00  0.00           O
ATOM   6465  N   LEU A 407      65.855  90.840 147.186  1.00  0.00           N
ATOM   6467  CA  LEU A 407      64.845  91.690 146.546  1.00  0.00           C
ATOM   6469  CB  LEU A 407      64.875  93.150 147.106  1.00  0.00           C
ATOM   6472  CG  LEU A 407      63.795  93.530 148.156  1.00  0.00           C
ATOM   6474  CD1 LEU A 407      62.435  93.760 147.476  1.00  0.00           C
ATOM   6478  CD2 LEU A 407      63.665  92.510 149.296  1.00  0.00           C
ATOM   6482  C   LEU A 407      65.085  91.720 145.036  1.00  0.00           C
ATOM   6483  O   LEU A 407      65.845  92.540 144.506  1.00  0.00           O
ATOM   6484  N   ASP A 408      64.385  90.850 144.286  1.00  0.00           N
ATOM   6486  CA  ASP A 408      64.535  90.760 142.846  1.00  0.00           C
ATOM   6488  CB  ASP A 408      64.565  89.290 142.306  1.00  0.00           C
ATOM   6491  CG  ASP A 408      65.615  88.350 142.906  1.00  0.00           C
ATOM   6492  OD1 ASP A 408      65.515  87.130 142.586  1.00  0.00           O
ATOM   6493  OD2 ASP A 408      66.525  88.770 143.656  1.00  0.00           O
ATOM   6494  C   ASP A 408      63.395  91.550 142.196  1.00  0.00           C
ATOM   6495  O   ASP A 408      62.215  91.300 142.426  1.00  0.00           O
ATOM   6496  N   VAL A 409      63.745  92.540 141.346  1.00  0.00           N
ATOM   6498  CA  VAL A 409      62.845  93.310 140.496  1.00  0.00           C
ATOM   6500  CB  VAL A 409      63.615  94.490 139.876  1.00  0.00           C
ATOM   6502  CG1 VAL A 409      62.695  95.450 139.096  1.00  0.00           C
ATOM   6506  CG2 VAL A 409      64.355  95.290 140.976  1.00  0.00           C
ATOM   6510  C   VAL A 409      62.225  92.440 139.386  1.00  0.00           C
ATOM   6511  O   VAL A 409      62.835  91.490 138.906  1.00  0.00           O
ATOM   6512  N   ILE A 410      60.995  92.730 138.926  1.00  0.00           N
ATOM   6514  CA  ILE A 410      60.395  91.950 137.856  1.00  0.00           C
ATOM   6516  CB  ILE A 410      59.215  91.100 138.336  1.00  0.00           C
ATOM   6518  CG2 ILE A 410      57.865  91.860 138.236  1.00  0.00           C
ATOM   6522  CG1 ILE A 410      59.165  89.740 137.596  1.00  0.00           C
ATOM   6525  CD  ILE A 410      58.415  88.670 138.386  1.00  0.00           C
ATOM   6529  C   ILE A 410      59.935  92.880 136.756  1.00  0.00           C
ATOM   6530  O   ILE A 410      59.825  94.080 136.936  1.00  0.00           O
ATOM   6531  N   LYS A 411      59.625  92.310 135.586  1.00  0.00           N
ATOM   6533  CA  LYS A 411      58.785  92.950 134.606  1.00  0.00           C
ATOM   6535  CB  LYS A 411      59.555  93.130 133.276  1.00  0.00           C
ATOM   6538  CG  LYS A 411      60.345  94.450 133.286  1.00  0.00           C
ATOM   6541  CD  LYS A 411      60.745  94.930 131.886  1.00  0.00           C
ATOM   6544  CE  LYS A 411      59.545  95.220 130.976  1.00  0.00           C
ATOM   6547  NZ  LYS A 411      59.905  95.950 129.746  1.00  0.00           N
ATOM   6551  C   LYS A 411      57.475  92.200 134.406  1.00  0.00           C
ATOM   6552  O   LYS A 411      57.405  91.070 134.876  1.00  0.00           O
ATOM   6553  N   PRO A 412      56.445  92.700 133.736  1.00  0.00           N
ATOM   6554  CD  PRO A 412      56.285  94.100 133.356  1.00  0.00           C
ATOM   6557  CA  PRO A 412      55.295  91.900 133.296  1.00  0.00           C
ATOM   6559  CB  PRO A 412      54.405  92.880 132.536  1.00  0.00           C
ATOM   6562  CG  PRO A 412      55.335  94.040 132.166  1.00  0.00           C
ATOM   6565  C   PRO A 412      55.665  90.760 132.386  1.00  0.00           C
ATOM   6566  O   PRO A 412      54.885  89.830 132.246  1.00  0.00           O
ATOM   6567  N   ASP A 413      56.855  90.840 131.786  1.00  0.00           N
ATOM   6569  CA  ASP A 413      57.425  89.810 130.956  1.00  0.00           C
ATOM   6571  CB  ASP A 413      58.355  90.490 129.916  1.00  0.00           C
ATOM   6574  CG  ASP A 413      57.645  91.600 129.156  1.00  0.00           C
ATOM   6575  OD1 ASP A 413      58.195  92.720 129.106  1.00  0.00           O
ATOM   6576  OD2 ASP A 413      56.565  91.320 128.556  1.00  0.00           O
ATOM   6577  C   ASP A 413      58.245  88.830 131.806  1.00  0.00           C
ATOM   6578  O   ASP A 413      59.035  88.050 131.306  1.00  0.00           O
ATOM   6579  N   GLY A 414      58.075  88.840 133.156  1.00  0.00           N
ATOM   6581  CA  GLY A 414      58.635  87.840 134.056  1.00  0.00           C
ATOM   6584  C   GLY A 414      60.135  87.720 134.106  1.00  0.00           C
ATOM   6585  O   GLY A 414      60.685  86.630 134.256  1.00  0.00           O
ATOM   6586  N   GLN A 415      60.875  88.830 133.966  1.00  0.00           N
ATOM   6588  CA  GLN A 415      62.325  88.800 133.886  1.00  0.00           C
ATOM   6590  CB  GLN A 415      62.835  90.020 133.076  1.00  0.00           C
ATOM   6593  CG  GLN A 415      63.945  89.720 132.046  1.00  0.00           C
ATOM   6596  CD  GLN A 415      63.675  88.510 131.136  1.00  0.00           C
ATOM   6597  OE1 GLN A 415      64.535  87.660 130.936  1.00  0.00           O
ATOM   6598  NE2 GLN A 415      62.455  88.450 130.546  1.00  0.00           N
ATOM   6601  C   GLN A 415      62.955  88.840 135.266  1.00  0.00           C
ATOM   6602  O   GLN A 415      62.375  89.400 136.196  1.00  0.00           O
ATOM   6603  N   VAL A 416      64.165  88.280 135.456  1.00  0.00           N
ATOM   6605  CA  VAL A 416      64.895  88.420 136.706  1.00  0.00           C
ATOM   6607  CB  VAL A 416      65.505  87.110 137.156  1.00  0.00           C
ATOM   6609  CG1 VAL A 416      66.045  87.260 138.596  1.00  0.00           C
ATOM   6613  CG2 VAL A 416      64.405  86.020 137.116  1.00  0.00           C
ATOM   6617  C   VAL A 416      65.915  89.540 136.596  1.00  0.00           C
ATOM   6618  O   VAL A 416      67.115  89.350 136.396  1.00  0.00           O
ATOM   6619  N   LEU A 417      65.455  90.800 136.776  1.00  0.00           N
ATOM   6621  CA  LEU A 417      66.325  91.940 137.016  1.00  0.00           C
ATOM   6623  CB  LEU A 417      65.755  93.320 136.566  1.00  0.00           C
ATOM   6626  CG  LEU A 417      64.765  93.360 135.386  1.00  0.00           C
ATOM   6628  CD1 LEU A 417      64.765  94.780 134.806  1.00  0.00           C
ATOM   6632  CD2 LEU A 417      63.325  93.040 135.816  1.00  0.00           C
ATOM   6636  C   LEU A 417      66.535  92.000 138.526  1.00  0.00           C
ATOM   6637  O   LEU A 417      65.665  91.640 139.296  1.00  0.00           O
ATOM   6638  N   ARG A 418      67.685  92.510 139.016  1.00  0.00           N
ATOM   6640  CA  ARG A 418      67.745  92.780 140.446  1.00  0.00           C
ATOM   6642  CB  ARG A 418      68.365  94.180 140.786  1.00  0.00           C
ATOM   6645  CG  ARG A 418      68.495  95.120 139.576  1.00  0.00           C
ATOM   6648  CD  ARG A 418      69.125  96.490 139.896  1.00  0.00           C
ATOM   6651  NE  ARG A 418      68.265  97.180 140.896  1.00  0.00           N
ATOM   6653  CZ  ARG A 418      67.775  98.400 140.786  1.00  0.00           C
ATOM   6654  NH1 ARG A 418      67.165  98.930 141.826  1.00  0.00           N
ATOM   6657  NH2 ARG A 418      68.025  99.210 139.786  1.00  0.00           N
ATOM   6660  C   ARG A 418      68.415  91.620 141.166  1.00  0.00           C
ATOM   6661  O   ARG A 418      67.775  90.630 141.516  1.00  0.00           O
ATOM   6662  N   SER A 419      69.715  91.770 141.476  1.00  0.00           N
ATOM   6664  CA  SER A 419      70.305  91.090 142.616  1.00  0.00           C
ATOM   6666  CB  SER A 419      71.635  90.370 142.306  1.00  0.00           C
ATOM   6669  OG  SER A 419      71.495  89.530 141.156  1.00  0.00           O
ATOM   6671  C   SER A 419      70.515  92.160 143.666  1.00  0.00           C
ATOM   6672  O   SER A 419      71.235  93.130 143.456  1.00  0.00           O
ATOM   6673  N   VAL A 420      69.785  92.040 144.786  1.00  0.00           N
ATOM   6675  CA  VAL A 420      69.755  92.960 145.906  1.00  0.00           C
ATOM   6677  CB  VAL A 420      68.505  93.850 145.946  1.00  0.00           C
ATOM   6679  CG1 VAL A 420      68.535  94.750 147.196  1.00  0.00           C
ATOM   6683  CG2 VAL A 420      68.425  94.710 144.666  1.00  0.00           C
ATOM   6687  C   VAL A 420      69.745  92.120 147.176  1.00  0.00           C
ATOM   6688  O   VAL A 420      68.795  91.380 147.446  1.00  0.00           O
ATOM   6689  N   VAL A 421      70.795  92.250 147.996  1.00  0.00           N
ATOM   6691  CA  VAL A 421      70.825  91.700 149.346  1.00  0.00           C
ATOM   6693  CB  VAL A 421      72.265  91.320 149.726  1.00  0.00           C
ATOM   6695  CG1 VAL A 421      72.325  90.670 151.126  1.00  0.00           C
ATOM   6699  CG2 VAL A 421      72.895  90.340 148.716  1.00  0.00           C
ATOM   6703  C   VAL A 421      70.305  92.780 150.296  1.00  0.00           C
ATOM   6704  O   VAL A 421      70.725  93.930 150.236  1.00  0.00           O
ATOM   6705  N   SER A 422      69.375  92.440 151.216  1.00  0.00           N
ATOM   6707  CA  SER A 422      69.075  93.210 152.426  1.00  0.00           C
ATOM   6709  CB  SER A 422      67.675  92.870 153.036  1.00  0.00           C
ATOM   6712  OG  SER A 422      66.605  93.350 152.216  1.00  0.00           O
ATOM   6714  C   SER A 422      70.225  93.170 153.446  1.00  0.00           C
ATOM   6715  O   SER A 422      71.385  93.250 153.066  1.00  0.00           O
ATOM   6716  N   GLN A 423      69.985  93.070 154.766  1.00  0.00           N
ATOM   6718  CA  GLN A 423      71.075  92.980 155.726  1.00  0.00           C
ATOM   6720  CB  GLN A 423      71.405  94.360 156.366  1.00  0.00           C
ATOM   6723  CG  GLN A 423      72.205  95.340 155.486  1.00  0.00           C
ATOM   6726  CD  GLN A 423      73.645  94.860 155.266  1.00  0.00           C
ATOM   6727  OE1 GLN A 423      74.545  95.100 156.066  1.00  0.00           O
ATOM   6728  NE2 GLN A 423      73.875  94.150 154.136  1.00  0.00           N
ATOM   6731  C   GLN A 423      70.985  91.750 156.636  1.00  0.00           C
ATOM   6732  O   GLN A 423      71.585  90.760 156.206  1.00  0.00           O
ATOM   6733  N   PRO A 424      70.295  91.600 157.776  1.00  0.00           N
ATOM   6734  CD  PRO A 424      70.505  90.380 158.546  1.00  0.00           C
ATOM   6737  CA  PRO A 424      69.475  92.560 158.516  1.00  0.00           C
ATOM   6739  CB  PRO A 424      68.955  91.740 159.706  1.00  0.00           C
ATOM   6742  CG  PRO A 424      70.075  90.730 159.956  1.00  0.00           C
ATOM   6745  C   PRO A 424      70.165  93.790 159.076  1.00  0.00           C
ATOM   6746  O   PRO A 424      71.235  93.700 159.656  1.00  0.00           O
ATOM   6747  N   GLU A 425      69.535  94.970 158.986  1.00  0.00           N
ATOM   6749  CA  GLU A 425      70.125  96.190 159.506  1.00  0.00           C
ATOM   6751  CB  GLU A 425      69.865  97.320 158.476  1.00  0.00           C
ATOM   6754  CG  GLU A 425      70.555  98.680 158.736  1.00  0.00           C
ATOM   6757  CD  GLU A 425      70.635  99.540 157.476  1.00  0.00           C
ATOM   6758  OE1 GLU A 425      71.395 100.550 157.496  1.00  0.00           O
ATOM   6759  OE2 GLU A 425      69.975  99.190 156.466  1.00  0.00           O
ATOM   6760  C   GLU A 425      69.585  96.440 160.916  1.00  0.00           C
ATOM   6761  O   GLU A 425      69.475  97.570 161.406  1.00  0.00           O
ATOM   6762  N   ASN A 426      69.195  95.360 161.646  1.00  0.00           N
ATOM   6764  CA  ASN A 426      68.305  95.460 162.786  1.00  0.00           C
ATOM   6766  CB  ASN A 426      68.845  94.730 164.056  1.00  0.00           C
ATOM   6769  CG  ASN A 426      68.695  93.210 164.026  1.00  0.00           C
ATOM   6770  OD1 ASN A 426      67.765  92.670 164.646  1.00  0.00           O
ATOM   6771  ND2 ASN A 426      69.615  92.510 163.336  1.00  0.00           N
ATOM   6774  C   ASN A 426      66.915  94.970 162.396  1.00  0.00           C
ATOM   6775  O   ASN A 426      66.735  93.990 161.666  1.00  0.00           O
ATOM   6776  N   GLY A 427      65.865  95.680 162.876  1.00  0.00           N
ATOM   6778  CA  GLY A 427      64.485  95.460 162.436  1.00  0.00           C
ATOM   6781  C   GLY A 427      64.285  95.810 160.996  1.00  0.00           C
ATOM   6782  O   GLY A 427      63.435  95.260 160.306  1.00  0.00           O
ATOM   6783  N   LEU A 428      65.095  96.770 160.526  1.00  0.00           N
ATOM   6785  CA  LEU A 428      65.165  97.260 159.176  1.00  0.00           C
ATOM   6787  CB  LEU A 428      66.175  98.430 159.026  1.00  0.00           C
ATOM   6790  CG  LEU A 428      65.825  99.780 159.696  1.00  0.00           C
ATOM   6792  CD1 LEU A 428      66.735 100.870 159.106  1.00  0.00           C
ATOM   6796  CD2 LEU A 428      66.005  99.760 161.226  1.00  0.00           C
ATOM   6800  C   LEU A 428      65.545  96.180 158.166  1.00  0.00           C
ATOM   6801  O   LEU A 428      66.705  95.870 157.906  1.00  0.00           O
ATOM   6802  N   TYR A 429      64.505  95.710 157.456  1.00  0.00           N
ATOM   6804  CA  TYR A 429      64.585  95.360 156.066  1.00  0.00           C
ATOM   6806  CB  TYR A 429      63.965  93.970 155.746  1.00  0.00           C
ATOM   6809  CG  TYR A 429      64.695  92.830 156.446  1.00  0.00           C
ATOM   6810  CD1 TYR A 429      65.415  91.890 155.676  1.00  0.00           C
ATOM   6812  CE1 TYR A 429      66.045  90.800 156.296  1.00  0.00           C
ATOM   6814  CZ  TYR A 429      65.955  90.620 157.676  1.00  0.00           C
ATOM   6815  OH  TYR A 429      66.575  89.490 158.256  1.00  0.00           O
ATOM   6817  CD2 TYR A 429      64.605  92.630 157.836  1.00  0.00           C
ATOM   6819  CE2 TYR A 429      65.245  91.540 158.446  1.00  0.00           C
ATOM   6821  C   TYR A 429      63.865  96.510 155.366  1.00  0.00           C
ATOM   6822  O   TYR A 429      62.655  96.660 155.466  1.00  0.00           O
ATOM   6823  N   HIS A 430      64.605  97.400 154.696  1.00  0.00           N
ATOM   6825  CA  HIS A 430      64.075  98.620 154.116  1.00  0.00           C
ATOM   6827  CB  HIS A 430      64.425  99.920 154.906  1.00  0.00           C
ATOM   6830  ND1 HIS A 430      62.585 101.510 155.536  1.00  0.00           N
ATOM   6831  CG  HIS A 430      63.335 100.380 155.836  1.00  0.00           C
ATOM   6832  CE1 HIS A 430      61.775 101.680 156.556  1.00  0.00           C
ATOM   6834  NE2 HIS A 430      61.995 100.760 157.526  1.00  0.00           N
ATOM   6836  CD2 HIS A 430      62.995  99.930 157.066  1.00  0.00           C
ATOM   6838  C   HIS A 430      64.745  98.690 152.776  1.00  0.00           C
ATOM   6839  O   HIS A 430      65.895  98.280 152.636  1.00  0.00           O
ATOM   6840  N   PHE A 431      64.035  99.180 151.756  1.00  0.00           N
ATOM   6842  CA  PHE A 431      64.595  99.240 150.426  1.00  0.00           C
ATOM   6844  CB  PHE A 431      64.145  97.980 149.616  1.00  0.00           C
ATOM   6847  CG  PHE A 431      64.725  97.840 148.226  1.00  0.00           C
ATOM   6848  CD1 PHE A 431      63.995  97.160 147.236  1.00  0.00           C
ATOM   6850  CE1 PHE A 431      64.485  97.040 145.926  1.00  0.00           C
ATOM   6852  CZ  PHE A 431      65.725  97.620 145.596  1.00  0.00           C
ATOM   6854  CD2 PHE A 431      65.985  98.380 147.886  1.00  0.00           C
ATOM   6856  CE2 PHE A 431      66.455  98.280 146.576  1.00  0.00           C
ATOM   6858  C   PHE A 431      64.075 100.530 149.856  1.00  0.00           C
ATOM   6859  O   PHE A 431      62.865 100.760 149.876  1.00  0.00           O
ATOM   6860  N   THR A 432      64.965 101.400 149.336  1.00  0.00           N
ATOM   6862  CA  THR A 432      64.555 102.630 148.656  1.00  0.00           C
ATOM   6864  CB  THR A 432      64.575 103.880 149.546  1.00  0.00           C
ATOM   6866  OG1 THR A 432      63.535 104.780 149.186  1.00  0.00           O
ATOM   6868  CG2 THR A 432      65.895 104.660 149.536  1.00  0.00           C
ATOM   6872  C   THR A 432      65.525 102.730 147.486  1.00  0.00           C
ATOM   6873  O   THR A 432      66.715 102.460 147.626  1.00  0.00           O
ATOM   6874  N   TRP A 433      65.005 102.960 146.266  1.00  0.00           N
ATOM   6876  CA  TRP A 433      65.815 103.270 145.106  1.00  0.00           C
ATOM   6878  CB  TRP A 433      66.735 104.520 145.316  1.00  0.00           C
ATOM   6881  CG  TRP A 433      66.105 105.820 145.696  1.00  0.00           C
ATOM   6882  CD1 TRP A 433      64.875 106.320 145.386  1.00  0.00           C
ATOM   6884  NE1 TRP A 433      64.825 107.660 145.686  1.00  0.00           N
ATOM   6886  CE2 TRP A 433      66.005 108.030 146.236  1.00  0.00           C
ATOM   6887  CD2 TRP A 433      66.845 106.890 146.276  1.00  0.00           C
ATOM   6888  CE3 TRP A 433      68.145 107.010 146.776  1.00  0.00           C
ATOM   6890  CZ3 TRP A 433      68.575 108.270 147.186  1.00  0.00           C
ATOM   6892  CZ2 TRP A 433      66.445 109.280 146.646  1.00  0.00           C
ATOM   6894  CH2 TRP A 433      67.745 109.380 147.126  1.00  0.00           C
ATOM   6896  C   TRP A 433      65.255 103.170 143.656  1.00  0.00           C
ATOM   6897  O   TRP A 433      66.035 103.610 142.816  1.00  0.00           O
ATOM   6898  N   PRO A 434      64.075 102.770 143.126  1.00  0.00           N
ATOM   6899  CD  PRO A 434      63.005 102.130 143.916  1.00  0.00           C
ATOM   6902  CA  PRO A 434      64.265 101.930 141.916  1.00  0.00           C
ATOM   6904  CB  PRO A 434      64.275 100.550 142.596  1.00  0.00           C
ATOM   6907  CG  PRO A 434      63.045 100.640 143.506  1.00  0.00           C
ATOM   6910  C   PRO A 434      63.105 101.960 140.926  1.00  0.00           C
ATOM   6911  O   PRO A 434      62.875 100.940 140.266  1.00  0.00           O
ATOM   6912  N   LEU A 435      62.365 103.060 140.796  1.00  0.00           N
ATOM   6914  CA  LEU A 435      61.335 103.140 139.776  1.00  0.00           C
ATOM   6916  CB  LEU A 435      59.955 103.620 140.316  1.00  0.00           C
ATOM   6919  CG  LEU A 435      59.045 102.480 140.836  1.00  0.00           C
ATOM   6921  CD1 LEU A 435      57.695 103.020 141.306  1.00  0.00           C
ATOM   6925  CD2 LEU A 435      59.665 101.660 141.966  1.00  0.00           C
ATOM   6929  C   LEU A 435      61.865 104.020 138.656  1.00  0.00           C
ATOM   6930  O   LEU A 435      62.295 105.140 138.906  1.00  0.00           O
ATOM   6931  N   ASP A 436      61.895 103.490 137.416  1.00  0.00           N
ATOM   6933  CA  ASP A 436      62.625 104.040 136.296  1.00  0.00           C
ATOM   6935  CB  ASP A 436      63.105 102.920 135.326  1.00  0.00           C
ATOM   6938  CG  ASP A 436      64.215 102.030 135.826  1.00  0.00           C
ATOM   6939  OD1 ASP A 436      64.645 101.150 135.026  1.00  0.00           O
ATOM   6940  OD2 ASP A 436      64.675 102.200 136.966  1.00  0.00           O
ATOM   6941  C   ASP A 436      61.735 104.970 135.486  1.00  0.00           C
ATOM   6942  O   ASP A 436      60.525 104.800 135.416  1.00  0.00           O
ATOM   6943  N   SER A 437      62.325 105.940 134.756  1.00  0.00           N
ATOM   6945  CA  SER A 437      61.545 106.850 133.906  1.00  0.00           C
ATOM   6947  CB  SER A 437      62.265 108.190 133.626  1.00  0.00           C
ATOM   6950  OG  SER A 437      63.295 108.440 134.576  1.00  0.00           O
ATOM   6952  C   SER A 437      61.245 106.260 132.526  1.00  0.00           C
ATOM   6953  O   SER A 437      60.525 106.850 131.736  1.00  0.00           O
ATOM   6954  N   ASN A 438      61.765 105.060 132.226  1.00  0.00           N
ATOM   6956  CA  ASN A 438      61.115 104.190 131.266  1.00  0.00           C
ATOM   6958  CB  ASN A 438      62.065 103.400 130.326  1.00  0.00           C
ATOM   6961  CG  ASN A 438      61.955 103.780 128.846  1.00  0.00           C
ATOM   6962  OD1 ASN A 438      63.005 103.800 128.226  1.00  0.00           O
ATOM   6963  ND2 ASN A 438      60.775 104.130 128.286  1.00  0.00           N
ATOM   6966  C   ASN A 438      60.525 103.200 132.216  1.00  0.00           C
ATOM   6967  O   ASN A 438      61.265 102.660 133.026  1.00  0.00           O
ATOM   6968  N   ALA A 439      59.215 103.010 132.166  1.00  0.00           N
ATOM   6970  CA  ALA A 439      58.495 102.340 133.206  1.00  0.00           C
ATOM   6972  CB  ALA A 439      57.645 103.370 133.966  1.00  0.00           C
ATOM   6976  C   ALA A 439      57.605 101.320 132.556  1.00  0.00           C
ATOM   6977  O   ALA A 439      56.955 101.620 131.556  1.00  0.00           O
ATOM   6978  N   ALA A 440      57.555 100.100 133.106  1.00  0.00           N
ATOM   6980  CA  ALA A 440      56.515  99.130 132.806  1.00  0.00           C
ATOM   6982  CB  ALA A 440      56.825  97.770 133.466  1.00  0.00           C
ATOM   6986  C   ALA A 440      55.125  99.610 133.206  1.00  0.00           C
ATOM   6987  O   ALA A 440      54.965 100.370 134.146  1.00  0.00           O
ATOM   6988  N   THR A 441      54.075  99.220 132.476  1.00  0.00           N
ATOM   6990  CA  THR A 441      52.745  99.730 132.726  1.00  0.00           C
ATOM   6992  CB  THR A 441      52.075 100.230 131.456  1.00  0.00           C
ATOM   6994  OG1 THR A 441      52.295  99.330 130.366  1.00  0.00           O
ATOM   6996  CG2 THR A 441      52.745 101.560 131.066  1.00  0.00           C
ATOM   7000  C   THR A 441      51.905  98.660 133.376  1.00  0.00           C
ATOM   7001  O   THR A 441      51.455  97.720 132.736  1.00  0.00           O
ATOM   7002  N   GLY A 442      51.615  98.810 134.686  1.00  0.00           N
ATOM   7004  CA  GLY A 442      50.635  97.990 135.386  1.00  0.00           C
ATOM   7007  C   GLY A 442      51.065  96.640 135.886  1.00  0.00           C
ATOM   7008  O   GLY A 442      50.235  95.740 135.906  1.00  0.00           O
ATOM   7009  N   MET A 443      52.335  96.440 136.306  1.00  0.00           N
ATOM   7011  CA  MET A 443      52.775  95.200 136.936  1.00  0.00           C
ATOM   7013  CB  MET A 443      52.705  93.930 136.036  1.00  0.00           C
ATOM   7016  CG  MET A 443      52.895  92.590 136.776  1.00  0.00           C
ATOM   7019  SD  MET A 443      51.505  92.180 137.876  1.00  0.00           S
ATOM   7020  CE  MET A 443      52.155  90.570 138.396  1.00  0.00           C
ATOM   7024  C   MET A 443      54.235  95.330 137.366  1.00  0.00           C
ATOM   7025  O   MET A 443      55.145  95.490 136.566  1.00  0.00           O
ATOM   7026  N   TRP A 444      54.465  95.210 138.676  1.00  0.00           N
ATOM   7028  CA  TRP A 444      55.735  94.920 139.306  1.00  0.00           C
ATOM   7030  CB  TRP A 444      56.265  96.190 140.056  1.00  0.00           C
ATOM   7033  CG  TRP A 444      57.695  96.650 139.886  1.00  0.00           C
ATOM   7034  CD1 TRP A 444      58.505  97.050 140.926  1.00  0.00           C
ATOM   7036  NE1 TRP A 444      59.695  97.540 140.456  1.00  0.00           N
ATOM   7038  CE2 TRP A 444      59.675  97.530 139.096  1.00  0.00           C
ATOM   7039  CD2 TRP A 444      58.435  96.970 138.686  1.00  0.00           C
ATOM   7040  CE3 TRP A 444      58.175  96.870 137.326  1.00  0.00           C
ATOM   7042  CZ3 TRP A 444      59.105  97.370 136.416  1.00  0.00           C
ATOM   7044  CZ2 TRP A 444      60.605  98.010 138.196  1.00  0.00           C
ATOM   7046  CH2 TRP A 444      60.295  97.940 136.836  1.00  0.00           C
ATOM   7048  C   TRP A 444      55.345  93.770 140.246  1.00  0.00           C
ATOM   7049  O   TRP A 444      54.165  93.520 140.486  1.00  0.00           O
ATOM   7050  N   HIS A 445      56.305  93.010 140.786  1.00  0.00           N
ATOM   7052  CA  HIS A 445      56.065  91.800 141.576  1.00  0.00           C
ATOM   7054  CB  HIS A 445      55.825  90.510 140.746  1.00  0.00           C
ATOM   7057  ND1 HIS A 445      54.025  88.950 141.366  1.00  0.00           N
ATOM   7058  CG  HIS A 445      55.345  89.300 141.496  1.00  0.00           C
ATOM   7059  CE1 HIS A 445      53.915  87.760 141.906  1.00  0.00           C
ATOM   7061  NE2 HIS A 445      55.105  87.310 142.366  1.00  0.00           N
ATOM   7063  CD2 HIS A 445      56.035  88.290 142.086  1.00  0.00           C
ATOM   7065  C   HIS A 445      57.365  91.610 142.306  1.00  0.00           C
ATOM   7066  O   HIS A 445      58.365  91.230 141.706  1.00  0.00           O
ATOM   7067  N   ILE A 446      57.445  92.010 143.596  1.00  0.00           N
ATOM   7069  CA  ILE A 446      58.745  92.070 144.256  1.00  0.00           C
ATOM   7071  CB  ILE A 446      59.045  93.380 145.006  1.00  0.00           C
ATOM   7073  CG2 ILE A 446      59.115  93.220 146.536  1.00  0.00           C
ATOM   7077  CG1 ILE A 446      60.335  94.040 144.446  1.00  0.00           C
ATOM   7080  CD  ILE A 446      60.425  95.540 144.746  1.00  0.00           C
ATOM   7084  C   ILE A 446      58.895  90.780 145.026  1.00  0.00           C
ATOM   7085  O   ILE A 446      57.945  90.270 145.596  1.00  0.00           O
ATOM   7086  N   ARG A 447      60.085  90.180 144.886  1.00  0.00           N
ATOM   7088  CA  ARG A 447      60.245  88.750 144.906  1.00  0.00           C
ATOM   7090  CB  ARG A 447      60.985  88.340 143.606  1.00  0.00           C
ATOM   7093  CG  ARG A 447      60.625  86.950 143.066  1.00  0.00           C
ATOM   7096  CD  ARG A 447      61.215  86.610 141.686  1.00  0.00           C
ATOM   7099  NE  ARG A 447      60.955  85.150 141.466  1.00  0.00           N
ATOM   7101  CZ  ARG A 447      61.355  84.390 140.456  1.00  0.00           C
ATOM   7102  NH1 ARG A 447      60.795  83.210 140.226  1.00  0.00           N
ATOM   7105  NH2 ARG A 447      62.305  84.780 139.636  1.00  0.00           N
ATOM   7108  C   ARG A 447      61.125  88.500 146.116  1.00  0.00           C
ATOM   7109  O   ARG A 447      62.085  89.240 146.316  1.00  0.00           O
ATOM   7110  N   ALA A 448      60.815  87.480 146.946  1.00  0.00           N
ATOM   7112  CA  ALA A 448      61.785  86.990 147.916  1.00  0.00           C
ATOM   7114  CB  ALA A 448      61.475  87.370 149.376  1.00  0.00           C
ATOM   7118  C   ALA A 448      62.055  85.490 147.826  1.00  0.00           C
ATOM   7119  O   ALA A 448      61.165  84.640 147.776  1.00  0.00           O
ATOM   7120  N   ASN A 449      63.365  85.200 147.856  1.00  0.00           N
ATOM   7122  CA  ASN A 449      63.985  83.900 147.936  1.00  0.00           C
ATOM   7124  CB  ASN A 449      65.215  83.770 146.986  1.00  0.00           C
ATOM   7127  CG  ASN A 449      64.935  83.680 145.496  1.00  0.00           C
ATOM   7128  OD1 ASN A 449      65.855  83.950 144.716  1.00  0.00           O
ATOM   7129  ND2 ASN A 449      63.695  83.320 145.076  1.00  0.00           N
ATOM   7132  C   ASN A 449      64.525  83.730 149.346  1.00  0.00           C
ATOM   7133  O   ASN A 449      64.495  84.650 150.166  1.00  0.00           O
ATOM   7134  N   THR A 450      65.025  82.520 149.626  1.00  0.00           N
ATOM   7136  CA  THR A 450      66.035  82.270 150.656  1.00  0.00           C
ATOM   7138  CB  THR A 450      67.445  82.820 150.366  1.00  0.00           C
ATOM   7140  OG1 THR A 450      68.405  82.050 151.066  1.00  0.00           O
ATOM   7142  CG2 THR A 450      67.685  84.290 150.696  1.00  0.00           C
ATOM   7146  C   THR A 450      65.555  82.420 152.106  1.00  0.00           C
ATOM   7147  O   THR A 450      65.525  83.490 152.706  1.00  0.00           O
ATOM   7148  N   GLY A 451      65.115  81.340 152.776  1.00  0.00           N
ATOM   7150  CA  GLY A 451      64.435  80.190 152.186  1.00  0.00           C
ATOM   7153  C   GLY A 451      62.955  80.420 152.136  1.00  0.00           C
ATOM   7154  O   GLY A 451      62.485  81.540 152.276  1.00  0.00           O
ATOM   7155  N   ASP A 452      62.105  79.410 151.926  1.00  0.00           N
ATOM   7157  CA  ASP A 452      62.355  78.030 151.546  1.00  0.00           C
ATOM   7159  CB  ASP A 452      62.905  77.150 152.726  1.00  0.00           C
ATOM   7162  CG  ASP A 452      62.525  77.450 154.186  1.00  0.00           C
ATOM   7163  OD1 ASP A 452      62.955  76.600 155.006  1.00  0.00           O
ATOM   7164  OD2 ASP A 452      61.945  78.510 154.536  1.00  0.00           O
ATOM   7165  C   ASP A 452      61.025  77.440 151.076  1.00  0.00           C
ATOM   7166  O   ASP A 452      60.115  77.300 151.876  1.00  0.00           O
ATOM   7167  N   ASN A 453      60.785  77.060 149.786  1.00  0.00           N
ATOM   7169  CA  ASN A 453      61.455  77.380 148.526  1.00  0.00           C
ATOM   7171  CB  ASN A 453      61.485  76.160 147.556  1.00  0.00           C
ATOM   7174  CG  ASN A 453      62.105  76.420 146.166  1.00  0.00           C
ATOM   7175  OD1 ASN A 453      61.525  76.240 145.096  1.00  0.00           O
ATOM   7176  ND2 ASN A 453      63.365  76.900 146.186  1.00  0.00           N
ATOM   7179  C   ASN A 453      60.685  78.540 147.916  1.00  0.00           C
ATOM   7180  O   ASN A 453      59.815  78.380 147.066  1.00  0.00           O
ATOM   7181  N   GLN A 454      60.905  79.740 148.446  1.00  0.00           N
ATOM   7183  CA  GLN A 454      59.805  80.670 148.506  1.00  0.00           C
ATOM   7185  CB  GLN A 454      59.855  81.470 149.826  1.00  0.00           C
ATOM   7188  CG  GLN A 454      58.485  81.730 150.506  1.00  0.00           C
ATOM   7191  CD  GLN A 454      57.575  80.500 150.746  1.00  0.00           C
ATOM   7192  OE1 GLN A 454      56.355  80.630 150.646  1.00  0.00           O
ATOM   7193  NE2 GLN A 454      58.155  79.320 151.076  1.00  0.00           N
ATOM   7196  C   GLN A 454      59.825  81.580 147.296  1.00  0.00           C
ATOM   7197  O   GLN A 454      60.795  81.690 146.546  1.00  0.00           O
ATOM   7198  N   TYR A 455      58.665  82.220 147.076  1.00  0.00           N
ATOM   7200  CA  TYR A 455      58.275  82.900 145.866  1.00  0.00           C
ATOM   7202  CB  TYR A 455      57.525  81.820 145.006  1.00  0.00           C
ATOM   7205  CG  TYR A 455      57.235  82.090 143.536  1.00  0.00           C
ATOM   7206  CD1 TYR A 455      56.435  83.160 143.086  1.00  0.00           C
ATOM   7208  CE1 TYR A 455      56.185  83.350 141.726  1.00  0.00           C
ATOM   7210  CZ  TYR A 455      56.645  82.420 140.796  1.00  0.00           C
ATOM   7211  OH  TYR A 455      56.355  82.610 139.436  1.00  0.00           O
ATOM   7213  CD2 TYR A 455      57.675  81.150 142.586  1.00  0.00           C
ATOM   7215  CE2 TYR A 455      57.365  81.300 141.226  1.00  0.00           C
ATOM   7217  C   TYR A 455      57.365  84.000 146.406  1.00  0.00           C
ATOM   7218  O   TYR A 455      56.225  84.200 146.006  1.00  0.00           O
ATOM   7219  N   ARG A 456      57.845  84.740 147.436  1.00  0.00           N
ATOM   7221  CA  ARG A 456      57.055  85.790 148.056  1.00  0.00           C
ATOM   7223  CB  ARG A 456      57.655  86.320 149.386  1.00  0.00           C
ATOM   7226  CG  ARG A 456      57.375  85.410 150.596  1.00  0.00           C
ATOM   7229  CD  ARG A 456      58.465  85.480 151.666  1.00  0.00           C
ATOM   7232  NE  ARG A 456      59.655  84.750 151.146  1.00  0.00           N
ATOM   7234  CZ  ARG A 456      60.845  84.800 151.736  1.00  0.00           C
ATOM   7235  NH1 ARG A 456      61.825  84.020 151.366  1.00  0.00           N
ATOM   7238  NH2 ARG A 456      61.115  85.590 152.746  1.00  0.00           N
ATOM   7241  C   ARG A 456      56.695  86.930 147.126  1.00  0.00           C
ATOM   7242  O   ARG A 456      57.415  87.220 146.176  1.00  0.00           O
ATOM   7243  N   MET A 457      55.525  87.530 147.386  1.00  0.00           N
ATOM   7245  CA  MET A 457      54.805  88.240 146.366  1.00  0.00           C
ATOM   7247  CB  MET A 457      53.685  87.290 145.876  1.00  0.00           C
ATOM   7250  CG  MET A 457      52.545  87.890 145.046  1.00  0.00           C
ATOM   7253  SD  MET A 457      51.395  86.580 144.546  1.00  0.00           S
ATOM   7254  CE  MET A 457      50.125  87.700 143.926  1.00  0.00           C
ATOM   7258  C   MET A 457      54.255  89.550 146.886  1.00  0.00           C
ATOM   7259  O   MET A 457      53.565  89.600 147.906  1.00  0.00           O
ATOM   7260  N   TRP A 458      54.535  90.640 146.166  1.00  0.00           N
ATOM   7262  CA  TRP A 458      53.875  91.900 146.376  1.00  0.00           C
ATOM   7264  CB  TRP A 458      54.905  92.880 147.026  1.00  0.00           C
ATOM   7267  CG  TRP A 458      54.425  94.200 147.556  1.00  0.00           C
ATOM   7268  CD1 TRP A 458      53.245  94.460 148.216  1.00  0.00           C
ATOM   7270  NE1 TRP A 458      53.235  95.770 148.636  1.00  0.00           N
ATOM   7272  CE2 TRP A 458      54.415  96.370 148.316  1.00  0.00           C
ATOM   7273  CD2 TRP A 458      55.205  95.420 147.616  1.00  0.00           C
ATOM   7274  CE3 TRP A 458      56.465  95.780 147.156  1.00  0.00           C
ATOM   7276  CZ3 TRP A 458      56.925  97.080 147.396  1.00  0.00           C
ATOM   7278  CZ2 TRP A 458      54.875  97.650 148.566  1.00  0.00           C
ATOM   7280  CH2 TRP A 458      56.155  97.990 148.106  1.00  0.00           C
ATOM   7282  C   TRP A 458      53.415  92.330 144.996  1.00  0.00           C
ATOM   7283  O   TRP A 458      54.235  92.830 144.216  1.00  0.00           O
ATOM   7284  N   ASP A 459      52.095  92.140 144.696  1.00  0.00           N
ATOM   7286  CA  ASP A 459      51.415  92.680 143.526  1.00  0.00           C
ATOM   7288  CB  ASP A 459      49.935  92.160 143.406  1.00  0.00           C
ATOM   7291  CG  ASP A 459      49.785  90.800 142.736  1.00  0.00           C
ATOM   7292  OD1 ASP A 459      48.705  90.150 142.836  1.00  0.00           O
ATOM   7293  OD2 ASP A 459      50.725  90.390 142.016  1.00  0.00           O
ATOM   7294  C   ASP A 459      51.465  94.210 143.606  1.00  0.00           C
ATOM   7295  O   ASP A 459      51.085  94.810 144.616  1.00  0.00           O
ATOM   7296  N   PHE A 460      52.045  94.870 142.596  1.00  0.00           N
ATOM   7298  CA  PHE A 460      52.535  96.220 142.786  1.00  0.00           C
ATOM   7300  CB  PHE A 460      53.995  96.130 143.316  1.00  0.00           C
ATOM   7303  CG  PHE A 460      54.755  97.400 143.616  1.00  0.00           C
ATOM   7304  CD1 PHE A 460      56.155  97.340 143.706  1.00  0.00           C
ATOM   7306  CE1 PHE A 460      56.915  98.480 144.006  1.00  0.00           C
ATOM   7308  CZ  PHE A 460      56.265  99.700 144.256  1.00  0.00           C
ATOM   7310  CD2 PHE A 460      54.125  98.620 143.906  1.00  0.00           C
ATOM   7312  CE2 PHE A 460      54.875  99.770 144.216  1.00  0.00           C
ATOM   7314  C   PHE A 460      52.405  96.950 141.456  1.00  0.00           C
ATOM   7315  O   PHE A 460      52.585  96.370 140.386  1.00  0.00           O
ATOM   7316  N   HIS A 461      52.055  98.250 141.486  1.00  0.00           N
ATOM   7318  CA  HIS A 461      51.625  98.960 140.296  1.00  0.00           C
ATOM   7320  CB  HIS A 461      50.195  99.520 140.456  1.00  0.00           C
ATOM   7323  ND1 HIS A 461      49.075  97.460 139.656  1.00  0.00           N
ATOM   7324  CG  HIS A 461      49.225  98.820 139.576  1.00  0.00           C
ATOM   7325  CE1 HIS A 461      48.175  97.160 138.736  1.00  0.00           C
ATOM   7327  NE2 HIS A 461      47.755  98.260 138.076  1.00  0.00           N
ATOM   7329  CD2 HIS A 461      48.425  99.330 138.606  1.00  0.00           C
ATOM   7331  C   HIS A 461      52.565 100.060 139.906  1.00  0.00           C
ATOM   7332  O   HIS A 461      52.985 100.910 140.696  1.00  0.00           O
ATOM   7333  N   VAL A 462      52.905 100.100 138.606  1.00  0.00           N
ATOM   7335  CA  VAL A 462      53.715 101.120 137.986  1.00  0.00           C
ATOM   7337  CB  VAL A 462      54.965 100.530 137.336  1.00  0.00           C
ATOM   7339  CG1 VAL A 462      55.885 101.660 136.866  1.00  0.00           C
ATOM   7343  CG2 VAL A 462      55.725  99.630 138.316  1.00  0.00           C
ATOM   7347  C   VAL A 462      52.785 101.720 136.936  1.00  0.00           C
ATOM   7348  O   VAL A 462      52.185 101.000 136.146  1.00  0.00           O
ATOM   7349  N   GLU A 463      52.515 103.040 136.986  1.00  0.00           N
ATOM   7351  CA  GLU A 463      51.185 103.500 136.606  1.00  0.00           C
ATOM   7353  CB  GLU A 463      50.185 103.170 137.756  1.00  0.00           C
ATOM   7356  CG  GLU A 463      48.675 103.300 137.416  1.00  0.00           C
ATOM   7359  CD  GLU A 463      48.325 102.620 136.106  1.00  0.00           C
ATOM   7360  OE1 GLU A 463      48.475 103.290 135.046  1.00  0.00           O
ATOM   7361  OE2 GLU A 463      47.915 101.440 136.146  1.00  0.00           O
ATOM   7362  C   GLU A 463      51.195 105.000 136.356  1.00  0.00           C
ATOM   7363  O   GLU A 463      52.095 105.700 136.836  1.00  0.00           O
ATOM   7364  N   ASP A 464      50.175 105.530 135.636  1.00  0.00           N
ATOM   7366  CA  ASP A 464      49.775 106.910 135.856  1.00  0.00           C
ATOM   7368  CB  ASP A 464      50.245 107.920 134.756  1.00  0.00           C
ATOM   7371  CG  ASP A 464      51.095 109.070 135.296  1.00  0.00           C
ATOM   7372  OD1 ASP A 464      51.225 110.100 134.566  1.00  0.00           O
ATOM   7373  OD2 ASP A 464      51.695 108.950 136.396  1.00  0.00           O
ATOM   7374  C   ASP A 464      48.265 106.980 136.076  1.00  0.00           C
ATOM   7375  O   ASP A 464      47.435 106.780 135.186  1.00  0.00           O
ATOM   7376  N   PHE A 465      47.885 107.320 137.306  1.00  0.00           N
ATOM   7378  CA  PHE A 465      46.515 107.460 137.746  1.00  0.00           C
ATOM   7380  CB  PHE A 465      46.325 106.470 138.926  1.00  0.00           C
ATOM   7383  CG  PHE A 465      45.125 105.600 138.726  1.00  0.00           C
ATOM   7384  CD1 PHE A 465      45.105 104.640 137.696  1.00  0.00           C
ATOM   7386  CE1 PHE A 465      44.025 103.760 137.576  1.00  0.00           C
ATOM   7388  CZ  PHE A 465      42.955 103.840 138.466  1.00  0.00           C
ATOM   7390  CD2 PHE A 465      44.055 105.660 139.626  1.00  0.00           C
ATOM   7392  CE2 PHE A 465      42.955 104.790 139.486  1.00  0.00           C
ATOM   7394  C   PHE A 465      46.365 108.900 138.186  1.00  0.00           C
ATOM   7395  O   PHE A 465      45.425 109.300 138.886  1.00  0.00           O
ATOM   7396  N   MET A 466      47.345 109.710 137.756  1.00  0.00           N
ATOM   7398  CA  MET A 466      47.725 111.010 138.236  1.00  0.00           C
ATOM   7400  CB  MET A 466      49.255 110.990 138.546  1.00  0.00           C
ATOM   7403  CG  MET A 466      49.805 112.130 139.426  1.00  0.00           C
ATOM   7406  SD  MET A 466      49.255 111.990 141.156  1.00  0.00           S
ATOM   7407  CE  MET A 466      49.255 113.750 141.576  1.00  0.00           C
ATOM   7411  C   MET A 466      47.495 111.930 137.046  1.00  0.00           C
ATOM   7412  O   MET A 466      47.935 111.610 135.936  1.00  0.00           O
ATOM   7413  N   PRO A 467      46.815 113.050 137.196  1.00  0.00           N
ATOM   7414  CD  PRO A 467      46.825 113.820 138.436  1.00  0.00           C
ATOM   7417  CA  PRO A 467      46.585 113.920 136.066  1.00  0.00           C
ATOM   7419  CB  PRO A 467      47.245 115.240 136.466  1.00  0.00           C
ATOM   7422  CG  PRO A 467      47.385 115.180 138.006  1.00  0.00           C
ATOM   7425  C   PRO A 467      45.105 114.050 135.836  1.00  0.00           C
ATOM   7426  O   PRO A 467      44.645 113.620 134.796  1.00  0.00           O
ATOM   7427  N   GLU A 468      44.345 114.720 136.716  1.00  0.00           N
ATOM   7429  CA  GLU A 468      43.015 115.150 136.416  1.00  0.00           C
ATOM   7431  CB  GLU A 468      41.945 114.300 137.156  1.00  0.00           C
ATOM   7434  CG  GLU A 468      41.785 114.490 138.686  1.00  0.00           C
ATOM   7437  CD  GLU A 468      42.985 114.020 139.476  1.00  0.00           C
ATOM   7438  OE1 GLU A 468      43.765 114.840 140.036  1.00  0.00           O
ATOM   7439  OE2 GLU A 468      43.125 112.770 139.596  1.00  0.00           O
ATOM   7440  C   GLU A 468      43.005 116.650 136.696  1.00  0.00           C
ATOM   7441  O   GLU A 468      42.945 117.130 137.816  1.00  0.00           O
ATOM   7442  N   ARG A 469      43.145 117.430 135.596  1.00  0.00           N
ATOM   7444  CA  ARG A 469      43.205 118.880 135.686  1.00  0.00           C
ATOM   7446  CB  ARG A 469      43.925 119.410 134.426  1.00  0.00           C
ATOM   7449  CG  ARG A 469      44.125 120.940 134.416  1.00  0.00           C
ATOM   7452  CD  ARG A 469      44.885 121.400 133.176  1.00  0.00           C
ATOM   7455  NE  ARG A 469      45.105 122.870 133.326  1.00  0.00           N
ATOM   7457  CZ  ARG A 469      45.695 123.580 132.376  1.00  0.00           C
ATOM   7458  NH1 ARG A 469      45.925 124.860 132.596  1.00  0.00           N
ATOM   7461  NH2 ARG A 469      46.025 123.070 131.206  1.00  0.00           N
ATOM   7464  C   ARG A 469      41.815 119.450 135.776  1.00  0.00           C
ATOM   7465  O   ARG A 469      41.555 120.510 136.346  1.00  0.00           O
ATOM   7466  N   MET A 470      40.835 118.680 135.266  1.00  0.00           N
ATOM   7468  CA  MET A 470      39.485 118.570 135.786  1.00  0.00           C
ATOM   7470  CB  MET A 470      38.825 117.260 135.316  1.00  0.00           C
ATOM   7473  CG  MET A 470      38.535 117.100 133.816  1.00  0.00           C
ATOM   7476  SD  MET A 470      39.935 116.630 132.766  1.00  0.00           S
ATOM   7477  CE  MET A 470      38.855 116.070 131.416  1.00  0.00           C
ATOM   7481  C   MET A 470      39.315 118.630 137.296  1.00  0.00           C
ATOM   7482  O   MET A 470      40.085 118.040 138.056  1.00  0.00           O
ATOM   7483  N   ALA A 471      38.245 119.300 137.736  1.00  0.00           N
ATOM   7485  CA  ALA A 471      37.755 119.240 139.086  1.00  0.00           C
ATOM   7487  CB  ALA A 471      37.735 120.650 139.696  1.00  0.00           C
ATOM   7491  C   ALA A 471      36.335 118.690 139.106  1.00  0.00           C
ATOM   7492  O   ALA A 471      35.465 119.080 138.326  1.00  0.00           O
ATOM   7493  N   LEU A 472      36.075 117.770 140.056  1.00  0.00           N
ATOM   7495  CA  LEU A 472      34.735 117.380 140.416  1.00  0.00           C
ATOM   7497  CB  LEU A 472      34.555 115.840 140.396  1.00  0.00           C
ATOM   7500  CG  LEU A 472      33.245 115.350 139.746  1.00  0.00           C
ATOM   7502  CD1 LEU A 472      33.145 113.820 139.806  1.00  0.00           C
ATOM   7506  CD2 LEU A 472      33.155 115.740 138.276  1.00  0.00           C
ATOM   7510  C   LEU A 472      34.445 117.940 141.796  1.00  0.00           C
ATOM   7511  O   LEU A 472      35.045 117.550 142.796  1.00  0.00           O
ATOM   7512  N   ASN A 473      33.505 118.900 141.896  1.00  0.00           N
ATOM   7514  CA  ASN A 473      32.795 119.080 143.156  1.00  0.00           C
ATOM   7516  CB  ASN A 473      32.015 120.420 143.276  1.00  0.00           C
ATOM   7519  CG  ASN A 473      32.875 121.630 143.636  1.00  0.00           C
ATOM   7520  OD1 ASN A 473      32.305 122.680 143.956  1.00  0.00           O
ATOM   7521  ND2 ASN A 473      34.225 121.490 143.676  1.00  0.00           N
ATOM   7524  C   ASN A 473      31.875 117.910 143.426  1.00  0.00           C
ATOM   7525  O   ASN A 473      31.335 117.270 142.526  1.00  0.00           O
ATOM   7526  N   LEU A 474      31.715 117.600 144.706  1.00  0.00           N
ATOM   7528  CA  LEU A 474      30.895 116.500 145.166  1.00  0.00           C
ATOM   7530  CB  LEU A 474      31.445 115.890 146.486  1.00  0.00           C
ATOM   7533  CG  LEU A 474      32.785 115.100 146.396  1.00  0.00           C
ATOM   7535  CD1 LEU A 474      33.105 114.530 147.786  1.00  0.00           C
ATOM   7539  CD2 LEU A 474      33.995 115.900 145.906  1.00  0.00           C
ATOM   7543  C   LEU A 474      29.475 117.010 145.386  1.00  0.00           C
ATOM   7544  O   LEU A 474      29.175 118.190 145.226  1.00  0.00           O
ATOM   7545  N   THR A 475      28.575 116.100 145.796  1.00  0.00           N
ATOM   7547  CA  THR A 475      27.395 116.370 146.606  1.00  0.00           C
ATOM   7549  CB  THR A 475      26.975 115.140 147.416  1.00  0.00           C
ATOM   7551  OG1 THR A 475      28.075 114.260 147.646  1.00  0.00           O
ATOM   7553  CG2 THR A 475      25.965 114.350 146.576  1.00  0.00           C
ATOM   7557  C   THR A 475      27.445 117.480 147.626  1.00  0.00           C
ATOM   7558  O   THR A 475      28.035 117.310 148.696  1.00  0.00           O
ATOM   7559  N   GLY A 476      26.705 118.570 147.376  1.00  0.00           N
ATOM   7561  CA  GLY A 476      26.255 119.500 148.396  1.00  0.00           C
ATOM   7564  C   GLY A 476      24.835 119.140 148.726  1.00  0.00           C
ATOM   7565  O   GLY A 476      24.015 119.040 147.826  1.00  0.00           O
ATOM   7566  N   GLU A 477      24.455 118.900 149.976  1.00  0.00           N
ATOM   7568  CA  GLU A 477      25.235 118.900 151.186  1.00  0.00           C
ATOM   7570  CB  GLU A 477      25.545 120.340 151.696  1.00  0.00           C
ATOM   7573  CG  GLU A 477      24.325 121.240 152.046  1.00  0.00           C
ATOM   7576  CD  GLU A 477      23.585 121.780 150.826  1.00  0.00           C
ATOM   7577  OE1 GLU A 477      22.335 121.950 150.966  1.00  0.00           O
ATOM   7578  OE2 GLU A 477      24.225 122.040 149.786  1.00  0.00           O
ATOM   7579  C   GLU A 477      24.365 118.090 152.136  1.00  0.00           C
ATOM   7580  O   GLU A 477      23.165 117.980 151.906  1.00  0.00           O
ATOM   7581  N   LYS A 478      24.845 117.450 153.206  1.00  0.00           N
ATOM   7583  CA  LYS A 478      26.135 117.420 153.886  1.00  0.00           C
ATOM   7585  CB  LYS A 478      27.455 117.640 153.116  1.00  0.00           C
ATOM   7588  CG  LYS A 478      27.805 116.530 152.106  1.00  0.00           C
ATOM   7591  CD  LYS A 478      29.305 116.540 151.796  1.00  0.00           C
ATOM   7594  CE  LYS A 478      29.745 115.460 150.816  1.00  0.00           C
ATOM   7597  NZ  LYS A 478      31.195 115.600 150.576  1.00  0.00           N
ATOM   7601  C   LYS A 478      26.135 118.210 155.186  1.00  0.00           C
ATOM   7602  O   LYS A 478      26.615 119.340 155.256  1.00  0.00           O
ATOM   7603  N   THR A 479      25.645 117.630 156.286  1.00  0.00           N
ATOM   7605  CA  THR A 479      24.795 116.440 156.386  1.00  0.00           C
ATOM   7607  CB  THR A 479      25.375 115.380 157.316  1.00  0.00           C
ATOM   7609  OG1 THR A 479      25.905 115.970 158.486  1.00  0.00           O
ATOM   7611  CG2 THR A 479      26.555 114.690 156.606  1.00  0.00           C
ATOM   7615  C   THR A 479      23.425 116.860 156.846  1.00  0.00           C
ATOM   7616  O   THR A 479      23.185 117.230 157.996  1.00  0.00           O
ATOM   7617  N   PRO A 480      22.505 116.870 155.896  1.00  0.00           N
ATOM   7618  CD  PRO A 480      22.245 118.240 155.376  1.00  0.00           C
ATOM   7621  CA  PRO A 480      21.215 116.300 156.276  1.00  0.00           C
ATOM   7623  CB  PRO A 480      20.405 117.530 156.736  1.00  0.00           C
ATOM   7626  CG  PRO A 480      20.795 118.600 155.716  1.00  0.00           C
ATOM   7629  C   PRO A 480      20.565 115.730 155.026  1.00  0.00           C
ATOM   7630  O   PRO A 480      21.035 115.950 153.916  1.00  0.00           O
ATOM   7631  N   LEU A 481      19.445 115.000 155.176  1.00  0.00           N
ATOM   7633  CA  LEU A 481      18.495 114.980 154.086  1.00  0.00           C
ATOM   7635  CB  LEU A 481      18.895 114.090 152.886  1.00  0.00           C
ATOM   7638  CG  LEU A 481      18.215 114.500 151.566  1.00  0.00           C
ATOM   7640  CD1 LEU A 481      18.525 113.470 150.486  1.00  0.00           C
ATOM   7644  CD2 LEU A 481      18.685 115.890 151.126  1.00  0.00           C
ATOM   7648  C   LEU A 481      17.145 114.500 154.576  1.00  0.00           C
ATOM   7649  O   LEU A 481      17.055 113.610 155.416  1.00  0.00           O
ATOM   7650  N   THR A 482      16.055 115.030 153.996  1.00  0.00           N
ATOM   7652  CA  THR A 482      14.735 114.490 154.206  1.00  0.00           C
ATOM   7654  CB  THR A 482      13.705 115.450 154.816  1.00  0.00           C
ATOM   7656  OG1 THR A 482      13.475 116.640 154.086  1.00  0.00           O
ATOM   7658  CG2 THR A 482      14.195 115.860 156.206  1.00  0.00           C
ATOM   7662  C   THR A 482      14.215 113.950 152.896  1.00  0.00           C
ATOM   7663  O   THR A 482      13.885 114.710 151.986  1.00  0.00           O
ATOM   7664  N   PRO A 483      14.095 112.650 152.756  1.00  0.00           N
ATOM   7665  CD  PRO A 483      15.095 111.670 153.236  1.00  0.00           C
ATOM   7668  CA  PRO A 483      12.805 112.010 152.566  1.00  0.00           C
ATOM   7670  CB  PRO A 483      13.205 110.560 152.346  1.00  0.00           C
ATOM   7673  CG  PRO A 483      14.315 110.360 153.376  1.00  0.00           C
ATOM   7676  C   PRO A 483      11.875 112.500 151.466  1.00  0.00           C
ATOM   7677  O   PRO A 483      11.675 111.780 150.486  1.00  0.00           O
ATOM   7678  N   LYS A 484      11.245 113.690 151.656  1.00  0.00           N
ATOM   7680  CA  LYS A 484      10.155 114.200 150.846  1.00  0.00           C
ATOM   7682  CB  LYS A 484       9.435 115.430 151.476  1.00  0.00           C
ATOM   7685  CG  LYS A 484       8.725 115.060 152.806  1.00  0.00           C
ATOM   7688  CD  LYS A 484       7.795 116.100 153.476  1.00  0.00           C
ATOM   7691  CE  LYS A 484       6.685 115.420 154.306  1.00  0.00           C
ATOM   7694  NZ  LYS A 484       5.965 116.280 155.276  1.00  0.00           N
ATOM   7698  C   LYS A 484      10.535 114.390 149.396  1.00  0.00           C
ATOM   7699  O   LYS A 484       9.755 114.030 148.516  1.00  0.00           O
ATOM   7700  N   ASP A 485      11.765 114.910 149.176  1.00  0.00           N
ATOM   7702  CA  ASP A 485      12.255 115.420 147.916  1.00  0.00           C
ATOM   7704  CB  ASP A 485      11.195 116.090 147.006  1.00  0.00           C
ATOM   7707  CG  ASP A 485      10.355 117.160 147.676  1.00  0.00           C
ATOM   7708  OD1 ASP A 485       9.475 117.690 146.956  1.00  0.00           O
ATOM   7709  OD2 ASP A 485      10.535 117.500 148.876  1.00  0.00           O
ATOM   7710  C   ASP A 485      13.405 116.410 148.146  1.00  0.00           C
ATOM   7711  O   ASP A 485      13.435 117.200 149.096  1.00  0.00           O
ATOM   7712  N   GLU A 486      14.425 116.440 147.276  1.00  0.00           N
ATOM   7714  CA  GLU A 486      15.075 115.270 146.676  1.00  0.00           C
ATOM   7716  CB  GLU A 486      15.035 115.240 145.106  1.00  0.00           C
ATOM   7719  CG  GLU A 486      13.645 115.160 144.426  1.00  0.00           C
ATOM   7722  CD  GLU A 486      13.145 116.430 143.726  1.00  0.00           C
ATOM   7723  OE1 GLU A 486      12.105 116.290 143.026  1.00  0.00           O
ATOM   7724  OE2 GLU A 486      13.755 117.530 143.846  1.00  0.00           O
ATOM   7725  C   GLU A 486      16.535 115.310 147.116  1.00  0.00           C
ATOM   7726  O   GLU A 486      16.955 116.150 147.906  1.00  0.00           O
ATOM   7727  N   VAL A 487      17.405 114.430 146.576  1.00  0.00           N
ATOM   7729  CA  VAL A 487      18.855 114.500 146.776  1.00  0.00           C
ATOM   7731  CB  VAL A 487      19.495 113.130 146.586  1.00  0.00           C
ATOM   7733  CG1 VAL A 487      20.995 113.200 146.916  1.00  0.00           C
ATOM   7737  CG2 VAL A 487      18.845 112.020 147.436  1.00  0.00           C
ATOM   7741  C   VAL A 487      19.525 115.430 145.746  1.00  0.00           C
ATOM   7742  O   VAL A 487      19.545 115.100 144.556  1.00  0.00           O
ATOM   7743  N   LYS A 488      20.115 116.570 146.176  1.00  0.00           N
ATOM   7745  CA  LYS A 488      20.925 117.430 145.326  1.00  0.00           C
ATOM   7747  CB  LYS A 488      21.135 118.850 145.906  1.00  0.00           C
ATOM   7750  CG  LYS A 488      19.885 119.730 145.826  1.00  0.00           C
ATOM   7753  CD  LYS A 488      20.095 121.130 146.396  1.00  0.00           C
ATOM   7756  CE  LYS A 488      18.785 121.930 146.336  1.00  0.00           C
ATOM   7759  NZ  LYS A 488      19.015 123.340 146.676  1.00  0.00           N
ATOM   7763  C   LYS A 488      22.315 116.880 145.066  1.00  0.00           C
ATOM   7764  O   LYS A 488      23.185 116.920 145.936  1.00  0.00           O
ATOM   7765  N   PHE A 489      22.635 116.410 143.856  1.00  0.00           N
ATOM   7767  CA  PHE A 489      24.035 116.340 143.486  1.00  0.00           C
ATOM   7769  CB  PHE A 489      24.445 115.160 142.576  1.00  0.00           C
ATOM   7772  CG  PHE A 489      23.945 113.810 143.026  1.00  0.00           C
ATOM   7773  CD1 PHE A 489      23.855 112.790 142.056  1.00  0.00           C
ATOM   7775  CE1 PHE A 489      23.565 111.480 142.436  1.00  0.00           C
ATOM   7777  CZ  PHE A 489      23.375 111.170 143.776  1.00  0.00           C
ATOM   7779  CD2 PHE A 489      23.685 113.490 144.366  1.00  0.00           C
ATOM   7781  CE2 PHE A 489      23.435 112.170 144.746  1.00  0.00           C
ATOM   7783  C   PHE A 489      24.365 117.620 142.756  1.00  0.00           C
ATOM   7784  O   PHE A 489      23.715 117.970 141.766  1.00  0.00           O
ATOM   7785  N   SER A 490      25.395 118.300 143.236  1.00  0.00           N
ATOM   7787  CA  SER A 490      25.995 119.430 142.586  1.00  0.00           C
ATOM   7789  CB  SER A 490      26.515 120.470 143.596  1.00  0.00           C
ATOM   7792  OG  SER A 490      25.425 120.850 144.436  1.00  0.00           O
ATOM   7794  C   SER A 490      27.155 118.900 141.786  1.00  0.00           C
ATOM   7795  O   SER A 490      27.975 118.130 142.266  1.00  0.00           O
ATOM   7796  N   VAL A 491      27.255 119.300 140.516  1.00  0.00           N
ATOM   7798  CA  VAL A 491      28.345 118.920 139.646  1.00  0.00           C
ATOM   7800  CB  VAL A 491      27.955 118.030 138.466  1.00  0.00           C
ATOM   7802  CG1 VAL A 491      29.245 117.600 137.726  1.00  0.00           C
ATOM   7806  CG2 VAL A 491      27.215 116.790 138.996  1.00  0.00           C
ATOM   7810  C   VAL A 491      28.905 120.230 139.156  1.00  0.00           C
ATOM   7811  O   VAL A 491      28.625 120.680 138.046  1.00  0.00           O
ATOM   7812  N   VAL A 492      29.695 120.910 140.016  1.00  0.00           N
ATOM   7814  CA  VAL A 492      30.285 122.190 139.686  1.00  0.00           C
ATOM   7816  CB  VAL A 492      30.695 123.030 140.896  1.00  0.00           C
ATOM   7818  CG1 VAL A 492      31.045 124.460 140.416  1.00  0.00           C
ATOM   7822  CG2 VAL A 492      29.575 123.060 141.946  1.00  0.00           C
ATOM   7826  C   VAL A 492      31.495 121.970 138.806  1.00  0.00           C
ATOM   7827  O   VAL A 492      32.645 122.030 139.226  1.00  0.00           O
ATOM   7828  N   GLY A 493      31.225 121.640 137.526  1.00  0.00           N
ATOM   7830  CA  GLY A 493      32.245 121.350 136.536  1.00  0.00           C
ATOM   7833  C   GLY A 493      33.105 122.540 136.296  1.00  0.00           C
ATOM   7834  O   GLY A 493      32.645 123.520 135.716  1.00  0.00           O
ATOM   7835  N   TYR A 494      34.355 122.490 136.766  1.00  0.00           N
ATOM   7837  CA  TYR A 494      35.345 123.520 136.546  1.00  0.00           C
ATOM   7839  CB  TYR A 494      35.785 124.230 137.856  1.00  0.00           C
ATOM   7842  CG  TYR A 494      35.095 125.560 137.956  1.00  0.00           C
ATOM   7843  CD1 TYR A 494      35.815 126.760 137.956  1.00  0.00           C
ATOM   7845  CE1 TYR A 494      35.155 128.000 137.976  1.00  0.00           C
ATOM   7847  CZ  TYR A 494      33.755 128.040 138.066  1.00  0.00           C
ATOM   7848  OH  TYR A 494      33.055 129.250 138.126  1.00  0.00           O
ATOM   7850  CD2 TYR A 494      33.695 125.620 138.016  1.00  0.00           C
ATOM   7852  CE2 TYR A 494      33.025 126.850 138.076  1.00  0.00           C
ATOM   7854  C   TYR A 494      36.515 122.850 135.886  1.00  0.00           C
ATOM   7855  O   TYR A 494      36.965 121.780 136.296  1.00  0.00           O
ATOM   7856  N   TYR A 495      37.035 123.460 134.816  1.00  0.00           N
ATOM   7858  CA  TYR A 495      38.265 123.060 134.176  1.00  0.00           C
ATOM   7860  CB  TYR A 495      38.135 123.030 132.616  1.00  0.00           C
ATOM   7863  CG  TYR A 495      37.335 121.870 132.056  1.00  0.00           C
ATOM   7864  CD1 TYR A 495      37.125 121.810 130.676  1.00  0.00           C
ATOM   7866  CE1 TYR A 495      36.355 120.790 130.106  1.00  0.00           C
ATOM   7868  CZ  TYR A 495      35.855 119.760 130.896  1.00  0.00           C
ATOM   7869  OH  TYR A 495      35.145 118.720 130.246  1.00  0.00           O
ATOM   7871  CD2 TYR A 495      36.815 120.820 132.846  1.00  0.00           C
ATOM   7873  CE2 TYR A 495      36.085 119.770 132.266  1.00  0.00           C
ATOM   7875  C   TYR A 495      39.375 124.000 134.586  1.00  0.00           C
ATOM   7876  O   TYR A 495      39.295 125.210 134.416  1.00  0.00           O
ATOM   7877  N   LEU A 496      40.495 123.480 135.126  1.00  0.00           N
ATOM   7879  CA  LEU A 496      41.515 124.330 135.756  1.00  0.00           C
ATOM   7881  CB  LEU A 496      42.185 123.640 136.966  1.00  0.00           C
ATOM   7884  CG  LEU A 496      41.315 123.510 138.256  1.00  0.00           C
ATOM   7886  CD1 LEU A 496      41.975 122.540 139.236  1.00  0.00           C
ATOM   7890  CD2 LEU A 496      39.835 123.120 138.076  1.00  0.00           C
ATOM   7894  C   LEU A 496      42.505 124.860 134.706  1.00  0.00           C
ATOM   7895  O   LEU A 496      43.725 124.940 134.866  1.00  0.00           O
ATOM   7896  N   TYR A 497      41.925 125.250 133.566  1.00  0.00           N
ATOM   7898  CA  TYR A 497      42.445 126.140 132.566  1.00  0.00           C
ATOM   7900  CB  TYR A 497      42.545 125.510 131.136  1.00  0.00           C
ATOM   7903  CG  TYR A 497      41.745 124.280 130.766  1.00  0.00           C
ATOM   7904  CD1 TYR A 497      42.045 123.050 131.386  1.00  0.00           C
ATOM   7906  CE1 TYR A 497      41.605 121.850 130.826  1.00  0.00           C
ATOM   7908  CZ  TYR A 497      40.845 121.840 129.666  1.00  0.00           C
ATOM   7909  OH  TYR A 497      40.555 120.600 129.056  1.00  0.00           O
ATOM   7911  CD2 TYR A 497      40.955 124.270 129.606  1.00  0.00           C
ATOM   7913  CE2 TYR A 497      40.505 123.050 129.056  1.00  0.00           C
ATOM   7915  C   TYR A 497      41.725 127.470 132.536  1.00  0.00           C
ATOM   7916  O   TYR A 497      42.135 128.380 131.826  1.00  0.00           O
ATOM   7917  N   GLY A 498      40.665 127.680 133.346  1.00  0.00           N
ATOM   7919  CA  GLY A 498      40.075 129.010 133.536  1.00  0.00           C
ATOM   7922  C   GLY A 498      38.975 129.360 132.556  1.00  0.00           C
ATOM   7923  O   GLY A 498      39.165 130.220 131.706  1.00  0.00           O
ATOM   7924  N   ALA A 499      37.785 128.740 132.596  1.00  0.00           N
ATOM   7926  CA  ALA A 499      37.355 127.710 133.516  1.00  0.00           C
ATOM   7928  CB  ALA A 499      36.945 128.350 134.856  1.00  0.00           C
ATOM   7932  C   ALA A 499      36.185 126.810 133.076  1.00  0.00           C
ATOM   7933  O   ALA A 499      36.045 125.820 133.786  1.00  0.00           O
ATOM   7934  N   PRO A 500      35.335 126.930 132.036  1.00  0.00           N
ATOM   7935  CD  PRO A 500      35.535 127.730 130.826  1.00  0.00           C
ATOM   7938  CA  PRO A 500      34.335 125.880 131.796  1.00  0.00           C
ATOM   7940  CB  PRO A 500      33.705 126.280 130.456  1.00  0.00           C
ATOM   7943  CG  PRO A 500      34.865 126.930 129.706  1.00  0.00           C
ATOM   7946  C   PRO A 500      33.255 125.710 132.866  1.00  0.00           C
ATOM   7947  O   PRO A 500      32.925 126.680 133.566  1.00  0.00           O
ATOM   7948  N   ALA A 501      32.675 124.500 133.036  1.00  0.00           N
ATOM   7950  CA  ALA A 501      32.705 123.370 132.126  1.00  0.00           C
ATOM   7952  CB  ALA A 501      32.485 122.030 132.846  1.00  0.00           C
ATOM   7956  C   ALA A 501      31.685 123.530 131.016  1.00  0.00           C
ATOM   7957  O   ALA A 501      30.825 124.410 131.026  1.00  0.00           O
ATOM   7958  N   ASN A 502      31.795 122.690 129.976  1.00  0.00           N
ATOM   7960  CA  ASN A 502      30.925 122.760 128.826  1.00  0.00           C
ATOM   7962  CB  ASN A 502      31.735 122.410 127.556  1.00  0.00           C
ATOM   7965  CG  ASN A 502      32.865 123.420 127.296  1.00  0.00           C
ATOM   7966  OD1 ASN A 502      33.995 123.100 126.956  1.00  0.00           O
ATOM   7967  ND2 ASN A 502      32.535 124.720 127.456  1.00  0.00           N
ATOM   7970  C   ASN A 502      29.725 121.850 129.066  1.00  0.00           C
ATOM   7971  O   ASN A 502      29.085 121.900 130.126  1.00  0.00           O
ATOM   7972  N   GLY A 503      29.385 120.970 128.116  1.00  0.00           N
ATOM   7974  CA  GLY A 503      28.485 119.860 128.386  1.00  0.00           C
ATOM   7977  C   GLY A 503      29.295 118.790 129.036  1.00  0.00           C
ATOM   7978  O   GLY A 503      29.835 117.900 128.376  1.00  0.00           O
ATOM   7979  N   ASN A 504      29.455 118.860 130.376  1.00  0.00           N
ATOM   7981  CA  ASN A 504      30.285 117.880 131.066  1.00  0.00           C
ATOM   7983  CB  ASN A 504      30.885 118.450 132.406  1.00  0.00           C
ATOM   7986  CG  ASN A 504      30.075 118.440 133.706  1.00  0.00           C
ATOM   7987  OD1 ASN A 504      30.655 118.350 134.786  1.00  0.00           O
ATOM   7988  ND2 ASN A 504      28.735 118.530 133.626  1.00  0.00           N
ATOM   7991  C   ASN A 504      29.535 116.550 131.136  1.00  0.00           C
ATOM   7992  O   ASN A 504      28.445 116.450 131.696  1.00  0.00           O
ATOM   7993  N   THR A 505      30.065 115.500 130.456  1.00  0.00           N
ATOM   7995  CA  THR A 505      29.415 114.200 130.336  1.00  0.00           C
ATOM   7997  CB  THR A 505      29.935 113.340 129.156  1.00  0.00           C
ATOM   7999  OG1 THR A 505      29.415 113.780 127.906  1.00  0.00           O
ATOM   8001  CG2 THR A 505      29.525 111.880 129.246  1.00  0.00           C
ATOM   8005  C   THR A 505      29.445 113.480 131.676  1.00  0.00           C
ATOM   8006  O   THR A 505      30.485 113.420 132.316  1.00  0.00           O
ATOM   8007  N   LEU A 506      28.285 112.980 132.166  1.00  0.00           N
ATOM   8009  CA  LEU A 506      28.105 111.960 133.196  1.00  0.00           C
ATOM   8011  CB  LEU A 506      27.985 112.500 134.656  1.00  0.00           C
ATOM   8014  CG  LEU A 506      29.145 113.370 135.196  1.00  0.00           C
ATOM   8016  CD1 LEU A 506      28.745 114.080 136.486  1.00  0.00           C
ATOM   8020  CD2 LEU A 506      30.375 112.520 135.486  1.00  0.00           C
ATOM   8024  C   LEU A 506      28.925 110.680 133.026  1.00  0.00           C
ATOM   8025  O   LEU A 506      29.315 110.330 131.926  1.00  0.00           O
ATOM   8026  N   GLN A 507      29.045 109.830 134.066  1.00  0.00           N
ATOM   8028  CA  GLN A 507      28.875 108.420 133.766  1.00  0.00           C
ATOM   8030  CB  GLN A 507      30.135 107.550 134.006  1.00  0.00           C
ATOM   8033  CG  GLN A 507      29.975 106.020 133.846  1.00  0.00           C
ATOM   8036  CD  GLN A 507      28.925 105.580 132.836  1.00  0.00           C
ATOM   8037  OE1 GLN A 507      28.015 104.820 133.156  1.00  0.00           O
ATOM   8038  NE2 GLN A 507      29.045 106.090 131.586  1.00  0.00           N
ATOM   8041  C   GLN A 507      27.635 107.940 134.466  1.00  0.00           C
ATOM   8042  O   GLN A 507      26.535 108.170 133.956  1.00  0.00           O
ATOM   8043  N   GLY A 508      27.735 107.330 135.666  1.00  0.00           N
ATOM   8045  CA  GLY A 508      26.545 106.910 136.366  1.00  0.00           C
ATOM   8048  C   GLY A 508      26.885 106.120 137.576  1.00  0.00           C
ATOM   8049  O   GLY A 508      27.975 105.550 137.666  1.00  0.00           O
ATOM   8050  N   GLN A 509      25.955 106.060 138.536  1.00  0.00           N
ATOM   8052  CA  GLN A 509      26.015 105.280 139.746  1.00  0.00           C
ATOM   8054  CB  GLN A 509      27.345 105.340 140.566  1.00  0.00           C
ATOM   8057  CG  GLN A 509      27.655 103.990 141.266  1.00  0.00           C
ATOM   8060  CD  GLN A 509      28.365 102.900 140.446  1.00  0.00           C
ATOM   8061  OE1 GLN A 509      28.675 101.870 141.046  1.00  0.00           O
ATOM   8062  NE2 GLN A 509      28.615 103.080 139.136  1.00  0.00           N
ATOM   8065  C   GLN A 509      24.925 105.800 140.666  1.00  0.00           C
ATOM   8066  O   GLN A 509      24.915 106.980 141.036  1.00  0.00           O
ATOM   8067  N   LEU A 510      24.055 104.880 141.136  1.00  0.00           N
ATOM   8069  CA  LEU A 510      23.785 104.760 142.546  1.00  0.00           C
ATOM   8071  CB  LEU A 510      22.305 104.980 142.966  1.00  0.00           C
ATOM   8074  CG  LEU A 510      21.885 106.450 143.126  1.00  0.00           C
ATOM   8076  CD1 LEU A 510      20.495 106.600 143.786  1.00  0.00           C
ATOM   8080  CD2 LEU A 510      22.885 107.260 143.936  1.00  0.00           C
ATOM   8084  C   LEU A 510      24.275 103.430 143.066  1.00  0.00           C
ATOM   8085  O   LEU A 510      24.315 102.410 142.376  1.00  0.00           O
ATOM   8086  N   PHE A 511      24.705 103.430 144.326  1.00  0.00           N
ATOM   8088  CA  PHE A 511      25.145 102.290 145.066  1.00  0.00           C
ATOM   8090  CB  PHE A 511      26.685 102.160 144.956  1.00  0.00           C
ATOM   8093  CG  PHE A 511      27.185 100.780 145.286  1.00  0.00           C
ATOM   8094  CD1 PHE A 511      26.845  99.710 144.456  1.00  0.00           C
ATOM   8096  CE1 PHE A 511      27.445  98.450 144.626  1.00  0.00           C
ATOM   8098  CZ  PHE A 511      28.405  98.270 145.636  1.00  0.00           C
ATOM   8100  CD2 PHE A 511      28.115 100.580 146.326  1.00  0.00           C
ATOM   8102  CE2 PHE A 511      28.735  99.330 146.486  1.00  0.00           C
ATOM   8104  C   PHE A 511      24.725 102.760 146.436  1.00  0.00           C
ATOM   8105  O   PHE A 511      24.655 103.970 146.636  1.00  0.00           O
ATOM   8106  N   LEU A 512      24.365 101.890 147.396  1.00  0.00           N
ATOM   8108  CA  LEU A 512      23.955 102.410 148.686  1.00  0.00           C
ATOM   8110  CB  LEU A 512      22.555 101.910 149.126  1.00  0.00           C
ATOM   8113  CG  LEU A 512      21.395 102.310 148.186  1.00  0.00           C
ATOM   8115  CD1 LEU A 512      20.035 101.960 148.816  1.00  0.00           C
ATOM   8119  CD2 LEU A 512      21.375 103.810 147.816  1.00  0.00           C
ATOM   8123  C   LEU A 512      25.045 102.220 149.726  1.00  0.00           C
ATOM   8124  O   LEU A 512      25.765 103.170 150.006  1.00  0.00           O
ATOM   8125  N   ARG A 513      25.205 101.030 150.326  1.00  0.00           N
ATOM   8127  CA  ARG A 513      26.005 100.830 151.546  1.00  0.00           C
ATOM   8129  CB  ARG A 513      27.525 101.170 151.456  1.00  0.00           C
ATOM   8132  CG  ARG A 513      28.355 100.110 150.706  1.00  0.00           C
ATOM   8135  CD  ARG A 513      29.535 100.670 149.916  1.00  0.00           C
ATOM   8138  NE  ARG A 513      30.585 101.210 150.836  1.00  0.00           N
ATOM   8140  CZ  ARG A 513      31.855 101.340 150.466  1.00  0.00           C
ATOM   8141  NH1 ARG A 513      32.785 101.530 151.386  1.00  0.00           N
ATOM   8144  NH2 ARG A 513      32.245 101.220 149.216  1.00  0.00           N
ATOM   8147  C   ARG A 513      25.375 101.410 152.816  1.00  0.00           C
ATOM   8148  O   ARG A 513      24.695 102.430 152.696  1.00  0.00           O
ATOM   8149  N   PRO A 514      25.505 100.890 154.026  1.00  0.00           N
ATOM   8150  CD  PRO A 514      25.735  99.460 154.286  1.00  0.00           C
ATOM   8153  CA  PRO A 514      24.905 101.550 155.196  1.00  0.00           C
ATOM   8155  CB  PRO A 514      24.535 100.370 156.136  1.00  0.00           C
ATOM   8158  CG  PRO A 514      24.615  99.110 155.266  1.00  0.00           C
ATOM   8161  C   PRO A 514      25.865 102.530 155.876  1.00  0.00           C
ATOM   8162  O   PRO A 514      27.085 102.430 155.696  1.00  0.00           O
ATOM   8163  N   LEU A 515      25.325 103.470 156.676  1.00  0.00           N
ATOM   8165  CA  LEU A 515      26.075 104.410 157.496  1.00  0.00           C
ATOM   8167  CB  LEU A 515      25.395 105.820 157.476  1.00  0.00           C
ATOM   8170  CG  LEU A 515      26.195 107.070 157.016  1.00  0.00           C
ATOM   8172  CD1 LEU A 515      25.235 108.270 156.846  1.00  0.00           C
ATOM   8176  CD2 LEU A 515      26.935 106.870 155.696  1.00  0.00           C
ATOM   8180  C   LEU A 515      26.125 103.800 158.896  1.00  0.00           C
ATOM   8181  O   LEU A 515      25.105 103.490 159.526  1.00  0.00           O
ATOM   8182  N   ARG A 516      27.345 103.550 159.426  1.00  0.00           N
ATOM   8184  CA  ARG A 516      27.545 103.260 160.846  1.00  0.00           C
ATOM   8186  CB  ARG A 516      27.885 101.780 161.116  1.00  0.00           C
ATOM   8189  CG  ARG A 516      26.655 100.840 161.216  1.00  0.00           C
ATOM   8192  CD  ARG A 516      27.115  99.380 161.286  1.00  0.00           C
ATOM   8195  NE  ARG A 516      25.975  98.470 161.616  1.00  0.00           N
ATOM   8197  CZ  ARG A 516      26.165  97.170 161.856  1.00  0.00           C
ATOM   8198  NH1 ARG A 516      25.095  96.460 162.136  1.00  0.00           N
ATOM   8201  NH2 ARG A 516      27.365  96.630 161.826  1.00  0.00           N
ATOM   8204  C   ARG A 516      28.545 104.190 161.536  1.00  0.00           C
ATOM   8205  O   ARG A 516      28.705 104.150 162.746  1.00  0.00           O
ATOM   8206  N   GLU A 517      29.105 105.160 160.776  1.00  0.00           N
ATOM   8208  CA  GLU A 517      29.175 106.540 161.216  1.00  0.00           C
ATOM   8210  CB  GLU A 517      30.435 107.260 160.686  1.00  0.00           C
ATOM   8213  CG  GLU A 517      31.435 107.620 161.816  1.00  0.00           C
ATOM   8216  CD  GLU A 517      32.175 106.460 162.466  1.00  0.00           C
ATOM   8217  OE1 GLU A 517      32.005 106.230 163.696  1.00  0.00           O
ATOM   8218  OE2 GLU A 517      33.125 105.930 161.826  1.00  0.00           O
ATOM   8219  C   GLU A 517      27.855 107.170 160.766  1.00  0.00           C
ATOM   8220  O   GLU A 517      27.095 106.520 160.066  1.00  0.00           O
ATOM   8221  N   ALA A 518      27.435 108.340 161.256  1.00  0.00           N
ATOM   8223  CA  ALA A 518      27.755 109.630 160.676  1.00  0.00           C
ATOM   8225  CB  ALA A 518      26.515 110.130 159.896  1.00  0.00           C
ATOM   8229  C   ALA A 518      28.075 110.600 161.786  1.00  0.00           C
ATOM   8230  O   ALA A 518      27.845 111.800 161.736  1.00  0.00           O
ATOM   8231  N   VAL A 519      28.605 110.050 162.886  1.00  0.00           N
ATOM   8233  CA  VAL A 519      28.655 110.740 164.146  1.00  0.00           C
ATOM   8235  CB  VAL A 519      27.985 109.920 165.246  1.00  0.00           C
ATOM   8237  CG1 VAL A 519      28.095 110.620 166.606  1.00  0.00           C
ATOM   8241  CG2 VAL A 519      26.495 109.740 164.886  1.00  0.00           C
ATOM   8245  C   VAL A 519      30.095 111.000 164.496  1.00  0.00           C
ATOM   8246  O   VAL A 519      30.835 110.110 164.906  1.00  0.00           O
ATOM   8247  N   SER A 520      30.515 112.270 164.396  1.00  0.00           N
ATOM   8249  CA  SER A 520      31.845 112.730 164.786  1.00  0.00           C
ATOM   8251  CB  SER A 520      32.975 112.250 163.866  1.00  0.00           C
ATOM   8254  OG  SER A 520      32.695 112.720 162.556  1.00  0.00           O
ATOM   8256  C   SER A 520      32.135 112.510 166.236  1.00  0.00           C
ATOM   8257  O   SER A 520      33.275 112.360 166.676  1.00  0.00           O
ATOM   8258  N   ALA A 521      31.045 112.520 167.006  1.00  0.00           N
ATOM   8260  CA  ALA A 521      31.045 112.440 168.436  1.00  0.00           C
ATOM   8262  CB  ALA A 521      29.825 113.210 168.936  1.00  0.00           C
ATOM   8266  C   ALA A 521      31.065 111.010 168.976  1.00  0.00           C
ATOM   8267  O   ALA A 521      30.495 110.760 170.016  1.00  0.00           O
ATOM   8268  N   LEU A 522      31.765 110.080 168.306  1.00  0.00           N
ATOM   8270  CA  LEU A 522      32.825 109.310 168.936  1.00  0.00           C
ATOM   8272  CB  LEU A 522      33.875 110.210 169.676  1.00  0.00           C
ATOM   8275  CG  LEU A 522      33.995 110.150 171.226  1.00  0.00           C
ATOM   8277  CD1 LEU A 522      35.205 110.960 171.716  1.00  0.00           C
ATOM   8281  CD2 LEU A 522      32.755 110.630 172.006  1.00  0.00           C
ATOM   8285  C   LEU A 522      32.465 108.020 169.676  1.00  0.00           C
ATOM   8286  O   LEU A 522      31.545 107.990 170.496  1.00  0.00           O
ATOM   8287  N   PRO A 523      33.125 106.880 169.496  1.00  0.00           N
ATOM   8288  CD  PRO A 523      33.985 106.510 170.616  1.00  0.00           C
ATOM   8291  CA  PRO A 523      33.805 106.500 168.276  1.00  0.00           C
ATOM   8293  CB  PRO A 523      35.265 106.890 168.566  1.00  0.00           C
ATOM   8296  CG  PRO A 523      35.415 106.760 170.106  1.00  0.00           C
ATOM   8299  C   PRO A 523      33.655 104.990 168.076  1.00  0.00           C
ATOM   8300  O   PRO A 523      34.455 104.210 168.576  1.00  0.00           O
ATOM   8301  N   GLY A 524      32.695 104.470 167.286  1.00  0.00           N
ATOM   8303  CA  GLY A 524      31.625 105.130 166.526  1.00  0.00           C
ATOM   8306  C   GLY A 524      30.285 105.040 167.196  1.00  0.00           C
ATOM   8307  O   GLY A 524      30.165 104.730 168.366  1.00  0.00           O
ATOM   8308  N   PHE A 525      29.215 105.300 166.446  1.00  0.00           N
ATOM   8310  CA  PHE A 525      27.875 105.150 166.956  1.00  0.00           C
ATOM   8312  CB  PHE A 525      27.245 106.520 167.386  1.00  0.00           C
ATOM   8315  CG  PHE A 525      27.535 106.850 168.836  1.00  0.00           C
ATOM   8316  CD1 PHE A 525      26.905 106.110 169.846  1.00  0.00           C
ATOM   8318  CE1 PHE A 525      27.075 106.410 171.206  1.00  0.00           C
ATOM   8320  CZ  PHE A 525      27.895 107.480 171.576  1.00  0.00           C
ATOM   8322  CD2 PHE A 525      28.355 107.930 169.226  1.00  0.00           C
ATOM   8324  CE2 PHE A 525      28.525 108.240 170.586  1.00  0.00           C
ATOM   8326  C   PHE A 525      27.055 104.490 165.886  1.00  0.00           C
ATOM   8327  O   PHE A 525      26.565 105.160 164.976  1.00  0.00           O
ATOM   8328  N   GLU A 526      26.895 103.150 165.946  1.00  0.00           N
ATOM   8330  CA  GLU A 526      26.135 102.400 164.956  1.00  0.00           C
ATOM   8332  CB  GLU A 526      26.235 100.860 165.136  1.00  0.00           C
ATOM   8335  CG  GLU A 526      27.625 100.270 164.776  1.00  0.00           C
ATOM   8338  CD  GLU A 526      28.615 100.080 165.916  1.00  0.00           C
ATOM   8339  OE1 GLU A 526      28.555  99.030 166.596  1.00  0.00           O
ATOM   8340  OE2 GLU A 526      29.545 100.920 166.036  1.00  0.00           O
ATOM   8341  C   GLU A 526      24.675 102.800 164.866  1.00  0.00           C
ATOM   8342  O   GLU A 526      23.985 102.890 165.876  1.00  0.00           O
ATOM   8343  N   PHE A 527      24.175 103.070 163.646  1.00  0.00           N
ATOM   8345  CA  PHE A 527      22.915 103.780 163.516  1.00  0.00           C
ATOM   8347  CB  PHE A 527      23.015 104.940 162.476  1.00  0.00           C
ATOM   8350  CG  PHE A 527      23.035 106.290 163.156  1.00  0.00           C
ATOM   8351  CD1 PHE A 527      23.715 106.500 164.366  1.00  0.00           C
ATOM   8353  CE1 PHE A 527      23.695 107.750 164.986  1.00  0.00           C
ATOM   8355  CZ  PHE A 527      23.045 108.820 164.376  1.00  0.00           C
ATOM   8357  CD2 PHE A 527      22.375 107.370 162.556  1.00  0.00           C
ATOM   8359  CE2 PHE A 527      22.395 108.640 163.146  1.00  0.00           C
ATOM   8361  C   PHE A 527      21.735 102.910 163.166  1.00  0.00           C
ATOM   8362  O   PHE A 527      20.635 103.200 163.596  1.00  0.00           O
ATOM   8363  N   GLY A 528      21.885 101.850 162.346  1.00  0.00           N
ATOM   8365  CA  GLY A 528      20.665 101.290 161.776  1.00  0.00           C
ATOM   8368  C   GLY A 528      20.765 100.000 161.076  1.00  0.00           C
ATOM   8369  O   GLY A 528      21.645  99.170 161.306  1.00  0.00           O
ATOM   8370  N   ASP A 529      19.775  99.750 160.226  1.00  0.00           N
ATOM   8372  CA  ASP A 529      19.145  98.460 160.116  1.00  0.00           C
ATOM   8374  CB  ASP A 529      17.725  98.830 159.636  1.00  0.00           C
ATOM   8377  CG  ASP A 529      16.685  97.750 159.876  1.00  0.00           C
ATOM   8378  OD1 ASP A 529      15.535  98.050 159.466  1.00  0.00           O
ATOM   8379  OD2 ASP A 529      17.015  96.670 160.446  1.00  0.00           O
ATOM   8380  C   ASP A 529      19.855  97.460 159.206  1.00  0.00           C
ATOM   8381  O   ASP A 529      19.355  97.130 158.136  1.00  0.00           O
ATOM   8382  N   ILE A 530      21.065  96.990 159.596  1.00  0.00           N
ATOM   8384  CA  ILE A 530      21.815  95.790 159.186  1.00  0.00           C
ATOM   8386  CB  ILE A 530      21.755  94.720 160.306  1.00  0.00           C
ATOM   8388  CG2 ILE A 530      20.345  94.110 160.436  1.00  0.00           C
ATOM   8392  CG1 ILE A 530      22.865  93.630 160.216  1.00  0.00           C
ATOM   8395  CD  ILE A 530      22.735  92.520 161.256  1.00  0.00           C
ATOM   8399  C   ILE A 530      21.695  95.270 157.726  1.00  0.00           C
ATOM   8400  O   ILE A 530      21.815  94.080 157.436  1.00  0.00           O
ATOM   8401  N   ALA A 531      21.515  96.160 156.726  1.00  0.00           N
ATOM   8403  CA  ALA A 531      21.275  95.860 155.326  1.00  0.00           C
ATOM   8405  CB  ALA A 531      22.335  94.970 154.626  1.00  0.00           C
ATOM   8409  C   ALA A 531      19.865  95.360 155.016  1.00  0.00           C
ATOM   8410  O   ALA A 531      19.695  94.490 154.156  1.00  0.00           O
ATOM   8411  N   ALA A 532      18.855  95.920 155.716  1.00  0.00           N
ATOM   8413  CA  ALA A 532      17.445  95.570 155.716  1.00  0.00           C
ATOM   8415  CB  ALA A 532      16.665  96.690 156.436  1.00  0.00           C
ATOM   8419  C   ALA A 532      16.845  95.390 154.346  1.00  0.00           C
ATOM   8420  O   ALA A 532      16.305  94.350 154.006  1.00  0.00           O
ATOM   8421  N   GLU A 533      17.005  96.410 153.496  1.00  0.00           N
ATOM   8423  CA  GLU A 533      16.415  96.460 152.166  1.00  0.00           C
ATOM   8425  CB  GLU A 533      15.875  97.880 151.916  1.00  0.00           C
ATOM   8428  CG  GLU A 533      14.635  97.920 150.996  1.00  0.00           C
ATOM   8431  CD  GLU A 533      13.475  97.010 151.366  1.00  0.00           C
ATOM   8432  OE1 GLU A 533      12.975  96.310 150.436  1.00  0.00           O
ATOM   8433  OE2 GLU A 533      13.055  97.030 152.556  1.00  0.00           O
ATOM   8434  C   GLU A 533      17.445  96.060 151.106  1.00  0.00           C
ATOM   8435  O   GLU A 533      17.545  96.640 150.026  1.00  0.00           O
ATOM   8436  N   ASN A 534      18.285  95.070 151.476  1.00  0.00           N
ATOM   8438  CA  ASN A 534      19.505  94.620 150.826  1.00  0.00           C
ATOM   8440  CB  ASN A 534      19.255  93.490 149.766  1.00  0.00           C
ATOM   8443  CG  ASN A 534      20.535  92.790 149.306  1.00  0.00           C
ATOM   8444  OD1 ASN A 534      20.755  92.410 148.156  1.00  0.00           O
ATOM   8445  ND2 ASN A 534      21.485  92.590 150.256  1.00  0.00           N
ATOM   8448  C   ASN A 534      20.475  95.700 150.326  1.00  0.00           C
ATOM   8449  O   ASN A 534      20.605  95.960 149.136  1.00  0.00           O
ATOM   8450  N   LEU A 535      21.215  96.340 151.246  1.00  0.00           N
ATOM   8452  CA  LEU A 535      22.285  97.260 150.896  1.00  0.00           C
ATOM   8454  CB  LEU A 535      22.405  98.420 151.926  1.00  0.00           C
ATOM   8457  CG  LEU A 535      21.305  99.510 151.836  1.00  0.00           C
ATOM   8459  CD1 LEU A 535      21.595 100.680 152.786  1.00  0.00           C
ATOM   8463  CD2 LEU A 535      19.875  99.000 152.086  1.00  0.00           C
ATOM   8467  C   LEU A 535      23.595  96.490 150.816  1.00  0.00           C
ATOM   8468  O   LEU A 535      23.885  95.670 151.696  1.00  0.00           O
ATOM   8469  N   SER A 536      24.485  96.700 149.816  1.00  0.00           N
ATOM   8471  CA  SER A 536      24.355  97.420 148.546  1.00  0.00           C
ATOM   8473  CB  SER A 536      25.655  97.300 147.706  1.00  0.00           C
ATOM   8476  OG  SER A 536      26.765  97.830 148.426  1.00  0.00           O
ATOM   8478  C   SER A 536      23.245  97.030 147.566  1.00  0.00           C
ATOM   8479  O   SER A 536      23.245  95.950 146.996  1.00  0.00           O
ATOM   8480  N   ARG A 537      22.355  98.000 147.246  1.00  0.00           N
ATOM   8482  CA  ARG A 537      21.545  97.960 146.046  1.00  0.00           C
ATOM   8484  CB  ARG A 537      20.195  98.730 146.166  1.00  0.00           C
ATOM   8487  CG  ARG A 537      19.185  98.360 147.266  1.00  0.00           C
ATOM   8490  CD  ARG A 537      17.955  99.270 147.026  1.00  0.00           C
ATOM   8493  NE  ARG A 537      16.835  99.090 148.006  1.00  0.00           N
ATOM   8495  CZ  ARG A 537      15.865  99.990 148.106  1.00  0.00           C
ATOM   8496  NH1 ARG A 537      14.685  99.740 148.596  1.00  0.00           N
ATOM   8499  NH2 ARG A 537      16.065 101.240 147.746  1.00  0.00           N
ATOM   8502  C   ARG A 537      22.285  98.690 144.936  1.00  0.00           C
ATOM   8503  O   ARG A 537      23.225  99.440 145.216  1.00  0.00           O
ATOM   8504  N   THR A 538      21.805  98.600 143.666  1.00  0.00           N
ATOM   8506  CA  THR A 538      22.045  99.650 142.656  1.00  0.00           C
ATOM   8508  CB  THR A 538      22.605  99.180 141.296  1.00  0.00           C
ATOM   8510  OG1 THR A 538      23.275 100.260 140.666  1.00  0.00           O
ATOM   8512  CG2 THR A 538      21.565  98.670 140.286  1.00  0.00           C
ATOM   8516  C   THR A 538      20.705 100.310 142.456  1.00  0.00           C
ATOM   8517  O   THR A 538      19.675  99.710 142.746  1.00  0.00           O
ATOM   8518  N   LEU A 539      20.645 101.560 141.966  1.00  0.00           N
ATOM   8520  CA  LEU A 539      19.355 102.220 141.756  1.00  0.00           C
ATOM   8522  CB  LEU A 539      19.095 103.310 142.836  1.00  0.00           C
ATOM   8525  CG  LEU A 539      17.865 103.060 143.746  1.00  0.00           C
ATOM   8527  CD1 LEU A 539      17.605 104.260 144.666  1.00  0.00           C
ATOM   8531  CD2 LEU A 539      17.995 101.790 144.596  1.00  0.00           C
ATOM   8535  C   LEU A 539      19.205 102.770 140.346  1.00  0.00           C
ATOM   8536  O   LEU A 539      18.265 102.410 139.636  1.00  0.00           O
ATOM   8537  N   ASP A 540      20.105 103.660 139.886  1.00  0.00           N
ATOM   8539  CA  ASP A 540      19.795 104.550 138.776  1.00  0.00           C
ATOM   8541  CB  ASP A 540      20.075 103.880 137.386  1.00  0.00           C
ATOM   8544  CG  ASP A 540      21.515 103.620 136.986  1.00  0.00           C
ATOM   8545  OD1 ASP A 540      21.685 103.270 135.776  1.00  0.00           O
ATOM   8546  OD2 ASP A 540      22.445 103.670 137.816  1.00  0.00           O
ATOM   8547  C   ASP A 540      20.465 105.910 139.016  1.00  0.00           C
ATOM   8548  O   ASP A 540      20.935 106.150 140.126  1.00  0.00           O
ATOM   8549  N   GLU A 541      20.495 106.830 138.026  1.00  0.00           N
ATOM   8551  CA  GLU A 541      21.375 108.000 138.006  1.00  0.00           C
ATOM   8553  CB  GLU A 541      20.995 109.100 139.046  1.00  0.00           C
ATOM   8556  CG  GLU A 541      20.085 110.210 138.466  1.00  0.00           C
ATOM   8559  CD  GLU A 541      18.685 109.740 138.086  1.00  0.00           C
ATOM   8560  OE1 GLU A 541      18.335 109.860 136.896  1.00  0.00           O
ATOM   8561  OE2 GLU A 541      17.935 109.250 138.966  1.00  0.00           O
ATOM   8562  C   GLU A 541      22.865 107.650 137.986  1.00  0.00           C
ATOM   8563  O   GLU A 541      23.275 106.510 138.076  1.00  0.00           O
ATOM   8564  N   VAL A 542      23.815 108.590 137.906  1.00  0.00           N
ATOM   8566  CA  VAL A 542      23.835 109.970 137.466  1.00  0.00           C
ATOM   8568  CB  VAL A 542      25.155 110.550 137.926  1.00  0.00           C
ATOM   8570  CG1 VAL A 542      25.275 112.060 137.616  1.00  0.00           C
ATOM   8574  CG2 VAL A 542      25.315 110.320 139.436  1.00  0.00           C
ATOM   8578  C   VAL A 542      23.735 110.090 135.956  1.00  0.00           C
ATOM   8579  O   VAL A 542      24.205 109.220 135.226  1.00  0.00           O
ATOM   8580  N   GLN A 543      23.165 111.190 135.426  1.00  0.00           N
ATOM   8582  CA  GLN A 543      23.145 111.440 134.006  1.00  0.00           C
ATOM   8584  CB  GLN A 543      21.795 110.950 133.466  1.00  0.00           C
ATOM   8587  CG  GLN A 543      21.355 111.320 132.036  1.00  0.00           C
ATOM   8590  CD  GLN A 543      20.055 110.600 131.626  1.00  0.00           C
ATOM   8591  OE1 GLN A 543      19.665 110.680 130.466  1.00  0.00           O
ATOM   8592  NE2 GLN A 543      19.385 109.840 132.516  1.00  0.00           N
ATOM   8595  C   GLN A 543      23.385 112.890 133.736  1.00  0.00           C
ATOM   8596  O   GLN A 543      22.565 113.740 134.056  1.00  0.00           O
ATOM   8597  N   LEU A 544      24.525 113.210 133.106  1.00  0.00           N
ATOM   8599  CA  LEU A 544      24.775 114.510 132.536  1.00  0.00           C
ATOM   8601  CB  LEU A 544      25.795 115.380 133.356  1.00  0.00           C
ATOM   8604  CG  LEU A 544      25.265 116.030 134.666  1.00  0.00           C
ATOM   8606  CD1 LEU A 544      26.185 117.160 135.136  1.00  0.00           C
ATOM   8610  CD2 LEU A 544      25.045 115.080 135.846  1.00  0.00           C
ATOM   8614  C   LEU A 544      25.265 114.120 131.136  1.00  0.00           C
ATOM   8615  O   LEU A 544      25.775 113.010 130.946  1.00  0.00           O
ATOM   8616  N   THR A 545      25.045 114.930 130.106  1.00  0.00           N
ATOM   8618  CA  THR A 545      25.305 116.350 130.086  1.00  0.00           C
ATOM   8620  CB  THR A 545      25.635 116.820 128.676  1.00  0.00           C
ATOM   8622  OG1 THR A 545      24.745 116.260 127.726  1.00  0.00           O
ATOM   8624  CG2 THR A 545      27.005 116.230 128.306  1.00  0.00           C
ATOM   8628  C   THR A 545      24.215 117.190 130.716  1.00  0.00           C
ATOM   8629  O   THR A 545      23.015 116.980 130.536  1.00  0.00           O
ATOM   8630  N   LEU A 546      24.655 118.200 131.486  1.00  0.00           N
ATOM   8632  CA  LEU A 546      23.915 119.430 131.686  1.00  0.00           C
ATOM   8634  CB  LEU A 546      23.655 119.770 133.186  1.00  0.00           C
ATOM   8637  CG  LEU A 546      22.215 119.510 133.686  1.00  0.00           C
ATOM   8639  CD1 LEU A 546      22.035 120.020 135.116  1.00  0.00           C
ATOM   8643  CD2 LEU A 546      21.815 118.030 133.656  1.00  0.00           C
ATOM   8647  C   LEU A 546      24.855 120.450 131.106  1.00  0.00           C
ATOM   8648  O   LEU A 546      25.915 120.690 131.676  1.00  0.00           O
ATOM   8649  N   ASP A 547      24.485 121.060 129.966  1.00  0.00           N
ATOM   8651  CA  ASP A 547      25.165 122.190 129.386  1.00  0.00           C
ATOM   8653  CB  ASP A 547      24.605 122.500 127.966  1.00  0.00           C
ATOM   8656  CG  ASP A 547      24.935 121.470 126.876  1.00  0.00           C
ATOM   8657  OD1 ASP A 547      24.565 121.780 125.706  1.00  0.00           O
ATOM   8658  OD2 ASP A 547      25.575 120.420 127.126  1.00  0.00           O
ATOM   8659  C   ASP A 547      25.145 123.440 130.296  1.00  0.00           C
ATOM   8660  O   ASP A 547      24.275 123.600 131.166  1.00  0.00           O
ATOM   8661  N   ASP A 548      26.155 124.320 130.116  1.00  0.00           N
ATOM   8663  CA  ASP A 548      26.165 125.710 130.526  1.00  0.00           C
ATOM   8665  CB  ASP A 548      24.795 126.470 130.566  1.00  0.00           C
ATOM   8668  CG  ASP A 548      24.155 126.630 129.196  1.00  0.00           C
ATOM   8669  OD1 ASP A 548      22.985 127.100 129.136  1.00  0.00           O
ATOM   8670  OD2 ASP A 548      24.865 126.450 128.176  1.00  0.00           O
ATOM   8671  C   ASP A 548      27.005 125.990 131.786  1.00  0.00           C
ATOM   8672  O   ASP A 548      26.475 126.250 132.856  1.00  0.00           O
ATOM   8673  N   LYS A 549      28.345 126.060 131.606  1.00  0.00           N
ATOM   8675  CA  LYS A 549      29.285 126.940 132.316  1.00  0.00           C
ATOM   8677  CB  LYS A 549      29.645 128.140 131.376  1.00  0.00           C
ATOM   8680  CG  LYS A 549      28.385 128.870 130.856  1.00  0.00           C
ATOM   8683  CD  LYS A 549      28.605 130.290 130.286  1.00  0.00           C
ATOM   8686  CE  LYS A 549      27.235 130.970 130.086  1.00  0.00           C
ATOM   8689  NZ  LYS A 549      27.295 132.380 129.646  1.00  0.00           N
ATOM   8693  C   LYS A 549      28.995 127.470 133.736  1.00  0.00           C
ATOM   8694  O   LYS A 549      28.755 128.670 133.936  1.00  0.00           O
ATOM   8695  N   GLY A 550      29.025 126.660 134.806  1.00  0.00           N
ATOM   8697  CA  GLY A 550      28.935 125.210 134.896  1.00  0.00           C
ATOM   8700  C   GLY A 550      28.335 125.050 136.256  1.00  0.00           C
ATOM   8701  O   GLY A 550      28.785 125.680 137.216  1.00  0.00           O
ATOM   8702  N   ARG A 551      27.245 124.300 136.466  1.00  0.00           N
ATOM   8704  CA  ARG A 551      26.705 123.180 135.746  1.00  0.00           C
ATOM   8706  CB  ARG A 551      25.585 123.580 134.736  1.00  0.00           C
ATOM   8709  CG  ARG A 551      24.415 124.350 135.376  1.00  0.00           C
ATOM   8712  CD  ARG A 551      23.445 125.010 134.396  1.00  0.00           C
ATOM   8715  NE  ARG A 551      22.625 123.930 133.766  1.00  0.00           N
ATOM   8717  CZ  ARG A 551      21.625 124.140 132.926  1.00  0.00           C
ATOM   8718  NH1 ARG A 551      21.005 123.110 132.376  1.00  0.00           N
ATOM   8721  NH2 ARG A 551      21.215 125.340 132.606  1.00  0.00           N
ATOM   8724  C   ARG A 551      26.125 122.330 136.866  1.00  0.00           C
ATOM   8725  O   ARG A 551      26.285 122.680 138.036  1.00  0.00           O
ATOM   8726  N   GLY A 552      25.465 121.200 136.556  1.00  0.00           N
ATOM   8728  CA  GLY A 552      24.965 120.290 137.576  1.00  0.00           C
ATOM   8731  C   GLY A 552      23.605 120.620 138.126  1.00  0.00           C
ATOM   8732  O   GLY A 552      23.125 121.750 138.026  1.00  0.00           O
ATOM   8733  N   GLU A 553      22.985 119.570 138.686  1.00  0.00           N
ATOM   8735  CA  GLU A 553      21.635 119.480 139.226  1.00  0.00           C
ATOM   8737  CB  GLU A 553      20.575 120.480 138.696  1.00  0.00           C
ATOM   8740  CG  GLU A 553      19.225 120.410 139.466  1.00  0.00           C
ATOM   8743  CD  GLU A 553      19.335 121.050 140.836  1.00  0.00           C
ATOM   8744  OE1 GLU A 553      19.545 120.310 141.836  1.00  0.00           O
ATOM   8745  OE2 GLU A 553      19.185 122.290 140.936  1.00  0.00           O
ATOM   8746  C   GLU A 553      21.205 118.090 138.816  1.00  0.00           C
ATOM   8747  O   GLU A 553      21.075 117.790 137.626  1.00  0.00           O
ATOM   8748  N   VAL A 554      21.025 117.160 139.776  1.00  0.00           N
ATOM   8750  CA  VAL A 554      20.775 115.760 139.456  1.00  0.00           C
ATOM   8752  CB  VAL A 554      22.005 114.860 139.636  1.00  0.00           C
ATOM   8754  CG1 VAL A 554      21.715 113.470 139.026  1.00  0.00           C
ATOM   8758  CG2 VAL A 554      23.245 115.490 138.956  1.00  0.00           C
ATOM   8762  C   VAL A 554      19.685 115.250 140.386  1.00  0.00           C
ATOM   8763  O   VAL A 554      19.925 115.120 141.596  1.00  0.00           O
ATOM   8764  N   SER A 555      18.485 114.940 139.856  1.00  0.00           N
ATOM   8766  CA  SER A 555      17.325 114.510 140.626  1.00  0.00           C
ATOM   8768  CB  SER A 555      16.715 115.650 141.516  1.00  0.00           C
ATOM   8771  OG  SER A 555      16.475 116.840 140.776  1.00  0.00           O
ATOM   8773  C   SER A 555      17.595 113.260 141.446  1.00  0.00           C
ATOM   8774  O   SER A 555      18.255 112.340 140.976  1.00  0.00           O
ATOM   8775  N   THR A 556      17.135 113.230 142.716  1.00  0.00           N
ATOM   8777  CA  THR A 556      16.935 112.050 143.566  1.00  0.00           C
ATOM   8779  CB  THR A 556      17.945 110.900 143.436  1.00  0.00           C
ATOM   8781  OG1 THR A 556      19.265 111.380 143.656  1.00  0.00           O
ATOM   8783  CG2 THR A 556      17.735 109.800 144.476  1.00  0.00           C
ATOM   8787  C   THR A 556      15.515 111.570 143.366  1.00  0.00           C
ATOM   8788  O   THR A 556      14.965 111.670 142.276  1.00  0.00           O
ATOM   8789  N   GLU A 557      14.875 111.070 144.436  1.00  0.00           N
ATOM   8791  CA  GLU A 557      13.655 110.300 144.296  1.00  0.00           C
ATOM   8793  CB  GLU A 557      14.035 108.790 144.266  1.00  0.00           C
ATOM   8796  CG  GLU A 557      12.915 107.790 143.926  1.00  0.00           C
ATOM   8799  CD  GLU A 557      12.305 108.120 142.596  1.00  0.00           C
ATOM   8800  OE1 GLU A 557      11.085 108.450 142.546  1.00  0.00           O
ATOM   8801  OE2 GLU A 557      13.035 108.040 141.586  1.00  0.00           O
ATOM   8802  C   GLU A 557      12.745 110.610 145.476  1.00  0.00           C
ATOM   8803  O   GLU A 557      13.185 110.820 146.606  1.00  0.00           O
ATOM   8804  N   SER A 558      11.425 110.630 145.236  1.00  0.00           N
ATOM   8806  CA  SER A 558      10.375 110.920 146.196  1.00  0.00           C
ATOM   8808  CB  SER A 558       9.385 111.980 145.616  1.00  0.00           C
ATOM   8811  OG  SER A 558       8.495 112.530 146.576  1.00  0.00           O
ATOM   8813  C   SER A 558       9.655 109.610 146.506  1.00  0.00           C
ATOM   8814  O   SER A 558       8.565 109.540 147.046  1.00  0.00           O
ATOM   8815  N   GLN A 559      10.315 108.470 146.186  1.00  0.00           N
ATOM   8817  CA  GLN A 559       9.955 107.140 146.666  1.00  0.00           C
ATOM   8819  CB  GLN A 559       9.745 106.140 145.486  1.00  0.00           C
ATOM   8822  CG  GLN A 559       9.315 104.670 145.806  1.00  0.00           C
ATOM   8825  CD  GLN A 559      10.465 103.740 146.186  1.00  0.00           C
ATOM   8826  OE1 GLN A 559      10.365 102.950 147.126  1.00  0.00           O
ATOM   8827  NE2 GLN A 559      11.585 103.820 145.436  1.00  0.00           N
ATOM   8830  C   GLN A 559      10.965 106.770 147.746  1.00  0.00           C
ATOM   8831  O   GLN A 559      11.705 105.800 147.736  1.00  0.00           O
ATOM   8832  N   TRP A 560      10.955 107.610 148.766  1.00  0.00           N
ATOM   8834  CA  TRP A 560      11.255 107.300 150.146  1.00  0.00           C
ATOM   8836  CB  TRP A 560      12.655 107.780 150.606  1.00  0.00           C
ATOM   8839  CG  TRP A 560      13.785 106.890 150.266  1.00  0.00           C
ATOM   8840  CD1 TRP A 560      14.205 105.830 151.026  1.00  0.00           C
ATOM   8842  NE1 TRP A 560      15.325 105.280 150.476  1.00  0.00           N
ATOM   8844  CE2 TRP A 560      15.635 105.940 149.316  1.00  0.00           C
ATOM   8845  CD2 TRP A 560      14.705 107.000 149.166  1.00  0.00           C
ATOM   8846  CE3 TRP A 560      14.855 107.900 148.116  1.00  0.00           C
ATOM   8848  CZ3 TRP A 560      15.905 107.690 147.216  1.00  0.00           C
ATOM   8850  CZ2 TRP A 560      16.635 105.700 148.386  1.00  0.00           C
ATOM   8852  CH2 TRP A 560      16.725 106.570 147.306  1.00  0.00           C
ATOM   8854  C   TRP A 560      10.195 108.130 150.806  1.00  0.00           C
ATOM   8855  O   TRP A 560       9.695 109.040 150.156  1.00  0.00           O
ATOM   8856  N   LYS A 561       9.725 107.830 152.026  1.00  0.00           N
ATOM   8858  CA  LYS A 561      10.415 107.140 153.086  1.00  0.00           C
ATOM   8860  CB  LYS A 561      10.805 108.080 154.286  1.00  0.00           C
ATOM   8863  CG  LYS A 561       9.785 109.200 154.546  1.00  0.00           C
ATOM   8866  CD  LYS A 561       9.845 109.830 155.956  1.00  0.00           C
ATOM   8869  CE  LYS A 561       8.485 109.760 156.696  1.00  0.00           C
ATOM   8872  NZ  LYS A 561       8.395 110.800 157.736  1.00  0.00           N
ATOM   8876  C   LYS A 561       9.635 105.980 153.636  1.00  0.00           C
ATOM   8877  O   LYS A 561       8.805 106.150 154.526  1.00  0.00           O
ATOM   8878  N   GLU A 562       9.985 104.760 153.226  1.00  0.00           N
ATOM   8880  CA  GLU A 562       9.835 103.590 154.066  1.00  0.00           C
ATOM   8882  CB  GLU A 562       9.145 102.450 153.306  1.00  0.00           C
ATOM   8885  CG  GLU A 562       8.765 101.260 154.226  1.00  0.00           C
ATOM   8888  CD  GLU A 562       7.715 101.590 155.286  1.00  0.00           C
ATOM   8889  OE1 GLU A 562       7.395 100.660 156.076  1.00  0.00           O
ATOM   8890  OE2 GLU A 562       7.175 102.730 155.326  1.00  0.00           O
ATOM   8891  C   GLU A 562      11.235 103.220 154.506  1.00  0.00           C
ATOM   8892  O   GLU A 562      11.855 102.260 154.056  1.00  0.00           O
ATOM   8893  N   THR A 563      11.845 104.060 155.356  1.00  0.00           N
ATOM   8895  CA  THR A 563      13.265 103.940 155.686  1.00  0.00           C
ATOM   8897  CB  THR A 563      14.165 104.910 154.916  1.00  0.00           C
ATOM   8899  OG1 THR A 563      15.515 104.920 155.376  1.00  0.00           O
ATOM   8901  CG2 THR A 563      13.645 106.350 154.906  1.00  0.00           C
ATOM   8905  C   THR A 563      13.475 103.980 157.166  1.00  0.00           C
ATOM   8906  O   THR A 563      13.215 104.990 157.826  1.00  0.00           O
ATOM   8907  N   HIS A 564      13.985 102.870 157.736  1.00  0.00           N
ATOM   8909  CA  HIS A 564      14.395 102.790 159.126  1.00  0.00           C
ATOM   8911  CB  HIS A 564      13.835 101.540 159.846  1.00  0.00           C
ATOM   8914  ND1 HIS A 564      11.765 100.370 160.576  1.00  0.00           N
ATOM   8915  CG  HIS A 564      12.345 101.320 159.746  1.00  0.00           C
ATOM   8916  CE1 HIS A 564      10.485 100.370 160.276  1.00  0.00           C
ATOM   8918  NE2 HIS A 564      10.195 101.240 159.286  1.00  0.00           N
ATOM   8920  CD2 HIS A 564      11.385 101.870 158.956  1.00  0.00           C
ATOM   8922  C   HIS A 564      15.925 102.790 159.136  1.00  0.00           C
ATOM   8923  O   HIS A 564      16.565 102.470 160.136  1.00  0.00           O
ATOM   8924  N   SER A 565      16.545 103.150 157.986  1.00  0.00           N
ATOM   8926  CA  SER A 565      17.935 102.870 157.686  1.00  0.00           C
ATOM   8928  CB  SER A 565      18.095 102.010 156.406  1.00  0.00           C
ATOM   8931  OG  SER A 565      17.405 100.770 156.496  1.00  0.00           O
ATOM   8933  C   SER A 565      18.725 104.130 157.376  1.00  0.00           C
ATOM   8934  O   SER A 565      18.255 104.940 156.566  1.00  0.00           O
ATOM   8935  N   PRO A 566      19.915 104.350 157.916  1.00  0.00           N
ATOM   8936  CD  PRO A 566      20.515 103.500 158.956  1.00  0.00           C
ATOM   8939  CA  PRO A 566      20.915 105.190 157.286  1.00  0.00           C
ATOM   8941  CB  PRO A 566      21.975 105.270 158.386  1.00  0.00           C
ATOM   8944  CG  PRO A 566      21.995 103.860 158.976  1.00  0.00           C
ATOM   8947  C   PRO A 566      21.435 104.550 155.996  1.00  0.00           C
ATOM   8948  O   PRO A 566      21.685 103.340 155.966  1.00  0.00           O
ATOM   8949  N   LEU A 567      21.585 105.310 154.906  1.00  0.00           N
ATOM   8951  CA  LEU A 567      22.065 104.760 153.646  1.00  0.00           C
ATOM   8953  CB  LEU A 567      21.185 105.220 152.456  1.00  0.00           C
ATOM   8956  CG  LEU A 567      20.015 104.280 152.136  1.00  0.00           C
ATOM   8958  CD1 LEU A 567      19.055 104.970 151.156  1.00  0.00           C
ATOM   8962  CD2 LEU A 567      19.275 103.760 153.376  1.00  0.00           C
ATOM   8966  C   LEU A 567      23.545 105.040 153.536  1.00  0.00           C
ATOM   8967  O   LEU A 567      24.285 104.940 154.496  1.00  0.00           O
ATOM   8968  N   GLN A 568      24.055 105.350 152.356  1.00  0.00           N
ATOM   8970  CA  GLN A 568      23.925 106.690 151.866  1.00  0.00           C
ATOM   8972  CB  GLN A 568      24.985 107.670 152.426  1.00  0.00           C
ATOM   8975  CG  GLN A 568      26.505 107.460 152.156  1.00  0.00           C
ATOM   8978  CD  GLN A 568      27.065 106.030 152.036  1.00  0.00           C
ATOM   8979  OE1 GLN A 568      27.705 105.750 151.036  1.00  0.00           O
ATOM   8980  NE2 GLN A 568      26.895 105.130 153.016  1.00  0.00           N
ATOM   8983  C   GLN A 568      23.805 106.660 150.366  1.00  0.00           C
ATOM   8984  O   GLN A 568      23.855 105.600 149.746  1.00  0.00           O
ATOM   8985  N   VAL A 569      23.535 107.810 149.746  1.00  0.00           N
ATOM   8987  CA  VAL A 569      23.575 108.000 148.316  1.00  0.00           C
ATOM   8989  CB  VAL A 569      22.845 109.290 147.926  1.00  0.00           C
ATOM   8991  CG1 VAL A 569      22.445 109.220 146.456  1.00  0.00           C
ATOM   8995  CG2 VAL A 569      21.565 109.460 148.746  1.00  0.00           C
ATOM   8999  C   VAL A 569      25.025 108.030 147.826  1.00  0.00           C
ATOM   9000  O   VAL A 569      25.905 108.480 148.556  1.00  0.00           O
ATOM   9001  N   ILE A 570      25.315 107.550 146.596  1.00  0.00           N
ATOM   9003  CA  ILE A 570      26.665 107.600 146.046  1.00  0.00           C
ATOM   9005  CB  ILE A 570      27.295 106.230 145.766  1.00  0.00           C
ATOM   9007  CG2 ILE A 570      27.325 105.800 144.276  1.00  0.00           C
ATOM   9011  CG1 ILE A 570      28.715 106.170 146.396  1.00  0.00           C
ATOM   9014  CD  ILE A 570      29.275 104.760 146.576  1.00  0.00           C
ATOM   9018  C   ILE A 570      26.725 108.480 144.826  1.00  0.00           C
ATOM   9019  O   ILE A 570      25.785 108.670 144.056  1.00  0.00           O
ATOM   9020  N   PHE A 571      27.915 109.040 144.616  1.00  0.00           N
ATOM   9022  CA  PHE A 571      28.355 109.530 143.346  1.00  0.00           C
ATOM   9024  CB  PHE A 571      28.815 111.010 143.466  1.00  0.00           C
ATOM   9027  CG  PHE A 571      28.595 111.780 142.206  1.00  0.00           C
ATOM   9028  CD1 PHE A 571      27.335 112.340 141.946  1.00  0.00           C
ATOM   9030  CE1 PHE A 571      27.145 113.190 140.856  1.00  0.00           C
ATOM   9032  CZ  PHE A 571      28.215 113.480 139.996  1.00  0.00           C
ATOM   9034  CD2 PHE A 571      29.665 112.080 141.336  1.00  0.00           C
ATOM   9036  CE2 PHE A 571      29.465 112.920 140.236  1.00  0.00           C
ATOM   9038  C   PHE A 571      29.545 108.610 143.126  1.00  0.00           C
ATOM   9039  O   PHE A 571      30.435 108.540 143.966  1.00  0.00           O
ATOM   9040  N   GLN A 572      29.575 107.860 142.026  1.00  0.00           N
ATOM   9042  CA  GLN A 572      30.805 107.390 141.446  1.00  0.00           C
ATOM   9044  CB  GLN A 572      30.785 105.850 141.196  1.00  0.00           C
ATOM   9047  CG  GLN A 572      32.005 105.030 141.726  1.00  0.00           C
ATOM   9050  CD  GLN A 572      32.105 104.850 143.246  1.00  0.00           C
ATOM   9051  OE1 GLN A 572      32.895 104.070 143.776  1.00  0.00           O
ATOM   9052  NE2 GLN A 572      31.275 105.590 144.006  1.00  0.00           N
ATOM   9055  C   GLN A 572      30.765 108.190 140.166  1.00  0.00           C
ATOM   9056  O   GLN A 572      29.965 107.940 139.266  1.00  0.00           O
ATOM   9057  N   GLY A 573      31.565 109.260 140.116  1.00  0.00           N
ATOM   9059  CA  GLY A 573      31.585 110.150 138.966  1.00  0.00           C
ATOM   9062  C   GLY A 573      32.515 109.660 137.906  1.00  0.00           C
ATOM   9063  O   GLY A 573      33.455 108.930 138.196  1.00  0.00           O
ATOM   9064  N   SER A 574      32.295 110.130 136.666  1.00  0.00           N
ATOM   9066  CA  SER A 574      33.365 110.200 135.696  1.00  0.00           C
ATOM   9068  CB  SER A 574      33.005 109.660 134.286  1.00  0.00           C
ATOM   9071  OG  SER A 574      34.185 109.370 133.536  1.00  0.00           O
ATOM   9073  C   SER A 574      33.745 111.670 135.586  1.00  0.00           C
ATOM   9074  O   SER A 574      33.525 112.460 136.506  1.00  0.00           O
ATOM   9075  N   LEU A 575      34.265 112.080 134.416  1.00  0.00           N
ATOM   9077  CA  LEU A 575      33.655 113.140 133.646  1.00  0.00           C
ATOM   9079  CB  LEU A 575      34.375 114.520 133.686  1.00  0.00           C
ATOM   9082  CG  LEU A 575      34.045 115.360 134.916  1.00  0.00           C
ATOM   9084  CD1 LEU A 575      34.875 116.640 134.946  1.00  0.00           C
ATOM   9088  CD2 LEU A 575      32.555 115.720 134.936  1.00  0.00           C
ATOM   9092  C   LEU A 575      33.505 112.650 132.226  1.00  0.00           C
ATOM   9093  O   LEU A 575      32.625 111.870 131.876  1.00  0.00           O
ATOM   9094  N   LEU A 576      34.365 113.100 131.316  1.00  0.00           N
ATOM   9096  CA  LEU A 576      33.925 113.360 129.966  1.00  0.00           C
ATOM   9098  CB  LEU A 576      33.885 112.100 129.026  1.00  0.00           C
ATOM   9101  CG  LEU A 576      35.145 111.210 128.856  1.00  0.00           C
ATOM   9103  CD1 LEU A 576      34.815 110.050 127.896  1.00  0.00           C
ATOM   9107  CD2 LEU A 576      35.705 110.610 130.156  1.00  0.00           C
ATOM   9111  C   LEU A 576      34.605 114.580 129.396  1.00  0.00           C
ATOM   9112  O   LEU A 576      34.495 115.680 129.946  1.00  0.00           O
ATOM   9113  N   GLU A 577      35.305 114.420 128.256  1.00  0.00           N
ATOM   9115  CA  GLU A 577      35.485 115.350 127.166  1.00  0.00           C
ATOM   9117  CB  GLU A 577      36.335 116.600 127.526  1.00  0.00           C
ATOM   9120  CG  GLU A 577      36.165 117.810 126.566  1.00  0.00           C
ATOM   9123  CD  GLU A 577      34.715 118.180 126.246  1.00  0.00           C
ATOM   9124  OE1 GLU A 577      34.375 118.220 125.026  1.00  0.00           O
ATOM   9125  OE2 GLU A 577      33.885 118.430 127.156  1.00  0.00           O
ATOM   9126  C   GLU A 577      36.205 114.450 126.186  1.00  0.00           C
ATOM   9127  O   GLU A 577      36.465 113.290 126.526  1.00  0.00           O
ATOM   9128  N   SER A 578      36.555 114.870 124.956  1.00  0.00           N
ATOM   9130  CA  SER A 578      37.315 113.990 124.076  1.00  0.00           C
ATOM   9132  CB  SER A 578      36.765 113.950 122.616  1.00  0.00           C
ATOM   9135  OG  SER A 578      36.695 115.240 121.986  1.00  0.00           O
ATOM   9137  C   SER A 578      38.815 114.250 124.146  1.00  0.00           C
ATOM   9138  O   SER A 578      39.375 115.140 123.506  1.00  0.00           O
ATOM   9139  N   GLY A 579      39.625 113.500 124.916  1.00  0.00           N
ATOM   9141  CA  GLY A 579      39.305 112.400 125.786  1.00  0.00           C
ATOM   9144  C   GLY A 579      40.615 111.700 126.036  1.00  0.00           C
ATOM   9145  O   GLY A 579      41.345 111.460 125.086  1.00  0.00           O
ATOM   9146  N   GLY A 580      41.015 111.370 127.276  1.00  0.00           N
ATOM   9148  CA  GLY A 580      40.255 111.410 128.526  1.00  0.00           C
ATOM   9151  C   GLY A 580      40.355 112.770 129.176  1.00  0.00           C
ATOM   9152  O   GLY A 580      39.825 113.750 128.676  1.00  0.00           O
ATOM   9153  N   ARG A 581      41.015 112.930 130.346  1.00  0.00           N
ATOM   9155  CA  ARG A 581      41.305 111.920 131.346  1.00  0.00           C
ATOM   9157  CB  ARG A 581      42.235 112.450 132.466  1.00  0.00           C
ATOM   9160  CG  ARG A 581      43.495 113.110 131.926  1.00  0.00           C
ATOM   9163  CD  ARG A 581      43.475 114.610 132.206  1.00  0.00           C
ATOM   9166  NE  ARG A 581      44.685 115.150 131.516  1.00  0.00           N
ATOM   9168  CZ  ARG A 581      45.545 116.030 132.016  1.00  0.00           C
ATOM   9169  NH1 ARG A 581      46.495 116.430 131.206  1.00  0.00           N
ATOM   9172  NH2 ARG A 581      45.525 116.450 133.256  1.00  0.00           N
ATOM   9175  C   ARG A 581      40.025 111.540 132.056  1.00  0.00           C
ATOM   9176  O   ARG A 581      39.215 112.440 132.256  1.00  0.00           O
ATOM   9177  N   PRO A 582      39.765 110.310 132.486  1.00  0.00           N
ATOM   9178  CD  PRO A 582      40.705 109.190 132.346  1.00  0.00           C
ATOM   9181  CA  PRO A 582      38.785 110.050 133.536  1.00  0.00           C
ATOM   9183  CB  PRO A 582      38.855 108.550 133.806  1.00  0.00           C
ATOM   9186  CG  PRO A 582      40.255 108.130 133.356  1.00  0.00           C
ATOM   9189  C   PRO A 582      39.015 110.850 134.796  1.00  0.00           C
ATOM   9190  O   PRO A 582      40.155 111.140 135.176  1.00  0.00           O
ATOM   9191  N   VAL A 583      37.895 111.210 135.426  1.00  0.00           N
ATOM   9193  CA  VAL A 583      37.845 111.830 136.716  1.00  0.00           C
ATOM   9195  CB  VAL A 583      37.155 113.190 136.676  1.00  0.00           C
ATOM   9197  CG1 VAL A 583      37.135 113.860 138.066  1.00  0.00           C
ATOM   9201  CG2 VAL A 583      37.915 114.080 135.696  1.00  0.00           C
ATOM   9205  C   VAL A 583      36.995 110.860 137.486  1.00  0.00           C
ATOM   9206  O   VAL A 583      36.115 110.240 136.916  1.00  0.00           O
ATOM   9207  N   THR A 584      37.245 110.670 138.786  1.00  0.00           N
ATOM   9209  CA  THR A 584      36.345 109.990 139.686  1.00  0.00           C
ATOM   9211  CB  THR A 584      36.965 108.810 140.476  1.00  0.00           C
ATOM   9213  OG1 THR A 584      36.715 107.570 139.846  1.00  0.00           O
ATOM   9215  CG2 THR A 584      36.475 108.650 141.926  1.00  0.00           C
ATOM   9219  C   THR A 584      35.905 111.070 140.616  1.00  0.00           C
ATOM   9220  O   THR A 584      36.705 111.930 140.966  1.00  0.00           O
ATOM   9221  N   ARG A 585      34.635 111.010 141.036  1.00  0.00           N
ATOM   9223  CA  ARG A 585      34.105 111.570 142.276  1.00  0.00           C
ATOM   9225  CB  ARG A 585      34.685 112.920 142.836  1.00  0.00           C
ATOM   9228  CG  ARG A 585      36.005 113.000 143.626  1.00  0.00           C
ATOM   9231  CD  ARG A 585      36.805 114.320 143.456  1.00  0.00           C
ATOM   9234  NE  ARG A 585      37.535 114.300 142.136  1.00  0.00           N
ATOM   9236  CZ  ARG A 585      38.335 115.270 141.686  1.00  0.00           C
ATOM   9237  NH1 ARG A 585      39.155 115.060 140.686  1.00  0.00           N
ATOM   9240  NH2 ARG A 585      38.395 116.480 142.186  1.00  0.00           N
ATOM   9243  C   ARG A 585      33.895 110.390 143.196  1.00  0.00           C
ATOM   9244  O   ARG A 585      32.965 109.620 142.926  1.00  0.00           O
ATOM   9245  N   ARG A 586      34.695 110.180 144.276  1.00  0.00           N
ATOM   9247  CA  ARG A 586      34.165 109.640 145.506  1.00  0.00           C
ATOM   9249  CB  ARG A 586      35.115 108.850 146.466  1.00  0.00           C
ATOM   9252  CG  ARG A 586      36.485 109.470 146.836  1.00  0.00           C
ATOM   9255  CD  ARG A 586      37.195 108.720 147.996  1.00  0.00           C
ATOM   9258  NE  ARG A 586      38.655 109.080 147.976  1.00  0.00           N
ATOM   9260  CZ  ARG A 586      39.495 108.950 148.996  1.00  0.00           C
ATOM   9261  NH1 ARG A 586      40.685 109.510 148.856  1.00  0.00           N
ATOM   9264  NH2 ARG A 586      39.225 108.380 150.146  1.00  0.00           N
ATOM   9267  C   ARG A 586      33.365 110.700 146.226  1.00  0.00           C
ATOM   9268  O   ARG A 586      33.655 111.890 146.116  1.00  0.00           O
ATOM   9269  N   ALA A 587      32.305 110.290 146.906  1.00  0.00           N
ATOM   9271  CA  ALA A 587      31.325 111.160 147.476  1.00  0.00           C
ATOM   9273  CB  ALA A 587      30.315 111.660 146.426  1.00  0.00           C
ATOM   9277  C   ALA A 587      30.585 110.410 148.546  1.00  0.00           C
ATOM   9278  O   ALA A 587      30.645 109.190 148.636  1.00  0.00           O
ATOM   9279  N   GLU A 588      29.875 111.160 149.386  1.00  0.00           N
ATOM   9281  CA  GLU A 588      29.285 110.680 150.586  1.00  0.00           C
ATOM   9283  CB  GLU A 588      30.145 111.120 151.796  1.00  0.00           C
ATOM   9286  CG  GLU A 588      29.735 110.540 153.166  1.00  0.00           C
ATOM   9289  CD  GLU A 588      30.375 111.290 154.326  1.00  0.00           C
ATOM   9290  OE1 GLU A 588      30.215 110.830 155.476  1.00  0.00           O
ATOM   9291  OE2 GLU A 588      30.955 112.380 154.076  1.00  0.00           O
ATOM   9292  C   GLU A 588      27.965 111.410 150.596  1.00  0.00           C
ATOM   9293  O   GLU A 588      27.825 112.460 149.946  1.00  0.00           O
ATOM   9294  N   GLN A 589      26.975 110.910 151.326  1.00  0.00           N
ATOM   9296  CA  GLN A 589      25.755 111.650 151.486  1.00  0.00           C
ATOM   9298  CB  GLN A 589      24.775 111.310 150.316  1.00  0.00           C
ATOM   9301  CG  GLN A 589      23.575 112.260 150.026  1.00  0.00           C
ATOM   9304  CD  GLN A 589      23.715 113.680 150.576  1.00  0.00           C
ATOM   9305  OE1 GLN A 589      22.875 114.110 151.356  1.00  0.00           O
ATOM   9306  NE2 GLN A 589      24.795 114.400 150.196  1.00  0.00           N
ATOM   9309  C   GLN A 589      25.205 111.320 152.846  1.00  0.00           C
ATOM   9310  O   GLN A 589      25.855 110.690 153.676  1.00  0.00           O
ATOM   9311  N   ALA A 590      23.985 111.800 153.086  1.00  0.00           N
ATOM   9313  CA  ALA A 590      23.265 111.800 154.316  1.00  0.00           C
ATOM   9315  CB  ALA A 590      23.325 113.240 154.866  1.00  0.00           C
ATOM   9319  C   ALA A 590      21.845 111.440 153.926  1.00  0.00           C
ATOM   9320  O   ALA A 590      21.365 111.820 152.856  1.00  0.00           O
ATOM   9321  N   ILE A 591      21.145 110.600 154.696  1.00  0.00           N
ATOM   9323  CA  ILE A 591      19.715 110.410 154.506  1.00  0.00           C
ATOM   9325  CB  ILE A 591      19.275 109.200 153.646  1.00  0.00           C
ATOM   9327  CG2 ILE A 591      19.155 107.880 154.446  1.00  0.00           C
ATOM   9331  CG1 ILE A 591      17.955 109.540 152.906  1.00  0.00           C
ATOM   9334  CD  ILE A 591      17.585 108.530 151.806  1.00  0.00           C
ATOM   9338  C   ILE A 591      19.235 110.300 155.926  1.00  0.00           C
ATOM   9339  O   ILE A 591      19.945 109.720 156.746  1.00  0.00           O
ATOM   9340  N   TRP A 592      18.095 110.950 156.236  1.00  0.00           N
ATOM   9342  CA  TRP A 592      17.725 111.330 157.586  1.00  0.00           C
ATOM   9344  CB  TRP A 592      18.625 112.500 158.086  1.00  0.00           C
ATOM   9347  CG  TRP A 592      19.615 112.300 159.186  1.00  0.00           C
ATOM   9348  CD1 TRP A 592      19.305 112.360 160.516  1.00  0.00           C
ATOM   9350  NE1 TRP A 592      20.455 112.440 161.256  1.00  0.00           N
ATOM   9352  CE2 TRP A 592      21.525 112.430 160.426  1.00  0.00           C
ATOM   9353  CD2 TRP A 592      21.045 112.300 159.106  1.00  0.00           C
ATOM   9354  CE3 TRP A 592      21.955 112.220 158.056  1.00  0.00           C
ATOM   9356  CZ3 TRP A 592      23.325 112.300 158.336  1.00  0.00           C
ATOM   9358  CZ2 TRP A 592      22.875 112.560 160.706  1.00  0.00           C
ATOM   9360  CH2 TRP A 592      23.775 112.500 159.636  1.00  0.00           C
ATOM   9362  C   TRP A 592      17.465 110.120 158.486  1.00  0.00           C
ATOM   9363  O   TRP A 592      18.375 109.520 159.046  1.00  0.00           O
ATOM   9364  N   PRO A 593      16.235 109.630 158.536  1.00  0.00           N
ATOM   9365  CD  PRO A 593      16.095 108.190 158.616  1.00  0.00           C
ATOM   9368  CA  PRO A 593      14.955 110.330 158.386  1.00  0.00           C
ATOM   9370  CB  PRO A 593      14.125 109.240 157.696  1.00  0.00           C
ATOM   9373  CG  PRO A 593      14.615 107.940 158.326  1.00  0.00           C
ATOM   9376  C   PRO A 593      14.365 110.790 159.726  1.00  0.00           C
ATOM   9377  O   PRO A 593      13.355 110.230 160.146  1.00  0.00           O
ATOM   9378  N   ALA A 594      14.935 111.850 160.326  1.00  0.00           N
ATOM   9380  CA  ALA A 594      14.645 112.480 161.616  1.00  0.00           C
ATOM   9382  CB  ALA A 594      13.665 111.730 162.556  1.00  0.00           C
ATOM   9386  C   ALA A 594      15.965 112.720 162.346  1.00  0.00           C
ATOM   9387  O   ALA A 594      16.735 111.800 162.536  1.00  0.00           O
ATOM   9388  N   ASP A 595      16.265 113.960 162.796  1.00  0.00           N
ATOM   9390  CA  ASP A 595      17.505 114.360 163.446  1.00  0.00           C
ATOM   9392  CB  ASP A 595      17.625 115.920 163.386  1.00  0.00           C
ATOM   9395  CG  ASP A 595      16.525 116.650 164.146  1.00  0.00           C
ATOM   9396  OD1 ASP A 595      16.855 117.450 165.066  1.00  0.00           O
ATOM   9397  OD2 ASP A 595      15.315 116.420 163.876  1.00  0.00           O
ATOM   9398  C   ASP A 595      17.635 113.820 164.886  1.00  0.00           C
ATOM   9399  O   ASP A 595      17.695 114.540 165.876  1.00  0.00           O
ATOM   9400  N   ALA A 596      17.635 112.490 165.036  1.00  0.00           N
ATOM   9402  CA  ALA A 596      17.125 111.830 166.226  1.00  0.00           C
ATOM   9404  CB  ALA A 596      15.675 112.270 166.576  1.00  0.00           C
ATOM   9408  C   ALA A 596      17.125 110.340 165.956  1.00  0.00           C
ATOM   9409  O   ALA A 596      16.165 109.600 166.196  1.00  0.00           O
ATOM   9410  N   LEU A 597      18.255 109.840 165.426  1.00  0.00           N
ATOM   9412  CA  LEU A 597      18.455 108.430 165.166  1.00  0.00           C
ATOM   9414  CB  LEU A 597      19.055 108.210 163.756  1.00  0.00           C
ATOM   9417  CG  LEU A 597      18.075 107.600 162.736  1.00  0.00           C
ATOM   9419  CD1 LEU A 597      18.815 107.380 161.406  1.00  0.00           C
ATOM   9423  CD2 LEU A 597      16.815 108.450 162.536  1.00  0.00           C
ATOM   9427  C   LEU A 597      19.315 107.820 166.266  1.00  0.00           C
ATOM   9428  O   LEU A 597      20.045 108.530 166.966  1.00  0.00           O
ATOM   9429  N   PRO A 598      19.225 106.510 166.526  1.00  0.00           N
ATOM   9430  CD  PRO A 598      18.625 105.520 165.646  1.00  0.00           C
ATOM   9433  CA  PRO A 598      19.865 105.890 167.656  1.00  0.00           C
ATOM   9435  CB  PRO A 598      19.065 104.580 167.856  1.00  0.00           C
ATOM   9438  CG  PRO A 598      18.235 104.360 166.566  1.00  0.00           C
ATOM   9441  C   PRO A 598      21.335 105.620 167.356  1.00  0.00           C
ATOM   9442  O   PRO A 598      21.685 105.340 166.226  1.00  0.00           O
ATOM   9443  N   GLY A 599      22.225 105.700 168.366  1.00  0.00           N
ATOM   9445  CA  GLY A 599      23.605 105.270 168.206  1.00  0.00           C
ATOM   9448  C   GLY A 599      23.735 103.930 168.846  1.00  0.00           C
ATOM   9449  O   GLY A 599      22.765 103.410 169.376  1.00  0.00           O
ATOM   9450  N   ILE A 600      24.945 103.340 168.886  1.00  0.00           N
ATOM   9452  CA  ILE A 600      25.225 102.240 169.766  1.00  0.00           C
ATOM   9454  CB  ILE A 600      24.685 100.910 169.256  1.00  0.00           C
ATOM   9456  CG2 ILE A 600      25.765  99.910 168.776  1.00  0.00           C
ATOM   9460  CG1 ILE A 600      23.785 100.290 170.346  1.00  0.00           C
ATOM   9463  CD  ILE A 600      22.795  99.290 169.756  1.00  0.00           C
ATOM   9467  C   ILE A 600      26.685 102.160 170.096  1.00  0.00           C
ATOM   9468  O   ILE A 600      27.545 102.710 169.406  1.00  0.00           O
ATOM   9469  N   ARG A 601      26.975 101.450 171.196  1.00  0.00           N
ATOM   9471  CA  ARG A 601      28.255 100.980 171.656  1.00  0.00           C
ATOM   9473  CB  ARG A 601      28.745 101.910 172.796  1.00  0.00           C
ATOM   9476  CG  ARG A 601      29.765 102.960 172.336  1.00  0.00           C
ATOM   9479  CD  ARG A 601      29.925 104.090 173.346  1.00  0.00           C
ATOM   9482  NE  ARG A 601      31.345 104.530 173.306  1.00  0.00           N
ATOM   9484  CZ  ARG A 601      31.775 105.610 173.936  1.00  0.00           C
ATOM   9485  NH1 ARG A 601      33.025 106.000 173.816  1.00  0.00           N
ATOM   9488  NH2 ARG A 601      31.005 106.330 174.706  1.00  0.00           N
ATOM   9491  C   ARG A 601      27.945  99.600 172.196  1.00  0.00           C
ATOM   9492  O   ARG A 601      26.785  99.440 172.586  1.00  0.00           O
ATOM   9493  N   PRO A 602      28.775  98.550 172.286  1.00  0.00           N
ATOM   9494  CD  PRO A 602      28.165  97.260 171.936  1.00  0.00           C
ATOM   9497  CA  PRO A 602      30.125  98.460 171.776  1.00  0.00           C
ATOM   9499  CB  PRO A 602      29.895  97.990 170.366  1.00  0.00           C
ATOM   9502  CG  PRO A 602      28.875  96.860 170.616  1.00  0.00           C
ATOM   9505  C   PRO A 602      31.105  99.570 172.036  1.00  0.00           C
ATOM   9506  O   PRO A 602      31.615 100.190 171.116  1.00  0.00           O
ATOM   9507  N   GLN A 603      31.425  99.770 173.316  1.00  0.00           N
ATOM   9509  CA  GLN A 603      32.475 100.680 173.736  1.00  0.00           C
ATOM   9511  CB  GLN A 603      32.045 101.220 175.116  1.00  0.00           C
ATOM   9514  CG  GLN A 603      32.985 102.290 175.706  1.00  0.00           C
ATOM   9517  CD  GLN A 603      32.565 102.740 177.096  1.00  0.00           C
ATOM   9518  OE1 GLN A 603      33.345 103.330 177.836  1.00  0.00           O
ATOM   9519  NE2 GLN A 603      31.325 102.400 177.526  1.00  0.00           N
ATOM   9522  C   GLN A 603      33.785  99.920 173.866  1.00  0.00           C
ATOM   9523  O   GLN A 603      34.865 100.490 174.026  1.00  0.00           O
ATOM   9524  N   PHE A 604      33.685  98.590 173.716  1.00  0.00           N
ATOM   9526  CA  PHE A 604      34.775  97.680 173.466  1.00  0.00           C
ATOM   9528  CB  PHE A 604      34.285  96.210 173.496  1.00  0.00           C
ATOM   9531  CG  PHE A 604      34.725  95.450 174.736  1.00  0.00           C
ATOM   9532  CD1 PHE A 604      36.085  95.190 174.966  1.00  0.00           C
ATOM   9534  CE1 PHE A 604      36.485  94.330 176.006  1.00  0.00           C
ATOM   9536  CZ  PHE A 604      35.525  93.770 176.856  1.00  0.00           C
ATOM   9538  CD2 PHE A 604      33.775  94.880 175.596  1.00  0.00           C
ATOM   9540  CE2 PHE A 604      34.165  94.050 176.656  1.00  0.00           C
ATOM   9542  C   PHE A 604      35.545  97.980 172.176  1.00  0.00           C
ATOM   9543  O   PHE A 604      35.175  98.820 171.356  1.00  0.00           O
ATOM   9544  N   ALA A 605      36.695  97.300 172.046  1.00  0.00           N
ATOM   9546  CA  ALA A 605      37.785  97.730 171.206  1.00  0.00           C
ATOM   9548  CB  ALA A 605      39.095  97.240 171.856  1.00  0.00           C
ATOM   9552  C   ALA A 605      37.685  97.200 169.786  1.00  0.00           C
ATOM   9553  O   ALA A 605      36.655  96.690 169.356  1.00  0.00           O
ATOM   9554  N   SER A 606      38.805  97.360 169.046  1.00  0.00           N
ATOM   9556  CA  SER A 606      39.185  96.610 167.856  1.00  0.00           C
ATOM   9558  CB  SER A 606      38.615  97.280 166.586  1.00  0.00           C
ATOM   9561  OG  SER A 606      39.225  98.570 166.396  1.00  0.00           O
ATOM   9563  C   SER A 606      39.015  95.080 167.886  1.00  0.00           C
ATOM   9564  O   SER A 606      38.385  94.520 168.786  1.00  0.00           O
ATOM   9565  N   LYS A 607      39.665  94.400 166.906  1.00  0.00           N
ATOM   9567  CA  LYS A 607      39.995  92.970 166.826  1.00  0.00           C
ATOM   9569  CB  LYS A 607      39.525  92.040 167.986  1.00  0.00           C
ATOM   9572  CG  LYS A 607      40.375  92.290 169.256  1.00  0.00           C
ATOM   9575  CD  LYS A 607      39.815  91.700 170.576  1.00  0.00           C
ATOM   9578  CE  LYS A 607      38.545  92.370 171.106  1.00  0.00           C
ATOM   9581  NZ  LYS A 607      38.115  91.780 172.386  1.00  0.00           N
ATOM   9585  C   LYS A 607      39.835  92.430 165.396  1.00  0.00           C
ATOM   9586  O   LYS A 607      39.175  93.050 164.566  1.00  0.00           O
ATOM   9587  N   SER A 608      40.535  91.340 165.036  1.00  0.00           N
ATOM   9589  CA  SER A 608      40.735  90.930 163.636  1.00  0.00           C
ATOM   9591  CB  SER A 608      42.015  90.040 163.496  1.00  0.00           C
ATOM   9594  OG  SER A 608      42.425  89.830 162.136  1.00  0.00           O
ATOM   9596  C   SER A 608      39.565  90.130 163.036  1.00  0.00           C
ATOM   9597  O   SER A 608      39.235  89.040 163.476  1.00  0.00           O
ATOM   9598  N   VAL A 609      38.915  90.630 161.976  1.00  0.00           N
ATOM   9600  CA  VAL A 609      37.865  89.890 161.266  1.00  0.00           C
ATOM   9602  CB  VAL A 609      36.485  90.540 161.366  1.00  0.00           C
ATOM   9604  CG1 VAL A 609      35.475  90.020 160.316  1.00  0.00           C
ATOM   9608  CG2 VAL A 609      35.935  90.220 162.766  1.00  0.00           C
ATOM   9612  C   VAL A 609      38.285  89.670 159.826  1.00  0.00           C
ATOM   9613  O   VAL A 609      38.515  90.620 159.086  1.00  0.00           O
ATOM   9614  N   TYR A 610      38.385  88.390 159.426  1.00  0.00           N
ATOM   9616  CA  TYR A 610      38.925  87.970 158.156  1.00  0.00           C
ATOM   9618  CB  TYR A 610      40.115  86.980 158.416  1.00  0.00           C
ATOM   9621  CG  TYR A 610      40.415  85.910 157.396  1.00  0.00           C
ATOM   9622  CD1 TYR A 610      39.735  84.690 157.476  1.00  0.00           C
ATOM   9624  CE1 TYR A 610      40.075  83.630 156.636  1.00  0.00           C
ATOM   9626  CZ  TYR A 610      41.085  83.780 155.686  1.00  0.00           C
ATOM   9627  OH  TYR A 610      41.315  82.760 154.746  1.00  0.00           O
ATOM   9629  CD2 TYR A 610      41.465  86.040 156.476  1.00  0.00           C
ATOM   9631  CE2 TYR A 610      41.785  84.990 155.606  1.00  0.00           C
ATOM   9633  C   TYR A 610      37.785  87.520 157.246  1.00  0.00           C
ATOM   9634  O   TYR A 610      37.165  86.460 157.416  1.00  0.00           O
ATOM   9635  N   ASP A 611      37.455  88.400 156.296  1.00  0.00           N
ATOM   9637  CA  ASP A 611      36.275  88.460 155.446  1.00  0.00           C
ATOM   9639  CB  ASP A 611      35.485  89.790 155.716  1.00  0.00           C
ATOM   9642  CG  ASP A 611      34.065  89.650 156.246  1.00  0.00           C
ATOM   9643  OD1 ASP A 611      33.475  90.670 156.706  1.00  0.00           O
ATOM   9644  OD2 ASP A 611      33.455  88.570 156.036  1.00  0.00           O
ATOM   9645  C   ASP A 611      36.815  88.440 154.016  1.00  0.00           C
ATOM   9646  O   ASP A 611      38.015  88.330 153.806  1.00  0.00           O
ATOM   9647  N   TYR A 612      35.975  88.540 152.956  1.00  0.00           N
ATOM   9649  CA  TYR A 612      36.525  88.450 151.606  1.00  0.00           C
ATOM   9651  CB  TYR A 612      35.965  87.220 150.826  1.00  0.00           C
ATOM   9654  CG  TYR A 612      35.885  85.980 151.696  1.00  0.00           C
ATOM   9655  CD1 TYR A 612      34.655  85.600 152.266  1.00  0.00           C
ATOM   9657  CE1 TYR A 612      34.555  84.460 153.066  1.00  0.00           C
ATOM   9659  CZ  TYR A 612      35.675  83.660 153.286  1.00  0.00           C
ATOM   9660  OH  TYR A 612      35.565  82.450 154.006  1.00  0.00           O
ATOM   9662  CD2 TYR A 612      37.005  85.170 151.926  1.00  0.00           C
ATOM   9664  CE2 TYR A 612      36.895  84.010 152.706  1.00  0.00           C
ATOM   9666  C   TYR A 612      36.315  89.720 150.776  1.00  0.00           C
ATOM   9667  O   TYR A 612      35.605  89.680 149.766  1.00  0.00           O
ATOM   9668  N   ARG A 613      36.985  90.860 151.076  1.00  0.00           N
ATOM   9670  CA  ARG A 613      37.135  91.960 150.126  1.00  0.00           C
ATOM   9672  CB  ARG A 613      35.825  92.790 149.896  1.00  0.00           C
ATOM   9675  CG  ARG A 613      35.275  93.560 151.116  1.00  0.00           C
ATOM   9678  CD  ARG A 613      33.745  93.610 151.246  1.00  0.00           C
ATOM   9681  NE  ARG A 613      33.285  92.430 152.046  1.00  0.00           N
ATOM   9683  CZ  ARG A 613      32.675  92.490 153.216  1.00  0.00           C
ATOM   9684  NH1 ARG A 613      32.435  91.380 153.886  1.00  0.00           N
ATOM   9687  NH2 ARG A 613      32.295  93.590 153.816  1.00  0.00           N
ATOM   9690  C   ARG A 613      38.315  92.880 150.456  1.00  0.00           C
ATOM   9691  O   ARG A 613      38.165  94.010 150.916  1.00  0.00           O
ATOM   9692  N   THR A 614      39.585  92.460 150.236  1.00  0.00           N
ATOM   9694  CA  THR A 614      40.065  91.190 149.696  1.00  0.00           C
ATOM   9696  CB  THR A 614      40.855  91.360 148.376  1.00  0.00           C
ATOM   9698  OG1 THR A 614      42.055  92.110 148.506  1.00  0.00           O
ATOM   9700  CG2 THR A 614      39.995  92.140 147.376  1.00  0.00           C
ATOM   9704  C   THR A 614      40.895  90.540 150.796  1.00  0.00           C
ATOM   9705  O   THR A 614      41.865  91.100 151.286  1.00  0.00           O
ATOM   9706  N   ASP A 615      40.455  89.370 151.316  1.00  0.00           N
ATOM   9708  CA  ASP A 615      40.945  88.630 152.486  1.00  0.00           C
ATOM   9710  CB  ASP A 615      42.235  87.820 152.186  1.00  0.00           C
ATOM   9713  CG  ASP A 615      41.955  86.680 151.216  1.00  0.00           C
ATOM   9714  OD1 ASP A 615      42.865  85.880 150.886  1.00  0.00           O
ATOM   9715  OD2 ASP A 615      40.775  86.510 150.806  1.00  0.00           O
ATOM   9716  C   ASP A 615      40.885  89.340 153.856  1.00  0.00           C
ATOM   9717  O   ASP A 615      40.755  88.690 154.886  1.00  0.00           O
ATOM   9718  N   SER A 616      40.875  90.690 153.846  1.00  0.00           N
ATOM   9720  CA  SER A 616      40.205  91.620 154.766  1.00  0.00           C
ATOM   9722  CB  SER A 616      38.665  91.460 154.806  1.00  0.00           C
ATOM   9725  OG  SER A 616      38.045  91.830 153.576  1.00  0.00           O
ATOM   9727  C   SER A 616      40.665  91.710 156.216  1.00  0.00           C
ATOM   9728  O   SER A 616      40.875  90.720 156.906  1.00  0.00           O
ATOM   9729  N   THR A 617      40.685  92.940 156.746  1.00  0.00           N
ATOM   9731  CA  THR A 617      40.475  93.190 158.166  1.00  0.00           C
ATOM   9733  CB  THR A 617      41.665  93.880 158.836  1.00  0.00           C
ATOM   9735  OG1 THR A 617      42.095  93.140 159.966  1.00  0.00           O
ATOM   9737  CG2 THR A 617      41.425  95.310 159.306  1.00  0.00           C
ATOM   9741  C   THR A 617      39.225  94.030 158.296  1.00  0.00           C
ATOM   9742  O   THR A 617      38.965  94.940 157.506  1.00  0.00           O
ATOM   9743  N   VAL A 618      38.385  93.740 159.306  1.00  0.00           N
ATOM   9745  CA  VAL A 618      37.165  94.480 159.566  1.00  0.00           C
ATOM   9747  CB  VAL A 618      35.945  93.700 159.086  1.00  0.00           C
ATOM   9749  CG1 VAL A 618      34.625  94.190 159.696  1.00  0.00           C
ATOM   9753  CG2 VAL A 618      35.875  93.790 157.546  1.00  0.00           C
ATOM   9757  C   VAL A 618      37.065  94.860 161.046  1.00  0.00           C
ATOM   9758  O   VAL A 618      37.065  94.020 161.936  1.00  0.00           O
ATOM   9759  N   LYS A 619      36.945  96.170 161.346  1.00  0.00           N
ATOM   9761  CA  LYS A 619      36.605  96.660 162.676  1.00  0.00           C
ATOM   9763  CB  LYS A 619      36.665  98.210 162.696  1.00  0.00           C
ATOM   9766  CG  LYS A 619      35.475  98.920 162.026  1.00  0.00           C
ATOM   9769  CD  LYS A 619      35.655 100.430 161.836  1.00  0.00           C
ATOM   9772  CE  LYS A 619      36.285 100.770 160.476  1.00  0.00           C
ATOM   9775  NZ  LYS A 619      36.355 102.240 160.326  1.00  0.00           N
ATOM   9779  C   LYS A 619      35.205  96.200 163.096  1.00  0.00           C
ATOM   9780  O   LYS A 619      34.215  96.410 162.386  1.00  0.00           O
ATOM   9781  N   GLN A 620      35.055  95.540 164.236  1.00  0.00           N
ATOM   9783  CA  GLN A 620      33.765  95.010 164.646  1.00  0.00           C
ATOM   9785  CB  GLN A 620      33.385  93.750 163.806  1.00  0.00           C
ATOM   9788  CG  GLN A 620      31.875  93.440 163.566  1.00  0.00           C
ATOM   9791  CD  GLN A 620      31.035  94.540 162.896  1.00  0.00           C
ATOM   9792  OE1 GLN A 620      29.815  94.650 163.086  1.00  0.00           O
ATOM   9793  NE2 GLN A 620      31.665  95.350 162.026  1.00  0.00           N
ATOM   9796  C   GLN A 620      34.005  94.650 166.126  1.00  0.00           C
ATOM   9797  O   GLN A 620      35.155  94.570 166.556  1.00  0.00           O
ATOM   9798  N   PRO A 621      32.985  94.460 166.936  1.00  0.00           N
ATOM   9799  CD  PRO A 621      31.725  95.160 166.796  1.00  0.00           C
ATOM   9802  CA  PRO A 621      33.075  93.740 168.206  1.00  0.00           C
ATOM   9804  CB  PRO A 621      31.635  93.850 168.746  1.00  0.00           C
ATOM   9807  CG  PRO A 621      31.195  95.200 168.216  1.00  0.00           C
ATOM   9810  C   PRO A 621      33.475  92.280 168.106  1.00  0.00           C
ATOM   9811  O   PRO A 621      32.815  91.540 167.376  1.00  0.00           O
ATOM   9812  N   ILE A 622      34.495  91.820 168.846  1.00  0.00           N
ATOM   9814  CA  ILE A 622      34.635  90.400 169.156  1.00  0.00           C
ATOM   9816  CB  ILE A 622      35.715  89.650 168.376  1.00  0.00           C
ATOM   9818  CG2 ILE A 622      36.975  89.300 169.196  1.00  0.00           C
ATOM   9822  CG1 ILE A 622      35.065  88.400 167.736  1.00  0.00           C
ATOM   9825  CD  ILE A 622      35.955  87.670 166.726  1.00  0.00           C
ATOM   9829  C   ILE A 622      34.775  90.270 170.666  1.00  0.00           C
ATOM   9830  O   ILE A 622      35.475  91.060 171.296  1.00  0.00           O
ATOM   9831  N   VAL A 623      34.035  89.330 171.286  1.00  0.00           N
ATOM   9833  CA  VAL A 623      33.575  89.500 172.656  1.00  0.00           C
ATOM   9835  CB  VAL A 623      32.125  90.010 172.716  1.00  0.00           C
ATOM   9837  CG1 VAL A 623      31.595  90.210 174.146  1.00  0.00           C
ATOM   9841  CG2 VAL A 623      32.005  91.340 171.946  1.00  0.00           C
ATOM   9845  C   VAL A 623      33.635  88.160 173.366  1.00  0.00           C
ATOM   9846  O   VAL A 623      33.205  87.140 172.836  1.00  0.00           O
ATOM   9847  N   ASP A 624      34.095  88.120 174.636  1.00  0.00           N
ATOM   9849  CA  ASP A 624      33.675  87.080 175.546  1.00  0.00           C
ATOM   9851  CB  ASP A 624      33.415  87.740 176.936  1.00  0.00           C
ATOM   9854  CG  ASP A 624      34.645  88.300 177.616  1.00  0.00           C
ATOM   9855  OD1 ASP A 624      34.835  88.110 178.846  1.00  0.00           O
ATOM   9856  OD2 ASP A 624      35.365  89.080 176.936  1.00  0.00           O
ATOM   9857  C   ASP A 624      34.675  85.910 175.626  1.00  0.00           C
ATOM   9858  O   ASP A 624      35.885  86.090 175.526  1.00  0.00           O
ATOM   9859  N   GLU A 625      34.205  84.660 175.836  1.00  0.00           N
ATOM   9861  CA  GLU A 625      32.915  84.150 175.406  1.00  0.00           C
ATOM   9863  CB  GLU A 625      33.075  82.660 174.986  1.00  0.00           C
ATOM   9866  CG  GLU A 625      33.505  81.650 176.086  1.00  0.00           C
ATOM   9869  CD  GLU A 625      35.005  81.560 176.416  1.00  0.00           C
ATOM   9870  OE1 GLU A 625      35.305  80.960 177.486  1.00  0.00           O
ATOM   9871  OE2 GLU A 625      35.855  82.060 175.646  1.00  0.00           O
ATOM   9872  C   GLU A 625      31.765  84.310 176.396  1.00  0.00           C
ATOM   9873  O   GLU A 625      30.595  84.180 176.016  1.00  0.00           O
ATOM   9874  N   GLY A 626      32.065  84.670 177.666  1.00  0.00           N
ATOM   9876  CA  GLY A 626      31.085  85.070 178.686  1.00  0.00           C
ATOM   9879  C   GLY A 626      31.615  86.120 179.666  1.00  0.00           C
ATOM   9880  O   GLY A 626      32.525  85.840 180.436  1.00  0.00           O
ATOM   9881  N   SER A 627      31.005  87.340 179.646  1.00  0.00           N
ATOM   9883  CA  SER A 627      31.145  88.470 180.576  1.00  0.00           C
ATOM   9885  CB  SER A 627      32.305  88.430 181.616  1.00  0.00           C
ATOM   9888  OG  SER A 627      32.205  89.510 182.556  1.00  0.00           O
ATOM   9890  C   SER A 627      31.165  89.820 179.836  1.00  0.00           C
ATOM   9891  O   SER A 627      31.675  89.940 178.726  1.00  0.00           O
ATOM   9892  N   ASN A 628      30.575  90.870 180.436  1.00  0.00           N
ATOM   9894  CA  ASN A 628      30.625  92.270 179.996  1.00  0.00           C
ATOM   9896  CB  ASN A 628      32.035  92.950 180.046  1.00  0.00           C
ATOM   9899  CG  ASN A 628      32.585  93.250 181.436  1.00  0.00           C
ATOM   9900  OD1 ASN A 628      33.785  93.170 181.696  1.00  0.00           O
ATOM   9901  ND2 ASN A 628      31.705  93.660 182.386  1.00  0.00           N
ATOM   9904  C   ASN A 628      29.965  92.660 178.666  1.00  0.00           C
ATOM   9905  O   ASN A 628      30.465  92.430 177.566  1.00  0.00           O
ATOM   9906  N   ALA A 629      28.875  93.440 178.806  1.00  0.00           N
ATOM   9908  CA  ALA A 629      28.315  94.340 177.826  1.00  0.00           C
ATOM   9910  CB  ALA A 629      26.805  94.070 177.686  1.00  0.00           C
ATOM   9914  C   ALA A 629      28.495  95.750 178.336  1.00  0.00           C
ATOM   9915  O   ALA A 629      28.235  96.030 179.506  1.00  0.00           O
ATOM   9916  N   ALA A 630      28.985  96.700 177.496  1.00  0.00           N
ATOM   9918  CA  ALA A 630      29.015  98.090 177.896  1.00  0.00           C
ATOM   9920  CB  ALA A 630      30.385  98.500 178.436  1.00  0.00           C
ATOM   9924  C   ALA A 630      28.615  98.970 176.736  1.00  0.00           C
ATOM   9925  O   ALA A 630      29.365  99.190 175.776  1.00  0.00           O
ATOM   9926  N   PHE A 631      27.405  99.530 176.826  1.00  0.00           N
ATOM   9928  CA  PHE A 631      26.835 100.390 175.816  1.00  0.00           C
ATOM   9930  CB  PHE A 631      25.355 100.050 175.426  1.00  0.00           C
ATOM   9933  CG  PHE A 631      25.015  98.600 175.126  1.00  0.00           C
ATOM   9934  CD1 PHE A 631      23.645  98.290 175.016  1.00  0.00           C
ATOM   9936  CE1 PHE A 631      23.205  96.980 174.826  1.00  0.00           C
ATOM   9938  CZ  PHE A 631      24.135  95.940 174.736  1.00  0.00           C
ATOM   9940  CD2 PHE A 631      25.935  97.550 174.946  1.00  0.00           C
ATOM   9942  CE2 PHE A 631      25.505  96.230 174.776  1.00  0.00           C
ATOM   9944  C   PHE A 631      26.875 101.820 176.326  1.00  0.00           C
ATOM   9945  O   PHE A 631      26.985 102.090 177.526  1.00  0.00           O
ATOM   9946  N   ASP A 632      26.725 102.760 175.376  1.00  0.00           N
ATOM   9948  CA  ASP A 632      26.155 104.070 175.606  1.00  0.00           C
ATOM   9950  CB  ASP A 632      26.945 105.230 174.946  1.00  0.00           C
ATOM   9953  CG  ASP A 632      27.975 105.850 175.866  1.00  0.00           C
ATOM   9954  OD1 ASP A 632      28.375 106.990 175.536  1.00  0.00           O
ATOM   9955  OD2 ASP A 632      28.445 105.220 176.836  1.00  0.00           O
ATOM   9956  C   ASP A 632      24.785 104.060 174.976  1.00  0.00           C
ATOM   9957  O   ASP A 632      24.445 103.140 174.236  1.00  0.00           O
ATOM   9958  N   ILE A 633      24.005 105.090 175.296  1.00  0.00           N
ATOM   9960  CA  ILE A 633      22.635 105.350 174.886  1.00  0.00           C
ATOM   9962  CB  ILE A 633      21.655 104.500 175.686  1.00  0.00           C
ATOM   9964  CG2 ILE A 633      20.535 105.410 176.226  1.00  0.00           C
ATOM   9968  CG1 ILE A 633      21.115 103.260 174.936  1.00  0.00           C
ATOM   9971  CD  ILE A 633      20.545 102.200 175.886  1.00  0.00           C
ATOM   9975  C   ILE A 633      22.275 105.430 173.386  1.00  0.00           C
ATOM   9976  O   ILE A 633      22.775 104.720 172.506  1.00  0.00           O
ATOM   9977  N   VAL A 634      21.325 106.330 173.106  1.00  0.00           N
ATOM   9979  CA  VAL A 634      20.465 106.350 171.946  1.00  0.00           C
ATOM   9981  CB  VAL A 634      19.195 105.530 172.206  1.00  0.00           C
ATOM   9983  CG1 VAL A 634      17.895 106.120 171.636  1.00  0.00           C
ATOM   9987  CG2 VAL A 634      19.415 104.160 171.586  1.00  0.00           C
ATOM   9991  C   VAL A 634      20.115 107.790 171.686  1.00  0.00           C
ATOM   9992  O   VAL A 634      20.115 108.600 172.606  1.00  0.00           O
ATOM   9993  N   TYR A 635      19.825 108.140 170.426  1.00  0.00           N
ATOM   9995  CA  TYR A 635      19.515 109.470 169.976  1.00  0.00           C
ATOM   9997  CB  TYR A 635      18.295 110.160 170.646  1.00  0.00           C
ATOM  10000  CG  TYR A 635      16.965 109.810 170.046  1.00  0.00           C
ATOM  10001  CD1 TYR A 635      16.695 108.590 169.396  1.00  0.00           C
ATOM  10003  CE1 TYR A 635      15.415 108.320 168.886  1.00  0.00           C
ATOM  10005  CZ  TYR A 635      14.405 109.270 169.016  1.00  0.00           C
ATOM  10006  OH  TYR A 635      13.135 109.010 168.486  1.00  0.00           O
ATOM  10008  CD2 TYR A 635      15.925 110.760 170.146  1.00  0.00           C
ATOM  10010  CE2 TYR A 635      14.645 110.490 169.646  1.00  0.00           C
ATOM  10012  C   TYR A 635      20.725 110.360 169.926  1.00  0.00           C
ATOM  10013  O   TYR A 635      21.225 110.880 170.916  1.00  0.00           O
ATOM  10014  N   SER A 636      21.215 110.550 168.706  1.00  0.00           N
ATOM  10016  CA  SER A 636      22.325 111.420 168.446  1.00  0.00           C
ATOM  10018  CB  SER A 636      23.655 110.620 168.316  1.00  0.00           C
ATOM  10021  OG  SER A 636      24.805 111.470 168.246  1.00  0.00           O
ATOM  10023  C   SER A 636      21.965 112.030 167.146  1.00  0.00           C
ATOM  10024  O   SER A 636      21.415 111.350 166.266  1.00  0.00           O
ATOM  10025  N   ASP A 637      22.205 113.350 166.996  1.00  0.00           N
ATOM  10027  CA  ASP A 637      22.045 114.090 165.776  1.00  0.00           C
ATOM  10029  CB  ASP A 637      21.205 115.400 165.976  1.00  0.00           C
ATOM  10032  CG  ASP A 637      21.685 116.340 167.066  1.00  0.00           C
ATOM  10033  OD1 ASP A 637      21.065 117.440 167.176  1.00  0.00           O
ATOM  10034  OD2 ASP A 637      22.635 115.960 167.806  1.00  0.00           O
ATOM  10035  C   ASP A 637      23.415 114.280 165.116  1.00  0.00           C
ATOM  10036  O   ASP A 637      24.405 113.640 165.456  1.00  0.00           O
ATOM  10037  N   ALA A 638      23.485 115.160 164.106  1.00  0.00           N
ATOM  10039  CA  ALA A 638      24.655 115.390 163.296  1.00  0.00           C
ATOM  10041  CB  ALA A 638      24.275 116.360 162.156  1.00  0.00           C
ATOM  10045  C   ALA A 638      25.865 115.930 164.056  1.00  0.00           C
ATOM  10046  O   ALA A 638      27.015 115.770 163.626  1.00  0.00           O
ATOM  10047  N   GLN A 639      25.675 116.570 165.236  1.00  0.00           N
ATOM  10049  CA  GLN A 639      26.785 117.100 165.996  1.00  0.00           C
ATOM  10051  CB  GLN A 639      26.855 118.640 165.776  1.00  0.00           C
ATOM  10054  CG  GLN A 639      28.095 119.380 166.296  1.00  0.00           C
ATOM  10057  CD  GLN A 639      29.415 118.730 165.926  1.00  0.00           C
ATOM  10058  OE1 GLN A 639      30.355 118.770 166.716  1.00  0.00           O
ATOM  10059  NE2 GLN A 639      29.545 118.140 164.716  1.00  0.00           N
ATOM  10062  C   GLN A 639      26.925 116.560 167.426  1.00  0.00           C
ATOM  10063  O   GLN A 639      27.795 116.990 168.186  1.00  0.00           O
ATOM  10064  N   GLY A 640      26.185 115.480 167.796  1.00  0.00           N
ATOM  10066  CA  GLY A 640      26.555 114.610 168.916  1.00  0.00           C
ATOM  10069  C   GLY A 640      26.055 114.940 170.296  1.00  0.00           C
ATOM  10070  O   GLY A 640      26.755 114.690 171.286  1.00  0.00           O
ATOM  10071  N   VAL A 641      24.845 115.500 170.436  1.00  0.00           N
ATOM  10073  CA  VAL A 641      24.325 115.880 171.736  1.00  0.00           C
ATOM  10075  CB  VAL A 641      23.645 117.260 171.716  1.00  0.00           C
ATOM  10077  CG1 VAL A 641      23.355 117.770 173.146  1.00  0.00           C
ATOM  10081  CG2 VAL A 641      24.605 118.250 171.046  1.00  0.00           C
ATOM  10085  C   VAL A 641      23.355 114.830 172.236  1.00  0.00           C
ATOM  10086  O   VAL A 641      22.585 114.240 171.476  1.00  0.00           O
ATOM  10087  N   LYS A 642      23.345 114.540 173.556  1.00  0.00           N
ATOM  10089  CA  LYS A 642      22.165 114.050 174.266  1.00  0.00           C
ATOM  10091  CB  LYS A 642      22.295 112.550 174.686  1.00  0.00           C
ATOM  10094  CG  LYS A 642      22.615 111.530 173.576  1.00  0.00           C
ATOM  10097  CD  LYS A 642      23.535 110.390 174.036  1.00  0.00           C
ATOM  10100  CE  LYS A 642      24.985 110.840 174.286  1.00  0.00           C
ATOM  10103  NZ  LYS A 642      25.765 109.840 175.036  1.00  0.00           N
ATOM  10107  C   LYS A 642      20.765 114.530 173.786  1.00  0.00           C
ATOM  10108  O   LYS A 642      20.575 115.720 173.556  1.00  0.00           O
ATOM  10109  N   LYS A 643      19.725 113.680 173.646  1.00  0.00           N
ATOM  10111  CA  LYS A 643      18.395 114.150 173.216  1.00  0.00           C
ATOM  10113  CB  LYS A 643      18.155 113.890 171.686  1.00  0.00           C
ATOM  10116  CG  LYS A 643      17.415 115.050 170.976  1.00  0.00           C
ATOM  10119  CD  LYS A 643      17.115 114.860 169.466  1.00  0.00           C
ATOM  10122  CE  LYS A 643      16.475 116.110 168.806  1.00  0.00           C
ATOM  10125  NZ  LYS A 643      16.025 115.930 167.396  1.00  0.00           N
ATOM  10129  C   LYS A 643      17.285 113.530 174.086  1.00  0.00           C
[truncated: 3,819,978 more chars]
