# Supplementary material for: Characterizing Membrane Association and Periplasmic Transfer of Bacterial Lipoproteins through Molecular Dynamics Simulations
Source: Structure. 2020 Apr 7;28(4):475–487.e3. doi: 10.1016/j.str.2020.01.012 (PMC7139219; doi:10.1016/j.str.2020.01.012)
Supplement: Data S1. Final Coordinates from Simulations (Y–Z), Related to Figure 3 [file mmc3.zip › Y-Z/YFHM-2-atomistic.pdb]

TITLE     Protein
REMARK    THIS IS A SIMULATION BOX
CRYST1  161.396  161.396  224.690  90.00  90.00  90.00 P 1           1
MODEL        1
ATOM      1  N   CYSTA   1      87.370  81.465  92.595  1.00  0.00           N
ATOM      3  CA  CYSTA   1      86.120  80.935  93.115  1.00  0.00           C
ATOM      5  C   CYSTA   1      85.830  81.605  94.465  1.00  0.00           C
ATOM      6  O   CYSTA   1      85.220  82.675  94.545  1.00  0.00           O
ATOM      7  CB  CYSTA   1      86.200  79.375  93.205  1.00  0.00           C
ATOM     10  SG  CYSTA   1      86.860  78.585  91.705  1.00  0.00           S
ATOM     11  C1  CYSTA   1      85.540  78.855  90.485  1.00  0.00           C
ATOM     14  CA1 CYSTA   1      87.460  82.465  91.715  1.00  0.00           C
ATOM     15  OA1 CYSTA   1      88.510  83.095  91.655  1.00  0.00           O
ATOM     16  CA2 CYSTA   1      86.350  82.775  90.765  1.00  0.00           C
ATOM     19  C11 CYSTA   1      84.380  77.825  90.455  1.00  0.00           C
ATOM     21  O11 CYSTA   1      83.260  78.295  91.225  1.00  0.00           O
ATOM     22  CX1 CYSTA   1      82.390  79.025  90.525  1.00  0.00           C
ATOM     23  OX1 CYSTA   1      82.620  79.515  89.425  1.00  0.00           O
ATOM     24  CX2 CYSTA   1      81.030  78.965  91.235  1.00  0.00           C
ATOM     27  C12 CYSTA   1      84.740  76.405  90.965  1.00  0.00           C
ATOM     30  O12 CYSTA   1      83.630  75.545  90.625  1.00  0.00           O
ATOM     31  CD1 CYSTA   1      83.900  74.485  89.885  1.00  0.00           C
ATOM     32  OD1 CYSTA   1      84.980  73.925  89.775  1.00  0.00           O
ATOM     33  CD2 CYSTA   1      82.630  74.125  89.115  1.00  0.00           C
ATOM     36  CA3 CYSTA   1      85.360  83.825  91.305  1.00  0.00           C
ATOM     39  CA4 CYSTA   1      83.910  83.515  90.895  1.00  0.00           C
ATOM     42  CA5 CYSTA   1      83.070  84.805  90.895  1.00  0.00           C
ATOM     45  CA6 CYSTA   1      81.600  84.655  90.465  1.00  0.00           C
ATOM     48  CA7 CYSTA   1      81.380  83.725  89.255  1.00  0.00           C
ATOM     51  CA8 CYSTA   1      80.010  83.935  88.595  1.00  0.00           C
ATOM     54  CA9 CYSTA   1      79.560  82.735  87.755  1.00  0.00           C
ATOM     57 0CA1 CYSTA   1      78.280  83.025  86.965  1.00  0.00           C
ATOM     60 1CA1 CYSTA   1      78.560  83.695  85.605  1.00  0.00           C
ATOM     63 2CA1 CYSTA   1      77.270  84.025  84.835  1.00  0.00           C
ATOM     66 3CA1 CYSTA   1      77.520  84.325  83.345  1.00  0.00           C
ATOM     69 4CA1 CYSTA   1      77.940  83.105  82.515  1.00  0.00           C
ATOM     72 5CA1 CYSTA   1      76.840  82.035  82.395  1.00  0.00           C
ATOM     75 6CA1 CYSTA   1      77.210  80.865  81.465  1.00  0.00           C
ATOM     79  CD3 CYSTA   1      82.970  73.845  87.645  1.00  0.00           C
ATOM     82  CD4 CYSTA   1      83.840  74.945  87.035  1.00  0.00           C
ATOM     85  CD5 CYSTA   1      84.110  74.705  85.555  1.00  0.00           C
ATOM     88  CD6 CYSTA   1      83.170  75.485  84.655  1.00  0.00           C
ATOM     91  CD7 CYSTA   1      83.260  74.955  83.225  1.00  0.00           C
ATOM     94  CD8 CYSTA   1      82.410  75.765  82.245  1.00  0.00           C
ATOM     97  CD9 CYSTA   1      82.020  74.925  81.025  1.00  0.00           C
ATOM    100 0CD1 CYSTA   1      83.180  74.625  80.075  1.00  0.00           C
ATOM    103 1CD1 CYSTA   1      83.330  75.675  78.985  1.00  0.00           C
ATOM    106 2CD1 CYSTA   1      84.460  75.335  78.015  1.00  0.00           C
ATOM    109 3CD1 CYSTA   1      84.400  76.195  76.745  1.00  0.00           C
ATOM    112 4CD1 CYSTA   1      85.700  76.165  75.925  1.00  0.00           C
ATOM    115 5CD1 CYSTA   1      86.180  74.755  75.575  1.00  0.00           C
ATOM    118 6CD1 CYSTA   1      87.340  74.745  74.585  1.00  0.00           C
ATOM    122  CX3 CYSTA   1      79.820  79.125  90.275  1.00  0.00           C
ATOM    125  CX4 CYSTA   1      79.710  77.995  89.245  1.00  0.00           C
ATOM    128  CX5 CYSTA   1      78.330  77.865  88.575  1.00  0.00           C
ATOM    131  CX6 CYSTA   1      77.820  79.145  87.885  1.00  0.00           C
ATOM    134  CX7 CYSTA   1      76.480  78.865  87.185  1.00  0.00           C
ATOM    137  CX8 CYSTA   1      75.690  80.135  86.785  1.00  0.00           C
ATOM    140  CX9 CYSTA   1      74.220  79.815  86.635  1.00  0.00           C
ATOM    142 0CX1 CYSTA   1      73.390  80.095  85.615  1.00  0.00           C
ATOM    144 1CX1 CYSTA   1      73.740  80.785  84.325  1.00  0.00           C
ATOM    147 2CX1 CYSTA   1      74.020  79.775  83.205  1.00  0.00           C
ATOM    150 3CX1 CYSTA   1      72.830  78.875  82.855  1.00  0.00           C
ATOM    153 4CX1 CYSTA   1      73.150  77.915  81.695  1.00  0.00           C
ATOM    156 5CX1 CYSTA   1      73.200  78.615  80.325  1.00  0.00           C
ATOM    159 6CX1 CYSTA   1      74.170  77.935  79.345  1.00  0.00           C
ATOM    162 7CX1 CYSTA   1      74.260  78.665  77.995  1.00  0.00           C
ATOM    165 8CX1 CYSTA   1      75.320  78.085  77.065  1.00  0.00           C
ATOM    169  N   ASP A   2      86.220  80.975  95.575  1.00  0.00           N
ATOM    171  CA  ASP A   2      87.470  81.195  96.275  1.00  0.00           C
ATOM    173  CB  ASP A   2      87.520  82.375  97.315  1.00  0.00           C
ATOM    176  CG  ASP A   2      88.020  83.725  96.815  1.00  0.00           C
ATOM    177  OD1 ASP A   2      87.990  84.715  97.615  1.00  0.00           O
ATOM    178  OD2 ASP A   2      88.600  83.775  95.705  1.00  0.00           O
ATOM    179  C   ASP A   2      87.640  79.875  97.015  1.00  0.00           C
ATOM    180  O   ASP A   2      87.170  79.715  98.155  1.00  0.00           O
ATOM    181  N   ASN A   3      88.240  78.865  96.365  1.00  0.00           N
ATOM    183  CA  ASN A   3      88.170  77.495  96.865  1.00  0.00           C
ATOM    185  CB  ASN A   3      87.420  76.535  95.885  1.00  0.00           C
ATOM    188  CG  ASN A   3      85.970  76.895  95.555  1.00  0.00           C
ATOM    189  OD1 ASN A   3      85.470  76.515  94.495  1.00  0.00           O
ATOM    190  ND2 ASN A   3      85.290  77.665  96.425  1.00  0.00           N
ATOM    193  C   ASN A   3      89.600  77.035  97.065  1.00  0.00           C
ATOM    194  O   ASN A   3      90.370  76.955  96.105  1.00  0.00           O
ATOM    195  N   ASN A   4      90.110  76.765  98.285  1.00  0.00           N
ATOM    197  CA  ASN A   4      89.610  76.985  99.635  1.00  0.00           C
ATOM    199  CB  ASN A   4      89.790  78.455 100.105  1.00  0.00           C
ATOM    202  CG  ASN A   4      91.160  79.005  99.705  1.00  0.00           C
ATOM    203  OD1 ASN A   4      92.150  78.795 100.405  1.00  0.00           O
ATOM    204  ND2 ASN A   4      91.220  79.785  98.595  1.00  0.00           N
ATOM    207  C   ASN A   4      88.230  76.465  99.975  1.00  0.00           C
ATOM    208  O   ASN A   4      87.880  75.355  99.595  1.00  0.00           O
ATOM    209  N   ASP A   5      87.440  77.235 100.745  1.00  0.00           N
ATOM    211  CA  ASP A   5      86.250  76.755 101.405  1.00  0.00           C
ATOM    213  CB  ASP A   5      86.620  75.775 102.575  1.00  0.00           C
ATOM    216  CG  ASP A   5      87.700  76.235 103.535  1.00  0.00           C
ATOM    217  OD1 ASP A   5      87.900  75.545 104.565  1.00  0.00           O
ATOM    218  OD2 ASP A   5      88.380  77.275 103.295  1.00  0.00           O
ATOM    219  C   ASP A   5      85.400  77.955 101.865  1.00  0.00           C
ATOM    220  O   ASP A   5      84.880  78.015 102.975  1.00  0.00           O
ATOM    221  N   ASN A   6      85.220  78.975 101.005  1.00  0.00           N
ATOM    223  CA  ASN A   6      84.560  80.225 101.375  1.00  0.00           C
ATOM    225  CB  ASN A   6      84.570  81.255 100.215  1.00  0.00           C
ATOM    228  CG  ASN A   6      85.530  82.405 100.525  1.00  0.00           C
ATOM    229  OD1 ASN A   6      85.130  83.545 100.745  1.00  0.00           O
ATOM    230  ND2 ASN A   6      86.840  82.075 100.575  1.00  0.00           N
ATOM    233  C   ASN A   6      83.120  80.185 101.905  1.00  0.00           C
ATOM    234  O   ASN A   6      82.180  79.785 101.235  1.00  0.00           O
ATOM    235  N   ALA A   7      82.910  80.735 103.115  1.00  0.00           N
ATOM    237  CA  ALA A   7      81.590  80.925 103.685  1.00  0.00           C
ATOM    239  CB  ALA A   7      81.730  81.575 105.065  1.00  0.00           C
ATOM    243  C   ALA A   7      80.610  81.805 102.875  1.00  0.00           C
ATOM    244  O   ALA A   7      81.010  82.895 102.425  1.00  0.00           O
ATOM    245  N   PRO A   8      79.320  81.475 102.735  1.00  0.00           N
ATOM    246  CD  PRO A   8      78.330  82.415 102.225  1.00  0.00           C
ATOM    249  CA  PRO A   8      78.680  80.325 103.365  1.00  0.00           C
ATOM    251  CB  PRO A   8      77.160  80.635 103.305  1.00  0.00           C
ATOM    254  CG  PRO A   8      77.100  82.145 103.085  1.00  0.00           C
ATOM    257  C   PRO A   8      79.010  78.995 102.735  1.00  0.00           C
ATOM    258  O   PRO A   8      79.530  78.165 103.475  1.00  0.00           O
ATOM    259  N   THR A   9      78.680  78.805 101.435  1.00  0.00           N
ATOM    261  CA  THR A   9      78.740  77.585 100.605  1.00  0.00           C
ATOM    263  CB  THR A   9      79.420  77.715  99.245  1.00  0.00           C
ATOM    265  OG1 THR A   9      80.780  78.095  99.345  1.00  0.00           O
ATOM    267  CG2 THR A   9      78.680  78.815  98.475  1.00  0.00           C
ATOM    271  C   THR A   9      79.070  76.255 101.275  1.00  0.00           C
ATOM    272  O   THR A   9      80.150  75.705 101.075  1.00  0.00           O
ATOM    273  N   ALA A  10      78.130  75.645 102.045  1.00  0.00           N
ATOM    275  CA  ALA A  10      76.720  76.005 102.115  1.00  0.00           C
ATOM    277  CB  ALA A  10      75.970  75.265 100.985  1.00  0.00           C
ATOM    281  C   ALA A  10      76.070  75.825 103.495  1.00  0.00           C
ATOM    282  O   ALA A  10      76.450  76.465 104.465  1.00  0.00           O
ATOM    283  N   VAL A  11      75.000  74.995 103.595  1.00  0.00           N
ATOM    285  CA  VAL A  11      74.170  74.805 104.785  1.00  0.00           C
ATOM    287  CB  VAL A  11      72.680  74.895 104.415  1.00  0.00           C
ATOM    289  CG1 VAL A  11      71.810  74.745 105.675  1.00  0.00           C
ATOM    293  CG2 VAL A  11      72.380  76.245 103.735  1.00  0.00           C
ATOM    297  C   VAL A  11      74.470  73.465 105.475  1.00  0.00           C
ATOM    298  O   VAL A  11      75.090  73.415 106.535  1.00  0.00           O
ATOM    299  N   LYS A  12      74.010  72.335 104.885  1.00  0.00           N
ATOM    301  CA  LYS A  12      74.400  70.995 105.295  1.00  0.00           C
ATOM    303  CB  LYS A  12      73.760  70.615 106.695  1.00  0.00           C
ATOM    306  CG  LYS A  12      72.220  70.755 106.835  1.00  0.00           C
ATOM    309  CD  LYS A  12      71.630  70.735 108.275  1.00  0.00           C
ATOM    312  CE  LYS A  12      70.120  71.125 108.295  1.00  0.00           C
ATOM    315  NZ  LYS A  12      69.380  70.965 109.585  1.00  0.00           N
ATOM    319  C   LYS A  12      74.050  69.935 104.215  1.00  0.00           C
ATOM    320  O   LYS A  12      72.900  69.515 104.085  1.00  0.00           O
ATOM    321  N   LYS A  13      74.930  69.345 103.395  1.00  0.00           N
ATOM    323  CA  LYS A  13      76.030  69.855 102.595  1.00  0.00           C
ATOM    325  CB  LYS A  13      75.780  69.585 101.085  1.00  0.00           C
ATOM    328  CG  LYS A  13      74.400  70.075 100.605  1.00  0.00           C
ATOM    331  CD  LYS A  13      74.290  70.485  99.125  1.00  0.00           C
ATOM    334  CE  LYS A  13      72.880  71.065  98.855  1.00  0.00           C
ATOM    337  NZ  LYS A  13      72.700  71.705  97.535  1.00  0.00           N
ATOM    341  C   LYS A  13      76.510  71.305 102.725  1.00  0.00           C
ATOM    342  O   LYS A  13      75.720  72.235 102.655  1.00  0.00           O
ATOM    343  N   ASP A  14      77.810  71.585 102.905  1.00  0.00           N
ATOM    345  CA  ASP A  14      78.890  70.625 102.805  1.00  0.00           C
ATOM    347  CB  ASP A  14      80.130  71.245 102.115  1.00  0.00           C
ATOM    350  CG  ASP A  14      79.810  71.575 100.655  1.00  0.00           C
ATOM    351  OD1 ASP A  14      80.680  72.195  99.985  1.00  0.00           O
ATOM    352  OD2 ASP A  14      78.740  71.155 100.155  1.00  0.00           O
ATOM    353  C   ASP A  14      79.130  70.005 104.175  1.00  0.00           C
ATOM    354  O   ASP A  14      78.170  69.675 104.875  1.00  0.00           O
ATOM    355  N   ALA A  15      80.380  69.785 104.595  1.00  0.00           N
ATOM    357  CA  ALA A  15      80.700  69.485 105.975  1.00  0.00           C
ATOM    359  CB  ALA A  15      80.200  68.085 106.405  1.00  0.00           C
ATOM    363  C   ALA A  15      82.200  69.475 106.085  1.00  0.00           C
ATOM    364  O   ALA A  15      82.850  69.245 105.065  1.00  0.00           O
ATOM    365  N   PRO A  16      82.800  69.635 107.245  1.00  0.00           N
ATOM    366  CD  PRO A  16      84.180  69.195 107.425  1.00  0.00           C
ATOM    369  CA  PRO A  16      82.200  70.095 108.485  1.00  0.00           C
ATOM    371  CB  PRO A  16      82.910  69.155 109.475  1.00  0.00           C
ATOM    374  CG  PRO A  16      84.350  69.065 108.945  1.00  0.00           C
ATOM    377  C   PRO A  16      82.550  71.555 108.675  1.00  0.00           C
ATOM    378  O   PRO A  16      82.420  72.335 107.735  1.00  0.00           O
ATOM    379  N   SER A  17      83.050  71.915 109.875  1.00  0.00           N
ATOM    381  CA  SER A  17      83.550  73.225 110.275  1.00  0.00           C
ATOM    383  CB  SER A  17      83.360  73.435 111.815  1.00  0.00           C
ATOM    386  OG  SER A  17      82.000  73.215 112.215  1.00  0.00           O
ATOM    388  C   SER A  17      85.040  73.325 109.955  1.00  0.00           C
ATOM    389  O   SER A  17      85.850  73.675 110.805  1.00  0.00           O
ATOM    390  N   GLU A  18      85.410  72.965 108.705  1.00  0.00           N
ATOM    392  CA  GLU A  18      86.730  72.685 108.115  1.00  0.00           C
ATOM    394  CB  GLU A  18      86.650  72.715 106.565  1.00  0.00           C
ATOM    397  CG  GLU A  18      87.900  72.195 105.805  1.00  0.00           C
ATOM    400  CD  GLU A  18      88.200  70.755 106.155  1.00  0.00           C
ATOM    401  OE1 GLU A  18      89.310  70.435 106.645  1.00  0.00           O
ATOM    402  OE2 GLU A  18      87.300  69.915 105.915  1.00  0.00           O
ATOM    403  C   GLU A  18      87.960  73.455 108.625  1.00  0.00           C
ATOM    404  O   GLU A  18      88.550  73.065 109.625  1.00  0.00           O
ATOM    405  N   VAL A  19      88.390  74.565 107.975  1.00  0.00           N
ATOM    407  CA  VAL A  19      89.660  75.245 108.285  1.00  0.00           C
ATOM    409  CB  VAL A  19      90.720  74.905 107.225  1.00  0.00           C
ATOM    411  CG1 VAL A  19      91.920  75.875 107.215  1.00  0.00           C
ATOM    415  CG2 VAL A  19      91.240  73.475 107.455  1.00  0.00           C
ATOM    419  C   VAL A  19      89.500  76.755 108.305  1.00  0.00           C
ATOM    420  O   VAL A  19      88.860  77.305 107.435  1.00  0.00           O
ATOM    421  N   THR A  20      90.110  77.525 109.235  1.00  0.00           N
ATOM    423  CA  THR A  20      90.240  78.985 109.075  1.00  0.00           C
ATOM    425  CB  THR A  20      90.280  79.695 110.435  1.00  0.00           C
ATOM    427  OG1 THR A  20      89.220  79.305 111.275  1.00  0.00           O
ATOM    429  CG2 THR A  20      90.190  81.225 110.325  1.00  0.00           C
ATOM    433  C   THR A  20      91.570  79.315 108.365  1.00  0.00           C
ATOM    434  O   THR A  20      92.630  78.935 108.865  1.00  0.00           O
ATOM    435  N   LYS A  21      91.660  79.965 107.185  1.00  0.00           N
ATOM    437  CA  LYS A  21      90.750  80.855 106.465  1.00  0.00           C
ATOM    439  CB  LYS A  21      91.570  82.035 105.865  1.00  0.00           C
ATOM    442  CG  LYS A  21      92.500  81.635 104.695  1.00  0.00           C
ATOM    445  CD  LYS A  21      93.320  82.775 104.055  1.00  0.00           C
ATOM    448  CE  LYS A  21      94.470  83.275 104.935  1.00  0.00           C
ATOM    451  NZ  LYS A  21      95.250  84.315 104.225  1.00  0.00           N
ATOM    455  C   LYS A  21      90.050  80.085 105.335  1.00  0.00           C
ATOM    456  O   LYS A  21      90.560  79.055 104.895  1.00  0.00           O
ATOM    457  N   ALA A  22      88.880  80.495 104.815  1.00  0.00           N
ATOM    459  CA  ALA A  22      88.240  81.815 104.775  1.00  0.00           C
ATOM    461  CB  ALA A  22      88.780  82.685 103.615  1.00  0.00           C
ATOM    465  C   ALA A  22      86.760  81.555 104.535  1.00  0.00           C
ATOM    466  O   ALA A  22      86.400  80.495 104.035  1.00  0.00           O
ATOM    467  N   ALA A  23      85.790  82.405 104.935  1.00  0.00           N
ATOM    469  CA  ALA A  23      85.840  83.835 105.005  1.00  0.00           C
ATOM    471  CB  ALA A  23      84.540  84.395 104.405  1.00  0.00           C
ATOM    475  C   ALA A  23      86.060  84.335 106.425  1.00  0.00           C
ATOM    476  O   ALA A  23      87.000  83.945 107.105  1.00  0.00           O
ATOM    477  N   SER A  24      85.220  85.275 106.875  1.00  0.00           N
ATOM    479  CA  SER A  24      85.640  86.265 107.855  1.00  0.00           C
ATOM    481  CB  SER A  24      84.800  87.545 107.755  1.00  0.00           C
ATOM    484  OG  SER A  24      84.820  87.965 106.385  1.00  0.00           O
ATOM    486  C   SER A  24      85.610  85.715 109.255  1.00  0.00           C
ATOM    487  O   SER A  24      84.570  85.645 109.905  1.00  0.00           O
ATOM    488  N   SER A  25      86.790  85.235 109.715  1.00  0.00           N
ATOM    490  CA  SER A  25      87.060  84.695 111.035  1.00  0.00           C
ATOM    492  CB  SER A  25      88.570  84.625 111.315  1.00  0.00           C
ATOM    495  OG  SER A  25      89.120  85.935 111.265  1.00  0.00           O
ATOM    497  C   SER A  25      86.490  83.325 111.225  1.00  0.00           C
ATOM    498  O   SER A  25      86.550  82.725 112.295  1.00  0.00           O
ATOM    499  N   GLU A  26      85.860  82.785 110.175  1.00  0.00           N
ATOM    501  CA  GLU A  26      84.810  81.815 110.375  1.00  0.00           C
ATOM    503  CB  GLU A  26      83.720  82.075 109.315  1.00  0.00           C
ATOM    506  CG  GLU A  26      82.380  81.345 109.595  1.00  0.00           C
ATOM    509  CD  GLU A  26      81.220  81.915 108.785  1.00  0.00           C
ATOM    510  OE1 GLU A  26      80.060  81.565 109.145  1.00  0.00           O
ATOM    511  OE2 GLU A  26      81.440  82.705 107.825  1.00  0.00           O
ATOM    512  C   GLU A  26      85.390  80.435 110.275  1.00  0.00           C
ATOM    513  O   GLU A  26      86.410  80.225 109.625  1.00  0.00           O
ATOM    514  N   ASN A  27      84.780  79.425 110.925  1.00  0.00           N
ATOM    516  CA  ASN A  27      85.010  78.055 110.535  1.00  0.00           C
ATOM    518  CB  ASN A  27      84.910  77.055 111.725  1.00  0.00           C
ATOM    521  CG  ASN A  27      86.070  77.065 112.725  1.00  0.00           C
ATOM    522  OD1 ASN A  27      86.030  76.345 113.725  1.00  0.00           O
ATOM    523  ND2 ASN A  27      87.110  77.875 112.515  1.00  0.00           N
ATOM    526  C   ASN A  27      84.030  77.625 109.445  1.00  0.00           C
ATOM    527  O   ASN A  27      82.990  77.015 109.705  1.00  0.00           O
ATOM    528  N   ALA A  28      84.350  77.895 108.165  1.00  0.00           N
ATOM    530  CA  ALA A  28      83.620  77.345 107.045  1.00  0.00           C
ATOM    532  CB  ALA A  28      83.650  78.275 105.825  1.00  0.00           C
ATOM    536  C   ALA A  28      84.080  75.925 106.775  1.00  0.00           C
ATOM    537  O   ALA A  28      85.150  75.515 107.205  1.00  0.00           O
ATOM    538  N   SER A  29      83.210  75.055 106.215  1.00  0.00           N
ATOM    540  CA  SER A  29      82.500  75.215 104.945  1.00  0.00           C
ATOM    542  CB  SER A  29      82.660  73.915 104.125  1.00  0.00           C
ATOM    545  OG  SER A  29      82.470  74.115 102.725  1.00  0.00           O
ATOM    547  C   SER A  29      81.020  75.515 105.195  1.00  0.00           C
ATOM    548  O   SER A  29      80.120  75.175 104.445  1.00  0.00           O
ATOM    549  N   SER A  30      80.750  76.145 106.355  1.00  0.00           N
ATOM    551  CA  SER A  30      79.520  76.875 106.675  1.00  0.00           C
ATOM    553  CB  SER A  30      79.790  77.985 107.725  1.00  0.00           C
ATOM    556  OG  SER A  30      80.780  78.905 107.275  1.00  0.00           O
ATOM    558  C   SER A  30      78.500  75.985 107.325  1.00  0.00           C
ATOM    559  O   SER A  30      77.340  76.345 107.505  1.00  0.00           O
ATOM    560  N   ALA A  31      78.990  74.835 107.775  1.00  0.00           N
ATOM    562  CA  ALA A  31      78.240  73.665 108.105  1.00  0.00           C
ATOM    564  CB  ALA A  31      78.210  72.745 106.865  1.00  0.00           C
ATOM    568  C   ALA A  31      79.030  73.035 109.245  1.00  0.00           C
ATOM    569  O   ALA A  31      80.150  73.435 109.525  1.00  0.00           O
ATOM    570  N   LYS A  32      78.530  72.035 109.975  1.00  0.00           N
ATOM    572  CA  LYS A  32      77.150  71.645 110.115  1.00  0.00           C
ATOM    574  CB  LYS A  32      76.810  70.285 109.435  1.00  0.00           C
ATOM    577  CG  LYS A  32      77.960  69.255 109.495  1.00  0.00           C
ATOM    580  CD  LYS A  32      77.520  67.785 109.375  1.00  0.00           C
ATOM    583  CE  LYS A  32      76.730  67.405 108.115  1.00  0.00           C
ATOM    586  NZ  LYS A  32      76.720  65.925 107.935  1.00  0.00           N
ATOM    590  C   LYS A  32      76.850  71.595 111.595  1.00  0.00           C
ATOM    591  O   LYS A  32      77.740  71.365 112.415  1.00  0.00           O
ATOM    592  N   LEU A  33      75.600  71.805 112.015  1.00  0.00           N
ATOM    594  CA  LEU A  33      74.410  72.045 111.205  1.00  0.00           C
ATOM    596  CB  LEU A  33      73.220  71.215 111.735  1.00  0.00           C
ATOM    599  CG  LEU A  33      73.340  69.685 111.545  1.00  0.00           C
ATOM    601  CD1 LEU A  33      71.970  69.055 111.785  1.00  0.00           C
ATOM    605  CD2 LEU A  33      74.350  68.985 112.465  1.00  0.00           C
ATOM    609  C   LEU A  33      74.070  73.525 111.215  1.00  0.00           C
ATOM    610  O   LEU A  33      74.530  74.275 112.065  1.00  0.00           O
ATOM    611  N   SER A  34      73.300  74.005 110.235  1.00  0.00           N
ATOM    613  CA  SER A  34      73.130  75.435 110.065  1.00  0.00           C
ATOM    615  CB  SER A  34      74.270  76.005 109.175  1.00  0.00           C
ATOM    618  OG  SER A  34      74.300  77.435 109.175  1.00  0.00           O
ATOM    620  C   SER A  34      71.790  75.635 109.395  1.00  0.00           C
ATOM    621  O   SER A  34      71.310  74.695 108.755  1.00  0.00           O
ATOM    622  N   VAL A  35      71.200  76.845 109.555  1.00  0.00           N
ATOM    624  CA  VAL A  35      70.010  77.375 108.885  1.00  0.00           C
ATOM    626  CB  VAL A  35      70.150  77.405 107.355  1.00  0.00           C
ATOM    628  CG1 VAL A  35      68.960  78.055 106.615  1.00  0.00           C
ATOM    632  CG2 VAL A  35      71.420  78.175 106.975  1.00  0.00           C
ATOM    636  C   VAL A  35      68.720  76.675 109.315  1.00  0.00           C
ATOM    637  O   VAL A  35      68.730  75.445 109.435  1.00  0.00           O
ATOM    638  N   PRO A  36      67.560  77.315 109.575  1.00  0.00           N
ATOM    639  CD  PRO A  36      67.270  78.725 109.365  1.00  0.00           C
ATOM    642  CA  PRO A  36      66.330  76.595 109.835  1.00  0.00           C
ATOM    644  CB  PRO A  36      65.260  77.675 110.025  1.00  0.00           C
ATOM    647  CG  PRO A  36      66.060  78.945 110.265  1.00  0.00           C
ATOM    650  C   PRO A  36      65.980  75.655 108.715  1.00  0.00           C
ATOM    651  O   PRO A  36      66.170  76.005 107.555  1.00  0.00           O
ATOM    652  N   GLU A  37      65.530  74.455 109.045  1.00  0.00           N
ATOM    654  CA  GLU A  37      65.260  73.455 108.065  1.00  0.00           C
ATOM    656  CB  GLU A  37      66.350  72.365 108.075  1.00  0.00           C
ATOM    659  CG  GLU A  37      65.850  70.905 107.975  1.00  0.00           C
ATOM    662  CD  GLU A  37      65.470  70.315 109.335  1.00  0.00           C
ATOM    663  OE1 GLU A  37      64.650  69.365 109.355  1.00  0.00           O
ATOM    664  OE2 GLU A  37      66.000  70.805 110.365  1.00  0.00           O
ATOM    665  C   GLU A  37      63.850  73.005 108.315  1.00  0.00           C
ATOM    666  O   GLU A  37      63.380  72.995 109.455  1.00  0.00           O
ATOM    667  N   ARG A  38      63.140  72.785 107.195  1.00  0.00           N
ATOM    669  CA  ARG A  38      61.700  72.915 107.145  1.00  0.00           C
ATOM    671  CB  ARG A  38      61.180  72.895 105.685  1.00  0.00           C
ATOM    674  CG  ARG A  38      61.710  71.775 104.755  1.00  0.00           C
ATOM    677  CD  ARG A  38      61.210  72.035 103.325  1.00  0.00           C
ATOM    680  NE  ARG A  38      61.860  71.145 102.315  1.00  0.00           N
ATOM    682  CZ  ARG A  38      61.570  71.245 101.025  1.00  0.00           C
ATOM    683  NH1 ARG A  38      62.270  70.625 100.105  1.00  0.00           N
ATOM    686  NH2 ARG A  38      60.580  71.965 100.555  1.00  0.00           N
ATOM    689  C   ARG A  38      60.890  72.085 108.115  1.00  0.00           C
ATOM    690  O   ARG A  38      60.650  70.885 107.945  1.00  0.00           O
ATOM    691  N   GLN A  39      60.380  72.775 109.155  1.00  0.00           N
ATOM    693  CA  GLN A  39      59.340  72.295 110.025  1.00  0.00           C
ATOM    695  CB  GLN A  39      59.950  71.655 111.295  1.00  0.00           C
ATOM    698  CG  GLN A  39      59.980  72.465 112.625  1.00  0.00           C
ATOM    701  CD  GLN A  39      60.580  73.865 112.595  1.00  0.00           C
ATOM    702  OE1 GLN A  39      60.080  74.715 113.345  1.00  0.00           O
ATOM    703  NE2 GLN A  39      61.660  74.125 111.845  1.00  0.00           N
ATOM    706  C   GLN A  39      58.470  73.515 110.265  1.00  0.00           C
ATOM    707  O   GLN A  39      58.890  74.655 110.015  1.00  0.00           O
ATOM    708  N   LYS A  40      57.210  73.385 110.715  1.00  0.00           N
ATOM    710  CA  LYS A  40      56.540  72.155 111.095  1.00  0.00           C
ATOM    712  CB  LYS A  40      56.040  72.175 112.565  1.00  0.00           C
ATOM    715  CG  LYS A  40      55.590  73.555 113.055  1.00  0.00           C
ATOM    718  CD  LYS A  40      54.770  73.485 114.355  1.00  0.00           C
ATOM    721  CE  LYS A  40      54.390  74.875 114.855  1.00  0.00           C
ATOM    724  NZ  LYS A  40      53.410  74.805 115.965  1.00  0.00           N
ATOM    728  C   LYS A  40      55.380  71.865 110.165  1.00  0.00           C
ATOM    729  O   LYS A  40      54.950  72.725 109.395  1.00  0.00           O
ATOM    730  N   LEU A  41      54.830  70.645 110.205  1.00  0.00           N
ATOM    732  CA  LEU A  41      53.480  70.445 109.755  1.00  0.00           C
ATOM    734  CB  LEU A  41      52.580  69.965 110.915  1.00  0.00           C
ATOM    737  CG  LEU A  41      53.130  68.825 111.805  1.00  0.00           C
ATOM    739  CD1 LEU A  41      52.070  68.405 112.825  1.00  0.00           C
ATOM    743  CD2 LEU A  41      53.560  67.575 111.025  1.00  0.00           C
ATOM    747  C   LEU A  41      53.390  69.535 108.555  1.00  0.00           C
ATOM    748  O   LEU A  41      54.350  68.975 108.045  1.00  0.00           O
ATOM    749  N   ALA A  42      52.140  69.335 108.105  1.00  0.00           N
ATOM    751  CA  ALA A  42      51.800  68.285 107.185  1.00  0.00           C
ATOM    753  CB  ALA A  42      50.650  67.495 107.785  1.00  0.00           C
ATOM    757  C   ALA A  42      51.440  68.865 105.825  1.00  0.00           C
ATOM    758  O   ALA A  42      50.820  68.225 104.995  1.00  0.00           O
ATOM    759  N   GLN A  43      51.920  70.095 105.565  1.00  0.00           N
ATOM    761  CA  GLN A  43      52.260  70.455 104.205  1.00  0.00           C
ATOM    763  CB  GLN A  43      52.410  71.995 104.105  1.00  0.00           C
ATOM    766  CG  GLN A  43      52.440  72.515 102.645  1.00  0.00           C
ATOM    769  CD  GLN A  43      52.380  74.035 102.635  1.00  0.00           C
ATOM    770  OE1 GLN A  43      51.500  74.635 102.025  1.00  0.00           O
ATOM    771  NE2 GLN A  43      53.310  74.685 103.365  1.00  0.00           N
ATOM    774  C   GLN A  43      53.590  69.765 103.895  1.00  0.00           C
ATOM    775  O   GLN A  43      54.580  69.965 104.595  1.00  0.00           O
ATOM    776  N   GLN A  44      53.640  68.865 102.905  1.00  0.00           N
ATOM    778  CA  GLN A  44      52.950  69.095 101.655  1.00  0.00           C
ATOM    780  CB  GLN A  44      53.970  69.185 100.505  1.00  0.00           C
ATOM    783  CG  GLN A  44      54.420  67.895  99.775  1.00  0.00           C
ATOM    786  CD  GLN A  44      55.130  66.885 100.685  1.00  0.00           C
ATOM    787  OE1 GLN A  44      54.720  65.735 100.835  1.00  0.00           O
ATOM    788  NE2 GLN A  44      56.210  67.345 101.335  1.00  0.00           N
ATOM    791  C   GLN A  44      51.790  68.105 101.475  1.00  0.00           C
ATOM    792  O   GLN A  44      51.820  66.945 101.865  1.00  0.00           O
ATOM    793  N   SER A  45      50.700  68.635 100.905  1.00  0.00           N
ATOM    795  CA  SER A  45      49.420  67.975 100.715  1.00  0.00           C
ATOM    797  CB  SER A  45      49.430  67.165  99.395  1.00  0.00           C
ATOM    800  OG  SER A  45      48.290  66.315  99.265  1.00  0.00           O
ATOM    802  C   SER A  45      48.340  69.045 100.615  1.00  0.00           C
ATOM    803  O   SER A  45      47.250  68.925 101.185  1.00  0.00           O
ATOM    804  N   ALA A  46      48.630  70.135  99.865  1.00  0.00           N
ATOM    806  CA  ALA A  46      47.690  71.165  99.445  1.00  0.00           C
ATOM    808  CB  ALA A  46      47.920  72.515 100.145  1.00  0.00           C
ATOM    812  C   ALA A  46      47.950  71.345  97.965  1.00  0.00           C
ATOM    813  O   ALA A  46      49.100  71.315  97.565  1.00  0.00           O
ATOM    814  N   GLY A  47      46.970  71.515  97.065  1.00  0.00           N
ATOM    816  CA  GLY A  47      45.560  71.815  97.265  1.00  0.00           C
ATOM    819  C   GLY A  47      44.660  70.665  97.615  1.00  0.00           C
ATOM    820  O   GLY A  47      43.470  70.745  97.335  1.00  0.00           O
ATOM    821  N   LYS A  48      45.190  69.595  98.235  1.00  0.00           N
ATOM    823  CA  LYS A  48      44.530  68.495  98.935  1.00  0.00           C
ATOM    825  CB  LYS A  48      43.720  68.845 100.225  1.00  0.00           C
ATOM    828  CG  LYS A  48      42.460  69.735 100.075  1.00  0.00           C
ATOM    831  CD  LYS A  48      42.670  71.225 100.425  1.00  0.00           C
ATOM    834  CE  LYS A  48      41.530  72.125  99.935  1.00  0.00           C
ATOM    837  NZ  LYS A  48      41.770  73.555 100.265  1.00  0.00           N
ATOM    841  C   LYS A  48      43.770  67.475  98.095  1.00  0.00           C
ATOM    842  O   LYS A  48      42.860  67.825  97.355  1.00  0.00           O
ATOM    843  N   VAL A  49      44.110  66.175  98.215  1.00  0.00           N
ATOM    845  CA  VAL A  49      43.230  65.085  97.775  1.00  0.00           C
ATOM    847  CB  VAL A  49      43.550  64.625  96.355  1.00  0.00           C
ATOM    849  CG1 VAL A  49      42.610  63.505  95.915  1.00  0.00           C
ATOM    853  CG2 VAL A  49      43.410  65.765  95.335  1.00  0.00           C
ATOM    857  C   VAL A  49      43.400  63.895  98.725  1.00  0.00           C
ATOM    858  O   VAL A  49      44.520  63.435  98.935  1.00  0.00           O
ATOM    859  N   LEU A  50      42.310  63.295  99.295  1.00  0.00           N
ATOM    861  CA  LEU A  50      42.380  61.945  99.865  1.00  0.00           C
ATOM    863  CB  LEU A  50      41.350  61.595 100.975  1.00  0.00           C
ATOM    866  CG  LEU A  50      41.950  61.695 102.395  1.00  0.00           C
ATOM    868  CD1 LEU A  50      41.060  61.035 103.455  1.00  0.00           C
ATOM    872  CD2 LEU A  50      42.160  63.145 102.765  1.00  0.00           C
ATOM    876  C   LEU A  50      42.300  60.945  98.735  1.00  0.00           C
ATOM    877  O   LEU A  50      41.240  60.505  98.315  1.00  0.00           O
ATOM    878  N   THR A  51      43.480  60.615  98.175  1.00  0.00           N
ATOM    880  CA  THR A  51      43.640  59.835  96.965  1.00  0.00           C
ATOM    882  CB  THR A  51      45.060  59.865  96.425  1.00  0.00           C
ATOM    884  OG1 THR A  51      45.140  59.445  95.065  1.00  0.00           O
ATOM    886  CG2 THR A  51      45.970  58.965  97.275  1.00  0.00           C
ATOM    890  C   THR A  51      43.120  58.415  97.085  1.00  0.00           C
ATOM    891  O   THR A  51      43.110  57.815  98.165  1.00  0.00           O
ATOM    892  N   LEU A  52      42.660  57.825  95.965  1.00  0.00           N
ATOM    894  CA  LEU A  52      42.500  56.405  95.835  1.00  0.00           C
ATOM    896  CB  LEU A  52      41.830  55.985  94.505  1.00  0.00           C
ATOM    899  CG  LEU A  52      40.290  55.995  94.455  1.00  0.00           C
ATOM    901  CD1 LEU A  52      39.830  55.675  93.035  1.00  0.00           C
ATOM    905  CD2 LEU A  52      39.680  57.325  94.905  1.00  0.00           C
ATOM    909  C   LEU A  52      43.810  55.665  96.005  1.00  0.00           C
ATOM    910  O   LEU A  52      44.890  56.115  95.635  1.00  0.00           O
ATOM    911  N   LEU A  53      43.720  54.455  96.575  1.00  0.00           N
ATOM    913  CA  LEU A  53      44.860  53.645  96.825  1.00  0.00           C
ATOM    915  CB  LEU A  53      45.360  52.935  95.515  1.00  0.00           C
ATOM    918  CG  LEU A  53      44.280  52.635  94.445  1.00  0.00           C
ATOM    920  CD1 LEU A  53      44.900  52.055  93.165  1.00  0.00           C
ATOM    924  CD2 LEU A  53      43.140  51.735  94.935  1.00  0.00           C
ATOM    928  C   LEU A  53      44.570  52.725  98.005  1.00  0.00           C
ATOM    929  O   LEU A  53      44.130  53.155  99.085  1.00  0.00           O
ATOM    930  N   ASP A  54      44.830  51.435  97.825  1.00  0.00           N
ATOM    932  CA  ASP A  54      44.990  50.445  98.845  1.00  0.00           C
ATOM    934  CB  ASP A  54      43.760  50.145  99.735  1.00  0.00           C
ATOM    937  CG  ASP A  54      42.510  49.795  98.945  1.00  0.00           C
ATOM    938  OD1 ASP A  54      42.020  48.655  99.135  1.00  0.00           O
ATOM    939  OD2 ASP A  54      42.020  50.685  98.205  1.00  0.00           O
ATOM    940  C   ASP A  54      45.420  49.205  98.115  1.00  0.00           C
ATOM    941  O   ASP A  54      44.760  48.675  97.225  1.00  0.00           O
ATOM    942  N   LEU A  55      46.630  48.745  98.455  1.00  0.00           N
ATOM    944  CA  LEU A  55      47.210  47.575  97.895  1.00  0.00           C
ATOM    946  CB  LEU A  55      48.430  47.945  97.035  1.00  0.00           C
ATOM    949  CG  LEU A  55      48.160  47.775  95.525  1.00  0.00           C
ATOM    951  CD1 LEU A  55      49.410  48.125  94.745  1.00  0.00           C
ATOM    955  CD2 LEU A  55      47.020  48.615  94.945  1.00  0.00           C
ATOM    959  C   LEU A  55      47.440  46.655  99.075  1.00  0.00           C
ATOM    960  O   LEU A  55      46.760  46.765 100.095  1.00  0.00           O
ATOM    961  N   SER A  56      48.340  45.675  98.985  1.00  0.00           N
ATOM    963  CA  SER A  56      48.620  44.835 100.135  1.00  0.00           C
ATOM    965  CB  SER A  56      47.570  43.705 100.355  1.00  0.00           C
ATOM    968  OG  SER A  56      47.670  43.155 101.665  1.00  0.00           O
ATOM    970  C   SER A  56      49.930  44.205  99.815  1.00  0.00           C
ATOM    971  O   SER A  56      50.290  44.185  98.635  1.00  0.00           O
ATOM    972  N   GLU A  57      50.610  43.675 100.845  1.00  0.00           N
ATOM    974  CA  GLU A  57      51.880  42.975 100.795  1.00  0.00           C
ATOM    976  CB  GLU A  57      52.110  42.125  99.505  1.00  0.00           C
ATOM    979  CG  GLU A  57      52.560  40.665  99.765  1.00  0.00           C
ATOM    982  CD  GLU A  57      51.540  39.795 100.515  1.00  0.00           C
ATOM    983  OE1 GLU A  57      52.010  38.965 101.335  1.00  0.00           O
ATOM    984  OE2 GLU A  57      50.320  39.855 100.215  1.00  0.00           O
ATOM    985  C   GLU A  57      53.020  43.925 101.175  1.00  0.00           C
ATOM    986  O   GLU A  57      52.770  45.005 101.715  1.00  0.00           O
ATOM    987  N   VAL A  58      54.290  43.505 101.015  1.00  0.00           N
ATOM    989  CA  VAL A  58      55.460  43.975 101.745  1.00  0.00           C
ATOM    991  CB  VAL A  58      55.740  45.495 101.685  1.00  0.00           C
ATOM    993  CG1 VAL A  58      56.990  45.915 102.495  1.00  0.00           C
ATOM    997  CG2 VAL A  58      55.930  45.885 100.205  1.00  0.00           C
ATOM   1001  C   VAL A  58      55.530  43.335 103.135  1.00  0.00           C
ATOM   1002  O   VAL A  58      54.540  43.025 103.785  1.00  0.00           O
ATOM   1003  N   GLN A  59      56.760  42.985 103.585  1.00  0.00           N
ATOM   1005  CA  GLN A  59      56.960  41.795 104.405  1.00  0.00           C
ATOM   1007  CB  GLN A  59      58.050  40.915 103.715  1.00  0.00           C
ATOM   1010  CG  GLN A  59      57.830  39.375 103.775  1.00  0.00           C
ATOM   1013  CD  GLN A  59      56.460  38.905 103.255  1.00  0.00           C
ATOM   1014  OE1 GLN A  59      55.920  37.905 103.735  1.00  0.00           O
ATOM   1015  NE2 GLN A  59      55.870  39.585 102.245  1.00  0.00           N
ATOM   1018  C   GLN A  59      57.120  42.175 105.895  1.00  0.00           C
ATOM   1019  O   GLN A  59      56.130  42.405 106.575  1.00  0.00           O
ATOM   1020  N   LEU A  60      58.270  42.305 106.585  1.00  0.00           N
ATOM   1022  CA  LEU A  60      59.670  42.415 106.225  1.00  0.00           C
ATOM   1024  CB  LEU A  60      60.330  43.665 106.885  1.00  0.00           C
ATOM   1027  CG  LEU A  60      60.460  44.925 105.995  1.00  0.00           C
ATOM   1029  CD1 LEU A  60      61.190  46.025 106.775  1.00  0.00           C
ATOM   1033  CD2 LEU A  60      59.110  45.445 105.485  1.00  0.00           C
ATOM   1037  C   LEU A  60      60.380  41.175 106.765  1.00  0.00           C
ATOM   1038  O   LEU A  60      60.550  41.035 107.975  1.00  0.00           O
ATOM   1039  N   ASP A  61      60.820  40.275 105.875  1.00  0.00           N
ATOM   1041  CA  ASP A  61      61.530  39.035 106.165  1.00  0.00           C
ATOM   1043  CB  ASP A  61      62.730  39.295 107.155  1.00  0.00           C
ATOM   1046  CG  ASP A  61      64.030  38.585 106.805  1.00  0.00           C
ATOM   1047  OD1 ASP A  61      65.050  38.855 107.505  1.00  0.00           O
ATOM   1048  OD2 ASP A  61      64.070  37.805 105.825  1.00  0.00           O
ATOM   1049  C   ASP A  61      60.560  37.895 106.545  1.00  0.00           C
ATOM   1050  O   ASP A  61      60.560  36.835 105.915  1.00  0.00           O
ATOM   1051  N   GLY A  62      59.660  38.085 107.545  1.00  0.00           N
ATOM   1053  CA  GLY A  62      58.670  37.085 107.945  1.00  0.00           C
ATOM   1056  C   GLY A  62      57.360  37.585 108.515  1.00  0.00           C
ATOM   1057  O   GLY A  62      56.730  36.865 109.275  1.00  0.00           O
ATOM   1058  N   ALA A  63      56.920  38.835 108.255  1.00  0.00           N
ATOM   1060  CA  ALA A  63      55.660  39.335 108.785  1.00  0.00           C
ATOM   1062  CB  ALA A  63      55.870  40.645 109.585  1.00  0.00           C
ATOM   1066  C   ALA A  63      54.670  39.585 107.655  1.00  0.00           C
ATOM   1067  O   ALA A  63      55.050  39.715 106.495  1.00  0.00           O
ATOM   1068  N   ALA A  64      53.370  39.685 107.985  1.00  0.00           N
ATOM   1070  CA  ALA A  64      52.420  40.265 107.055  1.00  0.00           C
ATOM   1072  CB  ALA A  64      51.080  39.525 107.135  1.00  0.00           C
ATOM   1076  C   ALA A  64      52.280  41.765 107.235  1.00  0.00           C
ATOM   1077  O   ALA A  64      52.000  42.245 108.335  1.00  0.00           O
ATOM   1078  N   THR A  65      52.440  42.565 106.165  1.00  0.00           N
ATOM   1080  CA  THR A  65      52.260  44.015 106.225  1.00  0.00           C
ATOM   1082  CB  THR A  65      53.560  44.855 106.225  1.00  0.00           C
ATOM   1084  OG1 THR A  65      53.690  45.585 107.445  1.00  0.00           O
ATOM   1086  CG2 THR A  65      53.690  45.885 105.085  1.00  0.00           C
ATOM   1090  C   THR A  65      51.260  44.445 105.175  1.00  0.00           C
ATOM   1091  O   THR A  65      51.030  43.805 104.155  1.00  0.00           O
ATOM   1092  N   LEU A  66      50.560  45.535 105.485  1.00  0.00           N
ATOM   1094  CA  LEU A  66      49.600  46.145 104.615  1.00  0.00           C
ATOM   1096  CB  LEU A  66      48.340  46.475 105.445  1.00  0.00           C
ATOM   1099  CG  LEU A  66      47.080  45.705 105.035  1.00  0.00           C
ATOM   1101  CD1 LEU A  66      45.940  46.125 105.965  1.00  0.00           C
ATOM   1105  CD2 LEU A  66      47.260  44.185 105.095  1.00  0.00           C
ATOM   1109  C   LEU A  66      50.230  47.425 104.145  1.00  0.00           C
ATOM   1110  O   LEU A  66      50.620  48.235 104.985  1.00  0.00           O
ATOM   1111  N   VAL A  67      50.350  47.665 102.825  1.00  0.00           N
ATOM   1113  CA  VAL A  67      50.720  48.965 102.315  1.00  0.00           C
ATOM   1115  CB  VAL A  67      51.880  48.915 101.335  1.00  0.00           C
ATOM   1117  CG1 VAL A  67      52.140  50.285 100.675  1.00  0.00           C
ATOM   1121  CG2 VAL A  67      53.140  48.455 102.085  1.00  0.00           C
ATOM   1125  C   VAL A  67      49.460  49.605 101.725  1.00  0.00           C
ATOM   1126  O   VAL A  67      48.840  49.135 100.775  1.00  0.00           O
ATOM   1127  N   LEU A  68      49.020  50.695 102.365  1.00  0.00           N
ATOM   1129  CA  LEU A  68      47.800  51.375 102.025  1.00  0.00           C
ATOM   1131  CB  LEU A  68      46.850  51.455 103.235  1.00  0.00           C
ATOM   1134  CG  LEU A  68      45.760  50.375 103.285  1.00  0.00           C
ATOM   1136  CD1 LEU A  68      44.890  50.605 104.535  1.00  0.00           C
ATOM   1140  CD2 LEU A  68      46.380  48.975 103.325  1.00  0.00           C
ATOM   1144  C   LEU A  68      48.170  52.755 101.555  1.00  0.00           C
ATOM   1145  O   LEU A  68      48.780  53.535 102.275  1.00  0.00           O
ATOM   1146  N   THR A  69      47.830  53.055 100.285  1.00  0.00           N
ATOM   1148  CA  THR A  69      48.240  54.295  99.655  1.00  0.00           C
ATOM   1150  CB  THR A  69      48.490  54.145  98.165  1.00  0.00           C
ATOM   1152  OG1 THR A  69      49.620  53.315  97.975  1.00  0.00           O
ATOM   1154  CG2 THR A  69      48.810  55.475  97.455  1.00  0.00           C
ATOM   1158  C   THR A  69      47.210  55.355  99.885  1.00  0.00           C
ATOM   1159  O   THR A  69      46.160  55.415  99.245  1.00  0.00           O
ATOM   1160  N   PHE A  70      47.530  56.295 100.785  1.00  0.00           N
ATOM   1162  CA  PHE A  70      47.130  57.665 100.575  1.00  0.00           C
ATOM   1164  CB  PHE A  70      46.510  58.295 101.845  1.00  0.00           C
ATOM   1167  CG  PHE A  70      45.140  57.665 102.035  1.00  0.00           C
ATOM   1168  CD1 PHE A  70      45.020  56.465 102.745  1.00  0.00           C
ATOM   1170  CE1 PHE A  70      43.780  55.825 102.865  1.00  0.00           C
ATOM   1172  CZ  PHE A  70      42.650  56.365 102.245  1.00  0.00           C
ATOM   1174  CD2 PHE A  70      43.990  58.225 101.455  1.00  0.00           C
ATOM   1176  CE2 PHE A  70      42.750  57.575 101.555  1.00  0.00           C
ATOM   1178  C   PHE A  70      48.310  58.415  99.955  1.00  0.00           C
ATOM   1179  O   PHE A  70      49.350  57.855  99.605  1.00  0.00           O
ATOM   1180  N   SER A  71      48.160  59.725  99.765  1.00  0.00           N
ATOM   1182  CA  SER A  71      49.250  60.555  99.285  1.00  0.00           C
ATOM   1184  CB  SER A  71      49.160  60.775  97.745  1.00  0.00           C
ATOM   1187  OG  SER A  71      50.400  61.205  97.205  1.00  0.00           O
ATOM   1189  C   SER A  71      49.140  61.855 100.045  1.00  0.00           C
ATOM   1190  O   SER A  71      49.420  62.955  99.575  1.00  0.00           O
ATOM   1191  N   ILE A  72      48.640  61.775 101.285  1.00  0.00           N
ATOM   1193  CA  ILE A  72      48.190  62.925 102.025  1.00  0.00           C
ATOM   1195  CB  ILE A  72      46.730  63.215 101.655  1.00  0.00           C
ATOM   1197  CG2 ILE A  72      45.720  62.685 102.705  1.00  0.00           C
ATOM   1201  CG1 ILE A  72      46.550  64.695 101.235  1.00  0.00           C
ATOM   1204  CD  ILE A  72      45.290  65.405 101.745  1.00  0.00           C
ATOM   1208  C   ILE A  72      48.400  62.545 103.485  1.00  0.00           C
ATOM   1209  O   ILE A  72      48.400  61.355 103.775  1.00  0.00           O
ATOM   1210  N   PRO A  73      48.650  63.455 104.415  1.00  0.00           N
ATOM   1211  CD  PRO A  73      48.530  64.895 104.185  1.00  0.00           C
ATOM   1214  CA  PRO A  73      48.790  63.135 105.835  1.00  0.00           C
ATOM   1216  CB  PRO A  73      49.300  64.465 106.395  1.00  0.00           C
ATOM   1219  CG  PRO A  73      48.570  65.525 105.565  1.00  0.00           C
ATOM   1222  C   PRO A  73      47.510  62.705 106.545  1.00  0.00           C
ATOM   1223  O   PRO A  73      46.450  63.185 106.175  1.00  0.00           O
ATOM   1224  N   LEU A  74      47.620  61.895 107.635  1.00  0.00           N
ATOM   1226  CA  LEU A  74      46.500  61.525 108.495  1.00  0.00           C
ATOM   1228  CB  LEU A  74      45.260  60.885 107.765  1.00  0.00           C
ATOM   1231  CG  LEU A  74      45.540  59.645 106.885  1.00  0.00           C
ATOM   1233  CD1 LEU A  74      44.800  59.725 105.545  1.00  0.00           C
ATOM   1237  CD2 LEU A  74      45.150  58.355 107.615  1.00  0.00           C
ATOM   1241  C   LEU A  74      46.990  60.545 109.555  1.00  0.00           C
ATOM   1242  O   LEU A  74      47.850  59.705 109.315  1.00  0.00           O
ATOM   1243  N   ASP A  75      46.460  60.615 110.785  1.00  0.00           N
ATOM   1245  CA  ASP A  75      46.450  61.775 111.645  1.00  0.00           C
ATOM   1247  CB  ASP A  75      45.010  62.325 111.895  1.00  0.00           C
ATOM   1250  CG  ASP A  75      44.040  61.355 112.535  1.00  0.00           C
ATOM   1251  OD1 ASP A  75      43.020  61.835 113.085  1.00  0.00           O
ATOM   1252  OD2 ASP A  75      44.200  60.125 112.335  1.00  0.00           O
ATOM   1253  C   ASP A  75      47.170  61.425 112.975  1.00  0.00           C
ATOM   1254  O   ASP A  75      46.850  60.425 113.605  1.00  0.00           O
ATOM   1255  N   PRO A  76      48.170  62.155 113.475  1.00  0.00           N
ATOM   1256  CD  PRO A  76      48.990  63.075 112.675  1.00  0.00           C
ATOM   1259  CA  PRO A  76      48.840  61.755 114.705  1.00  0.00           C
ATOM   1261  CB  PRO A  76      50.120  62.615 114.755  1.00  0.00           C
ATOM   1264  CG  PRO A  76      50.380  63.015 113.305  1.00  0.00           C
ATOM   1267  C   PRO A  76      47.970  61.975 115.935  1.00  0.00           C
ATOM   1268  O   PRO A  76      48.170  61.275 116.925  1.00  0.00           O
ATOM   1269  N   ASP A  77      47.060  62.975 115.865  1.00  0.00           N
ATOM   1271  CA  ASP A  77      46.090  63.445 116.845  1.00  0.00           C
ATOM   1273  CB  ASP A  77      46.610  64.635 117.695  1.00  0.00           C
ATOM   1276  CG  ASP A  77      47.640  64.315 118.755  1.00  0.00           C
ATOM   1277  OD1 ASP A  77      47.980  65.265 119.505  1.00  0.00           O
ATOM   1278  OD2 ASP A  77      48.240  63.205 118.815  1.00  0.00           O
ATOM   1279  C   ASP A  77      45.330  62.435 117.675  1.00  0.00           C
ATOM   1280  O   ASP A  77      44.890  62.705 118.795  1.00  0.00           O
ATOM   1281  N   GLN A  78      45.090  61.255 117.095  1.00  0.00           N
ATOM   1283  CA  GLN A  78      44.370  60.175 117.705  1.00  0.00           C
ATOM   1285  CB  GLN A  78      45.050  59.665 119.025  1.00  0.00           C
ATOM   1288  CG  GLN A  78      44.360  58.475 119.725  1.00  0.00           C
ATOM   1291  CD  GLN A  78      45.020  57.995 121.025  1.00  0.00           C
ATOM   1292  OE1 GLN A  78      44.420  57.205 121.755  1.00  0.00           O
ATOM   1293  NE2 GLN A  78      46.270  58.425 121.325  1.00  0.00           N
ATOM   1296  C   GLN A  78      42.830  60.375 117.745  1.00  0.00           C
ATOM   1297  O   GLN A  78      42.290  61.425 118.075  1.00  0.00           O
ATOM   1298  N   ASP A  79      42.050  59.355 117.375  1.00  0.00           N
ATOM   1300  CA  ASP A  79      42.450  58.055 116.925  1.00  0.00           C
ATOM   1302  CB  ASP A  79      41.660  56.985 117.705  1.00  0.00           C
ATOM   1305  CG  ASP A  79      40.140  57.045 117.655  1.00  0.00           C
ATOM   1306  OD1 ASP A  79      39.550  56.015 118.085  1.00  0.00           O
ATOM   1307  OD2 ASP A  79      39.530  58.095 117.295  1.00  0.00           O
ATOM   1308  C   ASP A  79      42.330  57.875 115.425  1.00  0.00           C
ATOM   1309  O   ASP A  79      41.490  58.465 114.755  1.00  0.00           O
ATOM   1310  N   PHE A  80      43.130  56.955 114.845  1.00  0.00           N
ATOM   1312  CA  PHE A  80      42.710  56.265 113.645  1.00  0.00           C
ATOM   1314  CB  PHE A  80      43.820  55.325 113.085  1.00  0.00           C
ATOM   1317  CG  PHE A  80      45.050  56.075 112.635  1.00  0.00           C
ATOM   1318  CD1 PHE A  80      45.390  56.135 111.275  1.00  0.00           C
ATOM   1320  CE1 PHE A  80      46.550  56.795 110.845  1.00  0.00           C
ATOM   1322  CZ  PHE A  80      47.390  57.395 111.785  1.00  0.00           C
ATOM   1324  CD2 PHE A  80      45.920  56.665 113.565  1.00  0.00           C
ATOM   1326  CE2 PHE A  80      47.080  57.325 113.145  1.00  0.00           C
ATOM   1328  C   PHE A  80      41.440  55.435 113.895  1.00  0.00           C
ATOM   1329  O   PHE A  80      40.550  55.345 113.065  1.00  0.00           O
ATOM   1330  N   SER A  81      41.400  54.795 115.085  1.00  0.00           N
ATOM   1332  CA  SER A  81      40.370  53.955 115.715  1.00  0.00           C
ATOM   1334  CB  SER A  81      40.840  52.495 115.915  1.00  0.00           C
ATOM   1337  OG  SER A  81      42.110  52.505 116.575  1.00  0.00           O
ATOM   1339  C   SER A  81      38.950  53.955 115.195  1.00  0.00           C
ATOM   1340  O   SER A  81      38.520  52.995 114.575  1.00  0.00           O
ATOM   1341  N   ARG A  82      38.160  54.995 115.485  1.00  0.00           N
ATOM   1343  CA  ARG A  82      36.920  55.245 114.785  1.00  0.00           C
ATOM   1345  CB  ARG A  82      36.070  56.285 115.545  1.00  0.00           C
ATOM   1348  CG  ARG A  82      35.440  55.645 116.775  1.00  0.00           C
ATOM   1351  CD  ARG A  82      34.210  56.385 117.305  1.00  0.00           C
ATOM   1354  NE  ARG A  82      34.720  57.575 118.025  1.00  0.00           N
ATOM   1356  CZ  ARG A  82      33.950  58.555 118.495  1.00  0.00           C
ATOM   1357  NH1 ARG A  82      34.570  59.525 119.115  1.00  0.00           N
ATOM   1360  NH2 ARG A  82      32.650  58.555 118.285  1.00  0.00           N
ATOM   1363  C   ARG A  82      37.060  55.655 113.325  1.00  0.00           C
ATOM   1364  O   ARG A  82      37.990  56.375 112.995  1.00  0.00           O
ATOM   1365  N   VAL A  83      36.150  55.245 112.415  1.00  0.00           N
ATOM   1367  CA  VAL A  83      36.110  55.765 111.055  1.00  0.00           C
ATOM   1369  CB  VAL A  83      36.060  57.305 110.955  1.00  0.00           C
ATOM   1371  CG1 VAL A  83      36.470  57.815 109.575  1.00  0.00           C
ATOM   1375  CG2 VAL A  83      34.650  57.775 111.355  1.00  0.00           C
ATOM   1379  C   VAL A  83      37.080  55.115 110.065  1.00  0.00           C
ATOM   1380  O   VAL A  83      36.680  54.825 108.935  1.00  0.00           O
ATOM   1381  N   ILE A  84      38.320  54.795 110.465  1.00  0.00           N
ATOM   1383  CA  ILE A  84      39.130  53.785 109.765  1.00  0.00           C
ATOM   1385  CB  ILE A  84      40.590  54.185 109.485  1.00  0.00           C
ATOM   1387  CG2 ILE A  84      41.410  53.005 108.895  1.00  0.00           C
ATOM   1391  CG1 ILE A  84      40.650  55.405 108.525  1.00  0.00           C
ATOM   1394  CD  ILE A  84      42.070  55.925 108.275  1.00  0.00           C
ATOM   1398  C   ILE A  84      39.090  52.525 110.615  1.00  0.00           C
ATOM   1399  O   ILE A  84      39.400  52.555 111.795  1.00  0.00           O
ATOM   1400  N   HIS A  85      38.720  51.365 110.055  1.00  0.00           N
ATOM   1402  CA  HIS A  85      38.710  50.115 110.815  1.00  0.00           C
ATOM   1404  CB  HIS A  85      37.280  49.665 111.235  1.00  0.00           C
ATOM   1407  ND1 HIS A  85      35.550  49.995 112.995  1.00  0.00           N
ATOM   1408  CG  HIS A  85      36.880  50.025 112.635  1.00  0.00           C
ATOM   1409  CE1 HIS A  85      35.510  50.425 114.235  1.00  0.00           C
ATOM   1411  NE2 HIS A  85      36.740  50.705 114.705  1.00  0.00           N
ATOM   1413  CD2 HIS A  85      37.630  50.435 113.685  1.00  0.00           C
ATOM   1415  C   HIS A  85      39.350  49.015 110.005  1.00  0.00           C
ATOM   1416  O   HIS A  85      39.410  49.075 108.775  1.00  0.00           O
ATOM   1417  N   VAL A  86      39.820  47.945 110.675  1.00  0.00           N
ATOM   1419  CA  VAL A  86      40.290  46.735 110.025  1.00  0.00           C
ATOM   1421  CB  VAL A  86      41.700  46.315 110.465  1.00  0.00           C
ATOM   1423  CG1 VAL A  86      42.180  45.155 109.575  1.00  0.00           C
ATOM   1427  CG2 VAL A  86      42.620  47.545 110.345  1.00  0.00           C
ATOM   1431  C   VAL A  86      39.340  45.625 110.395  1.00  0.00           C
ATOM   1432  O   VAL A  86      39.010  45.425 111.555  1.00  0.00           O
ATOM   1433  N   VAL A  87      38.810  44.895 109.395  1.00  0.00           N
ATOM   1435  CA  VAL A  87      37.880  43.825 109.655  1.00  0.00           C
ATOM   1437  CB  VAL A  87      36.470  44.165 109.185  1.00  0.00           C
ATOM   1439  CG1 VAL A  87      35.540  42.945 109.265  1.00  0.00           C
ATOM   1443  CG2 VAL A  87      35.930  45.325 110.055  1.00  0.00           C
ATOM   1447  C   VAL A  87      38.390  42.575 108.975  1.00  0.00           C
ATOM   1448  O   VAL A  87      38.360  42.485 107.755  1.00  0.00           O
ATOM   1449  N   ASP A  88      38.800  41.565 109.765  1.00  0.00           N
ATOM   1451  CA  ASP A  88      38.780  40.175 109.355  1.00  0.00           C
ATOM   1453  CB  ASP A  88      39.760  39.335 110.215  1.00  0.00           C
ATOM   1456  CG  ASP A  88      41.090  39.085 109.535  1.00  0.00           C
ATOM   1457  OD1 ASP A  88      42.050  38.885 110.305  1.00  0.00           O
ATOM   1458  OD2 ASP A  88      41.130  38.915 108.285  1.00  0.00           O
ATOM   1459  C   ASP A  88      37.410  39.615 109.675  1.00  0.00           C
ATOM   1460  O   ASP A  88      37.040  39.555 110.855  1.00  0.00           O
ATOM   1461  N   LYS A  89      36.650  39.105 108.695  1.00  0.00           N
ATOM   1463  CA  LYS A  89      35.320  38.595 108.955  1.00  0.00           C
ATOM   1465  CB  LYS A  89      34.470  38.635 107.665  1.00  0.00           C
ATOM   1468  CG  LYS A  89      34.210  40.065 107.215  1.00  0.00           C
ATOM   1471  CD  LYS A  89      33.180  40.165 106.075  1.00  0.00           C
ATOM   1474  CE  LYS A  89      33.500  39.345 104.815  1.00  0.00           C
ATOM   1477  NZ  LYS A  89      32.440  39.485 103.795  1.00  0.00           N
ATOM   1481  C   LYS A  89      35.270  37.225 109.585  1.00  0.00           C
ATOM   1482  O   LYS A  89      34.270  36.515 109.465  1.00  0.00           O
ATOM   1483  N   LYS A  90      36.340  36.855 110.305  1.00  0.00           N
ATOM   1485  CA  LYS A  90      36.570  35.575 110.945  1.00  0.00           C
ATOM   1487  CB  LYS A  90      37.220  34.595 109.945  1.00  0.00           C
ATOM   1490  CG  LYS A  90      38.560  35.095 109.365  1.00  0.00           C
ATOM   1493  CD  LYS A  90      39.220  34.015 108.515  1.00  0.00           C
ATOM   1496  CE  LYS A  90      40.290  34.555 107.555  1.00  0.00           C
ATOM   1499  NZ  LYS A  90      40.590  33.525 106.545  1.00  0.00           N
ATOM   1503  C   LYS A  90      37.540  35.745 112.115  1.00  0.00           C
ATOM   1504  O   LYS A  90      38.200  34.795 112.555  1.00  0.00           O
ATOM   1505  N   SER A  91      37.680  36.975 112.625  1.00  0.00           N
ATOM   1507  CA  SER A  91      38.550  37.235 113.775  1.00  0.00           C
ATOM   1509  CB  SER A  91      40.030  37.285 113.325  1.00  0.00           C
ATOM   1512  OG  SER A  91      40.990  37.615 114.335  1.00  0.00           O
ATOM   1514  C   SER A  91      38.200  38.545 114.435  1.00  0.00           C
ATOM   1515  O   SER A  91      38.310  38.725 115.655  1.00  0.00           O
ATOM   1516  N   GLY A  92      37.690  39.485 113.615  1.00  0.00           N
ATOM   1518  CA  GLY A  92      37.210  40.785 114.015  1.00  0.00           C
ATOM   1521  C   GLY A  92      38.280  41.705 114.505  1.00  0.00           C
ATOM   1522  O   GLY A  92      38.000  42.485 115.405  1.00  0.00           O
ATOM   1523  N   LYS A  93      39.510  41.605 113.945  1.00  0.00           N
ATOM   1525  CA  LYS A  93      40.710  42.335 114.355  1.00  0.00           C
ATOM   1527  CB  LYS A  93      41.780  42.395 113.225  1.00  0.00           C
ATOM   1530  CG  LYS A  93      42.530  41.075 112.955  1.00  0.00           C
ATOM   1533  CD  LYS A  93      43.970  41.025 113.535  1.00  0.00           C
ATOM   1536  CE  LYS A  93      44.740  39.745 113.175  1.00  0.00           C
ATOM   1539  NZ  LYS A  93      46.150  39.785 113.645  1.00  0.00           N
ATOM   1543  C   LYS A  93      40.510  43.745 114.945  1.00  0.00           C
ATOM   1544  O   LYS A  93      40.100  44.675 114.265  1.00  0.00           O
ATOM   1545  N   VAL A  94      40.890  43.945 116.225  1.00  0.00           N
ATOM   1547  CA  VAL A  94      41.010  45.275 116.795  1.00  0.00           C
ATOM   1549  CB  VAL A  94      40.080  45.525 117.985  1.00  0.00           C
ATOM   1551  CG1 VAL A  94      40.090  47.035 118.355  1.00  0.00           C
ATOM   1555  CG2 VAL A  94      38.640  45.115 117.575  1.00  0.00           C
ATOM   1559  C   VAL A  94      42.490  45.465 117.105  1.00  0.00           C
ATOM   1560  O   VAL A  94      42.940  45.845 118.195  1.00  0.00           O
ATOM   1561  N   ASP A  95      43.300  45.175 116.065  1.00  0.00           N
ATOM   1563  CA  ASP A  95      44.740  45.285 115.995  1.00  0.00           C
ATOM   1565  CB  ASP A  95      45.370  44.035 115.295  1.00  0.00           C
ATOM   1568  CG  ASP A  95      46.850  43.805 115.605  1.00  0.00           C
ATOM   1569  OD1 ASP A  95      47.330  42.675 115.335  1.00  0.00           O
ATOM   1570  OD2 ASP A  95      47.470  44.675 116.265  1.00  0.00           O
ATOM   1571  C   ASP A  95      44.990  46.565 115.235  1.00  0.00           C
ATOM   1572  O   ASP A  95      45.390  46.585 114.075  1.00  0.00           O
ATOM   1573  N   GLY A  96      44.640  47.705 115.865  1.00  0.00           N
ATOM   1575  CA  GLY A  96      44.750  49.025 115.255  1.00  0.00           C
ATOM   1578  C   GLY A  96      46.160  49.515 115.285  1.00  0.00           C
ATOM   1579  O   GLY A  96      46.480  50.545 115.885  1.00  0.00           O
ATOM   1580  N   ALA A  97      47.060  48.775 114.625  1.00  0.00           N
ATOM   1582  CA  ALA A  97      48.490  48.885 114.805  1.00  0.00           C
ATOM   1584  CB  ALA A  97      49.110  47.485 114.625  1.00  0.00           C
ATOM   1588  C   ALA A  97      49.130  49.885 113.885  1.00  0.00           C
ATOM   1589  O   ALA A  97      50.340  50.075 113.955  1.00  0.00           O
ATOM   1590  N   TRP A  98      48.280  50.625 113.135  1.00  0.00           N
ATOM   1592  CA  TRP A  98      48.540  51.875 112.425  1.00  0.00           C
ATOM   1594  CB  TRP A  98      47.260  52.745 112.385  1.00  0.00           C
ATOM   1597  CG  TRP A  98      46.060  52.065 111.785  1.00  0.00           C
ATOM   1598  CD1 TRP A  98      44.870  51.925 112.445  1.00  0.00           C
ATOM   1600  NE1 TRP A  98      43.960  51.325 111.625  1.00  0.00           N
ATOM   1602  CE2 TRP A  98      44.530  51.025 110.435  1.00  0.00           C
ATOM   1603  CD2 TRP A  98      45.880  51.445 110.495  1.00  0.00           C
ATOM   1604  CE3 TRP A  98      46.700  51.195 109.395  1.00  0.00           C
ATOM   1606  CZ3 TRP A  98      46.170  50.565 108.275  1.00  0.00           C
ATOM   1608  CZ2 TRP A  98      43.980  50.435 109.315  1.00  0.00           C
ATOM   1610  CH2 TRP A  98      44.830  50.195 108.235  1.00  0.00           C
ATOM   1612  C   TRP A  98      49.670  52.695 113.025  1.00  0.00           C
ATOM   1613  O   TRP A  98      49.620  53.065 114.195  1.00  0.00           O
ATOM   1614  N   GLU A  99      50.740  52.915 112.245  1.00  0.00           N
ATOM   1616  CA  GLU A  99      52.070  53.015 112.835  1.00  0.00           C
ATOM   1618  CB  GLU A  99      53.130  52.525 111.825  1.00  0.00           C
ATOM   1621  CG  GLU A  99      53.090  50.985 111.635  1.00  0.00           C
ATOM   1624  CD  GLU A  99      54.100  50.245 112.515  1.00  0.00           C
ATOM   1625  OE1 GLU A  99      55.250  50.065 112.025  1.00  0.00           O
ATOM   1626  OE2 GLU A  99      53.780  49.815 113.655  1.00  0.00           O
ATOM   1627  C   GLU A  99      52.410  54.335 113.535  1.00  0.00           C
ATOM   1628  O   GLU A  99      51.780  54.725 114.525  1.00  0.00           O
ATOM   1629  N   LEU A 100      53.480  55.035 113.165  1.00  0.00           N
ATOM   1631  CA  LEU A 100      53.600  55.815 111.955  1.00  0.00           C
ATOM   1633  CB  LEU A 100      53.410  57.335 112.255  1.00  0.00           C
ATOM   1636  CG  LEU A 100      53.620  57.805 113.725  1.00  0.00           C
ATOM   1638  CD1 LEU A 100      53.200  59.285 113.885  1.00  0.00           C
ATOM   1642  CD2 LEU A 100      55.060  57.625 114.225  1.00  0.00           C
ATOM   1646  C   LEU A 100      54.930  55.545 111.255  1.00  0.00           C
ATOM   1647  O   LEU A 100      55.960  55.305 111.885  1.00  0.00           O
ATOM   1648  N   SER A 101      54.910  55.575 109.905  1.00  0.00           N
ATOM   1650  CA  SER A 101      56.080  55.285 109.075  1.00  0.00           C
ATOM   1652  CB  SER A 101      56.740  53.895 109.295  1.00  0.00           C
ATOM   1655  OG  SER A 101      55.790  52.895 108.935  1.00  0.00           O
ATOM   1657  C   SER A 101      57.110  56.385 109.045  1.00  0.00           C
ATOM   1658  O   SER A 101      58.190  56.245 108.465  1.00  0.00           O
ATOM   1659  N   ASP A 102      56.680  57.555 109.565  1.00  0.00           N
ATOM   1661  CA  ASP A 102      57.320  58.865 109.515  1.00  0.00           C
ATOM   1663  CB  ASP A 102      58.770  58.825 110.045  1.00  0.00           C
ATOM   1666  CG  ASP A 102      58.790  58.295 111.475  1.00  0.00           C
ATOM   1667  OD1 ASP A 102      59.640  57.415 111.775  1.00  0.00           O
ATOM   1668  OD2 ASP A 102      58.010  58.785 112.335  1.00  0.00           O
ATOM   1669  C   ASP A 102      57.110  59.525 108.155  1.00  0.00           C
ATOM   1670  O   ASP A 102      57.570  60.635 107.865  1.00  0.00           O
ATOM   1671  N   ASN A 103      56.260  58.865 107.335  1.00  0.00           N
ATOM   1673  CA  ASN A 103      55.660  59.345 106.105  1.00  0.00           C
ATOM   1675  CB  ASN A 103      55.810  58.335 104.915  1.00  0.00           C
ATOM   1678  CG  ASN A 103      57.230  57.955 104.495  1.00  0.00           C
ATOM   1679  OD1 ASN A 103      57.540  58.055 103.305  1.00  0.00           O
ATOM   1680  ND2 ASN A 103      58.080  57.475 105.405  1.00  0.00           N
ATOM   1683  C   ASN A 103      54.170  59.415 106.385  1.00  0.00           C
ATOM   1684  O   ASN A 103      53.520  58.375 106.445  1.00  0.00           O
ATOM   1685  N   LEU A 104      53.580  60.625 106.525  1.00  0.00           N
ATOM   1687  CA  LEU A 104      52.140  60.885 106.655  1.00  0.00           C
ATOM   1689  CB  LEU A 104      51.610  61.185 108.095  1.00  0.00           C
ATOM   1692  CG  LEU A 104      52.030  60.305 109.305  1.00  0.00           C
ATOM   1694  CD1 LEU A 104      51.080  60.625 110.465  1.00  0.00           C
ATOM   1698  CD2 LEU A 104      52.000  58.785 109.075  1.00  0.00           C
ATOM   1702  C   LEU A 104      51.150  60.065 105.815  1.00  0.00           C
ATOM   1703  O   LEU A 104      49.990  59.895 106.185  1.00  0.00           O
ATOM   1704  N   LYS A 105      51.570  59.585 104.635  1.00  0.00           N
ATOM   1706  CA  LYS A 105      50.710  58.895 103.715  1.00  0.00           C
ATOM   1708  CB  LYS A 105      51.120  59.245 102.275  1.00  0.00           C
ATOM   1711  CG  LYS A 105      52.510  58.785 101.775  1.00  0.00           C
ATOM   1714  CD  LYS A 105      52.680  59.255 100.315  1.00  0.00           C
ATOM   1717  CE  LYS A 105      54.040  59.035  99.645  1.00  0.00           C
ATOM   1720  NZ  LYS A 105      53.980  59.515  98.245  1.00  0.00           N
ATOM   1724  C   LYS A 105      50.770  57.385 103.845  1.00  0.00           C
ATOM   1725  O   LYS A 105      49.980  56.685 103.225  1.00  0.00           O
ATOM   1726  N   GLU A 106      51.700  56.855 104.675  1.00  0.00           N
ATOM   1728  CA  GLU A 106      51.880  55.425 104.815  1.00  0.00           C
ATOM   1730  CB  GLU A 106      53.350  55.035 105.075  1.00  0.00           C
ATOM   1733  CG  GLU A 106      53.620  53.505 105.135  1.00  0.00           C
ATOM   1736  CD  GLU A 106      53.990  52.905 103.775  1.00  0.00           C
ATOM   1737  OE1 GLU A 106      54.510  51.765 103.755  1.00  0.00           O
ATOM   1738  OE2 GLU A 106      53.880  53.645 102.765  1.00  0.00           O
ATOM   1739  C   GLU A 106      51.060  54.925 105.975  1.00  0.00           C
ATOM   1740  O   GLU A 106      51.270  55.345 107.115  1.00  0.00           O
ATOM   1741  N   LEU A 107      50.160  53.975 105.705  1.00  0.00           N
ATOM   1743  CA  LEU A 107      49.390  53.285 106.705  1.00  0.00           C
ATOM   1745  CB  LEU A 107      47.860  53.355 106.425  1.00  0.00           C
ATOM   1748  CG  LEU A 107      47.180  54.735 106.395  1.00  0.00           C
ATOM   1750  CD1 LEU A 107      45.650  54.525 106.485  1.00  0.00           C
ATOM   1754  CD2 LEU A 107      47.520  55.575 105.155  1.00  0.00           C
ATOM   1758  C   LEU A 107      49.840  51.835 106.655  1.00  0.00           C
ATOM   1759  O   LEU A 107      50.010  51.265 105.565  1.00  0.00           O
ATOM   1760  N   ARG A 108      50.060  51.215 107.825  1.00  0.00           N
ATOM   1762  CA  ARG A 108      50.670  49.905 107.935  1.00  0.00           C
ATOM   1764  CB  ARG A 108      52.220  50.005 107.995  1.00  0.00           C
ATOM   1767  CG  ARG A 108      52.950  49.745 106.655  1.00  0.00           C
ATOM   1770  CD  ARG A 108      54.480  49.765 106.785  1.00  0.00           C
ATOM   1773  NE  ARG A 108      55.040  49.635 105.405  1.00  0.00           N
ATOM   1775  CZ  ARG A 108      56.310  49.395 105.085  1.00  0.00           C
ATOM   1776  NH1 ARG A 108      56.580  49.225 103.815  1.00  0.00           N
ATOM   1779  NH2 ARG A 108      57.310  49.455 105.935  1.00  0.00           N
ATOM   1782  C   ARG A 108      50.120  49.105 109.105  1.00  0.00           C
ATOM   1783  O   ARG A 108      49.690  49.645 110.115  1.00  0.00           O
ATOM   1784  N   LEU A 109      50.150  47.765 108.905  1.00  0.00           N
ATOM   1786  CA  LEU A 109      50.070  46.615 109.815  1.00  0.00           C
ATOM   1788  CB  LEU A 109      48.650  45.955 109.875  1.00  0.00           C
ATOM   1791  CG  LEU A 109      47.540  46.525 110.785  1.00  0.00           C
ATOM   1793  CD1 LEU A 109      46.540  45.395 111.115  1.00  0.00           C
ATOM   1797  CD2 LEU A 109      46.780  47.695 110.145  1.00  0.00           C
ATOM   1801  C   LEU A 109      50.780  46.675 111.185  1.00  0.00           C
ATOM   1802  O   LEU A 109      51.300  47.695 111.625  1.00  0.00           O
ATOM   1803  N   ARG A 110      50.850  45.565 111.935  1.00  0.00           N
ATOM   1805  CA  ARG A 110      51.410  44.295 111.485  1.00  0.00           C
ATOM   1807  CB  ARG A 110      52.720  43.945 112.265  1.00  0.00           C
ATOM   1810  CG  ARG A 110      53.980  44.675 111.775  1.00  0.00           C
ATOM   1813  CD  ARG A 110      55.240  44.265 112.575  1.00  0.00           C
ATOM   1816  NE  ARG A 110      55.290  45.125 113.795  1.00  0.00           N
ATOM   1818  CZ  ARG A 110      55.930  44.865 114.935  1.00  0.00           C
ATOM   1819  NH1 ARG A 110      55.950  45.745 115.915  1.00  0.00           N
ATOM   1822  NH2 ARG A 110      56.470  43.685 115.185  1.00  0.00           N
ATOM   1825  C   ARG A 110      50.480  43.115 111.685  1.00  0.00           C
ATOM   1826  O   ARG A 110      49.600  43.115 112.535  1.00  0.00           O
ATOM   1827  N   HIS A 111      50.730  42.055 110.895  1.00  0.00           N
ATOM   1829  CA  HIS A 111      50.190  40.735 111.135  1.00  0.00           C
ATOM   1831  CB  HIS A 111      50.580  40.125 112.495  1.00  0.00           C
ATOM   1834  ND1 HIS A 111      52.570  39.015 111.595  1.00  0.00           N
ATOM   1835  CG  HIS A 111      52.070  39.895 112.535  1.00  0.00           C
ATOM   1836  CE1 HIS A 111      53.850  38.885 111.885  1.00  0.00           C
ATOM   1838  NE2 HIS A 111      54.200  39.655 112.945  1.00  0.00           N
ATOM   1840  CD2 HIS A 111      53.050  40.305 113.365  1.00  0.00           C
ATOM   1842  C   HIS A 111      48.730  40.585 110.775  1.00  0.00           C
ATOM   1843  O   HIS A 111      47.850  40.635 111.645  1.00  0.00           O
ATOM   1844  N   LEU A 112      48.520  40.325 109.465  1.00  0.00           N
ATOM   1846  CA  LEU A 112      47.440  39.655 108.745  1.00  0.00           C
ATOM   1848  CB  LEU A 112      46.560  40.605 107.895  1.00  0.00           C
ATOM   1851  CG  LEU A 112      45.390  41.375 108.555  1.00  0.00           C
ATOM   1853  CD1 LEU A 112      45.000  42.535 107.635  1.00  0.00           C
ATOM   1857  CD2 LEU A 112      45.660  41.935 109.945  1.00  0.00           C
ATOM   1861  C   LEU A 112      46.750  38.465 109.405  1.00  0.00           C
ATOM   1862  O   LEU A 112      47.000  38.155 110.555  1.00  0.00           O
ATOM   1863  N   GLU A 113      45.930  37.705 108.665  1.00  0.00           N
ATOM   1865  CA  GLU A 113      46.210  36.315 108.305  1.00  0.00           C
ATOM   1867  CB  GLU A 113      47.420  35.585 109.035  1.00  0.00           C
ATOM   1870  CG  GLU A 113      47.190  34.265 109.855  1.00  0.00           C
ATOM   1873  CD  GLU A 113      46.520  34.365 111.225  1.00  0.00           C
ATOM   1874  OE1 GLU A 113      45.510  33.625 111.405  1.00  0.00           O
ATOM   1875  OE2 GLU A 113      46.950  35.135 112.135  1.00  0.00           O
ATOM   1876  C   GLU A 113      44.970  35.445 108.275  1.00  0.00           C
ATOM   1877  O   GLU A 113      44.090  35.525 109.135  1.00  0.00           O
ATOM   1878  N   PRO A 114      44.850  34.525 107.315  1.00  0.00           N
ATOM   1879  CD  PRO A 114      44.040  33.345 107.565  1.00  0.00           C
ATOM   1882  CA  PRO A 114      45.220  34.585 105.915  1.00  0.00           C
ATOM   1884  CB  PRO A 114      45.570  33.115 105.715  1.00  0.00           C
ATOM   1887  CG  PRO A 114      44.420  32.395 106.425  1.00  0.00           C
ATOM   1890  C   PRO A 114      44.050  34.955 105.035  1.00  0.00           C
ATOM   1891  O   PRO A 114      43.060  35.485 105.525  1.00  0.00           O
ATOM   1892  N   LYS A 115      44.120  34.595 103.725  1.00  0.00           N
ATOM   1894  CA  LYS A 115      43.030  34.695 102.785  1.00  0.00           C
ATOM   1896  CB  LYS A 115      43.230  33.995 101.425  1.00  0.00           C
ATOM   1899  CG  LYS A 115      43.680  32.535 101.465  1.00  0.00           C
ATOM   1902  CD  LYS A 115      43.940  31.975 100.055  1.00  0.00           C
ATOM   1905  CE  LYS A 115      42.710  31.355  99.375  1.00  0.00           C
ATOM   1908  NZ  LYS A 115      43.130  30.615  98.185  1.00  0.00           N
ATOM   1912  C   LYS A 115      41.620  34.345 103.265  1.00  0.00           C
ATOM   1913  O   LYS A 115      41.430  33.355 103.975  1.00  0.00           O
ATOM   1914  N   ARG A 116      40.600  35.115 102.855  1.00  0.00           N
ATOM   1916  CA  ARG A 116      40.660  36.545 102.565  1.00  0.00           C
ATOM   1918  CB  ARG A 116      39.760  36.945 101.375  1.00  0.00           C
ATOM   1921  CG  ARG A 116      40.230  36.455  99.985  1.00  0.00           C
ATOM   1924  CD  ARG A 116      39.220  36.865  98.905  1.00  0.00           C
ATOM   1927  NE  ARG A 116      39.750  36.485  97.555  1.00  0.00           N
ATOM   1929  CZ  ARG A 116      39.070  36.705  96.435  1.00  0.00           C
ATOM   1930  NH1 ARG A 116      39.520  36.175  95.315  1.00  0.00           N
ATOM   1933  NH2 ARG A 116      37.930  37.355  96.395  1.00  0.00           N
ATOM   1936  C   ARG A 116      40.420  37.305 103.855  1.00  0.00           C
ATOM   1937  O   ARG A 116      41.340  37.855 104.455  1.00  0.00           O
ATOM   1938  N   ASP A 117      39.180  37.345 104.375  1.00  0.00           N
ATOM   1940  CA  ASP A 117      38.210  38.295 103.855  1.00  0.00           C
ATOM   1942  CB  ASP A 117      36.730  37.925 104.155  1.00  0.00           C
ATOM   1945  CG  ASP A 117      36.320  36.495 103.845  1.00  0.00           C
ATOM   1946  OD1 ASP A 117      35.400  36.025 104.565  1.00  0.00           O
ATOM   1947  OD2 ASP A 117      36.830  35.855 102.895  1.00  0.00           O
ATOM   1948  C   ASP A 117      38.510  39.585 104.585  1.00  0.00           C
ATOM   1949  O   ASP A 117      38.300  39.665 105.795  1.00  0.00           O
ATOM   1950  N   LEU A 118      39.030  40.625 103.905  1.00  0.00           N
ATOM   1952  CA  LEU A 118      39.390  41.845 104.595  1.00  0.00           C
ATOM   1954  CB  LEU A 118      40.900  42.195 104.555  1.00  0.00           C
ATOM   1957  CG  LEU A 118      41.340  43.005 105.785  1.00  0.00           C
ATOM   1959  CD1 LEU A 118      42.590  43.845 105.495  1.00  0.00           C
ATOM   1963  CD2 LEU A 118      41.570  42.085 106.995  1.00  0.00           C
ATOM   1967  C   LEU A 118      38.560  42.985 104.065  1.00  0.00           C
ATOM   1968  O   LEU A 118      38.430  43.195 102.855  1.00  0.00           O
ATOM   1969  N   ILE A 119      37.930  43.725 104.985  1.00  0.00           N
ATOM   1971  CA  ILE A 119      37.080  44.865 104.695  1.00  0.00           C
ATOM   1973  CB  ILE A 119      35.610  44.655 105.055  1.00  0.00           C
ATOM   1975  CG2 ILE A 119      34.920  45.855 105.755  1.00  0.00           C
ATOM   1979  CG1 ILE A 119      34.850  44.265 103.765  1.00  0.00           C
ATOM   1982  CD  ILE A 119      33.420  43.755 103.985  1.00  0.00           C
ATOM   1986  C   ILE A 119      37.660  46.075 105.365  1.00  0.00           C
ATOM   1987  O   ILE A 119      38.190  45.995 106.475  1.00  0.00           O
ATOM   1988  N   VAL A 120      37.530  47.225 104.685  1.00  0.00           N
ATOM   1990  CA  VAL A 120      37.920  48.515 105.215  1.00  0.00           C
ATOM   1992  CB  VAL A 120      38.940  49.155 104.295  1.00  0.00           C
ATOM   1994  CG1 VAL A 120      39.390  50.515 104.865  1.00  0.00           C
ATOM   1998  CG2 VAL A 120      40.130  48.195 104.165  1.00  0.00           C
ATOM   2002  C   VAL A 120      36.690  49.375 105.345  1.00  0.00           C
ATOM   2003  O   VAL A 120      36.070  49.775 104.355  1.00  0.00           O
ATOM   2004  N   THR A 121      36.280  49.715 106.585  1.00  0.00           N
ATOM   2006  CA  THR A 121      35.310  50.765 106.865  1.00  0.00           C
ATOM   2008  CB  THR A 121      34.670  50.725 108.265  1.00  0.00           C
ATOM   2010  OG1 THR A 121      33.310  50.305 108.215  1.00  0.00           O
ATOM   2012  CG2 THR A 121      34.630  52.075 109.015  1.00  0.00           C
ATOM   2016  C   THR A 121      35.970  52.095 106.605  1.00  0.00           C
ATOM   2017  O   THR A 121      37.010  52.395 107.205  1.00  0.00           O
ATOM   2018  N   ILE A 122      35.410  52.875 105.675  1.00  0.00           N
ATOM   2020  CA  ILE A 122      35.760  54.245 105.335  1.00  0.00           C
ATOM   2022  CB  ILE A 122      36.840  54.295 104.235  1.00  0.00           C
ATOM   2024  CG2 ILE A 122      36.770  55.585 103.385  1.00  0.00           C
ATOM   2028  CG1 ILE A 122      38.250  54.145 104.835  1.00  0.00           C
ATOM   2031  CD  ILE A 122      39.330  53.875 103.785  1.00  0.00           C
ATOM   2035  C   ILE A 122      34.480  54.885 104.825  1.00  0.00           C
ATOM   2036  O   ILE A 122      33.700  54.255 104.135  1.00  0.00           O
ATOM   2037  N   GLY A 123      34.170  56.175 105.085  1.00  0.00           N
ATOM   2039  CA  GLY A 123      34.790  57.055 106.055  1.00  0.00           C
ATOM   2042  C   GLY A 123      33.900  57.075 107.275  1.00  0.00           C
ATOM   2043  O   GLY A 123      33.490  56.025 107.765  1.00  0.00           O
ATOM   2044  N   LYS A 124      33.600  58.265 107.825  1.00  0.00           N
ATOM   2046  CA  LYS A 124      34.120  59.585 107.465  1.00  0.00           C
ATOM   2048  CB  LYS A 124      33.370  60.195 106.245  1.00  0.00           C
ATOM   2051  CG  LYS A 124      31.850  60.255 106.375  1.00  0.00           C
ATOM   2054  CD  LYS A 124      31.140  60.675 105.065  1.00  0.00           C
ATOM   2057  CE  LYS A 124      29.620  60.655 105.235  1.00  0.00           C
ATOM   2060  NZ  LYS A 124      28.930  60.785 103.945  1.00  0.00           N
ATOM   2064  C   LYS A 124      34.050  60.515 108.685  1.00  0.00           C
ATOM   2065  O   LYS A 124      33.330  60.225 109.635  1.00  0.00           O
ATOM   2066  N   GLU A 125      34.810  61.635 108.785  1.00  0.00           N
ATOM   2068  CA  GLU A 125      35.640  62.305 107.795  1.00  0.00           C
ATOM   2070  CB  GLU A 125      36.340  63.575 108.365  1.00  0.00           C
ATOM   2073  CG  GLU A 125      35.400  64.755 108.715  1.00  0.00           C
ATOM   2076  CD  GLU A 125      34.710  64.585 110.055  1.00  0.00           C
ATOM   2077  OE1 GLU A 125      35.410  64.755 111.095  1.00  0.00           O
ATOM   2078  OE2 GLU A 125      33.500  64.245 110.075  1.00  0.00           O
ATOM   2079  C   GLU A 125      36.770  61.485 107.205  1.00  0.00           C
ATOM   2080  O   GLU A 125      36.930  61.475 105.985  1.00  0.00           O
ATOM   2081  N   VAL A 126      37.580  60.825 108.045  1.00  0.00           N
ATOM   2083  CA  VAL A 126      38.990  60.575 107.715  1.00  0.00           C
ATOM   2085  CB  VAL A 126      39.260  59.565 106.595  1.00  0.00           C
ATOM   2087  CG1 VAL A 126      40.770  59.245 106.605  1.00  0.00           C
ATOM   2091  CG2 VAL A 126      38.440  58.285 106.805  1.00  0.00           C
ATOM   2095  C   VAL A 126      39.680  61.915 107.435  1.00  0.00           C
ATOM   2096  O   VAL A 126      39.940  62.295 106.295  1.00  0.00           O
ATOM   2097  N   LYS A 127      39.910  62.705 108.505  1.00  0.00           N
ATOM   2099  CA  LYS A 127      40.450  64.035 108.355  1.00  0.00           C
ATOM   2101  CB  LYS A 127      39.940  65.005 109.455  1.00  0.00           C
ATOM   2104  CG  LYS A 127      40.220  64.565 110.905  1.00  0.00           C
ATOM   2107  CD  LYS A 127      39.710  65.565 111.965  1.00  0.00           C
ATOM   2110  CE  LYS A 127      38.180  65.685 111.975  1.00  0.00           C
ATOM   2113  NZ  LYS A 127      37.720  66.485 113.125  1.00  0.00           N
ATOM   2117  C   LYS A 127      41.980  64.035 108.255  1.00  0.00           C
ATOM   2118  O   LYS A 127      42.700  63.655 109.175  1.00  0.00           O
ATOM   2119  N   ALA A 128      42.500  64.545 107.125  1.00  0.00           N
ATOM   2121  CA  ALA A 128      43.870  64.985 107.085  1.00  0.00           C
ATOM   2123  CB  ALA A 128      44.320  65.205 105.635  1.00  0.00           C
ATOM   2127  C   ALA A 128      44.090  66.295 107.845  1.00  0.00           C
ATOM   2128  O   ALA A 128      43.170  66.985 108.275  1.00  0.00           O
ATOM   2129  N   LEU A 129      45.360  66.695 107.985  1.00  0.00           N
ATOM   2131  CA  LEU A 129      45.690  67.935 108.655  1.00  0.00           C
ATOM   2133  CB  LEU A 129      47.180  67.935 109.095  1.00  0.00           C
ATOM   2136  CG  LEU A 129      47.460  68.605 110.465  1.00  0.00           C
ATOM   2138  CD1 LEU A 129      48.950  68.965 110.615  1.00  0.00           C
ATOM   2142  CD2 LEU A 129      47.100  67.675 111.635  1.00  0.00           C
ATOM   2146  C   LEU A 129      45.410  69.145 107.765  1.00  0.00           C
ATOM   2147  O   LEU A 129      45.310  70.275 108.235  1.00  0.00           O
ATOM   2148  N   ASN A 130      45.290  68.925 106.435  1.00  0.00           N
ATOM   2150  CA  ASN A 130      45.260  69.965 105.425  1.00  0.00           C
ATOM   2152  CB  ASN A 130      46.370  69.665 104.375  1.00  0.00           C
ATOM   2155  CG  ASN A 130      46.770  70.905 103.585  1.00  0.00           C
ATOM   2156  OD1 ASN A 130      47.910  71.335 103.615  1.00  0.00           O
ATOM   2157  ND2 ASN A 130      45.790  71.555 102.915  1.00  0.00           N
ATOM   2160  C   ASN A 130      43.860  70.045 104.835  1.00  0.00           C
ATOM   2161  O   ASN A 130      43.640  69.935 103.635  1.00  0.00           O
ATOM   2162  N   ASN A 131      42.860  70.245 105.715  1.00  0.00           N
ATOM   2164  CA  ASN A 131      41.480  69.865 105.465  1.00  0.00           C
ATOM   2166  CB  ASN A 131      40.700  70.975 104.695  1.00  0.00           C
ATOM   2169  CG  ASN A 131      39.250  70.675 104.295  1.00  0.00           C
ATOM   2170  OD1 ASN A 131      38.990  70.845 103.105  1.00  0.00           O
ATOM   2171  ND2 ASN A 131      38.370  70.185 105.185  1.00  0.00           N
ATOM   2174  C   ASN A 131      41.320  68.435 104.985  1.00  0.00           C
ATOM   2175  O   ASN A 131      41.600  67.495 105.725  1.00  0.00           O
ATOM   2176  N   ALA A 132      40.890  68.265 103.725  1.00  0.00           N
ATOM   2178  CA  ALA A 132      40.900  67.005 103.035  1.00  0.00           C
ATOM   2180  CB  ALA A 132      42.330  66.475 102.855  1.00  0.00           C
ATOM   2184  C   ALA A 132      39.950  66.005 103.635  1.00  0.00           C
ATOM   2185  O   ALA A 132      40.310  65.105 104.395  1.00  0.00           O
ATOM   2186  N   THR A 133      38.670  66.185 103.325  1.00  0.00           N
ATOM   2188  CA  THR A 133      37.630  65.235 103.665  1.00  0.00           C
ATOM   2190  CB  THR A 133      36.250  65.885 103.635  1.00  0.00           C
ATOM   2192  OG1 THR A 133      36.290  67.295 103.845  1.00  0.00           O
ATOM   2194  CG2 THR A 133      35.440  65.295 104.775  1.00  0.00           C
ATOM   2198  C   THR A 133      37.640  64.085 102.685  1.00  0.00           C
ATOM   2199  O   THR A 133      37.880  64.275 101.495  1.00  0.00           O
ATOM   2200  N   PHE A 134      37.270  62.855 103.115  1.00  0.00           N
ATOM   2202  CA  PHE A 134      36.810  61.845 102.195  1.00  0.00           C
ATOM   2204  CB  PHE A 134      37.420  60.455 102.525  1.00  0.00           C
ATOM   2207  CG  PHE A 134      37.370  59.515 101.345  1.00  0.00           C
ATOM   2208  CD1 PHE A 134      36.660  58.315 101.395  1.00  0.00           C
ATOM   2210  CE1 PHE A 134      36.700  57.415 100.315  1.00  0.00           C
ATOM   2212  CZ  PHE A 134      37.410  57.745  99.165  1.00  0.00           C
ATOM   2214  CD2 PHE A 134      38.120  59.815 100.195  1.00  0.00           C
ATOM   2216  CE2 PHE A 134      38.130  58.945  99.095  1.00  0.00           C
ATOM   2218  C   PHE A 134      35.300  61.815 102.335  1.00  0.00           C
ATOM   2219  O   PHE A 134      34.740  61.405 103.355  1.00  0.00           O
ATOM   2220  N   SER A 135      34.580  62.305 101.305  1.00  0.00           N
ATOM   2222  CA  SER A 135      33.160  62.635 101.465  1.00  0.00           C
ATOM   2224  CB  SER A 135      32.820  63.905 100.645  1.00  0.00           C
ATOM   2227  OG  SER A 135      31.560  64.465 101.025  1.00  0.00           O
ATOM   2229  C   SER A 135      32.300  61.445 101.025  1.00  0.00           C
ATOM   2230  O   SER A 135      31.080  61.505 100.885  1.00  0.00           O
ATOM   2231  N   LYS A 136      32.990  60.315 100.815  1.00  0.00           N
ATOM   2233  CA  LYS A 136      32.460  59.085 100.305  1.00  0.00           C
ATOM   2235  CB  LYS A 136      33.460  58.375  99.365  1.00  0.00           C
ATOM   2238  CG  LYS A 136      34.240  59.245  98.365  1.00  0.00           C
ATOM   2241  CD  LYS A 136      33.460  59.635  97.105  1.00  0.00           C
ATOM   2244  CE  LYS A 136      32.520  60.825  97.255  1.00  0.00           C
ATOM   2247  NZ  LYS A 136      31.910  61.125  95.945  1.00  0.00           N
ATOM   2251  C   LYS A 136      32.220  58.115 101.445  1.00  0.00           C
ATOM   2252  O   LYS A 136      32.990  58.035 102.405  1.00  0.00           O
ATOM   2253  N   ASP A 137      31.160  57.305 101.325  1.00  0.00           N
ATOM   2255  CA  ASP A 137      30.920  56.145 102.125  1.00  0.00           C
ATOM   2257  CB  ASP A 137      29.400  56.005 102.515  1.00  0.00           C
ATOM   2260  CG  ASP A 137      28.710  57.275 103.035  1.00  0.00           C
ATOM   2261  OD1 ASP A 137      27.480  57.225 103.285  1.00  0.00           O
ATOM   2262  OD2 ASP A 137      29.340  58.355 103.105  1.00  0.00           O
ATOM   2263  C   ASP A 137      31.400  55.025 101.195  1.00  0.00           C
ATOM   2264  O   ASP A 137      30.940  54.965 100.055  1.00  0.00           O
ATOM   2265  N   TYR A 138      32.380  54.195 101.645  1.00  0.00           N
ATOM   2267  CA  TYR A 138      33.180  53.295 100.825  1.00  0.00           C
ATOM   2269  CB  TYR A 138      34.570  53.945 100.565  1.00  0.00           C
ATOM   2272  CG  TYR A 138      34.790  54.165  99.105  1.00  0.00           C
ATOM   2273  CD1 TYR A 138      35.870  53.575  98.405  1.00  0.00           C
ATOM   2275  CE1 TYR A 138      36.030  53.795  97.035  1.00  0.00           C
ATOM   2277  CZ  TYR A 138      35.120  54.605  96.355  1.00  0.00           C
ATOM   2278  OH  TYR A 138      35.160  54.715  94.955  1.00  0.00           O
ATOM   2280  CD2 TYR A 138      33.900  54.985  98.405  1.00  0.00           C
ATOM   2282  CE2 TYR A 138      34.060  55.205  97.035  1.00  0.00           C
ATOM   2284  C   TYR A 138      33.400  51.935 101.505  1.00  0.00           C
ATOM   2285  O   TYR A 138      33.230  51.795 102.725  1.00  0.00           O
ATOM   2286  N   GLU A 139      33.780  50.905 100.715  1.00  0.00           N
ATOM   2288  CA  GLU A 139      34.220  49.595 101.175  1.00  0.00           C
ATOM   2290  CB  GLU A 139      33.040  48.585 101.025  1.00  0.00           C
ATOM   2293  CG  GLU A 139      33.260  47.155 101.585  1.00  0.00           C
ATOM   2296  CD  GLU A 139      32.180  46.165 101.145  1.00  0.00           C
ATOM   2297  OE1 GLU A 139      32.540  45.045 100.695  1.00  0.00           O
ATOM   2298  OE2 GLU A 139      30.980  46.515 101.225  1.00  0.00           O
ATOM   2299  C   GLU A 139      35.440  49.075 100.385  1.00  0.00           C
ATOM   2300  O   GLU A 139      35.310  48.485  99.305  1.00  0.00           O
ATOM   2301  N   LYS A 140      36.670  49.235 100.905  1.00  0.00           N
ATOM   2303  CA  LYS A 140      37.870  48.945 100.115  1.00  0.00           C
ATOM   2305  CB  LYS A 140      39.000  49.925 100.415  1.00  0.00           C
ATOM   2308  CG  LYS A 140      38.690  51.325  99.885  1.00  0.00           C
ATOM   2311  CD  LYS A 140      39.890  52.245 100.025  1.00  0.00           C
ATOM   2314  CE  LYS A 140      40.110  53.085  98.775  1.00  0.00           C
ATOM   2317  NZ  LYS A 140      41.360  53.845  98.925  1.00  0.00           N
ATOM   2321  C   LYS A 140      38.400  47.515 100.115  1.00  0.00           C
ATOM   2322  O   LYS A 140      38.380  46.805 101.125  1.00  0.00           O
ATOM   2323  N   THR A 141      38.880  47.055  98.935  1.00  0.00           N
ATOM   2325  CA  THR A 141      39.290  45.675  98.685  1.00  0.00           C
ATOM   2327  CB  THR A 141      38.790  45.105  97.365  1.00  0.00           C
ATOM   2329  OG1 THR A 141      39.180  45.835  96.215  1.00  0.00           O
ATOM   2331  CG2 THR A 141      37.270  45.185  97.405  1.00  0.00           C
ATOM   2335  C   THR A 141      40.760  45.385  98.875  1.00  0.00           C
ATOM   2336  O   THR A 141      41.570  45.385  97.945  1.00  0.00           O
ATOM   2337  N   ILE A 142      41.120  45.025 100.125  1.00  0.00           N
ATOM   2339  CA  ILE A 142      42.440  44.525 100.495  1.00  0.00           C
ATOM   2341  CB  ILE A 142      42.870  44.995 101.885  1.00  0.00           C
ATOM   2343  CG2 ILE A 142      44.200  44.325 102.335  1.00  0.00           C
ATOM   2347  CG1 ILE A 142      43.010  46.535 101.905  1.00  0.00           C
ATOM   2350  CD  ILE A 142      43.230  47.105 103.305  1.00  0.00           C
ATOM   2354  C   ILE A 142      42.450  43.015 100.445  1.00  0.00           C
ATOM   2355  O   ILE A 142      41.710  42.335 101.165  1.00  0.00           O
ATOM   2356  N   THR A 143      43.330  42.435  99.615  1.00  0.00           N
ATOM   2358  CA  THR A 143      43.530  40.985  99.605  1.00  0.00           C
ATOM   2360  CB  THR A 143      43.470  40.315  98.245  1.00  0.00           C
ATOM   2362  OG1 THR A 143      42.190  40.485  97.675  1.00  0.00           O
ATOM   2364  CG2 THR A 143      43.660  38.795  98.385  1.00  0.00           C
ATOM   2368  C   THR A 143      44.850  40.695 100.255  1.00  0.00           C
ATOM   2369  O   THR A 143      45.910  41.065  99.755  1.00  0.00           O
ATOM   2370  N   THR A 144      44.820  40.005 101.405  1.00  0.00           N
ATOM   2372  CA  THR A 144      46.010  39.505 102.055  1.00  0.00           C
ATOM   2374  CB  THR A 144      46.030  39.825 103.535  1.00  0.00           C
ATOM   2376  OG1 THR A 144      46.000  41.235 103.675  1.00  0.00           O
ATOM   2378  CG2 THR A 144      47.320  39.325 104.195  1.00  0.00           C
ATOM   2382  C   THR A 144      46.000  38.015 101.875  1.00  0.00           C
ATOM   2383  O   THR A 144      45.250  37.285 102.535  1.00  0.00           O
ATOM   2384  N   ARG A 145      46.830  37.515 100.955  1.00  0.00           N
ATOM   2386  CA  ARG A 145      46.770  36.115 100.635  1.00  0.00           C
ATOM   2388  CB  ARG A 145      45.710  35.805  99.535  1.00  0.00           C
ATOM   2391  CG  ARG A 145      46.060  36.085  98.065  1.00  0.00           C
ATOM   2394  CD  ARG A 145      44.960  35.545  97.145  1.00  0.00           C
ATOM   2397  NE  ARG A 145      45.530  35.315  95.795  1.00  0.00           N
ATOM   2399  CZ  ARG A 145      44.760  34.955  94.785  1.00  0.00           C
ATOM   2400  NH1 ARG A 145      45.330  34.655  93.635  1.00  0.00           N
ATOM   2403  NH2 ARG A 145      43.460  34.925  94.885  1.00  0.00           N
ATOM   2406  C   ARG A 145      48.100  35.575 100.205  1.00  0.00           C
ATOM   2407  O   ARG A 145      48.790  36.145  99.365  1.00  0.00           O
ATOM   2408  N   ASP A 146      48.430  34.395 100.745  1.00  0.00           N
ATOM   2410  CA  ASP A 146      48.850  33.245  99.985  1.00  0.00           C
ATOM   2412  CB  ASP A 146      47.750  32.875  98.955  1.00  0.00           C
ATOM   2415  CG  ASP A 146      47.950  31.465  98.475  1.00  0.00           C
ATOM   2416  OD1 ASP A 146      48.030  31.255  97.245  1.00  0.00           O
ATOM   2417  OD2 ASP A 146      48.000  30.575  99.365  1.00  0.00           O
ATOM   2418  C   ASP A 146      50.240  33.285  99.335  1.00  0.00           C
ATOM   2419  O   ASP A 146      50.470  34.005  98.365  1.00  0.00           O
ATOM   2420  N   ILE A 147      51.180  32.435  99.775  1.00  0.00           N
ATOM   2422  CA  ILE A 147      51.350  31.845 101.105  1.00  0.00           C
ATOM   2424  CB  ILE A 147      52.410  30.735 101.105  1.00  0.00           C
ATOM   2426  CG2 ILE A 147      53.290  30.665 102.385  1.00  0.00           C
ATOM   2430  CG1 ILE A 147      51.740  29.365 100.865  1.00  0.00           C
ATOM   2433  CD  ILE A 147      52.670  28.375 100.155  1.00  0.00           C
ATOM   2437  C   ILE A 147      51.640  32.895 102.145  1.00  0.00           C
ATOM   2438  O   ILE A 147      50.950  32.975 103.155  1.00  0.00           O
ATOM   2439  N   GLN A 148      52.650  33.745 101.855  1.00  0.00           N
ATOM   2441  CA  GLN A 148      53.250  34.755 102.715  1.00  0.00           C
ATOM   2443  CB  GLN A 148      52.280  35.955 102.925  1.00  0.00           C
ATOM   2446  CG  GLN A 148      51.600  36.025 104.315  1.00  0.00           C
ATOM   2449  CD  GLN A 148      50.410  36.965 104.385  1.00  0.00           C
ATOM   2450  OE1 GLN A 148      49.800  37.085 105.455  1.00  0.00           O
ATOM   2451  NE2 GLN A 148      49.970  37.545 103.255  1.00  0.00           N
ATOM   2454  C   GLN A 148      53.830  34.185 104.035  1.00  0.00           C
ATOM   2455  O   GLN A 148      53.130  33.525 104.815  1.00  0.00           O
ATOM   2456  N   PRO A 149      55.090  34.365 104.355  1.00  0.00           N
ATOM   2457  CD  PRO A 149      56.170  34.535 103.375  1.00  0.00           C
ATOM   2460  CA  PRO A 149      55.610  34.155 105.705  1.00  0.00           C
ATOM   2462  CB  PRO A 149      57.070  34.595 105.565  1.00  0.00           C
ATOM   2465  CG  PRO A 149      57.440  34.185 104.135  1.00  0.00           C
ATOM   2468  C   PRO A 149      54.880  34.855 106.865  1.00  0.00           C
ATOM   2469  O   PRO A 149      54.680  36.065 106.825  1.00  0.00           O
ATOM   2470  N   SER A 150      54.510  34.065 107.905  1.00  0.00           N
ATOM   2472  CA  SER A 150      53.930  34.415 109.205  1.00  0.00           C
ATOM   2474  CB  SER A 150      53.500  35.885 109.475  1.00  0.00           C
ATOM   2477  OG  SER A 150      52.680  35.985 110.645  1.00  0.00           O
ATOM   2479  C   SER A 150      54.840  33.905 110.325  1.00  0.00           C
ATOM   2480  O   SER A 150      54.440  33.755 111.475  1.00  0.00           O
ATOM   2481  N   VAL A 151      56.100  33.565 109.975  1.00  0.00           N
ATOM   2483  CA  VAL A 151      57.090  32.975 110.875  1.00  0.00           C
ATOM   2485  CB  VAL A 151      57.910  31.935 110.115  1.00  0.00           C
ATOM   2487  CG1 VAL A 151      59.230  31.575 110.805  1.00  0.00           C
ATOM   2491  CG2 VAL A 151      57.070  30.655 109.945  1.00  0.00           C
ATOM   2495  C   VAL A 151      57.980  34.075 111.475  1.00  0.00           C
ATOM   2496  O   VAL A 151      58.450  34.965 110.785  1.00  0.00           O
ATOM   2497  N   GLY A 152      58.260  34.115 112.795  1.00  0.00           N
ATOM   2499  CA  GLY A 152      58.220  33.055 113.785  1.00  0.00           C
ATOM   2502  C   GLY A 152      59.620  32.625 114.185  1.00  0.00           C
ATOM   2503  O   GLY A 152      60.600  32.875 113.495  1.00  0.00           O
ATOM   2504  N   PHE A 153      59.780  31.925 115.305  1.00  0.00           N
ATOM   2506  CA  PHE A 153      58.730  31.525 116.205  1.00  0.00           C
ATOM   2508  CB  PHE A 153      57.900  30.295 115.745  1.00  0.00           C
ATOM   2511  CG  PHE A 153      58.700  29.145 115.175  1.00  0.00           C
ATOM   2512  CD1 PHE A 153      59.140  28.105 116.015  1.00  0.00           C
ATOM   2514  CE1 PHE A 153      59.760  26.965 115.475  1.00  0.00           C
ATOM   2516  CZ  PHE A 153      59.950  26.855 114.095  1.00  0.00           C
ATOM   2518  CD2 PHE A 153      58.870  28.995 113.785  1.00  0.00           C
ATOM   2520  CE2 PHE A 153      59.500  27.875 113.245  1.00  0.00           C
ATOM   2522  C   PHE A 153      59.270  31.375 117.625  1.00  0.00           C
ATOM   2523  O   PHE A 153      59.950  30.415 117.965  1.00  0.00           O
ATOM   2524  N   ALA A 154      58.990  32.315 118.525  1.00  0.00           N
ATOM   2526  CA  ALA A 154      58.350  33.585 118.315  1.00  0.00           C
ATOM   2528  CB  ALA A 154      56.820  33.365 118.385  1.00  0.00           C
ATOM   2532  C   ALA A 154      58.750  34.675 119.305  1.00  0.00           C
ATOM   2533  O   ALA A 154      58.020  35.655 119.385  1.00  0.00           O
ATOM   2534  N   SER A 155      59.890  34.625 120.035  1.00  0.00           N
ATOM   2536  CA  SER A 155      60.450  35.775 120.785  1.00  0.00           C
ATOM   2538  CB  SER A 155      59.490  36.805 121.445  1.00  0.00           C
ATOM   2541  OG  SER A 155      59.210  37.915 120.575  1.00  0.00           O
ATOM   2543  C   SER A 155      61.490  35.415 121.815  1.00  0.00           C
ATOM   2544  O   SER A 155      61.210  34.725 122.785  1.00  0.00           O
ATOM   2545  N   ARG A 156      62.750  35.845 121.615  1.00  0.00           N
ATOM   2547  CA  ARG A 156      63.930  35.215 122.205  1.00  0.00           C
ATOM   2549  CB  ARG A 156      65.160  36.085 121.925  1.00  0.00           C
ATOM   2552  CG  ARG A 156      64.980  37.565 122.315  1.00  0.00           C
ATOM   2555  CD  ARG A 156      66.280  38.355 122.235  1.00  0.00           C
ATOM   2558  NE  ARG A 156      65.930  39.715 122.735  1.00  0.00           N
ATOM   2560  CZ  ARG A 156      66.680  40.785 122.495  1.00  0.00           C
ATOM   2561  NH1 ARG A 156      66.170  41.945 122.855  1.00  0.00           N
ATOM   2564  NH2 ARG A 156      67.860  40.745 121.935  1.00  0.00           N
ATOM   2567  C   ARG A 156      63.980  34.775 123.675  1.00  0.00           C
ATOM   2568  O   ARG A 156      64.120  35.575 124.595  1.00  0.00           O
ATOM   2569  N   GLY A 157      63.960  33.445 123.895  1.00  0.00           N
ATOM   2571  CA  GLY A 157      64.080  32.825 125.215  1.00  0.00           C
ATOM   2574  C   GLY A 157      65.500  32.705 125.675  1.00  0.00           C
ATOM   2575  O   GLY A 157      66.060  31.625 125.785  1.00  0.00           O
ATOM   2576  N   SER A 158      66.170  33.835 125.915  1.00  0.00           N
ATOM   2578  CA  SER A 158      67.540  33.885 126.395  1.00  0.00           C
ATOM   2580  CB  SER A 158      68.090  35.335 126.365  1.00  0.00           C
ATOM   2583  OG  SER A 158      67.950  35.845 125.035  1.00  0.00           O
ATOM   2585  C   SER A 158      67.790  33.265 127.765  1.00  0.00           C
ATOM   2586  O   SER A 158      66.950  33.305 128.665  1.00  0.00           O
ATOM   2587  N   LEU A 159      68.990  32.675 127.955  1.00  0.00           N
ATOM   2589  CA  LEU A 159      69.620  32.255 129.205  1.00  0.00           C
ATOM   2591  CB  LEU A 159      70.270  33.435 129.985  1.00  0.00           C
ATOM   2594  CG  LEU A 159      69.370  34.605 130.445  1.00  0.00           C
ATOM   2596  CD1 LEU A 159      70.250  35.795 130.855  1.00  0.00           C
ATOM   2600  CD2 LEU A 159      68.460  34.205 131.615  1.00  0.00           C
ATOM   2604  C   LEU A 159      68.940  31.215 130.095  1.00  0.00           C
ATOM   2605  O   LEU A 159      69.520  30.775 131.085  1.00  0.00           O
ATOM   2606  N   LEU A 160      67.730  30.735 129.745  1.00  0.00           N
ATOM   2608  CA  LEU A 160      66.990  29.715 130.485  1.00  0.00           C
ATOM   2610  CB  LEU A 160      65.540  29.545 129.955  1.00  0.00           C
ATOM   2613  CG  LEU A 160      65.310  29.635 128.425  1.00  0.00           C
ATOM   2615  CD1 LEU A 160      63.810  29.665 128.115  1.00  0.00           C
ATOM   2619  CD2 LEU A 160      65.990  28.525 127.615  1.00  0.00           C
ATOM   2623  C   LEU A 160      67.720  28.365 130.665  1.00  0.00           C
ATOM   2624  O   LEU A 160      68.410  27.925 129.745  1.00  0.00           O
ATOM   2625  N   PRO A 161      67.690  27.675 131.805  1.00  0.00           N
ATOM   2626  CD  PRO A 161      66.940  28.055 133.015  1.00  0.00           C
ATOM   2629  CA  PRO A 161      68.490  26.475 132.025  1.00  0.00           C
ATOM   2631  CB  PRO A 161      68.790  26.545 133.535  1.00  0.00           C
ATOM   2634  CG  PRO A 161      67.570  27.255 134.165  1.00  0.00           C
ATOM   2637  C   PRO A 161      67.730  25.215 131.635  1.00  0.00           C
ATOM   2638  O   PRO A 161      66.750  24.875 132.295  1.00  0.00           O
ATOM   2639  N   GLY A 162      68.140  24.475 130.575  1.00  0.00           N
ATOM   2641  CA  GLY A 162      67.460  23.235 130.205  1.00  0.00           C
ATOM   2644  C   GLY A 162      68.350  22.025 130.185  1.00  0.00           C
ATOM   2645  O   GLY A 162      69.560  22.105 129.955  1.00  0.00           O
ATOM   2646  N   LYS A 163      67.730  20.855 130.365  1.00  0.00           N
ATOM   2648  CA  LYS A 163      68.310  19.535 130.165  1.00  0.00           C
ATOM   2650  CB  LYS A 163      69.440  19.155 131.165  1.00  0.00           C
ATOM   2653  CG  LYS A 163      69.070  19.395 132.645  1.00  0.00           C
ATOM   2656  CD  LYS A 163      69.980  18.665 133.645  1.00  0.00           C
ATOM   2659  CE  LYS A 163      69.820  17.135 133.705  1.00  0.00           C
ATOM   2662  NZ  LYS A 163      70.730  16.565 134.725  1.00  0.00           N
ATOM   2666  C   LYS A 163      67.210  18.485 130.205  1.00  0.00           C
ATOM   2667  O   LYS A 163      67.200  17.585 131.045  1.00  0.00           O
ATOM   2668  N   VAL A 164      66.190  18.565 129.345  1.00  0.00           N
ATOM   2670  CA  VAL A 164      66.110  19.205 128.035  1.00  0.00           C
ATOM   2672  CB  VAL A 164      65.430  18.195 127.105  1.00  0.00           C
ATOM   2674  CG1 VAL A 164      64.890  18.735 125.765  1.00  0.00           C
ATOM   2678  CG2 VAL A 164      66.450  17.075 126.835  1.00  0.00           C
ATOM   2682  C   VAL A 164      65.470  20.605 128.055  1.00  0.00           C
ATOM   2683  O   VAL A 164      64.940  21.055 129.075  1.00  0.00           O
ATOM   2684  N   VAL A 165      65.600  21.365 126.935  1.00  0.00           N
ATOM   2686  CA  VAL A 165      64.970  22.665 126.685  1.00  0.00           C
ATOM   2688  CB  VAL A 165      65.720  23.375 125.545  1.00  0.00           C
ATOM   2690  CG1 VAL A 165      65.310  24.855 125.425  1.00  0.00           C
ATOM   2694  CG2 VAL A 165      67.240  23.315 125.815  1.00  0.00           C
ATOM   2698  C   VAL A 165      63.450  22.465 126.435  1.00  0.00           C
ATOM   2699  O   VAL A 165      62.750  22.005 127.325  1.00  0.00           O
ATOM   2700  N   GLU A 166      62.950  22.745 125.205  1.00  0.00           N
ATOM   2702  CA  GLU A 166      61.650  22.325 124.675  1.00  0.00           C
ATOM   2704  CB  GLU A 166      61.600  20.795 124.395  1.00  0.00           C
ATOM   2707  CG  GLU A 166      60.270  20.015 124.685  1.00  0.00           C
ATOM   2710  CD  GLU A 166      59.910  19.815 126.165  1.00  0.00           C
ATOM   2711  OE1 GLU A 166      58.870  20.355 126.635  1.00  0.00           O
ATOM   2712  OE2 GLU A 166      60.640  19.065 126.865  1.00  0.00           O
ATOM   2713  C   GLU A 166      60.390  22.905 125.325  1.00  0.00           C
ATOM   2714  O   GLU A 166      60.360  23.205 126.515  1.00  0.00           O
ATOM   2715  N   GLY A 167      59.280  23.125 124.585  1.00  0.00           N
ATOM   2717  CA  GLY A 167      59.160  23.075 123.125  1.00  0.00           C
ATOM   2720  C   GLY A 167      59.520  24.395 122.505  1.00  0.00           C
ATOM   2721  O   GLY A 167      59.970  25.315 123.175  1.00  0.00           O
ATOM   2722  N   LEU A 168      59.290  24.545 121.195  1.00  0.00           N
ATOM   2724  CA  LEU A 168      59.280  25.855 120.565  1.00  0.00           C
ATOM   2726  CB  LEU A 168      60.090  25.865 119.245  1.00  0.00           C
ATOM   2729  CG  LEU A 168      61.620  26.055 119.415  1.00  0.00           C
ATOM   2731  CD1 LEU A 168      62.310  25.945 118.055  1.00  0.00           C
ATOM   2735  CD2 LEU A 168      62.290  25.075 120.375  1.00  0.00           C
ATOM   2739  C   LEU A 168      57.800  26.205 120.345  1.00  0.00           C
ATOM   2740  O   LEU A 168      57.120  25.475 119.615  1.00  0.00           O
ATOM   2741  N   PRO A 169      57.170  27.205 120.965  1.00  0.00           N
ATOM   2742  CD  PRO A 169      57.660  27.815 122.195  1.00  0.00           C
ATOM   2745  CA  PRO A 169      55.890  27.775 120.535  1.00  0.00           C
ATOM   2747  CB  PRO A 169      55.610  28.945 121.495  1.00  0.00           C
ATOM   2750  CG  PRO A 169      56.920  29.135 122.285  1.00  0.00           C
ATOM   2753  C   PRO A 169      55.880  28.215 119.085  1.00  0.00           C
ATOM   2754  O   PRO A 169      56.950  28.495 118.545  1.00  0.00           O
ATOM   2755  N   VAL A 170      54.720  28.255 118.415  1.00  0.00           N
ATOM   2757  CA  VAL A 170      54.690  28.425 116.965  1.00  0.00           C
ATOM   2759  CB  VAL A 170      54.160  27.185 116.255  1.00  0.00           C
ATOM   2761  CG1 VAL A 170      53.880  27.405 114.745  1.00  0.00           C
ATOM   2765  CG2 VAL A 170      55.240  26.105 116.415  1.00  0.00           C
ATOM   2769  C   VAL A 170      53.990  29.705 116.545  1.00  0.00           C
ATOM   2770  O   VAL A 170      52.940  30.075 117.055  1.00  0.00           O
ATOM   2771  N   MET A 171      54.580  30.385 115.545  1.00  0.00           N
ATOM   2773  CA  MET A 171      53.920  31.415 114.765  1.00  0.00           C
ATOM   2775  CB  MET A 171      54.690  32.765 114.815  1.00  0.00           C
ATOM   2778  CG  MET A 171      53.830  33.915 115.375  1.00  0.00           C
ATOM   2781  SD  MET A 171      53.430  33.755 117.135  1.00  0.00           S
ATOM   2782  CE  MET A 171      52.300  35.175 117.085  1.00  0.00           C
ATOM   2786  C   MET A 171      53.860  30.865 113.355  1.00  0.00           C
ATOM   2787  O   MET A 171      54.840  30.315 112.835  1.00  0.00           O
ATOM   2788  N   ALA A 172      52.680  30.945 112.715  1.00  0.00           N
ATOM   2790  CA  ALA A 172      52.450  30.395 111.405  1.00  0.00           C
ATOM   2792  CB  ALA A 172      51.410  29.275 111.485  1.00  0.00           C
ATOM   2796  C   ALA A 172      51.960  31.515 110.525  1.00  0.00           C
ATOM   2797  O   ALA A 172      51.460  32.535 111.005  1.00  0.00           O
ATOM   2798  N   LEU A 173      52.150  31.475 109.205  1.00  0.00           N
ATOM   2800  CA  LEU A 173      51.910  30.365 108.315  1.00  0.00           C
ATOM   2802  CB  LEU A 173      50.410  30.225 107.935  1.00  0.00           C
ATOM   2805  CG  LEU A 173      49.580  31.525 107.935  1.00  0.00           C
ATOM   2807  CD1 LEU A 173      48.100  31.175 107.805  1.00  0.00           C
ATOM   2811  CD2 LEU A 173      50.000  32.505 106.835  1.00  0.00           C
ATOM   2815  C   LEU A 173      52.820  30.605 107.125  1.00  0.00           C
ATOM   2816  O   LEU A 173      53.540  31.595 107.095  1.00  0.00           O
ATOM   2817  N   ASN A 174      52.930  29.725 106.125  1.00  0.00           N
ATOM   2819  CA  ASN A 174      52.460  28.355 106.055  1.00  0.00           C
ATOM   2821  CB  ASN A 174      51.980  28.095 104.585  1.00  0.00           C
ATOM   2824  CG  ASN A 174      51.350  26.745 104.245  1.00  0.00           C
ATOM   2825  OD1 ASN A 174      51.250  26.385 103.065  1.00  0.00           O
ATOM   2826  ND2 ASN A 174      50.910  25.955 105.245  1.00  0.00           N
ATOM   2829  C   ASN A 174      53.550  27.415 106.555  1.00  0.00           C
ATOM   2830  O   ASN A 174      53.330  26.215 106.735  1.00  0.00           O
ATOM   2831  N   VAL A 175      54.730  27.965 106.915  1.00  0.00           N
ATOM   2833  CA  VAL A 175      55.730  27.335 107.765  1.00  0.00           C
ATOM   2835  CB  VAL A 175      55.200  26.725 109.075  1.00  0.00           C
ATOM   2837  CG1 VAL A 175      56.340  26.105 109.905  1.00  0.00           C
ATOM   2841  CG2 VAL A 175      54.540  27.815 109.935  1.00  0.00           C
ATOM   2845  C   VAL A 175      56.660  26.385 107.025  1.00  0.00           C
ATOM   2846  O   VAL A 175      57.880  26.505 107.155  1.00  0.00           O
ATOM   2847  N   ASN A 176      56.160  25.425 106.225  1.00  0.00           N
ATOM   2849  CA  ASN A 176      57.000  24.505 105.485  1.00  0.00           C
ATOM   2851  CB  ASN A 176      56.180  23.305 104.935  1.00  0.00           C
ATOM   2854  CG  ASN A 176      55.500  22.545 106.055  1.00  0.00           C
ATOM   2855  OD1 ASN A 176      54.270  22.455 106.105  1.00  0.00           O
ATOM   2856  ND2 ASN A 176      56.300  21.985 106.985  1.00  0.00           N
ATOM   2859  C   ASN A 176      57.780  25.145 104.325  1.00  0.00           C
ATOM   2860  O   ASN A 176      57.200  25.915 103.565  1.00  0.00           O
ATOM   2861  N   ASN A 177      59.080  24.815 104.085  1.00  0.00           N
ATOM   2863  CA  ASN A 177      60.020  24.235 105.045  1.00  0.00           C
ATOM   2865  CB  ASN A 177      61.160  23.345 104.425  1.00  0.00           C
ATOM   2868  CG  ASN A 177      61.250  21.885 104.935  1.00  0.00           C
ATOM   2869  OD1 ASN A 177      62.270  21.215 104.755  1.00  0.00           O
ATOM   2870  ND2 ASN A 177      60.180  21.355 105.575  1.00  0.00           N
ATOM   2873  C   ASN A 177      60.650  25.355 105.855  1.00  0.00           C
ATOM   2874  O   ASN A 177      61.000  26.415 105.365  1.00  0.00           O
ATOM   2875  N   VAL A 178      60.820  25.085 107.155  1.00  0.00           N
ATOM   2877  CA  VAL A 178      61.510  25.925 108.095  1.00  0.00           C
ATOM   2879  CB  VAL A 178      61.210  25.445 109.525  1.00  0.00           C
ATOM   2881  CG1 VAL A 178      61.800  26.365 110.595  1.00  0.00           C
ATOM   2885  CG2 VAL A 178      59.680  25.325 109.705  1.00  0.00           C
ATOM   2889  C   VAL A 178      63.000  25.945 107.735  1.00  0.00           C
ATOM   2890  O   VAL A 178      63.550  24.975 107.215  1.00  0.00           O
ATOM   2891  N   ASP A 179      63.740  27.035 107.985  1.00  0.00           N
ATOM   2893  CA  ASP A 179      65.180  26.955 107.935  1.00  0.00           C
ATOM   2895  CB  ASP A 179      65.790  28.255 107.395  1.00  0.00           C
ATOM   2898  CG  ASP A 179      65.460  28.535 105.935  1.00  0.00           C
ATOM   2899  OD1 ASP A 179      65.260  29.745 105.635  1.00  0.00           O
ATOM   2900  OD2 ASP A 179      65.590  27.615 105.085  1.00  0.00           O
ATOM   2901  C   ASP A 179      65.620  26.725 109.375  1.00  0.00           C
ATOM   2902  O   ASP A 179      65.330  27.525 110.255  1.00  0.00           O
ATOM   2903  N   VAL A 180      66.310  25.605 109.655  1.00  0.00           N
ATOM   2905  CA  VAL A 180      66.890  25.405 110.965  1.00  0.00           C
ATOM   2907  CB  VAL A 180      66.290  24.265 111.775  1.00  0.00           C
ATOM   2909  CG1 VAL A 180      66.930  24.285 113.175  1.00  0.00           C
ATOM   2913  CG2 VAL A 180      64.770  24.435 111.895  1.00  0.00           C
ATOM   2917  C   VAL A 180      68.370  25.145 110.805  1.00  0.00           C
ATOM   2918  O   VAL A 180      68.820  24.045 110.505  1.00  0.00           O
ATOM   2919  N   ASN A 181      69.190  26.165 111.095  1.00  0.00           N
ATOM   2921  CA  ASN A 181      70.550  25.935 111.475  1.00  0.00           C
ATOM   2923  CB  ASN A 181      71.490  27.005 110.875  1.00  0.00           C
ATOM   2926  CG  ASN A 181      71.680  26.865 109.365  1.00  0.00           C
ATOM   2927  OD1 ASN A 181      71.890  27.875 108.685  1.00  0.00           O
ATOM   2928  ND2 ASN A 181      71.610  25.645 108.795  1.00  0.00           N
ATOM   2931  C   ASN A 181      70.570  26.025 112.985  1.00  0.00           C
ATOM   2932  O   ASN A 181      70.280  27.075 113.555  1.00  0.00           O
ATOM   2933  N   PHE A 182      70.910  24.925 113.675  1.00  0.00           N
ATOM   2935  CA  PHE A 182      71.630  25.025 114.925  1.00  0.00           C
ATOM   2937  CB  PHE A 182      71.760  23.665 115.665  1.00  0.00           C
ATOM   2940  CG  PHE A 182      70.530  23.225 116.405  1.00  0.00           C
ATOM   2941  CD1 PHE A 182      70.620  22.075 117.205  1.00  0.00           C
ATOM   2943  CE1 PHE A 182      69.520  21.615 117.935  1.00  0.00           C
ATOM   2945  CZ  PHE A 182      68.310  22.315 117.865  1.00  0.00           C
ATOM   2947  CD2 PHE A 182      69.310  23.925 116.365  1.00  0.00           C
ATOM   2949  CE2 PHE A 182      68.210  23.475 117.095  1.00  0.00           C
ATOM   2951  C   PHE A 182      73.010  25.615 114.705  1.00  0.00           C
ATOM   2952  O   PHE A 182      73.710  25.285 113.755  1.00  0.00           O
ATOM   2953  N   PHE A 183      73.460  26.475 115.615  1.00  0.00           N
ATOM   2955  CA  PHE A 183      74.830  26.895 115.735  1.00  0.00           C
ATOM   2957  CB  PHE A 183      75.000  28.425 115.715  1.00  0.00           C
ATOM   2960  CG  PHE A 183      74.690  29.095 114.425  1.00  0.00           C
ATOM   2961  CD1 PHE A 183      74.620  30.485 114.515  1.00  0.00           C
ATOM   2963  CE1 PHE A 183      74.370  31.275 113.385  1.00  0.00           C
ATOM   2965  CZ  PHE A 183      74.170  30.655 112.155  1.00  0.00           C
ATOM   2967  CD2 PHE A 183      74.540  28.485 113.175  1.00  0.00           C
ATOM   2969  CE2 PHE A 183      74.260  29.255 112.035  1.00  0.00           C
ATOM   2971  C   PHE A 183      75.380  26.495 117.085  1.00  0.00           C
ATOM   2972  O   PHE A 183      74.680  26.415 118.085  1.00  0.00           O
ATOM   2973  N   ARG A 184      76.680  26.255 117.105  1.00  0.00           N
ATOM   2975  CA  ARG A 184      77.420  25.765 118.235  1.00  0.00           C
ATOM   2977  CB  ARG A 184      77.880  24.345 117.845  1.00  0.00           C
ATOM   2980  CG  ARG A 184      78.000  23.265 118.915  1.00  0.00           C
ATOM   2983  CD  ARG A 184      78.420  21.975 118.185  1.00  0.00           C
ATOM   2986  NE  ARG A 184      78.240  20.775 119.065  1.00  0.00           N
ATOM   2988  CZ  ARG A 184      78.850  19.635 118.765  1.00  0.00           C
ATOM   2989  NH1 ARG A 184      78.620  18.555 119.475  1.00  0.00           N
ATOM   2992  NH2 ARG A 184      79.650  19.495 117.725  1.00  0.00           N
ATOM   2995  C   ARG A 184      78.610  26.715 118.275  1.00  0.00           C
ATOM   2996  O   ARG A 184      79.260  26.965 117.255  1.00  0.00           O
ATOM   2997  N   VAL A 185      78.910  27.305 119.435  1.00  0.00           N
ATOM   2999  CA  VAL A 185      80.050  28.195 119.565  1.00  0.00           C
ATOM   3001  CB  VAL A 185      79.800  29.275 120.605  1.00  0.00           C
ATOM   3003  CG1 VAL A 185      81.020  30.185 120.765  1.00  0.00           C
ATOM   3007  CG2 VAL A 185      78.580  30.135 120.235  1.00  0.00           C
ATOM   3011  C   VAL A 185      81.240  27.345 119.935  1.00  0.00           C
ATOM   3012  O   VAL A 185      82.180  27.235 119.145  1.00  0.00           O
ATOM   3013  N   LYS A 186      81.180  26.625 121.095  1.00  0.00           N
ATOM   3015  CA  LYS A 186      82.090  25.535 121.415  1.00  0.00           C
ATOM   3017  CB  LYS A 186      81.340  24.145 121.495  1.00  0.00           C
ATOM   3020  CG  LYS A 186      80.030  24.025 122.325  1.00  0.00           C
ATOM   3023  CD  LYS A 186      79.330  22.625 122.365  1.00  0.00           C
ATOM   3026  CE  LYS A 186      80.070  21.465 123.095  1.00  0.00           C
ATOM   3029  NZ  LYS A 186      79.530  20.105 122.825  1.00  0.00           N
ATOM   3033  C   LYS A 186      83.210  25.955 122.415  1.00  0.00           C
ATOM   3034  O   LYS A 186      83.950  26.815 121.945  1.00  0.00           O
ATOM   3035  N   PRO A 187      83.490  25.565 123.705  1.00  0.00           N
ATOM   3036  CD  PRO A 187      83.110  24.245 124.195  1.00  0.00           C
ATOM   3039  CA  PRO A 187      84.820  25.705 124.295  1.00  0.00           C
ATOM   3041  CB  PRO A 187      85.510  24.425 123.835  1.00  0.00           C
ATOM   3044  CG  PRO A 187      84.370  23.385 123.985  1.00  0.00           C
ATOM   3047  C   PRO A 187      85.670  26.965 124.275  1.00  0.00           C
ATOM   3048  O   PRO A 187      85.710  27.675 125.275  1.00  0.00           O
ATOM   3049  N   GLU A 188      86.410  27.215 123.185  1.00  0.00           N
ATOM   3051  CA  GLU A 188      87.360  28.295 123.085  1.00  0.00           C
ATOM   3053  CB  GLU A 188      88.750  27.735 122.715  1.00  0.00           C
ATOM   3056  CG  GLU A 188      89.890  28.695 123.095  1.00  0.00           C
ATOM   3059  CD  GLU A 188      89.870  29.015 124.585  1.00  0.00           C
ATOM   3060  OE1 GLU A 188      89.760  30.215 124.945  1.00  0.00           O
ATOM   3061  OE2 GLU A 188      90.030  28.075 125.415  1.00  0.00           O
ATOM   3062  C   GLU A 188      86.920  29.275 122.025  1.00  0.00           C
ATOM   3063  O   GLU A 188      87.660  30.175 121.635  1.00  0.00           O
ATOM   3064  N   SER A 189      85.680  29.165 121.525  1.00  0.00           N
ATOM   3066  CA  SER A 189      85.070  30.255 120.775  1.00  0.00           C
ATOM   3068  CB  SER A 189      84.310  29.785 119.525  1.00  0.00           C
ATOM   3071  OG  SER A 189      85.180  29.015 118.695  1.00  0.00           O
ATOM   3073  C   SER A 189      84.110  30.985 121.685  1.00  0.00           C
ATOM   3074  O   SER A 189      83.460  31.955 121.315  1.00  0.00           O
ATOM   3075  N   LEU A 190      84.070  30.545 122.955  1.00  0.00           N
ATOM   3077  CA  LEU A 190      83.530  31.285 124.055  1.00  0.00           C
ATOM   3079  CB  LEU A 190      82.330  30.515 124.665  1.00  0.00           C
ATOM   3082  CG  LEU A 190      82.620  29.325 125.615  1.00  0.00           C
ATOM   3084  CD1 LEU A 190      81.560  28.225 125.465  1.00  0.00           C
ATOM   3088  CD2 LEU A 190      82.660  29.775 127.075  1.00  0.00           C
ATOM   3092  C   LEU A 190      84.700  31.485 125.005  1.00  0.00           C
ATOM   3093  O   LEU A 190      85.540  30.585 125.115  1.00  0.00           O
ATOM   3094  N   PRO A 191      84.860  32.605 125.695  1.00  0.00           N
ATOM   3095  CD  PRO A 191      85.990  32.785 126.585  1.00  0.00           C
ATOM   3098  CA  PRO A 191      83.810  33.595 125.935  1.00  0.00           C
ATOM   3100  CB  PRO A 191      84.260  34.245 127.275  1.00  0.00           C
ATOM   3103  CG  PRO A 191      85.340  33.325 127.845  1.00  0.00           C
ATOM   3106  C   PRO A 191      83.630  34.635 124.825  1.00  0.00           C
ATOM   3107  O   PRO A 191      82.730  35.465 124.925  1.00  0.00           O
ATOM   3108  N   ALA A 192      84.430  34.645 123.735  1.00  0.00           N
ATOM   3110  CA  ALA A 192      84.500  35.765 122.795  1.00  0.00           C
ATOM   3112  CB  ALA A 192      85.780  35.655 121.955  1.00  0.00           C
ATOM   3116  C   ALA A 192      83.310  35.915 121.845  1.00  0.00           C
ATOM   3117  O   ALA A 192      83.130  36.965 121.235  1.00  0.00           O
ATOM   3118  N   PHE A 193      82.480  34.875 121.695  1.00  0.00           N
ATOM   3120  CA  PHE A 193      81.200  34.975 121.045  1.00  0.00           C
ATOM   3122  CB  PHE A 193      81.150  34.135 119.745  1.00  0.00           C
ATOM   3125  CG  PHE A 193      82.020  34.655 118.635  1.00  0.00           C
ATOM   3126  CD1 PHE A 193      81.920  35.985 118.215  1.00  0.00           C
ATOM   3128  CE1 PHE A 193      82.510  36.405 117.015  1.00  0.00           C
ATOM   3130  CZ  PHE A 193      83.230  35.495 116.225  1.00  0.00           C
ATOM   3132  CD2 PHE A 193      82.770  33.755 117.855  1.00  0.00           C
ATOM   3134  CE2 PHE A 193      83.360  34.175 116.655  1.00  0.00           C
ATOM   3136  C   PHE A 193      80.040  34.605 121.945  1.00  0.00           C
ATOM   3137  O   PHE A 193      79.020  34.085 121.505  1.00  0.00           O
ATOM   3138  N   ILE A 194      80.130  34.885 123.265  1.00  0.00           N
ATOM   3140  CA  ILE A 194      78.910  35.125 124.045  1.00  0.00           C
ATOM   3142  CB  ILE A 194      78.630  34.115 125.165  1.00  0.00           C
ATOM   3144  CG2 ILE A 194      77.130  34.145 125.475  1.00  0.00           C
ATOM   3148  CG1 ILE A 194      79.100  32.675 124.885  1.00  0.00           C
ATOM   3151  CD  ILE A 194      79.150  31.825 126.165  1.00  0.00           C
ATOM   3155  C   ILE A 194      79.010  36.515 124.675  1.00  0.00           C
ATOM   3156  O   ILE A 194      78.010  37.135 125.025  1.00  0.00           O
ATOM   3157  N   SER A 195      80.220  37.085 124.785  1.00  0.00           N
ATOM   3159  CA  SER A 195      80.410  38.525 124.765  1.00  0.00           C
ATOM   3161  CB  SER A 195      80.790  39.135 126.155  1.00  0.00           C
ATOM   3164  OG  SER A 195      81.910  38.505 126.785  1.00  0.00           O
ATOM   3166  C   SER A 195      81.480  38.865 123.745  1.00  0.00           C
ATOM   3167  O   SER A 195      82.640  38.505 123.895  1.00  0.00           O
ATOM   3168  N   GLN A 196      81.230  39.595 122.635  1.00  0.00           N
ATOM   3170  CA  GLN A 196      80.040  39.845 121.835  1.00  0.00           C
ATOM   3172  CB  GLN A 196      80.400  39.875 120.315  1.00  0.00           C
ATOM   3175  CG  GLN A 196      81.360  40.985 119.785  1.00  0.00           C
ATOM   3178  CD  GLN A 196      82.870  40.845 120.025  1.00  0.00           C
ATOM   3179  OE1 GLN A 196      83.650  41.715 119.625  1.00  0.00           O
ATOM   3180  NE2 GLN A 196      83.340  39.715 120.585  1.00  0.00           N
ATOM   3183  C   GLN A 196      78.860  38.885 121.965  1.00  0.00           C
ATOM   3184  O   GLN A 196      79.000  37.685 121.715  1.00  0.00           O
ATOM   3185  N   TRP A 197      77.670  39.405 122.295  1.00  0.00           N
ATOM   3187  CA  TRP A 197      76.440  38.605 122.285  1.00  0.00           C
ATOM   3189  CB  TRP A 197      75.660  38.865 123.605  1.00  0.00           C
ATOM   3192  CG  TRP A 197      74.710  37.835 124.155  1.00  0.00           C
ATOM   3193  CD1 TRP A 197      74.000  38.125 125.295  1.00  0.00           C
ATOM   3195  NE1 TRP A 197      73.290  37.025 125.705  1.00  0.00           N
ATOM   3197  CE2 TRP A 197      73.550  35.985 124.875  1.00  0.00           C
ATOM   3198  CD2 TRP A 197      74.450  36.435 123.875  1.00  0.00           C
ATOM   3199  CE3 TRP A 197      74.900  35.535 122.905  1.00  0.00           C
ATOM   3201  CZ3 TRP A 197      74.480  34.195 122.975  1.00  0.00           C
ATOM   3203  CZ2 TRP A 197      73.130  34.665 124.935  1.00  0.00           C
ATOM   3205  CH2 TRP A 197      73.630  33.765 123.985  1.00  0.00           C
ATOM   3207  C   TRP A 197      75.600  39.025 121.085  1.00  0.00           C
ATOM   3208  O   TRP A 197      74.550  38.455 120.815  1.00  0.00           O
ATOM   3209  N   GLU A 198      76.040  40.035 120.305  1.00  0.00           N
ATOM   3211  CA  GLU A 198      75.320  40.515 119.135  1.00  0.00           C
ATOM   3213  CB  GLU A 198      75.120  42.045 119.335  1.00  0.00           C
ATOM   3216  CG  GLU A 198      74.270  42.825 118.285  1.00  0.00           C
ATOM   3219  CD  GLU A 198      72.870  42.295 118.005  1.00  0.00           C
ATOM   3220  OE1 GLU A 198      72.540  42.125 116.805  1.00  0.00           O
ATOM   3221  OE2 GLU A 198      72.060  42.145 118.965  1.00  0.00           O
ATOM   3222  C   GLU A 198      76.080  40.185 117.845  1.00  0.00           C
ATOM   3223  O   GLU A 198      75.610  40.355 116.725  1.00  0.00           O
ATOM   3224  N   TYR A 199      77.290  39.585 117.965  1.00  0.00           N
ATOM   3226  CA  TYR A 199      77.950  38.895 116.865  1.00  0.00           C
ATOM   3228  CB  TYR A 199      79.440  39.285 116.655  1.00  0.00           C
ATOM   3231  CG  TYR A 199      79.620  40.695 116.155  1.00  0.00           C
ATOM   3232  CD1 TYR A 199      80.150  40.925 114.875  1.00  0.00           C
ATOM   3234  CE1 TYR A 199      80.420  42.235 114.445  1.00  0.00           C
ATOM   3236  CZ  TYR A 199      80.150  43.325 115.275  1.00  0.00           C
ATOM   3237  OH  TYR A 199      80.500  44.615 114.835  1.00  0.00           O
ATOM   3239  CD2 TYR A 199      79.330  41.805 116.975  1.00  0.00           C
ATOM   3241  CE2 TYR A 199      79.590  43.105 116.535  1.00  0.00           C
ATOM   3243  C   TYR A 199      77.890  37.425 117.215  1.00  0.00           C
ATOM   3244  O   TYR A 199      78.910  36.785 117.445  1.00  0.00           O
ATOM   3245  N   ARG A 200      76.670  36.875 117.325  1.00  0.00           N
ATOM   3247  CA  ARG A 200      76.500  35.545 117.865  1.00  0.00           C
ATOM   3249  CB  ARG A 200      75.580  35.505 119.125  1.00  0.00           C
ATOM   3252  CG  ARG A 200      74.150  36.065 119.045  1.00  0.00           C
ATOM   3255  CD  ARG A 200      73.000  35.075 118.815  1.00  0.00           C
ATOM   3258  NE  ARG A 200      72.960  34.735 117.375  1.00  0.00           N
ATOM   3260  CZ  ARG A 200      71.950  34.135 116.785  1.00  0.00           C
ATOM   3261  NH1 ARG A 200      71.940  33.965 115.485  1.00  0.00           N
ATOM   3264  NH2 ARG A 200      70.900  33.685 117.415  1.00  0.00           N
ATOM   3267  C   ARG A 200      76.150  34.585 116.745  1.00  0.00           C
ATOM   3268  O   ARG A 200      75.240  34.795 115.935  1.00  0.00           O
ATOM   3269  N   ASN A 201      76.940  33.515 116.615  1.00  0.00           N
ATOM   3271  CA  ASN A 201      76.940  32.675 115.445  1.00  0.00           C
ATOM   3273  CB  ASN A 201      77.410  33.375 114.135  1.00  0.00           C
ATOM   3276  CG  ASN A 201      78.580  34.315 114.385  1.00  0.00           C
ATOM   3277  OD1 ASN A 201      78.360  35.515 114.535  1.00  0.00           O
ATOM   3278  ND2 ASN A 201      79.820  33.795 114.435  1.00  0.00           N
ATOM   3281  C   ASN A 201      77.710  31.395 115.755  1.00  0.00           C
ATOM   3282  O   ASN A 201      77.980  31.065 116.905  1.00  0.00           O
ATOM   3283  N   SER A 202      78.110  30.615 114.745  1.00  0.00           N
ATOM   3285  CA  SER A 202      78.770  29.355 115.015  1.00  0.00           C
ATOM   3287  CB  SER A 202      80.330  29.435 114.945  1.00  0.00           C
ATOM   3290  OG  SER A 202      80.880  30.475 115.775  1.00  0.00           O
ATOM   3292  C   SER A 202      78.260  28.435 113.945  1.00  0.00           C
ATOM   3293  O   SER A 202      77.530  28.875 113.065  1.00  0.00           O
ATOM   3294  N   LEU A 203      78.650  27.155 113.975  1.00  0.00           N
ATOM   3296  CA  LEU A 203      78.290  26.135 112.995  1.00  0.00           C
ATOM   3298  CB  LEU A 203      79.530  25.705 112.165  1.00  0.00           C
ATOM   3301  CG  LEU A 203      79.890  26.495 110.885  1.00  0.00           C
ATOM   3303  CD1 LEU A 203      81.270  25.985 110.455  1.00  0.00           C
ATOM   3307  CD2 LEU A 203      79.870  28.015 111.015  1.00  0.00           C
ATOM   3311  C   LEU A 203      77.940  24.965 113.885  1.00  0.00           C
ATOM   3312  O   LEU A 203      78.330  25.035 115.035  1.00  0.00           O
ATOM   3313  N   ALA A 204      77.240  23.885 113.465  1.00  0.00           N
ATOM   3315  CA  ALA A 204      76.860  22.895 114.475  1.00  0.00           C
ATOM   3317  CB  ALA A 204      75.470  23.205 115.025  1.00  0.00           C
ATOM   3321  C   ALA A 204      76.990  21.415 114.125  1.00  0.00           C
ATOM   3322  O   ALA A 204      76.530  20.545 114.865  1.00  0.00           O
ATOM   3323  N   ASN A 205      77.780  21.085 113.075  1.00  0.00           N
ATOM   3325  CA  ASN A 205      78.800  20.075 113.255  1.00  0.00           C
ATOM   3327  CB  ASN A 205      79.190  19.295 111.955  1.00  0.00           C
ATOM   3330  CG  ASN A 205      78.420  17.995 111.735  1.00  0.00           C
ATOM   3331  OD1 ASN A 205      78.270  17.555 110.585  1.00  0.00           O
ATOM   3332  ND2 ASN A 205      77.950  17.335 112.805  1.00  0.00           N
ATOM   3335  C   ASN A 205      79.980  20.795 113.855  1.00  0.00           C
ATOM   3336  O   ASN A 205      80.080  20.855 115.085  1.00  0.00           O
ATOM   3337  N   TRP A 206      80.870  21.345 112.995  1.00  0.00           N
ATOM   3339  CA  TRP A 206      82.130  21.965 113.395  1.00  0.00           C
ATOM   3341  CB  TRP A 206      81.860  23.475 113.765  1.00  0.00           C
ATOM   3344  CG  TRP A 206      82.370  24.125 115.025  1.00  0.00           C
ATOM   3345  CD1 TRP A 206      81.590  24.795 115.935  1.00  0.00           C
ATOM   3347  NE1 TRP A 206      82.390  25.465 116.835  1.00  0.00           N
ATOM   3349  CE2 TRP A 206      83.690  25.225 116.535  1.00  0.00           C
ATOM   3350  CD2 TRP A 206      83.730  24.365 115.415  1.00  0.00           C
ATOM   3351  CE3 TRP A 206      84.960  23.935 114.915  1.00  0.00           C
ATOM   3353  CZ3 TRP A 206      86.130  24.385 115.525  1.00  0.00           C
ATOM   3355  CZ2 TRP A 206      84.860  25.705 117.125  1.00  0.00           C
ATOM   3357  CH2 TRP A 206      86.080  25.275 116.595  1.00  0.00           C
ATOM   3359  C   TRP A 206      82.940  21.055 114.325  1.00  0.00           C
ATOM   3360  O   TRP A 206      83.010  21.245 115.535  1.00  0.00           O
ATOM   3361  N   GLN A 207      83.460  19.935 113.765  1.00  0.00           N
ATOM   3363  CA  GLN A 207      83.390  18.635 114.415  1.00  0.00           C
ATOM   3365  CB  GLN A 207      83.040  17.545 113.355  1.00  0.00           C
ATOM   3368  CG  GLN A 207      82.610  16.155 113.925  1.00  0.00           C
ATOM   3371  CD  GLN A 207      82.080  15.155 112.885  1.00  0.00           C
ATOM   3372  OE1 GLN A 207      82.320  13.945 112.935  1.00  0.00           O
ATOM   3373  NE2 GLN A 207      81.300  15.665 111.905  1.00  0.00           N
ATOM   3376  C   GLN A 207      84.660  18.295 115.185  1.00  0.00           C
ATOM   3377  O   GLN A 207      85.350  17.315 114.895  1.00  0.00           O
ATOM   3378  N   SER A 208      84.990  19.085 116.225  1.00  0.00           N
ATOM   3380  CA  SER A 208      85.890  18.695 117.315  1.00  0.00           C
ATOM   3382  CB  SER A 208      87.400  18.625 116.965  1.00  0.00           C
ATOM   3385  OG  SER A 208      87.940  19.935 116.765  1.00  0.00           O
ATOM   3387  C   SER A 208      85.420  17.475 118.095  1.00  0.00           C
ATOM   3388  O   SER A 208      86.170  16.565 118.435  1.00  0.00           O
ATOM   3389  N   ASP A 209      84.110  17.445 118.425  1.00  0.00           N
ATOM   3391  CA  ASP A 209      83.480  16.385 119.165  1.00  0.00           C
ATOM   3393  CB  ASP A 209      82.130  16.785 119.875  1.00  0.00           C
ATOM   3396  CG  ASP A 209      82.260  17.685 121.105  1.00  0.00           C
ATOM   3397  OD1 ASP A 209      81.200  18.195 121.585  1.00  0.00           O
ATOM   3398  OD2 ASP A 209      83.370  17.765 121.685  1.00  0.00           O
ATOM   3399  C   ASP A 209      83.270  15.205 118.215  1.00  0.00           C
ATOM   3400  O   ASP A 209      82.490  15.265 117.255  1.00  0.00           O
ATOM   3401  N   LYS A 210      83.930  14.085 118.525  1.00  0.00           N
ATOM   3403  CA  LYS A 210      83.510  12.785 118.045  1.00  0.00           C
ATOM   3405  CB  LYS A 210      84.610  12.065 117.235  1.00  0.00           C
ATOM   3408  CG  LYS A 210      85.280  12.965 116.175  1.00  0.00           C
ATOM   3411  CD  LYS A 210      86.370  12.245 115.345  1.00  0.00           C
ATOM   3414  CE  LYS A 210      85.820  11.355 114.235  1.00  0.00           C
ATOM   3417  NZ  LYS A 210      86.900  10.555 113.635  1.00  0.00           N
ATOM   3421  C   LYS A 210      83.160  12.055 119.325  1.00  0.00           C
ATOM   3422  O   LYS A 210      83.900  12.085 120.305  1.00  0.00           O
ATOM   3423  N   LEU A 211      81.980  11.445 119.485  1.00  0.00           N
ATOM   3425  CA  LEU A 211      81.410  10.465 118.585  1.00  0.00           C
ATOM   3427  CB  LEU A 211      80.380   9.565 119.325  1.00  0.00           C
ATOM   3430  CG  LEU A 211      81.000   8.385 120.125  1.00  0.00           C
ATOM   3432  CD1 LEU A 211      79.960   7.765 121.065  1.00  0.00           C
ATOM   3436  CD2 LEU A 211      82.240   8.775 120.935  1.00  0.00           C
ATOM   3440  C   LEU A 211      80.860  10.975 117.265  1.00  0.00           C
ATOM   3441  O   LEU A 211      80.400  12.115 117.115  1.00  0.00           O
ATOM   3442  N   LEU A 212      80.880  10.095 116.245  1.00  0.00           N
ATOM   3444  CA  LEU A 212      80.180  10.335 115.005  1.00  0.00           C
ATOM   3446  CB  LEU A 212      80.560   9.315 113.895  1.00  0.00           C
ATOM   3449  CG  LEU A 212      81.370   9.945 112.735  1.00  0.00           C
ATOM   3451  CD1 LEU A 212      81.690   8.885 111.665  1.00  0.00           C
ATOM   3455  CD2 LEU A 212      82.650  10.615 113.235  1.00  0.00           C
ATOM   3459  C   LEU A 212      78.690  10.345 115.225  1.00  0.00           C
ATOM   3460  O   LEU A 212      78.130   9.385 115.735  1.00  0.00           O
ATOM   3461  N   GLN A 213      78.060  11.465 114.845  1.00  0.00           N
ATOM   3463  CA  GLN A 213      76.700  11.795 115.225  1.00  0.00           C
ATOM   3465  CB  GLN A 213      76.510  11.755 116.775  1.00  0.00           C
ATOM   3468  CG  GLN A 213      75.070  11.995 117.265  1.00  0.00           C
ATOM   3471  CD  GLN A 213      74.780  13.445 117.635  1.00  0.00           C
ATOM   3472  OE1 GLN A 213      73.980  14.145 117.005  1.00  0.00           O
ATOM   3473  NE2 GLN A 213      75.400  13.955 118.715  1.00  0.00           N
ATOM   3476  C   GLN A 213      76.470  13.205 114.715  1.00  0.00           C
ATOM   3477  O   GLN A 213      76.860  14.185 115.345  1.00  0.00           O
ATOM   3478  N   MET A 214      75.920  13.405 113.495  1.00  0.00           N
ATOM   3480  CA  MET A 214      75.450  12.425 112.525  1.00  0.00           C
ATOM   3482  CB  MET A 214      73.910  12.375 112.535  1.00  0.00           C
ATOM   3485  CG  MET A 214      73.160  13.665 112.125  1.00  0.00           C
ATOM   3488  SD  MET A 214      73.280  15.105 113.225  1.00  0.00           S
ATOM   3489  CE  MET A 214      72.370  16.125 112.045  1.00  0.00           C
ATOM   3493  C   MET A 214      75.970  12.775 111.135  1.00  0.00           C
ATOM   3494  O   MET A 214      75.280  12.685 110.115  1.00  0.00           O
ATOM   3495  N   ALA A 215      77.230  13.235 111.125  1.00  0.00           N
ATOM   3497  CA  ALA A 215      78.060  13.685 110.015  1.00  0.00           C
ATOM   3499  CB  ALA A 215      79.490  13.165 110.245  1.00  0.00           C
ATOM   3503  C   ALA A 215      77.620  13.385 108.565  1.00  0.00           C
ATOM   3504  O   ALA A 215      77.390  12.235 108.165  1.00  0.00           O
ATOM   3505  N   ASP A 216      77.470  14.435 107.745  1.00  0.00           N
ATOM   3507  CA  ASP A 216      78.530  15.395 107.535  1.00  0.00           C
ATOM   3509  CB  ASP A 216      79.670  14.795 106.655  1.00  0.00           C
ATOM   3512  CG  ASP A 216      79.200  14.115 105.395  1.00  0.00           C
ATOM   3513  OD1 ASP A 216      80.100  13.815 104.565  1.00  0.00           O
ATOM   3514  OD2 ASP A 216      77.990  13.895 105.155  1.00  0.00           O
ATOM   3515  C   ASP A 216      78.040  16.695 106.895  1.00  0.00           C
ATOM   3516  O   ASP A 216      77.630  16.735 105.745  1.00  0.00           O
ATOM   3517  N   LEU A 217      78.100  17.785 107.695  1.00  0.00           N
ATOM   3519  CA  LEU A 217      77.550  19.115 107.435  1.00  0.00           C
ATOM   3521  CB  LEU A 217      77.640  19.705 106.005  1.00  0.00           C
ATOM   3524  CG  LEU A 217      79.010  20.285 105.605  1.00  0.00           C
ATOM   3526  CD1 LEU A 217      78.860  21.185 104.365  1.00  0.00           C
ATOM   3530  CD2 LEU A 217      80.050  19.185 105.345  1.00  0.00           C
ATOM   3534  C   LEU A 217      76.150  19.235 108.005  1.00  0.00           C
ATOM   3535  O   LEU A 217      75.320  18.355 107.875  1.00  0.00           O
ATOM   3536  N   VAL A 218      75.860  20.365 108.685  1.00  0.00           N
ATOM   3538  CA  VAL A 218      74.700  20.485 109.565  1.00  0.00           C
ATOM   3540  CB  VAL A 218      75.150  20.315 111.025  1.00  0.00           C
ATOM   3542  CG1 VAL A 218      74.430  21.265 112.015  1.00  0.00           C
ATOM   3546  CG2 VAL A 218      74.990  18.835 111.425  1.00  0.00           C
ATOM   3550  C   VAL A 218      74.020  21.815 109.365  1.00  0.00           C
ATOM   3551  O   VAL A 218      74.680  22.855 109.305  1.00  0.00           O
ATOM   3552  N   TYR A 219      72.670  21.885 109.275  1.00  0.00           N
ATOM   3554  CA  TYR A 219      71.780  20.875 108.765  1.00  0.00           C
ATOM   3556  CB  TYR A 219      71.210  19.825 109.775  1.00  0.00           C
ATOM   3559  CG  TYR A 219      70.580  20.345 111.055  1.00  0.00           C
ATOM   3560  CD1 TYR A 219      71.160  20.035 112.295  1.00  0.00           C
ATOM   3562  CE1 TYR A 219      70.480  20.265 113.495  1.00  0.00           C
ATOM   3564  CZ  TYR A 219      69.180  20.755 113.475  1.00  0.00           C
ATOM   3565  OH  TYR A 219      68.460  20.695 114.685  1.00  0.00           O
ATOM   3567  CD2 TYR A 219      69.290  20.905 111.055  1.00  0.00           C
ATOM   3569  CE2 TYR A 219      68.580  21.105 112.255  1.00  0.00           C
ATOM   3571  C   TYR A 219      70.720  21.645 108.025  1.00  0.00           C
ATOM   3572  O   TYR A 219      70.470  22.805 108.325  1.00  0.00           O
ATOM   3573  N   THR A 220      70.170  21.065 106.945  1.00  0.00           N
ATOM   3575  CA  THR A 220      69.740  21.895 105.825  1.00  0.00           C
ATOM   3577  CB  THR A 220      70.880  22.145 104.825  1.00  0.00           C
ATOM   3579  OG1 THR A 220      70.470  22.855 103.675  1.00  0.00           O
ATOM   3581  CG2 THR A 220      71.530  20.835 104.365  1.00  0.00           C
ATOM   3585  C   THR A 220      68.480  21.345 105.175  1.00  0.00           C
ATOM   3586  O   THR A 220      68.500  20.505 104.295  1.00  0.00           O
ATOM   3587  N   GLY A 221      67.300  21.805 105.595  1.00  0.00           N
ATOM   3589  CA  GLY A 221      67.020  22.535 106.825  1.00  0.00           C
ATOM   3592  C   GLY A 221      65.760  21.935 107.345  1.00  0.00           C
ATOM   3593  O   GLY A 221      64.710  22.115 106.745  1.00  0.00           O
ATOM   3594  N   ARG A 222      65.810  21.165 108.455  1.00  0.00           N
ATOM   3596  CA  ARG A 222      64.740  20.225 108.735  1.00  0.00           C
ATOM   3598  CB  ARG A 222      65.260  18.765 108.675  1.00  0.00           C
ATOM   3601  CG  ARG A 222      65.930  18.215 109.945  1.00  0.00           C
ATOM   3604  CD  ARG A 222      66.130  16.705 109.865  1.00  0.00           C
ATOM   3607  NE  ARG A 222      66.650  16.325 111.215  1.00  0.00           N
ATOM   3609  CZ  ARG A 222      66.960  15.085 111.585  1.00  0.00           C
ATOM   3610  NH1 ARG A 222      67.370  14.895 112.825  1.00  0.00           N
ATOM   3613  NH2 ARG A 222      66.830  14.075 110.765  1.00  0.00           N
ATOM   3616  C   ARG A 222      64.000  20.445 110.055  1.00  0.00           C
ATOM   3617  O   ARG A 222      64.600  20.735 111.095  1.00  0.00           O
ATOM   3618  N   PHE A 223      62.660  20.285 109.945  1.00  0.00           N
ATOM   3620  CA  PHE A 223      61.590  20.585 110.875  1.00  0.00           C
ATOM   3622  CB  PHE A 223      61.660  21.925 111.665  1.00  0.00           C
ATOM   3625  CG  PHE A 223      62.250  21.835 113.045  1.00  0.00           C
ATOM   3626  CD1 PHE A 223      62.090  22.955 113.885  1.00  0.00           C
ATOM   3628  CE1 PHE A 223      62.540  22.925 115.205  1.00  0.00           C
ATOM   3630  CZ  PHE A 223      63.130  21.755 115.705  1.00  0.00           C
ATOM   3632  CD2 PHE A 223      62.880  20.695 113.545  1.00  0.00           C
ATOM   3634  CE2 PHE A 223      63.320  20.655 114.865  1.00  0.00           C
ATOM   3636  C   PHE A 223      60.320  20.655 110.045  1.00  0.00           C
ATOM   3637  O   PHE A 223      59.990  21.675 109.455  1.00  0.00           O
ATOM   3638  N   ASP A 224      59.540  19.565 110.025  1.00  0.00           N
ATOM   3640  CA  ASP A 224      58.220  19.625 109.465  1.00  0.00           C
ATOM   3642  CB  ASP A 224      57.830  18.265 108.865  1.00  0.00           C
ATOM   3645  CG  ASP A 224      58.560  17.985 107.565  1.00  0.00           C
ATOM   3646  OD1 ASP A 224      58.290  16.845 107.095  1.00  0.00           O
ATOM   3647  OD2 ASP A 224      59.320  18.815 106.995  1.00  0.00           O
ATOM   3648  C   ASP A 224      57.220  20.005 110.535  1.00  0.00           C
ATOM   3649  O   ASP A 224      56.490  19.185 111.075  1.00  0.00           O
ATOM   3650  N   LEU A 225      57.120  21.295 110.855  1.00  0.00           N
ATOM   3652  CA  LEU A 225      55.960  21.815 111.535  1.00  0.00           C
ATOM   3654  CB  LEU A 225      56.190  23.265 112.035  1.00  0.00           C
ATOM   3657  CG  LEU A 225      56.890  23.415 113.395  1.00  0.00           C
ATOM   3659  CD1 LEU A 225      56.930  24.905 113.765  1.00  0.00           C
ATOM   3663  CD2 LEU A 225      58.320  22.865 113.405  1.00  0.00           C
ATOM   3667  C   LEU A 225      54.820  21.875 110.545  1.00  0.00           C
ATOM   3668  O   LEU A 225      54.970  22.515 109.515  1.00  0.00           O
ATOM   3669  N   ASN A 226      53.650  21.245 110.805  1.00  0.00           N
ATOM   3671  CA  ASN A 226      52.560  21.275 109.835  1.00  0.00           C
ATOM   3673  CB  ASN A 226      52.260  19.845 109.325  1.00  0.00           C
ATOM   3676  CG  ASN A 226      53.520  19.175 108.785  1.00  0.00           C
ATOM   3677  OD1 ASN A 226      53.960  18.165 109.355  1.00  0.00           O
ATOM   3678  ND2 ASN A 226      54.100  19.685 107.685  1.00  0.00           N
ATOM   3681  C   ASN A 226      51.280  21.905 110.385  1.00  0.00           C
ATOM   3682  O   ASN A 226      50.330  21.165 110.675  1.00  0.00           O
ATOM   3683  N   PRO A 227      51.150  23.235 110.525  1.00  0.00           N
ATOM   3684  CD  PRO A 227      52.240  24.205 110.325  1.00  0.00           C
ATOM   3687  CA  PRO A 227      49.870  23.905 110.355  1.00  0.00           C
ATOM   3689  CB  PRO A 227      50.160  25.415 110.585  1.00  0.00           C
ATOM   3692  CG  PRO A 227      51.670  25.515 110.855  1.00  0.00           C
ATOM   3695  C   PRO A 227      49.340  23.675 108.945  1.00  0.00           C
ATOM   3696  O   PRO A 227      49.990  24.075 107.985  1.00  0.00           O
ATOM   3697  N   ALA A 228      48.180  23.035 108.785  1.00  0.00           N
ATOM   3699  CA  ALA A 228      47.650  22.725 107.475  1.00  0.00           C
ATOM   3701  CB  ALA A 228      47.670  21.205 107.255  1.00  0.00           C
ATOM   3705  C   ALA A 228      46.260  23.325 107.315  1.00  0.00           C
ATOM   3706  O   ALA A 228      45.490  23.405 108.285  1.00  0.00           O
ATOM   3707  N   ARG A 229      45.870  23.845 106.115  1.00  0.00           N
ATOM   3709  CA  ARG A 229      46.760  24.285 105.055  1.00  0.00           C
ATOM   3711  CB  ARG A 229      46.160  24.185 103.625  1.00  0.00           C
ATOM   3714  CG  ARG A 229      47.200  24.595 102.535  1.00  0.00           C
ATOM   3717  CD  ARG A 229      46.780  24.385 101.085  1.00  0.00           C
ATOM   3720  NE  ARG A 229      46.640  22.915 100.825  1.00  0.00           N
ATOM   3722  CZ  ARG A 229      46.100  22.485  99.705  1.00  0.00           C
ATOM   3723  NH1 ARG A 229      45.890  21.225  99.475  1.00  0.00           N
ATOM   3726  NH2 ARG A 229      45.770  23.285  98.725  1.00  0.00           N
ATOM   3729  C   ARG A 229      47.160  25.715 105.375  1.00  0.00           C
ATOM   3730  O   ARG A 229      48.090  25.945 106.155  1.00  0.00           O
ATOM   3731  N   ASN A 230      46.460  26.715 104.845  1.00  0.00           N
ATOM   3733  CA  ASN A 230      46.700  28.095 105.165  1.00  0.00           C
ATOM   3735  CB  ASN A 230      46.240  28.915 103.945  1.00  0.00           C
ATOM   3738  CG  ASN A 230      46.890  30.275 103.745  1.00  0.00           C
ATOM   3739  OD1 ASN A 230      46.280  31.125 103.095  1.00  0.00           O
ATOM   3740  ND2 ASN A 230      48.100  30.515 104.285  1.00  0.00           N
ATOM   3743  C   ASN A 230      45.970  28.435 106.445  1.00  0.00           C
ATOM   3744  O   ASN A 230      44.880  29.015 106.455  1.00  0.00           O
ATOM   3745  N   THR A 231      46.580  28.005 107.575  1.00  0.00           N
ATOM   3747  CA  THR A 231      45.910  27.865 108.855  1.00  0.00           C
ATOM   3749  CB  THR A 231      45.420  26.445 109.085  1.00  0.00           C
ATOM   3751  OG1 THR A 231      44.550  26.065 108.035  1.00  0.00           O
ATOM   3753  CG2 THR A 231      44.610  26.315 110.395  1.00  0.00           C
ATOM   3757  C   THR A 231      46.880  28.235 109.955  1.00  0.00           C
ATOM   3758  O   THR A 231      48.010  27.775 109.945  1.00  0.00           O
ATOM   3759  N   ARG A 232      46.420  29.115 110.865  1.00  0.00           N
ATOM   3761  CA  ARG A 232      46.710  29.435 112.265  1.00  0.00           C
ATOM   3763  CB  ARG A 232      45.350  29.425 113.025  1.00  0.00           C
ATOM   3766  CG  ARG A 232      44.270  30.375 112.435  1.00  0.00           C
ATOM   3769  CD  ARG A 232      43.000  30.475 113.295  1.00  0.00           C
ATOM   3772  NE  ARG A 232      41.970  31.285 112.555  1.00  0.00           N
ATOM   3774  CZ  ARG A 232      40.690  31.345 112.935  1.00  0.00           C
ATOM   3775  NH1 ARG A 232      39.890  32.215 112.345  1.00  0.00           N
ATOM   3778  NH2 ARG A 232      40.230  30.635 113.935  1.00  0.00           N
ATOM   3781  C   ARG A 232      47.870  28.755 113.035  1.00  0.00           C
ATOM   3782  O   ARG A 232      48.780  28.155 112.465  1.00  0.00           O
ATOM   3783  N   GLU A 233      47.910  28.835 114.385  1.00  0.00           N
ATOM   3785  CA  GLU A 233      49.130  28.465 115.075  1.00  0.00           C
ATOM   3787  CB  GLU A 233      50.090  29.705 115.145  1.00  0.00           C
ATOM   3790  CG  GLU A 233      49.950  30.685 116.345  1.00  0.00           C
ATOM   3793  CD  GLU A 233      48.560  31.255 116.615  1.00  0.00           C
ATOM   3794  OE1 GLU A 233      48.250  31.595 117.795  1.00  0.00           O
ATOM   3795  OE2 GLU A 233      47.780  31.465 115.645  1.00  0.00           O
ATOM   3796  C   GLU A 233      48.870  27.965 116.485  1.00  0.00           C
ATOM   3797  O   GLU A 233      47.870  28.315 117.115  1.00  0.00           O
ATOM   3798  N   LYS A 234      49.780  27.145 117.035  1.00  0.00           N
ATOM   3800  CA  LYS A 234      49.850  26.995 118.475  1.00  0.00           C
ATOM   3802  CB  LYS A 234      48.840  25.895 118.915  1.00  0.00           C
ATOM   3805  CG  LYS A 234      48.510  25.825 120.415  1.00  0.00           C
ATOM   3808  CD  LYS A 234      47.320  26.705 120.815  1.00  0.00           C
ATOM   3811  CE  LYS A 234      47.570  28.195 120.635  1.00  0.00           C
ATOM   3814  NZ  LYS A 234      46.460  28.975 121.185  1.00  0.00           N
ATOM   3818  C   LYS A 234      51.270  26.645 118.885  1.00  0.00           C
ATOM   3819  O   LYS A 234      51.990  27.425 119.515  1.00  0.00           O
ATOM   3820  N   LEU A 235      51.720  25.435 118.515  1.00  0.00           N
ATOM   3822  CA  LEU A 235      52.910  24.835 119.055  1.00  0.00           C
ATOM   3824  CB  LEU A 235      52.720  24.245 120.485  1.00  0.00           C
ATOM   3827  CG  LEU A 235      51.360  23.585 120.815  1.00  0.00           C
ATOM   3829  CD1 LEU A 235      51.290  23.155 122.285  1.00  0.00           C
ATOM   3833  CD2 LEU A 235      51.000  22.395 119.915  1.00  0.00           C
ATOM   3837  C   LEU A 235      53.410  23.805 118.065  1.00  0.00           C
ATOM   3838  O   LEU A 235      52.810  23.565 117.015  1.00  0.00           O
ATOM   3839  N   LEU A 236      54.580  23.215 118.335  1.00  0.00           N
ATOM   3841  CA  LEU A 236      55.270  22.465 117.305  1.00  0.00           C
ATOM   3843  CB  LEU A 236      54.620  21.105 116.905  1.00  0.00           C
ATOM   3846  CG  LEU A 236      53.670  20.405 117.905  1.00  0.00           C
ATOM   3848  CD1 LEU A 236      53.200  19.075 117.315  1.00  0.00           C
ATOM   3852  CD2 LEU A 236      54.220  20.165 119.315  1.00  0.00           C
ATOM   3856  C   LEU A 236      56.740  22.395 117.635  1.00  0.00           C
ATOM   3857  O   LEU A 236      57.450  23.385 117.485  1.00  0.00           O
ATOM   3858  N   LEU A 237      57.250  21.245 118.075  1.00  0.00           N
ATOM   3860  CA  LEU A 237      58.690  21.025 118.205  1.00  0.00           C
ATOM   3862  CB  LEU A 237      59.350  20.195 117.055  1.00  0.00           C
ATOM   3865  CG  LEU A 237      58.540  20.025 115.755  1.00  0.00           C
ATOM   3867  CD1 LEU A 237      59.500  19.715 114.595  1.00  0.00           C
ATOM   3871  CD2 LEU A 237      57.510  18.885 115.835  1.00  0.00           C
ATOM   3875  C   LEU A 237      59.050  20.495 119.575  1.00  0.00           C
ATOM   3876  O   LEU A 237      59.700  21.225 120.325  1.00  0.00           O
ATOM   3877  N   PRO A 238      58.710  19.275 119.985  1.00  0.00           N
ATOM   3878  CD  PRO A 238      57.810  18.365 119.285  1.00  0.00           C
ATOM   3881  CA  PRO A 238      59.510  18.515 120.935  1.00  0.00           C
ATOM   3883  CB  PRO A 238      58.760  17.165 121.045  1.00  0.00           C
ATOM   3886  CG  PRO A 238      57.410  17.435 120.395  1.00  0.00           C
ATOM   3889  C   PRO A 238      60.920  18.335 120.405  1.00  0.00           C
ATOM   3890  O   PRO A 238      61.070  18.155 119.205  1.00  0.00           O
ATOM   3891  N   LEU A 239      61.960  18.425 121.235  1.00  0.00           N
ATOM   3893  CA  LEU A 239      63.310  18.175 120.785  1.00  0.00           C
ATOM   3895  CB  LEU A 239      64.240  19.415 120.915  1.00  0.00           C
ATOM   3898  CG  LEU A 239      64.140  20.465 119.775  1.00  0.00           C
ATOM   3900  CD1 LEU A 239      65.130  21.595 120.035  1.00  0.00           C
ATOM   3904  CD2 LEU A 239      62.760  21.075 119.525  1.00  0.00           C
ATOM   3908  C   LEU A 239      63.770  16.955 121.545  1.00  0.00           C
ATOM   3909  O   LEU A 239      64.360  17.035 122.635  1.00  0.00           O
ATOM   3910  N   GLY A 240      63.390  15.775 121.035  1.00  0.00           N
ATOM   3912  CA  GLY A 240      63.440  14.505 121.725  1.00  0.00           C
ATOM   3915  C   GLY A 240      62.600  13.515 120.955  1.00  0.00           C
ATOM   3916  O   GLY A 240      61.370  13.615 120.965  1.00  0.00           O
ATOM   3917  N   ASP A 241      63.220  12.525 120.285  1.00  0.00           N
ATOM   3919  CA  ASP A 241      64.640  12.205 120.165  1.00  0.00           C
ATOM   3921  CB  ASP A 241      64.850  10.725 119.685  1.00  0.00           C
ATOM   3924  CG  ASP A 241      63.910  10.195 118.595  1.00  0.00           C
ATOM   3925  OD1 ASP A 241      64.140   9.055 118.135  1.00  0.00           O
ATOM   3926  OD2 ASP A 241      62.850  10.815 118.325  1.00  0.00           O
ATOM   3927  C   ASP A 241      65.500  13.175 119.335  1.00  0.00           C
ATOM   3928  O   ASP A 241      65.440  13.205 118.105  1.00  0.00           O
ATOM   3929  N   ILE A 242      66.420  13.925 119.985  1.00  0.00           N
ATOM   3931  CA  ILE A 242      67.450  14.615 119.245  1.00  0.00           C
ATOM   3933  CB  ILE A 242      67.060  16.045 118.815  1.00  0.00           C
ATOM   3935  CG2 ILE A 242      67.570  17.135 119.795  1.00  0.00           C
ATOM   3939  CG1 ILE A 242      67.520  16.325 117.355  1.00  0.00           C
ATOM   3942  CD  ILE A 242      67.240  17.755 116.865  1.00  0.00           C
ATOM   3946  C   ILE A 242      68.680  14.585 120.125  1.00  0.00           C
ATOM   3947  O   ILE A 242      68.570  14.625 121.355  1.00  0.00           O
ATOM   3948  N   LYS A 243      69.870  14.465 119.495  1.00  0.00           N
ATOM   3950  CA  LYS A 243      71.040  15.255 119.735  1.00  0.00           C
ATOM   3952  CB  LYS A 243      72.210  14.415 120.325  1.00  0.00           C
ATOM   3955  CG  LYS A 243      71.910  13.935 121.755  1.00  0.00           C
ATOM   3958  CD  LYS A 243      72.980  12.995 122.335  1.00  0.00           C
ATOM   3961  CE  LYS A 243      72.820  12.835 123.845  1.00  0.00           C
ATOM   3964  NZ  LYS A 243      73.880  12.025 124.465  1.00  0.00           N
ATOM   3968  C   LYS A 243      71.310  15.835 118.355  1.00  0.00           C
ATOM   3969  O   LYS A 243      70.860  15.195 117.395  1.00  0.00           O
ATOM   3970  N   PRO A 244      71.890  17.015 118.155  1.00  0.00           N
ATOM   3971  CD  PRO A 244      72.120  17.425 116.765  1.00  0.00           C
ATOM   3974  CA  PRO A 244      72.930  17.565 119.025  1.00  0.00           C
ATOM   3976  CB  PRO A 244      73.590  18.625 118.135  1.00  0.00           C
ATOM   3979  CG  PRO A 244      73.550  17.925 116.775  1.00  0.00           C
ATOM   3982  C   PRO A 244      72.580  18.065 120.415  1.00  0.00           C
ATOM   3983  O   PRO A 244      73.400  17.845 121.305  1.00  0.00           O
ATOM   3984  N   LEU A 245      71.450  18.745 120.725  1.00  0.00           N
ATOM   3986  CA  LEU A 245      71.140  18.995 122.135  1.00  0.00           C
ATOM   3988  CB  LEU A 245      70.060  20.095 122.355  1.00  0.00           C
ATOM   3991  CG  LEU A 245      68.570  19.685 122.345  1.00  0.00           C
ATOM   3993  CD1 LEU A 245      67.720  20.915 122.045  1.00  0.00           C
ATOM   3997  CD2 LEU A 245      68.020  19.075 123.635  1.00  0.00           C
ATOM   4001  C   LEU A 245      70.790  17.675 122.825  1.00  0.00           C
ATOM   4002  O   LEU A 245      70.040  16.875 122.295  1.00  0.00           O
ATOM   4003  N   GLN A 246      71.340  17.335 123.995  1.00  0.00           N
ATOM   4005  CA  GLN A 246      71.450  18.215 125.125  1.00  0.00           C
ATOM   4007  CB  GLN A 246      70.480  17.795 126.285  1.00  0.00           C
ATOM   4010  CG  GLN A 246      70.350  16.295 126.705  1.00  0.00           C
ATOM   4013  CD  GLN A 246      70.010  15.285 125.595  1.00  0.00           C
ATOM   4014  OE1 GLN A 246      70.840  14.415 125.315  1.00  0.00           O
ATOM   4015  NE2 GLN A 246      68.870  15.435 124.905  1.00  0.00           N
ATOM   4018  C   GLN A 246      72.880  18.405 125.595  1.00  0.00           C
ATOM   4019  O   GLN A 246      73.140  19.055 126.605  1.00  0.00           O
ATOM   4020  N   GLN A 247      73.860  17.855 124.845  1.00  0.00           N
ATOM   4022  CA  GLN A 247      75.220  17.695 125.345  1.00  0.00           C
ATOM   4024  CB  GLN A 247      75.710  16.225 125.165  1.00  0.00           C
ATOM   4027  CG  GLN A 247      76.780  15.855 124.085  1.00  0.00           C
ATOM   4030  CD  GLN A 247      76.460  16.115 122.615  1.00  0.00           C
ATOM   4031  OE1 GLN A 247      77.320  16.575 121.845  1.00  0.00           O
ATOM   4032  NE2 GLN A 247      75.220  15.785 122.215  1.00  0.00           N
ATOM   4035  C   GLN A 247      76.220  18.725 124.775  1.00  0.00           C
ATOM   4036  O   GLN A 247      76.560  18.805 123.605  1.00  0.00           O
ATOM   4037  N   ALA A 248      76.850  19.535 125.625  1.00  0.00           N
ATOM   4039  CA  ALA A 248      76.270  20.195 126.755  1.00  0.00           C
ATOM   4041  CB  ALA A 248      76.870  19.645 128.065  1.00  0.00           C
ATOM   4045  C   ALA A 248      76.650  21.635 126.585  1.00  0.00           C
ATOM   4046  O   ALA A 248      77.780  21.925 126.195  1.00  0.00           O
ATOM   4047  N   GLY A 249      75.700  22.565 126.795  1.00  0.00           N
ATOM   4049  CA  GLY A 249      75.940  24.005 126.735  1.00  0.00           C
ATOM   4052  C   GLY A 249      75.950  24.565 125.345  1.00  0.00           C
ATOM   4053  O   GLY A 249      76.650  24.055 124.475  1.00  0.00           O
ATOM   4054  N   VAL A 250      75.230  25.675 125.115  1.00  0.00           N
ATOM   4056  CA  VAL A 250      75.350  26.485 123.905  1.00  0.00           C
ATOM   4058  CB  VAL A 250      76.780  26.875 123.535  1.00  0.00           C
ATOM   4060  CG1 VAL A 250      76.750  27.915 122.405  1.00  0.00           C
ATOM   4064  CG2 VAL A 250      77.510  27.445 124.765  1.00  0.00           C
ATOM   4068  C   VAL A 250      74.660  25.925 122.665  1.00  0.00           C
ATOM   4069  O   VAL A 250      75.160  25.005 122.015  1.00  0.00           O
ATOM   4070  N   TYR A 251      73.550  26.565 122.255  1.00  0.00           N
ATOM   4072  CA  TYR A 251      73.040  26.555 120.895  1.00  0.00           C
ATOM   4074  CB  TYR A 251      71.940  25.485 120.595  1.00  0.00           C
ATOM   4077  CG  TYR A 251      72.550  24.125 120.535  1.00  0.00           C
ATOM   4078  CD1 TYR A 251      73.210  23.715 119.365  1.00  0.00           C
ATOM   4080  CE1 TYR A 251      73.920  22.515 119.325  1.00  0.00           C
ATOM   4082  CZ  TYR A 251      73.960  21.705 120.465  1.00  0.00           C
ATOM   4083  OH  TYR A 251      74.820  20.585 120.525  1.00  0.00           O
ATOM   4085  CD2 TYR A 251      72.510  23.255 121.635  1.00  0.00           C
ATOM   4087  CE2 TYR A 251      73.210  22.045 121.595  1.00  0.00           C
ATOM   4089  C   TYR A 251      72.440  27.905 120.595  1.00  0.00           C
ATOM   4090  O   TYR A 251      71.980  28.615 121.485  1.00  0.00           O
ATOM   4091  N   LEU A 252      72.470  28.295 119.305  1.00  0.00           N
ATOM   4093  CA  LEU A 252      71.930  29.535 118.805  1.00  0.00           C
ATOM   4095  CB  LEU A 252      73.030  30.605 118.475  1.00  0.00           C
ATOM   4098  CG  LEU A 252      74.020  31.125 119.555  1.00  0.00           C
ATOM   4100  CD1 LEU A 252      75.090  31.945 118.835  1.00  0.00           C
ATOM   4104  CD2 LEU A 252      74.790  30.085 120.375  1.00  0.00           C
ATOM   4108  C   LEU A 252      71.270  29.135 117.485  1.00  0.00           C
ATOM   4109  O   LEU A 252      71.750  28.235 116.815  1.00  0.00           O
ATOM   4110  N   ALA A 253      70.150  29.785 117.075  1.00  0.00           N
ATOM   4112  CA  ALA A 253      69.460  29.385 115.855  1.00  0.00           C
ATOM   4114  CB  ALA A 253      68.190  28.595 116.165  1.00  0.00           C
ATOM   4118  C   ALA A 253      69.050  30.525 114.945  1.00  0.00           C
ATOM   4119  O   ALA A 253      69.050  31.695 115.325  1.00  0.00           O
ATOM   4120  N   VAL A 254      68.700  30.145 113.705  1.00  0.00           N
ATOM   4122  CA  VAL A 254      68.440  31.005 112.565  1.00  0.00           C
ATOM   4124  CB  VAL A 254      69.280  30.505 111.385  1.00  0.00           C
ATOM   4126  CG1 VAL A 254      68.960  31.265 110.095  1.00  0.00           C
ATOM   4130  CG2 VAL A 254      70.770  30.685 111.735  1.00  0.00           C
ATOM   4134  C   VAL A 254      66.960  30.945 112.225  1.00  0.00           C
ATOM   4135  O   VAL A 254      66.320  29.915 112.375  1.00  0.00           O
ATOM   4136  N   MET A 255      66.390  32.075 111.755  1.00  0.00           N
ATOM   4138  CA  MET A 255      65.150  32.095 110.995  1.00  0.00           C
ATOM   4140  CB  MET A 255      63.860  31.735 111.805  1.00  0.00           C
ATOM   4143  CG  MET A 255      62.670  31.195 110.965  1.00  0.00           C
ATOM   4146  SD  MET A 255      63.120  29.855 109.825  1.00  0.00           S
ATOM   4147  CE  MET A 255      61.700  29.815 108.685  1.00  0.00           C
ATOM   4151  C   MET A 255      65.050  33.505 110.445  1.00  0.00           C
ATOM   4152  O   MET A 255      66.010  34.255 110.485  1.00  0.00           O
ATOM   4153  N   ASN A 256      63.890  33.875 109.895  1.00  0.00           N
ATOM   4155  CA  ASN A 256      63.690  35.155 109.245  1.00  0.00           C
ATOM   4157  CB  ASN A 256      62.520  35.055 108.215  1.00  0.00           C
ATOM   4160  CG  ASN A 256      62.910  34.225 106.995  1.00  0.00           C
ATOM   4161  OD1 ASN A 256      63.110  34.745 105.895  1.00  0.00           O
ATOM   4162  ND2 ASN A 256      62.920  32.875 107.125  1.00  0.00           N
ATOM   4165  C   ASN A 256      63.380  36.275 110.235  1.00  0.00           C
ATOM   4166  O   ASN A 256      63.600  37.435 109.895  1.00  0.00           O
ATOM   4167  N   GLN A 257      62.880  35.975 111.465  1.00  0.00           N
ATOM   4169  CA  GLN A 257      62.100  36.885 112.305  1.00  0.00           C
ATOM   4171  CB  GLN A 257      62.840  38.225 112.605  1.00  0.00           C
ATOM   4174  CG  GLN A 257      62.500  39.455 111.715  1.00  0.00           C
ATOM   4177  CD  GLN A 257      63.730  40.335 111.515  1.00  0.00           C
ATOM   4178  OE1 GLN A 257      63.910  41.345 112.215  1.00  0.00           O
ATOM   4179  NE2 GLN A 257      64.610  39.975 110.555  1.00  0.00           N
ATOM   4182  C   GLN A 257      60.710  37.085 111.705  1.00  0.00           C
ATOM   4183  O   GLN A 257      60.550  37.045 110.495  1.00  0.00           O
ATOM   4184  N   ALA A 258      59.620  37.285 112.485  1.00  0.00           N
ATOM   4186  CA  ALA A 258      59.570  38.065 113.705  1.00  0.00           C
ATOM   4188  CB  ALA A 258      58.900  39.435 113.455  1.00  0.00           C
ATOM   4192  C   ALA A 258      58.880  37.315 114.835  1.00  0.00           C
ATOM   4193  O   ALA A 258      58.830  36.085 114.845  1.00  0.00           O
ATOM   4194  N   GLY A 259      58.400  38.025 115.875  1.00  0.00           N
ATOM   4196  CA  GLY A 259      57.630  37.435 116.975  1.00  0.00           C
ATOM   4199  C   GLY A 259      56.200  37.045 116.645  1.00  0.00           C
ATOM   4200  O   GLY A 259      55.820  37.055 115.485  1.00  0.00           O
ATOM   4201  N   ARG A 260      55.300  36.755 117.595  1.00  0.00           N
ATOM   4203  CA  ARG A 260      55.370  37.125 118.995  1.00  0.00           C
ATOM   4205  CB  ARG A 260      54.730  38.525 119.245  1.00  0.00           C
ATOM   4208  CG  ARG A 260      53.590  38.885 118.275  1.00  0.00           C
ATOM   4211  CD  ARG A 260      52.970  40.245 118.595  1.00  0.00           C
ATOM   4214  NE  ARG A 260      52.050  40.565 117.455  1.00  0.00           N
ATOM   4216  CZ  ARG A 260      51.570  41.775 117.215  1.00  0.00           C
ATOM   4217  NH1 ARG A 260      50.780  41.985 116.175  1.00  0.00           N
ATOM   4220  NH2 ARG A 260      51.820  42.805 117.985  1.00  0.00           N
ATOM   4223  C   ARG A 260      54.820  36.075 119.975  1.00  0.00           C
ATOM   4224  O   ARG A 260      53.620  35.865 120.045  1.00  0.00           O
ATOM   4225  N   TYR A 261      55.750  35.495 120.775  1.00  0.00           N
ATOM   4227  CA  TYR A 261      55.640  34.855 122.085  1.00  0.00           C
ATOM   4229  CB  TYR A 261      54.180  34.585 122.605  1.00  0.00           C
ATOM   4232  CG  TYR A 261      53.430  33.335 122.165  1.00  0.00           C
ATOM   4233  CD1 TYR A 261      53.420  32.855 120.845  1.00  0.00           C
ATOM   4235  CE1 TYR A 261      52.660  31.725 120.505  1.00  0.00           C
ATOM   4237  CZ  TYR A 261      51.890  31.085 121.475  1.00  0.00           C
ATOM   4238  OH  TYR A 261      51.100  29.975 121.145  1.00  0.00           O
ATOM   4240  CD2 TYR A 261      52.690  32.645 123.135  1.00  0.00           C
ATOM   4242  CE2 TYR A 261      51.910  31.535 122.795  1.00  0.00           C
ATOM   4244  C   TYR A 261      56.590  33.625 122.255  1.00  0.00           C
ATOM   4245  O   TYR A 261      56.230  32.495 121.955  1.00  0.00           O
ATOM   4246  N   ASP A 262      57.820  33.855 122.805  1.00  0.00           N
ATOM   4248  CA  ASP A 262      58.790  32.845 123.265  1.00  0.00           C
ATOM   4250  CB  ASP A 262      58.220  31.845 124.295  1.00  0.00           C
ATOM   4253  CG  ASP A 262      57.890  32.515 125.615  1.00  0.00           C
ATOM   4254  OD1 ASP A 262      57.230  31.835 126.435  1.00  0.00           O
ATOM   4255  OD2 ASP A 262      58.220  33.705 125.815  1.00  0.00           O
ATOM   4256  C   ASP A 262      59.580  32.105 122.175  1.00  0.00           C
ATOM   4257  O   ASP A 262      59.080  31.815 121.095  1.00  0.00           O
ATOM   4258  N   TYR A 263      60.860  31.765 122.425  1.00  0.00           N
ATOM   4260  CA  TYR A 263      61.770  31.155 121.455  1.00  0.00           C
ATOM   4262  CB  TYR A 263      61.480  29.655 121.175  1.00  0.00           C
ATOM   4265  CG  TYR A 263      61.840  28.875 122.415  1.00  0.00           C
ATOM   4266  CD1 TYR A 263      60.940  28.795 123.485  1.00  0.00           C
ATOM   4268  CE1 TYR A 263      61.310  28.165 124.685  1.00  0.00           C
ATOM   4270  CZ  TYR A 263      62.580  27.625 124.825  1.00  0.00           C
ATOM   4271  OH  TYR A 263      62.950  27.065 126.055  1.00  0.00           O
ATOM   4273  CD2 TYR A 263      63.110  28.305 122.555  1.00  0.00           C
ATOM   4275  CE2 TYR A 263      63.490  27.695 123.755  1.00  0.00           C
ATOM   4277  C   TYR A 263      62.160  32.025 120.245  1.00  0.00           C
ATOM   4278  O   TYR A 263      62.450  33.195 120.405  1.00  0.00           O
ATOM   4279  N   SER A 264      62.330  31.505 119.015  1.00  0.00           N
ATOM   4281  CA  SER A 264      63.080  32.235 117.985  1.00  0.00           C
ATOM   4283  CB  SER A 264      63.490  31.395 116.745  1.00  0.00           C
ATOM   4286  OG  SER A 264      62.370  30.975 115.975  1.00  0.00           O
ATOM   4288  C   SER A 264      62.520  33.575 117.525  1.00  0.00           C
ATOM   4289  O   SER A 264      61.320  33.785 117.345  1.00  0.00           O
ATOM   4290  N   ASN A 265      63.420  34.545 117.265  1.00  0.00           N
ATOM   4292  CA  ASN A 265      63.160  35.585 116.275  1.00  0.00           C
ATOM   4294  CB  ASN A 265      63.330  36.985 116.895  1.00  0.00           C
ATOM   4297  CG  ASN A 265      62.330  37.265 118.025  1.00  0.00           C
ATOM   4298  OD1 ASN A 265      62.720  37.695 119.105  1.00  0.00           O
ATOM   4299  ND2 ASN A 265      61.030  37.035 117.745  1.00  0.00           N
ATOM   4302  C   ASN A 265      64.010  35.245 115.035  1.00  0.00           C
ATOM   4303  O   ASN A 265      63.640  34.285 114.375  1.00  0.00           O
ATOM   4304  N   PRO A 266      65.160  35.815 114.645  1.00  0.00           N
ATOM   4305  CD  PRO A 266      65.590  37.215 114.845  1.00  0.00           C
ATOM   4308  CA  PRO A 266      66.050  35.145 113.705  1.00  0.00           C
ATOM   4310  CB  PRO A 266      66.510  36.305 112.815  1.00  0.00           C
ATOM   4313  CG  PRO A 266      66.670  37.475 113.795  1.00  0.00           C
ATOM   4316  C   PRO A 266      67.170  34.575 114.555  1.00  0.00           C
ATOM   4317  O   PRO A 266      68.350  34.615 114.225  1.00  0.00           O
ATOM   4318  N   ALA A 267      66.750  34.055 115.715  1.00  0.00           N
ATOM   4320  CA  ALA A 267      67.570  33.945 116.895  1.00  0.00           C
ATOM   4322  CB  ALA A 267      68.100  35.335 117.325  1.00  0.00           C
ATOM   4326  C   ALA A 267      66.760  33.315 118.015  1.00  0.00           C
ATOM   4327  O   ALA A 267      66.000  33.975 118.725  1.00  0.00           O
ATOM   4328  N   THR A 268      66.930  31.985 118.205  1.00  0.00           N
ATOM   4330  CA  THR A 268      66.410  31.245 119.355  1.00  0.00           C
ATOM   4332  CB  THR A 268      66.010  29.795 119.025  1.00  0.00           C
ATOM   4334  OG1 THR A 268      64.790  29.455 119.645  1.00  0.00           O
ATOM   4336  CG2 THR A 268      67.010  28.705 119.415  1.00  0.00           C
ATOM   4340  C   THR A 268      67.460  31.275 120.435  1.00  0.00           C
ATOM   4341  O   THR A 268      68.630  30.995 120.165  1.00  0.00           O
ATOM   4342  N   LEU A 269      67.060  31.675 121.655  1.00  0.00           N
ATOM   4344  CA  LEU A 269      67.860  31.655 122.875  1.00  0.00           C
ATOM   4346  CB  LEU A 269      69.290  32.255 122.795  1.00  0.00           C
ATOM   4349  CG  LEU A 269      69.390  33.695 122.225  1.00  0.00           C
ATOM   4351  CD1 LEU A 269      70.490  34.475 122.935  1.00  0.00           C
ATOM   4355  CD2 LEU A 269      69.770  33.735 120.735  1.00  0.00           C
ATOM   4359  C   LEU A 269      67.810  30.265 123.515  1.00  0.00           C
ATOM   4360  O   LEU A 269      66.720  29.735 123.735  1.00  0.00           O
ATOM   4361  N   PHE A 270      68.960  29.645 123.815  1.00  0.00           N
ATOM   4363  CA  PHE A 270      69.080  28.305 124.395  1.00  0.00           C
ATOM   4365  CB  PHE A 270      69.480  27.235 123.325  1.00  0.00           C
ATOM   4368  CG  PHE A 270      68.400  26.365 122.715  1.00  0.00           C
ATOM   4369  CD1 PHE A 270      68.760  25.075 122.295  1.00  0.00           C
ATOM   4371  CE1 PHE A 270      67.920  24.315 121.465  1.00  0.00           C
ATOM   4373  CZ  PHE A 270      66.670  24.805 121.105  1.00  0.00           C
ATOM   4375  CD2 PHE A 270      67.120  26.825 122.365  1.00  0.00           C
ATOM   4377  CE2 PHE A 270      66.250  26.055 121.585  1.00  0.00           C
ATOM   4379  C   PHE A 270      70.200  28.335 125.435  1.00  0.00           C
ATOM   4380  O   PHE A 270      71.310  28.745 125.125  1.00  0.00           O
ATOM   4381  N   THR A 271      69.960  27.895 126.695  1.00  0.00           N
ATOM   4383  CA  THR A 271      71.030  27.645 127.655  1.00  0.00           C
ATOM   4385  CB  THR A 271      71.250  28.735 128.725  1.00  0.00           C
ATOM   4387  OG1 THR A 271      72.290  29.615 128.315  1.00  0.00           O
ATOM   4389  CG2 THR A 271      71.680  28.225 130.115  1.00  0.00           C
ATOM   4393  C   THR A 271      70.750  26.275 128.215  1.00  0.00           C
ATOM   4394  O   THR A 271      69.610  25.825 128.305  1.00  0.00           O
ATOM   4395  N   LEU A 272      71.820  25.515 128.465  1.00  0.00           N
ATOM   4397  CA  LEU A 272      71.750  24.095 128.695  1.00  0.00           C
ATOM   4399  CB  LEU A 272      72.300  23.275 127.495  1.00  0.00           C
ATOM   4402  CG  LEU A 272      71.450  23.115 126.205  1.00  0.00           C
ATOM   4404  CD1 LEU A 272      72.220  22.185 125.245  1.00  0.00           C
ATOM   4408  CD2 LEU A 272      71.120  24.405 125.445  1.00  0.00           C
ATOM   4412  C   LEU A 272      72.670  23.835 129.875  1.00  0.00           C
ATOM   4413  O   LEU A 272      73.780  24.345 129.915  1.00  0.00           O
ATOM   4414  N   SER A 273      72.240  22.995 130.845  1.00  0.00           N
ATOM   4416  CA  SER A 273      73.100  22.615 131.965  1.00  0.00           C
ATOM   4418  CB  SER A 273      73.820  21.265 131.685  1.00  0.00           C
ATOM   4421  OG  SER A 273      74.610  21.375 130.485  1.00  0.00           O
ATOM   4423  C   SER A 273      72.300  22.605 133.265  1.00  0.00           C
ATOM   4424  O   SER A 273      71.340  23.355 133.385  1.00  0.00           O
ATOM   4425  N   ASP A 274      72.680  21.805 134.275  1.00  0.00           N
ATOM   4427  CA  ASP A 274      72.220  21.925 135.645  1.00  0.00           C
ATOM   4429  CB  ASP A 274      71.780  20.515 136.195  1.00  0.00           C
ATOM   4432  CG  ASP A 274      72.540  19.265 135.705  1.00  0.00           C
ATOM   4433  OD1 ASP A 274      72.170  18.165 136.215  1.00  0.00           O
ATOM   4434  OD2 ASP A 274      73.360  19.285 134.755  1.00  0.00           O
ATOM   4435  C   ASP A 274      73.250  22.575 136.595  1.00  0.00           C
ATOM   4436  O   ASP A 274      74.040  21.885 137.225  1.00  0.00           O
ATOM   4437  N   ILE A 275      73.310  23.905 136.825  1.00  0.00           N
ATOM   4439  CA  ILE A 275      72.770  24.975 135.995  1.00  0.00           C
ATOM   4441  CB  ILE A 275      73.830  25.795 135.235  1.00  0.00           C
ATOM   4443  CG2 ILE A 275      73.130  26.355 133.985  1.00  0.00           C
ATOM   4447  CG1 ILE A 275      75.140  25.045 134.845  1.00  0.00           C
ATOM   4450  CD  ILE A 275      76.390  25.735 135.425  1.00  0.00           C
ATOM   4454  C   ILE A 275      71.890  25.915 136.815  1.00  0.00           C
ATOM   4455  O   ILE A 275      70.680  25.955 136.655  1.00  0.00           O
ATOM   4456  N   GLY A 276      72.470  26.715 137.755  1.00  0.00           N
ATOM   4458  CA  GLY A 276      71.700  27.635 138.585  1.00  0.00           C
ATOM   4461  C   GLY A 276      72.620  28.605 139.265  1.00  0.00           C
ATOM   4462  O   GLY A 276      73.510  28.195 140.005  1.00  0.00           O
ATOM   4463  N   VAL A 277      72.410  29.905 139.045  1.00  0.00           N
ATOM   4465  CA  VAL A 277      73.300  30.955 139.495  1.00  0.00           C
ATOM   4467  CB  VAL A 277      74.130  31.485 138.315  1.00  0.00           C
ATOM   4469  CG1 VAL A 277      74.590  32.955 138.435  1.00  0.00           C
ATOM   4473  CG2 VAL A 277      75.370  30.575 138.145  1.00  0.00           C
ATOM   4477  C   VAL A 277      72.490  32.065 140.135  1.00  0.00           C
ATOM   4478  O   VAL A 277      71.700  32.715 139.475  1.00  0.00           O
ATOM   4479  N   SER A 278      72.670  32.325 141.445  1.00  0.00           N
ATOM   4481  CA  SER A 278      72.400  33.635 142.035  1.00  0.00           C
ATOM   4483  CB  SER A 278      70.930  34.165 141.985  1.00  0.00           C
ATOM   4486  OG  SER A 278      70.030  33.325 142.705  1.00  0.00           O
ATOM   4488  C   SER A 278      73.410  34.675 141.575  1.00  0.00           C
ATOM   4489  O   SER A 278      74.610  34.405 141.605  1.00  0.00           O
ATOM   4490  N   ALA A 279      73.000  35.905 141.235  1.00  0.00           N
ATOM   4492  CA  ALA A 279      73.880  37.045 141.345  1.00  0.00           C
ATOM   4494  CB  ALA A 279      74.470  37.485 139.995  1.00  0.00           C
ATOM   4498  C   ALA A 279      73.110  38.165 142.005  1.00  0.00           C
ATOM   4499  O   ALA A 279      71.930  38.375 141.725  1.00  0.00           O
ATOM   4500  N   HIS A 280      73.760  38.875 142.935  1.00  0.00           N
ATOM   4502  CA  HIS A 280      73.200  40.015 143.625  1.00  0.00           C
ATOM   4504  CB  HIS A 280      73.000  39.735 145.115  1.00  0.00           C
ATOM   4507  ND1 HIS A 280      71.650  38.395 146.665  1.00  0.00           N
ATOM   4508  CG  HIS A 280      71.770  38.935 145.415  1.00  0.00           C
ATOM   4509  CE1 HIS A 280      70.420  37.925 146.725  1.00  0.00           C
ATOM   4511  NE2 HIS A 280      69.750  38.125 145.565  1.00  0.00           N
ATOM   4513  CD2 HIS A 280      70.620  38.775 144.715  1.00  0.00           C
ATOM   4515  C   HIS A 280      74.100  41.215 143.495  1.00  0.00           C
ATOM   4516  O   HIS A 280      75.310  41.075 143.615  1.00  0.00           O
ATOM   4517  N   ARG A 281      73.500  42.395 143.245  1.00  0.00           N
ATOM   4519  CA  ARG A 281      74.170  43.695 143.125  1.00  0.00           C
ATOM   4521  CB  ARG A 281      74.940  43.955 141.805  1.00  0.00           C
ATOM   4524  CG  ARG A 281      76.060  42.955 141.485  1.00  0.00           C
ATOM   4527  CD  ARG A 281      77.000  43.465 140.415  1.00  0.00           C
ATOM   4530  NE  ARG A 281      78.140  42.495 140.305  1.00  0.00           N
ATOM   4532  CZ  ARG A 281      78.930  42.485 139.255  1.00  0.00           C
ATOM   4533  NH1 ARG A 281      79.620  41.425 138.905  1.00  0.00           N
ATOM   4536  NH2 ARG A 281      78.990  43.565 138.495  1.00  0.00           N
ATOM   4539  C   ARG A 281      74.970  44.225 144.325  1.00  0.00           C
ATOM   4540  O   ARG A 281      76.160  43.945 144.465  1.00  0.00           O
ATOM   4541  N   TYR A 282      74.320  45.055 145.175  1.00  0.00           N
ATOM   4543  CA  TYR A 282      74.970  45.855 146.205  1.00  0.00           C
ATOM   4545  CB  TYR A 282      75.810  45.025 147.215  1.00  0.00           C
ATOM   4548  CG  TYR A 282      75.040  43.825 147.715  1.00  0.00           C
ATOM   4549  CD1 TYR A 282      73.950  43.975 148.585  1.00  0.00           C
ATOM   4551  CE1 TYR A 282      73.250  42.845 149.045  1.00  0.00           C
ATOM   4553  CZ  TYR A 282      73.650  41.565 148.655  1.00  0.00           C
ATOM   4554  OH  TYR A 282      72.990  40.405 149.125  1.00  0.00           O
ATOM   4556  CD2 TYR A 282      75.420  42.535 147.325  1.00  0.00           C
ATOM   4558  CE2 TYR A 282      74.730  41.405 147.795  1.00  0.00           C
ATOM   4560  C   TYR A 282      75.800  47.025 145.645  1.00  0.00           C
ATOM   4561  O   TYR A 282      76.160  47.055 144.465  1.00  0.00           O
ATOM   4562  N   HIS A 283      76.090  48.035 146.505  1.00  0.00           N
ATOM   4564  CA  HIS A 283      77.030  49.115 146.225  1.00  0.00           C
ATOM   4566  CB  HIS A 283      77.140  50.165 147.385  1.00  0.00           C
ATOM   4569  ND1 HIS A 283      74.800  50.845 146.905  1.00  0.00           N
ATOM   4570  CG  HIS A 283      75.920  50.975 147.675  1.00  0.00           C
ATOM   4571  CE1 HIS A 283      73.930  51.695 147.395  1.00  0.00           C
ATOM   4573  NE2 HIS A 283      74.420  52.365 148.455  1.00  0.00           N
ATOM   4575  CD2 HIS A 283      75.710  51.925 148.635  1.00  0.00           C
ATOM   4577  C   HIS A 283      78.450  48.635 145.985  1.00  0.00           C
ATOM   4578  O   HIS A 283      79.200  49.185 145.195  1.00  0.00           O
ATOM   4579  N   ASN A 284      78.900  47.615 146.745  1.00  0.00           N
ATOM   4581  CA  ASN A 284      80.180  46.985 146.525  1.00  0.00           C
ATOM   4583  CB  ASN A 284      81.440  47.785 147.025  1.00  0.00           C
ATOM   4586  CG  ASN A 284      81.440  48.415 148.425  1.00  0.00           C
ATOM   4587  OD1 ASN A 284      82.490  48.535 149.065  1.00  0.00           O
ATOM   4588  ND2 ASN A 284      80.300  48.925 148.905  1.00  0.00           N
ATOM   4591  C   ASN A 284      80.060  45.645 147.185  1.00  0.00           C
ATOM   4592  O   ASN A 284      79.570  45.585 148.305  1.00  0.00           O
ATOM   4593  N   ARG A 285      80.390  44.575 146.445  1.00  0.00           N
ATOM   4595  CA  ARG A 285      80.130  43.175 146.725  1.00  0.00           C
ATOM   4597  CB  ARG A 285      79.180  42.775 147.905  1.00  0.00           C
ATOM   4600  CG  ARG A 285      79.890  42.705 149.275  1.00  0.00           C
ATOM   4603  CD  ARG A 285      79.090  41.965 150.355  1.00  0.00           C
ATOM   4606  NE  ARG A 285      79.250  40.495 150.095  1.00  0.00           N
ATOM   4608  CZ  ARG A 285      79.190  39.575 151.045  1.00  0.00           C
ATOM   4609  NH1 ARG A 285      79.170  38.305 150.735  1.00  0.00           N
ATOM   4612  NH2 ARG A 285      78.920  39.885 152.285  1.00  0.00           N
ATOM   4615  C   ARG A 285      79.720  42.505 145.425  1.00  0.00           C
ATOM   4616  O   ARG A 285      79.550  43.145 144.395  1.00  0.00           O
ATOM   4617  N   LEU A 286      79.590  41.185 145.485  1.00  0.00           N
ATOM   4619  CA  LEU A 286      78.650  40.445 144.705  1.00  0.00           C
ATOM   4621  CB  LEU A 286      79.380  39.825 143.475  1.00  0.00           C
ATOM   4624  CG  LEU A 286      78.740  38.655 142.705  1.00  0.00           C
ATOM   4626  CD1 LEU A 286      79.770  38.005 141.775  1.00  0.00           C
ATOM   4630  CD2 LEU A 286      77.500  39.045 141.895  1.00  0.00           C
ATOM   4634  C   LEU A 286      78.200  39.495 145.795  1.00  0.00           C
ATOM   4635  O   LEU A 286      78.900  39.365 146.795  1.00  0.00           O
ATOM   4636  N   ASP A 287      77.040  38.845 145.655  1.00  0.00           N
ATOM   4638  CA  ASP A 287      76.870  37.555 146.255  1.00  0.00           C
ATOM   4640  CB  ASP A 287      75.700  37.415 147.255  1.00  0.00           C
ATOM   4643  CG  ASP A 287      75.980  38.055 148.595  1.00  0.00           C
ATOM   4644  OD1 ASP A 287      75.020  38.575 149.185  1.00  0.00           O
ATOM   4645  OD2 ASP A 287      77.110  37.845 149.105  1.00  0.00           O
ATOM   4646  C   ASP A 287      76.600  36.655 145.095  1.00  0.00           C
ATOM   4647  O   ASP A 287      75.840  36.995 144.185  1.00  0.00           O
ATOM   4648  N   ILE A 288      77.250  35.485 145.075  1.00  0.00           N
ATOM   4650  CA  ILE A 288      76.980  34.485 144.075  1.00  0.00           C
ATOM   4652  CB  ILE A 288      78.150  34.345 143.095  1.00  0.00           C
ATOM   4654  CG2 ILE A 288      79.230  33.395 143.635  1.00  0.00           C
ATOM   4658  CG1 ILE A 288      77.650  33.925 141.695  1.00  0.00           C
ATOM   4661  CD  ILE A 288      78.760  33.665 140.685  1.00  0.00           C
ATOM   4665  C   ILE A 288      76.640  33.235 144.855  1.00  0.00           C
ATOM   4666  O   ILE A 288      77.270  32.925 145.865  1.00  0.00           O
ATOM   4667  N   PHE A 289      75.580  32.535 144.455  1.00  0.00           N
ATOM   4669  CA  PHE A 289      75.250  31.255 145.045  1.00  0.00           C
ATOM   4671  CB  PHE A 289      73.940  31.315 145.865  1.00  0.00           C
ATOM   4674  CG  PHE A 289      74.170  31.085 147.335  1.00  0.00           C
ATOM   4675  CD1 PHE A 289      74.210  29.785 147.875  1.00  0.00           C
ATOM   4677  CE1 PHE A 289      74.330  29.595 149.255  1.00  0.00           C
ATOM   4679  CZ  PHE A 289      74.420  30.705 150.115  1.00  0.00           C
ATOM   4681  CD2 PHE A 289      74.250  32.185 148.205  1.00  0.00           C
ATOM   4683  CE2 PHE A 289      74.370  31.995 149.585  1.00  0.00           C
ATOM   4685  C   PHE A 289      75.080  30.345 143.875  1.00  0.00           C
ATOM   4686  O   PHE A 289      74.200  30.545 143.045  1.00  0.00           O
ATOM   4687  N   THR A 290      75.940  29.315 143.775  1.00  0.00           N
ATOM   4689  CA  THR A 290      75.870  28.345 142.695  1.00  0.00           C
ATOM   4691  CB  THR A 290      77.230  28.055 142.065  1.00  0.00           C
ATOM   4693  OG1 THR A 290      77.100  27.605 140.725  1.00  0.00           O
ATOM   4695  CG2 THR A 290      78.070  27.025 142.845  1.00  0.00           C
ATOM   4699  C   THR A 290      75.160  27.125 143.255  1.00  0.00           C
ATOM   4700  O   THR A 290      75.280  26.795 144.435  1.00  0.00           O
ATOM   4701  N   GLN A 291      74.330  26.485 142.415  1.00  0.00           N
ATOM   4703  CA  GLN A 291      73.360  25.505 142.835  1.00  0.00           C
ATOM   4705  CB  GLN A 291      71.910  26.095 142.805  1.00  0.00           C
ATOM   4708  CG  GLN A 291      71.090  25.905 144.105  1.00  0.00           C
ATOM   4711  CD  GLN A 291      71.840  26.375 145.345  1.00  0.00           C
ATOM   4712  OE1 GLN A 291      72.170  25.555 146.195  1.00  0.00           O
ATOM   4713  NE2 GLN A 291      72.130  27.695 145.455  1.00  0.00           N
ATOM   4716  C   GLN A 291      73.490  24.355 141.855  1.00  0.00           C
ATOM   4717  O   GLN A 291      74.130  24.485 140.815  1.00  0.00           O
ATOM   4718  N   SER A 292      72.860  23.195 142.135  1.00  0.00           N
ATOM   4720  CA  SER A 292      72.780  22.115 141.165  1.00  0.00           C
ATOM   4722  CB  SER A 292      73.680  20.935 141.595  1.00  0.00           C
ATOM   4725  OG  SER A 292      73.610  19.845 140.685  1.00  0.00           O
ATOM   4727  C   SER A 292      71.330  21.695 141.005  1.00  0.00           C
ATOM   4728  O   SER A 292      70.720  21.195 141.945  1.00  0.00           O
ATOM   4729  N   LEU A 293      70.700  21.925 139.835  1.00  0.00           N
ATOM   4731  CA  LEU A 293      69.260  21.815 139.675  1.00  0.00           C
ATOM   4733  CB  LEU A 293      68.680  22.855 138.645  1.00  0.00           C
ATOM   4736  CG  LEU A 293      67.890  24.075 139.215  1.00  0.00           C
ATOM   4738  CD1 LEU A 293      67.460  25.025 138.085  1.00  0.00           C
ATOM   4742  CD2 LEU A 293      68.620  24.875 140.315  1.00  0.00           C
ATOM   4746  C   LEU A 293      68.880  20.375 139.315  1.00  0.00           C
ATOM   4747  O   LEU A 293      68.790  20.025 138.155  1.00  0.00           O
ATOM   4748  N   GLU A 294      68.680  19.545 140.375  1.00  0.00           N
ATOM   4750  CA  GLU A 294      68.920  18.105 140.365  1.00  0.00           C
ATOM   4752  CB  GLU A 294      68.190  17.325 139.235  1.00  0.00           C
ATOM   4755  CG  GLU A 294      68.090  15.795 139.515  1.00  0.00           C
ATOM   4758  CD  GLU A 294      67.180  15.035 138.555  1.00  0.00           C
ATOM   4759  OE1 GLU A 294      66.820  13.865 138.875  1.00  0.00           O
ATOM   4760  OE2 GLU A 294      66.810  15.585 137.485  1.00  0.00           O
ATOM   4761  C   GLU A 294      70.430  17.855 140.385  1.00  0.00           C
ATOM   4762  O   GLU A 294      71.060  17.575 139.375  1.00  0.00           O
ATOM   4763  N   ASN A 295      71.100  18.045 141.555  1.00  0.00           N
ATOM   4765  CA  ASN A 295      70.750  17.355 142.805  1.00  0.00           C
ATOM   4767  CB  ASN A 295      71.880  16.395 143.295  1.00  0.00           C
ATOM   4770  CG  ASN A 295      73.300  16.955 143.425  1.00  0.00           C
ATOM   4771  OD1 ASN A 295      74.260  16.215 143.225  1.00  0.00           O
ATOM   4772  ND2 ASN A 295      73.500  18.245 143.725  1.00  0.00           N
ATOM   4775  C   ASN A 295      70.210  18.225 143.955  1.00  0.00           C
ATOM   4776  O   ASN A 295      70.180  17.805 145.105  1.00  0.00           O
ATOM   4777  N   GLY A 296      69.730  19.445 143.705  1.00  0.00           N
ATOM   4779  CA  GLY A 296      69.080  20.315 144.695  1.00  0.00           C
ATOM   4782  C   GLY A 296      69.980  21.455 145.075  1.00  0.00           C
ATOM   4783  O   GLY A 296      69.830  22.575 144.595  1.00  0.00           O
ATOM   4784  N   ALA A 297      70.960  21.165 145.945  1.00  0.00           N
ATOM   4786  CA  ALA A 297      72.000  22.105 146.265  1.00  0.00           C
ATOM   4788  CB  ALA A 297      71.720  22.925 147.535  1.00  0.00           C
ATOM   4792  C   ALA A 297      73.270  21.315 146.445  1.00  0.00           C
ATOM   4793  O   ALA A 297      73.230  20.195 146.965  1.00  0.00           O
ATOM   4794  N   ALA A 298      74.390  21.895 145.995  1.00  0.00           N
ATOM   4796  CA  ALA A 298      75.720  21.385 146.135  1.00  0.00           C
ATOM   4798  CB  ALA A 298      75.970  20.115 145.285  1.00  0.00           C
ATOM   4802  C   ALA A 298      76.560  22.555 145.675  1.00  0.00           C
ATOM   4803  O   ALA A 298      76.250  23.705 145.975  1.00  0.00           O
ATOM   4804  N   GLN A 299      77.630  22.325 144.905  1.00  0.00           N
ATOM   4806  CA  GLN A 299      78.390  23.445 144.425  1.00  0.00           C
ATOM   4808  CB  GLN A 299      79.410  23.995 145.465  1.00  0.00           C
ATOM   4811  CG  GLN A 299      80.660  23.135 145.745  1.00  0.00           C
ATOM   4814  CD  GLN A 299      80.380  21.725 146.265  1.00  0.00           C
ATOM   4815  OE1 GLN A 299      80.820  20.715 145.715  1.00  0.00           O
ATOM   4816  NE2 GLN A 299      79.660  21.645 147.405  1.00  0.00           N
ATOM   4819  C   GLN A 299      79.120  23.055 143.165  1.00  0.00           C
ATOM   4820  O   GLN A 299      79.060  21.925 142.685  1.00  0.00           O
ATOM   4821  N   GLN A 300      79.810  24.055 142.585  1.00  0.00           N
ATOM   4823  CA  GLN A 300      80.410  23.955 141.295  1.00  0.00           C
ATOM   4825  CB  GLN A 300      79.430  24.585 140.265  1.00  0.00           C
ATOM   4828  CG  GLN A 300      79.570  24.035 138.835  1.00  0.00           C
ATOM   4831  CD  GLN A 300      79.570  22.515 138.805  1.00  0.00           C
ATOM   4832  OE1 GLN A 300      80.610  21.905 138.535  1.00  0.00           O
ATOM   4833  NE2 GLN A 300      78.420  21.895 139.105  1.00  0.00           N
ATOM   4836  C   GLN A 300      81.720  24.725 141.395  1.00  0.00           C
ATOM   4837  O   GLN A 300      82.380  24.745 142.425  1.00  0.00           O
ATOM   4838  N   GLY A 301      82.150  25.415 140.335  1.00  0.00           N
ATOM   4840  CA  GLY A 301      83.340  26.225 140.355  1.00  0.00           C
ATOM   4843  C   GLY A 301      83.170  27.245 139.285  1.00  0.00           C
ATOM   4844  O   GLY A 301      82.220  27.155 138.525  1.00  0.00           O
ATOM   4845  N   ILE A 302      84.100  28.195 139.165  1.00  0.00           N
ATOM   4847  CA  ILE A 302      84.130  29.115 138.055  1.00  0.00           C
ATOM   4849  CB  ILE A 302      84.330  28.475 136.675  1.00  0.00           C
ATOM   4851  CG2 ILE A 302      83.950  29.425 135.515  1.00  0.00           C
ATOM   4855  CG1 ILE A 302      85.800  28.005 136.585  1.00  0.00           C
ATOM   4858  CD  ILE A 302      86.110  27.215 135.325  1.00  0.00           C
ATOM   4862  C   ILE A 302      83.100  30.225 138.075  1.00  0.00           C
ATOM   4863  O   ILE A 302      81.890  30.035 138.065  1.00  0.00           O
ATOM   4864  N   GLU A 303      83.630  31.445 138.055  1.00  0.00           N
ATOM   4866  CA  GLU A 303      82.960  32.605 137.555  1.00  0.00           C
ATOM   4868  CB  GLU A 303      82.680  33.565 138.715  1.00  0.00           C
ATOM   4871  CG  GLU A 303      81.880  34.835 138.395  1.00  0.00           C
ATOM   4874  CD  GLU A 303      81.800  35.715 139.645  1.00  0.00           C
ATOM   4875  OE1 GLU A 303      81.650  36.955 139.475  1.00  0.00           O
ATOM   4876  OE2 GLU A 303      81.900  35.155 140.765  1.00  0.00           O
ATOM   4877  C   GLU A 303      83.990  33.165 136.615  1.00  0.00           C
ATOM   4878  O   GLU A 303      85.150  33.325 136.975  1.00  0.00           O
ATOM   4879  N   VAL A 304      83.620  33.435 135.355  1.00  0.00           N
ATOM   4881  CA  VAL A 304      84.510  34.115 134.425  1.00  0.00           C
ATOM   4883  CB  VAL A 304      84.670  33.445 133.065  1.00  0.00           C
ATOM   4885  CG1 VAL A 304      85.890  34.065 132.365  1.00  0.00           C
ATOM   4889  CG2 VAL A 304      84.840  31.925 133.235  1.00  0.00           C
ATOM   4893  C   VAL A 304      83.930  35.485 134.255  1.00  0.00           C
ATOM   4894  O   VAL A 304      82.850  35.655 133.685  1.00  0.00           O
ATOM   4895  N   SER A 305      84.660  36.495 134.765  1.00  0.00           N
ATOM   4897  CA  SER A 305      84.280  37.885 134.725  1.00  0.00           C
ATOM   4899  CB  SER A 305      82.800  38.175 135.125  1.00  0.00           C
ATOM   4902  OG  SER A 305      82.610  39.545 135.415  1.00  0.00           O
ATOM   4904  C   SER A 305      84.740  38.455 133.395  1.00  0.00           C
ATOM   4905  O   SER A 305      85.870  38.205 132.975  1.00  0.00           O
ATOM   4906  N   LEU A 306      83.880  39.185 132.675  1.00  0.00           N
ATOM   4908  CA  LEU A 306      84.090  39.525 131.285  1.00  0.00           C
ATOM   4910  CB  LEU A 306      83.180  38.715 130.305  1.00  0.00           C
ATOM   4913  CG  LEU A 306      83.130  37.185 130.495  1.00  0.00           C
ATOM   4915  CD1 LEU A 306      82.200  36.545 129.455  1.00  0.00           C
ATOM   4919  CD2 LEU A 306      84.490  36.505 130.345  1.00  0.00           C
ATOM   4923  C   LEU A 306      83.850  41.015 131.105  1.00  0.00           C
ATOM   4924  O   LEU A 306      84.050  41.845 131.985  1.00  0.00           O
ATOM   4925  N   LEU A 307      83.390  41.385 129.905  1.00  0.00           N
ATOM   4927  CA  LEU A 307      83.380  42.735 129.415  1.00  0.00           C
ATOM   4929  CB  LEU A 307      84.650  42.985 128.565  1.00  0.00           C
ATOM   4932  CG  LEU A 307      85.490  44.215 128.955  1.00  0.00           C
ATOM   4934  CD1 LEU A 307      86.810  44.185 128.165  1.00  0.00           C
ATOM   4938  CD2 LEU A 307      85.790  44.245 130.455  1.00  0.00           C
ATOM   4942  C   LEU A 307      82.130  42.845 128.585  1.00  0.00           C
ATOM   4943  O   LEU A 307      81.450  41.845 128.335  1.00  0.00           O
ATOM   4944  N   ASN A 308      81.780  44.065 128.145  1.00  0.00           N
ATOM   4946  CA  ASN A 308      80.590  44.365 127.355  1.00  0.00           C
ATOM   4948  CB  ASN A 308      80.520  45.865 126.975  1.00  0.00           C
ATOM   4951  CG  ASN A 308      80.600  46.715 128.215  1.00  0.00           C
ATOM   4952  OD1 ASN A 308      81.520  47.535 128.325  1.00  0.00           O
ATOM   4953  ND2 ASN A 308      79.670  46.515 129.175  1.00  0.00           N
ATOM   4956  C   ASN A 308      80.510  43.605 126.055  1.00  0.00           C
ATOM   4957  O   ASN A 308      79.440  43.315 125.545  1.00  0.00           O
ATOM   4958  N   GLU A 309      81.690  43.355 125.455  1.00  0.00           N
ATOM   4960  CA  GLU A 309      81.750  43.015 124.065  1.00  0.00           C
ATOM   4962  CB  GLU A 309      81.620  44.325 123.265  1.00  0.00           C
ATOM   4965  CG  GLU A 309      81.120  44.115 121.825  1.00  0.00           C
ATOM   4968  CD  GLU A 309      80.420  45.355 121.315  1.00  0.00           C
ATOM   4969  OE1 GLU A 309      79.710  45.215 120.285  1.00  0.00           O
ATOM   4970  OE2 GLU A 309      80.540  46.425 121.955  1.00  0.00           O
ATOM   4971  C   GLU A 309      83.060  42.325 123.745  1.00  0.00           C
ATOM   4972  O   GLU A 309      83.410  42.095 122.595  1.00  0.00           O
ATOM   4973  N   LYS A 310      83.800  41.875 124.765  1.00  0.00           N
ATOM   4975  CA  LYS A 310      84.780  40.835 124.565  1.00  0.00           C
ATOM   4977  CB  LYS A 310      86.170  41.385 124.145  1.00  0.00           C
ATOM   4980  CG  LYS A 310      86.700  40.725 122.855  1.00  0.00           C
ATOM   4983  CD  LYS A 310      88.030  41.355 122.395  1.00  0.00           C
ATOM   4986  CE  LYS A 310      88.560  40.815 121.065  1.00  0.00           C
ATOM   4989  NZ  LYS A 310      89.870  41.435 120.745  1.00  0.00           N
ATOM   4993  C   LYS A 310      84.880  40.005 125.825  1.00  0.00           C
ATOM   4994  O   LYS A 310      84.510  40.405 126.925  1.00  0.00           O
ATOM   4995  N   GLY A 311      85.370  38.775 125.665  1.00  0.00           N
ATOM   4997  CA  GLY A 311      85.590  37.845 126.745  1.00  0.00           C
ATOM   5000  C   GLY A 311      86.920  38.045 127.425  1.00  0.00           C
ATOM   5001  O   GLY A 311      87.940  37.765 126.805  1.00  0.00           O
ATOM   5002  N   GLN A 312      86.880  38.495 128.695  1.00  0.00           N
ATOM   5004  CA  GLN A 312      87.950  38.555 129.705  1.00  0.00           C
ATOM   5006  CB  GLN A 312      89.400  38.175 129.235  1.00  0.00           C
ATOM   5009  CG  GLN A 312      89.720  36.665 129.115  1.00  0.00           C
ATOM   5012  CD  GLN A 312      89.260  35.865 130.335  1.00  0.00           C
ATOM   5013  OE1 GLN A 312      89.790  36.035 131.435  1.00  0.00           O
ATOM   5014  NE2 GLN A 312      88.240  35.005 130.165  1.00  0.00           N
ATOM   5017  C   GLN A 312      88.010  39.845 130.515  1.00  0.00           C
ATOM   5018  O   GLN A 312      87.880  40.935 129.975  1.00  0.00           O
ATOM   5019  N   THR A 313      88.300  39.695 131.835  1.00  0.00           N
ATOM   5021  CA  THR A 313      89.020  40.615 132.705  1.00  0.00           C
ATOM   5023  CB  THR A 313      89.700  41.875 132.155  1.00  0.00           C
ATOM   5025  OG1 THR A 313      90.910  42.125 132.855  1.00  0.00           O
ATOM   5027  CG2 THR A 313      88.880  43.165 132.255  1.00  0.00           C
ATOM   5031  C   THR A 313      88.240  40.935 133.945  1.00  0.00           C
ATOM   5032  O   THR A 313      87.100  41.395 133.905  1.00  0.00           O
ATOM   5033  N   LEU A 314      88.900  40.695 135.085  1.00  0.00           N
ATOM   5035  CA  LEU A 314      88.430  40.915 136.425  1.00  0.00           C
ATOM   5037  CB  LEU A 314      88.020  42.375 136.745  1.00  0.00           C
ATOM   5040  CG  LEU A 314      89.220  43.315 137.045  1.00  0.00           C
ATOM   5042  CD1 LEU A 314      88.810  44.785 137.195  1.00  0.00           C
ATOM   5046  CD2 LEU A 314      90.430  43.215 136.095  1.00  0.00           C
ATOM   5050  C   LEU A 314      87.590  39.775 136.965  1.00  0.00           C
ATOM   5051  O   LEU A 314      86.770  39.185 136.295  1.00  0.00           O
ATOM   5052  N   THR A 315      87.860  39.365 138.215  1.00  0.00           N
ATOM   5054  CA  THR A 315      87.290  38.175 138.855  1.00  0.00           C
ATOM   5056  CB  THR A 315      85.750  38.055 138.965  1.00  0.00           C
ATOM   5058  OG1 THR A 315      85.370  37.875 140.325  1.00  0.00           O
ATOM   5060  CG2 THR A 315      85.130  36.855 138.225  1.00  0.00           C
ATOM   5064  C   THR A 315      87.930  36.855 138.465  1.00  0.00           C
ATOM   5065  O   THR A 315      88.360  36.575 137.345  1.00  0.00           O
ATOM   5066  N   GLN A 316      88.010  36.005 139.505  1.00  0.00           N
ATOM   5068  CA  GLN A 316      88.380  34.625 139.435  1.00  0.00           C
ATOM   5070  CB  GLN A 316      89.900  34.475 139.705  1.00  0.00           C
ATOM   5073  CG  GLN A 316      90.380  33.005 139.765  1.00  0.00           C
ATOM   5076  CD  GLN A 316      91.890  32.855 139.925  1.00  0.00           C
ATOM   5077  OE1 GLN A 316      92.440  31.765 139.765  1.00  0.00           O
ATOM   5078  NE2 GLN A 316      92.610  33.945 140.275  1.00  0.00           N
ATOM   5081  C   GLN A 316      87.640  33.925 140.555  1.00  0.00           C
ATOM   5082  O   GLN A 316      87.680  34.405 141.685  1.00  0.00           O
ATOM   5083  N   ALA A 317      86.970  32.795 140.305  1.00  0.00           N
ATOM   5085  CA  ALA A 317      86.350  32.035 141.365  1.00  0.00           C
ATOM   5087  CB  ALA A 317      84.830  31.935 141.205  1.00  0.00           C
ATOM   5091  C   ALA A 317      86.890  30.635 141.495  1.00  0.00           C
ATOM   5092  O   ALA A 317      87.130  29.905 140.525  1.00  0.00           O
ATOM   5093  N   THR A 318      87.000  30.215 142.755  1.00  0.00           N
ATOM   5095  CA  THR A 318      86.690  28.845 143.095  1.00  0.00           C
ATOM   5097  CB  THR A 318      87.860  28.095 143.725  1.00  0.00           C
ATOM   5099  OG1 THR A 318      88.350  27.075 142.865  1.00  0.00           O
ATOM   5101  CG2 THR A 318      87.530  27.405 145.055  1.00  0.00           C
ATOM   5105  C   THR A 318      85.440  28.915 143.965  1.00  0.00           C
ATOM   5106  O   THR A 318      85.390  29.595 144.985  1.00  0.00           O
ATOM   5107  N   SER A 319      84.370  28.255 143.515  1.00  0.00           N
ATOM   5109  CA  SER A 319      83.030  28.455 144.045  1.00  0.00           C
ATOM   5111  CB  SER A 319      81.960  28.605 142.925  1.00  0.00           C
ATOM   5114  OG  SER A 319      82.350  29.615 141.995  1.00  0.00           O
ATOM   5116  C   SER A 319      82.690  27.275 144.915  1.00  0.00           C
ATOM   5117  O   SER A 319      81.600  26.715 144.845  1.00  0.00           O
ATOM   5118  N   ASP A 320      83.680  26.805 145.695  1.00  0.00           N
ATOM   5120  CA  ASP A 320      83.630  25.565 146.425  1.00  0.00           C
ATOM   5122  CB  ASP A 320      85.060  25.005 146.765  1.00  0.00           C
ATOM   5125  CG  ASP A 320      85.910  24.515 145.585  1.00  0.00           C
ATOM   5126  OD1 ASP A 320      87.110  24.205 145.855  1.00  0.00           O
ATOM   5127  OD2 ASP A 320      85.430  24.365 144.435  1.00  0.00           O
ATOM   5128  C   ASP A 320      82.740  25.725 147.685  1.00  0.00           C
ATOM   5129  O   ASP A 320      82.120  26.765 147.915  1.00  0.00           O
ATOM   5130  N   ALA A 321      82.560  24.635 148.445  1.00  0.00           N
ATOM   5132  CA  ALA A 321      81.430  24.425 149.335  1.00  0.00           C
ATOM   5134  CB  ALA A 321      81.610  23.075 150.065  1.00  0.00           C
ATOM   5138  C   ALA A 321      81.150  25.515 150.365  1.00  0.00           C
ATOM   5139  O   ALA A 321      82.020  25.935 151.135  1.00  0.00           O
ATOM   5140  N   GLN A 322      79.920  26.055 150.445  1.00  0.00           N
ATOM   5142  CA  GLN A 322      78.660  25.475 150.015  1.00  0.00           C
ATOM   5144  CB  GLN A 322      77.570  25.665 151.115  1.00  0.00           C
ATOM   5147  CG  GLN A 322      76.960  27.085 151.345  1.00  0.00           C
ATOM   5150  CD  GLN A 322      77.950  28.235 151.515  1.00  0.00           C
ATOM   5151  OE1 GLN A 322      78.080  29.115 150.675  1.00  0.00           O
ATOM   5152  NE2 GLN A 322      78.710  28.225 152.635  1.00  0.00           N
ATOM   5155  C   GLN A 322      78.190  26.055 148.695  1.00  0.00           C
ATOM   5156  O   GLN A 322      76.990  26.065 148.415  1.00  0.00           O
ATOM   5157  N   GLY A 323      79.110  26.565 147.845  1.00  0.00           N
ATOM   5159  CA  GLY A 323      78.720  27.345 146.675  1.00  0.00           C
ATOM   5162  C   GLY A 323      78.800  28.805 147.005  1.00  0.00           C
ATOM   5163  O   GLY A 323      77.920  29.585 146.645  1.00  0.00           O
ATOM   5164  N   HIS A 324      79.850  29.195 147.755  1.00  0.00           N
ATOM   5166  CA  HIS A 324      79.930  30.495 148.395  1.00  0.00           C
ATOM   5168  CB  HIS A 324      80.730  30.435 149.725  1.00  0.00           C
ATOM   5171  ND1 HIS A 324      82.980  31.495 149.815  1.00  0.00           N
ATOM   5172  CG  HIS A 324      82.230  30.345 149.655  1.00  0.00           C
ATOM   5173  CE1 HIS A 324      84.210  31.075 150.055  1.00  0.00           C
ATOM   5175  NE2 HIS A 324      84.280  29.725 150.055  1.00  0.00           N
ATOM   5177  CD2 HIS A 324      83.020  29.245 149.815  1.00  0.00           C
ATOM   5179  C   HIS A 324      80.440  31.635 147.505  1.00  0.00           C
ATOM   5180  O   HIS A 324      80.950  31.445 146.395  1.00  0.00           O
ATOM   5181  N   VAL A 325      80.240  32.855 148.025  1.00  0.00           N
ATOM   5183  CA  VAL A 325      80.400  34.145 147.365  1.00  0.00           C
ATOM   5185  CB  VAL A 325      79.960  35.255 148.315  1.00  0.00           C
ATOM   5187  CG1 VAL A 325      80.190  36.665 147.755  1.00  0.00           C
ATOM   5191  CG2 VAL A 325      78.470  35.055 148.615  1.00  0.00           C
ATOM   5195  C   VAL A 325      81.770  34.475 146.805  1.00  0.00           C
ATOM   5196  O   VAL A 325      82.790  34.345 147.485  1.00  0.00           O
ATOM   5197  N   GLN A 326      81.820  34.995 145.565  1.00  0.00           N
ATOM   5199  CA  GLN A 326      82.980  35.685 145.035  1.00  0.00           C
ATOM   5201  CB  GLN A 326      83.410  35.115 143.665  1.00  0.00           C
ATOM   5204  CG  GLN A 326      84.880  34.645 143.615  1.00  0.00           C
ATOM   5207  CD  GLN A 326      85.240  33.435 144.505  1.00  0.00           C
ATOM   5208  OE1 GLN A 326      86.370  33.325 144.985  1.00  0.00           O
ATOM   5209  NE2 GLN A 326      84.310  32.475 144.685  1.00  0.00           N
ATOM   5212  C   GLN A 326      82.670  37.165 144.885  1.00  0.00           C
ATOM   5213  O   GLN A 326      81.510  37.565 144.795  1.00  0.00           O
ATOM   5214  N   LEU A 327      83.720  38.005 144.905  1.00  0.00           N
ATOM   5216  CA  LEU A 327      83.600  39.455 144.865  1.00  0.00           C
ATOM   5218  CB  LEU A 327      83.970  40.135 146.225  1.00  0.00           C
ATOM   5221  CG  LEU A 327      83.180  39.645 147.465  1.00  0.00           C
ATOM   5223  CD1 LEU A 327      83.230  40.705 148.575  1.00  0.00           C
ATOM   5227  CD2 LEU A 327      83.710  38.315 148.045  1.00  0.00           C
ATOM   5231  C   LEU A 327      84.560  39.915 143.775  1.00  0.00           C
ATOM   5232  O   LEU A 327      85.670  39.395 143.695  1.00  0.00           O
ATOM   5233  N   GLU A 328      84.220  40.865 142.875  1.00  0.00           N
ATOM   5235  CA  GLU A 328      82.920  41.455 142.625  1.00  0.00           C
ATOM   5237  CB  GLU A 328      82.680  41.495 141.065  1.00  0.00           C
ATOM   5240  CG  GLU A 328      83.500  42.435 140.115  1.00  0.00           C
ATOM   5243  CD  GLU A 328      85.000  42.505 140.355  1.00  0.00           C
ATOM   5244  OE1 GLU A 328      85.590  43.615 140.445  1.00  0.00           O
ATOM   5245  OE2 GLU A 328      85.620  41.415 140.415  1.00  0.00           O
ATOM   5246  C   GLU A 328      82.690  42.835 143.255  1.00  0.00           C
ATOM   5247  O   GLU A 328      82.800  43.055 144.455  1.00  0.00           O
ATOM   5248  N   ASN A 329      82.340  43.795 142.395  1.00  0.00           N
ATOM   5250  CA  ASN A 329      82.010  45.175 142.575  1.00  0.00           C
ATOM   5252  CB  ASN A 329      83.240  46.115 142.465  1.00  0.00           C
ATOM   5255  CG  ASN A 329      84.190  46.095 143.645  1.00  0.00           C
ATOM   5256  OD1 ASN A 329      85.410  46.115 143.465  1.00  0.00           O
ATOM   5257  ND2 ASN A 329      83.670  46.045 144.885  1.00  0.00           N
ATOM   5260  C   ASN A 329      81.140  45.505 141.365  1.00  0.00           C
ATOM   5261  O   ASN A 329      81.100  44.765 140.385  1.00  0.00           O
ATOM   5262  N   ASP A 330      80.470  46.645 141.365  1.00  0.00           N
ATOM   5264  CA  ASP A 330      79.720  47.145 140.245  1.00  0.00           C
ATOM   5266  CB  ASP A 330      78.620  48.045 140.835  1.00  0.00           C
ATOM   5269  CG  ASP A 330      79.120  49.205 141.705  1.00  0.00           C
ATOM   5270  OD1 ASP A 330      78.250  50.055 142.005  1.00  0.00           O
ATOM   5271  OD2 ASP A 330      80.310  49.235 142.115  1.00  0.00           O
ATOM   5272  C   ASP A 330      80.590  47.815 139.155  1.00  0.00           C
ATOM   5273  O   ASP A 330      80.410  48.975 138.805  1.00  0.00           O
ATOM   5274  N   LYS A 331      81.530  47.065 138.525  1.00  0.00           N
ATOM   5276  CA  LYS A 331      82.460  47.655 137.555  1.00  0.00           C
ATOM   5278  CB  LYS A 331      83.590  48.485 138.245  1.00  0.00           C
ATOM   5281  CG  LYS A 331      84.090  47.795 139.525  1.00  0.00           C
ATOM   5284  CD  LYS A 331      85.570  48.035 139.845  1.00  0.00           C
ATOM   5287  CE  LYS A 331      86.590  47.055 139.235  1.00  0.00           C
ATOM   5290  NZ  LYS A 331      87.890  47.275 139.905  1.00  0.00           N
ATOM   5294  C   LYS A 331      83.160  46.645 136.645  1.00  0.00           C
ATOM   5295  O   LYS A 331      83.990  45.855 137.075  1.00  0.00           O
ATOM   5296  N   ASN A 332      82.920  46.645 135.325  1.00  0.00           N
ATOM   5298  CA  ASN A 332      81.650  46.995 134.695  1.00  0.00           C
ATOM   5300  CB  ASN A 332      81.700  48.315 133.895  1.00  0.00           C
ATOM   5303  CG  ASN A 332      80.320  48.755 133.395  1.00  0.00           C
ATOM   5304  OD1 ASN A 332      80.210  49.175 132.245  1.00  0.00           O
ATOM   5305  ND2 ASN A 332      79.240  48.675 134.195  1.00  0.00           N
ATOM   5308  C   ASN A 332      81.290  45.795 133.845  1.00  0.00           C
ATOM   5309  O   ASN A 332      80.900  45.885 132.685  1.00  0.00           O
ATOM   5310  N   ALA A 333      81.450  44.625 134.475  1.00  0.00           N
ATOM   5312  CA  ALA A 333      81.100  43.345 133.955  1.00  0.00           C
ATOM   5314  CB  ALA A 333      81.400  42.335 135.075  1.00  0.00           C
ATOM   5318  C   ALA A 333      79.650  43.235 133.465  1.00  0.00           C
ATOM   5319  O   ALA A 333      78.710  43.855 133.965  1.00  0.00           O
ATOM   5320  N   ALA A 334      79.450  42.425 132.425  1.00  0.00           N
ATOM   5322  CA  ALA A 334      78.300  42.485 131.575  1.00  0.00           C
ATOM   5324  CB  ALA A 334      78.500  43.595 130.525  1.00  0.00           C
ATOM   5328  C   ALA A 334      78.080  41.135 130.925  1.00  0.00           C
ATOM   5329  O   ALA A 334      77.550  41.015 129.825  1.00  0.00           O
ATOM   5330  N   LEU A 335      78.480  40.065 131.635  1.00  0.00           N
ATOM   5332  CA  LEU A 335      77.970  38.725 131.495  1.00  0.00           C
ATOM   5334  CB  LEU A 335      78.490  37.985 130.235  1.00  0.00           C
ATOM   5337  CG  LEU A 335      77.430  37.095 129.555  1.00  0.00           C
ATOM   5339  CD1 LEU A 335      78.020  36.365 128.345  1.00  0.00           C
ATOM   5343  CD2 LEU A 335      76.210  37.925 129.145  1.00  0.00           C
ATOM   5347  C   LEU A 335      78.440  38.015 132.745  1.00  0.00           C
ATOM   5348  O   LEU A 335      79.310  38.515 133.465  1.00  0.00           O
ATOM   5349  N   LEU A 336      77.880  36.835 133.055  1.00  0.00           N
ATOM   5351  CA  LEU A 336      78.440  35.965 134.065  1.00  0.00           C
ATOM   5353  CB  LEU A 336      77.570  35.935 135.335  1.00  0.00           C
ATOM   5356  CG  LEU A 336      78.320  35.795 136.675  1.00  0.00           C
ATOM   5358  CD1 LEU A 336      77.320  35.645 137.825  1.00  0.00           C
ATOM   5362  CD2 LEU A 336      79.230  37.005 136.955  1.00  0.00           C
ATOM   5366  C   LEU A 336      78.540  34.575 133.445  1.00  0.00           C
ATOM   5367  O   LEU A 336      77.570  34.065 132.895  1.00  0.00           O
ATOM   5368  N   LEU A 337      79.740  33.965 133.505  1.00  0.00           N
ATOM   5370  CA  LEU A 337      79.970  32.635 133.005  1.00  0.00           C
ATOM   5372  CB  LEU A 337      81.170  32.575 132.015  1.00  0.00           C
ATOM   5375  CG  LEU A 337      80.740  32.345 130.555  1.00  0.00           C
ATOM   5377  CD1 LEU A 337      82.000  32.255 129.675  1.00  0.00           C
ATOM   5381  CD2 LEU A 337      79.780  33.435 130.065  1.00  0.00           C
ATOM   5385  C   LEU A 337      80.230  31.695 134.155  1.00  0.00           C
ATOM   5386  O   LEU A 337      81.280  31.755 134.795  1.00  0.00           O
ATOM   5387  N   ALA A 338      79.280  30.785 134.395  1.00  0.00           N
ATOM   5389  CA  ALA A 338      79.490  29.595 135.165  1.00  0.00           C
ATOM   5391  CB  ALA A 338      78.240  29.175 135.955  1.00  0.00           C
ATOM   5395  C   ALA A 338      79.930  28.475 134.235  1.00  0.00           C
ATOM   5396  O   ALA A 338      79.640  28.455 133.045  1.00  0.00           O
ATOM   5397  N   ARG A 339      80.680  27.545 134.805  1.00  0.00           N
ATOM   5399  CA  ARG A 339      81.110  26.315 134.205  1.00  0.00           C
ATOM   5401  CB  ARG A 339      82.530  26.445 133.575  1.00  0.00           C
ATOM   5404  CG  ARG A 339      82.600  27.385 132.345  1.00  0.00           C
ATOM   5407  CD  ARG A 339      84.030  27.515 131.805  1.00  0.00           C
ATOM   5410  NE  ARG A 339      84.010  27.855 130.335  1.00  0.00           N
ATOM   5412  CZ  ARG A 339      85.130  28.035 129.625  1.00  0.00           C
ATOM   5413  NH1 ARG A 339      85.130  27.965 128.315  1.00  0.00           N
ATOM   5416  NH2 ARG A 339      86.280  28.215 130.225  1.00  0.00           N
ATOM   5419  C   ARG A 339      80.990  25.385 135.405  1.00  0.00           C
ATOM   5420  O   ARG A 339      80.620  25.845 136.485  1.00  0.00           O
ATOM   5421  N   LYS A 340      81.130  24.055 135.295  1.00  0.00           N
ATOM   5423  CA  LYS A 340      82.370  23.445 134.905  1.00  0.00           C
ATOM   5425  CB  LYS A 340      82.880  22.505 136.015  1.00  0.00           C
ATOM   5428  CG  LYS A 340      84.400  22.575 136.145  1.00  0.00           C
ATOM   5431  CD  LYS A 340      84.950  22.055 137.475  1.00  0.00           C
ATOM   5434  CE  LYS A 340      86.390  22.515 137.695  1.00  0.00           C
ATOM   5437  NZ  LYS A 340      86.980  21.855 138.875  1.00  0.00           N
ATOM   5441  C   LYS A 340      82.200  22.755 133.565  1.00  0.00           C
ATOM   5442  O   LYS A 340      81.140  22.235 133.215  1.00  0.00           O
ATOM   5443  N   ASP A 341      83.240  22.845 132.715  1.00  0.00           N
ATOM   5445  CA  ASP A 341      83.160  22.625 131.295  1.00  0.00           C
ATOM   5447  CB  ASP A 341      84.440  23.095 130.515  1.00  0.00           C
ATOM   5450  CG  ASP A 341      85.800  22.865 131.175  1.00  0.00           C
ATOM   5451  OD1 ASP A 341      86.800  23.355 130.575  1.00  0.00           O
ATOM   5452  OD2 ASP A 341      85.880  22.305 132.285  1.00  0.00           O
ATOM   5453  C   ASP A 341      82.680  21.215 130.895  1.00  0.00           C
ATOM   5454  O   ASP A 341      83.000  20.195 131.485  1.00  0.00           O
ATOM   5455  N   GLY A 342      81.820  21.065 129.875  1.00  0.00           N
ATOM   5457  CA  GLY A 342      81.260  22.085 129.005  1.00  0.00           C
ATOM   5460  C   GLY A 342      79.940  22.685 129.415  1.00  0.00           C
ATOM   5461  O   GLY A 342      79.200  23.085 128.525  1.00  0.00           O
ATOM   5462  N   GLN A 343      79.590  22.785 130.715  1.00  0.00           N
ATOM   5464  CA  GLN A 343      78.340  23.405 131.155  1.00  0.00           C
ATOM   5466  CB  GLN A 343      78.100  23.315 132.695  1.00  0.00           C
ATOM   5469  CG  GLN A 343      77.360  22.045 133.195  1.00  0.00           C
ATOM   5472  CD  GLN A 343      78.270  20.925 133.725  1.00  0.00           C
ATOM   5473  OE1 GLN A 343      78.430  20.775 134.935  1.00  0.00           O
ATOM   5474  NE2 GLN A 343      78.870  20.145 132.805  1.00  0.00           N
ATOM   5477  C   GLN A 343      78.060  24.825 130.665  1.00  0.00           C
ATOM   5478  O   GLN A 343      78.960  25.655 130.455  1.00  0.00           O
ATOM   5479  N   THR A 344      76.770  25.115 130.405  1.00  0.00           N
ATOM   5481  CA  THR A 344      76.160  26.455 130.365  1.00  0.00           C
ATOM   5483  CB  THR A 344      76.460  27.255 129.075  1.00  0.00           C
ATOM   5485  OG1 THR A 344      77.420  26.615 128.245  1.00  0.00           O
ATOM   5487  CG2 THR A 344      75.160  27.395 128.275  1.00  0.00           C
ATOM   5491  C   THR A 344      76.330  27.305 131.625  1.00  0.00           C
ATOM   5492  O   THR A 344      76.990  26.915 132.575  1.00  0.00           O
ATOM   5493  N   THR A 345      75.680  28.485 131.675  1.00  0.00           N
ATOM   5495  CA  THR A 345      75.990  29.515 132.665  1.00  0.00           C
ATOM   5497  CB  THR A 345      74.920  29.845 133.725  1.00  0.00           C
ATOM   5499  OG1 THR A 345      74.910  28.835 134.705  1.00  0.00           O
ATOM   5501  CG2 THR A 345      75.220  31.125 134.535  1.00  0.00           C
ATOM   5505  C   THR A 345      76.250  30.745 131.875  1.00  0.00           C
ATOM   5506  O   THR A 345      77.380  31.125 131.625  1.00  0.00           O
ATOM   5507  N   LEU A 346      75.150  31.385 131.435  1.00  0.00           N
ATOM   5509  CA  LEU A 346      75.160  32.725 130.915  1.00  0.00           C
ATOM   5511  CB  LEU A 346      74.610  32.775 129.475  1.00  0.00           C
ATOM   5514  CG  LEU A 346      75.460  32.235 128.315  1.00  0.00           C
ATOM   5516  CD1 LEU A 346      74.610  32.455 127.055  1.00  0.00           C
ATOM   5520  CD2 LEU A 346      75.880  30.765 128.395  1.00  0.00           C
ATOM   5524  C   LEU A 346      74.220  33.535 131.785  1.00  0.00           C
ATOM   5525  O   LEU A 346      73.130  33.075 132.115  1.00  0.00           O
ATOM   5526  N   LEU A 347      74.630  34.745 132.205  1.00  0.00           N
ATOM   5528  CA  LEU A 347      73.760  35.655 132.915  1.00  0.00           C
ATOM   5530  CB  LEU A 347      74.120  35.675 134.415  1.00  0.00           C
ATOM   5533  CG  LEU A 347      73.020  36.205 135.355  1.00  0.00           C
ATOM   5535  CD1 LEU A 347      73.630  36.505 136.735  1.00  0.00           C
ATOM   5539  CD2 LEU A 347      71.900  35.175 135.505  1.00  0.00           C
ATOM   5543  C   LEU A 347      73.900  37.065 132.355  1.00  0.00           C
ATOM   5544  O   LEU A 347      74.970  37.665 132.455  1.00  0.00           O
ATOM   5545  N   ASP A 348      72.800  37.625 131.785  1.00  0.00           N
ATOM   5547  CA  ASP A 348      72.720  38.995 131.305  1.00  0.00           C
ATOM   5549  CB  ASP A 348      71.640  39.195 130.205  1.00  0.00           C
ATOM   5552  CG  ASP A 348      72.060  38.635 128.855  1.00  0.00           C
ATOM   5553  OD1 ASP A 348      71.290  38.765 127.875  1.00  0.00           O
ATOM   5554  OD2 ASP A 348      73.170  38.065 128.765  1.00  0.00           O
ATOM   5555  C   ASP A 348      72.500  39.985 132.445  1.00  0.00           C
ATOM   5556  O   ASP A 348      71.460  40.615 132.605  1.00  0.00           O
ATOM   5557  N   LEU A 349      73.570  40.265 133.205  1.00  0.00           N
ATOM   5559  CA  LEU A 349      73.850  41.645 133.555  1.00  0.00           C
ATOM   5561  CB  LEU A 349      74.700  41.825 134.855  1.00  0.00           C
ATOM   5564  CG  LEU A 349      75.240  40.535 135.525  1.00  0.00           C
ATOM   5566  CD1 LEU A 349      75.600  40.785 136.995  1.00  0.00           C
ATOM   5570  CD2 LEU A 349      76.430  39.945 134.755  1.00  0.00           C
ATOM   5574  C   LEU A 349      74.560  42.195 132.325  1.00  0.00           C
ATOM   5575  O   LEU A 349      75.330  41.475 131.705  1.00  0.00           O
ATOM   5576  N   LYS A 350      74.350  43.425 131.865  1.00  0.00           N
ATOM   5578  CA  LYS A 350      73.360  44.385 132.285  1.00  0.00           C
ATOM   5580  CB  LYS A 350      74.000  45.805 132.335  1.00  0.00           C
ATOM   5583  CG  LYS A 350      75.290  45.935 131.505  1.00  0.00           C
ATOM   5586  CD  LYS A 350      75.870  47.355 131.415  1.00  0.00           C
ATOM   5589  CE  LYS A 350      74.850  48.365 130.855  1.00  0.00           C
ATOM   5592  NZ  LYS A 350      75.490  49.625 130.465  1.00  0.00           N
ATOM   5596  C   LYS A 350      72.180  44.375 131.325  1.00  0.00           C
ATOM   5597  O   LYS A 350      72.290  44.845 130.205  1.00  0.00           O
ATOM   5598  N   LEU A 351      71.020  43.855 131.765  1.00  0.00           N
ATOM   5600  CA  LEU A 351      69.820  43.835 130.945  1.00  0.00           C
ATOM   5602  CB  LEU A 351      69.870  42.645 129.935  1.00  0.00           C
ATOM   5605  CG  LEU A 351      69.010  42.845 128.665  1.00  0.00           C
ATOM   5607  CD1 LEU A 351      68.840  41.545 127.875  1.00  0.00           C
ATOM   5611  CD2 LEU A 351      69.620  43.885 127.735  1.00  0.00           C
ATOM   5615  C   LEU A 351      68.590  43.745 131.885  1.00  0.00           C
ATOM   5616  O   LEU A 351      67.770  42.845 131.695  1.00  0.00           O
ATOM   5617  N   PRO A 352      68.470  44.615 132.915  1.00  0.00           N
ATOM   5618  CD  PRO A 352      68.800  46.015 132.655  1.00  0.00           C
ATOM   5621  CA  PRO A 352      67.300  44.705 133.775  1.00  0.00           C
ATOM   5623  CB  PRO A 352      66.410  45.685 133.005  1.00  0.00           C
ATOM   5626  CG  PRO A 352      67.430  46.695 132.445  1.00  0.00           C
ATOM   5629  C   PRO A 352      66.620  43.485 134.365  1.00  0.00           C
ATOM   5630  O   PRO A 352      65.690  42.945 133.785  1.00  0.00           O
ATOM   5631  N   ALA A 353      67.040  43.075 135.585  1.00  0.00           N
ATOM   5633  CA  ALA A 353      66.360  42.015 136.305  1.00  0.00           C
ATOM   5635  CB  ALA A 353      67.220  40.735 136.445  1.00  0.00           C
ATOM   5639  C   ALA A 353      65.910  42.475 137.675  1.00  0.00           C
ATOM   5640  O   ALA A 353      66.500  43.385 138.245  1.00  0.00           O
ATOM   5641  N   LEU A 354      64.820  41.865 138.145  1.00  0.00           N
ATOM   5643  CA  LEU A 354      64.150  42.025 139.415  1.00  0.00           C
ATOM   5645  CB  LEU A 354      64.870  42.705 140.625  1.00  0.00           C
ATOM   5648  CG  LEU A 354      64.700  44.235 140.845  1.00  0.00           C
ATOM   5650  CD1 LEU A 354      65.940  44.795 141.555  1.00  0.00           C
ATOM   5654  CD2 LEU A 354      63.470  44.615 141.695  1.00  0.00           C
ATOM   5658  C   LEU A 354      62.750  42.535 139.205  1.00  0.00           C
ATOM   5659  O   LEU A 354      62.510  43.665 138.765  1.00  0.00           O
ATOM   5660  N   ASP A 355      61.810  41.705 139.655  1.00  0.00           N
ATOM   5662  CA  ASP A 355      60.720  42.175 140.445  1.00  0.00           C
ATOM   5664  CB  ASP A 355      59.380  41.795 139.835  1.00  0.00           C
ATOM   5667  CG  ASP A 355      59.220  42.605 138.585  1.00  0.00           C
ATOM   5668  OD1 ASP A 355      59.050  41.955 137.525  1.00  0.00           O
ATOM   5669  OD2 ASP A 355      59.210  43.875 138.655  1.00  0.00           O
ATOM   5670  C   ASP A 355      60.840  41.535 141.805  1.00  0.00           C
ATOM   5671  O   ASP A 355      61.370  40.435 141.945  1.00  0.00           O
ATOM   5672  N   LEU A 356      60.350  42.255 142.815  1.00  0.00           N
ATOM   5674  CA  LEU A 356      59.920  41.665 144.065  1.00  0.00           C
ATOM   5676  CB  LEU A 356      61.110  41.185 144.935  1.00  0.00           C
ATOM   5679  CG  LEU A 356      60.850  39.795 145.585  1.00  0.00           C
ATOM   5681  CD1 LEU A 356      61.990  39.415 146.545  1.00  0.00           C
ATOM   5685  CD2 LEU A 356      60.650  38.655 144.575  1.00  0.00           C
ATOM   5689  C   LEU A 356      59.030  42.665 144.795  1.00  0.00           C
ATOM   5690  O   LEU A 356      58.740  42.515 145.975  1.00  0.00           O
ATOM   5691  N   ALA A 357      58.510  43.675 144.055  1.00  0.00           N
ATOM   5693  CA  ALA A 357      57.150  44.145 144.215  1.00  0.00           C
ATOM   5695  CB  ALA A 357      57.010  45.475 143.445  1.00  0.00           C
ATOM   5699  C   ALA A 357      56.180  43.115 143.625  1.00  0.00           C
ATOM   5700  O   ALA A 357      55.820  43.215 142.455  1.00  0.00           O
ATOM   5701  N   GLU A 358      55.750  42.075 144.355  1.00  0.00           N
ATOM   5703  CA  GLU A 358      55.770  41.915 145.805  1.00  0.00           C
ATOM   5705  CB  GLU A 358      54.340  42.125 146.375  1.00  0.00           C
ATOM   5708  CG  GLU A 358      53.380  40.915 146.335  1.00  0.00           C
ATOM   5711  CD  GLU A 358      53.070  40.475 144.925  1.00  0.00           C
ATOM   5712  OE1 GLU A 358      53.420  39.325 144.535  1.00  0.00           O
ATOM   5713  OE2 GLU A 358      52.430  41.275 144.205  1.00  0.00           O
ATOM   5714  C   GLU A 358      56.300  40.515 146.135  1.00  0.00           C
ATOM   5715  O   GLU A 358      56.460  39.645 145.295  1.00  0.00           O
ATOM   5716  N   PHE A 359      56.670  40.205 147.385  1.00  0.00           N
ATOM   5718  CA  PHE A 359      56.460  40.915 148.625  1.00  0.00           C
ATOM   5720  CB  PHE A 359      55.350  40.195 149.455  1.00  0.00           C
ATOM   5723  CG  PHE A 359      55.520  38.685 149.445  1.00  0.00           C
ATOM   5724  CD1 PHE A 359      54.760  37.855 148.575  1.00  0.00           C
ATOM   5726  CE1 PHE A 359      54.870  36.465 148.645  1.00  0.00           C
ATOM   5728  CZ  PHE A 359      55.750  35.875 149.555  1.00  0.00           C
ATOM   5730  CD2 PHE A 359      56.380  38.075 150.365  1.00  0.00           C
ATOM   5732  CE2 PHE A 359      56.520  36.685 150.405  1.00  0.00           C
ATOM   5734  C   PHE A 359      57.790  41.045 149.365  1.00  0.00           C
ATOM   5735  O   PHE A 359      58.840  40.985 148.755  1.00  0.00           O
ATOM   5736  N   ASN A 360      57.820  41.215 150.705  1.00  0.00           N
ATOM   5738  CA  ASN A 360      57.860  42.535 151.315  1.00  0.00           C
ATOM   5740  CB  ASN A 360      57.710  42.475 152.845  1.00  0.00           C
ATOM   5743  CG  ASN A 360      56.500  41.655 153.225  1.00  0.00           C
ATOM   5744  OD1 ASN A 360      56.600  40.535 153.725  1.00  0.00           O
ATOM   5745  ND2 ASN A 360      55.280  42.185 152.955  1.00  0.00           N
ATOM   5748  C   ASN A 360      59.190  43.185 151.015  1.00  0.00           C
ATOM   5749  O   ASN A 360      60.230  42.555 151.145  1.00  0.00           O
ATOM   5750  N   ILE A 361      59.170  44.455 150.595  1.00  0.00           N
ATOM   5752  CA  ILE A 361      60.250  45.055 149.855  1.00  0.00           C
ATOM   5754  CB  ILE A 361      60.850  44.195 148.715  1.00  0.00           C
ATOM   5756  CG2 ILE A 361      60.630  44.765 147.285  1.00  0.00           C
ATOM   5760  CG1 ILE A 361      62.340  43.915 149.015  1.00  0.00           C
ATOM   5763  CD  ILE A 361      62.890  42.745 148.185  1.00  0.00           C
ATOM   5767  C   ILE A 361      59.650  46.325 149.315  1.00  0.00           C
ATOM   5768  O   ILE A 361      58.440  46.385 149.095  1.00  0.00           O
ATOM   5769  N   ALA A 362      60.480  47.365 149.155  1.00  0.00           N
ATOM   5771  CA  ALA A 362      60.150  48.575 148.435  1.00  0.00           C
ATOM   5773  CB  ALA A 362      59.540  48.335 147.045  1.00  0.00           C
ATOM   5777  C   ALA A 362      59.290  49.505 149.265  1.00  0.00           C
ATOM   5778  O   ALA A 362      58.090  49.295 149.435  1.00  0.00           O
ATOM   5779  N   GLY A 363      59.860  50.585 149.825  1.00  0.00           N
ATOM   5781  CA  GLY A 363      61.270  50.905 149.815  1.00  0.00           C
ATOM   5784  C   GLY A 363      61.530  52.275 150.315  1.00  0.00           C
ATOM   5785  O   GLY A 363      60.710  53.165 150.185  1.00  0.00           O
ATOM   5786  N   ALA A 364      62.720  52.475 150.875  1.00  0.00           N
ATOM   5788  CA  ALA A 364      63.200  53.745 151.345  1.00  0.00           C
ATOM   5790  CB  ALA A 364      62.560  54.135 152.685  1.00  0.00           C
ATOM   5794  C   ALA A 364      64.710  53.555 151.505  1.00  0.00           C
ATOM   5795  O   ALA A 364      65.120  52.385 151.545  1.00  0.00           O
ATOM   5796  N   PRO A 365      65.570  54.575 151.575  1.00  0.00           N
ATOM   5797  CD  PRO A 365      65.110  55.915 151.165  1.00  0.00           C
ATOM   5800  CA  PRO A 365      66.860  54.355 150.935  1.00  0.00           C
ATOM   5802  CB  PRO A 365      66.500  54.815 149.515  1.00  0.00           C
ATOM   5805  CG  PRO A 365      65.470  55.955 149.675  1.00  0.00           C
ATOM   5808  C   PRO A 365      67.910  55.285 151.525  1.00  0.00           C
ATOM   5809  O   PRO A 365      68.450  56.145 150.845  1.00  0.00           O
ATOM   5810  N   GLY A 366      68.250  55.165 152.825  1.00  0.00           N
ATOM   5812  CA  GLY A 366      68.390  53.905 153.555  1.00  0.00           C
ATOM   5815  C   GLY A 366      69.870  53.685 153.515  1.00  0.00           C
ATOM   5816  O   GLY A 366      70.420  53.395 152.455  1.00  0.00           O
ATOM   5817  N   TYR A 367      70.560  53.975 154.635  1.00  0.00           N
ATOM   5819  CA  TYR A 367      71.260  55.245 154.635  1.00  0.00           C
ATOM   5821  CB  TYR A 367      72.560  55.255 153.795  1.00  0.00           C
ATOM   5824  CG  TYR A 367      73.770  54.625 154.425  1.00  0.00           C
ATOM   5825  CD1 TYR A 367      75.010  55.275 154.355  1.00  0.00           C
ATOM   5827  CE1 TYR A 367      76.160  54.665 154.855  1.00  0.00           C
ATOM   5829  CZ  TYR A 367      76.070  53.405 155.455  1.00  0.00           C
ATOM   5830  OH  TYR A 367      77.230  52.735 155.895  1.00  0.00           O
ATOM   5832  CD2 TYR A 367      73.700  53.355 155.025  1.00  0.00           C
ATOM   5834  CE2 TYR A 367      74.840  52.755 155.555  1.00  0.00           C
ATOM   5836  C   TYR A 367      71.460  55.685 156.075  1.00  0.00           C
ATOM   5837  O   TYR A 367      70.710  55.285 156.965  1.00  0.00           O
ATOM   5838  N   SER A 368      72.500  56.505 156.325  1.00  0.00           N
ATOM   5840  CA  SER A 368      72.900  57.065 157.595  1.00  0.00           C
ATOM   5842  CB  SER A 368      73.090  56.065 158.765  1.00  0.00           C
ATOM   5845  OG  SER A 368      74.110  55.115 158.405  1.00  0.00           O
ATOM   5847  C   SER A 368      72.030  58.215 157.985  1.00  0.00           C
ATOM   5848  O   SER A 368      71.130  58.115 158.815  1.00  0.00           O
ATOM   5849  N   LYS A 369      72.280  59.365 157.335  1.00  0.00           N
ATOM   5851  CA  LYS A 369      71.430  60.525 157.405  1.00  0.00           C
ATOM   5853  CB  LYS A 369      72.120  61.765 156.815  1.00  0.00           C
ATOM   5856  CG  LYS A 369      73.290  62.325 157.645  1.00  0.00           C
ATOM   5859  CD  LYS A 369      74.670  62.225 156.965  1.00  0.00           C
ATOM   5862  CE  LYS A 369      75.530  61.045 157.415  1.00  0.00           C
ATOM   5865  NZ  LYS A 369      76.820  61.115 156.715  1.00  0.00           N
ATOM   5869  C   LYS A 369      70.100  60.335 156.695  1.00  0.00           C
ATOM   5870  O   LYS A 369      70.060  59.965 155.525  1.00  0.00           O
ATOM   5871  N   GLN A 370      68.970  60.635 157.365  1.00  0.00           N
ATOM   5873  CA  GLN A 370      67.660  60.385 156.795  1.00  0.00           C
ATOM   5875  CB  GLN A 370      66.790  59.525 157.735  1.00  0.00           C
ATOM   5878  CG  GLN A 370      65.700  58.695 157.015  1.00  0.00           C
ATOM   5881  CD  GLN A 370      66.200  58.105 155.695  1.00  0.00           C
ATOM   5882  OE1 GLN A 370      65.810  58.545 154.615  1.00  0.00           O
ATOM   5883  NE2 GLN A 370      67.150  57.155 155.785  1.00  0.00           N
ATOM   5886  C   GLN A 370      66.900  61.665 156.545  1.00  0.00           C
ATOM   5887  O   GLN A 370      66.960  62.615 157.335  1.00  0.00           O
ATOM   5888  N   PHE A 371      66.150  61.745 155.435  1.00  0.00           N
ATOM   5890  CA  PHE A 371      65.440  62.955 155.115  1.00  0.00           C
ATOM   5892  CB  PHE A 371      66.170  63.675 153.945  1.00  0.00           C
ATOM   5895  CG  PHE A 371      65.450  64.855 153.365  1.00  0.00           C
ATOM   5896  CD1 PHE A 371      65.110  64.855 152.005  1.00  0.00           C
ATOM   5898  CE1 PHE A 371      64.550  65.985 151.415  1.00  0.00           C
ATOM   5900  CZ  PHE A 371      64.340  67.145 152.165  1.00  0.00           C
ATOM   5902  CD2 PHE A 371      65.210  66.005 154.125  1.00  0.00           C
ATOM   5904  CE2 PHE A 371      64.660  67.155 153.525  1.00  0.00           C
ATOM   5906  C   PHE A 371      64.000  62.595 154.815  1.00  0.00           C
ATOM   5907  O   PHE A 371      63.670  62.215 153.685  1.00  0.00           O
ATOM   5908  N   PHE A 372      63.160  62.735 155.855  1.00  0.00           N
ATOM   5910  CA  PHE A 372      61.720  62.755 155.785  1.00  0.00           C
ATOM   5912  CB  PHE A 372      61.040  61.335 155.735  1.00  0.00           C
ATOM   5915  CG  PHE A 372      61.510  60.375 154.645  1.00  0.00           C
ATOM   5916  CD1 PHE A 372      61.180  60.585 153.295  1.00  0.00           C
ATOM   5918  CE1 PHE A 372      61.510  59.655 152.305  1.00  0.00           C
ATOM   5920  CZ  PHE A 372      62.190  58.485 152.645  1.00  0.00           C
ATOM   5922  CD2 PHE A 372      62.210  59.195 154.965  1.00  0.00           C
ATOM   5924  CE2 PHE A 372      62.550  58.255 153.975  1.00  0.00           C
ATOM   5926  C   PHE A 372      61.150  63.825 154.865  1.00  0.00           C
ATOM   5927  O   PHE A 372      61.690  64.925 154.715  1.00  0.00           O
ATOM   5928  N   MET A 373      59.990  63.535 154.255  1.00  0.00           N
ATOM   5930  CA  MET A 373      59.130  64.485 153.645  1.00  0.00           C
ATOM   5932  CB  MET A 373      59.350  64.565 152.095  1.00  0.00           C
ATOM   5935  CG  MET A 373      58.480  63.695 151.135  1.00  0.00           C
ATOM   5938  SD  MET A 373      58.870  61.935 150.965  1.00  0.00           S
ATOM   5939  CE  MET A 373      57.520  61.575 149.795  1.00  0.00           C
ATOM   5943  C   MET A 373      57.800  63.865 153.995  1.00  0.00           C
ATOM   5944  O   MET A 373      57.660  62.645 153.865  1.00  0.00           O
ATOM   5945  N   PHE A 374      56.810  64.665 154.385  1.00  0.00           N
ATOM   5947  CA  PHE A 374      55.410  64.265 154.335  1.00  0.00           C
ATOM   5949  CB  PHE A 374      54.990  62.925 155.035  1.00  0.00           C
ATOM   5952  CG  PHE A 374      55.760  62.505 156.245  1.00  0.00           C
ATOM   5953  CD1 PHE A 374      56.030  63.385 157.305  1.00  0.00           C
ATOM   5955  CE1 PHE A 374      56.800  62.955 158.395  1.00  0.00           C
ATOM   5957  CZ  PHE A 374      57.280  61.645 158.445  1.00  0.00           C
ATOM   5959  CD2 PHE A 374      56.230  61.185 156.315  1.00  0.00           C
ATOM   5961  CE2 PHE A 374      56.980  60.755 157.405  1.00  0.00           C
ATOM   5963  C   PHE A 374      54.390  65.305 154.705  1.00  0.00           C
ATOM   5964  O   PHE A 374      54.240  65.745 155.835  1.00  0.00           O
ATOM   5965  N   GLY A 375      53.560  65.615 153.685  1.00  0.00           N
ATOM   5967  CA  GLY A 375      52.180  66.015 153.905  1.00  0.00           C
ATOM   5970  C   GLY A 375      51.870  67.485 154.095  1.00  0.00           C
ATOM   5971  O   GLY A 375      52.730  68.275 154.455  1.00  0.00           O
ATOM   5972  N   PRO A 376      50.630  67.895 153.845  1.00  0.00           N
ATOM   5973  CD  PRO A 376      50.190  69.235 154.255  1.00  0.00           C
ATOM   5976  CA  PRO A 376      49.520  67.055 153.445  1.00  0.00           C
ATOM   5978  CB  PRO A 376      48.350  67.675 154.225  1.00  0.00           C
ATOM   5981  CG  PRO A 376      48.660  69.165 154.235  1.00  0.00           C
ATOM   5984  C   PRO A 376      49.350  67.205 151.955  1.00  0.00           C
ATOM   5985  O   PRO A 376      48.220  67.105 151.485  1.00  0.00           O
ATOM   5986  N   ARG A 377      50.470  67.425 151.205  1.00  0.00           N
ATOM   5988  CA  ARG A 377      50.620  67.215 149.765  1.00  0.00           C
ATOM   5990  CB  ARG A 377      50.150  68.475 148.955  1.00  0.00           C
ATOM   5993  CG  ARG A 377      48.820  69.125 149.545  1.00  0.00           C
ATOM   5996  CD  ARG A 377      47.370  69.515 149.015  1.00  0.00           C
ATOM   5999  NE  ARG A 377      46.300  68.615 149.605  1.00  0.00           N
ATOM   6001  CZ  ARG A 377      45.030  68.715 149.225  1.00  0.00           C
ATOM   6002  NH1 ARG A 377      44.220  67.695 149.175  1.00  0.00           N
ATOM   6005  NH2 ARG A 377      44.540  69.895 148.905  1.00  0.00           N
ATOM   6008  C   ARG A 377      50.070  65.875 149.265  1.00  0.00           C
ATOM   6009  O   ARG A 377      49.630  65.065 150.055  1.00  0.00           O
ATOM   6010  N   ASP A 378      50.050  65.525 147.965  1.00  0.00           N
ATOM   6012  CA  ASP A 378      51.190  65.635 147.075  1.00  0.00           C
ATOM   6014  CB  ASP A 378      51.710  64.215 146.755  1.00  0.00           C
ATOM   6017  CG  ASP A 378      52.060  63.475 148.035  1.00  0.00           C
ATOM   6018  OD1 ASP A 378      53.260  63.455 148.405  1.00  0.00           O
ATOM   6019  OD2 ASP A 378      51.170  62.985 148.755  1.00  0.00           O
ATOM   6020  C   ASP A 378      50.820  66.345 145.765  1.00  0.00           C
ATOM   6021  O   ASP A 378      51.560  66.335 144.785  1.00  0.00           O
ATOM   6022  N   LEU A 379      49.650  67.005 145.735  1.00  0.00           N
ATOM   6024  CA  LEU A 379      49.220  67.965 144.745  1.00  0.00           C
ATOM   6026  CB  LEU A 379      47.890  68.645 145.165  1.00  0.00           C
ATOM   6029  CG  LEU A 379      46.660  67.745 145.415  1.00  0.00           C
ATOM   6031  CD1 LEU A 379      45.430  68.635 145.655  1.00  0.00           C
ATOM   6035  CD2 LEU A 379      46.780  66.715 146.555  1.00  0.00           C
ATOM   6039  C   LEU A 379      50.240  69.055 144.345  1.00  0.00           C
ATOM   6040  O   LEU A 379      51.290  69.215 144.955  1.00  0.00           O
ATOM   6041  N   TYR A 380      49.900  69.835 143.295  1.00  0.00           N
ATOM   6043  CA  TYR A 380      50.640  70.965 142.765  1.00  0.00           C
ATOM   6045  CB  TYR A 380      51.340  71.885 143.845  1.00  0.00           C
ATOM   6048  CG  TYR A 380      50.550  72.165 145.105  1.00  0.00           C
ATOM   6049  CD1 TYR A 380      51.230  72.185 146.335  1.00  0.00           C
ATOM   6051  CE1 TYR A 380      50.550  72.445 147.535  1.00  0.00           C
ATOM   6053  CZ  TYR A 380      49.170  72.655 147.515  1.00  0.00           C
ATOM   6054  OH  TYR A 380      48.480  72.945 148.705  1.00  0.00           O
ATOM   6056  CD2 TYR A 380      49.160  72.405 145.105  1.00  0.00           C
ATOM   6058  CE2 TYR A 380      48.480  72.625 146.305  1.00  0.00           C
ATOM   6060  C   TYR A 380      49.720  71.775 141.855  1.00  0.00           C
ATOM   6061  O   TYR A 380      48.570  71.405 141.585  1.00  0.00           O
ATOM   6062  N   ARG A 381      50.170  72.965 141.435  1.00  0.00           N
ATOM   6064  CA  ARG A 381      49.430  73.865 140.605  1.00  0.00           C
ATOM   6066  CB  ARG A 381      48.290  74.505 141.425  1.00  0.00           C
ATOM   6069  CG  ARG A 381      46.940  74.555 140.675  1.00  0.00           C
ATOM   6072  CD  ARG A 381      45.750  74.435 141.625  1.00  0.00           C
ATOM   6075  NE  ARG A 381      45.640  72.995 142.035  1.00  0.00           N
ATOM   6077  CZ  ARG A 381      44.690  72.565 142.855  1.00  0.00           C
ATOM   6078  NH1 ARG A 381      44.490  71.275 142.985  1.00  0.00           N
ATOM   6081  NH2 ARG A 381      43.980  73.375 143.605  1.00  0.00           N
ATOM   6084  C   ARG A 381      50.460  74.895 140.165  1.00  0.00           C
ATOM   6085  O   ARG A 381      51.470  75.065 140.865  1.00  0.00           O
ATOM   6086  N   PRO A 382      50.320  75.625 139.055  1.00  0.00           N
ATOM   6087  CD  PRO A 382      49.280  75.415 138.035  1.00  0.00           C
ATOM   6090  CA  PRO A 382      51.420  76.435 138.555  1.00  0.00           C
ATOM   6092  CB  PRO A 382      51.170  76.515 137.035  1.00  0.00           C
ATOM   6095  CG  PRO A 382      49.670  76.335 136.875  1.00  0.00           C
ATOM   6098  C   PRO A 382      51.370  77.795 139.205  1.00  0.00           C
ATOM   6099  O   PRO A 382      50.350  78.485 139.165  1.00  0.00           O
ATOM   6100  N   GLY A 383      52.480  78.205 139.845  1.00  0.00           N
ATOM   6102  CA  GLY A 383      52.510  79.395 140.685  1.00  0.00           C
ATOM   6105  C   GLY A 383      52.060  79.125 142.095  1.00  0.00           C
ATOM   6106  O   GLY A 383      51.510  80.015 142.745  1.00  0.00           O
ATOM   6107  N   GLU A 384      52.300  77.915 142.625  1.00  0.00           N
ATOM   6109  CA  GLU A 384      51.760  77.515 143.915  1.00  0.00           C
ATOM   6111  CB  GLU A 384      50.860  76.255 143.765  1.00  0.00           C
ATOM   6114  CG  GLU A 384      49.680  76.165 144.775  1.00  0.00           C
ATOM   6117  CD  GLU A 384      48.910  77.475 144.905  1.00  0.00           C
ATOM   6118  OE1 GLU A 384      49.080  78.175 145.945  1.00  0.00           O
ATOM   6119  OE2 GLU A 384      48.150  77.815 143.965  1.00  0.00           O
ATOM   6120  C   GLU A 384      52.870  77.265 144.935  1.00  0.00           C
ATOM   6121  O   GLU A 384      54.060  77.235 144.615  1.00  0.00           O
ATOM   6122  N   THR A 385      52.470  77.155 146.215  1.00  0.00           N
ATOM   6124  CA  THR A 385      53.350  76.845 147.355  1.00  0.00           C
ATOM   6126  CB  THR A 385      52.620  77.095 148.695  1.00  0.00           C
ATOM   6128  OG1 THR A 385      52.760  78.455 149.105  1.00  0.00           O
ATOM   6130  CG2 THR A 385      53.090  76.225 149.885  1.00  0.00           C
ATOM   6134  C   THR A 385      53.980  75.445 147.315  1.00  0.00           C
ATOM   6135  O   THR A 385      53.300  74.445 147.075  1.00  0.00           O
ATOM   6136  N   VAL A 386      55.290  75.335 147.625  1.00  0.00           N
ATOM   6138  CA  VAL A 386      55.930  74.075 148.005  1.00  0.00           C
ATOM   6140  CB  VAL A 386      57.460  74.095 147.885  1.00  0.00           C
ATOM   6142  CG1 VAL A 386      58.120  72.765 148.315  1.00  0.00           C
ATOM   6146  CG2 VAL A 386      57.750  74.315 146.405  1.00  0.00           C
ATOM   6150  C   VAL A 386      55.620  73.695 149.435  1.00  0.00           C
ATOM   6151  O   VAL A 386      55.770  74.515 150.335  1.00  0.00           O
ATOM   6152  N   ILE A 387      55.240  72.425 149.675  1.00  0.00           N
ATOM   6154  CA  ILE A 387      55.180  71.835 150.995  1.00  0.00           C
ATOM   6156  CB  ILE A 387      53.970  70.905 151.145  1.00  0.00           C
ATOM   6158  CG2 ILE A 387      54.160  69.775 152.185  1.00  0.00           C
ATOM   6162  CG1 ILE A 387      52.730  71.755 151.505  1.00  0.00           C
ATOM   6165  CD  ILE A 387      51.420  71.085 151.105  1.00  0.00           C
ATOM   6169  C   ILE A 387      56.480  71.115 151.325  1.00  0.00           C
ATOM   6170  O   ILE A 387      56.900  70.225 150.595  1.00  0.00           O
ATOM   6171  N   LEU A 388      57.110  71.435 152.475  1.00  0.00           N
ATOM   6173  CA  LEU A 388      57.950  70.475 153.165  1.00  0.00           C
ATOM   6175  CB  LEU A 388      59.490  70.715 153.065  1.00  0.00           C
ATOM   6178  CG  LEU A 388      60.150  70.435 151.695  1.00  0.00           C
ATOM   6180  CD1 LEU A 388      61.660  70.685 151.775  1.00  0.00           C
ATOM   6184  CD2 LEU A 388      59.930  68.995 151.245  1.00  0.00           C
ATOM   6188  C   LEU A 388      57.560  70.445 154.625  1.00  0.00           C
ATOM   6189  O   LEU A 388      57.570  71.455 155.325  1.00  0.00           O
ATOM   6190  N   ASN A 389      57.250  69.235 155.135  1.00  0.00           N
ATOM   6192  CA  ASN A 389      57.510  68.925 156.525  1.00  0.00           C
ATOM   6194  CB  ASN A 389      56.240  68.525 157.325  1.00  0.00           C
ATOM   6197  CG  ASN A 389      55.280  69.695 157.565  1.00  0.00           C
ATOM   6198  OD1 ASN A 389      54.070  69.545 157.495  1.00  0.00           O
ATOM   6199  ND2 ASN A 389      55.820  70.905 157.875  1.00  0.00           N
ATOM   6202  C   ASN A 389      58.520  67.805 156.535  1.00  0.00           C
ATOM   6203  O   ASN A 389      58.240  66.655 156.175  1.00  0.00           O
ATOM   6204  N   GLY A 390      59.760  68.155 156.915  1.00  0.00           N
ATOM   6206  CA  GLY A 390      60.840  67.215 157.095  1.00  0.00           C
ATOM   6209  C   GLY A 390      60.900  66.655 158.485  1.00  0.00           C
ATOM   6210  O   GLY A 390      59.970  66.785 159.285  1.00  0.00           O
ATOM   6211  N   LEU A 391      62.020  65.995 158.765  1.00  0.00           N
ATOM   6213  CA  LEU A 391      62.330  65.505 160.065  1.00  0.00           C
ATOM   6215  CB  LEU A 391      61.380  64.385 160.555  1.00  0.00           C
ATOM   6218  CG  LEU A 391      61.130  64.445 162.075  1.00  0.00           C
ATOM   6220  CD1 LEU A 391      60.540  63.115 162.515  1.00  0.00           C
ATOM   6224  CD2 LEU A 391      60.200  65.625 162.425  1.00  0.00           C
ATOM   6228  C   LEU A 391      63.740  64.965 160.005  1.00  0.00           C
ATOM   6229  O   LEU A 391      64.070  64.055 159.235  1.00  0.00           O
ATOM   6230  N   LEU A 392      64.640  65.545 160.815  1.00  0.00           N
ATOM   6232  CA  LEU A 392      65.870  64.925 161.215  1.00  0.00           C
ATOM   6234  CB  LEU A 392      66.950  65.945 161.685  1.00  0.00           C
ATOM   6237  CG  LEU A 392      66.450  67.195 162.445  1.00  0.00           C
ATOM   6239  CD1 LEU A 392      67.620  68.165 162.605  1.00  0.00           C
ATOM   6243  CD2 LEU A 392      65.850  66.825 163.805  1.00  0.00           C
ATOM   6247  C   LEU A 392      65.670  63.785 162.195  1.00  0.00           C
ATOM   6248  O   LEU A 392      64.770  63.795 163.025  1.00  0.00           O
ATOM   6249  N   ARG A 393      66.520  62.765 162.055  1.00  0.00           N
ATOM   6251  CA  ARG A 393      66.380  61.385 162.465  1.00  0.00           C
ATOM   6253  CB  ARG A 393      64.960  60.735 162.325  1.00  0.00           C
ATOM   6256  CG  ARG A 393      64.010  60.815 163.545  1.00  0.00           C
ATOM   6259  CD  ARG A 393      62.660  60.105 163.315  1.00  0.00           C
ATOM   6262  NE  ARG A 393      61.650  60.625 164.295  1.00  0.00           N
ATOM   6264  CZ  ARG A 393      60.380  60.205 164.355  1.00  0.00           C
ATOM   6265  NH1 ARG A 393      59.520  60.895 165.075  1.00  0.00           N
ATOM   6268  NH2 ARG A 393      60.000  59.045 163.865  1.00  0.00           N
ATOM   6271  C   ARG A 393      67.380  60.635 161.605  1.00  0.00           C
ATOM   6272  O   ARG A 393      67.700  61.035 160.485  1.00  0.00           O
ATOM   6273  N   ASP A 394      67.900  59.505 162.105  1.00  0.00           N
ATOM   6275  CA  ASP A 394      68.810  58.645 161.385  1.00  0.00           C
ATOM   6277  CB  ASP A 394      70.130  58.385 162.155  1.00  0.00           C
ATOM   6280  CG  ASP A 394      71.060  59.565 162.385  1.00  0.00           C
ATOM   6281  OD1 ASP A 394      72.170  59.265 162.935  1.00  0.00           O
ATOM   6282  OD2 ASP A 394      70.780  60.735 162.015  1.00  0.00           O
ATOM   6283  C   ASP A 394      68.110  57.295 161.225  1.00  0.00           C
ATOM   6284  O   ASP A 394      66.950  57.105 161.575  1.00  0.00           O
ATOM   6285  N   ALA A 395      68.850  56.275 160.755  1.00  0.00           N
ATOM   6287  CA  ALA A 395      68.670  54.915 161.195  1.00  0.00           C
ATOM   6289  CB  ALA A 395      69.180  53.935 160.115  1.00  0.00           C
ATOM   6293  C   ALA A 395      69.470  54.735 162.495  1.00  0.00           C
ATOM   6294  O   ALA A 395      70.680  54.895 162.475  1.00  0.00           O
ATOM   6295  N   ASP A 396      68.860  54.445 163.645  1.00  0.00           N
ATOM   6297  CA  ASP A 396      67.480  54.175 163.955  1.00  0.00           C
ATOM   6299  CB  ASP A 396      67.410  52.855 164.775  1.00  0.00           C
ATOM   6302  CG  ASP A 396      68.480  52.655 165.855  1.00  0.00           C
ATOM   6303  OD1 ASP A 396      68.450  51.535 166.415  1.00  0.00           O
ATOM   6304  OD2 ASP A 396      69.330  53.545 166.105  1.00  0.00           O
ATOM   6305  C   ASP A 396      66.760  55.285 164.725  1.00  0.00           C
ATOM   6306  O   ASP A 396      66.780  55.375 165.955  1.00  0.00           O
ATOM   6307  N   GLY A 397      66.020  56.145 163.995  1.00  0.00           N
ATOM   6309  CA  GLY A 397      65.020  57.035 164.575  1.00  0.00           C
ATOM   6312  C   GLY A 397      65.560  58.105 165.475  1.00  0.00           C
ATOM   6313  O   GLY A 397      64.830  58.615 166.315  1.00  0.00           O
ATOM   6314  N   LYS A 398      66.840  58.465 165.275  1.00  0.00           N
ATOM   6316  CA  LYS A 398      67.630  59.335 166.135  1.00  0.00           C
ATOM   6318  CB  LYS A 398      69.150  59.125 165.855  1.00  0.00           C
ATOM   6321  CG  LYS A 398      69.610  57.655 166.005  1.00  0.00           C
ATOM   6324  CD  LYS A 398      71.110  57.445 165.745  1.00  0.00           C
ATOM   6327  CE  LYS A 398      71.520  55.965 165.795  1.00  0.00           C
ATOM   6330  NZ  LYS A 398      72.910  55.745 165.345  1.00  0.00           N
ATOM   6334  C   LYS A 398      67.210  60.805 166.085  1.00  0.00           C
ATOM   6335  O   LYS A 398      66.060  61.155 166.285  1.00  0.00           O
ATOM   6336  N   ALA A 399      68.150  61.745 165.885  1.00  0.00           N
ATOM   6338  CA  ALA A 399      67.990  63.055 166.475  1.00  0.00           C
ATOM   6340  CB  ALA A 399      68.570  62.955 167.895  1.00  0.00           C
ATOM   6344  C   ALA A 399      68.650  64.155 165.665  1.00  0.00           C
ATOM   6345  O   ALA A 399      68.690  64.105 164.435  1.00  0.00           O
ATOM   6346  N   LEU A 400      69.130  65.215 166.335  1.00  0.00           N
ATOM   6348  CA  LEU A 400      69.800  66.355 165.725  1.00  0.00           C
ATOM   6350  CB  LEU A 400      69.840  67.545 166.735  1.00  0.00           C
ATOM   6353  CG  LEU A 400      68.640  68.515 166.615  1.00  0.00           C
ATOM   6355  CD1 LEU A 400      68.920  69.815 167.385  1.00  0.00           C
ATOM   6359  CD2 LEU A 400      67.310  67.925 167.095  1.00  0.00           C
ATOM   6363  C   LEU A 400      71.190  66.025 165.135  1.00  0.00           C
ATOM   6364  O   LEU A 400      71.920  65.225 165.725  1.00  0.00           O
ATOM   6365  N   PRO A 401      71.600  66.635 164.005  1.00  0.00           N
ATOM   6366  CD  PRO A 401      71.220  68.045 163.735  1.00  0.00           C
ATOM   6369  CA  PRO A 401      72.980  66.455 163.585  1.00  0.00           C
ATOM   6371  CB  PRO A 401      73.590  67.745 164.165  1.00  0.00           C
ATOM   6374  CG  PRO A 401      72.540  68.825 163.845  1.00  0.00           C
ATOM   6377  C   PRO A 401      73.030  66.415 162.065  1.00  0.00           C
ATOM   6378  O   PRO A 401      74.050  66.775 161.455  1.00  0.00           O
ATOM   6379  N   ASN A 402      71.920  66.015 161.415  1.00  0.00           N
ATOM   6381  CA  ASN A 402      71.670  66.215 160.005  1.00  0.00           C
ATOM   6383  CB  ASN A 402      70.360  65.545 159.555  1.00  0.00           C
ATOM   6386  CG  ASN A 402      70.320  64.055 159.885  1.00  0.00           C
ATOM   6387  OD1 ASN A 402      70.670  63.235 159.035  1.00  0.00           O
ATOM   6388  ND2 ASN A 402      69.800  63.675 161.075  1.00  0.00           N
ATOM   6391  C   ASN A 402      71.610  67.705 159.615  1.00  0.00           C
ATOM   6392  O   ASN A 402      70.640  68.415 159.895  1.00  0.00           O
ATOM   6393  N   GLN A 403      72.650  68.185 158.925  1.00  0.00           N
ATOM   6395  CA  GLN A 403      72.760  69.555 158.475  1.00  0.00           C
ATOM   6397  CB  GLN A 403      73.520  70.385 159.515  1.00  0.00           C
ATOM   6400  CG  GLN A 403      72.650  71.585 159.955  1.00  0.00           C
ATOM   6403  CD  GLN A 403      73.370  72.535 160.895  1.00  0.00           C
ATOM   6404  OE1 GLN A 403      73.510  73.715 160.585  1.00  0.00           O
ATOM   6405  NE2 GLN A 403      73.820  72.015 162.065  1.00  0.00           N
ATOM   6408  C   GLN A 403      73.310  69.495 157.045  1.00  0.00           C
ATOM   6409  O   GLN A 403      73.680  68.375 156.655  1.00  0.00           O
ATOM   6410  N   PRO A 404      73.250  70.525 156.175  1.00  0.00           N
ATOM   6411  CD  PRO A 404      73.940  71.775 156.505  1.00  0.00           C
ATOM   6414  CA  PRO A 404      73.490  70.345 154.755  1.00  0.00           C
ATOM   6416  CB  PRO A 404      75.010  70.525 154.675  1.00  0.00           C
ATOM   6419  CG  PRO A 404      75.230  71.715 155.655  1.00  0.00           C
ATOM   6422  C   PRO A 404      72.800  69.185 154.065  1.00  0.00           C
ATOM   6423  O   PRO A 404      73.380  68.505 153.225  1.00  0.00           O
ATOM   6424  N   ILE A 405      71.540  68.915 154.445  1.00  0.00           N
ATOM   6426  CA  ILE A 405      70.490  68.415 153.585  1.00  0.00           C
ATOM   6428  CB  ILE A 405      69.310  67.895 154.415  1.00  0.00           C
ATOM   6430  CG2 ILE A 405      67.910  68.255 153.885  1.00  0.00           C
ATOM   6434  CG1 ILE A 405      69.500  66.375 154.595  1.00  0.00           C
ATOM   6437  CD  ILE A 405      68.800  65.835 155.845  1.00  0.00           C
ATOM   6441  C   ILE A 405      70.170  69.465 152.545  1.00  0.00           C
ATOM   6442  O   ILE A 405      70.430  70.655 152.755  1.00  0.00           O
ATOM   6443  N   LYS A 406      69.760  69.035 151.345  1.00  0.00           N
ATOM   6445  CA  LYS A 406      69.770  69.905 150.205  1.00  0.00           C
ATOM   6447  CB  LYS A 406      71.100  69.805 149.415  1.00  0.00           C
ATOM   6450  CG  LYS A 406      72.300  70.465 150.115  1.00  0.00           C
ATOM   6453  CD  LYS A 406      73.650  69.915 149.645  1.00  0.00           C
ATOM   6456  CE  LYS A 406      74.840  70.705 150.185  1.00  0.00           C
ATOM   6459  NZ  LYS A 406      76.060  70.105 149.635  1.00  0.00           N
ATOM   6463  C   LYS A 406      68.590  69.535 149.345  1.00  0.00           C
ATOM   6464  O   LYS A 406      68.250  68.355 149.225  1.00  0.00           O
ATOM   6465  N   LEU A 407      67.940  70.555 148.765  1.00  0.00           N
ATOM   6467  CA  LEU A 407      66.840  70.385 147.845  1.00  0.00           C
ATOM   6469  CB  LEU A 407      65.710  71.445 148.025  1.00  0.00           C
ATOM   6472  CG  LEU A 407      64.720  71.255 149.185  1.00  0.00           C
ATOM   6474  CD1 LEU A 407      63.840  72.505 149.285  1.00  0.00           C
ATOM   6478  CD2 LEU A 407      65.370  70.945 150.535  1.00  0.00           C
ATOM   6482  C   LEU A 407      67.360  70.575 146.455  1.00  0.00           C
ATOM   6483  O   LEU A 407      67.870  71.645 146.125  1.00  0.00           O
ATOM   6484  N   ASP A 408      67.180  69.555 145.595  1.00  0.00           N
ATOM   6486  CA  ASP A 408      67.130  69.745 144.155  1.00  0.00           C
ATOM   6488  CB  ASP A 408      67.450  68.445 143.375  1.00  0.00           C
ATOM   6491  CG  ASP A 408      68.930  68.105 143.385  1.00  0.00           C
ATOM   6492  OD1 ASP A 408      69.270  67.025 142.835  1.00  0.00           O
ATOM   6493  OD2 ASP A 408      69.760  68.935 143.865  1.00  0.00           O
ATOM   6494  C   ASP A 408      65.760  70.245 143.745  1.00  0.00           C
ATOM   6495  O   ASP A 408      64.760  70.115 144.455  1.00  0.00           O
ATOM   6496  N   VAL A 409      65.680  70.825 142.535  1.00  0.00           N
ATOM   6498  CA  VAL A 409      64.440  71.165 141.875  1.00  0.00           C
ATOM   6500  CB  VAL A 409      64.320  72.665 141.615  1.00  0.00           C
ATOM   6502  CG1 VAL A 409      63.060  73.015 140.815  1.00  0.00           C
ATOM   6506  CG2 VAL A 409      64.260  73.375 142.985  1.00  0.00           C
ATOM   6510  C   VAL A 409      64.480  70.375 140.585  1.00  0.00           C
ATOM   6511  O   VAL A 409      65.540  70.145 140.025  1.00  0.00           O
ATOM   6512  N   ILE A 410      63.340  69.865 140.075  1.00  0.00           N
ATOM   6514  CA  ILE A 410      63.410  68.765 139.125  1.00  0.00           C
ATOM   6516  CB  ILE A 410      63.610  67.425 139.875  1.00  0.00           C
ATOM   6518  CG2 ILE A 410      62.550  66.375 139.525  1.00  0.00           C
ATOM   6522  CG1 ILE A 410      65.030  66.865 139.645  1.00  0.00           C
ATOM   6525  CD  ILE A 410      65.450  65.805 140.675  1.00  0.00           C
ATOM   6529  C   ILE A 410      62.240  68.835 138.145  1.00  0.00           C
ATOM   6530  O   ILE A 410      61.110  69.185 138.485  1.00  0.00           O
ATOM   6531  N   LYS A 411      62.520  68.475 136.875  1.00  0.00           N
ATOM   6533  CA  LYS A 411      61.540  68.185 135.845  1.00  0.00           C
ATOM   6535  CB  LYS A 411      61.670  69.075 134.575  1.00  0.00           C
ATOM   6538  CG  LYS A 411      61.320  70.555 134.765  1.00  0.00           C
ATOM   6541  CD  LYS A 411      61.660  71.395 133.515  1.00  0.00           C
ATOM   6544  CE  LYS A 411      61.070  70.855 132.195  1.00  0.00           C
ATOM   6547  NZ  LYS A 411      61.410  71.725 131.035  1.00  0.00           N
ATOM   6551  C   LYS A 411      61.800  66.755 135.385  1.00  0.00           C
ATOM   6552  O   LYS A 411      62.960  66.335 135.485  1.00  0.00           O
ATOM   6553  N   PRO A 412      60.860  65.965 134.865  1.00  0.00           N
ATOM   6554  CD  PRO A 412      59.440  66.345 134.705  1.00  0.00           C
ATOM   6557  CA  PRO A 412      61.210  64.905 133.935  1.00  0.00           C
ATOM   6559  CB  PRO A 412      59.890  64.175 133.725  1.00  0.00           C
ATOM   6562  CG  PRO A 412      58.810  65.265 133.805  1.00  0.00           C
ATOM   6565  C   PRO A 412      61.820  65.565 132.695  1.00  0.00           C
ATOM   6566  O   PRO A 412      61.140  66.315 131.995  1.00  0.00           O
ATOM   6567  N   ASP A 413      63.130  65.445 132.475  1.00  0.00           N
ATOM   6569  CA  ASP A 413      63.920  64.245 132.295  1.00  0.00           C
ATOM   6571  CB  ASP A 413      64.310  64.185 130.775  1.00  0.00           C
ATOM   6574  CG  ASP A 413      64.420  65.525 130.065  1.00  0.00           C
ATOM   6575  OD1 ASP A 413      64.190  65.565 128.825  1.00  0.00           O
ATOM   6576  OD2 ASP A 413      64.740  66.575 130.695  1.00  0.00           O
ATOM   6577  C   ASP A 413      65.150  64.215 133.195  1.00  0.00           C
ATOM   6578  O   ASP A 413      66.300  64.075 132.775  1.00  0.00           O
ATOM   6579  N   GLY A 414      64.920  64.345 134.525  1.00  0.00           N
ATOM   6581  CA  GLY A 414      65.960  64.405 135.545  1.00  0.00           C
ATOM   6584  C   GLY A 414      66.710  65.695 135.515  1.00  0.00           C
ATOM   6585  O   GLY A 414      67.920  65.735 135.695  1.00  0.00           O
ATOM   6586  N   GLN A 415      65.990  66.805 135.265  1.00  0.00           N
ATOM   6588  CA  GLN A 415      66.580  68.125 135.175  1.00  0.00           C
ATOM   6590  CB  GLN A 415      65.510  69.175 134.785  1.00  0.00           C
ATOM   6593  CG  GLN A 415      66.060  70.565 134.395  1.00  0.00           C
ATOM   6596  CD  GLN A 415      67.180  70.465 133.375  1.00  0.00           C
ATOM   6597  OE1 GLN A 415      68.330  70.815 133.645  1.00  0.00           O
ATOM   6598  NE2 GLN A 415      66.880  69.885 132.185  1.00  0.00           N
ATOM   6601  C   GLN A 415      67.290  68.535 136.475  1.00  0.00           C
ATOM   6602  O   GLN A 415      66.840  68.225 137.565  1.00  0.00           O
ATOM   6603  N   VAL A 416      68.440  69.225 136.355  1.00  0.00           N
ATOM   6605  CA  VAL A 416      69.330  69.515 137.475  1.00  0.00           C
ATOM   6607  CB  VAL A 416      70.720  68.905 137.295  1.00  0.00           C
ATOM   6609  CG1 VAL A 416      71.600  69.115 138.555  1.00  0.00           C
ATOM   6613  CG2 VAL A 416      70.590  67.395 137.025  1.00  0.00           C
ATOM   6617  C   VAL A 416      69.400  71.025 137.635  1.00  0.00           C
ATOM   6618  O   VAL A 416      70.360  71.665 137.195  1.00  0.00           O
ATOM   6619  N   LEU A 417      68.310  71.595 138.205  1.00  0.00           N
ATOM   6621  CA  LEU A 417      68.160  72.945 138.715  1.00  0.00           C
ATOM   6623  CB  LEU A 417      66.860  73.725 138.275  1.00  0.00           C
ATOM   6626  CG  LEU A 417      65.920  73.155 137.185  1.00  0.00           C
ATOM   6628  CD1 LEU A 417      64.840  74.205 136.895  1.00  0.00           C
ATOM   6632  CD2 LEU A 417      65.170  71.875 137.565  1.00  0.00           C
ATOM   6636  C   LEU A 417      68.090  72.795 140.215  1.00  0.00           C
ATOM   6637  O   LEU A 417      67.690  71.755 140.715  1.00  0.00           O
ATOM   6638  N   ARG A 418      68.410  73.835 141.015  1.00  0.00           N
ATOM   6640  CA  ARG A 418      68.210  73.695 142.455  1.00  0.00           C
ATOM   6642  CB  ARG A 418      67.490  74.905 143.125  1.00  0.00           C
ATOM   6645  CG  ARG A 418      68.060  76.325 142.905  1.00  0.00           C
ATOM   6648  CD  ARG A 418      67.010  77.455 143.005  1.00  0.00           C
ATOM   6651  NE  ARG A 418      66.260  77.315 144.305  1.00  0.00           N
ATOM   6653  CZ  ARG A 418      64.960  77.505 144.465  1.00  0.00           C
ATOM   6654  NH1 ARG A 418      64.420  77.385 145.665  1.00  0.00           N
ATOM   6657  NH2 ARG A 418      64.150  77.895 143.505  1.00  0.00           N
ATOM   6660  C   ARG A 418      69.450  73.255 143.195  1.00  0.00           C
ATOM   6661  O   ARG A 418      69.840  72.085 143.205  1.00  0.00           O
ATOM   6662  N   SER A 419      70.100  74.175 143.895  1.00  0.00           N
ATOM   6664  CA  SER A 419      70.940  73.795 144.995  1.00  0.00           C
ATOM   6666  CB  SER A 419      72.430  73.605 144.595  1.00  0.00           C
ATOM   6669  OG  SER A 419      72.990  74.755 143.955  1.00  0.00           O
ATOM   6671  C   SER A 419      70.650  74.805 146.085  1.00  0.00           C
ATOM   6672  O   SER A 419      70.570  76.015 145.895  1.00  0.00           O
ATOM   6673  N   VAL A 420      70.330  74.255 147.275  1.00  0.00           N
ATOM   6675  CA  VAL A 420      69.670  74.955 148.355  1.00  0.00           C
ATOM   6677  CB  VAL A 420      68.170  74.615 148.455  1.00  0.00           C
ATOM   6679  CG1 VAL A 420      67.520  75.325 149.665  1.00  0.00           C
ATOM   6683  CG2 VAL A 420      67.450  75.025 147.155  1.00  0.00           C
ATOM   6687  C   VAL A 420      70.360  74.465 149.595  1.00  0.00           C
ATOM   6688  O   VAL A 420      70.590  73.275 149.745  1.00  0.00           O
ATOM   6689  N   VAL A 421      70.730  75.365 150.525  1.00  0.00           N
ATOM   6691  CA  VAL A 421      71.130  74.975 151.865  1.00  0.00           C
ATOM   6693  CB  VAL A 421      72.110  75.985 152.465  1.00  0.00           C
ATOM   6695  CG1 VAL A 421      72.550  75.565 153.885  1.00  0.00           C
ATOM   6699  CG2 VAL A 421      73.340  76.095 151.525  1.00  0.00           C
ATOM   6703  C   VAL A 421      69.910  74.835 152.755  1.00  0.00           C
ATOM   6704  O   VAL A 421      69.230  75.825 153.045  1.00  0.00           O
ATOM   6705  N   SER A 422      69.610  73.615 153.245  1.00  0.00           N
ATOM   6707  CA  SER A 422      68.550  73.385 154.225  1.00  0.00           C
ATOM   6709  CB  SER A 422      67.930  71.975 154.165  1.00  0.00           C
ATOM   6712  OG  SER A 422      67.540  71.645 152.835  1.00  0.00           O
ATOM   6714  C   SER A 422      69.070  73.515 155.635  1.00  0.00           C
ATOM   6715  O   SER A 422      70.130  72.985 155.985  1.00  0.00           O
ATOM   6716  N   GLN A 423      68.300  74.195 156.495  1.00  0.00           N
ATOM   6718  CA  GLN A 423      68.700  74.575 157.835  1.00  0.00           C
ATOM   6720  CB  GLN A 423      68.870  76.105 157.915  1.00  0.00           C
ATOM   6723  CG  GLN A 423      69.320  76.645 159.305  1.00  0.00           C
ATOM   6726  CD  GLN A 423      69.580  78.165 159.375  1.00  0.00           C
ATOM   6727  OE1 GLN A 423      69.920  78.725 160.415  1.00  0.00           O
ATOM   6728  NE2 GLN A 423      69.460  78.865 158.225  1.00  0.00           N
ATOM   6731  C   GLN A 423      67.630  74.075 158.805  1.00  0.00           C
ATOM   6732  O   GLN A 423      66.450  74.175 158.465  1.00  0.00           O
ATOM   6733  N   PRO A 424      67.930  73.465 159.945  1.00  0.00           N
ATOM   6734  CD  PRO A 424      69.260  72.985 160.305  1.00  0.00           C
ATOM   6737  CA  PRO A 424      66.890  72.915 160.815  1.00  0.00           C
ATOM   6739  CB  PRO A 424      67.600  71.725 161.475  1.00  0.00           C
ATOM   6742  CG  PRO A 424      69.060  72.175 161.575  1.00  0.00           C
ATOM   6745  C   PRO A 424      66.410  73.895 161.865  1.00  0.00           C
ATOM   6746  O   PRO A 424      67.170  74.315 162.745  1.00  0.00           O
ATOM   6747  N   GLU A 425      65.100  74.215 161.885  1.00  0.00           N
ATOM   6749  CA  GLU A 425      64.510  74.975 162.985  1.00  0.00           C
ATOM   6751  CB  GLU A 425      63.380  75.885 162.445  1.00  0.00           C
ATOM   6754  CG  GLU A 425      63.340  77.295 163.085  1.00  0.00           C
ATOM   6757  CD  GLU A 425      64.520  78.225 162.745  1.00  0.00           C
ATOM   6758  OE1 GLU A 425      64.570  79.355 163.305  1.00  0.00           O
ATOM   6759  OE2 GLU A 425      65.380  77.865 161.905  1.00  0.00           O
ATOM   6760  C   GLU A 425      64.090  73.965 164.085  1.00  0.00           C
ATOM   6761  O   GLU A 425      62.920  73.715 164.385  1.00  0.00           O
ATOM   6762  N   ASN A 426      65.120  73.265 164.625  1.00  0.00           N
ATOM   6764  CA  ASN A 426      65.040  71.985 165.295  1.00  0.00           C
ATOM   6766  CB  ASN A 426      64.370  72.025 166.705  1.00  0.00           C
ATOM   6769  CG  ASN A 426      65.060  72.955 167.705  1.00  0.00           C
ATOM   6770  OD1 ASN A 426      64.400  73.565 168.545  1.00  0.00           O
ATOM   6771  ND2 ASN A 426      66.400  73.115 167.615  1.00  0.00           N
ATOM   6774  C   ASN A 426      64.470  70.855 164.425  1.00  0.00           C
ATOM   6775  O   ASN A 426      65.210  70.075 163.845  1.00  0.00           O
ATOM   6776  N   GLY A 427      63.130  70.745 164.315  1.00  0.00           N
ATOM   6778  CA  GLY A 427      62.430  69.595 163.715  1.00  0.00           C
ATOM   6781  C   GLY A 427      62.100  69.775 162.265  1.00  0.00           C
ATOM   6782  O   GLY A 427      61.310  69.025 161.705  1.00  0.00           O
ATOM   6783  N   LEU A 428      62.670  70.825 161.645  1.00  0.00           N
ATOM   6785  CA  LEU A 428      62.610  71.195 160.235  1.00  0.00           C
ATOM   6787  CB  LEU A 428      61.460  72.205 160.015  1.00  0.00           C
ATOM   6790  CG  LEU A 428      60.010  71.675 160.105  1.00  0.00           C
ATOM   6792  CD1 LEU A 428      59.130  72.285 158.995  1.00  0.00           C
ATOM   6796  CD2 LEU A 428      59.410  71.995 161.485  1.00  0.00           C
ATOM   6800  C   LEU A 428      62.650  70.045 159.215  1.00  0.00           C
ATOM   6801  O   LEU A 428      63.030  68.915 159.515  1.00  0.00           O
ATOM   6802  N   TYR A 429      62.300  70.255 157.935  1.00  0.00           N
ATOM   6804  CA  TYR A 429      62.880  71.295 157.125  1.00  0.00           C
ATOM   6806  CB  TYR A 429      63.870  70.735 156.065  1.00  0.00           C
ATOM   6809  CG  TYR A 429      64.980  70.005 156.755  1.00  0.00           C
ATOM   6810  CD1 TYR A 429      64.970  68.595 156.825  1.00  0.00           C
ATOM   6812  CE1 TYR A 429      65.980  67.915 157.505  1.00  0.00           C
ATOM   6814  CZ  TYR A 429      67.020  68.625 158.105  1.00  0.00           C
ATOM   6815  OH  TYR A 429      68.030  67.915 158.775  1.00  0.00           O
ATOM   6817  CD2 TYR A 429      66.030  70.705 157.365  1.00  0.00           C
ATOM   6819  CE2 TYR A 429      67.050  70.025 158.035  1.00  0.00           C
ATOM   6821  C   TYR A 429      61.810  72.085 156.405  1.00  0.00           C
ATOM   6822  O   TYR A 429      60.840  71.545 155.885  1.00  0.00           O
ATOM   6823  N   HIS A 430      61.970  73.415 156.405  1.00  0.00           N
ATOM   6825  CA  HIS A 430      61.060  74.355 155.785  1.00  0.00           C
ATOM   6827  CB  HIS A 430      61.350  75.805 156.245  1.00  0.00           C
ATOM   6830  ND1 HIS A 430      63.610  75.745 157.225  1.00  0.00           N
ATOM   6831  CG  HIS A 430      62.810  76.135 156.175  1.00  0.00           C
ATOM   6832  CE1 HIS A 430      64.810  76.185 156.925  1.00  0.00           C
ATOM   6834  NE2 HIS A 430      64.830  76.855 155.745  1.00  0.00           N
ATOM   6836  CD2 HIS A 430      63.540  76.835 155.255  1.00  0.00           C
ATOM   6838  C   HIS A 430      61.060  74.295 154.275  1.00  0.00           C
ATOM   6839  O   HIS A 430      61.900  73.665 153.625  1.00  0.00           O
ATOM   6840  N   PHE A 431      60.060  74.975 153.705  1.00  0.00           N
ATOM   6842  CA  PHE A 431      59.360  74.615 152.495  1.00  0.00           C
ATOM   6844  CB  PHE A 431      60.150  74.385 151.145  1.00  0.00           C
ATOM   6847  CG  PHE A 431      61.270  75.285 150.645  1.00  0.00           C
ATOM   6848  CD1 PHE A 431      61.610  75.145 149.285  1.00  0.00           C
ATOM   6850  CE1 PHE A 431      62.740  75.775 148.735  1.00  0.00           C
ATOM   6852  CZ  PHE A 431      63.550  76.565 149.555  1.00  0.00           C
ATOM   6854  CD2 PHE A 431      62.090  76.115 151.445  1.00  0.00           C
ATOM   6856  CE2 PHE A 431      63.230  76.735 150.905  1.00  0.00           C
ATOM   6858  C   PHE A 431      58.110  75.475 152.395  1.00  0.00           C
ATOM   6859  O   PHE A 431      57.040  75.095 152.845  1.00  0.00           O
ATOM   6860  N   THR A 432      58.230  76.695 151.855  1.00  0.00           N
ATOM   6862  CA  THR A 432      57.100  77.505 151.415  1.00  0.00           C
ATOM   6864  CB  THR A 432      56.420  78.415 152.465  1.00  0.00           C
ATOM   6866  OG1 THR A 432      55.830  77.695 153.545  1.00  0.00           O
ATOM   6868  CG2 THR A 432      55.230  79.165 151.855  1.00  0.00           C
ATOM   6872  C   THR A 432      57.690  78.365 150.325  1.00  0.00           C
ATOM   6873  O   THR A 432      58.020  79.535 150.535  1.00  0.00           O
ATOM   6874  N   TRP A 433      57.970  77.765 149.155  1.00  0.00           N
ATOM   6876  CA  TRP A 433      58.700  78.445 148.095  1.00  0.00           C
ATOM   6878  CB  TRP A 433      60.210  78.505 148.465  1.00  0.00           C
ATOM   6881  CG  TRP A 433      61.100  79.545 147.835  1.00  0.00           C
ATOM   6882  CD1 TRP A 433      61.000  80.185 146.625  1.00  0.00           C
ATOM   6884  NE1 TRP A 433      62.110  80.985 146.425  1.00  0.00           N
ATOM   6886  CE2 TRP A 433      62.920  80.915 147.515  1.00  0.00           C
ATOM   6887  CD2 TRP A 433      62.300  80.045 148.455  1.00  0.00           C
ATOM   6888  CE3 TRP A 433      62.880  79.855 149.705  1.00  0.00           C
ATOM   6890  CZ3 TRP A 433      64.100  80.485 149.985  1.00  0.00           C
ATOM   6892  CZ2 TRP A 433      64.130  81.525 147.795  1.00  0.00           C
ATOM   6894  CH2 TRP A 433      64.720  81.295 149.035  1.00  0.00           C
ATOM   6896  C   TRP A 433      58.210  77.835 146.755  1.00  0.00           C
ATOM   6897  O   TRP A 433      56.980  77.795 146.675  1.00  0.00           O
ATOM   6898  N   PRO A 434      58.860  77.365 145.665  1.00  0.00           N
ATOM   6899  CD  PRO A 434      60.280  77.025 145.525  1.00  0.00           C
ATOM   6902  CA  PRO A 434      58.260  77.575 144.355  1.00  0.00           C
ATOM   6904  CB  PRO A 434      59.420  78.235 143.595  1.00  0.00           C
ATOM   6907  CG  PRO A 434      60.690  77.585 144.155  1.00  0.00           C
ATOM   6910  C   PRO A 434      57.800  76.335 143.585  1.00  0.00           C
ATOM   6911  O   PRO A 434      58.550  75.375 143.395  1.00  0.00           O
ATOM   6912  N   LEU A 435      56.580  76.415 143.045  1.00  0.00           N
ATOM   6914  CA  LEU A 435      56.230  75.795 141.775  1.00  0.00           C
ATOM   6916  CB  LEU A 435      54.990  74.885 141.865  1.00  0.00           C
ATOM   6919  CG  LEU A 435      55.280  73.465 142.405  1.00  0.00           C
ATOM   6921  CD1 LEU A 435      54.290  72.515 141.745  1.00  0.00           C
ATOM   6925  CD2 LEU A 435      55.170  73.355 143.925  1.00  0.00           C
ATOM   6929  C   LEU A 435      55.940  76.925 140.795  1.00  0.00           C
ATOM   6930  O   LEU A 435      55.120  77.805 141.045  1.00  0.00           O
ATOM   6931  N   ASP A 436      56.660  76.985 139.665  1.00  0.00           N
ATOM   6933  CA  ASP A 436      56.600  78.065 138.705  1.00  0.00           C
ATOM   6935  CB  ASP A 436      57.800  78.005 137.725  1.00  0.00           C
ATOM   6938  CG  ASP A 436      59.150  78.275 138.355  1.00  0.00           C
ATOM   6939  OD1 ASP A 436      60.120  78.315 137.545  1.00  0.00           O
ATOM   6940  OD2 ASP A 436      59.240  78.495 139.595  1.00  0.00           O
ATOM   6941  C   ASP A 436      55.320  78.115 137.875  1.00  0.00           C
ATOM   6942  O   ASP A 436      54.620  77.125 137.695  1.00  0.00           O
ATOM   6943  N   SER A 437      55.020  79.295 137.275  1.00  0.00           N
ATOM   6945  CA  SER A 437      54.030  79.475 136.205  1.00  0.00           C
ATOM   6947  CB  SER A 437      54.010  80.955 135.715  1.00  0.00           C
ATOM   6950  OG  SER A 437      53.090  81.235 134.655  1.00  0.00           O
ATOM   6952  C   SER A 437      54.270  78.585 134.995  1.00  0.00           C
ATOM   6953  O   SER A 437      53.350  78.235 134.275  1.00  0.00           O
ATOM   6954  N   ASN A 438      55.540  78.215 134.725  1.00  0.00           N
ATOM   6956  CA  ASN A 438      55.910  77.305 133.655  1.00  0.00           C
ATOM   6958  CB  ASN A 438      56.950  77.935 132.675  1.00  0.00           C
ATOM   6961  CG  ASN A 438      58.220  78.535 133.315  1.00  0.00           C
ATOM   6962  OD1 ASN A 438      58.790  79.475 132.765  1.00  0.00           O
ATOM   6963  ND2 ASN A 438      58.650  78.065 134.505  1.00  0.00           N
ATOM   6966  C   ASN A 438      56.400  75.955 134.165  1.00  0.00           C
ATOM   6967  O   ASN A 438      57.200  75.305 133.495  1.00  0.00           O
ATOM   6968  N   ALA A 439      55.950  75.505 135.345  1.00  0.00           N
ATOM   6970  CA  ALA A 439      56.110  74.125 135.765  1.00  0.00           C
ATOM   6972  CB  ALA A 439      55.450  73.915 137.145  1.00  0.00           C
ATOM   6976  C   ALA A 439      55.580  73.135 134.725  1.00  0.00           C
ATOM   6977  O   ALA A 439      54.670  73.425 133.945  1.00  0.00           O
ATOM   6978  N   ALA A 440      56.220  71.945 134.615  1.00  0.00           N
ATOM   6980  CA  ALA A 440      55.960  71.035 133.535  1.00  0.00           C
ATOM   6982  CB  ALA A 440      57.230  70.825 132.695  1.00  0.00           C
ATOM   6986  C   ALA A 440      55.450  69.715 134.045  1.00  0.00           C
ATOM   6987  O   ALA A 440      55.730  69.315 135.165  1.00  0.00           O
ATOM   6988  N   THR A 441      54.670  69.055 133.165  1.00  0.00           N
ATOM   6990  CA  THR A 441      53.750  67.975 133.475  1.00  0.00           C
ATOM   6992  CB  THR A 441      52.950  67.565 132.225  1.00  0.00           C
ATOM   6994  OG1 THR A 441      51.720  66.955 132.575  1.00  0.00           O
ATOM   6996  CG2 THR A 441      53.710  66.605 131.285  1.00  0.00           C
ATOM   7000  C   THR A 441      54.360  66.745 134.115  1.00  0.00           C
ATOM   7001  O   THR A 441      55.490  66.335 133.835  1.00  0.00           O
ATOM   7002  N   GLY A 442      53.560  66.105 134.995  1.00  0.00           N
ATOM   7004  CA  GLY A 442      53.610  64.685 135.285  1.00  0.00           C
ATOM   7007  C   GLY A 442      54.630  64.165 136.245  1.00  0.00           C
ATOM   7008  O   GLY A 442      54.650  62.955 136.475  1.00  0.00           O
ATOM   7009  N   MET A 443      55.470  65.025 136.855  1.00  0.00           N
ATOM   7011  CA  MET A 443      56.370  64.615 137.915  1.00  0.00           C
ATOM   7013  CB  MET A 443      57.490  63.655 137.445  1.00  0.00           C
ATOM   7016  CG  MET A 443      58.060  62.785 138.585  1.00  0.00           C
ATOM   7019  SD  MET A 443      56.820  61.585 139.195  1.00  0.00           S
ATOM   7020  CE  MET A 443      57.850  60.825 140.475  1.00  0.00           C
ATOM   7024  C   MET A 443      57.090  65.835 138.455  1.00  0.00           C
ATOM   7025  O   MET A 443      57.550  66.685 137.705  1.00  0.00           O
ATOM   7026  N   TRP A 444      57.280  65.895 139.775  1.00  0.00           N
ATOM   7028  CA  TRP A 444      58.300  66.665 140.445  1.00  0.00           C
ATOM   7030  CB  TRP A 444      57.730  67.935 141.115  1.00  0.00           C
ATOM   7033  CG  TRP A 444      57.660  69.155 140.245  1.00  0.00           C
ATOM   7034  CD1 TRP A 444      56.900  69.365 139.125  1.00  0.00           C
ATOM   7036  NE1 TRP A 444      56.990  70.675 138.745  1.00  0.00           N
ATOM   7038  CE2 TRP A 444      57.810  71.355 139.615  1.00  0.00           C
ATOM   7039  CD2 TRP A 444      58.280  70.415 140.555  1.00  0.00           C
ATOM   7040  CE3 TRP A 444      59.160  70.825 141.545  1.00  0.00           C
ATOM   7042  CZ3 TRP A 444      59.500  72.175 141.625  1.00  0.00           C
ATOM   7044  CZ2 TRP A 444      58.120  72.705 139.705  1.00  0.00           C
ATOM   7046  CH2 TRP A 444      58.970  73.105 140.745  1.00  0.00           C
ATOM   7048  C   TRP A 444      58.990  65.785 141.465  1.00  0.00           C
ATOM   7049  O   TRP A 444      58.460  64.755 141.875  1.00  0.00           O
ATOM   7050  N   HIS A 445      60.200  66.185 141.915  1.00  0.00           N
ATOM   7052  CA  HIS A 445      60.850  65.575 143.045  1.00  0.00           C
ATOM   7054  CB  HIS A 445      61.910  64.485 142.705  1.00  0.00           C
ATOM   7057  ND1 HIS A 445      61.280  63.315 140.575  1.00  0.00           N
ATOM   7058  CG  HIS A 445      61.400  63.295 141.955  1.00  0.00           C
ATOM   7059  CE1 HIS A 445      60.930  62.095 140.235  1.00  0.00           C
ATOM   7061  NE2 HIS A 445      60.880  61.275 141.305  1.00  0.00           N
ATOM   7063  CD2 HIS A 445      61.200  62.025 142.405  1.00  0.00           C
ATOM   7065  C   HIS A 445      61.580  66.685 143.795  1.00  0.00           C
ATOM   7066  O   HIS A 445      61.780  67.785 143.295  1.00  0.00           O
ATOM   7067  N   ILE A 446      62.030  66.335 145.005  1.00  0.00           N
ATOM   7069  CA  ILE A 446      63.170  66.925 145.685  1.00  0.00           C
ATOM   7071  CB  ILE A 446      62.790  67.635 146.985  1.00  0.00           C
ATOM   7073  CG2 ILE A 446      63.900  67.575 148.055  1.00  0.00           C
ATOM   7077  CG1 ILE A 446      62.400  69.105 146.685  1.00  0.00           C
ATOM   7080  CD  ILE A 446      61.550  69.785 147.765  1.00  0.00           C
ATOM   7084  C   ILE A 446      64.110  65.755 145.885  1.00  0.00           C
ATOM   7085  O   ILE A 446      63.750  64.715 146.435  1.00  0.00           O
ATOM   7086  N   ARG A 447      65.360  65.885 145.405  1.00  0.00           N
ATOM   7088  CA  ARG A 447      66.410  64.905 145.525  1.00  0.00           C
ATOM   7090  CB  ARG A 447      67.060  64.635 144.145  1.00  0.00           C
ATOM   7093  CG  ARG A 447      67.180  63.145 143.775  1.00  0.00           C
ATOM   7096  CD  ARG A 447      67.730  62.965 142.345  1.00  0.00           C
ATOM   7099  NE  ARG A 447      67.920  61.495 142.085  1.00  0.00           N
ATOM   7101  CZ  ARG A 447      68.430  61.045 140.935  1.00  0.00           C
ATOM   7102  NH1 ARG A 447      68.580  59.755 140.725  1.00  0.00           N
ATOM   7105  NH2 ARG A 447      68.810  61.865 139.985  1.00  0.00           N
ATOM   7108  C   ARG A 447      67.440  65.445 146.505  1.00  0.00           C
ATOM   7109  O   ARG A 447      67.430  66.635 146.835  1.00  0.00           O
ATOM   7110  N   ALA A 448      68.320  64.565 147.025  1.00  0.00           N
ATOM   7112  CA  ALA A 448      69.080  64.815 148.215  1.00  0.00           C
ATOM   7114  CB  ALA A 448      68.550  63.865 149.295  1.00  0.00           C
ATOM   7118  C   ALA A 448      70.580  64.565 148.095  1.00  0.00           C
ATOM   7119  O   ALA A 448      71.050  63.425 148.065  1.00  0.00           O
ATOM   7120  N   ASN A 449      71.390  65.635 148.175  1.00  0.00           N
ATOM   7122  CA  ASN A 449      72.580  65.635 149.005  1.00  0.00           C
ATOM   7124  CB  ASN A 449      73.630  66.635 148.465  1.00  0.00           C
ATOM   7127  CG  ASN A 449      74.120  66.335 147.045  1.00  0.00           C
ATOM   7128  OD1 ASN A 449      74.390  67.285 146.295  1.00  0.00           O
ATOM   7129  ND2 ASN A 449      74.240  65.055 146.655  1.00  0.00           N
ATOM   7132  C   ASN A 449      72.150  65.925 150.445  1.00  0.00           C
ATOM   7133  O   ASN A 449      71.040  66.395 150.685  1.00  0.00           O
ATOM   7134  N   THR A 450      72.910  65.655 151.505  1.00  0.00           N
ATOM   7136  CA  THR A 450      74.340  65.355 151.615  1.00  0.00           C
ATOM   7138  CB  THR A 450      74.740  65.315 153.075  1.00  0.00           C
ATOM   7140  OG1 THR A 450      76.070  65.715 153.315  1.00  0.00           O
ATOM   7142  CG2 THR A 450      74.520  63.955 153.745  1.00  0.00           C
ATOM   7146  C   THR A 450      74.770  64.105 150.895  1.00  0.00           C
ATOM   7147  O   THR A 450      74.050  63.115 150.825  1.00  0.00           O
ATOM   7148  N   GLY A 451      75.980  64.135 150.295  1.00  0.00           N
ATOM   7150  CA  GLY A 451      76.620  62.985 149.665  1.00  0.00           C
ATOM   7153  C   GLY A 451      76.990  61.845 150.585  1.00  0.00           C
ATOM   7154  O   GLY A 451      77.890  61.985 151.405  1.00  0.00           O
ATOM   7155  N   ASP A 452      76.370  60.675 150.365  1.00  0.00           N
ATOM   7157  CA  ASP A 452      76.740  59.395 150.955  1.00  0.00           C
ATOM   7159  CB  ASP A 452      76.880  59.385 152.515  1.00  0.00           C
ATOM   7162  CG  ASP A 452      75.750  59.965 153.345  1.00  0.00           C
ATOM   7163  OD1 ASP A 452      75.870  59.845 154.595  1.00  0.00           O
ATOM   7164  OD2 ASP A 452      74.740  60.515 152.835  1.00  0.00           O
ATOM   7165  C   ASP A 452      75.840  58.235 150.485  1.00  0.00           C
ATOM   7166  O   ASP A 452      75.020  57.685 151.215  1.00  0.00           O
ATOM   7167  N   ASN A 453      76.010  57.785 149.215  1.00  0.00           N
ATOM   7169  CA  ASN A 453      75.480  58.535 148.085  1.00  0.00           C
ATOM   7171  CB  ASN A 453      76.330  58.575 146.785  1.00  0.00           C
ATOM   7174  CG  ASN A 453      76.780  57.265 146.105  1.00  0.00           C
ATOM   7175  OD1 ASN A 453      77.800  57.325 145.425  1.00  0.00           O
ATOM   7176  ND2 ASN A 453      76.110  56.125 146.315  1.00  0.00           N
ATOM   7179  C   ASN A 453      74.060  58.085 147.825  1.00  0.00           C
ATOM   7180  O   ASN A 453      73.690  56.945 148.105  1.00  0.00           O
ATOM   7181  N   GLN A 454      73.200  59.015 147.365  1.00  0.00           N
ATOM   7183  CA  GLN A 454      71.810  58.925 147.725  1.00  0.00           C
ATOM   7185  CB  GLN A 454      71.500  59.875 148.905  1.00  0.00           C
ATOM   7188  CG  GLN A 454      72.120  59.405 150.225  1.00  0.00           C
ATOM   7191  CD  GLN A 454      71.270  58.275 150.815  1.00  0.00           C
ATOM   7192  OE1 GLN A 454      70.200  58.595 151.335  1.00  0.00           O
ATOM   7193  NE2 GLN A 454      71.720  57.005 150.745  1.00  0.00           N
ATOM   7196  C   GLN A 454      70.870  59.225 146.615  1.00  0.00           C
ATOM   7197  O   GLN A 454      71.070  60.095 145.765  1.00  0.00           O
ATOM   7198  N   TYR A 455      69.750  58.495 146.675  1.00  0.00           N
ATOM   7200  CA  TYR A 455      68.510  58.835 146.035  1.00  0.00           C
ATOM   7202  CB  TYR A 455      67.930  57.655 145.175  1.00  0.00           C
ATOM   7205  CG  TYR A 455      68.980  56.855 144.435  1.00  0.00           C
ATOM   7206  CD1 TYR A 455      68.900  55.455 144.455  1.00  0.00           C
ATOM   7208  CE1 TYR A 455      69.830  54.665 143.775  1.00  0.00           C
ATOM   7210  CZ  TYR A 455      70.870  55.265 143.065  1.00  0.00           C
ATOM   7211  OH  TYR A 455      71.790  54.435 142.395  1.00  0.00           O
ATOM   7213  CD2 TYR A 455      70.020  57.455 143.685  1.00  0.00           C
ATOM   7215  CE2 TYR A 455      70.970  56.655 143.015  1.00  0.00           C
ATOM   7217  C   TYR A 455      67.660  59.015 147.275  1.00  0.00           C
ATOM   7218  O   TYR A 455      67.740  58.195 148.185  1.00  0.00           O
ATOM   7219  N   ARG A 456      66.860  60.085 147.395  1.00  0.00           N
ATOM   7221  CA  ARG A 456      65.880  60.215 148.445  1.00  0.00           C
ATOM   7223  CB  ARG A 456      66.320  61.075 149.655  1.00  0.00           C
ATOM   7226  CG  ARG A 456      67.620  60.585 150.325  1.00  0.00           C
ATOM   7229  CD  ARG A 456      67.920  61.315 151.635  1.00  0.00           C
ATOM   7232  NE  ARG A 456      69.360  61.065 151.965  1.00  0.00           N
ATOM   7234  CZ  ARG A 456      70.080  61.755 152.845  1.00  0.00           C
ATOM   7235  NH1 ARG A 456      71.360  61.525 153.005  1.00  0.00           N
ATOM   7238  NH2 ARG A 456      69.510  62.625 153.655  1.00  0.00           N
ATOM   7241  C   ARG A 456      64.700  60.845 147.765  1.00  0.00           C
ATOM   7242  O   ARG A 456      64.840  61.385 146.665  1.00  0.00           O
ATOM   7243  N   MET A 457      63.490  60.715 148.335  1.00  0.00           N
ATOM   7245  CA  MET A 457      62.310  60.615 147.515  1.00  0.00           C
ATOM   7247  CB  MET A 457      61.520  59.335 147.895  1.00  0.00           C
ATOM   7250  CG  MET A 457      61.120  58.475 146.675  1.00  0.00           C
ATOM   7253  SD  MET A 457      62.550  57.715 145.845  1.00  0.00           S
ATOM   7254  CE  MET A 457      61.630  57.155 144.385  1.00  0.00           C
ATOM   7258  C   MET A 457      61.450  61.845 147.645  1.00  0.00           C
ATOM   7259  O   MET A 457      61.340  62.475 148.695  1.00  0.00           O
ATOM   7260  N   TRP A 458      60.770  62.185 146.535  1.00  0.00           N
ATOM   7262  CA  TRP A 458      59.470  62.815 146.605  1.00  0.00           C
ATOM   7264  CB  TRP A 458      59.590  64.365 146.515  1.00  0.00           C
ATOM   7267  CG  TRP A 458      59.070  65.135 147.685  1.00  0.00           C
ATOM   7268  CD1 TRP A 458      59.870  65.785 148.575  1.00  0.00           C
ATOM   7270  NE1 TRP A 458      59.110  66.595 149.375  1.00  0.00           N
ATOM   7272  CE2 TRP A 458      57.790  66.425 149.075  1.00  0.00           C
ATOM   7273  CD2 TRP A 458      57.710  65.485 148.015  1.00  0.00           C
ATOM   7274  CE3 TRP A 458      56.470  65.135 147.525  1.00  0.00           C
ATOM   7276  CZ3 TRP A 458      55.330  65.735 148.065  1.00  0.00           C
ATOM   7278  CZ2 TRP A 458      56.660  67.005 149.625  1.00  0.00           C
ATOM   7280  CH2 TRP A 458      55.420  66.665 149.095  1.00  0.00           C
ATOM   7282  C   TRP A 458      58.730  62.315 145.395  1.00  0.00           C
ATOM   7283  O   TRP A 458      59.260  62.445 144.305  1.00  0.00           O
ATOM   7284  N   ASP A 459      57.510  61.785 145.535  1.00  0.00           N
ATOM   7286  CA  ASP A 459      56.650  61.525 144.395  1.00  0.00           C
ATOM   7288  CB  ASP A 459      55.980  60.115 144.435  1.00  0.00           C
ATOM   7291  CG  ASP A 459      56.900  58.965 144.035  1.00  0.00           C
ATOM   7292  OD1 ASP A 459      56.400  57.805 144.015  1.00  0.00           O
ATOM   7293  OD2 ASP A 459      58.110  59.165 143.775  1.00  0.00           O
ATOM   7294  C   ASP A 459      55.610  62.645 144.445  1.00  0.00           C
ATOM   7295  O   ASP A 459      54.810  62.715 145.375  1.00  0.00           O
ATOM   7296  N   PHE A 460      55.670  63.605 143.505  1.00  0.00           N
ATOM   7298  CA  PHE A 460      55.080  64.915 143.725  1.00  0.00           C
ATOM   7300  CB  PHE A 460      56.250  65.885 144.075  1.00  0.00           C
ATOM   7303  CG  PHE A 460      55.890  67.215 144.675  1.00  0.00           C
ATOM   7304  CD1 PHE A 460      56.920  68.165 144.755  1.00  0.00           C
ATOM   7306  CE1 PHE A 460      56.720  69.395 145.365  1.00  0.00           C
ATOM   7308  CZ  PHE A 460      55.460  69.725 145.865  1.00  0.00           C
ATOM   7310  CD2 PHE A 460      54.640  67.545 145.215  1.00  0.00           C
ATOM   7312  CE2 PHE A 460      54.410  68.795 145.795  1.00  0.00           C
ATOM   7314  C   PHE A 460      54.440  65.325 142.415  1.00  0.00           C
ATOM   7315  O   PHE A 460      55.030  65.105 141.355  1.00  0.00           O
ATOM   7316  N   HIS A 461      53.190  65.855 142.435  1.00  0.00           N
ATOM   7318  CA  HIS A 461      52.320  65.765 141.275  1.00  0.00           C
ATOM   7320  CB  HIS A 461      51.120  64.845 141.595  1.00  0.00           C
ATOM   7323  ND1 HIS A 461      51.840  62.915 140.195  1.00  0.00           N
ATOM   7324  CG  HIS A 461      50.870  63.835 140.525  1.00  0.00           C
ATOM   7325  CE1 HIS A 461      51.280  62.125 139.305  1.00  0.00           C
ATOM   7327  NE2 HIS A 461      50.010  62.495 139.035  1.00  0.00           N
ATOM   7329  CD2 HIS A 461      49.740  63.595 139.815  1.00  0.00           C
ATOM   7331  C   HIS A 461      51.840  67.125 140.815  1.00  0.00           C
ATOM   7332  O   HIS A 461      51.930  68.115 141.545  1.00  0.00           O
ATOM   7333  N   VAL A 462      51.380  67.235 139.555  1.00  0.00           N
ATOM   7335  CA  VAL A 462      51.420  68.475 138.795  1.00  0.00           C
ATOM   7337  CB  VAL A 462      52.380  68.285 137.615  1.00  0.00           C
ATOM   7339  CG1 VAL A 462      52.610  69.555 136.775  1.00  0.00           C
ATOM   7343  CG2 VAL A 462      53.750  67.735 138.095  1.00  0.00           C
ATOM   7347  C   VAL A 462      49.970  68.885 138.475  1.00  0.00           C
ATOM   7348  O   VAL A 462      49.080  68.655 139.285  1.00  0.00           O
ATOM   7349  N   GLU A 463      49.640  69.505 137.335  1.00  0.00           N
ATOM   7351  CA  GLU A 463      48.320  70.065 137.085  1.00  0.00           C
ATOM   7353  CB  GLU A 463      48.450  71.615 136.995  1.00  0.00           C
ATOM   7356  CG  GLU A 463      48.930  72.225 135.655  1.00  0.00           C
ATOM   7359  CD  GLU A 463      50.450  72.335 135.545  1.00  0.00           C
ATOM   7360  OE1 GLU A 463      51.050  71.475 134.845  1.00  0.00           O
ATOM   7361  OE2 GLU A 463      51.020  73.265 136.165  1.00  0.00           O
ATOM   7362  C   GLU A 463      47.750  69.345 135.855  1.00  0.00           C
ATOM   7363  O   GLU A 463      48.360  68.415 135.325  1.00  0.00           O
ATOM   7364  N   ASP A 464      46.540  69.605 135.345  1.00  0.00           N
ATOM   7366  CA  ASP A 464      45.620  70.695 135.615  1.00  0.00           C
ATOM   7368  CB  ASP A 464      44.610  70.765 134.445  1.00  0.00           C
ATOM   7371  CG  ASP A 464      45.270  71.115 133.125  1.00  0.00           C
ATOM   7372  OD1 ASP A 464      44.660  70.755 132.085  1.00  0.00           O
ATOM   7373  OD2 ASP A 464      46.290  71.845 133.145  1.00  0.00           O
ATOM   7374  C   ASP A 464      44.780  70.555 136.865  1.00  0.00           C
ATOM   7375  O   ASP A 464      44.210  71.545 137.335  1.00  0.00           O
ATOM   7376  N   PHE A 465      44.600  69.325 137.395  1.00  0.00           N
ATOM   7378  CA  PHE A 465      43.560  69.035 138.385  1.00  0.00           C
ATOM   7380  CB  PHE A 465      43.350  67.505 138.645  1.00  0.00           C
ATOM   7383  CG  PHE A 465      44.440  66.725 139.345  1.00  0.00           C
ATOM   7384  CD1 PHE A 465      44.060  65.615 140.125  1.00  0.00           C
ATOM   7386  CE1 PHE A 465      44.990  64.885 140.875  1.00  0.00           C
ATOM   7388  CZ  PHE A 465      46.350  65.205 140.775  1.00  0.00           C
ATOM   7390  CD2 PHE A 465      45.820  67.005 139.245  1.00  0.00           C
ATOM   7392  CE2 PHE A 465      46.760  66.225 139.925  1.00  0.00           C
ATOM   7394  C   PHE A 465      43.680  69.825 139.705  1.00  0.00           C
ATOM   7395  O   PHE A 465      44.760  70.035 140.235  1.00  0.00           O
ATOM   7396  N   MET A 466      42.600  70.365 140.295  1.00  0.00           N
ATOM   7398  CA  MET A 466      41.200  70.385 139.925  1.00  0.00           C
ATOM   7400  CB  MET A 466      40.380  69.535 140.955  1.00  0.00           C
ATOM   7403  CG  MET A 466      39.910  70.235 142.245  1.00  0.00           C
ATOM   7406  SD  MET A 466      41.170  70.945 143.345  1.00  0.00           S
ATOM   7407  CE  MET A 466      40.110  72.315 143.915  1.00  0.00           C
ATOM   7411  C   MET A 466      40.790  71.865 139.975  1.00  0.00           C
ATOM   7412  O   MET A 466      41.610  72.565 140.585  1.00  0.00           O
ATOM   7413  N   PRO A 467      39.730  72.545 139.455  1.00  0.00           N
ATOM   7414  CD  PRO A 467      39.410  73.855 140.065  1.00  0.00           C
ATOM   7417  CA  PRO A 467      38.510  72.115 138.745  1.00  0.00           C
ATOM   7419  CB  PRO A 467      37.450  72.485 139.785  1.00  0.00           C
ATOM   7422  CG  PRO A 467      37.890  73.895 140.205  1.00  0.00           C
ATOM   7425  C   PRO A 467      38.260  70.775 138.085  1.00  0.00           C
ATOM   7426  O   PRO A 467      39.090  69.875 138.145  1.00  0.00           O
ATOM   7427  N   GLU A 468      37.130  70.555 137.385  1.00  0.00           N
ATOM   7429  CA  GLU A 468      36.310  71.575 136.745  1.00  0.00           C
ATOM   7431  CB  GLU A 468      36.330  71.375 135.225  1.00  0.00           C
ATOM   7434  CG  GLU A 468      35.450  72.335 134.405  1.00  0.00           C
ATOM   7437  CD  GLU A 468      35.840  72.425 132.945  1.00  0.00           C
ATOM   7438  OE1 GLU A 468      34.900  72.605 132.125  1.00  0.00           O
ATOM   7439  OE2 GLU A 468      37.040  72.255 132.575  1.00  0.00           O
ATOM   7440  C   GLU A 468      34.880  71.625 137.235  1.00  0.00           C
ATOM   7441  O   GLU A 468      34.260  70.595 137.495  1.00  0.00           O
ATOM   7442  N   ARG A 469      34.350  72.855 137.425  1.00  0.00           N
ATOM   7444  CA  ARG A 469      32.960  73.135 137.685  1.00  0.00           C
ATOM   7446  CB  ARG A 469      32.760  74.575 138.215  1.00  0.00           C
ATOM   7449  CG  ARG A 469      33.130  75.695 137.215  1.00  0.00           C
ATOM   7452  CD  ARG A 469      32.360  76.975 137.555  1.00  0.00           C
ATOM   7455  NE  ARG A 469      32.400  77.875 136.365  1.00  0.00           N
ATOM   7457  CZ  ARG A 469      31.820  79.065 136.295  1.00  0.00           C
ATOM   7458  NH1 ARG A 469      32.090  79.775 135.225  1.00  0.00           N
ATOM   7461  NH2 ARG A 469      31.010  79.545 137.205  1.00  0.00           N
ATOM   7464  C   ARG A 469      32.020  72.875 136.505  1.00  0.00           C
ATOM   7465  O   ARG A 469      32.370  72.985 135.325  1.00  0.00           O
ATOM   7466  N   MET A 470      30.780  72.495 136.855  1.00  0.00           N
ATOM   7468  CA  MET A 470      30.270  71.165 136.545  1.00  0.00           C
ATOM   7470  CB  MET A 470      30.940  70.425 135.365  1.00  0.00           C
ATOM   7473  CG  MET A 470      30.300  69.065 135.035  1.00  0.00           C
ATOM   7476  SD  MET A 470      30.870  68.345 133.485  1.00  0.00           S
ATOM   7477  CE  MET A 470      32.670  68.585 133.505  1.00  0.00           C
ATOM   7481  C   MET A 470      30.360  70.385 137.845  1.00  0.00           C
ATOM   7482  O   MET A 470      31.400  70.365 138.505  1.00  0.00           O
ATOM   7483  N   ALA A 471      29.250  69.805 138.325  1.00  0.00           N
ATOM   7485  CA  ALA A 471      29.210  69.355 139.695  1.00  0.00           C
ATOM   7487  CB  ALA A 471      28.400  70.335 140.565  1.00  0.00           C
ATOM   7491  C   ALA A 471      28.560  68.015 139.795  1.00  0.00           C
ATOM   7492  O   ALA A 471      27.720  67.645 138.975  1.00  0.00           O
ATOM   7493  N   LEU A 472      28.900  67.265 140.855  1.00  0.00           N
ATOM   7495  CA  LEU A 472      28.200  66.065 141.225  1.00  0.00           C
ATOM   7497  CB  LEU A 472      29.160  64.845 141.335  1.00  0.00           C
ATOM   7500  CG  LEU A 472      28.760  63.605 140.515  1.00  0.00           C
ATOM   7502  CD1 LEU A 472      29.800  62.495 140.655  1.00  0.00           C
ATOM   7506  CD2 LEU A 472      28.590  63.915 139.025  1.00  0.00           C
ATOM   7510  C   LEU A 472      27.570  66.365 142.555  1.00  0.00           C
ATOM   7511  O   LEU A 472      28.050  67.175 143.345  1.00  0.00           O
ATOM   7512  N   ASN A 473      26.490  65.665 142.895  1.00  0.00           N
ATOM   7514  CA  ASN A 473      26.090  65.575 144.275  1.00  0.00           C
ATOM   7516  CB  ASN A 473      25.020  66.635 144.645  1.00  0.00           C
ATOM   7519  CG  ASN A 473      24.790  66.785 146.145  1.00  0.00           C
ATOM   7520  OD1 ASN A 473      23.670  66.955 146.615  1.00  0.00           O
ATOM   7521  ND2 ASN A 473      25.880  66.645 146.935  1.00  0.00           N
ATOM   7524  C   ASN A 473      25.660  64.145 144.505  1.00  0.00           C
ATOM   7525  O   ASN A 473      25.600  63.365 143.555  1.00  0.00           O
ATOM   7526  N   LEU A 474      25.480  63.765 145.775  1.00  0.00           N
ATOM   7528  CA  LEU A 474      25.660  62.415 146.235  1.00  0.00           C
ATOM   7530  CB  LEU A 474      26.530  62.395 147.525  1.00  0.00           C
ATOM   7533  CG  LEU A 474      28.040  62.165 147.265  1.00  0.00           C
ATOM   7535  CD1 LEU A 474      28.860  62.445 148.535  1.00  0.00           C
ATOM   7539  CD2 LEU A 474      28.600  62.965 146.075  1.00  0.00           C
ATOM   7543  C   LEU A 474      24.350  61.715 146.495  1.00  0.00           C
ATOM   7544  O   LEU A 474      23.290  62.325 146.625  1.00  0.00           O
ATOM   7545  N   THR A 475      24.430  60.385 146.565  1.00  0.00           N
ATOM   7547  CA  THR A 475      23.310  59.505 146.805  1.00  0.00           C
ATOM   7549  CB  THR A 475      23.640  58.065 146.395  1.00  0.00           C
ATOM   7551  OG1 THR A 475      24.630  57.455 147.215  1.00  0.00           O
ATOM   7553  CG2 THR A 475      24.220  58.105 144.975  1.00  0.00           C
ATOM   7557  C   THR A 475      22.820  59.645 148.245  1.00  0.00           C
ATOM   7558  O   THR A 475      23.570  59.465 149.215  1.00  0.00           O
ATOM   7559  N   GLY A 476      21.560  60.075 148.425  1.00  0.00           N
ATOM   7561  CA  GLY A 476      21.070  60.615 149.685  1.00  0.00           C
ATOM   7564  C   GLY A 476      20.140  59.695 150.425  1.00  0.00           C
ATOM   7565  O   GLY A 476      18.990  59.505 150.025  1.00  0.00           O
ATOM   7566  N   GLU A 477      20.540  59.115 151.555  1.00  0.00           N
ATOM   7568  CA  GLU A 477      21.830  59.235 152.205  1.00  0.00           C
ATOM   7570  CB  GLU A 477      21.930  60.525 153.075  1.00  0.00           C
ATOM   7573  CG  GLU A 477      21.160  60.575 154.425  1.00  0.00           C
ATOM   7576  CD  GLU A 477      19.630  60.735 154.355  1.00  0.00           C
ATOM   7577  OE1 GLU A 477      19.000  60.575 155.435  1.00  0.00           O
ATOM   7578  OE2 GLU A 477      19.080  61.065 153.275  1.00  0.00           O
ATOM   7579  C   GLU A 477      21.920  58.025 153.095  1.00  0.00           C
ATOM   7580  O   GLU A 477      20.910  57.375 153.345  1.00  0.00           O
ATOM   7581  N   LYS A 478      23.130  57.725 153.625  1.00  0.00           N
ATOM   7583  CA  LYS A 478      23.340  57.045 154.895  1.00  0.00           C
ATOM   7585  CB  LYS A 478      24.820  56.685 155.245  1.00  0.00           C
ATOM   7588  CG  LYS A 478      25.590  55.905 154.155  1.00  0.00           C
ATOM   7591  CD  LYS A 478      27.040  55.535 154.495  1.00  0.00           C
ATOM   7594  CE  LYS A 478      27.260  54.535 155.645  1.00  0.00           C
ATOM   7597  NZ  LYS A 478      28.710  54.485 155.905  1.00  0.00           N
ATOM   7601  C   LYS A 478      22.480  55.835 155.195  1.00  0.00           C
ATOM   7602  O   LYS A 478      22.740  54.705 154.795  1.00  0.00           O
ATOM   7603  N   THR A 479      21.450  56.045 156.015  1.00  0.00           N
ATOM   7605  CA  THR A 479      20.840  54.945 156.725  1.00  0.00           C
ATOM   7607  CB  THR A 479      20.950  55.065 158.235  1.00  0.00           C
ATOM   7609  OG1 THR A 479      20.440  56.285 158.765  1.00  0.00           O
ATOM   7611  CG2 THR A 479      22.430  55.005 158.625  1.00  0.00           C
ATOM   7615  C   THR A 479      19.410  54.795 156.295  1.00  0.00           C
ATOM   7616  O   THR A 479      18.710  55.785 156.055  1.00  0.00           O
ATOM   7617  N   PRO A 480      18.890  53.595 156.215  1.00  0.00           N
ATOM   7618  CD  PRO A 480      17.440  53.445 156.275  1.00  0.00           C
ATOM   7621  CA  PRO A 480      19.540  52.355 155.805  1.00  0.00           C
ATOM   7623  CB  PRO A 480      18.660  51.385 156.585  1.00  0.00           C
ATOM   7626  CG  PRO A 480      17.240  51.935 156.415  1.00  0.00           C
ATOM   7629  C   PRO A 480      19.330  52.175 154.315  1.00  0.00           C
ATOM   7630  O   PRO A 480      19.220  53.175 153.595  1.00  0.00           O
ATOM   7631  N   LEU A 481      19.120  50.925 153.865  1.00  0.00           N
ATOM   7633  CA  LEU A 481      18.230  50.675 152.755  1.00  0.00           C
ATOM   7635  CB  LEU A 481      18.910  51.015 151.425  1.00  0.00           C
ATOM   7638  CG  LEU A 481      17.980  51.635 150.365  1.00  0.00           C
ATOM   7640  CD1 LEU A 481      18.820  51.975 149.145  1.00  0.00           C
ATOM   7644  CD2 LEU A 481      17.310  52.925 150.845  1.00  0.00           C
ATOM   7648  C   LEU A 481      17.740  49.235 152.865  1.00  0.00           C
ATOM   7649  O   LEU A 481      18.230  48.475 153.695  1.00  0.00           O
ATOM   7650  N   THR A 482      16.690  48.855 152.115  1.00  0.00           N
ATOM   7652  CA  THR A 482      16.050  47.535 152.235  1.00  0.00           C
ATOM   7654  CB  THR A 482      14.670  47.505 152.945  1.00  0.00           C
ATOM   7656  OG1 THR A 482      14.060  46.215 152.975  1.00  0.00           O
ATOM   7658  CG2 THR A 482      13.640  48.455 152.315  1.00  0.00           C
ATOM   7662  C   THR A 482      15.960  46.855 150.885  1.00  0.00           C
ATOM   7663  O   THR A 482      15.230  47.355 150.035  1.00  0.00           O
ATOM   7664  N   PRO A 483      16.600  45.715 150.605  1.00  0.00           N
ATOM   7665  CD  PRO A 483      17.900  45.355 151.195  1.00  0.00           C
ATOM   7668  CA  PRO A 483      15.880  44.495 150.265  1.00  0.00           C
ATOM   7670  CB  PRO A 483      17.030  43.585 149.835  1.00  0.00           C
ATOM   7673  CG  PRO A 483      18.090  43.855 150.905  1.00  0.00           C
ATOM   7676  C   PRO A 483      14.740  44.535 149.245  1.00  0.00           C
ATOM   7677  O   PRO A 483      14.890  44.115 148.105  1.00  0.00           O
ATOM   7678  N   LYS A 484      13.550  44.965 149.725  1.00  0.00           N
ATOM   7680  CA  LYS A 484      12.300  45.035 149.005  1.00  0.00           C
ATOM   7682  CB  LYS A 484      11.160  45.125 150.055  1.00  0.00           C
ATOM   7685  CG  LYS A 484       9.750  45.575 149.595  1.00  0.00           C
ATOM   7688  CD  LYS A 484       8.820  45.755 150.805  1.00  0.00           C
ATOM   7691  CE  LYS A 484       7.470  46.385 150.475  1.00  0.00           C
ATOM   7694  NZ  LYS A 484       6.600  46.455 151.665  1.00  0.00           N
ATOM   7698  C   LYS A 484      12.210  46.205 148.025  1.00  0.00           C
ATOM   7699  O   LYS A 484      11.440  46.135 147.065  1.00  0.00           O
ATOM   7700  N   ASP A 485      13.010  47.255 148.265  1.00  0.00           N
ATOM   7702  CA  ASP A 485      12.900  48.545 147.615  1.00  0.00           C
ATOM   7704  CB  ASP A 485      12.770  49.695 148.665  1.00  0.00           C
ATOM   7707  CG  ASP A 485      11.490  49.685 149.485  1.00  0.00           C
ATOM   7708  OD1 ASP A 485      11.500  50.345 150.565  1.00  0.00           O
ATOM   7709  OD2 ASP A 485      10.440  49.195 149.015  1.00  0.00           O
ATOM   7710  C   ASP A 485      14.140  48.755 146.745  1.00  0.00           C
ATOM   7711  O   ASP A 485      15.070  47.945 146.695  1.00  0.00           O
ATOM   7712  N   GLU A 486      14.190  49.865 145.985  1.00  0.00           N
ATOM   7714  CA  GLU A 486      15.280  50.175 145.095  1.00  0.00           C
ATOM   7716  CB  GLU A 486      14.810  51.175 143.995  1.00  0.00           C
ATOM   7719  CG  GLU A 486      14.710  52.685 144.375  1.00  0.00           C
ATOM   7722  CD  GLU A 486      13.600  53.065 145.355  1.00  0.00           C
ATOM   7723  OE1 GLU A 486      13.900  53.495 146.495  1.00  0.00           O
ATOM   7724  OE2 GLU A 486      12.410  52.955 144.955  1.00  0.00           O
ATOM   7725  C   GLU A 486      16.490  50.705 145.855  1.00  0.00           C
ATOM   7726  O   GLU A 486      16.440  51.065 147.025  1.00  0.00           O
ATOM   7727  N   VAL A 487      17.660  50.775 145.175  1.00  0.00           N
ATOM   7729  CA  VAL A 487      18.710  51.685 145.615  1.00  0.00           C
ATOM   7731  CB  VAL A 487      20.130  51.265 145.245  1.00  0.00           C
ATOM   7733  CG1 VAL A 487      21.140  52.425 145.425  1.00  0.00           C
ATOM   7737  CG2 VAL A 487      20.550  50.095 146.155  1.00  0.00           C
ATOM   7741  C   VAL A 487      18.420  53.095 145.145  1.00  0.00           C
ATOM   7742  O   VAL A 487      18.410  53.355 143.945  1.00  0.00           O
ATOM   7743  N   LYS A 488      18.220  54.035 146.105  1.00  0.00           N
ATOM   7745  CA  LYS A 488      18.120  55.445 145.825  1.00  0.00           C
ATOM   7747  CB  LYS A 488      17.340  56.205 146.895  1.00  0.00           C
ATOM   7750  CG  LYS A 488      17.930  56.135 148.305  1.00  0.00           C
ATOM   7753  CD  LYS A 488      17.070  56.925 149.285  1.00  0.00           C
ATOM   7756  CE  LYS A 488      17.580  56.795 150.705  1.00  0.00           C
ATOM   7759  NZ  LYS A 488      16.670  57.475 151.625  1.00  0.00           N
ATOM   7763  C   LYS A 488      19.450  56.115 145.525  1.00  0.00           C
ATOM   7764  O   LYS A 488      20.380  56.165 146.335  1.00  0.00           O
ATOM   7765  N   PHE A 489      19.570  56.635 144.305  1.00  0.00           N
ATOM   7767  CA  PHE A 489      20.790  57.205 143.795  1.00  0.00           C
ATOM   7769  CB  PHE A 489      21.400  56.295 142.685  1.00  0.00           C
ATOM   7772  CG  PHE A 489      22.570  55.415 143.045  1.00  0.00           C
ATOM   7773  CD1 PHE A 489      22.940  55.065 144.355  1.00  0.00           C
ATOM   7775  CE1 PHE A 489      24.090  54.285 144.605  1.00  0.00           C
ATOM   7777  CZ  PHE A 489      24.840  53.805 143.525  1.00  0.00           C
ATOM   7779  CD2 PHE A 489      23.330  54.895 141.985  1.00  0.00           C
ATOM   7781  CE2 PHE A 489      24.450  54.095 142.215  1.00  0.00           C
ATOM   7783  C   PHE A 489      20.450  58.585 143.265  1.00  0.00           C
ATOM   7784  O   PHE A 489      20.280  58.785 142.065  1.00  0.00           O
ATOM   7785  N   SER A 490      20.310  59.595 144.155  1.00  0.00           N
ATOM   7787  CA  SER A 490      20.280  60.995 143.715  1.00  0.00           C
ATOM   7789  CB  SER A 490      19.830  62.085 144.735  1.00  0.00           C
ATOM   7792  OG  SER A 490      18.410  62.075 144.905  1.00  0.00           O
ATOM   7794  C   SER A 490      21.580  61.475 143.125  1.00  0.00           C
ATOM   7795  O   SER A 490      22.670  61.175 143.595  1.00  0.00           O
ATOM   7796  N   VAL A 491      21.440  62.295 142.085  1.00  0.00           N
ATOM   7798  CA  VAL A 491      22.460  63.195 141.615  1.00  0.00           C
ATOM   7800  CB  VAL A 491      22.930  62.865 140.195  1.00  0.00           C
ATOM   7802  CG1 VAL A 491      24.170  63.705 139.825  1.00  0.00           C
ATOM   7806  CG2 VAL A 491      23.270  61.365 140.135  1.00  0.00           C
ATOM   7810  C   VAL A 491      21.740  64.515 141.685  1.00  0.00           C
ATOM   7811  O   VAL A 491      20.560  64.595 141.365  1.00  0.00           O
ATOM   7812  N   VAL A 492      22.420  65.575 142.155  1.00  0.00           N
ATOM   7814  CA  VAL A 492      22.060  66.925 141.785  1.00  0.00           C
ATOM   7816  CB  VAL A 492      22.010  67.945 142.915  1.00  0.00           C
ATOM   7818  CG1 VAL A 492      21.450  69.255 142.345  1.00  0.00           C
ATOM   7822  CG2 VAL A 492      21.090  67.425 144.025  1.00  0.00           C
ATOM   7826  C   VAL A 492      23.090  67.345 140.775  1.00  0.00           C
ATOM   7827  O   VAL A 492      24.250  67.585 141.085  1.00  0.00           O
ATOM   7828  N   GLY A 493      22.660  67.395 139.495  1.00  0.00           N
ATOM   7830  CA  GLY A 493      23.500  67.845 138.405  1.00  0.00           C
ATOM   7833  C   GLY A 493      23.440  69.335 138.235  1.00  0.00           C
ATOM   7834  O   GLY A 493      22.540  69.865 137.595  1.00  0.00           O
ATOM   7835  N   TYR A 494      24.420  70.075 138.805  1.00  0.00           N
ATOM   7837  CA  TYR A 494      24.450  71.515 138.695  1.00  0.00           C
ATOM   7839  CB  TYR A 494      24.150  72.255 140.055  1.00  0.00           C
ATOM   7842  CG  TYR A 494      25.020  72.015 141.275  1.00  0.00           C
ATOM   7843  CD1 TYR A 494      25.290  70.735 141.805  1.00  0.00           C
ATOM   7845  CE1 TYR A 494      26.050  70.565 142.965  1.00  0.00           C
ATOM   7847  CZ  TYR A 494      26.530  71.685 143.665  1.00  0.00           C
ATOM   7848  OH  TYR A 494      27.310  71.455 144.825  1.00  0.00           O
ATOM   7850  CD2 TYR A 494      25.470  73.125 142.025  1.00  0.00           C
ATOM   7852  CE2 TYR A 494      26.210  72.965 143.215  1.00  0.00           C
ATOM   7854  C   TYR A 494      25.730  71.955 137.985  1.00  0.00           C
ATOM   7855  O   TYR A 494      26.820  72.035 138.555  1.00  0.00           O
ATOM   7856  N   TYR A 495      25.640  72.285 136.685  1.00  0.00           N
ATOM   7858  CA  TYR A 495      26.730  72.935 135.975  1.00  0.00           C
ATOM   7860  CB  TYR A 495      26.640  72.835 134.425  1.00  0.00           C
ATOM   7863  CG  TYR A 495      26.910  71.505 133.775  1.00  0.00           C
ATOM   7864  CD1 TYR A 495      27.700  71.525 132.615  1.00  0.00           C
ATOM   7866  CE1 TYR A 495      27.840  70.385 131.825  1.00  0.00           C
ATOM   7868  CZ  TYR A 495      27.210  69.205 132.185  1.00  0.00           C
ATOM   7869  OH  TYR A 495      27.380  68.075 131.365  1.00  0.00           O
ATOM   7871  CD2 TYR A 495      26.250  70.315 134.125  1.00  0.00           C
ATOM   7873  CE2 TYR A 495      26.410  69.165 133.335  1.00  0.00           C
ATOM   7875  C   TYR A 495      26.770  74.425 136.265  1.00  0.00           C
ATOM   7876  O   TYR A 495      25.880  75.145 135.795  1.00  0.00           O
ATOM   7877  N   LEU A 496      27.830  74.905 136.955  1.00  0.00           N
ATOM   7879  CA  LEU A 496      28.110  76.275 137.395  1.00  0.00           C
ATOM   7881  CB  LEU A 496      27.700  76.505 138.875  1.00  0.00           C
ATOM   7884  CG  LEU A 496      26.260  76.915 139.225  1.00  0.00           C
ATOM   7886  CD1 LEU A 496      26.160  77.215 140.735  1.00  0.00           C
ATOM   7890  CD2 LEU A 496      25.190  75.875 138.885  1.00  0.00           C
ATOM   7894  C   LEU A 496      27.950  77.485 136.455  1.00  0.00           C
ATOM   7895  O   LEU A 496      28.370  78.595 136.755  1.00  0.00           O
ATOM   7896  N   TYR A 497      27.430  77.275 135.235  1.00  0.00           N
ATOM   7898  CA  TYR A 497      27.540  78.165 134.095  1.00  0.00           C
ATOM   7900  CB  TYR A 497      28.990  78.095 133.495  1.00  0.00           C
ATOM   7903  CG  TYR A 497      29.400  76.755 132.895  1.00  0.00           C
ATOM   7904  CD1 TYR A 497      29.500  76.605 131.505  1.00  0.00           C
ATOM   7906  CE1 TYR A 497      29.840  75.375 130.925  1.00  0.00           C
ATOM   7908  CZ  TYR A 497      30.100  74.275 131.755  1.00  0.00           C
ATOM   7909  OH  TYR A 497      30.490  73.055 131.175  1.00  0.00           O
ATOM   7911  CD2 TYR A 497      29.700  75.645 133.715  1.00  0.00           C
ATOM   7913  CE2 TYR A 497      30.030  74.415 133.145  1.00  0.00           C
ATOM   7915  C   TYR A 497      26.470  77.825 133.035  1.00  0.00           C
ATOM   7916  O   TYR A 497      26.760  77.565 131.875  1.00  0.00           O
ATOM   7917  N   GLY A 498      25.160  77.785 133.345  1.00  0.00           N
ATOM   7919  CA  GLY A 498      24.520  78.135 134.605  1.00  0.00           C
ATOM   7922  C   GLY A 498      23.010  78.245 134.425  1.00  0.00           C
ATOM   7923  O   GLY A 498      22.500  79.055 133.665  1.00  0.00           O
ATOM   7924  N   ALA A 499      22.160  77.465 135.125  1.00  0.00           N
ATOM   7926  CA  ALA A 499      22.480  76.385 136.035  1.00  0.00           C
ATOM   7928  CB  ALA A 499      22.230  76.885 137.465  1.00  0.00           C
ATOM   7932  C   ALA A 499      21.630  75.155 135.725  1.00  0.00           C
ATOM   7933  O   ALA A 499      20.480  75.105 136.165  1.00  0.00           O
ATOM   7934  N   PRO A 500      22.160  74.155 135.035  1.00  0.00           N
ATOM   7935  CD  PRO A 500      22.920  74.485 133.815  1.00  0.00           C
ATOM   7938  CA  PRO A 500      21.310  73.005 134.745  1.00  0.00           C
ATOM   7940  CB  PRO A 500      20.830  73.355 133.315  1.00  0.00           C
ATOM   7943  CG  PRO A 500      22.010  74.085 132.655  1.00  0.00           C
ATOM   7946  C   PRO A 500      22.160  71.745 134.745  1.00  0.00           C
ATOM   7947  O   PRO A 500      23.340  71.785 135.075  1.00  0.00           O
ATOM   7948  N   ALA A 501      21.570  70.595 134.375  1.00  0.00           N
ATOM   7950  CA  ALA A 501      22.330  69.455 133.935  1.00  0.00           C
ATOM   7952  CB  ALA A 501      22.020  68.175 134.725  1.00  0.00           C
ATOM   7956  C   ALA A 501      21.930  69.225 132.515  1.00  0.00           C
ATOM   7957  O   ALA A 501      20.800  68.865 132.195  1.00  0.00           O
ATOM   7958  N   ASN A 502      22.850  69.455 131.585  1.00  0.00           N
ATOM   7960  CA  ASN A 502      22.530  69.385 130.205  1.00  0.00           C
ATOM   7962  CB  ASN A 502      21.910  70.735 129.745  1.00  0.00           C
ATOM   7965  CG  ASN A 502      22.130  70.965 128.265  1.00  0.00           C
ATOM   7966  OD1 ASN A 502      21.510  70.295 127.435  1.00  0.00           O
ATOM   7967  ND2 ASN A 502      23.060  71.885 127.935  1.00  0.00           N
ATOM   7970  C   ASN A 502      23.800  68.865 129.525  1.00  0.00           C
ATOM   7971  O   ASN A 502      24.660  69.625 129.105  1.00  0.00           O
ATOM   7972  N   GLY A 503      23.980  67.535 129.455  1.00  0.00           N
ATOM   7974  CA  GLY A 503      23.240  66.495 130.165  1.00  0.00           C
ATOM   7977  C   GLY A 503      23.880  66.175 131.485  1.00  0.00           C
ATOM   7978  O   GLY A 503      24.840  66.805 131.925  1.00  0.00           O
ATOM   7979  N   ASN A 504      23.400  65.125 132.165  1.00  0.00           N
ATOM   7981  CA  ASN A 504      24.270  64.365 133.035  1.00  0.00           C
ATOM   7983  CB  ASN A 504      23.600  63.985 134.395  1.00  0.00           C
ATOM   7986  CG  ASN A 504      23.610  65.115 135.415  1.00  0.00           C
ATOM   7987  OD1 ASN A 504      22.660  65.285 136.175  1.00  0.00           O
ATOM   7988  ND2 ASN A 504      24.670  65.945 135.435  1.00  0.00           N
ATOM   7991  C   ASN A 504      24.650  63.105 132.315  1.00  0.00           C
ATOM   7992  O   ASN A 504      23.950  62.105 132.415  1.00  0.00           O
ATOM   7993  N   THR A 505      25.810  63.055 131.615  1.00  0.00           N
ATOM   7995  CA  THR A 505      26.390  61.785 131.205  1.00  0.00           C
ATOM   7997  CB  THR A 505      27.480  61.845 130.125  1.00  0.00           C
ATOM   7999  OG1 THR A 505      26.950  62.265 128.875  1.00  0.00           O
ATOM   8001  CG2 THR A 505      28.150  60.475 129.895  1.00  0.00           C
ATOM   8005  C   THR A 505      27.020  61.175 132.425  1.00  0.00           C
ATOM   8006  O   THR A 505      28.050  61.665 132.865  1.00  0.00           O
ATOM   8007  N   LEU A 506      26.450  60.095 132.975  1.00  0.00           N
ATOM   8009  CA  LEU A 506      27.100  59.325 134.015  1.00  0.00           C
ATOM   8011  CB  LEU A 506      26.320  59.245 135.355  1.00  0.00           C
ATOM   8014  CG  LEU A 506      26.800  60.225 136.445  1.00  0.00           C
ATOM   8016  CD1 LEU A 506      26.130  59.895 137.785  1.00  0.00           C
ATOM   8020  CD2 LEU A 506      26.510  61.695 136.095  1.00  0.00           C
ATOM   8024  C   LEU A 506      27.400  57.965 133.435  1.00  0.00           C
ATOM   8025  O   LEU A 506      26.630  57.385 132.665  1.00  0.00           O
ATOM   8026  N   GLN A 507      28.620  57.475 133.725  1.00  0.00           N
ATOM   8028  CA  GLN A 507      29.370  56.735 132.745  1.00  0.00           C
ATOM   8030  CB  GLN A 507      30.820  57.275 132.885  1.00  0.00           C
ATOM   8033  CG  GLN A 507      31.870  56.725 131.905  1.00  0.00           C
ATOM   8036  CD  GLN A 507      31.350  56.535 130.475  1.00  0.00           C
ATOM   8037  OE1 GLN A 507      31.200  55.415 129.995  1.00  0.00           O
ATOM   8038  NE2 GLN A 507      31.050  57.645 129.785  1.00  0.00           N
ATOM   8041  C   GLN A 507      29.250  55.235 132.925  1.00  0.00           C
ATOM   8042  O   GLN A 507      28.780  54.505 132.055  1.00  0.00           O
ATOM   8043  N   GLY A 508      29.640  54.745 134.115  1.00  0.00           N
ATOM   8045  CA  GLY A 508      29.440  53.355 134.505  1.00  0.00           C
ATOM   8048  C   GLY A 508      30.310  53.045 135.665  1.00  0.00           C
ATOM   8049  O   GLY A 508      31.480  53.435 135.675  1.00  0.00           O
ATOM   8050  N   GLN A 509      29.800  52.275 136.645  1.00  0.00           N
ATOM   8052  CA  GLN A 509      30.520  51.765 137.795  1.00  0.00           C
ATOM   8054  CB  GLN A 509      31.390  52.775 138.625  1.00  0.00           C
ATOM   8057  CG  GLN A 509      32.510  52.075 139.435  1.00  0.00           C
ATOM   8060  CD  GLN A 509      33.610  51.505 138.515  1.00  0.00           C
ATOM   8061  OE1 GLN A 509      33.890  50.305 138.495  1.00  0.00           O
ATOM   8062  NE2 GLN A 509      34.250  52.385 137.735  1.00  0.00           N
ATOM   8065  C   GLN A 509      29.490  51.275 138.775  1.00  0.00           C
ATOM   8066  O   GLN A 509      28.610  52.045 139.165  1.00  0.00           O
ATOM   8067  N   LEU A 510      29.630  50.035 139.285  1.00  0.00           N
ATOM   8069  CA  LEU A 510      29.350  49.745 140.675  1.00  0.00           C
ATOM   8071  CB  LEU A 510      28.020  48.975 140.895  1.00  0.00           C
ATOM   8074  CG  LEU A 510      26.740  49.835 140.825  1.00  0.00           C
ATOM   8076  CD1 LEU A 510      25.500  48.975 141.095  1.00  0.00           C
ATOM   8080  CD2 LEU A 510      26.790  51.035 141.775  1.00  0.00           C
ATOM   8084  C   LEU A 510      30.480  48.925 141.255  1.00  0.00           C
ATOM   8085  O   LEU A 510      30.740  47.805 140.835  1.00  0.00           O
ATOM   8086  N   PHE A 511      31.160  49.435 142.305  1.00  0.00           N
ATOM   8088  CA  PHE A 511      31.910  48.545 143.175  1.00  0.00           C
ATOM   8090  CB  PHE A 511      33.040  49.185 144.045  1.00  0.00           C
ATOM   8093  CG  PHE A 511      33.930  50.175 143.345  1.00  0.00           C
ATOM   8094  CD1 PHE A 511      34.350  50.015 142.015  1.00  0.00           C
ATOM   8096  CE1 PHE A 511      35.250  50.935 141.445  1.00  0.00           C
ATOM   8098  CZ  PHE A 511      35.720  52.015 142.185  1.00  0.00           C
ATOM   8100  CD2 PHE A 511      34.450  51.245 144.095  1.00  0.00           C
ATOM   8102  CE2 PHE A 511      35.320  52.175 143.525  1.00  0.00           C
ATOM   8104  C   PHE A 511      30.940  47.955 144.185  1.00  0.00           C
ATOM   8105  O   PHE A 511      30.080  48.665 144.705  1.00  0.00           O
ATOM   8106  N   LEU A 512      31.130  46.685 144.565  1.00  0.00           N
ATOM   8108  CA  LEU A 512      30.620  46.185 145.835  1.00  0.00           C
ATOM   8110  CB  LEU A 512      29.940  44.795 145.765  1.00  0.00           C
ATOM   8113  CG  LEU A 512      28.690  44.695 144.865  1.00  0.00           C
ATOM   8115  CD1 LEU A 512      27.900  43.455 145.275  1.00  0.00           C
ATOM   8119  CD2 LEU A 512      27.760  45.915 144.945  1.00  0.00           C
ATOM   8123  C   LEU A 512      31.750  46.095 146.845  1.00  0.00           C
ATOM   8124  O   LEU A 512      32.820  45.535 146.585  1.00  0.00           O
ATOM   8125  N   ARG A 513      31.520  46.655 148.045  1.00  0.00           N
ATOM   8127  CA  ARG A 513      32.460  46.625 149.135  1.00  0.00           C
ATOM   8129  CB  ARG A 513      33.140  48.005 149.345  1.00  0.00           C
ATOM   8132  CG  ARG A 513      34.590  48.015 148.815  1.00  0.00           C
ATOM   8135  CD  ARG A 513      35.070  49.315 148.155  1.00  0.00           C
ATOM   8138  NE  ARG A 513      35.120  50.395 149.185  1.00  0.00           N
ATOM   8140  CZ  ARG A 513      35.680  51.575 148.975  1.00  0.00           C
ATOM   8141  NH1 ARG A 513      35.630  52.465 149.945  1.00  0.00           N
ATOM   8144  NH2 ARG A 513      36.310  51.905 147.865  1.00  0.00           N
ATOM   8147  C   ARG A 513      31.760  46.125 150.385  1.00  0.00           C
ATOM   8148  O   ARG A 513      30.590  46.455 150.595  1.00  0.00           O
ATOM   8149  N   PRO A 514      32.380  45.305 151.225  1.00  0.00           N
ATOM   8150  CD  PRO A 514      33.780  44.855 151.085  1.00  0.00           C
ATOM   8153  CA  PRO A 514      31.880  45.075 152.575  1.00  0.00           C
ATOM   8155  CB  PRO A 514      32.840  43.985 153.075  1.00  0.00           C
ATOM   8158  CG  PRO A 514      34.190  44.345 152.465  1.00  0.00           C
ATOM   8161  C   PRO A 514      31.790  46.355 153.405  1.00  0.00           C
ATOM   8162  O   PRO A 514      32.490  47.335 153.125  1.00  0.00           O
ATOM   8163  N   LEU A 515      30.860  46.425 154.375  1.00  0.00           N
ATOM   8165  CA  LEU A 515      30.580  47.645 155.095  1.00  0.00           C
ATOM   8167  CB  LEU A 515      29.040  47.865 155.055  1.00  0.00           C
ATOM   8170  CG  LEU A 515      28.500  49.195 155.615  1.00  0.00           C
ATOM   8172  CD1 LEU A 515      26.970  49.135 155.725  1.00  0.00           C
ATOM   8176  CD2 LEU A 515      28.890  50.385 154.735  1.00  0.00           C
ATOM   8180  C   LEU A 515      31.080  47.535 156.535  1.00  0.00           C
ATOM   8181  O   LEU A 515      30.430  46.905 157.365  1.00  0.00           O
ATOM   8182  N   ARG A 516      32.240  48.125 156.895  1.00  0.00           N
ATOM   8184  CA  ARG A 516      32.730  48.035 158.275  1.00  0.00           C
ATOM   8186  CB  ARG A 516      34.270  48.245 158.375  1.00  0.00           C
ATOM   8189  CG  ARG A 516      35.040  47.345 157.405  1.00  0.00           C
ATOM   8192  CD  ARG A 516      36.560  47.345 157.505  1.00  0.00           C
ATOM   8195  NE  ARG A 516      36.990  48.735 157.155  1.00  0.00           N
ATOM   8197  CZ  ARG A 516      37.950  49.395 157.765  1.00  0.00           C
ATOM   8198  NH1 ARG A 516      38.120  50.685 157.625  1.00  0.00           N
ATOM   8201  NH2 ARG A 516      38.780  48.755 158.565  1.00  0.00           N
ATOM   8204  C   ARG A 516      32.100  49.085 159.165  1.00  0.00           C
ATOM   8205  O   ARG A 516      31.970  48.925 160.365  1.00  0.00           O
ATOM   8206  N   GLU A 517      31.670  50.195 158.545  1.00  0.00           N
ATOM   8208  CA  GLU A 517      31.070  51.305 159.245  1.00  0.00           C
ATOM   8210  CB  GLU A 517      31.870  52.635 159.125  1.00  0.00           C
ATOM   8213  CG  GLU A 517      32.870  52.995 160.265  1.00  0.00           C
ATOM   8216  CD  GLU A 517      34.190  52.235 160.415  1.00  0.00           C
ATOM   8217  OE1 GLU A 517      34.970  52.665 161.325  1.00  0.00           O
ATOM   8218  OE2 GLU A 517      34.480  51.255 159.695  1.00  0.00           O
ATOM   8219  C   GLU A 517      29.690  51.455 158.665  1.00  0.00           C
ATOM   8220  O   GLU A 517      29.480  52.065 157.615  1.00  0.00           O
ATOM   8221  N   ALA A 518      28.680  50.945 159.395  1.00  0.00           N
ATOM   8223  CA  ALA A 518      27.290  51.265 159.185  1.00  0.00           C
ATOM   8225  CB  ALA A 518      26.500  49.985 159.475  1.00  0.00           C
ATOM   8229  C   ALA A 518      26.880  52.375 160.145  1.00  0.00           C
ATOM   8230  O   ALA A 518      25.780  52.915 160.135  1.00  0.00           O
ATOM   8231  N   VAL A 519      27.830  52.735 161.015  1.00  0.00           N
ATOM   8233  CA  VAL A 519      27.630  53.495 162.215  1.00  0.00           C
ATOM   8235  CB  VAL A 519      27.720  52.605 163.445  1.00  0.00           C
ATOM   8237  CG1 VAL A 519      27.580  53.425 164.735  1.00  0.00           C
ATOM   8241  CG2 VAL A 519      26.620  51.525 163.405  1.00  0.00           C
ATOM   8245  C   VAL A 519      28.660  54.605 162.215  1.00  0.00           C
ATOM   8246  O   VAL A 519      29.850  54.365 162.025  1.00  0.00           O
ATOM   8247  N   SER A 520      28.230  55.865 162.415  1.00  0.00           N
ATOM   8249  CA  SER A 520      29.150  56.985 162.565  1.00  0.00           C
ATOM   8251  CB  SER A 520      28.660  58.225 161.785  1.00  0.00           C
ATOM   8254  OG  SER A 520      28.850  57.995 160.385  1.00  0.00           O
ATOM   8256  C   SER A 520      29.370  57.355 164.025  1.00  0.00           C
ATOM   8257  O   SER A 520      30.360  57.975 164.405  1.00  0.00           O
ATOM   8258  N   ALA A 521      28.470  56.885 164.905  1.00  0.00           N
ATOM   8260  CA  ALA A 521      28.580  57.085 166.335  1.00  0.00           C
ATOM   8262  CB  ALA A 521      27.220  57.505 166.905  1.00  0.00           C
ATOM   8266  C   ALA A 521      29.080  55.785 166.965  1.00  0.00           C
ATOM   8267  O   ALA A 521      28.310  54.975 167.455  1.00  0.00           O
ATOM   8268  N   LEU A 522      30.390  55.515 166.875  1.00  0.00           N
ATOM   8270  CA  LEU A 522      30.910  54.205 167.225  1.00  0.00           C
ATOM   8272  CB  LEU A 522      30.980  53.805 168.735  1.00  0.00           C
ATOM   8275  CG  LEU A 522      31.660  54.685 169.805  1.00  0.00           C
ATOM   8277  CD1 LEU A 522      31.270  54.145 171.185  1.00  0.00           C
ATOM   8281  CD2 LEU A 522      31.320  56.175 169.735  1.00  0.00           C
ATOM   8285  C   LEU A 522      32.070  53.755 166.365  1.00  0.00           C
ATOM   8286  O   LEU A 522      31.780  52.985 165.455  1.00  0.00           O
ATOM   8287  N   PRO A 523      33.340  54.095 166.495  1.00  0.00           N
ATOM   8288  CD  PRO A 523      33.820  55.375 167.035  1.00  0.00           C
ATOM   8291  CA  PRO A 523      34.360  53.455 165.685  1.00  0.00           C
ATOM   8293  CB  PRO A 523      35.200  54.635 165.205  1.00  0.00           C
ATOM   8296  CG  PRO A 523      35.190  55.615 166.385  1.00  0.00           C
ATOM   8299  C   PRO A 523      35.110  52.435 166.535  1.00  0.00           C
ATOM   8300  O   PRO A 523      35.440  52.685 167.695  1.00  0.00           O
ATOM   8301  N   GLY A 524      35.390  51.215 166.035  1.00  0.00           N
ATOM   8303  CA  GLY A 524      34.610  50.485 165.045  1.00  0.00           C
ATOM   8306  C   GLY A 524      33.370  49.935 165.705  1.00  0.00           C
ATOM   8307  O   GLY A 524      33.360  49.735 166.915  1.00  0.00           O
ATOM   8308  N   PHE A 525      32.340  49.635 164.915  1.00  0.00           N
ATOM   8310  CA  PHE A 525      31.390  48.595 165.255  1.00  0.00           C
ATOM   8312  CB  PHE A 525      30.000  49.105 165.725  1.00  0.00           C
ATOM   8315  CG  PHE A 525      29.950  49.345 167.215  1.00  0.00           C
ATOM   8316  CD1 PHE A 525      29.570  50.585 167.755  1.00  0.00           C
ATOM   8318  CE1 PHE A 525      29.460  50.765 169.135  1.00  0.00           C
ATOM   8320  CZ  PHE A 525      29.720  49.695 170.005  1.00  0.00           C
ATOM   8322  CD2 PHE A 525      30.200  48.285 168.105  1.00  0.00           C
ATOM   8324  CE2 PHE A 525      30.080  48.455 169.485  1.00  0.00           C
ATOM   8326  C   PHE A 525      31.280  47.825 163.965  1.00  0.00           C
ATOM   8327  O   PHE A 525      30.890  48.405 162.955  1.00  0.00           O
ATOM   8328  N   GLU A 526      31.710  46.555 163.955  1.00  0.00           N
ATOM   8330  CA  GLU A 526      32.030  45.815 162.755  1.00  0.00           C
ATOM   8332  CB  GLU A 526      33.050  44.715 163.145  1.00  0.00           C
ATOM   8335  CG  GLU A 526      34.090  44.375 162.045  1.00  0.00           C
ATOM   8338  CD  GLU A 526      35.200  45.405 161.865  1.00  0.00           C
ATOM   8339  OE1 GLU A 526      36.040  45.205 160.945  1.00  0.00           O
ATOM   8340  OE2 GLU A 526      35.270  46.385 162.645  1.00  0.00           O
ATOM   8341  C   GLU A 526      30.790  45.205 162.105  1.00  0.00           C
ATOM   8342  O   GLU A 526      30.050  44.445 162.725  1.00  0.00           O
ATOM   8343  N   PHE A 527      30.540  45.605 160.825  1.00  0.00           N
ATOM   8345  CA  PHE A 527      29.450  45.275 159.925  1.00  0.00           C
ATOM   8347  CB  PHE A 527      28.470  46.455 159.635  1.00  0.00           C
ATOM   8350  CG  PHE A 527      27.510  46.825 160.745  1.00  0.00           C
ATOM   8351  CD1 PHE A 527      26.120  46.775 160.525  1.00  0.00           C
ATOM   8353  CE1 PHE A 527      25.230  47.245 161.505  1.00  0.00           C
ATOM   8355  CZ  PHE A 527      25.720  47.785 162.705  1.00  0.00           C
ATOM   8357  CD2 PHE A 527      27.980  47.355 161.945  1.00  0.00           C
ATOM   8359  CE2 PHE A 527      27.100  47.845 162.925  1.00  0.00           C
ATOM   8361  C   PHE A 527      28.730  43.925 159.985  1.00  0.00           C
ATOM   8362  O   PHE A 527      27.840  43.655 160.785  1.00  0.00           O
ATOM   8363  N   GLY A 528      29.130  43.025 159.055  1.00  0.00           N
ATOM   8365  CA  GLY A 528      28.680  41.655 158.985  1.00  0.00           C
ATOM   8368  C   GLY A 528      29.650  40.835 158.185  1.00  0.00           C
ATOM   8369  O   GLY A 528      30.850  41.065 158.285  1.00  0.00           O
ATOM   8370  N   ASP A 529      29.150  39.855 157.415  1.00  0.00           N
ATOM   8372  CA  ASP A 529      29.900  38.825 156.715  1.00  0.00           C
ATOM   8374  CB  ASP A 529      28.940  38.085 155.755  1.00  0.00           C
ATOM   8377  CG  ASP A 529      29.480  36.765 155.245  1.00  0.00           C
ATOM   8378  OD1 ASP A 529      28.770  36.185 154.385  1.00  0.00           O
ATOM   8379  OD2 ASP A 529      30.570  36.315 155.685  1.00  0.00           O
ATOM   8380  C   ASP A 529      31.220  39.195 156.035  1.00  0.00           C
ATOM   8381  O   ASP A 529      31.280  40.085 155.175  1.00  0.00           O
ATOM   8382  N   ILE A 530      32.290  38.475 156.425  1.00  0.00           N
ATOM   8384  CA  ILE A 530      33.490  38.245 155.645  1.00  0.00           C
ATOM   8386  CB  ILE A 530      34.680  39.175 156.005  1.00  0.00           C
ATOM   8388  CG2 ILE A 530      34.180  40.645 156.045  1.00  0.00           C
ATOM   8392  CG1 ILE A 530      35.410  38.795 157.315  1.00  0.00           C
ATOM   8395  CD  ILE A 530      36.350  39.855 157.875  1.00  0.00           C
ATOM   8399  C   ILE A 530      33.840  36.745 155.825  1.00  0.00           C
ATOM   8400  O   ILE A 530      34.230  36.245 156.885  1.00  0.00           O
ATOM   8401  N   ALA A 531      33.800  35.905 154.785  1.00  0.00           N
ATOM   8403  CA  ALA A 531      33.090  35.995 153.535  1.00  0.00           C
ATOM   8405  CB  ALA A 531      34.020  36.425 152.375  1.00  0.00           C
ATOM   8409  C   ALA A 531      32.640  34.555 153.335  1.00  0.00           C
ATOM   8410  O   ALA A 531      33.390  33.635 153.685  1.00  0.00           O
ATOM   8411  N   ALA A 532      31.420  34.315 152.835  1.00  0.00           N
ATOM   8413  CA  ALA A 532      31.060  34.735 151.505  1.00  0.00           C
ATOM   8415  CB  ALA A 532      31.860  33.875 150.505  1.00  0.00           C
ATOM   8419  C   ALA A 532      29.570  34.555 151.255  1.00  0.00           C
ATOM   8420  O   ALA A 532      28.860  33.925 152.035  1.00  0.00           O
ATOM   8421  N   GLU A 533      28.990  35.055 150.135  1.00  0.00           N
ATOM   8423  CA  GLU A 533      29.550  35.985 149.155  1.00  0.00           C
ATOM   8425  CB  GLU A 533      29.240  35.535 147.685  1.00  0.00           C
ATOM   8428  CG  GLU A 533      29.870  34.195 147.215  1.00  0.00           C
ATOM   8431  CD  GLU A 533      29.210  32.935 147.755  1.00  0.00           C
ATOM   8432  OE1 GLU A 533      29.960  31.965 147.995  1.00  0.00           O
ATOM   8433  OE2 GLU A 533      27.950  32.885 147.865  1.00  0.00           O
ATOM   8434  C   GLU A 533      29.130  37.455 149.365  1.00  0.00           C
ATOM   8435  O   GLU A 533      29.140  37.995 150.465  1.00  0.00           O
ATOM   8436  N   ASN A 534      28.800  38.175 148.265  1.00  0.00           N
ATOM   8438  CA  ASN A 534      28.270  39.525 148.175  1.00  0.00           C
ATOM   8440  CB  ASN A 534      27.030  39.755 149.065  1.00  0.00           C
ATOM   8443  CG  ASN A 534      25.930  38.775 148.645  1.00  0.00           C
ATOM   8444  OD1 ASN A 534      25.440  37.995 149.465  1.00  0.00           O
ATOM   8445  ND2 ASN A 534      25.510  38.805 147.355  1.00  0.00           N
ATOM   8448  C   ASN A 534      29.310  40.625 148.295  1.00  0.00           C
ATOM   8449  O   ASN A 534      29.080  41.775 147.935  1.00  0.00           O
ATOM   8450  N   LEU A 535      30.540  40.215 148.615  1.00  0.00           N
ATOM   8452  CA  LEU A 535      31.760  40.905 148.285  1.00  0.00           C
ATOM   8454  CB  LEU A 535      32.460  41.535 149.535  1.00  0.00           C
ATOM   8457  CG  LEU A 535      33.020  40.645 150.685  1.00  0.00           C
ATOM   8459  CD1 LEU A 535      31.970  39.795 151.415  1.00  0.00           C
ATOM   8463  CD2 LEU A 535      34.240  39.795 150.315  1.00  0.00           C
ATOM   8467  C   LEU A 535      32.610  39.885 147.545  1.00  0.00           C
ATOM   8468  O   LEU A 535      32.290  38.695 147.555  1.00  0.00           O
ATOM   8469  N   SER A 536      33.680  40.265 146.825  1.00  0.00           N
ATOM   8471  CA  SER A 536      33.920  41.555 146.215  1.00  0.00           C
ATOM   8473  CB  SER A 536      35.350  42.125 146.475  1.00  0.00           C
ATOM   8476  OG  SER A 536      35.510  42.485 147.845  1.00  0.00           O
ATOM   8478  C   SER A 536      33.750  41.355 144.725  1.00  0.00           C
ATOM   8479  O   SER A 536      34.430  40.525 144.125  1.00  0.00           O
ATOM   8480  N   ARG A 537      32.780  42.075 144.105  1.00  0.00           N
ATOM   8482  CA  ARG A 537      32.420  41.885 142.705  1.00  0.00           C
ATOM   8484  CB  ARG A 537      31.240  40.905 142.485  1.00  0.00           C
ATOM   8487  CG  ARG A 537      29.870  41.325 143.065  1.00  0.00           C
ATOM   8490  CD  ARG A 537      28.720  40.355 142.715  1.00  0.00           C
ATOM   8493  NE  ARG A 537      27.420  41.005 143.095  1.00  0.00           N
ATOM   8495  CZ  ARG A 537      26.270  40.375 143.335  1.00  0.00           C
ATOM   8496  NH1 ARG A 537      25.170  41.055 143.615  1.00  0.00           N
ATOM   8499  NH2 ARG A 537      26.200  39.065 143.335  1.00  0.00           N
ATOM   8502  C   ARG A 537      32.060  43.215 142.095  1.00  0.00           C
ATOM   8503  O   ARG A 537      31.870  44.205 142.805  1.00  0.00           O
ATOM   8504  N   THR A 538      31.960  43.255 140.745  1.00  0.00           N
ATOM   8506  CA  THR A 538      31.420  44.405 140.005  1.00  0.00           C
ATOM   8508  CB  THR A 538      32.100  44.675 138.645  1.00  0.00           C
ATOM   8510  OG1 THR A 538      31.720  45.895 138.075  1.00  0.00           O
ATOM   8512  CG2 THR A 538      31.800  43.605 137.595  1.00  0.00           C
ATOM   8516  C   THR A 538      29.940  44.165 139.815  1.00  0.00           C
ATOM   8517  O   THR A 538      29.460  43.035 139.985  1.00  0.00           O
ATOM   8518  N   LEU A 539      29.180  45.195 139.455  1.00  0.00           N
ATOM   8520  CA  LEU A 539      27.800  45.055 139.035  1.00  0.00           C
ATOM   8522  CB  LEU A 539      26.800  45.165 140.225  1.00  0.00           C
ATOM   8525  CG  LEU A 539      25.670  44.115 140.205  1.00  0.00           C
ATOM   8527  CD1 LEU A 539      24.630  44.375 141.315  1.00  0.00           C
ATOM   8531  CD2 LEU A 539      26.210  42.685 140.355  1.00  0.00           C
ATOM   8535  C   LEU A 539      27.590  46.135 137.995  1.00  0.00           C
ATOM   8536  O   LEU A 539      28.430  47.025 137.865  1.00  0.00           O
ATOM   8537  N   ASP A 540      26.500  46.035 137.205  1.00  0.00           N
ATOM   8539  CA  ASP A 540      26.130  46.995 136.185  1.00  0.00           C
ATOM   8541  CB  ASP A 540      27.050  46.775 134.925  1.00  0.00           C
ATOM   8544  CG  ASP A 540      28.130  47.805 134.585  1.00  0.00           C
ATOM   8545  OD1 ASP A 540      29.190  47.375 134.045  1.00  0.00           O
ATOM   8546  OD2 ASP A 540      27.870  49.025 134.675  1.00  0.00           O
ATOM   8547  C   ASP A 540      25.790  48.425 136.675  1.00  0.00           C
ATOM   8548  O   ASP A 540      26.180  48.845 137.765  1.00  0.00           O
ATOM   8549  N   GLU A 541      24.920  49.125 135.925  1.00  0.00           N
ATOM   8551  CA  GLU A 541      24.290  50.375 136.345  1.00  0.00           C
ATOM   8553  CB  GLU A 541      23.620  50.255 137.755  1.00  0.00           C
ATOM   8556  CG  GLU A 541      22.360  51.135 138.015  1.00  0.00           C
ATOM   8559  CD  GLU A 541      21.370  51.105 136.845  1.00  0.00           C
ATOM   8560  OE1 GLU A 541      21.360  52.085 136.055  1.00  0.00           O
ATOM   8561  OE2 GLU A 541      20.690  50.065 136.695  1.00  0.00           O
ATOM   8562  C   GLU A 541      25.190  51.615 136.215  1.00  0.00           C
ATOM   8563  O   GLU A 541      26.330  51.565 135.755  1.00  0.00           O
ATOM   8564  N   VAL A 542      24.620  52.805 136.515  1.00  0.00           N
ATOM   8566  CA  VAL A 542      25.240  54.125 136.355  1.00  0.00           C
ATOM   8568  CB  VAL A 542      26.600  54.365 137.055  1.00  0.00           C
ATOM   8570  CG1 VAL A 542      27.190  55.755 136.725  1.00  0.00           C
ATOM   8574  CG2 VAL A 542      26.430  54.245 138.575  1.00  0.00           C
ATOM   8578  C   VAL A 542      25.240  54.525 134.895  1.00  0.00           C
ATOM   8579  O   VAL A 542      26.110  54.175 134.105  1.00  0.00           O
ATOM   8580  N   GLN A 543      24.210  55.275 134.485  1.00  0.00           N
ATOM   8582  CA  GLN A 543      23.780  55.295 133.105  1.00  0.00           C
ATOM   8584  CB  GLN A 543      23.150  53.945 132.665  1.00  0.00           C
ATOM   8587  CG  GLN A 543      22.700  53.895 131.175  1.00  0.00           C
ATOM   8590  CD  GLN A 543      22.020  52.595 130.755  1.00  0.00           C
ATOM   8591  OE1 GLN A 543      21.680  52.375 129.585  1.00  0.00           O
ATOM   8592  NE2 GLN A 543      21.770  51.675 131.715  1.00  0.00           N
ATOM   8595  C   GLN A 543      22.750  56.385 133.025  1.00  0.00           C
ATOM   8596  O   GLN A 543      21.550  56.175 133.105  1.00  0.00           O
ATOM   8597  N   LEU A 544      23.240  57.625 132.915  1.00  0.00           N
ATOM   8599  CA  LEU A 544      22.460  58.825 132.715  1.00  0.00           C
ATOM   8601  CB  LEU A 544      22.700  59.845 133.855  1.00  0.00           C
ATOM   8604  CG  LEU A 544      22.110  59.545 135.255  1.00  0.00           C
ATOM   8606  CD1 LEU A 544      22.340  60.755 136.175  1.00  0.00           C
ATOM   8610  CD2 LEU A 544      22.640  58.275 135.935  1.00  0.00           C
ATOM   8614  C   LEU A 544      23.010  59.325 131.385  1.00  0.00           C
ATOM   8615  O   LEU A 544      24.190  59.105 131.105  1.00  0.00           O
ATOM   8616  N   THR A 545      22.210  59.865 130.445  1.00  0.00           N
ATOM   8618  CA  THR A 545      21.470  61.125 130.585  1.00  0.00           C
ATOM   8620  CB  THR A 545      21.180  61.785 129.235  1.00  0.00           C
ATOM   8622  OG1 THR A 545      22.120  61.365 128.255  1.00  0.00           O
ATOM   8624  CG2 THR A 545      21.270  63.315 129.345  1.00  0.00           C
ATOM   8628  C   THR A 545      20.170  61.045 131.355  1.00  0.00           C
ATOM   8629  O   THR A 545      19.170  60.515 130.885  1.00  0.00           O
ATOM   8630  N   LEU A 546      20.130  61.645 132.555  1.00  0.00           N
ATOM   8632  CA  LEU A 546      18.910  62.155 133.145  1.00  0.00           C
ATOM   8634  CB  LEU A 546      18.720  61.695 134.625  1.00  0.00           C
ATOM   8637  CG  LEU A 546      17.690  60.555 134.775  1.00  0.00           C
ATOM   8639  CD1 LEU A 546      17.310  60.355 136.245  1.00  0.00           C
ATOM   8643  CD2 LEU A 546      18.170  59.225 134.165  1.00  0.00           C
ATOM   8647  C   LEU A 546      18.920  63.665 132.995  1.00  0.00           C
ATOM   8648  O   LEU A 546      19.130  64.435 133.935  1.00  0.00           O
ATOM   8649  N   ASP A 547      18.690  64.165 131.765  1.00  0.00           N
ATOM   8651  CA  ASP A 547      18.090  65.465 131.575  1.00  0.00           C
ATOM   8653  CB  ASP A 547      18.280  65.985 130.115  1.00  0.00           C
ATOM   8656  CG  ASP A 547      17.930  65.035 128.975  1.00  0.00           C
ATOM   8657  OD1 ASP A 547      17.850  65.555 127.825  1.00  0.00           O
ATOM   8658  OD2 ASP A 547      17.760  63.815 129.195  1.00  0.00           O
ATOM   8659  C   ASP A 547      16.630  65.425 132.085  1.00  0.00           C
ATOM   8660  O   ASP A 547      15.990  64.375 132.135  1.00  0.00           O
ATOM   8661  N   ASP A 548      16.090  66.535 132.585  1.00  0.00           N
ATOM   8663  CA  ASP A 548      16.460  67.905 132.425  1.00  0.00           C
ATOM   8665  CB  ASP A 548      15.190  68.755 132.075  1.00  0.00           C
ATOM   8668  CG  ASP A 548      13.930  68.505 132.915  1.00  0.00           C
ATOM   8669  OD1 ASP A 548      13.000  69.335 132.835  1.00  0.00           O
ATOM   8670  OD2 ASP A 548      13.850  67.475 133.645  1.00  0.00           O
ATOM   8671  C   ASP A 548      17.160  68.445 133.665  1.00  0.00           C
ATOM   8672  O   ASP A 548      18.380  68.465 133.775  1.00  0.00           O
ATOM   8673  N   LYS A 549      16.400  68.965 134.625  1.00  0.00           N
ATOM   8675  CA  LYS A 549      16.910  69.885 135.615  1.00  0.00           C
ATOM   8677  CB  LYS A 549      15.840  70.925 136.045  1.00  0.00           C
ATOM   8680  CG  LYS A 549      14.450  70.315 136.235  1.00  0.00           C
ATOM   8683  CD  LYS A 549      13.700  70.765 137.505  1.00  0.00           C
ATOM   8686  CE  LYS A 549      14.370  70.285 138.805  1.00  0.00           C
ATOM   8689  NZ  LYS A 549      13.450  70.465 139.945  1.00  0.00           N
ATOM   8693  C   LYS A 549      17.630  69.265 136.785  1.00  0.00           C
ATOM   8694  O   LYS A 549      17.130  69.225 137.915  1.00  0.00           O
ATOM   8695  N   GLY A 550      18.850  68.755 136.535  1.00  0.00           N
ATOM   8697  CA  GLY A 550      19.730  68.215 137.555  1.00  0.00           C
ATOM   8700  C   GLY A 550      19.260  66.895 138.045  1.00  0.00           C
ATOM   8701  O   GLY A 550      19.670  66.475 139.125  1.00  0.00           O
ATOM   8702  N   ARG A 551      18.400  66.215 137.255  1.00  0.00           N
ATOM   8704  CA  ARG A 551      17.770  64.955 137.585  1.00  0.00           C
ATOM   8706  CB  ARG A 551      16.760  64.485 136.495  1.00  0.00           C
ATOM   8709  CG  ARG A 551      15.320  65.025 136.675  1.00  0.00           C
ATOM   8712  CD  ARG A 551      14.310  64.585 135.585  1.00  0.00           C
ATOM   8715  NE  ARG A 551      14.210  63.085 135.615  1.00  0.00           N
ATOM   8717  CZ  ARG A 551      13.720  62.335 134.635  1.00  0.00           C
ATOM   8718  NH1 ARG A 551      13.830  61.025 134.765  1.00  0.00           N
ATOM   8721  NH2 ARG A 551      13.050  62.765 133.595  1.00  0.00           N
ATOM   8724  C   ARG A 551      18.720  63.825 137.955  1.00  0.00           C
ATOM   8725  O   ARG A 551      19.770  63.605 137.355  1.00  0.00           O
ATOM   8726  N   GLY A 552      18.330  63.055 138.965  1.00  0.00           N
ATOM   8728  CA  GLY A 552      19.160  61.975 139.445  1.00  0.00           C
ATOM   8731  C   GLY A 552      18.290  61.035 140.195  1.00  0.00           C
ATOM   8732  O   GLY A 552      17.670  61.375 141.195  1.00  0.00           O
ATOM   8733  N   GLU A 553      18.220  59.815 139.665  1.00  0.00           N
ATOM   8735  CA  GLU A 553      17.160  58.875 139.925  1.00  0.00           C
ATOM   8737  CB  GLU A 553      15.750  59.405 139.525  1.00  0.00           C
ATOM   8740  CG  GLU A 553      14.840  59.655 140.755  1.00  0.00           C
ATOM   8743  CD  GLU A 553      13.880  60.825 140.625  1.00  0.00           C
ATOM   8744  OE1 GLU A 553      13.040  60.995 141.545  1.00  0.00           O
ATOM   8745  OE2 GLU A 553      13.900  61.545 139.595  1.00  0.00           O
ATOM   8746  C   GLU A 553      17.540  57.665 139.115  1.00  0.00           C
ATOM   8747  O   GLU A 553      17.430  57.625 137.885  1.00  0.00           O
ATOM   8748  N   VAL A 554      18.080  56.645 139.805  1.00  0.00           N
ATOM   8750  CA  VAL A 554      18.690  55.495 139.195  1.00  0.00           C
ATOM   8752  CB  VAL A 554      20.220  55.525 139.245  1.00  0.00           C
ATOM   8754  CG1 VAL A 554      20.790  54.295 138.515  1.00  0.00           C
ATOM   8758  CG2 VAL A 554      20.760  56.825 138.635  1.00  0.00           C
ATOM   8762  C   VAL A 554      18.210  54.335 140.025  1.00  0.00           C
ATOM   8763  O   VAL A 554      18.350  54.355 141.245  1.00  0.00           O
ATOM   8764  N   SER A 555      17.620  53.315 139.395  1.00  0.00           N
ATOM   8766  CA  SER A 555      17.090  52.145 140.065  1.00  0.00           C
ATOM   8768  CB  SER A 555      15.770  51.575 139.465  1.00  0.00           C
ATOM   8771  OG  SER A 555      14.710  52.515 139.575  1.00  0.00           O
ATOM   8773  C   SER A 555      18.110  51.055 139.885  1.00  0.00           C
ATOM   8774  O   SER A 555      18.620  50.865 138.795  1.00  0.00           O
ATOM   8775  N   THR A 556      18.440  50.285 140.945  1.00  0.00           N
ATOM   8777  CA  THR A 556      19.280  49.105 140.755  1.00  0.00           C
ATOM   8779  CB  THR A 556      20.490  49.085 141.725  1.00  0.00           C
ATOM   8781  OG1 THR A 556      21.610  48.425 141.155  1.00  0.00           O
ATOM   8783  CG2 THR A 556      20.280  48.495 143.125  1.00  0.00           C
ATOM   8787  C   THR A 556      18.390  47.875 140.635  1.00  0.00           C
ATOM   8788  O   THR A 556      17.900  47.555 139.555  1.00  0.00           O
ATOM   8789  N   GLU A 557      18.130  47.105 141.715  1.00  0.00           N
ATOM   8791  CA  GLU A 557      17.630  45.755 141.615  1.00  0.00           C
ATOM   8793  CB  GLU A 557      18.850  44.795 141.445  1.00  0.00           C
ATOM   8796  CG  GLU A 557      18.520  43.295 141.325  1.00  0.00           C
ATOM   8799  CD  GLU A 557      19.670  42.435 140.825  1.00  0.00           C
ATOM   8800  OE1 GLU A 557      19.420  41.645 139.865  1.00  0.00           O
ATOM   8801  OE2 GLU A 557      20.790  42.475 141.395  1.00  0.00           O
ATOM   8802  C   GLU A 557      16.840  45.465 142.885  1.00  0.00           C
ATOM   8803  O   GLU A 557      17.150  46.025 143.935  1.00  0.00           O
ATOM   8804  N   SER A 558      15.780  44.635 142.835  1.00  0.00           N
ATOM   8806  CA  SER A 558      15.030  44.175 144.005  1.00  0.00           C
ATOM   8808  CB  SER A 558      13.510  44.375 143.765  1.00  0.00           C
ATOM   8811  OG  SER A 558      12.680  43.985 144.855  1.00  0.00           O
ATOM   8813  C   SER A 558      15.340  42.705 144.255  1.00  0.00           C
ATOM   8814  O   SER A 558      14.980  42.095 145.265  1.00  0.00           O
ATOM   8815  N   GLN A 559      16.110  42.085 143.335  1.00  0.00           N
ATOM   8817  CA  GLN A 559      16.730  40.795 143.555  1.00  0.00           C
ATOM   8819  CB  GLN A 559      16.900  40.005 142.235  1.00  0.00           C
ATOM   8822  CG  GLN A 559      17.550  38.605 142.375  1.00  0.00           C
ATOM   8825  CD  GLN A 559      17.050  37.725 143.525  1.00  0.00           C
ATOM   8826  OE1 GLN A 559      17.850  37.155 144.275  1.00  0.00           O
ATOM   8827  NE2 GLN A 559      15.720  37.515 143.595  1.00  0.00           N
ATOM   8830  C   GLN A 559      18.040  40.945 144.315  1.00  0.00           C
ATOM   8831  O   GLN A 559      19.150  40.905 143.775  1.00  0.00           O
ATOM   8832  N   TRP A 560      17.920  41.135 145.625  1.00  0.00           N
ATOM   8834  CA  TRP A 560      19.080  41.365 146.435  1.00  0.00           C
ATOM   8836  CB  TRP A 560      19.520  42.875 146.355  1.00  0.00           C
ATOM   8839  CG  TRP A 560      20.990  43.155 146.465  1.00  0.00           C
ATOM   8840  CD1 TRP A 560      21.890  42.515 147.275  1.00  0.00           C
ATOM   8842  NE1 TRP A 560      23.150  43.035 147.085  1.00  0.00           N
ATOM   8844  CE2 TRP A 560      23.100  44.025 146.165  1.00  0.00           C
ATOM   8845  CD2 TRP A 560      21.760  44.125 145.715  1.00  0.00           C
ATOM   8846  CE3 TRP A 560      21.450  45.035 144.705  1.00  0.00           C
ATOM   8848  CZ3 TRP A 560      22.470  45.805 144.155  1.00  0.00           C
ATOM   8850  CZ2 TRP A 560      24.110  44.825 145.655  1.00  0.00           C
ATOM   8852  CH2 TRP A 560      23.780  45.725 144.635  1.00  0.00           C
ATOM   8854  C   TRP A 560      18.720  40.935 147.835  1.00  0.00           C
ATOM   8855  O   TRP A 560      19.310  41.405 148.805  1.00  0.00           O
ATOM   8856  N   LYS A 561      17.780  39.975 148.025  1.00  0.00           N
ATOM   8858  CA  LYS A 561      17.850  39.125 149.215  1.00  0.00           C
ATOM   8860  CB  LYS A 561      16.480  38.705 149.825  1.00  0.00           C
ATOM   8863  CG  LYS A 561      15.730  39.885 150.485  1.00  0.00           C
ATOM   8866  CD  LYS A 561      14.540  39.465 151.385  1.00  0.00           C
ATOM   8869  CE  LYS A 561      14.940  38.805 152.725  1.00  0.00           C
ATOM   8872  NZ  LYS A 561      13.820  38.015 153.295  1.00  0.00           N
ATOM   8876  C   LYS A 561      18.950  38.055 149.135  1.00  0.00           C
ATOM   8877  O   LYS A 561      19.790  38.085 148.235  1.00  0.00           O
ATOM   8878  N   GLU A 562      19.080  37.245 150.195  1.00  0.00           N
ATOM   8880  CA  GLU A 562      20.340  36.725 150.695  1.00  0.00           C
ATOM   8882  CB  GLU A 562      20.890  35.495 149.915  1.00  0.00           C
ATOM   8885  CG  GLU A 562      20.370  34.155 150.475  1.00  0.00           C
ATOM   8888  CD  GLU A 562      18.880  34.145 150.775  1.00  0.00           C
ATOM   8889  OE1 GLU A 562      18.560  34.015 151.995  1.00  0.00           O
ATOM   8890  OE2 GLU A 562      18.040  34.295 149.835  1.00  0.00           O
ATOM   8891  C   GLU A 562      21.360  37.805 150.965  1.00  0.00           C
ATOM   8892  O   GLU A 562      22.400  37.895 150.305  1.00  0.00           O
ATOM   8893  N   THR A 563      21.050  38.675 151.955  1.00  0.00           N
ATOM   8895  CA  THR A 563      22.040  39.535 152.585  1.00  0.00           C
ATOM   8897  CB  THR A 563      22.040  41.025 152.165  1.00  0.00           C
ATOM   8899  OG1 THR A 563      21.300  41.925 152.985  1.00  0.00           O
ATOM   8901  CG2 THR A 563      21.420  41.185 150.785  1.00  0.00           C
ATOM   8905  C   THR A 563      21.900  39.315 154.085  1.00  0.00           C
ATOM   8906  O   THR A 563      20.970  39.755 154.745  1.00  0.00           O
ATOM   8907  N   HIS A 564      22.900  38.615 154.645  1.00  0.00           N
ATOM   8909  CA  HIS A 564      23.260  38.655 156.045  1.00  0.00           C
ATOM   8911  CB  HIS A 564      23.780  37.275 156.575  1.00  0.00           C
ATOM   8914  ND1 HIS A 564      22.920  35.575 154.865  1.00  0.00           N
ATOM   8915  CG  HIS A 564      23.080  35.995 156.175  1.00  0.00           C
ATOM   8916  CE1 HIS A 564      22.580  34.295 154.945  1.00  0.00           C
ATOM   8918  NE2 HIS A 564      22.500  33.875 156.225  1.00  0.00           N
ATOM   8920  CD2 HIS A 564      22.820  34.955 157.025  1.00  0.00           C
ATOM   8922  C   HIS A 564      24.430  39.645 156.175  1.00  0.00           C
ATOM   8923  O   HIS A 564      25.050  39.835 157.215  1.00  0.00           O
ATOM   8924  N   SER A 565      24.800  40.255 155.035  1.00  0.00           N
ATOM   8926  CA  SER A 565      26.070  40.895 154.795  1.00  0.00           C
ATOM   8928  CB  SER A 565      26.710  40.235 153.525  1.00  0.00           C
ATOM   8931  OG  SER A 565      28.040  40.685 153.285  1.00  0.00           O
ATOM   8933  C   SER A 565      25.730  42.345 154.525  1.00  0.00           C
ATOM   8934  O   SER A 565      25.170  42.645 153.475  1.00  0.00           O
ATOM   8935  N   PRO A 566      25.970  43.285 155.445  1.00  0.00           N
ATOM   8936  CD  PRO A 566      26.210  43.035 156.855  1.00  0.00           C
ATOM   8939  CA  PRO A 566      25.840  44.705 155.185  1.00  0.00           C
ATOM   8941  CB  PRO A 566      26.110  45.375 156.535  1.00  0.00           C
ATOM   8944  CG  PRO A 566      25.690  44.305 157.535  1.00  0.00           C
ATOM   8947  C   PRO A 566      26.750  45.175 154.085  1.00  0.00           C
ATOM   8948  O   PRO A 566      27.950  44.915 154.105  1.00  0.00           O
ATOM   8949  N   LEU A 567      26.180  45.875 153.095  1.00  0.00           N
ATOM   8951  CA  LEU A 567      26.870  46.045 151.845  1.00  0.00           C
ATOM   8953  CB  LEU A 567      26.160  45.245 150.725  1.00  0.00           C
ATOM   8956  CG  LEU A 567      27.080  44.285 149.975  1.00  0.00           C
ATOM   8958  CD1 LEU A 567      26.270  43.685 148.835  1.00  0.00           C
ATOM   8962  CD2 LEU A 567      27.610  43.195 150.915  1.00  0.00           C
ATOM   8966  C   LEU A 567      26.930  47.485 151.455  1.00  0.00           C
ATOM   8967  O   LEU A 567      26.190  48.325 151.955  1.00  0.00           O
ATOM   8968  N   GLN A 568      27.880  47.775 150.575  1.00  0.00           N
ATOM   8970  CA  GLN A 568      28.200  49.105 150.165  1.00  0.00           C
ATOM   8972  CB  GLN A 568      29.580  49.445 150.755  1.00  0.00           C
ATOM   8975  CG  GLN A 568      29.810  50.955 150.965  1.00  0.00           C
ATOM   8978  CD  GLN A 568      31.110  51.265 151.715  1.00  0.00           C
ATOM   8979  OE1 GLN A 568      31.640  52.365 151.605  1.00  0.00           O
ATOM   8980  NE2 GLN A 568      31.660  50.295 152.495  1.00  0.00           N
ATOM   8983  C   GLN A 568      28.220  49.085 148.655  1.00  0.00           C
ATOM   8984  O   GLN A 568      28.990  48.365 148.025  1.00  0.00           O
ATOM   8985  N   VAL A 569      27.330  49.875 148.035  1.00  0.00           N
ATOM   8987  CA  VAL A 569      27.110  49.915 146.605  1.00  0.00           C
ATOM   8989  CB  VAL A 569      25.630  49.755 146.265  1.00  0.00           C
ATOM   8991  CG1 VAL A 569      25.400  49.835 144.745  1.00  0.00           C
ATOM   8995  CG2 VAL A 569      25.140  48.405 146.815  1.00  0.00           C
ATOM   8999  C   VAL A 569      27.610  51.255 146.125  1.00  0.00           C
ATOM   9000  O   VAL A 569      27.030  52.305 146.395  1.00  0.00           O
ATOM   9001  N   ILE A 570      28.770  51.265 145.435  1.00  0.00           N
ATOM   9003  CA  ILE A 570      29.560  52.475 145.295  1.00  0.00           C
ATOM   9005  CB  ILE A 570      31.000  52.285 145.765  1.00  0.00           C
ATOM   9007  CG2 ILE A 570      31.960  53.335 145.165  1.00  0.00           C
ATOM   9011  CG1 ILE A 570      30.990  52.305 147.315  1.00  0.00           C
ATOM   9014  CD  ILE A 570      32.300  51.875 147.965  1.00  0.00           C
ATOM   9018  C   ILE A 570      29.440  53.115 143.935  1.00  0.00           C
ATOM   9019  O   ILE A 570      29.630  52.525 142.885  1.00  0.00           O
ATOM   9020  N   PHE A 571      29.140  54.425 143.985  1.00  0.00           N
ATOM   9022  CA  PHE A 571      29.030  55.325 142.885  1.00  0.00           C
ATOM   9024  CB  PHE A 571      27.950  56.335 143.345  1.00  0.00           C
ATOM   9027  CG  PHE A 571      27.600  57.495 142.465  1.00  0.00           C
ATOM   9028  CD1 PHE A 571      26.450  57.455 141.675  1.00  0.00           C
ATOM   9030  CE1 PHE A 571      25.940  58.635 141.095  1.00  0.00           C
ATOM   9032  CZ  PHE A 571      26.600  59.855 141.315  1.00  0.00           C
ATOM   9034  CD2 PHE A 571      28.270  58.725 142.655  1.00  0.00           C
ATOM   9036  CE2 PHE A 571      27.760  59.895 142.095  1.00  0.00           C
ATOM   9038  C   PHE A 571      30.380  55.985 142.655  1.00  0.00           C
ATOM   9039  O   PHE A 571      31.020  56.515 143.565  1.00  0.00           O
ATOM   9040  N   GLN A 572      30.860  55.925 141.405  1.00  0.00           N
ATOM   9042  CA  GLN A 572      32.080  56.575 140.995  1.00  0.00           C
ATOM   9044  CB  GLN A 572      33.170  55.505 140.775  1.00  0.00           C
ATOM   9047  CG  GLN A 572      34.610  56.035 140.655  1.00  0.00           C
ATOM   9050  CD  GLN A 572      35.160  56.845 141.845  1.00  0.00           C
ATOM   9051  OE1 GLN A 572      36.070  57.645 141.655  1.00  0.00           O
ATOM   9052  NE2 GLN A 572      34.650  56.625 143.075  1.00  0.00           N
ATOM   9055  C   GLN A 572      31.790  57.325 139.695  1.00  0.00           C
ATOM   9056  O   GLN A 572      31.640  56.745 138.625  1.00  0.00           O
ATOM   9057  N   GLY A 573      31.660  58.655 139.795  1.00  0.00           N
ATOM   9059  CA  GLY A 573      31.260  59.515 138.685  1.00  0.00           C
ATOM   9062  C   GLY A 573      32.160  59.585 137.475  1.00  0.00           C
ATOM   9063  O   GLY A 573      33.350  59.255 137.505  1.00  0.00           O
ATOM   9064  N   SER A 574      31.580  60.105 136.375  1.00  0.00           N
ATOM   9066  CA  SER A 574      32.260  60.835 135.325  1.00  0.00           C
ATOM   9068  CB  SER A 574      33.070  59.995 134.305  1.00  0.00           C
ATOM   9071  OG  SER A 574      33.870  60.835 133.465  1.00  0.00           O
ATOM   9073  C   SER A 574      31.100  61.565 134.675  1.00  0.00           C
ATOM   9074  O   SER A 574      29.960  61.155 134.865  1.00  0.00           O
ATOM   9075  N   LEU A 575      31.370  62.675 133.975  1.00  0.00           N
ATOM   9077  CA  LEU A 575      30.450  63.765 133.725  1.00  0.00           C
ATOM   9079  CB  LEU A 575      29.640  64.195 135.005  1.00  0.00           C
ATOM   9082  CG  LEU A 575      28.860  65.535 134.975  1.00  0.00           C
ATOM   9084  CD1 LEU A 575      28.100  65.795 136.285  1.00  0.00           C
ATOM   9088  CD2 LEU A 575      27.870  65.655 133.815  1.00  0.00           C
ATOM   9092  C   LEU A 575      31.400  64.855 133.305  1.00  0.00           C
ATOM   9093  O   LEU A 575      32.170  65.335 134.135  1.00  0.00           O
ATOM   9094  N   LEU A 576      31.520  65.275 132.025  1.00  0.00           N
ATOM   9096  CA  LEU A 576      31.000  64.785 130.745  1.00  0.00           C
ATOM   9098  CB  LEU A 576      31.040  63.245 130.475  1.00  0.00           C
ATOM   9101  CG  LEU A 576      32.360  62.465 130.635  1.00  0.00           C
ATOM   9103  CD1 LEU A 576      32.280  61.205 129.755  1.00  0.00           C
ATOM   9107  CD2 LEU A 576      33.640  63.255 130.325  1.00  0.00           C
ATOM   9111  C   LEU A 576      29.590  65.265 130.405  1.00  0.00           C
ATOM   9112  O   LEU A 576      28.620  64.805 130.995  1.00  0.00           O
ATOM   9113  N   GLU A 577      29.390  66.165 129.435  1.00  0.00           N
ATOM   9115  CA  GLU A 577      29.990  66.065 128.115  1.00  0.00           C
ATOM   9117  CB  GLU A 577      28.920  65.485 127.155  1.00  0.00           C
ATOM   9120  CG  GLU A 577      27.930  66.495 126.525  1.00  0.00           C
ATOM   9123  CD  GLU A 577      26.910  67.105 127.485  1.00  0.00           C
ATOM   9124  OE1 GLU A 577      26.520  68.285 127.255  1.00  0.00           O
ATOM   9125  OE2 GLU A 577      26.420  66.405 128.405  1.00  0.00           O
ATOM   9126  C   GLU A 577      30.460  67.445 127.675  1.00  0.00           C
ATOM   9127  O   GLU A 577      29.930  68.475 128.085  1.00  0.00           O
ATOM   9128  N   SER A 578      31.540  67.545 126.895  1.00  0.00           N
ATOM   9130  CA  SER A 578      31.950  66.605 125.855  1.00  0.00           C
ATOM   9132  CB  SER A 578      32.440  67.335 124.585  1.00  0.00           C
ATOM   9135  OG  SER A 578      31.330  67.905 123.915  1.00  0.00           O
ATOM   9137  C   SER A 578      33.060  65.705 126.305  1.00  0.00           C
ATOM   9138  O   SER A 578      32.880  64.525 126.595  1.00  0.00           O
ATOM   9139  N   GLY A 579      34.280  66.245 126.365  1.00  0.00           N
ATOM   9141  CA  GLY A 579      35.460  65.505 126.735  1.00  0.00           C
ATOM   9144  C   GLY A 579      36.320  66.405 127.525  1.00  0.00           C
ATOM   9145  O   GLY A 579      36.870  67.355 126.995  1.00  0.00           O
ATOM   9146  N   GLY A 580      36.490  66.115 128.825  1.00  0.00           N
ATOM   9148  CA  GLY A 580      37.460  66.825 129.655  1.00  0.00           C
ATOM   9151  C   GLY A 580      37.020  68.195 130.155  1.00  0.00           C
ATOM   9152  O   GLY A 580      36.670  69.105 129.405  1.00  0.00           O
ATOM   9153  N   ARG A 581      37.080  68.445 131.465  1.00  0.00           N
ATOM   9155  CA  ARG A 581      37.510  67.595 132.545  1.00  0.00           C
ATOM   9157  CB  ARG A 581      37.980  68.455 133.745  1.00  0.00           C
ATOM   9160  CG  ARG A 581      39.350  69.135 133.515  1.00  0.00           C
ATOM   9163  CD  ARG A 581      39.880  69.845 134.765  1.00  0.00           C
ATOM   9166  NE  ARG A 581      40.800  70.925 134.295  1.00  0.00           N
ATOM   9168  CZ  ARG A 581      41.130  71.995 135.005  1.00  0.00           C
ATOM   9169  NH1 ARG A 581      41.620  73.025 134.345  1.00  0.00           N
ATOM   9172  NH2 ARG A 581      40.970  72.065 136.305  1.00  0.00           N
ATOM   9175  C   ARG A 581      36.420  66.595 132.955  1.00  0.00           C
ATOM   9176  O   ARG A 581      35.270  66.665 132.525  1.00  0.00           O
ATOM   9177  N   PRO A 582      36.760  65.615 133.765  1.00  0.00           N
ATOM   9178  CD  PRO A 582      38.120  65.145 134.015  1.00  0.00           C
ATOM   9181  CA  PRO A 582      35.770  64.805 134.425  1.00  0.00           C
ATOM   9183  CB  PRO A 582      36.520  63.485 134.655  1.00  0.00           C
ATOM   9186  CG  PRO A 582      37.960  63.945 134.945  1.00  0.00           C
ATOM   9189  C   PRO A 582      35.390  65.415 135.765  1.00  0.00           C
ATOM   9190  O   PRO A 582      36.160  66.165 136.375  1.00  0.00           O
ATOM   9191  N   VAL A 583      34.190  65.045 136.245  1.00  0.00           N
ATOM   9193  CA  VAL A 583      33.810  65.145 137.635  1.00  0.00           C
ATOM   9195  CB  VAL A 583      32.470  65.805 137.895  1.00  0.00           C
ATOM   9197  CG1 VAL A 583      32.200  65.875 139.405  1.00  0.00           C
ATOM   9201  CG2 VAL A 583      32.470  67.225 137.305  1.00  0.00           C
ATOM   9205  C   VAL A 583      33.760  63.745 138.205  1.00  0.00           C
ATOM   9206  O   VAL A 583      32.980  62.895 137.785  1.00  0.00           O
ATOM   9207  N   THR A 584      34.610  63.495 139.205  1.00  0.00           N
ATOM   9209  CA  THR A 584      34.670  62.225 139.905  1.00  0.00           C
ATOM   9211  CB  THR A 584      36.060  61.585 139.825  1.00  0.00           C
ATOM   9213  OG1 THR A 584      36.210  60.885 138.595  1.00  0.00           O
ATOM   9215  CG2 THR A 584      36.280  60.535 140.915  1.00  0.00           C
ATOM   9219  C   THR A 584      34.250  62.555 141.325  1.00  0.00           C
ATOM   9220  O   THR A 584      34.530  63.645 141.825  1.00  0.00           O
ATOM   9221  N   ARG A 585      33.510  61.695 142.035  1.00  0.00           N
ATOM   9223  CA  ARG A 585      33.190  61.995 143.405  1.00  0.00           C
ATOM   9225  CB  ARG A 585      32.040  63.035 143.555  1.00  0.00           C
ATOM   9228  CG  ARG A 585      32.130  63.885 144.835  1.00  0.00           C
ATOM   9231  CD  ARG A 585      31.200  65.115 144.835  1.00  0.00           C
ATOM   9234  NE  ARG A 585      31.270  65.735 146.195  1.00  0.00           N
ATOM   9236  CZ  ARG A 585      30.330  66.495 146.745  1.00  0.00           C
ATOM   9237  NH1 ARG A 585      30.470  66.815 148.005  1.00  0.00           N
ATOM   9240  NH2 ARG A 585      29.260  66.945 146.135  1.00  0.00           N
ATOM   9243  C   ARG A 585      32.790  60.665 143.955  1.00  0.00           C
ATOM   9244  O   ARG A 585      32.440  59.765 143.185  1.00  0.00           O
ATOM   9245  N   ARG A 586      32.820  60.525 145.295  1.00  0.00           N
ATOM   9247  CA  ARG A 586      32.360  59.335 145.975  1.00  0.00           C
ATOM   9249  CB  ARG A 586      32.840  59.335 147.465  1.00  0.00           C
ATOM   9252  CG  ARG A 586      32.080  60.325 148.365  1.00  0.00           C
ATOM   9255  CD  ARG A 586      32.710  60.545 149.745  1.00  0.00           C
ATOM   9258  NE  ARG A 586      31.910  61.655 150.345  1.00  0.00           N
ATOM   9260  CZ  ARG A 586      31.610  61.805 151.625  1.00  0.00           C
ATOM   9261  NH1 ARG A 586      31.040  62.915 152.015  1.00  0.00           N
ATOM   9264  NH2 ARG A 586      31.920  60.945 152.565  1.00  0.00           N
ATOM   9267  C   ARG A 586      30.840  59.245 145.945  1.00  0.00           C
ATOM   9268  O   ARG A 586      30.140  60.205 145.635  1.00  0.00           O
ATOM   9269  N   ALA A 587      30.310  58.085 146.345  1.00  0.00           N
ATOM   9271  CA  ALA A 587      29.120  57.975 147.145  1.00  0.00           C
ATOM   9273  CB  ALA A 587      27.770  58.215 146.425  1.00  0.00           C
ATOM   9277  C   ALA A 587      29.190  56.595 147.765  1.00  0.00           C
ATOM   9278  O   ALA A 587      30.150  55.855 147.535  1.00  0.00           O
ATOM   9279  N   GLU A 588      28.200  56.245 148.585  1.00  0.00           N
ATOM   9281  CA  GLU A 588      28.270  55.145 149.505  1.00  0.00           C
ATOM   9283  CB  GLU A 588      28.620  55.665 150.925  1.00  0.00           C
ATOM   9286  CG  GLU A 588      29.760  54.885 151.595  1.00  0.00           C
ATOM   9289  CD  GLU A 588      30.420  55.695 152.705  1.00  0.00           C
ATOM   9290  OE1 GLU A 588      30.010  55.575 153.885  1.00  0.00           O
ATOM   9291  OE2 GLU A 588      31.350  56.475 152.365  1.00  0.00           O
ATOM   9292  C   GLU A 588      26.880  54.575 149.505  1.00  0.00           C
ATOM   9293  O   GLU A 588      25.940  55.205 149.025  1.00  0.00           O
ATOM   9294  N   GLN A 589      26.670  53.365 150.055  1.00  0.00           N
ATOM   9296  CA  GLN A 589      25.300  52.945 150.185  1.00  0.00           C
ATOM   9298  CB  GLN A 589      24.730  52.315 148.885  1.00  0.00           C
ATOM   9301  CG  GLN A 589      23.180  52.385 148.725  1.00  0.00           C
ATOM   9304  CD  GLN A 589      22.600  53.705 149.245  1.00  0.00           C
ATOM   9305  OE1 GLN A 589      22.280  53.795 150.425  1.00  0.00           O
ATOM   9306  NE2 GLN A 589      22.560  54.755 148.395  1.00  0.00           N
ATOM   9309  C   GLN A 589      25.230  52.015 151.345  1.00  0.00           C
ATOM   9310  O   GLN A 589      26.240  51.435 151.755  1.00  0.00           O
ATOM   9311  N   ALA A 590      24.020  51.885 151.905  1.00  0.00           N
ATOM   9313  CA  ALA A 590      23.700  50.925 152.925  1.00  0.00           C
ATOM   9315  CB  ALA A 590      22.880  51.635 154.015  1.00  0.00           C
ATOM   9319  C   ALA A 590      22.870  49.815 152.305  1.00  0.00           C
ATOM   9320  O   ALA A 590      21.860  50.055 151.665  1.00  0.00           O
ATOM   9321  N   ILE A 591      23.300  48.565 152.535  1.00  0.00           N
ATOM   9323  CA  ILE A 591      22.450  47.405 152.535  1.00  0.00           C
ATOM   9325  CB  ILE A 591      22.830  46.395 151.455  1.00  0.00           C
ATOM   9327  CG2 ILE A 591      22.350  44.965 151.765  1.00  0.00           C
ATOM   9331  CG1 ILE A 591      22.310  46.905 150.085  1.00  0.00           C
ATOM   9334  CD  ILE A 591      22.760  46.085 148.875  1.00  0.00           C
ATOM   9338  C   ILE A 591      22.560  46.865 153.945  1.00  0.00           C
ATOM   9339  O   ILE A 591      23.620  46.955 154.565  1.00  0.00           O
ATOM   9340  N   TRP A 592      21.420  46.425 154.505  1.00  0.00           N
ATOM   9342  CA  TRP A 592      21.150  46.525 155.935  1.00  0.00           C
ATOM   9344  CB  TRP A 592      20.140  47.685 156.165  1.00  0.00           C
ATOM   9347  CG  TRP A 592      20.360  48.445 157.425  1.00  0.00           C
ATOM   9348  CD1 TRP A 592      19.540  48.595 158.515  1.00  0.00           C
ATOM   9350  NE1 TRP A 592      20.070  49.545 159.355  1.00  0.00           N
ATOM   9352  CE2 TRP A 592      21.240  50.015 158.825  1.00  0.00           C
ATOM   9353  CD2 TRP A 592      21.470  49.325 157.625  1.00  0.00           C
ATOM   9354  CE3 TRP A 592      22.620  49.595 156.875  1.00  0.00           C
ATOM   9356  CZ3 TRP A 592      23.480  50.615 157.315  1.00  0.00           C
ATOM   9358  CZ2 TRP A 592      22.110  50.985 159.285  1.00  0.00           C
ATOM   9360  CH2 TRP A 592      23.210  51.305 158.485  1.00  0.00           C
ATOM   9362  C   TRP A 592      20.650  45.235 156.595  1.00  0.00           C
ATOM   9363  O   TRP A 592      21.450  44.655 157.335  1.00  0.00           O
ATOM   9364  N   PRO A 593      19.380  44.765 156.455  1.00  0.00           N
ATOM   9365  CD  PRO A 593      18.730  44.795 155.125  1.00  0.00           C
ATOM   9368  CA  PRO A 593      18.920  43.515 157.045  1.00  0.00           C
ATOM   9370  CB  PRO A 593      19.140  42.525 155.915  1.00  0.00           C
ATOM   9373  CG  PRO A 593      18.620  43.315 154.705  1.00  0.00           C
ATOM   9376  C   PRO A 593      19.380  43.085 158.435  1.00  0.00           C
ATOM   9377  O   PRO A 593      20.170  42.155 158.545  1.00  0.00           O
ATOM   9378  N   ALA A 594      18.930  43.685 159.545  1.00  0.00           N
ATOM   9380  CA  ALA A 594      17.850  44.625 159.685  1.00  0.00           C
ATOM   9382  CB  ALA A 594      16.710  43.955 160.495  1.00  0.00           C
ATOM   9386  C   ALA A 594      18.340  45.845 160.435  1.00  0.00           C
ATOM   9387  O   ALA A 594      19.520  46.175 160.425  1.00  0.00           O
ATOM   9388  N   ASP A 595      17.450  46.555 161.155  1.00  0.00           N
ATOM   9390  CA  ASP A 595      17.810  47.625 162.065  1.00  0.00           C
ATOM   9392  CB  ASP A 595      16.670  48.685 162.155  1.00  0.00           C
ATOM   9395  CG  ASP A 595      15.300  48.125 162.495  1.00  0.00           C
ATOM   9396  OD1 ASP A 595      14.300  48.895 162.375  1.00  0.00           O
ATOM   9397  OD2 ASP A 595      15.190  46.915 162.845  1.00  0.00           O
ATOM   9398  C   ASP A 595      18.130  47.095 163.445  1.00  0.00           C
ATOM   9399  O   ASP A 595      18.070  47.805 164.445  1.00  0.00           O
ATOM   9400  N   ALA A 596      18.470  45.805 163.535  1.00  0.00           N
ATOM   9402  CA  ALA A 596      18.820  45.145 164.755  1.00  0.00           C
ATOM   9404  CB  ALA A 596      17.570  44.375 165.215  1.00  0.00           C
ATOM   9408  C   ALA A 596      19.930  44.195 164.365  1.00  0.00           C
ATOM   9409  O   ALA A 596      19.670  43.185 163.715  1.00  0.00           O
ATOM   9410  N   LEU A 597      21.190  44.535 164.685  1.00  0.00           N
ATOM   9412  CA  LEU A 597      22.290  43.835 164.045  1.00  0.00           C
ATOM   9414  CB  LEU A 597      22.600  44.455 162.645  1.00  0.00           C
ATOM   9417  CG  LEU A 597      23.010  43.455 161.555  1.00  0.00           C
ATOM   9419  CD1 LEU A 597      23.230  44.155 160.205  1.00  0.00           C
ATOM   9423  CD2 LEU A 597      21.940  42.375 161.345  1.00  0.00           C
ATOM   9427  C   LEU A 597      23.540  43.865 164.915  1.00  0.00           C
ATOM   9428  O   LEU A 597      23.660  44.745 165.775  1.00  0.00           O
ATOM   9429  N   PRO A 598      24.480  42.915 164.765  1.00  0.00           N
ATOM   9430  CD  PRO A 598      24.220  41.555 164.315  1.00  0.00           C
ATOM   9433  CA  PRO A 598      25.850  43.005 165.205  1.00  0.00           C
ATOM   9435  CB  PRO A 598      26.600  41.855 164.505  1.00  0.00           C
ATOM   9438  CG  PRO A 598      25.540  41.095 163.695  1.00  0.00           C
ATOM   9441  C   PRO A 598      26.590  44.315 165.065  1.00  0.00           C
ATOM   9442  O   PRO A 598      26.480  45.005 164.055  1.00  0.00           O
ATOM   9443  N   GLY A 599      27.390  44.615 166.095  1.00  0.00           N
ATOM   9445  CA  GLY A 599      28.590  45.405 165.975  1.00  0.00           C
ATOM   9448  C   GLY A 599      29.610  44.535 166.625  1.00  0.00           C
ATOM   9449  O   GLY A 599      29.270  43.505 167.205  1.00  0.00           O
ATOM   9450  N   ILE A 600      30.880  44.935 166.595  1.00  0.00           N
ATOM   9452  CA  ILE A 600      31.880  44.325 167.445  1.00  0.00           C
ATOM   9454  CB  ILE A 600      32.340  42.945 166.945  1.00  0.00           C
ATOM   9456  CG2 ILE A 600      33.820  42.895 166.475  1.00  0.00           C
ATOM   9460  CG1 ILE A 600      32.050  41.895 168.045  1.00  0.00           C
ATOM   9463  CD  ILE A 600      32.040  40.455 167.535  1.00  0.00           C
ATOM   9467  C   ILE A 600      33.020  45.315 167.625  1.00  0.00           C
ATOM   9468  O   ILE A 600      33.390  46.045 166.715  1.00  0.00           O
ATOM   9469  N   ARG A 601      33.610  45.315 168.825  1.00  0.00           N
ATOM   9471  CA  ARG A 601      34.910  45.895 169.065  1.00  0.00           C
ATOM   9473  CB  ARG A 601      34.840  47.015 170.135  1.00  0.00           C
ATOM   9476  CG  ARG A 601      34.350  48.365 169.575  1.00  0.00           C
ATOM   9479  CD  ARG A 601      33.940  49.375 170.655  1.00  0.00           C
ATOM   9482  NE  ARG A 601      34.210  50.745 170.125  1.00  0.00           N
ATOM   9484  CZ  ARG A 601      34.200  51.835 170.875  1.00  0.00           C
ATOM   9485  NH1 ARG A 601      34.670  52.975 170.415  1.00  0.00           N
ATOM   9488  NH2 ARG A 601      33.770  51.815 172.115  1.00  0.00           N
ATOM   9491  C   ARG A 601      35.860  44.825 169.575  1.00  0.00           C
ATOM   9492  O   ARG A 601      35.540  44.195 170.575  1.00  0.00           O
ATOM   9493  N   PRO A 602      37.030  44.625 168.975  1.00  0.00           N
ATOM   9494  CD  PRO A 602      37.210  44.795 167.525  1.00  0.00           C
ATOM   9497  CA  PRO A 602      38.060  43.775 169.565  1.00  0.00           C
ATOM   9499  CB  PRO A 602      38.600  43.055 168.325  1.00  0.00           C
ATOM   9502  CG  PRO A 602      38.530  44.095 167.225  1.00  0.00           C
ATOM   9505  C   PRO A 602      39.120  44.665 170.185  1.00  0.00           C
ATOM   9506  O   PRO A 602      40.290  44.305 170.235  1.00  0.00           O
ATOM   9507  N   GLN A 603      38.680  45.845 170.645  1.00  0.00           N
ATOM   9509  CA  GLN A 603      39.480  46.835 171.345  1.00  0.00           C
ATOM   9511  CB  GLN A 603      38.760  48.215 171.405  1.00  0.00           C
ATOM   9514  CG  GLN A 603      38.800  49.005 172.755  1.00  0.00           C
ATOM   9517  CD  GLN A 603      37.960  48.415 173.905  1.00  0.00           C
ATOM   9518  OE1 GLN A 603      38.220  48.675 175.085  1.00  0.00           O
ATOM   9519  NE2 GLN A 603      36.920  47.615 173.575  1.00  0.00           N
ATOM   9522  C   GLN A 603      40.040  46.365 172.685  1.00  0.00           C
ATOM   9523  O   GLN A 603      39.370  45.755 173.515  1.00  0.00           O
ATOM   9524  N   PHE A 604      41.280  46.715 172.995  1.00  0.00           N
ATOM   9526  CA  PHE A 604      42.390  46.685 172.065  1.00  0.00           C
ATOM   9528  CB  PHE A 604      43.670  46.025 172.665  1.00  0.00           C
ATOM   9531  CG  PHE A 604      43.490  45.705 174.125  1.00  0.00           C
ATOM   9532  CD1 PHE A 604      42.940  44.485 174.555  1.00  0.00           C
ATOM   9534  CE1 PHE A 604      42.770  44.225 175.915  1.00  0.00           C
ATOM   9536  CZ  PHE A 604      43.170  45.175 176.865  1.00  0.00           C
ATOM   9538  CD2 PHE A 604      43.830  46.665 175.085  1.00  0.00           C
ATOM   9540  CE2 PHE A 604      43.670  46.415 176.445  1.00  0.00           C
ATOM   9542  C   PHE A 604      42.730  48.045 171.505  1.00  0.00           C
ATOM   9543  O   PHE A 604      42.660  49.065 172.185  1.00  0.00           O
ATOM   9544  N   ALA A 605      43.160  48.045 170.225  1.00  0.00           N
ATOM   9546  CA  ALA A 605      43.690  49.215 169.575  1.00  0.00           C
ATOM   9548  CB  ALA A 605      45.170  49.415 169.955  1.00  0.00           C
ATOM   9552  C   ALA A 605      43.560  48.985 168.085  1.00  0.00           C
ATOM   9553  O   ALA A 605      43.560  47.835 167.635  1.00  0.00           O
ATOM   9554  N   SER A 606      43.480  50.075 167.295  1.00  0.00           N
ATOM   9556  CA  SER A 606      43.850  50.135 165.905  1.00  0.00           C
ATOM   9558  CB  SER A 606      43.130  51.245 165.095  1.00  0.00           C
ATOM   9561  OG  SER A 606      43.120  52.485 165.815  1.00  0.00           O
ATOM   9563  C   SER A 606      45.340  50.385 165.835  1.00  0.00           C
ATOM   9564  O   SER A 606      45.930  51.015 166.715  1.00  0.00           O
ATOM   9565  N   LYS A 607      46.000  49.855 164.815  1.00  0.00           N
ATOM   9567  CA  LYS A 607      47.420  49.935 164.775  1.00  0.00           C
ATOM   9569  CB  LYS A 607      48.060  48.835 165.665  1.00  0.00           C
ATOM   9572  CG  LYS A 607      49.400  49.295 166.255  1.00  0.00           C
ATOM   9575  CD  LYS A 607      49.900  48.435 167.415  1.00  0.00           C
ATOM   9578  CE  LYS A 607      49.080  48.495 168.705  1.00  0.00           C
ATOM   9581  NZ  LYS A 607      49.770  47.625 169.685  1.00  0.00           N
ATOM   9585  C   LYS A 607      47.840  49.785 163.345  1.00  0.00           C
ATOM   9586  O   LYS A 607      47.040  49.505 162.455  1.00  0.00           O
ATOM   9587  N   SER A 608      49.140  50.005 163.115  1.00  0.00           N
ATOM   9589  CA  SER A 608      49.840  49.935 161.855  1.00  0.00           C
ATOM   9591  CB  SER A 608      51.360  50.125 162.095  1.00  0.00           C
ATOM   9594  OG  SER A 608      52.120  50.135 160.895  1.00  0.00           O
ATOM   9596  C   SER A 608      49.620  48.645 161.085  1.00  0.00           C
ATOM   9597  O   SER A 608      49.550  47.535 161.625  1.00  0.00           O
ATOM   9598  N   VAL A 609      49.550  48.765 159.765  1.00  0.00           N
ATOM   9600  CA  VAL A 609      49.410  47.665 158.835  1.00  0.00           C
ATOM   9602  CB  VAL A 609      47.970  47.415 158.355  1.00  0.00           C
ATOM   9604  CG1 VAL A 609      47.860  46.285 157.305  1.00  0.00           C
ATOM   9608  CG2 VAL A 609      47.110  46.985 159.545  1.00  0.00           C
ATOM   9612  C   VAL A 609      50.340  48.125 157.745  1.00  0.00           C
ATOM   9613  O   VAL A 609      50.760  49.275 157.745  1.00  0.00           O
ATOM   9614  N   TYR A 610      50.770  47.225 156.865  1.00  0.00           N
ATOM   9616  CA  TYR A 610      51.990  47.315 156.115  1.00  0.00           C
ATOM   9618  CB  TYR A 610      53.120  46.875 157.115  1.00  0.00           C
ATOM   9621  CG  TYR A 610      54.570  46.725 156.715  1.00  0.00           C
ATOM   9622  CD1 TYR A 610      55.040  46.715 155.405  1.00  0.00           C
ATOM   9624  CE1 TYR A 610      56.400  46.435 155.145  1.00  0.00           C
ATOM   9626  CZ  TYR A 610      57.290  46.235 156.195  1.00  0.00           C
ATOM   9627  OH  TYR A 610      58.640  45.955 155.905  1.00  0.00           O
ATOM   9629  CD2 TYR A 610      55.480  46.505 157.765  1.00  0.00           C
ATOM   9631  CE2 TYR A 610      56.840  46.265 157.515  1.00  0.00           C
ATOM   9633  C   TYR A 610      51.640  46.405 154.955  1.00  0.00           C
ATOM   9634  O   TYR A 610      52.230  45.355 154.695  1.00  0.00           O
ATOM   9635  N   ASP A 611      50.510  46.765 154.305  1.00  0.00           N
ATOM   9637  CA  ASP A 611      49.800  45.975 153.325  1.00  0.00           C
ATOM   9639  CB  ASP A 611      48.280  45.695 153.585  1.00  0.00           C
ATOM   9642  CG  ASP A 611      47.900  44.565 154.535  1.00  0.00           C
ATOM   9643  OD1 ASP A 611      46.660  44.305 154.635  1.00  0.00           O
ATOM   9644  OD2 ASP A 611      48.770  43.885 155.125  1.00  0.00           O
ATOM   9645  C   ASP A 611      49.840  46.745 152.015  1.00  0.00           C
ATOM   9646  O   ASP A 611      49.800  47.965 151.985  1.00  0.00           O
ATOM   9647  N   TYR A 612      49.800  46.045 150.885  1.00  0.00           N
ATOM   9649  CA  TYR A 612      49.380  46.665 149.645  1.00  0.00           C
ATOM   9651  CB  TYR A 612      49.780  45.825 148.395  1.00  0.00           C
ATOM   9654  CG  TYR A 612      51.270  45.525 148.395  1.00  0.00           C
ATOM   9655  CD1 TYR A 612      51.830  44.535 149.225  1.00  0.00           C
ATOM   9657  CE1 TYR A 612      53.210  44.295 149.245  1.00  0.00           C
ATOM   9659  CZ  TYR A 612      54.060  45.045 148.435  1.00  0.00           C
ATOM   9660  OH  TYR A 612      55.450  44.915 148.555  1.00  0.00           O
ATOM   9662  CD2 TYR A 612      52.130  46.225 147.535  1.00  0.00           C
ATOM   9664  CE2 TYR A 612      53.510  45.985 147.565  1.00  0.00           C
ATOM   9666  C   TYR A 612      47.870  46.995 149.725  1.00  0.00           C
ATOM   9667  O   TYR A 612      47.050  46.225 150.225  1.00  0.00           O
ATOM   9668  N   ARG A 613      47.450  48.175 149.305  1.00  0.00           N
ATOM   9670  CA  ARG A 613      47.310  48.455 147.895  1.00  0.00           C
ATOM   9672  CB  ARG A 613      46.030  47.825 147.255  1.00  0.00           C
ATOM   9675  CG  ARG A 613      44.670  48.175 147.915  1.00  0.00           C
ATOM   9678  CD  ARG A 613      43.800  46.965 148.295  1.00  0.00           C
ATOM   9681  NE  ARG A 613      44.340  46.365 149.555  1.00  0.00           N
ATOM   9683  CZ  ARG A 613      43.570  45.875 150.515  1.00  0.00           C
ATOM   9684  NH1 ARG A 613      44.070  45.785 151.735  1.00  0.00           N
ATOM   9687  NH2 ARG A 613      42.330  45.505 150.315  1.00  0.00           N
ATOM   9690  C   ARG A 613      47.390  49.945 147.675  1.00  0.00           C
ATOM   9691  O   ARG A 613      46.650  50.485 146.875  1.00  0.00           O
ATOM   9692  N   THR A 614      48.350  50.605 148.335  1.00  0.00           N
ATOM   9694  CA  THR A 614      48.920  51.915 147.985  1.00  0.00           C
ATOM   9696  CB  THR A 614      48.020  53.175 148.075  1.00  0.00           C
ATOM   9698  OG1 THR A 614      46.960  53.025 149.015  1.00  0.00           O
ATOM   9700  CG2 THR A 614      47.430  53.485 146.685  1.00  0.00           C
ATOM   9704  C   THR A 614      50.150  52.095 148.855  1.00  0.00           C
ATOM   9705  O   THR A 614      50.500  53.205 149.245  1.00  0.00           O
ATOM   9706  N   ASP A 615      50.800  50.965 149.235  1.00  0.00           N
ATOM   9708  CA  ASP A 615      51.500  50.765 150.495  1.00  0.00           C
ATOM   9710  CB  ASP A 615      53.020  51.065 150.425  1.00  0.00           C
ATOM   9713  CG  ASP A 615      53.850  50.045 151.185  1.00  0.00           C
ATOM   9714  OD1 ASP A 615      55.070  50.005 150.915  1.00  0.00           O
ATOM   9715  OD2 ASP A 615      53.330  49.315 152.055  1.00  0.00           O
ATOM   9716  C   ASP A 615      50.750  51.375 151.685  1.00  0.00           C
ATOM   9717  O   ASP A 615      50.980  52.505 152.125  1.00  0.00           O
ATOM   9718  N   SER A 616      49.710  50.645 152.095  1.00  0.00           N
ATOM   9720  CA  SER A 616      48.620  51.085 152.935  1.00  0.00           C
ATOM   9722  CB  SER A 616      47.320  50.255 152.655  1.00  0.00           C
ATOM   9725  OG  SER A 616      46.850  50.335 151.305  1.00  0.00           O
ATOM   9727  C   SER A 616      48.990  50.855 154.375  1.00  0.00           C
ATOM   9728  O   SER A 616      49.530  49.795 154.725  1.00  0.00           O
ATOM   9729  N   THR A 617      48.620  51.765 155.295  1.00  0.00           N
ATOM   9731  CA  THR A 617      48.460  51.415 156.705  1.00  0.00           C
ATOM   9733  CB  THR A 617      49.370  52.135 157.705  1.00  0.00           C
ATOM   9735  OG1 THR A 617      50.660  52.355 157.155  1.00  0.00           O
ATOM   9737  CG2 THR A 617      48.840  53.505 158.115  1.00  0.00           C
ATOM   9741  C   THR A 617      47.000  51.645 157.005  1.00  0.00           C
ATOM   9742  O   THR A 617      46.390  52.605 156.555  1.00  0.00           O
ATOM   9743  N   VAL A 618      46.340  50.705 157.715  1.00  0.00           N
ATOM   9745  CA  VAL A 618      44.900  50.515 157.665  1.00  0.00           C
ATOM   9747  CB  VAL A 618      44.470  49.465 156.615  1.00  0.00           C
ATOM   9749  CG1 VAL A 618      43.300  48.515 156.995  1.00  0.00           C
ATOM   9753  CG2 VAL A 618      44.150  50.215 155.315  1.00  0.00           C
ATOM   9757  C   VAL A 618      44.500  50.045 159.035  1.00  0.00           C
ATOM   9758  O   VAL A 618      45.270  49.345 159.675  1.00  0.00           O
ATOM   9759  N   LYS A 619      43.280  50.365 159.505  1.00  0.00           N
ATOM   9761  CA  LYS A 619      42.770  49.855 160.765  1.00  0.00           C
ATOM   9763  CB  LYS A 619      41.280  50.235 160.965  1.00  0.00           C
ATOM   9766  CG  LYS A 619      40.900  51.705 160.725  1.00  0.00           C
ATOM   9769  CD  LYS A 619      39.380  51.935 160.815  1.00  0.00           C
ATOM   9772  CE  LYS A 619      38.840  51.725 162.235  1.00  0.00           C
ATOM   9775  NZ  LYS A 619      37.380  51.875 162.315  1.00  0.00           N
ATOM   9779  C   LYS A 619      42.840  48.335 160.855  1.00  0.00           C
ATOM   9780  O   LYS A 619      42.140  47.605 160.135  1.00  0.00           O
ATOM   9781  N   GLN A 620      43.670  47.795 161.775  1.00  0.00           N
ATOM   9783  CA  GLN A 620      43.520  46.435 162.215  1.00  0.00           C
ATOM   9785  CB  GLN A 620      44.500  45.425 161.545  1.00  0.00           C
ATOM   9788  CG  GLN A 620      44.060  44.845 160.175  1.00  0.00           C
ATOM   9791  CD  GLN A 620      42.760  44.045 160.305  1.00  0.00           C
ATOM   9792  OE1 GLN A 620      42.720  42.825 160.455  1.00  0.00           O
ATOM   9793  NE2 GLN A 620      41.630  44.775 160.265  1.00  0.00           N
ATOM   9796  C   GLN A 620      43.600  46.335 163.705  1.00  0.00           C
ATOM   9797  O   GLN A 620      44.340  47.095 164.335  1.00  0.00           O
ATOM   9798  N   PRO A 621      42.890  45.395 164.345  1.00  0.00           N
ATOM   9799  CD  PRO A 621      41.790  44.635 163.755  1.00  0.00           C
ATOM   9802  CA  PRO A 621      43.360  44.765 165.565  1.00  0.00           C
ATOM   9804  CB  PRO A 621      42.270  43.715 165.905  1.00  0.00           C
ATOM   9807  CG  PRO A 621      41.100  44.055 164.975  1.00  0.00           C
ATOM   9810  C   PRO A 621      44.690  44.095 165.345  1.00  0.00           C
ATOM   9811  O   PRO A 621      44.800  43.275 164.425  1.00  0.00           O
ATOM   9812  N   ILE A 622      45.720  44.365 166.165  1.00  0.00           N
ATOM   9814  CA  ILE A 622      46.880  43.505 166.115  1.00  0.00           C
ATOM   9816  CB  ILE A 622      48.190  44.235 166.315  1.00  0.00           C
ATOM   9818  CG2 ILE A 622      48.440  44.655 167.785  1.00  0.00           C
ATOM   9822  CG1 ILE A 622      49.340  43.385 165.745  1.00  0.00           C
ATOM   9825  CD  ILE A 622      50.580  44.225 165.485  1.00  0.00           C
ATOM   9829  C   ILE A 622      46.680  42.345 167.065  1.00  0.00           C
ATOM   9830  O   ILE A 622      47.130  41.245 166.795  1.00  0.00           O
ATOM   9831  N   VAL A 623      45.900  42.555 168.145  1.00  0.00           N
ATOM   9833  CA  VAL A 623      45.700  41.635 169.255  1.00  0.00           C
ATOM   9835  CB  VAL A 623      44.740  40.485 168.895  1.00  0.00           C
ATOM   9837  CG1 VAL A 623      44.040  39.875 170.125  1.00  0.00           C
ATOM   9841  CG2 VAL A 623      43.620  41.035 167.985  1.00  0.00           C
ATOM   9845  C   VAL A 623      47.030  41.205 169.895  1.00  0.00           C
ATOM   9846  O   VAL A 623      48.030  41.895 169.775  1.00  0.00           O
ATOM   9847  N   ASP A 624      47.060  40.085 170.635  1.00  0.00           N
ATOM   9849  CA  ASP A 624      48.000  39.845 171.705  1.00  0.00           C
ATOM   9851  CB  ASP A 624      47.310  39.985 173.105  1.00  0.00           C
ATOM   9854  CG  ASP A 624      46.750  41.365 173.445  1.00  0.00           C
ATOM   9855  OD1 ASP A 624      46.100  41.455 174.515  1.00  0.00           O
ATOM   9856  OD2 ASP A 624      46.960  42.375 172.715  1.00  0.00           O
ATOM   9857  C   ASP A 624      48.540  38.425 171.525  1.00  0.00           C
ATOM   9858  O   ASP A 624      47.990  37.625 170.765  1.00  0.00           O
ATOM   9859  N   GLU A 625      49.640  38.075 172.215  1.00  0.00           N
ATOM   9861  CA  GLU A 625      49.890  36.705 172.635  1.00  0.00           C
ATOM   9863  CB  GLU A 625      50.920  35.965 171.705  1.00  0.00           C
ATOM   9866  CG  GLU A 625      52.150  35.235 172.325  1.00  0.00           C
ATOM   9869  CD  GLU A 625      53.280  36.115 172.855  1.00  0.00           C
ATOM   9870  OE1 GLU A 625      53.690  35.935 174.045  1.00  0.00           O
ATOM   9871  OE2 GLU A 625      53.830  36.905 172.045  1.00  0.00           O
ATOM   9872  C   GLU A 625      50.280  36.795 174.105  1.00  0.00           C
ATOM   9873  O   GLU A 625      50.870  37.785 174.535  1.00  0.00           O
ATOM   9874  N   GLY A 626      49.900  35.835 174.995  1.00  0.00           N
ATOM   9876  CA  GLY A 626      48.890  34.795 174.835  1.00  0.00           C
ATOM   9879  C   GLY A 626      47.470  35.305 174.945  1.00  0.00           C
ATOM   9880  O   GLY A 626      47.110  36.315 174.355  1.00  0.00           O
ATOM   9881  N   SER A 627      46.600  34.575 175.685  1.00  0.00           N
ATOM   9883  CA  SER A 627      45.210  34.945 175.825  1.00  0.00           C
ATOM   9885  CB  SER A 627      44.310  33.845 176.435  1.00  0.00           C
ATOM   9888  OG  SER A 627      44.740  33.415 177.735  1.00  0.00           O
ATOM   9890  C   SER A 627      44.970  36.215 176.585  1.00  0.00           C
ATOM   9891  O   SER A 627      45.480  36.375 177.695  1.00  0.00           O
ATOM   9892  N   ASN A 628      44.090  37.075 176.045  1.00  0.00           N
ATOM   9894  CA  ASN A 628      43.410  38.175 176.675  1.00  0.00           C
ATOM   9896  CB  ASN A 628      44.250  39.105 177.605  1.00  0.00           C
ATOM   9899  CG  ASN A 628      44.420  38.555 179.025  1.00  0.00           C
ATOM   9900  OD1 ASN A 628      45.480  38.705 179.645  1.00  0.00           O
ATOM   9901  ND2 ASN A 628      43.370  37.915 179.585  1.00  0.00           N
ATOM   9904  C   ASN A 628      42.790  38.995 175.565  1.00  0.00           C
ATOM   9905  O   ASN A 628      43.330  39.145 174.475  1.00  0.00           O
ATOM   9906  N   ALA A 629      41.580  39.525 175.815  1.00  0.00           N
ATOM   9908  CA  ALA A 629      40.870  40.355 174.875  1.00  0.00           C
ATOM   9910  CB  ALA A 629      40.190  39.545 173.765  1.00  0.00           C
ATOM   9914  C   ALA A 629      39.810  41.065 175.675  1.00  0.00           C
ATOM   9915  O   ALA A 629      39.650  40.805 176.865  1.00  0.00           O
ATOM   9916  N   ALA A 630      39.090  42.005 175.035  1.00  0.00           N
ATOM   9918  CA  ALA A 630      37.890  42.595 175.585  1.00  0.00           C
ATOM   9920  CB  ALA A 630      38.190  43.875 176.375  1.00  0.00           C
ATOM   9924  C   ALA A 630      36.980  42.925 174.425  1.00  0.00           C
ATOM   9925  O   ALA A 630      37.460  43.195 173.315  1.00  0.00           O
ATOM   9926  N   PHE A 631      35.650  42.885 174.635  1.00  0.00           N
ATOM   9928  CA  PHE A 631      34.670  43.045 173.585  1.00  0.00           C
ATOM   9930  CB  PHE A 631      33.820  41.775 173.285  1.00  0.00           C
ATOM   9933  CG  PHE A 631      34.590  40.495 173.015  1.00  0.00           C
ATOM   9934  CD1 PHE A 631      34.010  39.265 173.375  1.00  0.00           C
ATOM   9936  CE1 PHE A 631      34.650  38.055 173.095  1.00  0.00           C
ATOM   9938  CZ  PHE A 631      35.900  38.065 172.465  1.00  0.00           C
ATOM   9940  CD2 PHE A 631      35.830  40.485 172.355  1.00  0.00           C
ATOM   9942  CE2 PHE A 631      36.490  39.275 172.105  1.00  0.00           C
ATOM   9944  C   PHE A 631      33.690  44.155 173.955  1.00  0.00           C
ATOM   9945  O   PHE A 631      33.410  44.405 175.135  1.00  0.00           O
ATOM   9946  N   ASP A 632      33.150  44.835 172.935  1.00  0.00           N
ATOM   9948  CA  ASP A 632      31.910  45.605 172.995  1.00  0.00           C
ATOM   9950  CB  ASP A 632      32.190  47.115 172.765  1.00  0.00           C
ATOM   9953  CG  ASP A 632      31.080  48.085 173.145  1.00  0.00           C
ATOM   9954  OD1 ASP A 632      31.400  49.305 173.065  1.00  0.00           O
ATOM   9955  OD2 ASP A 632      29.930  47.675 173.435  1.00  0.00           O
ATOM   9956  C   ASP A 632      31.090  44.995 171.875  1.00  0.00           C
ATOM   9957  O   ASP A 632      31.680  44.615 170.855  1.00  0.00           O
ATOM   9958  N   ILE A 633      29.780  44.775 172.055  1.00  0.00           N
ATOM   9960  CA  ILE A 633      29.060  43.705 171.345  1.00  0.00           C
ATOM   9962  CB  ILE A 633      28.810  42.475 172.245  1.00  0.00           C
ATOM   9964  CG2 ILE A 633      28.050  42.855 173.535  1.00  0.00           C
ATOM   9968  CG1 ILE A 633      30.170  41.765 172.515  1.00  0.00           C
ATOM   9971  CD  ILE A 633      30.030  40.365 173.145  1.00  0.00           C
ATOM   9975  C   ILE A 633      27.830  44.165 170.575  1.00  0.00           C
ATOM   9976  O   ILE A 633      27.910  44.925 169.615  1.00  0.00           O
ATOM   9977  N   VAL A 634      26.660  43.575 170.895  1.00  0.00           N
ATOM   9979  CA  VAL A 634      25.530  43.335 170.025  1.00  0.00           C
ATOM   9981  CB  VAL A 634      25.610  41.905 169.475  1.00  0.00           C
ATOM   9983  CG1 VAL A 634      24.470  41.645 168.485  1.00  0.00           C
ATOM   9987  CG2 VAL A 634      26.970  41.645 168.795  1.00  0.00           C
ATOM   9991  C   VAL A 634      24.340  43.495 170.975  1.00  0.00           C
ATOM   9992  O   VAL A 634      24.430  43.085 172.125  1.00  0.00           O
ATOM   9993  N   TYR A 635      23.210  44.125 170.635  1.00  0.00           N
ATOM   9995  CA  TYR A 635      22.790  44.635 169.355  1.00  0.00           C
ATOM   9997  CB  TYR A 635      21.240  44.535 169.225  1.00  0.00           C
ATOM  10000  CG  TYR A 635      20.720  43.165 168.885  1.00  0.00           C
ATOM  10001  CD1 TYR A 635      21.070  42.005 169.585  1.00  0.00           C
ATOM  10003  CE1 TYR A 635      20.560  40.755 169.215  1.00  0.00           C
ATOM  10005  CZ  TYR A 635      19.640  40.665 168.175  1.00  0.00           C
ATOM  10006  OH  TYR A 635      19.130  39.425 167.795  1.00  0.00           O
ATOM  10008  CD2 TYR A 635      19.770  43.055 167.865  1.00  0.00           C
ATOM  10010  CE2 TYR A 635      19.220  41.825 167.505  1.00  0.00           C
ATOM  10012  C   TYR A 635      23.160  46.095 169.165  1.00  0.00           C
ATOM  10013  O   TYR A 635      23.310  46.845 170.115  1.00  0.00           O
ATOM  10014  N   SER A 636      23.290  46.525 167.905  1.00  0.00           N
ATOM  10016  CA  SER A 636      23.340  47.925 167.535  1.00  0.00           C
ATOM  10018  CB  SER A 636      24.590  48.265 166.675  1.00  0.00           C
ATOM  10021  OG  SER A 636      25.790  47.975 167.395  1.00  0.00           O
ATOM  10023  C   SER A 636      22.110  48.305 166.715  1.00  0.00           C
ATOM  10024  O   SER A 636      21.430  47.445 166.145  1.00  0.00           O
ATOM  10025  N   ASP A 637      21.840  49.615 166.625  1.00  0.00           N
ATOM  10027  CA  ASP A 637      20.980  50.205 165.635  1.00  0.00           C
ATOM  10029  CB  ASP A 637      19.560  50.485 166.215  1.00  0.00           C
ATOM  10032  CG  ASP A 637      19.480  51.565 167.285  1.00  0.00           C
ATOM  10033  OD1 ASP A 637      18.340  52.075 167.485  1.00  0.00           O
ATOM  10034  OD2 ASP A 637      20.510  51.875 167.935  1.00  0.00           O
ATOM  10035  C   ASP A 637      21.650  51.465 165.065  1.00  0.00           C
ATOM  10036  O   ASP A 637      22.690  51.935 165.525  1.00  0.00           O
ATOM  10037  N   ALA A 638      21.060  52.035 163.995  1.00  0.00           N
ATOM  10039  CA  ALA A 638      21.300  53.385 163.595  1.00  0.00           C
ATOM  10041  CB  ALA A 638      21.840  53.455 162.165  1.00  0.00           C
ATOM  10045  C   ALA A 638      19.960  54.095 163.735  1.00  0.00           C
ATOM  10046  O   ALA A 638      18.920  53.575 163.345  1.00  0.00           O
ATOM  10047  N   GLN A 639      19.920  55.295 164.325  1.00  0.00           N
ATOM  10049  CA  GLN A 639      21.040  56.115 164.735  1.00  0.00           C
ATOM  10051  CB  GLN A 639      20.800  57.595 164.345  1.00  0.00           C
ATOM  10054  CG  GLN A 639      21.940  58.595 164.685  1.00  0.00           C
ATOM  10057  CD  GLN A 639      23.300  58.005 164.365  1.00  0.00           C
ATOM  10058  OE1 GLN A 639      24.120  57.685 165.215  1.00  0.00           O
ATOM  10059  NE2 GLN A 639      23.530  57.825 163.045  1.00  0.00           N
ATOM  10062  C   GLN A 639      21.370  55.935 166.205  1.00  0.00           C
ATOM  10063  O   GLN A 639      21.180  56.845 167.015  1.00  0.00           O
ATOM  10064  N   GLY A 640      21.920  54.755 166.565  1.00  0.00           N
ATOM  10066  CA  GLY A 640      22.660  54.535 167.795  1.00  0.00           C
ATOM  10069  C   GLY A 640      21.930  54.405 169.105  1.00  0.00           C
ATOM  10070  O   GLY A 640      20.960  55.085 169.405  1.00  0.00           O
ATOM  10071  N   VAL A 641      22.530  53.555 169.955  1.00  0.00           N
ATOM  10073  CA  VAL A 641      22.230  53.345 171.345  1.00  0.00           C
ATOM  10075  CB  VAL A 641      22.260  54.575 172.245  1.00  0.00           C
ATOM  10077  CG1 VAL A 641      22.120  54.185 173.725  1.00  0.00           C
ATOM  10081  CG2 VAL A 641      23.620  55.285 172.035  1.00  0.00           C
ATOM  10085  C   VAL A 641      21.060  52.405 171.615  1.00  0.00           C
ATOM  10086  O   VAL A 641      19.960  52.745 172.055  1.00  0.00           O
ATOM  10087  N   LYS A 642      21.380  51.115 171.505  1.00  0.00           N
ATOM  10089  CA  LYS A 642      20.760  50.095 172.295  1.00  0.00           C
ATOM  10091  CB  LYS A 642      21.730  49.695 173.425  1.00  0.00           C
ATOM  10094  CG  LYS A 642      23.070  49.155 172.885  1.00  0.00           C
ATOM  10097  CD  LYS A 642      24.240  49.505 173.795  1.00  0.00           C
ATOM  10100  CE  LYS A 642      25.600  49.335 173.115  1.00  0.00           C
ATOM  10103  NZ  LYS A 642      26.690  49.445 174.095  1.00  0.00           N
ATOM  10107  C   LYS A 642      20.430  48.915 171.435  1.00  0.00           C
ATOM  10108  O   LYS A 642      20.990  48.745 170.355  1.00  0.00           O
ATOM  10109  N   LYS A 643      19.480  48.085 171.915  1.00  0.00           N
ATOM  10111  CA  LYS A 643      19.240  46.765 171.405  1.00  0.00           C
ATOM  10113  CB  LYS A 643      18.740  46.755 169.925  1.00  0.00           C
ATOM  10116  CG  LYS A 643      17.580  47.715 169.635  1.00  0.00           C
ATOM  10119  CD  LYS A 643      17.400  48.055 168.145  1.00  0.00           C
ATOM  10122  CE  LYS A 643      16.170  47.405 167.495  1.00  0.00           C
ATOM  10125  NZ  LYS A 643      15.950  47.935 166.135  1.00  0.00           N
ATOM  10129  C   LYS A 643      18.300  46.015 172.335  1.00  0.00           C
[truncated: 3,819,978 more chars]
