# Supplementary material for: Characterizing Membrane Association and Periplasmic Transfer of Bacterial Lipoproteins through Molecular Dynamics Simulations
Source: Structure. 2020 Apr 7;28(4):475–487.e3. doi: 10.1016/j.str.2020.01.012 (PMC7139219; doi:10.1016/j.str.2020.01.012)
Supplement: Data S1. Final Coordinates from Simulations (Y–Z), Related to Figure 3 [file mmc3.zip › Y-Z/YFHM-3-atomistic.pdb]

TITLE     Protein
REMARK    THIS IS A SIMULATION BOX
CRYST1  161.307  161.307  224.964  90.00  90.00  90.00 P 1           1
MODEL        1
ATOM      1  N   CYSTA   1      84.844  82.111  93.997  1.00  0.00           N
ATOM      3  CA  CYSTA   1      86.203  82.561  94.257  1.00  0.00           C
ATOM      5  C   CYSTA   1      86.143  83.159  95.657  1.00  0.00           C
ATOM      6  O   CYSTA   1      85.843  84.340  95.807  1.00  0.00           O
ATOM      7  CB  CYSTA   1      86.593  83.660  93.227  1.00  0.00           C
ATOM     10  SG  CYSTA   1      86.493  83.081  91.497  1.00  0.00           S
ATOM     11  C1  CYSTA   1      86.334  84.720  90.707  1.00  0.00           C
ATOM     14  CA1 CYSTA   1      84.445  80.881  93.687  1.00  0.00           C
ATOM     15  OA1 CYSTA   1      83.303  80.581  94.037  1.00  0.00           O
ATOM     16  CA2 CYSTA   1      85.274  79.900  92.927  1.00  0.00           C
ATOM     19  C11 CYSTA   1      86.433  84.720  89.147  1.00  0.00           C
ATOM     21  O11 CYSTA   1      85.555  83.719  88.607  1.00  0.00           O
ATOM     22  CX1 CYSTA   1      84.263  84.040  88.617  1.00  0.00           C
ATOM     23  OX1 CYSTA   1      83.793  85.120  88.917  1.00  0.00           O
ATOM     24  CX2 CYSTA   1      83.503  82.760  88.217  1.00  0.00           C
ATOM     27  C12 CYSTA   1      87.904  84.460  88.677  1.00  0.00           C
ATOM     30  O12 CYSTA   1      88.074  83.989  87.327  1.00  0.00           O
ATOM     31  CD1 CYSTA   1      87.764  84.891  86.407  1.00  0.00           C
ATOM     32  OD1 CYSTA   1      87.283  85.980  86.617  1.00  0.00           O
ATOM     33  CD2 CYSTA   1      88.113  84.360  85.017  1.00  0.00           C
ATOM     36  CA3 CYSTA   1      85.835  78.791  93.837  1.00  0.00           C
ATOM     39  CA4 CYSTA   1      86.913  78.000  93.087  1.00  0.00           C
ATOM     42  CA5 CYSTA   1      87.593  76.890  93.897  1.00  0.00           C
ATOM     45  CA6 CYSTA   1      87.013  75.489  93.637  1.00  0.00           C
ATOM     48  CA7 CYSTA   1      85.593  75.260  94.157  1.00  0.00           C
ATOM     51  CA8 CYSTA   1      84.503  75.421  93.097  1.00  0.00           C
ATOM     54  CA9 CYSTA   1      83.184  74.810  93.577  1.00  0.00           C
ATOM     57 0CA1 CYSTA   1      82.003  74.950  92.617  1.00  0.00           C
ATOM     60 1CA1 CYSTA   1      82.153  74.250  91.257  1.00  0.00           C
ATOM     63 2CA1 CYSTA   1      80.793  74.119  90.557  1.00  0.00           C
ATOM     66 3CA1 CYSTA   1      80.883  73.390  89.207  1.00  0.00           C
ATOM     69 4CA1 CYSTA   1      79.523  73.220  88.507  1.00  0.00           C
ATOM     72 5CA1 CYSTA   1      78.563  72.300  89.267  1.00  0.00           C
ATOM     75 6CA1 CYSTA   1      77.283  71.991  88.487  1.00  0.00           C
ATOM     79  CD3 CYSTA   1      86.854  84.240  84.137  1.00  0.00           C
ATOM     82  CD4 CYSTA   1      85.835  83.241  84.717  1.00  0.00           C
ATOM     85  CD5 CYSTA   1      84.613  83.010  83.817  1.00  0.00           C
ATOM     88  CD6 CYSTA   1      84.883  82.080  82.617  1.00  0.00           C
ATOM     91  CD7 CYSTA   1      85.093  82.799  81.277  1.00  0.00           C
ATOM     94  CD8 CYSTA   1      84.913  81.810  80.107  1.00  0.00           C
ATOM     97  CD9 CYSTA   1      85.183  82.421  78.727  1.00  0.00           C
ATOM    100 0CD1 CYSTA   1      85.003  81.381  77.617  1.00  0.00           C
ATOM    103 1CD1 CYSTA   1      85.364  81.909  76.227  1.00  0.00           C
ATOM    106 2CD1 CYSTA   1      85.063  80.881  75.117  1.00  0.00           C
ATOM    109 3CD1 CYSTA   1      85.644  81.270  73.747  1.00  0.00           C
ATOM    112 4CD1 CYSTA   1      86.983  80.590  73.437  1.00  0.00           C
ATOM    115 5CD1 CYSTA   1      88.055  80.850  74.497  1.00  0.00           C
ATOM    118 6CD1 CYSTA   1      89.394  80.201  74.167  1.00  0.00           C
ATOM    122  CX3 CYSTA   1      81.983  82.780  88.467  1.00  0.00           C
ATOM    125  CX4 CYSTA   1      81.173  83.671  87.507  1.00  0.00           C
ATOM    128  CX5 CYSTA   1      81.503  83.451  86.027  1.00  0.00           C
ATOM    131  CX6 CYSTA   1      80.424  84.030  85.097  1.00  0.00           C
ATOM    134  CX7 CYSTA   1      80.913  84.201  83.647  1.00  0.00           C
ATOM    137  CX8 CYSTA   1      79.783  84.689  82.707  1.00  0.00           C
ATOM    140  CX9 CYSTA   1      80.294  85.400  81.477  1.00  0.00           C
ATOM    142 0CX1 CYSTA   1      80.453  84.900  80.247  1.00  0.00           C
ATOM    144 1CX1 CYSTA   1      80.173  83.489  79.777  1.00  0.00           C
ATOM    147 2CX1 CYSTA   1      79.133  83.461  78.637  1.00  0.00           C
ATOM    150 3CX1 CYSTA   1      77.683  83.540  79.147  1.00  0.00           C
ATOM    153 4CX1 CYSTA   1      76.663  83.979  78.087  1.00  0.00           C
ATOM    156 5CX1 CYSTA   1      76.603  83.090  76.837  1.00  0.00           C
ATOM    159 6CX1 CYSTA   1      75.554  83.590  75.837  1.00  0.00           C
ATOM    162 7CX1 CYSTA   1      75.523  82.771  74.537  1.00  0.00           C
ATOM    165 8CX1 CYSTA   1      74.463  83.260  73.547  1.00  0.00           C
ATOM    169  N   ASP A   2      86.253  82.370  96.757  1.00  0.00           N
ATOM    171  CA  ASP A   2      85.824  82.869  98.067  1.00  0.00           C
ATOM    173  CB  ASP A   2      85.294  81.740  99.017  1.00  0.00           C
ATOM    176  CG  ASP A   2      86.323  81.021  99.857  1.00  0.00           C
ATOM    177  OD1 ASP A   2      85.893  80.190 100.717  1.00  0.00           O
ATOM    178  OD2 ASP A   2      87.533  81.219  99.637  1.00  0.00           O
ATOM    179  C   ASP A   2      86.763  83.910  98.717  1.00  0.00           C
ATOM    180  O   ASP A   2      87.973  83.940  98.527  1.00  0.00           O
ATOM    181  N   ASN A   3      86.244  84.870  99.507  1.00  0.00           N
ATOM    183  CA  ASN A   3      84.833  85.210  99.737  1.00  0.00           C
ATOM    185  CB  ASN A   3      84.294  84.790 101.147  1.00  0.00           C
ATOM    188  CG  ASN A   3      84.963  85.439 102.357  1.00  0.00           C
ATOM    189  OD1 ASN A   3      84.313  86.070 103.187  1.00  0.00           O
ATOM    190  ND2 ASN A   3      86.303  85.311 102.477  1.00  0.00           N
ATOM    193  C   ASN A   3      84.623  86.701  99.477  1.00  0.00           C
ATOM    194  O   ASN A   3      85.124  87.550 100.207  1.00  0.00           O
ATOM    195  N   ASN A   4      83.863  87.040  98.397  1.00  0.00           N
ATOM    197  CA  ASN A   4      83.834  88.430  97.957  1.00  0.00           C
ATOM    199  CB  ASN A   4      85.224  88.850  97.357  1.00  0.00           C
ATOM    202  CG  ASN A   4      85.644  90.311  97.567  1.00  0.00           C
ATOM    203  OD1 ASN A   4      86.413  90.861  96.787  1.00  0.00           O
ATOM    204  ND2 ASN A   4      85.213  90.961  98.667  1.00  0.00           N
ATOM    207  C   ASN A   4      82.703  88.800  96.967  1.00  0.00           C
ATOM    208  O   ASN A   4      82.873  89.771  96.227  1.00  0.00           O
ATOM    209  N   ASP A   5      81.474  88.180  96.997  1.00  0.00           N
ATOM    211  CA  ASP A   5      80.283  88.951  96.597  1.00  0.00           C
ATOM    213  CB  ASP A   5      78.943  88.230  96.157  1.00  0.00           C
ATOM    216  CG  ASP A   5      78.963  87.061  95.187  1.00  0.00           C
ATOM    217  OD1 ASP A   5      77.833  86.590  94.867  1.00  0.00           O
ATOM    218  OD2 ASP A   5      80.023  86.549  94.797  1.00  0.00           O
ATOM    219  C   ASP A   5      79.854  89.711  97.847  1.00  0.00           C
ATOM    220  O   ASP A   5      80.003  89.211  98.957  1.00  0.00           O
ATOM    221  N   ASN A   6      79.243  90.900  97.717  1.00  0.00           N
ATOM    223  CA  ASN A   6      78.883  91.701  98.877  1.00  0.00           C
ATOM    225  CB  ASN A   6      79.093  93.230  98.677  1.00  0.00           C
ATOM    228  CG  ASN A   6      78.393  93.730  97.437  1.00  0.00           C
ATOM    229  OD1 ASN A   6      77.303  94.310  97.517  1.00  0.00           O
ATOM    230  ND2 ASN A   6      79.003  93.510  96.257  1.00  0.00           N
ATOM    233  C   ASN A   6      77.493  91.340  99.367  1.00  0.00           C
ATOM    234  O   ASN A   6      76.544  92.120  99.357  1.00  0.00           O
ATOM    235  N   ALA A   7      77.383  90.080  99.817  1.00  0.00           N
ATOM    237  CA  ALA A   7      76.263  89.460 100.467  1.00  0.00           C
ATOM    239  CB  ALA A   7      75.633  90.321 101.597  1.00  0.00           C
ATOM    243  C   ALA A   7      75.174  88.931  99.557  1.00  0.00           C
ATOM    244  O   ALA A   7      74.923  89.460  98.467  1.00  0.00           O
ATOM    245  N   PRO A   8      74.473  87.891  99.997  1.00  0.00           N
ATOM    246  CD  PRO A   8      73.083  87.710  99.577  1.00  0.00           C
ATOM    249  CA  PRO A   8      74.834  87.000 101.117  1.00  0.00           C
ATOM    251  CB  PRO A   8      73.464  86.680 101.727  1.00  0.00           C
ATOM    254  CG  PRO A   8      72.523  86.641 100.527  1.00  0.00           C
ATOM    257  C   PRO A   8      75.613  85.790 100.607  1.00  0.00           C
ATOM    258  O   PRO A   8      75.083  84.969  99.847  1.00  0.00           O
ATOM    259  N   THR A   9      76.893  85.659 100.987  1.00  0.00           N
ATOM    261  CA  THR A   9      77.833  84.711 100.407  1.00  0.00           C
ATOM    263  CB  THR A   9      78.993  85.420  99.697  1.00  0.00           C
ATOM    265  OG1 THR A   9      79.183  86.740 100.207  1.00  0.00           O
ATOM    267  CG2 THR A   9      78.563  85.550  98.237  1.00  0.00           C
ATOM    271  C   THR A   9      78.493  83.811 101.437  1.00  0.00           C
ATOM    272  O   THR A   9      79.483  84.160 102.057  1.00  0.00           O
ATOM    273  N   ALA A  10      78.073  82.561 101.597  1.00  0.00           N
ATOM    275  CA  ALA A  10      76.763  82.020 101.327  1.00  0.00           C
ATOM    277  CB  ALA A  10      76.743  81.250  99.997  1.00  0.00           C
ATOM    281  C   ALA A  10      76.483  81.141 102.527  1.00  0.00           C
ATOM    282  O   ALA A  10      77.113  81.330 103.567  1.00  0.00           O
ATOM    283  N   VAL A  11      75.563  80.171 102.427  1.00  0.00           N
ATOM    285  CA  VAL A  11      75.104  79.400 103.577  1.00  0.00           C
ATOM    287  CB  VAL A  11      73.873  78.570 103.257  1.00  0.00           C
ATOM    289  CG1 VAL A  11      73.263  77.989 104.557  1.00  0.00           C
ATOM    293  CG2 VAL A  11      72.833  79.471 102.557  1.00  0.00           C
ATOM    297  C   VAL A  11      76.203  78.550 104.197  1.00  0.00           C
ATOM    298  O   VAL A  11      76.253  78.330 105.397  1.00  0.00           O
ATOM    299  N   LYS A  12      77.163  78.101 103.367  1.00  0.00           N
ATOM    301  CA  LYS A  12      78.453  77.641 103.867  1.00  0.00           C
ATOM    303  CB  LYS A  12      78.794  76.219 103.347  1.00  0.00           C
ATOM    306  CG  LYS A  12      77.763  75.160 103.747  1.00  0.00           C
ATOM    309  CD  LYS A  12      78.233  73.700 103.567  1.00  0.00           C
ATOM    312  CE  LYS A  12      79.403  73.340 104.497  1.00  0.00           C
ATOM    315  NZ  LYS A  12      79.633  71.879 104.557  1.00  0.00           N
ATOM    319  C   LYS A  12      79.584  78.570 103.467  1.00  0.00           C
ATOM    320  O   LYS A  12      79.953  78.671 102.287  1.00  0.00           O
ATOM    321  N   LYS A  13      80.224  79.220 104.457  1.00  0.00           N
ATOM    323  CA  LYS A  13      81.665  79.269 104.547  1.00  0.00           C
ATOM    325  CB  LYS A  13      82.273  80.560 103.927  1.00  0.00           C
ATOM    328  CG  LYS A  13      83.783  80.420 103.627  1.00  0.00           C
ATOM    331  CD  LYS A  13      84.574  81.740 103.707  1.00  0.00           C
ATOM    334  CE  LYS A  13      85.794  81.650 104.627  1.00  0.00           C
ATOM    337  NZ  LYS A  13      86.443  82.961 104.757  1.00  0.00           N
ATOM    341  C   LYS A  13      81.953  79.281 106.037  1.00  0.00           C
ATOM    342  O   LYS A  13      81.293  79.991 106.787  1.00  0.00           O
ATOM    343  N   ASP A  14      82.953  78.521 106.527  1.00  0.00           N
ATOM    345  CA  ASP A  14      83.284  78.540 107.937  1.00  0.00           C
ATOM    347  CB  ASP A  14      82.673  77.310 108.687  1.00  0.00           C
ATOM    350  CG  ASP A  14      83.074  75.939 108.147  1.00  0.00           C
ATOM    351  OD1 ASP A  14      82.703  74.930 108.797  1.00  0.00           O
ATOM    352  OD2 ASP A  14      83.694  75.840 107.067  1.00  0.00           O
ATOM    353  C   ASP A  14      84.793  78.730 108.097  1.00  0.00           C
ATOM    354  O   ASP A  14      85.563  78.420 107.197  1.00  0.00           O
ATOM    355  N   ALA A  15      85.294  79.331 109.197  1.00  0.00           N
ATOM    357  CA  ALA A  15      84.523  79.809 110.337  1.00  0.00           C
ATOM    359  CB  ALA A  15      85.224  79.370 111.637  1.00  0.00           C
ATOM    363  C   ALA A  15      84.154  81.311 110.287  1.00  0.00           C
ATOM    364  O   ALA A  15      82.964  81.571 110.437  1.00  0.00           O
ATOM    365  N   PRO A  16      85.014  82.309 110.067  1.00  0.00           N
ATOM    366  CD  PRO A  16      86.384  82.271 110.587  1.00  0.00           C
ATOM    369  CA  PRO A  16      84.544  83.680 109.957  1.00  0.00           C
ATOM    371  CB  PRO A  16      85.404  84.430 110.977  1.00  0.00           C
ATOM    374  CG  PRO A  16      86.754  83.730 110.867  1.00  0.00           C
ATOM    377  C   PRO A  16      84.743  84.269 108.567  1.00  0.00           C
ATOM    378  O   PRO A  16      85.784  84.119 107.917  1.00  0.00           O
ATOM    379  N   SER A  17      83.713  85.020 108.127  1.00  0.00           N
ATOM    381  CA  SER A  17      83.773  85.961 107.027  1.00  0.00           C
ATOM    383  CB  SER A  17      82.523  85.870 106.107  1.00  0.00           C
ATOM    386  OG  SER A  17      82.423  84.570 105.527  1.00  0.00           O
ATOM    388  C   SER A  17      83.863  87.360 107.627  1.00  0.00           C
ATOM    389  O   SER A  17      82.934  87.830 108.297  1.00  0.00           O
ATOM    390  N   GLU A  18      85.023  88.031 107.447  1.00  0.00           N
ATOM    392  CA  GLU A  18      85.313  89.351 107.977  1.00  0.00           C
ATOM    394  CB  GLU A  18      86.833  89.620 107.987  1.00  0.00           C
ATOM    397  CG  GLU A  18      87.354  90.610 109.077  1.00  0.00           C
ATOM    400  CD  GLU A  18      87.593  89.969 110.427  1.00  0.00           C
ATOM    401  OE1 GLU A  18      87.523  90.710 111.447  1.00  0.00           O
ATOM    402  OE2 GLU A  18      87.873  88.741 110.477  1.00  0.00           O
ATOM    403  C   GLU A  18      84.633  90.420 107.127  1.00  0.00           C
ATOM    404  O   GLU A  18      84.154  90.131 106.037  1.00  0.00           O
ATOM    405  N   VAL A  19      84.585  91.680 107.617  1.00  0.00           N
ATOM    407  CA  VAL A  19      83.694  92.710 107.107  1.00  0.00           C
ATOM    409  CB  VAL A  19      83.753  93.010 105.617  1.00  0.00           C
ATOM    411  CG1 VAL A  19      83.154  94.400 105.357  1.00  0.00           C
ATOM    415  CG2 VAL A  19      85.203  93.050 105.107  1.00  0.00           C
ATOM    419  C   VAL A  19      82.313  92.410 107.677  1.00  0.00           C
ATOM    420  O   VAL A  19      81.344  92.160 106.977  1.00  0.00           O
ATOM    421  N   THR A  20      82.243  92.260 109.017  1.00  0.00           N
ATOM    423  CA  THR A  20      81.023  92.211 109.827  1.00  0.00           C
ATOM    425  CB  THR A  20      80.424  90.820 110.037  1.00  0.00           C
ATOM    427  OG1 THR A  20      80.053  90.201 108.817  1.00  0.00           O
ATOM    429  CG2 THR A  20      79.123  90.900 110.827  1.00  0.00           C
ATOM    433  C   THR A  20      81.503  92.720 111.177  1.00  0.00           C
ATOM    434  O   THR A  20      82.563  92.300 111.637  1.00  0.00           O
ATOM    435  N   LYS A  21      80.883  93.660 111.897  1.00  0.00           N
ATOM    437  CA  LYS A  21      79.533  94.180 111.947  1.00  0.00           C
ATOM    439  CB  LYS A  21      78.873  93.719 113.277  1.00  0.00           C
ATOM    442  CG  LYS A  21      79.593  94.129 114.577  1.00  0.00           C
ATOM    445  CD  LYS A  21      79.333  93.200 115.787  1.00  0.00           C
ATOM    448  CE  LYS A  21      77.893  93.200 116.347  1.00  0.00           C
ATOM    451  NZ  LYS A  21      77.724  92.230 117.447  1.00  0.00           N
ATOM    455  C   LYS A  21      79.714  95.700 111.937  1.00  0.00           C
ATOM    456  O   LYS A  21      80.803  96.180 112.197  1.00  0.00           O
ATOM    457  N   ALA A  22      78.733  96.540 111.587  1.00  0.00           N
ATOM    459  CA  ALA A  22      77.313  96.340 111.517  1.00  0.00           C
ATOM    461  CB  ALA A  22      76.743  96.930 112.817  1.00  0.00           C
ATOM    465  C   ALA A  22      76.913  97.040 110.197  1.00  0.00           C
ATOM    466  O   ALA A  22      77.783  97.309 109.377  1.00  0.00           O
ATOM    467  N   ALA A  23      75.673  97.391 109.837  1.00  0.00           N
ATOM    469  CA  ALA A  23      74.383  97.201 110.457  1.00  0.00           C
ATOM    471  CB  ALA A  23      73.464  98.350 110.027  1.00  0.00           C
ATOM    475  C   ALA A  23      73.794  95.861 110.077  1.00  0.00           C
ATOM    476  O   ALA A  23      74.433  95.031 109.447  1.00  0.00           O
ATOM    477  N   SER A  24      72.553  95.581 110.517  1.00  0.00           N
ATOM    479  CA  SER A  24      71.843  94.409 110.037  1.00  0.00           C
ATOM    481  CB  SER A  24      70.523  94.170 110.787  1.00  0.00           C
ATOM    484  OG  SER A  24      70.743  93.921 112.177  1.00  0.00           O
ATOM    486  C   SER A  24      71.563  94.510 108.547  1.00  0.00           C
ATOM    487  O   SER A  24      71.433  95.590 107.987  1.00  0.00           O
ATOM    488  N   SER A  25      71.533  93.370 107.827  1.00  0.00           N
ATOM    490  CA  SER A  25      71.363  93.420 106.377  1.00  0.00           C
ATOM    492  CB  SER A  25      70.653  92.170 105.797  1.00  0.00           C
ATOM    495  OG  SER A  25      69.363  92.000 106.377  1.00  0.00           O
ATOM    497  C   SER A  25      72.703  93.570 105.687  1.00  0.00           C
ATOM    498  O   SER A  25      73.324  92.580 105.287  1.00  0.00           O
ATOM    499  N   GLU A  26      73.194  94.829 105.557  1.00  0.00           N
ATOM    501  CA  GLU A  26      74.373  95.131 104.777  1.00  0.00           C
ATOM    503  CB  GLU A  26      74.123  96.199 103.687  1.00  0.00           C
ATOM    506  CG  GLU A  26      75.313  96.359 102.687  1.00  0.00           C
ATOM    509  CD  GLU A  26      75.523  95.171 101.757  1.00  0.00           C
ATOM    510  OE1 GLU A  26      76.483  95.229 100.947  1.00  0.00           O
ATOM    511  OE2 GLU A  26      74.714  94.211 101.807  1.00  0.00           O
ATOM    512  C   GLU A  26      75.523  95.519 105.687  1.00  0.00           C
ATOM    513  O   GLU A  26      76.063  96.619 105.677  1.00  0.00           O
ATOM    514  N   ASN A  27      75.993  94.549 106.487  1.00  0.00           N
ATOM    516  CA  ASN A  27      77.264  94.660 107.177  1.00  0.00           C
ATOM    518  CB  ASN A  27      77.243  93.910 108.557  1.00  0.00           C
ATOM    521  CG  ASN A  27      76.463  92.590 108.587  1.00  0.00           C
ATOM    522  OD1 ASN A  27      75.723  92.281 109.527  1.00  0.00           O
ATOM    523  ND2 ASN A  27      76.613  91.769 107.537  1.00  0.00           N
ATOM    526  C   ASN A  27      78.383  94.100 106.307  1.00  0.00           C
ATOM    527  O   ASN A  27      79.533  94.119 106.697  1.00  0.00           O
ATOM    528  N   ALA A  28      77.973  93.559 105.127  1.00  0.00           N
ATOM    530  CA  ALA A  28      78.553  92.570 104.237  1.00  0.00           C
ATOM    532  CB  ALA A  28      77.933  92.811 102.847  1.00  0.00           C
ATOM    536  C   ALA A  28      80.083  92.440 104.147  1.00  0.00           C
ATOM    537  O   ALA A  28      80.773  93.430 103.987  1.00  0.00           O
ATOM    538  N   SER A  29      80.703  91.230 104.187  1.00  0.00           N
ATOM    540  CA  SER A  29      80.333  90.000 103.477  1.00  0.00           C
ATOM    542  CB  SER A  29      81.363  88.859 103.647  1.00  0.00           C
ATOM    545  OG  SER A  29      82.603  89.220 103.047  1.00  0.00           O
ATOM    547  C   SER A  29      79.013  89.390 103.797  1.00  0.00           C
ATOM    548  O   SER A  29      78.293  89.001 102.887  1.00  0.00           O
ATOM    549  N   SER A  30      78.683  89.290 105.107  1.00  0.00           N
ATOM    551  CA  SER A  30      77.503  88.559 105.567  1.00  0.00           C
ATOM    553  CB  SER A  30      76.123  88.970 104.947  1.00  0.00           C
ATOM    556  OG  SER A  30      75.813  90.340 105.187  1.00  0.00           O
ATOM    558  C   SER A  30      77.643  87.061 105.457  1.00  0.00           C
ATOM    559  O   SER A  30      78.393  86.540 104.627  1.00  0.00           O
ATOM    560  N   ALA A  31      76.893  86.320 106.297  1.00  0.00           N
ATOM    562  CA  ALA A  31      76.813  84.870 106.327  1.00  0.00           C
ATOM    564  CB  ALA A  31      76.403  84.240 104.977  1.00  0.00           C
ATOM    568  C   ALA A  31      78.033  84.180 106.917  1.00  0.00           C
ATOM    569  O   ALA A  31      79.174  84.631 106.837  1.00  0.00           O
ATOM    570  N   LYS A  32      77.773  83.040 107.587  1.00  0.00           N
ATOM    572  CA  LYS A  32      78.784  82.170 108.157  1.00  0.00           C
ATOM    574  CB  LYS A  32      79.223  82.541 109.607  1.00  0.00           C
ATOM    577  CG  LYS A  32      79.983  83.881 109.667  1.00  0.00           C
ATOM    580  CD  LYS A  32      80.343  84.281 111.087  1.00  0.00           C
ATOM    583  CE  LYS A  32      80.893  85.700 111.177  1.00  0.00           C
ATOM    586  NZ  LYS A  32      81.053  86.050 112.597  1.00  0.00           N
ATOM    590  C   LYS A  32      78.334  80.730 108.027  1.00  0.00           C
ATOM    591  O   LYS A  32      78.163  80.239 106.907  1.00  0.00           O
ATOM    592  N   LEU A  33      78.233  79.969 109.137  1.00  0.00           N
ATOM    594  CA  LEU A  33      78.514  78.559 109.117  1.00  0.00           C
ATOM    596  CB  LEU A  33      79.363  78.110 110.357  1.00  0.00           C
ATOM    599  CG  LEU A  33      78.953  78.579 111.777  1.00  0.00           C
ATOM    601  CD1 LEU A  33      80.023  78.140 112.797  1.00  0.00           C
ATOM    605  CD2 LEU A  33      77.593  78.080 112.247  1.00  0.00           C
ATOM    609  C   LEU A  33      77.323  77.650 108.837  1.00  0.00           C
ATOM    610  O   LEU A  33      76.233  77.790 109.407  1.00  0.00           O
ATOM    611  N   SER A  34      77.534  76.671 107.937  1.00  0.00           N
ATOM    613  CA  SER A  34      76.663  75.531 107.667  1.00  0.00           C
ATOM    615  CB  SER A  34      75.143  75.811 107.567  1.00  0.00           C
ATOM    618  OG  SER A  34      74.403  74.650 107.157  1.00  0.00           O
ATOM    620  C   SER A  34      76.983  74.390 108.597  1.00  0.00           C
ATOM    621  O   SER A  34      77.783  73.530 108.247  1.00  0.00           O
ATOM    622  N   VAL A  35      76.393  74.351 109.807  1.00  0.00           N
ATOM    624  CA  VAL A  35      76.593  73.241 110.717  1.00  0.00           C
ATOM    626  CB  VAL A  35      77.593  73.560 111.837  1.00  0.00           C
ATOM    628  CG1 VAL A  35      77.973  72.260 112.587  1.00  0.00           C
ATOM    632  CG2 VAL A  35      78.883  74.171 111.257  1.00  0.00           C
ATOM    636  C   VAL A  35      75.224  72.880 111.267  1.00  0.00           C
ATOM    637  O   VAL A  35      74.923  73.010 112.457  1.00  0.00           O
ATOM    638  N   PRO A  36      74.333  72.531 110.347  1.00  0.00           N
ATOM    639  CD  PRO A  36      73.073  73.290 110.327  1.00  0.00           C
ATOM    642  CA  PRO A  36      74.044  71.110 110.147  1.00  0.00           C
ATOM    644  CB  PRO A  36      72.663  71.130 109.447  1.00  0.00           C
ATOM    647  CG  PRO A  36      71.944  72.271 110.157  1.00  0.00           C
ATOM    650  C   PRO A  36      75.053  70.351 109.287  1.00  0.00           C
ATOM    651  O   PRO A  36      75.743  70.960 108.477  1.00  0.00           O
ATOM    652  N   GLU A  37      75.143  69.031 109.527  1.00  0.00           N
ATOM    654  CA  GLU A  37      76.003  68.000 108.927  1.00  0.00           C
ATOM    656  CB  GLU A  37      77.103  68.460 107.887  1.00  0.00           C
ATOM    659  CG  GLU A  37      77.833  67.310 107.107  1.00  0.00           C
ATOM    662  CD  GLU A  37      79.153  67.671 106.397  1.00  0.00           C
ATOM    663  OE1 GLU A  37      80.163  66.949 106.667  1.00  0.00           O
ATOM    664  OE2 GLU A  37      79.203  68.650 105.607  1.00  0.00           O
ATOM    665  C   GLU A  37      76.603  67.240 110.107  1.00  0.00           C
ATOM    666  O   GLU A  37      77.803  67.240 110.337  1.00  0.00           O
ATOM    667  N   ARG A  38      75.773  66.561 110.937  1.00  0.00           N
ATOM    669  CA  ARG A  38      76.253  65.489 111.797  1.00  0.00           C
ATOM    671  CB  ARG A  38      75.554  65.311 113.167  1.00  0.00           C
ATOM    674  CG  ARG A  38      75.813  66.391 114.227  1.00  0.00           C
ATOM    677  CD  ARG A  38      75.343  65.910 115.597  1.00  0.00           C
ATOM    680  NE  ARG A  38      74.953  67.100 116.407  1.00  0.00           N
ATOM    682  CZ  ARG A  38      74.373  67.010 117.597  1.00  0.00           C
ATOM    683  NH1 ARG A  38      73.854  68.129 118.057  1.00  0.00           N
ATOM    686  NH2 ARG A  38      74.263  65.890 118.277  1.00  0.00           N
ATOM    689  C   ARG A  38      75.974  64.189 111.077  1.00  0.00           C
ATOM    690  O   ARG A  38      74.854  63.989 110.637  1.00  0.00           O
ATOM    691  N   GLN A  39      76.893  63.250 110.937  1.00  0.00           N
ATOM    693  CA  GLN A  39      78.283  63.350 111.287  1.00  0.00           C
ATOM    695  CB  GLN A  39      78.833  61.960 111.677  1.00  0.00           C
ATOM    698  CG  GLN A  39      79.953  62.020 112.747  1.00  0.00           C
ATOM    701  CD  GLN A  39      79.623  61.340 114.087  1.00  0.00           C
ATOM    702  OE1 GLN A  39      80.513  60.741 114.677  1.00  0.00           O
ATOM    703  NE2 GLN A  39      78.383  61.451 114.597  1.00  0.00           N
ATOM    706  C   GLN A  39      79.013  63.900 110.077  1.00  0.00           C
ATOM    707  O   GLN A  39      78.433  64.140 109.027  1.00  0.00           O
ATOM    708  N   LYS A  40      80.353  64.061 110.177  1.00  0.00           N
ATOM    710  CA  LYS A  40      81.153  64.110 108.977  1.00  0.00           C
ATOM    712  CB  LYS A  40      82.663  64.300 109.257  1.00  0.00           C
ATOM    715  CG  LYS A  40      83.093  65.720 109.627  1.00  0.00           C
ATOM    718  CD  LYS A  40      84.623  65.820 109.527  1.00  0.00           C
ATOM    721  CE  LYS A  40      85.183  67.230 109.657  1.00  0.00           C
ATOM    724  NZ  LYS A  40      86.633  67.170 109.397  1.00  0.00           N
ATOM    728  C   LYS A  40      80.964  62.901 108.067  1.00  0.00           C
ATOM    729  O   LYS A  40      81.234  61.750 108.427  1.00  0.00           O
ATOM    730  N   LEU A  41      80.463  63.160 106.857  1.00  0.00           N
ATOM    732  CA  LEU A  41      80.273  62.170 105.837  1.00  0.00           C
ATOM    734  CB  LEU A  41      79.213  62.620 104.807  1.00  0.00           C
ATOM    737  CG  LEU A  41      79.223  64.090 104.337  1.00  0.00           C
ATOM    739  CD1 LEU A  41      78.023  64.330 103.427  1.00  0.00           C
ATOM    743  CD2 LEU A  41      80.523  64.480 103.627  1.00  0.00           C
ATOM    747  C   LEU A  41      81.583  61.721 105.217  1.00  0.00           C
ATOM    748  O   LEU A  41      82.624  62.370 105.337  1.00  0.00           O
ATOM    749  N   ALA A  42      81.573  60.520 104.617  1.00  0.00           N
ATOM    751  CA  ALA A  42      82.703  59.990 103.887  1.00  0.00           C
ATOM    753  CB  ALA A  42      83.764  59.390 104.817  1.00  0.00           C
ATOM    757  C   ALA A  42      82.234  58.970 102.857  1.00  0.00           C
ATOM    758  O   ALA A  42      83.004  58.540 102.017  1.00  0.00           O
ATOM    759  N   GLN A  43      80.903  58.771 102.747  1.00  0.00           N
ATOM    761  CA  GLN A  43      80.224  59.010 101.477  1.00  0.00           C
ATOM    763  CB  GLN A  43      78.673  58.900 101.587  1.00  0.00           C
ATOM    766  CG  GLN A  43      78.043  57.470 101.597  1.00  0.00           C
ATOM    769  CD  GLN A  43      78.464  56.490 102.697  1.00  0.00           C
ATOM    770  OE1 GLN A  43      78.573  55.280 102.457  1.00  0.00           O
ATOM    771  NE2 GLN A  43      78.643  56.980 103.937  1.00  0.00           N
ATOM    774  C   GLN A  43      80.603  60.420 100.957  1.00  0.00           C
ATOM    775  O   GLN A  43      80.544  61.380 101.717  1.00  0.00           O
ATOM    776  N   GLN A  44      81.104  60.640  99.737  1.00  0.00           N
ATOM    778  CA  GLN A  44      80.803  59.960  98.497  1.00  0.00           C
ATOM    780  CB  GLN A  44      80.544  61.021  97.377  1.00  0.00           C
ATOM    783  CG  GLN A  44      79.143  61.670  97.367  1.00  0.00           C
ATOM    786  CD  GLN A  44      78.584  62.050  98.737  1.00  0.00           C
ATOM    787  OE1 GLN A  44      77.693  61.380  99.257  1.00  0.00           O
ATOM    788  NE2 GLN A  44      79.153  63.120  99.347  1.00  0.00           N
ATOM    791  C   GLN A  44      81.833  58.920  98.077  1.00  0.00           C
ATOM    792  O   GLN A  44      81.993  58.629  96.897  1.00  0.00           O
ATOM    793  N   SER A  45      82.553  58.290  99.027  1.00  0.00           N
ATOM    795  CA  SER A  45      83.433  57.150  98.747  1.00  0.00           C
ATOM    797  CB  SER A  45      84.593  57.070  99.777  1.00  0.00           C
ATOM    800  OG  SER A  45      85.193  58.361  99.887  1.00  0.00           O
ATOM    802  C   SER A  45      82.673  55.830  98.737  1.00  0.00           C
ATOM    803  O   SER A  45      83.174  54.780  99.157  1.00  0.00           O
ATOM    804  N   ALA A  46      81.423  55.870  98.237  1.00  0.00           N
ATOM    806  CA  ALA A  46      80.563  54.730  98.147  1.00  0.00           C
ATOM    808  CB  ALA A  46      79.273  54.970  98.947  1.00  0.00           C
ATOM    812  C   ALA A  46      80.213  54.520  96.677  1.00  0.00           C
ATOM    813  O   ALA A  46      79.923  55.500  95.987  1.00  0.00           O
ATOM    814  N   GLY A  47      80.264  53.270  96.167  1.00  0.00           N
ATOM    816  CA  GLY A  47      81.173  52.230  96.627  1.00  0.00           C
ATOM    819  C   GLY A  47      82.634  52.660  96.537  1.00  0.00           C
ATOM    820  O   GLY A  47      82.973  53.610  95.827  1.00  0.00           O
ATOM    821  N   LYS A  48      83.533  51.960  97.247  1.00  0.00           N
ATOM    823  CA  LYS A  48      84.944  52.040  96.967  1.00  0.00           C
ATOM    825  CB  LYS A  48      85.654  53.370  97.307  1.00  0.00           C
ATOM    828  CG  LYS A  48      86.593  53.740  96.157  1.00  0.00           C
ATOM    831  CD  LYS A  48      87.794  54.600  96.567  1.00  0.00           C
ATOM    834  CE  LYS A  48      88.734  54.879  95.387  1.00  0.00           C
ATOM    837  NZ  LYS A  48      89.773  55.850  95.767  1.00  0.00           N
ATOM    841  C   LYS A  48      85.623  50.850  97.607  1.00  0.00           C
ATOM    842  O   LYS A  48      84.953  49.949  98.097  1.00  0.00           O
ATOM    843  N   VAL A  49      86.953  50.750  97.487  1.00  0.00           N
ATOM    845  CA  VAL A  49      87.733  49.550  97.647  1.00  0.00           C
ATOM    847  CB  VAL A  49      88.243  49.080  96.277  1.00  0.00           C
ATOM    849  CG1 VAL A  49      89.003  47.750  96.377  1.00  0.00           C
ATOM    853  CG2 VAL A  49      87.085  48.920  95.287  1.00  0.00           C
ATOM    857  C   VAL A  49      88.923  49.980  98.487  1.00  0.00           C
ATOM    858  O   VAL A  49      89.424  51.090  98.267  1.00  0.00           O
ATOM    859  N   LEU A  50      89.434  49.190  99.457  1.00  0.00           N
ATOM    861  CA  LEU A  50      90.753  49.480 100.007  1.00  0.00           C
ATOM    863  CB  LEU A  50      91.054  48.790 101.367  1.00  0.00           C
ATOM    866  CG  LEU A  50      90.084  49.180 102.507  1.00  0.00           C
ATOM    868  CD1 LEU A  50      90.544  48.570 103.837  1.00  0.00           C
ATOM    872  CD2 LEU A  50      89.933  50.700 102.657  1.00  0.00           C
ATOM    876  C   LEU A  50      91.863  49.221  99.007  1.00  0.00           C
ATOM    877  O   LEU A  50      91.894  48.210  98.307  1.00  0.00           O
ATOM    878  N   THR A  51      92.783  50.160  98.837  1.00  0.00           N
ATOM    880  CA  THR A  51      93.683  50.120  97.707  1.00  0.00           C
ATOM    882  CB  THR A  51      92.983  50.550  96.407  1.00  0.00           C
ATOM    884  OG1 THR A  51      93.803  50.500  95.237  1.00  0.00           O
ATOM    886  CG2 THR A  51      92.444  51.980  96.537  1.00  0.00           C
ATOM    890  C   THR A  51      94.883  50.951  98.047  1.00  0.00           C
ATOM    891  O   THR A  51      94.854  51.760  98.977  1.00  0.00           O
ATOM    892  N   LEU A  52      95.984  50.720  97.327  1.00  0.00           N
ATOM    894  CA  LEU A  52      97.293  51.290  97.567  1.00  0.00           C
ATOM    896  CB  LEU A  52      97.313  52.840  97.447  1.00  0.00           C
ATOM    899  CG  LEU A  52      98.174  53.340  96.277  1.00  0.00           C
ATOM    901  CD1 LEU A  52      98.484  54.840  96.447  1.00  0.00           C
ATOM    905  CD2 LEU A  52      97.473  53.060  94.937  1.00  0.00           C
ATOM    909  C   LEU A  52      98.034  50.760  98.797  1.00  0.00           C
ATOM    910  O   LEU A  52      97.533  49.960  99.577  1.00  0.00           O
ATOM    911  N   LEU A  53      99.333  51.110  98.907  1.00  0.00           N
ATOM    913  CA  LEU A  53     100.294  50.100  99.287  1.00  0.00           C
ATOM    915  CB  LEU A  53     101.303  49.930  98.127  1.00  0.00           C
ATOM    918  CG  LEU A  53     101.863  48.500  98.047  1.00  0.00           C
ATOM    920  CD1 LEU A  53     103.203  48.480  97.327  1.00  0.00           C
ATOM    924  CD2 LEU A  53     100.854  47.579  97.347  1.00  0.00           C
ATOM    928  C   LEU A  53     101.073  50.420 100.557  1.00  0.00           C
ATOM    929  O   LEU A  53     101.703  51.470 100.667  1.00  0.00           O
ATOM    930  N   ASP A  54     101.073  49.480 101.527  1.00  0.00           N
ATOM    932  CA  ASP A  54     101.833  49.580 102.757  1.00  0.00           C
ATOM    934  CB  ASP A  54     101.404  48.530 103.847  1.00  0.00           C
ATOM    937  CG  ASP A  54     101.684  47.050 103.577  1.00  0.00           C
ATOM    938  OD1 ASP A  54     101.393  46.240 104.487  1.00  0.00           O
ATOM    939  OD2 ASP A  54     102.133  46.670 102.467  1.00  0.00           O
ATOM    940  C   ASP A  54     103.343  49.660 102.557  1.00  0.00           C
ATOM    941  O   ASP A  54     103.953  48.970 101.737  1.00  0.00           O
ATOM    942  N   LEU A  55     103.993  50.560 103.327  1.00  0.00           N
ATOM    944  CA  LEU A  55     105.383  50.881 103.127  1.00  0.00           C
ATOM    946  CB  LEU A  55     105.583  51.900 101.957  1.00  0.00           C
ATOM    949  CG  LEU A  55     104.725  53.190 101.927  1.00  0.00           C
ATOM    951  CD1 LEU A  55     104.623  53.750 100.497  1.00  0.00           C
ATOM    955  CD2 LEU A  55     105.264  54.310 102.827  1.00  0.00           C
ATOM    959  C   LEU A  55     106.003  51.290 104.447  1.00  0.00           C
ATOM    960  O   LEU A  55     105.593  50.840 105.527  1.00  0.00           O
ATOM    961  N   SER A  56     107.074  52.080 104.407  1.00  0.00           N
ATOM    963  CA  SER A  56     107.774  52.550 105.577  1.00  0.00           C
ATOM    965  CB  SER A  56     108.744  51.460 106.117  1.00  0.00           C
ATOM    968  OG  SER A  56     109.453  51.890 107.277  1.00  0.00           O
ATOM    970  C   SER A  56     108.523  53.760 105.117  1.00  0.00           C
ATOM    971  O   SER A  56     108.533  54.021 103.917  1.00  0.00           O
ATOM    972  N   GLU A  57     109.144  54.530 106.047  1.00  0.00           N
ATOM    974  CA  GLU A  57     109.883  55.760 105.797  1.00  0.00           C
ATOM    976  CB  GLU A  57     110.663  55.780 104.427  1.00  0.00           C
ATOM    979  CG  GLU A  57     111.913  56.680 104.167  1.00  0.00           C
ATOM    982  CD  GLU A  57     112.883  56.890 105.317  1.00  0.00           C
ATOM    983  OE1 GLU A  57     112.423  57.370 106.377  1.00  0.00           O
ATOM    984  OE2 GLU A  57     114.123  56.721 105.147  1.00  0.00           O
ATOM    985  C   GLU A  57     108.943  56.940 105.957  1.00  0.00           C
ATOM    986  O   GLU A  57     107.794  56.820 106.387  1.00  0.00           O
ATOM    987  N   VAL A  58     109.503  58.120 105.687  1.00  0.00           N
ATOM    989  CA  VAL A  58     109.093  59.431 106.157  1.00  0.00           C
ATOM    991  CB  VAL A  58     107.613  59.830 106.217  1.00  0.00           C
ATOM    993  CG1 VAL A  58     107.383  61.180 106.947  1.00  0.00           C
ATOM    997  CG2 VAL A  58     107.093  59.930 104.777  1.00  0.00           C
ATOM   1001  C   VAL A  58     109.854  59.720 107.417  1.00  0.00           C
ATOM   1002  O   VAL A  58     109.793  59.030 108.427  1.00  0.00           O
ATOM   1003  N   GLN A  59     110.654  60.790 107.367  1.00  0.00           N
ATOM   1005  CA  GLN A  59     111.583  61.150 108.397  1.00  0.00           C
ATOM   1007  CB  GLN A  59     112.654  62.120 107.817  1.00  0.00           C
ATOM   1010  CG  GLN A  59     112.253  63.610 107.547  1.00  0.00           C
ATOM   1013  CD  GLN A  59     110.803  63.870 107.097  1.00  0.00           C
ATOM   1014  OE1 GLN A  59     110.023  64.470 107.827  1.00  0.00           O
ATOM   1015  NE2 GLN A  59     110.443  63.460 105.857  1.00  0.00           N
ATOM   1018  C   GLN A  59     110.843  61.740 109.587  1.00  0.00           C
ATOM   1019  O   GLN A  59     109.643  62.010 109.537  1.00  0.00           O
ATOM   1020  N   LEU A  60     111.573  62.020 110.677  1.00  0.00           N
ATOM   1022  CA  LEU A  60     111.203  63.111 111.547  1.00  0.00           C
ATOM   1024  CB  LEU A  60     110.183  62.710 112.647  1.00  0.00           C
ATOM   1027  CG  LEU A  60     109.154  63.820 112.987  1.00  0.00           C
ATOM   1029  CD1 LEU A  60     108.324  63.470 114.217  1.00  0.00           C
ATOM   1033  CD2 LEU A  60     108.195  64.101 111.807  1.00  0.00           C
ATOM   1037  C   LEU A  60     112.523  63.699 112.057  1.00  0.00           C
ATOM   1038  O   LEU A  60     112.733  63.989 113.227  1.00  0.00           O
ATOM   1039  N   ASP A  61     113.454  63.810 111.077  1.00  0.00           N
ATOM   1041  CA  ASP A  61     114.863  64.110 111.207  1.00  0.00           C
ATOM   1043  CB  ASP A  61     115.243  65.410 111.957  1.00  0.00           C
ATOM   1046  CG  ASP A  61     116.623  65.890 111.507  1.00  0.00           C
ATOM   1047  OD1 ASP A  61     117.304  66.590 112.287  1.00  0.00           O
ATOM   1048  OD2 ASP A  61     116.974  65.671 110.307  1.00  0.00           O
ATOM   1049  C   ASP A  61     115.644  62.880 111.637  1.00  0.00           C
ATOM   1050  O   ASP A  61     116.334  62.850 112.657  1.00  0.00           O
ATOM   1051  N   GLY A  62     115.464  61.781 110.867  1.00  0.00           N
ATOM   1053  CA  GLY A  62     116.094  60.480 111.107  1.00  0.00           C
ATOM   1056  C   GLY A  62     115.593  59.750 112.327  1.00  0.00           C
ATOM   1057  O   GLY A  62     116.163  58.740 112.747  1.00  0.00           O
ATOM   1058  N   ALA A  63     114.464  60.210 112.887  1.00  0.00           N
ATOM   1060  CA  ALA A  63     113.773  59.611 113.997  1.00  0.00           C
ATOM   1062  CB  ALA A  63     113.303  60.770 114.897  1.00  0.00           C
ATOM   1066  C   ALA A  63     112.563  58.790 113.527  1.00  0.00           C
ATOM   1067  O   ALA A  63     111.754  58.340 114.337  1.00  0.00           O
ATOM   1068  N   ALA A  64     112.463  58.590 112.197  1.00  0.00           N
ATOM   1070  CA  ALA A  64     111.514  57.740 111.497  1.00  0.00           C
ATOM   1072  CB  ALA A  64     111.873  56.260 111.817  1.00  0.00           C
ATOM   1076  C   ALA A  64     110.014  58.050 111.707  1.00  0.00           C
ATOM   1077  O   ALA A  64     109.604  58.780 112.607  1.00  0.00           O
ATOM   1078  N   THR A  65     109.114  57.440 110.907  1.00  0.00           N
ATOM   1080  CA  THR A  65     107.724  57.170 111.267  1.00  0.00           C
ATOM   1082  CB  THR A  65     106.633  58.241 110.987  1.00  0.00           C
ATOM   1084  OG1 THR A  65     106.824  59.431 111.717  1.00  0.00           O
ATOM   1086  CG2 THR A  65     106.573  58.660 109.527  1.00  0.00           C
ATOM   1090  C   THR A  65     107.354  55.970 110.427  1.00  0.00           C
ATOM   1091  O   THR A  65     108.123  55.601 109.537  1.00  0.00           O
ATOM   1092  N   LEU A  66     106.183  55.320 110.637  1.00  0.00           N
ATOM   1094  CA  LEU A  66     105.724  54.330 109.677  1.00  0.00           C
ATOM   1096  CB  LEU A  66     105.343  53.010 110.387  1.00  0.00           C
ATOM   1099  CG  LEU A  66     105.213  51.760 109.507  1.00  0.00           C
ATOM   1101  CD1 LEU A  66     104.763  50.560 110.357  1.00  0.00           C
ATOM   1105  CD2 LEU A  66     106.514  51.410 108.797  1.00  0.00           C
ATOM   1109  C   LEU A  66     104.544  54.920 108.927  1.00  0.00           C
ATOM   1110  O   LEU A  66     103.454  55.100 109.447  1.00  0.00           O
ATOM   1111  N   VAL A  67     104.743  55.260 107.637  1.00  0.00           N
ATOM   1113  CA  VAL A  67     103.613  55.531 106.767  1.00  0.00           C
ATOM   1115  CB  VAL A  67     103.913  56.521 105.657  1.00  0.00           C
ATOM   1117  CG1 VAL A  67     102.693  56.730 104.727  1.00  0.00           C
ATOM   1121  CG2 VAL A  67     104.284  57.870 106.307  1.00  0.00           C
ATOM   1125  C   VAL A  67     103.074  54.210 106.217  1.00  0.00           C
ATOM   1126  O   VAL A  67     103.803  53.390 105.677  1.00  0.00           O
ATOM   1127  N   LEU A  68     101.763  54.000 106.367  1.00  0.00           N
ATOM   1129  CA  LEU A  68     101.054  52.980 105.647  1.00  0.00           C
ATOM   1131  CB  LEU A  68     100.353  51.931 106.537  1.00  0.00           C
ATOM   1134  CG  LEU A  68     101.273  50.960 107.297  1.00  0.00           C
ATOM   1136  CD1 LEU A  68     100.534  49.640 107.597  1.00  0.00           C
ATOM   1140  CD2 LEU A  68     101.763  51.560 108.607  1.00  0.00           C
ATOM   1144  C   LEU A  68      99.973  53.690 104.877  1.00  0.00           C
ATOM   1145  O   LEU A  68      99.083  54.310 105.447  1.00  0.00           O
ATOM   1146  N   THR A  69     100.053  53.629 103.547  1.00  0.00           N
ATOM   1148  CA  THR A  69      99.103  54.281 102.677  1.00  0.00           C
ATOM   1150  CB  THR A  69      99.813  54.870 101.477  1.00  0.00           C
ATOM   1152  OG1 THR A  69     100.613  55.910 102.007  1.00  0.00           O
ATOM   1154  CG2 THR A  69      98.834  55.450 100.447  1.00  0.00           C
ATOM   1158  C   THR A  69      98.034  53.300 102.257  1.00  0.00           C
ATOM   1159  O   THR A  69      98.253  52.460 101.397  1.00  0.00           O
ATOM   1160  N   PHE A  70      96.833  53.400 102.847  1.00  0.00           N
ATOM   1162  CA  PHE A  70      95.654  52.800 102.267  1.00  0.00           C
ATOM   1164  CB  PHE A  70      94.893  51.791 103.177  1.00  0.00           C
ATOM   1167  CG  PHE A  70      95.703  50.550 103.367  1.00  0.00           C
ATOM   1168  CD1 PHE A  70      96.264  50.210 104.607  1.00  0.00           C
ATOM   1170  CE1 PHE A  70      96.983  49.010 104.757  1.00  0.00           C
ATOM   1172  CZ  PHE A  70      97.133  48.160 103.647  1.00  0.00           C
ATOM   1174  CD2 PHE A  70      95.863  49.690 102.277  1.00  0.00           C
ATOM   1176  CE2 PHE A  70      96.583  48.489 102.417  1.00  0.00           C
ATOM   1178  C   PHE A  70      94.693  53.910 101.957  1.00  0.00           C
ATOM   1179  O   PHE A  70      94.343  54.720 102.817  1.00  0.00           O
ATOM   1180  N   SER A  71      94.214  53.960 100.727  1.00  0.00           N
ATOM   1182  CA  SER A  71      93.013  54.710 100.407  1.00  0.00           C
ATOM   1184  CB  SER A  71      92.953  55.060  98.897  1.00  0.00           C
ATOM   1187  OG  SER A  71      94.214  55.541  98.457  1.00  0.00           O
ATOM   1189  C   SER A  71      91.863  53.800 100.827  1.00  0.00           C
ATOM   1190  O   SER A  71      91.773  52.650 100.417  1.00  0.00           O
ATOM   1191  N   ILE A  72      90.993  54.200 101.767  1.00  0.00           N
ATOM   1193  CA  ILE A  72      90.264  55.460 101.777  1.00  0.00           C
ATOM   1195  CB  ILE A  72      89.024  55.320 100.897  1.00  0.00           C
ATOM   1197  CG2 ILE A  72      89.445  55.611  99.437  1.00  0.00           C
ATOM   1201  CG1 ILE A  72      88.373  53.920 101.047  1.00  0.00           C
ATOM   1204  CD  ILE A  72      86.894  53.900 100.707  1.00  0.00           C
ATOM   1208  C   ILE A  72      90.093  55.989 103.207  1.00  0.00           C
ATOM   1209  O   ILE A  72      91.163  56.190 103.777  1.00  0.00           O
ATOM   1210  N   PRO A  73      89.014  56.320 103.947  1.00  0.00           N
ATOM   1211  CD  PRO A  73      87.613  56.280 103.537  1.00  0.00           C
ATOM   1214  CA  PRO A  73      89.165  57.000 105.237  1.00  0.00           C
ATOM   1216  CB  PRO A  73      87.764  57.590 105.507  1.00  0.00           C
ATOM   1219  CG  PRO A  73      86.813  56.651 104.777  1.00  0.00           C
ATOM   1222  C   PRO A  73      89.623  56.110 106.387  1.00  0.00           C
ATOM   1223  O   PRO A  73      90.394  56.570 107.217  1.00  0.00           O
ATOM   1224  N   LEU A  74      89.093  54.860 106.447  1.00  0.00           N
ATOM   1226  CA  LEU A  74      89.214  53.930 107.557  1.00  0.00           C
ATOM   1228  CB  LEU A  74      90.674  53.521 107.887  1.00  0.00           C
ATOM   1231  CG  LEU A  74      91.244  52.440 106.927  1.00  0.00           C
ATOM   1233  CD1 LEU A  74      92.693  52.140 107.297  1.00  0.00           C
ATOM   1237  CD2 LEU A  74      91.183  52.790 105.427  1.00  0.00           C
ATOM   1241  C   LEU A  74      88.354  54.310 108.757  1.00  0.00           C
ATOM   1242  O   LEU A  74      87.843  55.430 108.837  1.00  0.00           O
ATOM   1243  N   ASP A  75      88.055  53.370 109.697  1.00  0.00           N
ATOM   1245  CA  ASP A  75      87.423  53.730 110.957  1.00  0.00           C
ATOM   1247  CB  ASP A  75      86.514  52.579 111.507  1.00  0.00           C
ATOM   1250  CG  ASP A  75      87.234  51.430 112.177  1.00  0.00           C
ATOM   1251  OD1 ASP A  75      86.544  50.690 112.937  1.00  0.00           O
ATOM   1252  OD2 ASP A  75      88.443  51.250 111.947  1.00  0.00           O
ATOM   1253  C   ASP A  75      88.503  54.270 111.927  1.00  0.00           C
ATOM   1254  O   ASP A  75      89.693  54.080 111.647  1.00  0.00           O
ATOM   1255  N   PRO A  76      88.203  55.040 112.997  1.00  0.00           N
ATOM   1256  CD  PRO A  76      86.894  55.681 112.997  1.00  0.00           C
ATOM   1259  CA  PRO A  76      89.193  56.080 113.287  1.00  0.00           C
ATOM   1261  CB  PRO A  76      88.694  57.170 112.317  1.00  0.00           C
ATOM   1264  CG  PRO A  76      87.153  57.010 112.287  1.00  0.00           C
ATOM   1267  C   PRO A  76      89.184  56.610 114.737  1.00  0.00           C
ATOM   1268  O   PRO A  76      88.263  57.330 115.127  1.00  0.00           O
ATOM   1269  N   ASP A  77      90.213  56.370 115.567  1.00  0.00           N
ATOM   1271  CA  ASP A  77      91.253  55.370 115.527  1.00  0.00           C
ATOM   1273  CB  ASP A  77      92.703  55.960 115.437  1.00  0.00           C
ATOM   1276  CG  ASP A  77      93.113  57.010 116.477  1.00  0.00           C
ATOM   1277  OD1 ASP A  77      94.343  57.100 116.757  1.00  0.00           O
ATOM   1278  OD2 ASP A  77      92.263  57.850 116.897  1.00  0.00           O
ATOM   1279  C   ASP A  77      91.104  54.510 116.777  1.00  0.00           C
ATOM   1280  O   ASP A  77      90.544  54.949 117.777  1.00  0.00           O
ATOM   1281  N   GLN A  78      91.544  53.230 116.707  1.00  0.00           N
ATOM   1283  CA  GLN A  78      91.063  52.181 117.587  1.00  0.00           C
ATOM   1285  CB  GLN A  78      91.264  52.400 119.127  1.00  0.00           C
ATOM   1288  CG  GLN A  78      90.213  51.840 120.117  1.00  0.00           C
ATOM   1291  CD  GLN A  78      88.893  52.620 120.227  1.00  0.00           C
ATOM   1292  OE1 GLN A  78      87.803  52.070 120.407  1.00  0.00           O
ATOM   1293  NE2 GLN A  78      89.003  53.980 120.207  1.00  0.00           N
ATOM   1296  C   GLN A  78      89.714  51.580 117.147  1.00  0.00           C
ATOM   1297  O   GLN A  78      88.744  52.290 116.897  1.00  0.00           O
ATOM   1298  N   ASP A  79      89.574  50.240 117.007  1.00  0.00           N
ATOM   1300  CA  ASP A  79      90.583  49.221 117.157  1.00  0.00           C
ATOM   1302  CB  ASP A  79      89.963  47.800 117.377  1.00  0.00           C
ATOM   1305  CG  ASP A  79      89.363  47.061 116.177  1.00  0.00           C
ATOM   1306  OD1 ASP A  79      88.773  45.970 116.457  1.00  0.00           O
ATOM   1307  OD2 ASP A  79      89.474  47.510 115.017  1.00  0.00           O
ATOM   1308  C   ASP A  79      91.673  49.300 116.077  1.00  0.00           C
ATOM   1309  O   ASP A  79      91.423  49.570 114.917  1.00  0.00           O
ATOM   1310  N   PHE A  80      92.923  49.140 116.507  1.00  0.00           N
ATOM   1312  CA  PHE A  80      94.044  48.980 115.587  1.00  0.00           C
ATOM   1314  CB  PHE A  80      94.743  50.330 115.227  1.00  0.00           C
ATOM   1317  CG  PHE A  80      94.053  51.140 114.157  1.00  0.00           C
ATOM   1318  CD1 PHE A  80      93.513  50.550 112.997  1.00  0.00           C
ATOM   1320  CE1 PHE A  80      92.993  51.329 111.957  1.00  0.00           C
ATOM   1322  CZ  PHE A  80      93.013  52.720 112.047  1.00  0.00           C
ATOM   1324  CD2 PHE A  80      94.053  52.550 114.227  1.00  0.00           C
ATOM   1326  CE2 PHE A  80      93.554  53.340 113.187  1.00  0.00           C
ATOM   1328  C   PHE A  80      95.023  48.031 116.237  1.00  0.00           C
ATOM   1329  O   PHE A  80      95.733  47.290 115.547  1.00  0.00           O
ATOM   1330  N   SER A  81      95.003  47.940 117.587  1.00  0.00           N
ATOM   1332  CA  SER A  81      95.695  46.900 118.347  1.00  0.00           C
ATOM   1334  CB  SER A  81      97.225  47.030 118.247  1.00  0.00           C
ATOM   1337  OG  SER A  81      97.663  48.210 118.927  1.00  0.00           O
ATOM   1339  C   SER A  81      95.193  45.471 118.117  1.00  0.00           C
ATOM   1340  O   SER A  81      95.733  44.491 118.637  1.00  0.00           O
ATOM   1341  N   ARG A  82      94.114  45.360 117.337  1.00  0.00           N
ATOM   1343  CA  ARG A  82      93.723  44.221 116.557  1.00  0.00           C
ATOM   1345  CB  ARG A  82      92.634  43.390 117.297  1.00  0.00           C
ATOM   1348  CG  ARG A  82      91.244  44.060 117.357  1.00  0.00           C
ATOM   1351  CD  ARG A  82      90.264  43.521 118.407  1.00  0.00           C
ATOM   1354  NE  ARG A  82      90.483  44.291 119.667  1.00  0.00           N
ATOM   1356  CZ  ARG A  82      89.683  44.240 120.727  1.00  0.00           C
ATOM   1357  NH1 ARG A  82      89.944  45.000 121.767  1.00  0.00           N
ATOM   1360  NH2 ARG A  82      88.604  43.500 120.767  1.00  0.00           N
ATOM   1363  C   ARG A  82      93.154  44.949 115.347  1.00  0.00           C
ATOM   1364  O   ARG A  82      92.634  46.059 115.497  1.00  0.00           O
ATOM   1365  N   VAL A  83      93.243  44.460 114.107  1.00  0.00           N
ATOM   1367  CA  VAL A  83      93.974  43.280 113.697  1.00  0.00           C
ATOM   1369  CB  VAL A  83      93.113  42.570 112.647  1.00  0.00           C
ATOM   1371  CG1 VAL A  83      93.314  43.130 111.237  1.00  0.00           C
ATOM   1375  CG2 VAL A  83      93.343  41.050 112.697  1.00  0.00           C
ATOM   1379  C   VAL A  83      95.353  43.680 113.157  1.00  0.00           C
ATOM   1380  O   VAL A  83      96.194  42.830 112.857  1.00  0.00           O
ATOM   1381  N   ILE A  84      95.674  45.000 113.097  1.00  0.00           N
ATOM   1383  CA  ILE A  84      97.023  45.500 112.827  1.00  0.00           C
ATOM   1385  CB  ILE A  84      97.034  46.991 112.387  1.00  0.00           C
ATOM   1387  CG2 ILE A  84      98.324  47.740 112.787  1.00  0.00           C
ATOM   1391  CG1 ILE A  84      96.784  47.070 110.857  1.00  0.00           C
ATOM   1394  CD  ILE A  84      96.863  48.431 110.167  1.00  0.00           C
ATOM   1398  C   ILE A  84      98.034  45.100 113.927  1.00  0.00           C
ATOM   1399  O   ILE A  84      97.724  45.021 115.117  1.00  0.00           O
ATOM   1400  N   HIS A  85      99.294  44.790 113.537  1.00  0.00           N
ATOM   1402  CA  HIS A  85     100.283  44.281 114.477  1.00  0.00           C
ATOM   1404  CB  HIS A  85     100.513  42.760 114.327  1.00  0.00           C
ATOM   1407  ND1 HIS A  85      99.653  41.760 116.437  1.00  0.00           N
ATOM   1408  CG  HIS A  85     100.743  42.061 115.647  1.00  0.00           C
ATOM   1409  CE1 HIS A  85     100.134  41.000 117.417  1.00  0.00           C
ATOM   1411  NE2 HIS A  85     101.474  40.830 117.297  1.00  0.00           N
ATOM   1413  CD2 HIS A  85     101.863  41.500 116.167  1.00  0.00           C
ATOM   1415  C   HIS A  85     101.583  45.040 114.307  1.00  0.00           C
ATOM   1416  O   HIS A  85     101.913  45.541 113.227  1.00  0.00           O
ATOM   1417  N   VAL A  86     102.363  45.160 115.397  1.00  0.00           N
ATOM   1419  CA  VAL A  86     103.683  45.760 115.367  1.00  0.00           C
ATOM   1421  CB  VAL A  86     103.913  46.890 116.387  1.00  0.00           C
ATOM   1423  CG1 VAL A  86     105.373  47.400 116.287  1.00  0.00           C
ATOM   1427  CG2 VAL A  86     102.983  48.080 116.117  1.00  0.00           C
ATOM   1431  C   VAL A  86     104.653  44.640 115.677  1.00  0.00           C
ATOM   1432  O   VAL A  86     104.513  43.951 116.687  1.00  0.00           O
ATOM   1433  N   VAL A  87     105.644  44.380 114.797  1.00  0.00           N
ATOM   1435  CA  VAL A  87     106.614  43.340 115.067  1.00  0.00           C
ATOM   1437  CB  VAL A  87     106.433  42.111 114.177  1.00  0.00           C
ATOM   1439  CG1 VAL A  87     107.484  41.021 114.497  1.00  0.00           C
ATOM   1443  CG2 VAL A  87     105.043  41.480 114.337  1.00  0.00           C
ATOM   1447  C   VAL A  87     108.004  43.890 114.867  1.00  0.00           C
ATOM   1448  O   VAL A  87     108.443  44.120 113.747  1.00  0.00           O
ATOM   1449  N   ASP A  88     108.783  43.970 115.957  1.00  0.00           N
ATOM   1451  CA  ASP A  88     110.224  43.870 115.867  1.00  0.00           C
ATOM   1453  CB  ASP A  88     111.013  44.800 116.817  1.00  0.00           C
ATOM   1456  CG  ASP A  88     110.993  46.280 116.457  1.00  0.00           C
ATOM   1457  OD1 ASP A  88     111.993  46.940 116.847  1.00  0.00           O
ATOM   1458  OD2 ASP A  88     109.994  46.791 115.917  1.00  0.00           O
ATOM   1459  C   ASP A  88     110.613  42.460 116.287  1.00  0.00           C
ATOM   1460  O   ASP A  88     110.313  42.010 117.397  1.00  0.00           O
ATOM   1461  N   LYS A  89     111.393  41.760 115.457  1.00  0.00           N
ATOM   1463  CA  LYS A  89     112.003  40.490 115.787  1.00  0.00           C
ATOM   1465  CB  LYS A  89     111.945  39.561 114.567  1.00  0.00           C
ATOM   1468  CG  LYS A  89     110.493  39.140 114.247  1.00  0.00           C
ATOM   1471  CD  LYS A  89     110.364  37.740 113.637  1.00  0.00           C
ATOM   1474  CE  LYS A  89     111.234  37.521 112.407  1.00  0.00           C
ATOM   1477  NZ  LYS A  89     111.183  36.080 112.057  1.00  0.00           N
ATOM   1481  C   LYS A  89     113.393  40.640 116.397  1.00  0.00           C
ATOM   1482  O   LYS A  89     114.373  40.040 115.977  1.00  0.00           O
ATOM   1483  N   LYS A  90     113.464  41.500 117.427  1.00  0.00           N
ATOM   1485  CA  LYS A  90     114.633  41.781 118.227  1.00  0.00           C
ATOM   1487  CB  LYS A  90     115.784  42.379 117.387  1.00  0.00           C
ATOM   1490  CG  LYS A  90     115.373  43.580 116.537  1.00  0.00           C
ATOM   1493  CD  LYS A  90     116.603  44.260 115.927  1.00  0.00           C
ATOM   1496  CE  LYS A  90     116.203  45.280 114.877  1.00  0.00           C
ATOM   1499  NZ  LYS A  90     117.383  45.980 114.357  1.00  0.00           N
ATOM   1503  C   LYS A  90     114.294  42.740 119.357  1.00  0.00           C
ATOM   1504  O   LYS A  90     115.113  43.070 120.207  1.00  0.00           O
ATOM   1505  N   SER A  91     113.034  43.210 119.407  1.00  0.00           N
ATOM   1507  CA  SER A  91     112.613  44.090 120.487  1.00  0.00           C
ATOM   1509  CB  SER A  91     112.593  45.560 119.967  1.00  0.00           C
ATOM   1512  OG  SER A  91     112.494  46.540 120.987  1.00  0.00           O
ATOM   1514  C   SER A  91     111.253  43.620 120.987  1.00  0.00           C
ATOM   1515  O   SER A  91     110.964  43.680 122.177  1.00  0.00           O
ATOM   1516  N   GLY A  92     110.404  43.041 120.087  1.00  0.00           N
ATOM   1518  CA  GLY A  92     109.093  42.490 120.417  1.00  0.00           C
ATOM   1521  C   GLY A  92     108.034  43.510 120.667  1.00  0.00           C
ATOM   1522  O   GLY A  92     107.003  43.190 121.257  1.00  0.00           O
ATOM   1523  N   LYS A  93     108.314  44.760 120.247  1.00  0.00           N
ATOM   1525  CA  LYS A  93     107.733  45.931 120.857  1.00  0.00           C
ATOM   1527  CB  LYS A  93     108.633  47.160 120.577  1.00  0.00           C
ATOM   1530  CG  LYS A  93     108.443  48.290 121.607  1.00  0.00           C
ATOM   1533  CD  LYS A  93     109.553  49.351 121.567  1.00  0.00           C
ATOM   1536  CE  LYS A  93     109.354  50.430 122.637  1.00  0.00           C
ATOM   1539  NZ  LYS A  93     110.504  51.340 122.687  1.00  0.00           N
ATOM   1543  C   LYS A  93     106.303  46.180 120.407  1.00  0.00           C
ATOM   1544  O   LYS A  93     105.984  46.100 119.227  1.00  0.00           O
ATOM   1545  N   VAL A  94     105.423  46.510 121.377  1.00  0.00           N
ATOM   1547  CA  VAL A  94     104.014  46.721 121.157  1.00  0.00           C
ATOM   1549  CB  VAL A  94     103.144  45.531 121.547  1.00  0.00           C
ATOM   1551  CG1 VAL A  94     101.684  45.790 121.187  1.00  0.00           C
ATOM   1555  CG2 VAL A  94     103.543  44.270 120.747  1.00  0.00           C
ATOM   1559  C   VAL A  94     103.653  47.980 121.927  1.00  0.00           C
ATOM   1560  O   VAL A  94     102.693  48.090 122.697  1.00  0.00           O
ATOM   1561  N   ASP A  95     104.404  49.060 121.637  1.00  0.00           N
ATOM   1563  CA  ASP A  95     103.953  50.420 121.867  1.00  0.00           C
ATOM   1565  CB  ASP A  95     105.124  51.410 122.097  1.00  0.00           C
ATOM   1568  CG  ASP A  95     105.763  51.300 123.477  1.00  0.00           C
ATOM   1569  OD1 ASP A  95     106.733  52.080 123.687  1.00  0.00           O
ATOM   1570  OD2 ASP A  95     105.323  50.450 124.287  1.00  0.00           O
ATOM   1571  C   ASP A  95     103.174  50.840 120.627  1.00  0.00           C
ATOM   1572  O   ASP A  95     103.554  51.781 119.917  1.00  0.00           O
ATOM   1573  N   GLY A  96     102.093  50.110 120.307  1.00  0.00           N
ATOM   1575  CA  GLY A  96     101.264  50.340 119.137  1.00  0.00           C
ATOM   1578  C   GLY A  96     100.434  51.570 119.337  1.00  0.00           C
ATOM   1579  O   GLY A  96      99.284  51.500 119.777  1.00  0.00           O
ATOM   1580  N   ALA A  97     101.013  52.720 118.977  1.00  0.00           N
ATOM   1582  CA  ALA A  97     100.283  53.951 118.887  1.00  0.00           C
ATOM   1584  CB  ALA A  97     101.223  55.160 119.057  1.00  0.00           C
ATOM   1588  C   ALA A  97      99.653  53.960 117.517  1.00  0.00           C
ATOM   1589  O   ALA A  97     100.343  53.829 116.507  1.00  0.00           O
ATOM   1590  N   TRP A  98      98.314  54.080 117.477  1.00  0.00           N
ATOM   1592  CA  TRP A  98      97.553  54.160 116.247  1.00  0.00           C
ATOM   1594  CB  TRP A  98      97.234  52.790 115.567  1.00  0.00           C
ATOM   1597  CG  TRP A  98      98.335  51.781 115.397  1.00  0.00           C
ATOM   1598  CD1 TRP A  98      98.583  50.720 116.227  1.00  0.00           C
ATOM   1600  NE1 TRP A  98      99.523  49.900 115.647  1.00  0.00           N
ATOM   1602  CE2 TRP A  98      99.923  50.440 114.457  1.00  0.00           C
ATOM   1603  CD2 TRP A  98      99.193  51.630 114.257  1.00  0.00           C
ATOM   1604  CE3 TRP A  98      99.373  52.360 113.087  1.00  0.00           C
ATOM   1606  CZ3 TRP A  98     100.303  51.910 112.147  1.00  0.00           C
ATOM   1608  CZ2 TRP A  98     100.835  49.980 113.517  1.00  0.00           C
ATOM   1610  CH2 TRP A  98     101.013  50.741 112.357  1.00  0.00           C
ATOM   1612  C   TRP A  98      97.993  55.300 115.357  1.00  0.00           C
ATOM   1613  O   TRP A  98      98.923  55.201 114.567  1.00  0.00           O
ATOM   1614  N   GLU A  99      97.374  56.460 115.597  1.00  0.00           N
ATOM   1616  CA  GLU A  99      98.063  57.730 115.747  1.00  0.00           C
ATOM   1618  CB  GLU A  99      99.243  57.720 116.737  1.00  0.00           C
ATOM   1621  CG  GLU A  99      99.633  59.160 117.167  1.00  0.00           C
ATOM   1624  CD  GLU A  99     100.954  59.730 116.647  1.00  0.00           C
ATOM   1625  OE1 GLU A  99     100.954  60.430 115.597  1.00  0.00           O
ATOM   1626  OE2 GLU A  99     101.964  59.611 117.387  1.00  0.00           O
ATOM   1627  C   GLU A  99      98.464  58.451 114.467  1.00  0.00           C
ATOM   1628  O   GLU A  99      99.544  58.270 113.937  1.00  0.00           O
ATOM   1629  N   LEU A 100      97.654  59.370 113.927  1.00  0.00           N
ATOM   1631  CA  LEU A 100      96.404  59.879 114.467  1.00  0.00           C
ATOM   1633  CB  LEU A 100      96.553  61.400 114.747  1.00  0.00           C
ATOM   1636  CG  LEU A 100      95.674  61.940 115.897  1.00  0.00           C
ATOM   1638  CD1 LEU A 100      95.784  63.470 115.997  1.00  0.00           C
ATOM   1642  CD2 LEU A 100      96.073  61.320 117.237  1.00  0.00           C
ATOM   1646  C   LEU A 100      95.274  59.631 113.497  1.00  0.00           C
ATOM   1647  O   LEU A 100      95.434  59.771 112.297  1.00  0.00           O
ATOM   1648  N   SER A 101      94.073  59.260 114.017  1.00  0.00           N
ATOM   1650  CA  SER A 101      92.873  58.920 113.247  1.00  0.00           C
ATOM   1652  CB  SER A 101      93.144  57.860 112.117  1.00  0.00           C
ATOM   1655  OG  SER A 101      91.993  57.440 111.387  1.00  0.00           O
ATOM   1657  C   SER A 101      92.123  60.150 112.757  1.00  0.00           C
ATOM   1658  O   SER A 101      90.924  60.120 112.507  1.00  0.00           O
ATOM   1659  N   ASP A 102      92.823  61.290 112.597  1.00  0.00           N
ATOM   1661  CA  ASP A 102      92.553  62.320 111.627  1.00  0.00           C
ATOM   1663  CB  ASP A 102      91.733  63.530 112.177  1.00  0.00           C
ATOM   1666  CG  ASP A 102      92.283  64.290 113.387  1.00  0.00           C
ATOM   1667  OD1 ASP A 102      91.913  65.480 113.527  1.00  0.00           O
ATOM   1668  OD2 ASP A 102      92.923  63.680 114.287  1.00  0.00           O
ATOM   1669  C   ASP A 102      93.923  62.630 111.007  1.00  0.00           C
ATOM   1670  O   ASP A 102      94.963  62.600 111.677  1.00  0.00           O
ATOM   1671  N   ASN A 103      94.063  62.760 109.677  1.00  0.00           N
ATOM   1673  CA  ASN A 103      93.123  63.299 108.727  1.00  0.00           C
ATOM   1675  CB  ASN A 103      93.953  64.281 107.857  1.00  0.00           C
ATOM   1678  CG  ASN A 103      93.154  65.299 107.057  1.00  0.00           C
ATOM   1679  OD1 ASN A 103      93.753  65.960 106.207  1.00  0.00           O
ATOM   1680  ND2 ASN A 103      91.854  65.510 107.307  1.00  0.00           N
ATOM   1683  C   ASN A 103      92.444  62.250 107.847  1.00  0.00           C
ATOM   1684  O   ASN A 103      91.824  62.620 106.847  1.00  0.00           O
ATOM   1685  N   LEU A 104      92.514  60.951 108.207  1.00  0.00           N
ATOM   1687  CA  LEU A 104      91.805  59.850 107.557  1.00  0.00           C
ATOM   1689  CB  LEU A 104      90.274  60.079 107.297  1.00  0.00           C
ATOM   1692  CG  LEU A 104      89.294  59.830 108.467  1.00  0.00           C
ATOM   1694  CD1 LEU A 104      87.904  60.330 108.057  1.00  0.00           C
ATOM   1698  CD2 LEU A 104      89.693  60.531 109.767  1.00  0.00           C
ATOM   1702  C   LEU A 104      92.514  59.421 106.277  1.00  0.00           C
ATOM   1703  O   LEU A 104      92.553  60.201 105.327  1.00  0.00           O
ATOM   1704  N   LYS A 105      93.034  58.171 106.297  1.00  0.00           N
ATOM   1706  CA  LYS A 105      93.723  57.410 105.247  1.00  0.00           C
ATOM   1708  CB  LYS A 105      93.663  58.010 103.817  1.00  0.00           C
ATOM   1711  CG  LYS A 105      94.683  59.120 103.477  1.00  0.00           C
ATOM   1714  CD  LYS A 105      94.354  59.840 102.157  1.00  0.00           C
ATOM   1717  CE  LYS A 105      95.394  60.900 101.787  1.00  0.00           C
ATOM   1720  NZ  LYS A 105      94.994  61.660 100.587  1.00  0.00           N
ATOM   1724  C   LYS A 105      95.183  57.160 105.657  1.00  0.00           C
ATOM   1725  O   LYS A 105      95.933  56.480 104.967  1.00  0.00           O
ATOM   1726  N   GLU A 106      95.574  57.660 106.847  1.00  0.00           N
ATOM   1728  CA  GLU A 106      96.953  57.710 107.317  1.00  0.00           C
ATOM   1730  CB  GLU A 106      97.403  59.200 107.387  1.00  0.00           C
ATOM   1733  CG  GLU A 106      98.793  59.510 108.007  1.00  0.00           C
ATOM   1736  CD  GLU A 106     100.014  59.340 107.087  1.00  0.00           C
ATOM   1737  OE1 GLU A 106     101.124  59.690 107.597  1.00  0.00           O
ATOM   1738  OE2 GLU A 106      99.844  58.910 105.927  1.00  0.00           O
ATOM   1739  C   GLU A 106      97.044  57.050 108.687  1.00  0.00           C
ATOM   1740  O   GLU A 106      96.234  57.340 109.567  1.00  0.00           O
ATOM   1741  N   LEU A 107      97.993  56.110 108.857  1.00  0.00           N
ATOM   1743  CA  LEU A 107      98.004  55.190 109.987  1.00  0.00           C
ATOM   1745  CB  LEU A 107      98.243  53.710 109.597  1.00  0.00           C
ATOM   1748  CG  LEU A 107      97.133  53.150 108.667  1.00  0.00           C
ATOM   1750  CD1 LEU A 107      97.243  51.640 108.487  1.00  0.00           C
ATOM   1754  CD2 LEU A 107      95.714  53.489 109.147  1.00  0.00           C
ATOM   1758  C   LEU A 107      98.893  55.660 111.117  1.00  0.00           C
ATOM   1759  O   LEU A 107      98.335  56.220 112.047  1.00  0.00           O
ATOM   1760  N   ARG A 108     100.243  55.520 111.107  1.00  0.00           N
ATOM   1762  CA  ARG A 108     101.033  56.090 112.207  1.00  0.00           C
ATOM   1764  CB  ARG A 108     101.644  57.460 111.797  1.00  0.00           C
ATOM   1767  CG  ARG A 108     100.633  58.420 111.127  1.00  0.00           C
ATOM   1770  CD  ARG A 108     100.943  59.900 111.387  1.00  0.00           C
ATOM   1773  NE  ARG A 108      99.813  60.671 110.777  1.00  0.00           N
ATOM   1775  CZ  ARG A 108      99.233  61.750 111.277  1.00  0.00           C
ATOM   1776  NH1 ARG A 108      98.224  62.320 110.647  1.00  0.00           N
ATOM   1779  NH2 ARG A 108      99.693  62.320 112.367  1.00  0.00           N
ATOM   1782  C   ARG A 108     102.183  55.240 112.707  1.00  0.00           C
ATOM   1783  O   ARG A 108     102.683  54.380 111.997  1.00  0.00           O
ATOM   1784  N   LEU A 109     102.733  55.560 113.907  1.00  0.00           N
ATOM   1786  CA  LEU A 109     104.144  55.450 114.257  1.00  0.00           C
ATOM   1788  CB  LEU A 109     104.813  54.040 114.137  1.00  0.00           C
ATOM   1791  CG  LEU A 109     104.343  52.930 115.107  1.00  0.00           C
ATOM   1793  CD1 LEU A 109     105.323  51.740 115.037  1.00  0.00           C
ATOM   1797  CD2 LEU A 109     102.943  52.420 114.777  1.00  0.00           C
ATOM   1801  C   LEU A 109     104.263  55.960 115.687  1.00  0.00           C
ATOM   1802  O   LEU A 109     103.273  56.320 116.307  1.00  0.00           O
ATOM   1803  N   ARG A 110     105.443  55.970 116.307  1.00  0.00           N
ATOM   1805  CA  ARG A 110     106.423  56.991 115.967  1.00  0.00           C
ATOM   1807  CB  ARG A 110     106.113  58.280 116.777  1.00  0.00           C
ATOM   1810  CG  ARG A 110     106.433  58.260 118.287  1.00  0.00           C
ATOM   1813  CD  ARG A 110     106.393  59.650 118.937  1.00  0.00           C
ATOM   1816  NE  ARG A 110     107.023  59.500 120.287  1.00  0.00           N
ATOM   1818  CZ  ARG A 110     107.243  60.520 121.107  1.00  0.00           C
ATOM   1819  NH1 ARG A 110     108.063  60.410 122.137  1.00  0.00           N
ATOM   1822  NH2 ARG A 110     106.693  61.700 120.957  1.00  0.00           N
ATOM   1825  C   ARG A 110     107.843  56.590 116.317  1.00  0.00           C
ATOM   1826  O   ARG A 110     108.753  57.410 116.217  1.00  0.00           O
ATOM   1827  N   HIS A 111     108.144  55.340 116.717  1.00  0.00           N
ATOM   1829  CA  HIS A 111     109.534  54.910 116.817  1.00  0.00           C
ATOM   1831  CB  HIS A 111     110.084  54.809 118.257  1.00  0.00           C
ATOM   1834  ND1 HIS A 111     111.533  56.820 118.227  1.00  0.00           N
ATOM   1835  CG  HIS A 111     110.523  56.110 118.857  1.00  0.00           C
ATOM   1836  CE1 HIS A 111     111.904  57.750 119.077  1.00  0.00           C
ATOM   1838  NE2 HIS A 111     111.213  57.660 120.237  1.00  0.00           N
ATOM   1840  CD2 HIS A 111     110.303  56.630 120.097  1.00  0.00           C
ATOM   1842  C   HIS A 111     109.734  53.600 116.107  1.00  0.00           C
ATOM   1843  O   HIS A 111     109.103  52.590 116.437  1.00  0.00           O
ATOM   1844  N   LEU A 112     110.654  53.600 115.117  1.00  0.00           N
ATOM   1846  CA  LEU A 112     111.194  52.440 114.427  1.00  0.00           C
ATOM   1848  CB  LEU A 112     111.033  52.470 112.877  1.00  0.00           C
ATOM   1851  CG  LEU A 112     109.623  52.340 112.267  1.00  0.00           C
ATOM   1853  CD1 LEU A 112     109.763  52.430 110.737  1.00  0.00           C
ATOM   1857  CD2 LEU A 112     108.633  53.420 112.717  1.00  0.00           C
ATOM   1861  C   LEU A 112     112.693  52.470 114.697  1.00  0.00           C
ATOM   1862  O   LEU A 112     113.233  53.500 115.087  1.00  0.00           O
ATOM   1863  N   GLU A 113     113.424  51.360 114.487  1.00  0.00           N
ATOM   1865  CA  GLU A 113     114.823  51.310 114.877  1.00  0.00           C
ATOM   1867  CB  GLU A 113     114.893  50.480 116.177  1.00  0.00           C
ATOM   1870  CG  GLU A 113     116.173  50.750 116.987  1.00  0.00           C
ATOM   1873  CD  GLU A 113     116.124  52.140 117.597  1.00  0.00           C
ATOM   1874  OE1 GLU A 113     116.854  53.050 117.147  1.00  0.00           O
ATOM   1875  OE2 GLU A 113     115.383  52.280 118.607  1.00  0.00           O
ATOM   1876  C   GLU A 113     115.695  50.671 113.787  1.00  0.00           C
ATOM   1877  O   GLU A 113     115.313  49.660 113.207  1.00  0.00           O
ATOM   1878  N   PRO A 114     116.863  51.170 113.377  1.00  0.00           N
ATOM   1879  CD  PRO A 114     117.313  52.530 113.687  1.00  0.00           C
ATOM   1882  CA  PRO A 114     117.593  50.601 112.237  1.00  0.00           C
ATOM   1884  CB  PRO A 114     118.424  51.791 111.707  1.00  0.00           C
ATOM   1887  CG  PRO A 114     118.643  52.670 112.937  1.00  0.00           C
ATOM   1890  C   PRO A 114     118.513  49.440 112.647  1.00  0.00           C
ATOM   1891  O   PRO A 114     119.305  49.580 113.567  1.00  0.00           O
ATOM   1892  N   LYS A 115     118.493  48.260 112.007  1.00  0.00           N
ATOM   1894  CA  LYS A 115     117.724  47.820 110.867  1.00  0.00           C
ATOM   1896  CB  LYS A 115     118.413  48.290 109.557  1.00  0.00           C
ATOM   1899  CG  LYS A 115     119.844  47.740 109.337  1.00  0.00           C
ATOM   1902  CD  LYS A 115     120.523  48.440 108.147  1.00  0.00           C
ATOM   1905  CE  LYS A 115     121.934  47.920 107.807  1.00  0.00           C
ATOM   1908  NZ  LYS A 115     122.444  48.650 106.637  1.00  0.00           N
ATOM   1912  C   LYS A 115     117.733  46.300 110.977  1.00  0.00           C
ATOM   1913  O   LYS A 115     118.543  45.760 111.717  1.00  0.00           O
ATOM   1914  N   ARG A 116     116.854  45.531 110.317  1.00  0.00           N
ATOM   1916  CA  ARG A 116     115.814  45.970 109.397  1.00  0.00           C
ATOM   1918  CB  ARG A 116     116.063  45.410 107.977  1.00  0.00           C
ATOM   1921  CG  ARG A 116     116.253  43.890 107.917  1.00  0.00           C
ATOM   1924  CD  ARG A 116     116.143  43.241 106.527  1.00  0.00           C
ATOM   1927  NE  ARG A 116     116.283  41.781 106.807  1.00  0.00           N
ATOM   1929  CZ  ARG A 116     116.393  40.830 105.897  1.00  0.00           C
ATOM   1930  NH1 ARG A 116     116.723  39.600 106.247  1.00  0.00           N
ATOM   1933  NH2 ARG A 116     116.183  41.080 104.627  1.00  0.00           N
ATOM   1936  C   ARG A 116     114.445  45.500 109.817  1.00  0.00           C
ATOM   1937  O   ARG A 116     113.454  46.000 109.297  1.00  0.00           O
ATOM   1938  N   ASP A 117     114.354  44.520 110.737  1.00  0.00           N
ATOM   1940  CA  ASP A 117     113.154  43.780 111.067  1.00  0.00           C
ATOM   1942  CB  ASP A 117     113.484  42.640 112.107  1.00  0.00           C
ATOM   1945  CG  ASP A 117     114.483  41.570 111.647  1.00  0.00           C
ATOM   1946  OD1 ASP A 117     114.585  40.510 112.317  1.00  0.00           O
ATOM   1947  OD2 ASP A 117     115.274  41.840 110.697  1.00  0.00           O
ATOM   1948  C   ASP A 117     111.974  44.660 111.527  1.00  0.00           C
ATOM   1949  O   ASP A 117     111.904  45.100 112.677  1.00  0.00           O
ATOM   1950  N   LEU A 118     110.984  44.860 110.627  1.00  0.00           N
ATOM   1952  CA  LEU A 118     109.593  45.170 110.907  1.00  0.00           C
ATOM   1954  CB  LEU A 118     109.073  46.490 110.267  1.00  0.00           C
ATOM   1957  CG  LEU A 118     108.863  47.670 111.237  1.00  0.00           C
ATOM   1959  CD1 LEU A 118     108.383  48.900 110.467  1.00  0.00           C
ATOM   1963  CD2 LEU A 118     110.134  48.000 112.007  1.00  0.00           C
ATOM   1967  C   LEU A 118     108.813  44.000 110.327  1.00  0.00           C
ATOM   1968  O   LEU A 118     109.273  43.361 109.387  1.00  0.00           O
ATOM   1969  N   ILE A 119     107.624  43.670 110.867  1.00  0.00           N
ATOM   1971  CA  ILE A 119     106.614  42.870 110.157  1.00  0.00           C
ATOM   1973  CB  ILE A 119     106.553  41.360 110.457  1.00  0.00           C
ATOM   1975  CG2 ILE A 119     105.464  40.700 109.587  1.00  0.00           C
ATOM   1979  CG1 ILE A 119     107.904  40.650 110.197  1.00  0.00           C
ATOM   1982  CD  ILE A 119     108.013  39.240 110.777  1.00  0.00           C
ATOM   1986  C   ILE A 119     105.253  43.470 110.417  1.00  0.00           C
ATOM   1987  O   ILE A 119     104.793  43.600 111.557  1.00  0.00           O
ATOM   1988  N   VAL A 120     104.534  43.860 109.347  1.00  0.00           N
ATOM   1990  CA  VAL A 120     103.154  44.291 109.417  1.00  0.00           C
ATOM   1992  CB  VAL A 120     102.803  45.310 108.347  1.00  0.00           C
ATOM   1994  CG1 VAL A 120     101.313  45.720 108.437  1.00  0.00           C
ATOM   1998  CG2 VAL A 120     103.683  46.550 108.537  1.00  0.00           C
ATOM   2002  C   VAL A 120     102.283  43.060 109.287  1.00  0.00           C
ATOM   2003  O   VAL A 120     101.894  42.640 108.197  1.00  0.00           O
ATOM   2004  N   THR A 121     101.934  42.410 110.407  1.00  0.00           N
ATOM   2006  CA  THR A 121     100.975  41.310 110.337  1.00  0.00           C
ATOM   2008  CB  THR A 121     101.003  40.330 111.487  1.00  0.00           C
ATOM   2010  OG1 THR A 121     102.344  39.949 111.757  1.00  0.00           O
ATOM   2012  CG2 THR A 121     100.264  39.050 111.077  1.00  0.00           C
ATOM   2016  C   THR A 121      99.593  41.890 110.207  1.00  0.00           C
ATOM   2017  O   THR A 121      99.103  42.560 111.107  1.00  0.00           O
ATOM   2018  N   ILE A 122      98.983  41.721 109.007  1.00  0.00           N
ATOM   2020  CA  ILE A 122      97.973  42.640 108.517  1.00  0.00           C
ATOM   2022  CB  ILE A 122      98.314  43.171 107.117  1.00  0.00           C
ATOM   2024  CG2 ILE A 122      98.214  42.120 105.987  1.00  0.00           C
ATOM   2028  CG1 ILE A 122      97.584  44.491 106.807  1.00  0.00           C
ATOM   2031  CD  ILE A 122      98.163  45.230 105.607  1.00  0.00           C
ATOM   2035  C   ILE A 122      96.573  42.070 108.737  1.00  0.00           C
ATOM   2036  O   ILE A 122      96.253  41.700 109.867  1.00  0.00           O
ATOM   2037  N   GLY A 123      95.674  42.070 107.737  1.00  0.00           N
ATOM   2039  CA  GLY A 123      94.263  41.750 107.877  1.00  0.00           C
ATOM   2042  C   GLY A 123      93.823  40.490 108.597  1.00  0.00           C
ATOM   2043  O   GLY A 123      94.593  39.570 108.887  1.00  0.00           O
ATOM   2044  N   LYS A 124      92.523  40.380 108.907  1.00  0.00           N
ATOM   2046  CA  LYS A 124      91.453  41.210 108.367  1.00  0.00           C
ATOM   2048  CB  LYS A 124      90.824  40.520 107.127  1.00  0.00           C
ATOM   2051  CG  LYS A 124      89.973  39.250 107.387  1.00  0.00           C
ATOM   2054  CD  LYS A 124      89.493  38.600 106.077  1.00  0.00           C
ATOM   2057  CE  LYS A 124      88.464  37.470 106.267  1.00  0.00           C
ATOM   2060  NZ  LYS A 124      87.973  36.980 104.957  1.00  0.00           N
ATOM   2064  C   LYS A 124      90.483  41.390 109.507  1.00  0.00           C
ATOM   2065  O   LYS A 124      90.353  40.510 110.347  1.00  0.00           O
ATOM   2066  N   GLU A 125      89.874  42.579 109.657  1.00  0.00           N
ATOM   2068  CA  GLU A 125      89.233  43.311 108.567  1.00  0.00           C
ATOM   2070  CB  GLU A 125      87.783  43.570 109.027  1.00  0.00           C
ATOM   2073  CG  GLU A 125      86.784  43.951 107.917  1.00  0.00           C
ATOM   2076  CD  GLU A 125      85.333  44.050 108.407  1.00  0.00           C
ATOM   2077  OE1 GLU A 125      84.453  44.390 107.567  1.00  0.00           O
ATOM   2078  OE2 GLU A 125      85.073  43.800 109.617  1.00  0.00           O
ATOM   2079  C   GLU A 125      89.933  44.631 108.207  1.00  0.00           C
ATOM   2080  O   GLU A 125      90.233  44.870 107.027  1.00  0.00           O
ATOM   2081  N   VAL A 126      90.243  45.510 109.187  1.00  0.00           N
ATOM   2083  CA  VAL A 126      90.333  46.980 109.087  1.00  0.00           C
ATOM   2085  CB  VAL A 126      91.763  47.521 108.947  1.00  0.00           C
ATOM   2087  CG1 VAL A 126      91.794  49.070 108.957  1.00  0.00           C
ATOM   2091  CG2 VAL A 126      92.624  47.040 110.127  1.00  0.00           C
ATOM   2095  C   VAL A 126      89.354  47.610 108.107  1.00  0.00           C
ATOM   2096  O   VAL A 126      89.683  48.101 107.027  1.00  0.00           O
ATOM   2097  N   LYS A 127      88.055  47.540 108.447  1.00  0.00           N
ATOM   2099  CA  LYS A 127      86.993  48.160 107.667  1.00  0.00           C
ATOM   2101  CB  LYS A 127      85.593  47.670 108.107  1.00  0.00           C
ATOM   2104  CG  LYS A 127      85.473  47.579 109.637  1.00  0.00           C
ATOM   2107  CD  LYS A 127      84.173  46.931 110.127  1.00  0.00           C
ATOM   2110  CE  LYS A 127      84.383  46.440 111.567  1.00  0.00           C
ATOM   2113  NZ  LYS A 127      83.373  45.440 111.907  1.00  0.00           N
ATOM   2117  C   LYS A 127      86.983  49.690 107.607  1.00  0.00           C
ATOM   2118  O   LYS A 127      87.153  50.410 108.587  1.00  0.00           O
ATOM   2119  N   ALA A 128      86.693  50.250 106.417  1.00  0.00           N
ATOM   2121  CA  ALA A 128      86.283  51.630 106.327  1.00  0.00           C
ATOM   2123  CB  ALA A 128      86.684  52.271 104.987  1.00  0.00           C
ATOM   2127  C   ALA A 128      84.783  51.810 106.587  1.00  0.00           C
ATOM   2128  O   ALA A 128      83.963  50.910 106.437  1.00  0.00           O
ATOM   2129  N   LEU A 129      84.394  53.041 106.977  1.00  0.00           N
ATOM   2131  CA  LEU A 129      83.013  53.431 107.237  1.00  0.00           C
ATOM   2133  CB  LEU A 129      82.934  54.650 108.187  1.00  0.00           C
ATOM   2136  CG  LEU A 129      84.024  55.730 108.027  1.00  0.00           C
ATOM   2138  CD1 LEU A 129      83.884  56.791 109.127  1.00  0.00           C
ATOM   2142  CD2 LEU A 129      83.963  56.390 106.657  1.00  0.00           C
ATOM   2146  C   LEU A 129      82.143  53.629 105.997  1.00  0.00           C
ATOM   2147  O   LEU A 129      81.524  54.670 105.777  1.00  0.00           O
ATOM   2148  N   ASN A 130      82.064  52.530 105.217  1.00  0.00           N
ATOM   2150  CA  ASN A 130      81.085  52.210 104.207  1.00  0.00           C
ATOM   2152  CB  ASN A 130      80.784  53.340 103.177  1.00  0.00           C
ATOM   2155  CG  ASN A 130      81.964  54.060 102.527  1.00  0.00           C
ATOM   2156  OD1 ASN A 130      81.945  55.280 102.387  1.00  0.00           O
ATOM   2157  ND2 ASN A 130      83.023  53.330 102.117  1.00  0.00           N
ATOM   2160  C   ASN A 130      81.474  50.900 103.527  1.00  0.00           C
ATOM   2161  O   ASN A 130      81.264  50.710 102.337  1.00  0.00           O
ATOM   2162  N   ASN A 131      82.085  49.960 104.277  1.00  0.00           N
ATOM   2164  CA  ASN A 131      82.234  48.570 103.857  1.00  0.00           C
ATOM   2166  CB  ASN A 131      80.873  47.930 103.397  1.00  0.00           C
ATOM   2169  CG  ASN A 131      80.784  46.400 103.337  1.00  0.00           C
ATOM   2170  OD1 ASN A 131      80.023  45.870 102.507  1.00  0.00           O
ATOM   2171  ND2 ASN A 131      81.514  45.660 104.197  1.00  0.00           N
ATOM   2174  C   ASN A 131      83.413  48.300 102.907  1.00  0.00           C
ATOM   2175  O   ASN A 131      83.523  47.210 102.367  1.00  0.00           O
ATOM   2176  N   ALA A 132      84.424  49.190 102.797  1.00  0.00           N
ATOM   2178  CA  ALA A 132      85.684  48.800 102.187  1.00  0.00           C
ATOM   2180  CB  ALA A 132      86.524  50.021 101.777  1.00  0.00           C
ATOM   2184  C   ALA A 132      86.474  47.870 103.117  1.00  0.00           C
ATOM   2185  O   ALA A 132      86.813  48.260 104.237  1.00  0.00           O
ATOM   2186  N   THR A 133      86.723  46.610 102.697  1.00  0.00           N
ATOM   2188  CA  THR A 133      87.313  45.560 103.527  1.00  0.00           C
ATOM   2190  CB  THR A 133      86.443  44.270 103.577  1.00  0.00           C
ATOM   2192  OG1 THR A 133      86.063  43.900 104.897  1.00  0.00           O
ATOM   2194  CG2 THR A 133      87.085  42.990 103.017  1.00  0.00           C
ATOM   2198  C   THR A 133      88.694  45.300 102.957  1.00  0.00           C
ATOM   2199  O   THR A 133      88.993  45.710 101.837  1.00  0.00           O
ATOM   2200  N   PHE A 134      89.604  44.640 103.697  1.00  0.00           N
ATOM   2202  CA  PHE A 134      90.803  44.100 103.097  1.00  0.00           C
ATOM   2204  CB  PHE A 134      92.053  44.580 103.847  1.00  0.00           C
ATOM   2207  CG  PHE A 134      93.335  44.320 103.087  1.00  0.00           C
ATOM   2208  CD1 PHE A 134      94.424  43.650 103.667  1.00  0.00           C
ATOM   2210  CE1 PHE A 134      95.644  43.559 102.997  1.00  0.00           C
ATOM   2212  CZ  PHE A 134      95.784  44.060 101.697  1.00  0.00           C
ATOM   2214  CD2 PHE A 134      93.484  44.840 101.787  1.00  0.00           C
ATOM   2216  CE2 PHE A 134      94.693  44.690 101.087  1.00  0.00           C
ATOM   2218  C   PHE A 134      90.733  42.600 103.137  1.00  0.00           C
ATOM   2219  O   PHE A 134      90.555  41.980 104.197  1.00  0.00           O
ATOM   2220  N   SER A 135      90.843  41.980 101.947  1.00  0.00           N
ATOM   2222  CA  SER A 135      90.453  40.620 101.687  1.00  0.00           C
ATOM   2224  CB  SER A 135      88.923  40.430 101.627  1.00  0.00           C
ATOM   2227  OG  SER A 135      88.403  41.271 100.617  1.00  0.00           O
ATOM   2229  C   SER A 135      91.083  39.561 102.537  1.00  0.00           C
ATOM   2230  O   SER A 135      90.453  38.600 102.977  1.00  0.00           O
ATOM   2231  N   LYS A 136      92.403  39.670 102.767  1.00  0.00           N
ATOM   2233  CA  LYS A 136      93.163  38.500 103.107  1.00  0.00           C
ATOM   2235  CB  LYS A 136      93.373  37.630 101.847  1.00  0.00           C
ATOM   2238  CG  LYS A 136      93.195  36.129 102.147  1.00  0.00           C
ATOM   2241  CD  LYS A 136      93.093  35.290 100.877  1.00  0.00           C
ATOM   2244  CE  LYS A 136      92.783  33.829 101.187  1.00  0.00           C
ATOM   2247  NZ  LYS A 136      92.463  33.080  99.957  1.00  0.00           N
ATOM   2251  C   LYS A 136      94.483  38.890 103.757  1.00  0.00           C
ATOM   2252  O   LYS A 136      94.604  39.920 104.417  1.00  0.00           O
ATOM   2253  N   ASP A 137      95.504  38.010 103.657  1.00  0.00           N
ATOM   2255  CA  ASP A 137      96.483  37.900 104.697  1.00  0.00           C
ATOM   2257  CB  ASP A 137      96.303  36.580 105.487  1.00  0.00           C
ATOM   2260  CG  ASP A 137      96.693  35.350 104.677  1.00  0.00           C
ATOM   2261  OD1 ASP A 137      97.403  34.490 105.257  1.00  0.00           O
ATOM   2262  OD2 ASP A 137      96.283  35.250 103.507  1.00  0.00           O
ATOM   2263  C   ASP A 137      97.923  38.140 104.267  1.00  0.00           C
ATOM   2264  O   ASP A 137      98.343  37.890 103.137  1.00  0.00           O
ATOM   2265  N   TYR A 138      98.683  38.710 105.217  1.00  0.00           N
ATOM   2267  CA  TYR A 138     100.113  38.880 105.217  1.00  0.00           C
ATOM   2269  CB  TYR A 138     100.854  37.530 105.437  1.00  0.00           C
ATOM   2272  CG  TYR A 138     102.344  37.680 105.667  1.00  0.00           C
ATOM   2273  CD1 TYR A 138     103.314  37.010 104.897  1.00  0.00           C
ATOM   2275  CE1 TYR A 138     104.674  37.090 105.217  1.00  0.00           C
ATOM   2277  CZ  TYR A 138     105.093  37.810 106.327  1.00  0.00           C
ATOM   2278  OH  TYR A 138     106.433  37.800 106.747  1.00  0.00           O
ATOM   2280  CD2 TYR A 138     102.774  38.420 106.767  1.00  0.00           C
ATOM   2282  CE2 TYR A 138     104.144  38.489 107.087  1.00  0.00           C
ATOM   2284  C   TYR A 138     100.703  39.690 104.077  1.00  0.00           C
ATOM   2285  O   TYR A 138     100.824  39.260 102.947  1.00  0.00           O
ATOM   2286  N   GLU A 139     101.173  40.890 104.407  1.00  0.00           N
ATOM   2288  CA  GLU A 139     102.273  41.500 103.717  1.00  0.00           C
ATOM   2290  CB  GLU A 139     101.873  42.850 103.047  1.00  0.00           C
ATOM   2293  CG  GLU A 139     102.813  43.330 101.907  1.00  0.00           C
ATOM   2296  CD  GLU A 139     103.224  42.230 100.927  1.00  0.00           C
ATOM   2297  OE1 GLU A 139     104.223  41.521 101.217  1.00  0.00           O
ATOM   2298  OE2 GLU A 139     102.553  42.050  99.877  1.00  0.00           O
ATOM   2299  C   GLU A 139     103.263  41.710 104.827  1.00  0.00           C
ATOM   2300  O   GLU A 139     103.023  41.310 105.967  1.00  0.00           O
ATOM   2301  N   LYS A 140     104.383  42.350 104.547  1.00  0.00           N
ATOM   2303  CA  LYS A 140     105.303  42.771 105.557  1.00  0.00           C
ATOM   2305  CB  LYS A 140     106.453  41.740 105.737  1.00  0.00           C
ATOM   2308  CG  LYS A 140     107.283  41.480 104.477  1.00  0.00           C
ATOM   2311  CD  LYS A 140     108.154  40.220 104.597  1.00  0.00           C
ATOM   2314  CE  LYS A 140     109.003  40.000 103.337  1.00  0.00           C
ATOM   2317  NZ  LYS A 140     109.854  38.810 103.477  1.00  0.00           N
ATOM   2321  C   LYS A 140     105.773  44.100 105.067  1.00  0.00           C
ATOM   2322  O   LYS A 140     105.593  44.440 103.897  1.00  0.00           O
ATOM   2323  N   THR A 141     106.374  44.920 105.937  1.00  0.00           N
ATOM   2325  CA  THR A 141     107.253  45.970 105.467  1.00  0.00           C
ATOM   2327  CB  THR A 141     106.733  47.400 105.657  1.00  0.00           C
ATOM   2329  OG1 THR A 141     106.433  47.720 107.007  1.00  0.00           O
ATOM   2331  CG2 THR A 141     105.423  47.579 104.867  1.00  0.00           C
ATOM   2335  C   THR A 141     108.543  45.730 106.207  1.00  0.00           C
ATOM   2336  O   THR A 141     108.613  45.881 107.427  1.00  0.00           O
ATOM   2337  N   ILE A 142     109.643  45.330 105.527  1.00  0.00           N
ATOM   2339  CA  ILE A 142     110.924  45.180 106.207  1.00  0.00           C
ATOM   2341  CB  ILE A 142     111.673  43.870 105.947  1.00  0.00           C
ATOM   2343  CG2 ILE A 142     112.573  43.650 107.177  1.00  0.00           C
ATOM   2347  CG1 ILE A 142     110.733  42.680 105.667  1.00  0.00           C
ATOM   2350  CD  ILE A 142     111.524  41.380 105.477  1.00  0.00           C
ATOM   2354  C   ILE A 142     111.824  46.280 105.747  1.00  0.00           C
ATOM   2355  O   ILE A 142     112.104  46.320 104.557  1.00  0.00           O
ATOM   2356  N   THR A 143     112.293  47.150 106.677  1.00  0.00           N
ATOM   2358  CA  THR A 143     113.335  48.171 106.557  1.00  0.00           C
ATOM   2360  CB  THR A 143     114.073  48.431 105.237  1.00  0.00           C
ATOM   2362  OG1 THR A 143     114.734  47.250 104.817  1.00  0.00           O
ATOM   2364  CG2 THR A 143     113.195  48.990 104.107  1.00  0.00           C
ATOM   2368  C   THR A 143     113.004  49.480 107.217  1.00  0.00           C
ATOM   2369  O   THR A 143     111.873  49.949 107.277  1.00  0.00           O
ATOM   2370  N   THR A 144     114.083  50.079 107.787  1.00  0.00           N
ATOM   2372  CA  THR A 144     114.103  51.390 108.427  1.00  0.00           C
ATOM   2374  CB  THR A 144     114.354  51.280 109.937  1.00  0.00           C
ATOM   2376  OG1 THR A 144     113.403  50.410 110.507  1.00  0.00           O
ATOM   2378  CG2 THR A 144     114.233  52.640 110.637  1.00  0.00           C
ATOM   2382  C   THR A 144     115.213  52.160 107.717  1.00  0.00           C
ATOM   2383  O   THR A 144     114.984  52.790 106.697  1.00  0.00           O
ATOM   2384  N   ARG A 145     116.474  52.000 108.177  1.00  0.00           N
ATOM   2386  CA  ARG A 145     117.724  52.260 107.477  1.00  0.00           C
ATOM   2388  CB  ARG A 145     118.013  51.150 106.417  1.00  0.00           C
ATOM   2391  CG  ARG A 145     117.234  51.271 105.077  1.00  0.00           C
ATOM   2394  CD  ARG A 145     117.724  50.360 103.937  1.00  0.00           C
ATOM   2397  NE  ARG A 145     119.193  50.620 103.767  1.00  0.00           N
ATOM   2399  CZ  ARG A 145     120.063  49.771 103.267  1.00  0.00           C
ATOM   2400  NH1 ARG A 145     121.323  50.130 103.127  1.00  0.00           N
ATOM   2403  NH2 ARG A 145     119.743  48.590 102.817  1.00  0.00           N
ATOM   2406  C   ARG A 145     118.023  53.640 106.827  1.00  0.00           C
ATOM   2407  O   ARG A 145     117.243  54.590 106.767  1.00  0.00           O
ATOM   2408  N   ASP A 146     119.263  53.750 106.317  1.00  0.00           N
ATOM   2410  CA  ASP A 146     120.404  53.880 107.187  1.00  0.00           C
ATOM   2412  CB  ASP A 146     121.264  52.590 107.417  1.00  0.00           C
ATOM   2415  CG  ASP A 146     121.993  51.921 106.257  1.00  0.00           C
ATOM   2416  OD1 ASP A 146     122.964  51.180 106.597  1.00  0.00           O
ATOM   2417  OD2 ASP A 146     121.524  51.931 105.097  1.00  0.00           O
ATOM   2418  C   ASP A 146     121.234  55.090 106.767  1.00  0.00           C
ATOM   2419  O   ASP A 146     121.463  55.350 105.597  1.00  0.00           O
ATOM   2420  N   ILE A 147     121.723  55.910 107.697  1.00  0.00           N
ATOM   2422  CA  ILE A 147     121.133  56.240 108.987  1.00  0.00           C
ATOM   2424  CB  ILE A 147     121.974  55.800 110.197  1.00  0.00           C
ATOM   2426  CG2 ILE A 147     121.323  54.540 110.827  1.00  0.00           C
ATOM   2430  CG1 ILE A 147     123.454  55.560 109.817  1.00  0.00           C
ATOM   2433  CD  ILE A 147     124.373  55.310 111.027  1.00  0.00           C
ATOM   2437  C   ILE A 147     120.873  57.720 108.997  1.00  0.00           C
ATOM   2438  O   ILE A 147     119.725  58.130 109.077  1.00  0.00           O
ATOM   2439  N   GLN A 148     121.924  58.570 108.897  1.00  0.00           N
ATOM   2441  CA  GLN A 148     121.813  60.000 109.147  1.00  0.00           C
ATOM   2443  CB  GLN A 148     121.043  60.650 107.937  1.00  0.00           C
ATOM   2446  CG  GLN A 148     121.633  61.890 107.207  1.00  0.00           C
ATOM   2449  CD  GLN A 148     123.104  62.220 107.477  1.00  0.00           C
ATOM   2450  OE1 GLN A 148     123.443  63.299 107.967  1.00  0.00           O
ATOM   2451  NE2 GLN A 148     124.014  61.290 107.107  1.00  0.00           N
ATOM   2454  C   GLN A 148     121.293  60.290 110.597  1.00  0.00           C
ATOM   2455  O   GLN A 148     121.363  59.370 111.407  1.00  0.00           O
ATOM   2456  N   PRO A 149     120.873  61.451 111.087  1.00  0.00           N
ATOM   2457  CD  PRO A 149     120.493  62.650 110.327  1.00  0.00           C
ATOM   2460  CA  PRO A 149     121.054  61.740 112.507  1.00  0.00           C
ATOM   2462  CB  PRO A 149     121.153  63.269 112.507  1.00  0.00           C
ATOM   2465  CG  PRO A 149     120.203  63.699 111.397  1.00  0.00           C
ATOM   2468  C   PRO A 149     119.863  61.310 113.347  1.00  0.00           C
ATOM   2469  O   PRO A 149     118.783  61.080 112.837  1.00  0.00           O
ATOM   2470  N   SER A 150     120.023  61.240 114.677  1.00  0.00           N
ATOM   2472  CA  SER A 150     118.904  61.410 115.587  1.00  0.00           C
ATOM   2474  CB  SER A 150     118.454  60.100 116.267  1.00  0.00           C
ATOM   2477  OG  SER A 150     117.333  60.280 117.127  1.00  0.00           O
ATOM   2479  C   SER A 150     119.453  62.400 116.597  1.00  0.00           C
ATOM   2480  O   SER A 150     120.423  62.090 117.277  1.00  0.00           O
ATOM   2481  N   VAL A 151     118.963  63.660 116.577  1.00  0.00           N
ATOM   2483  CA  VAL A 151     119.883  64.771 116.807  1.00  0.00           C
ATOM   2485  CB  VAL A 151     119.383  66.079 116.217  1.00  0.00           C
ATOM   2487  CG1 VAL A 151     120.473  67.150 116.337  1.00  0.00           C
ATOM   2491  CG2 VAL A 151     119.053  65.890 114.727  1.00  0.00           C
ATOM   2495  C   VAL A 151     120.243  65.000 118.267  1.00  0.00           C
ATOM   2496  O   VAL A 151     121.413  65.109 118.627  1.00  0.00           O
ATOM   2497  N   GLY A 152     119.223  65.060 119.147  1.00  0.00           N
ATOM   2499  CA  GLY A 152     119.434  65.510 120.507  1.00  0.00           C
ATOM   2502  C   GLY A 152     119.883  66.949 120.617  1.00  0.00           C
ATOM   2503  O   GLY A 152     119.674  67.771 119.727  1.00  0.00           O
ATOM   2504  N   PHE A 153     120.483  67.340 121.747  1.00  0.00           N
ATOM   2506  CA  PHE A 153     120.824  66.461 122.847  1.00  0.00           C
ATOM   2508  CB  PHE A 153     122.273  65.920 122.767  1.00  0.00           C
ATOM   2511  CG  PHE A 153     123.363  66.940 122.847  1.00  0.00           C
ATOM   2512  CD1 PHE A 153     124.343  66.830 123.847  1.00  0.00           C
ATOM   2514  CE1 PHE A 153     125.423  67.701 123.877  1.00  0.00           C
ATOM   2516  CZ  PHE A 153     125.534  68.740 122.947  1.00  0.00           C
ATOM   2518  CD2 PHE A 153     123.543  67.921 121.857  1.00  0.00           C
ATOM   2520  CE2 PHE A 153     124.593  68.840 121.917  1.00  0.00           C
ATOM   2522  C   PHE A 153     120.294  67.049 124.137  1.00  0.00           C
ATOM   2523  O   PHE A 153     120.975  67.420 125.087  1.00  0.00           O
ATOM   2524  N   ALA A 154     118.974  67.180 124.097  1.00  0.00           N
ATOM   2526  CA  ALA A 154     118.044  66.240 124.667  1.00  0.00           C
ATOM   2528  CB  ALA A 154     118.723  65.020 125.347  1.00  0.00           C
ATOM   2532  C   ALA A 154     116.934  66.851 125.517  1.00  0.00           C
ATOM   2533  O   ALA A 154     116.043  66.110 125.867  1.00  0.00           O
ATOM   2534  N   SER A 155     116.813  68.160 125.827  1.00  0.00           N
ATOM   2536  CA  SER A 155     115.684  68.550 126.707  1.00  0.00           C
ATOM   2538  CB  SER A 155     114.305  68.670 125.967  1.00  0.00           C
ATOM   2541  OG  SER A 155     113.203  68.900 126.867  1.00  0.00           O
ATOM   2543  C   SER A 155     115.913  69.780 127.567  1.00  0.00           C
ATOM   2544  O   SER A 155     115.903  69.660 128.787  1.00  0.00           O
ATOM   2545  N   ARG A 156     116.163  70.960 126.947  1.00  0.00           N
ATOM   2547  CA  ARG A 156     116.363  72.280 127.557  1.00  0.00           C
ATOM   2549  CB  ARG A 156     115.415  73.370 127.017  1.00  0.00           C
ATOM   2552  CG  ARG A 156     113.904  73.110 127.187  1.00  0.00           C
ATOM   2555  CD  ARG A 156     113.104  74.201 126.477  1.00  0.00           C
ATOM   2558  NE  ARG A 156     111.633  74.040 126.667  1.00  0.00           N
ATOM   2560  CZ  ARG A 156     110.784  74.891 126.077  1.00  0.00           C
ATOM   2561  NH1 ARG A 156     109.483  74.829 126.287  1.00  0.00           N
ATOM   2564  NH2 ARG A 156     111.223  75.840 125.267  1.00  0.00           N
ATOM   2567  C   ARG A 156     116.453  72.420 129.077  1.00  0.00           C
ATOM   2568  O   ARG A 156     115.443  72.571 129.747  1.00  0.00           O
ATOM   2569  N   GLY A 157     117.673  72.410 129.647  1.00  0.00           N
ATOM   2571  CA  GLY A 157     117.873  72.650 131.077  1.00  0.00           C
ATOM   2574  C   GLY A 157     117.484  74.040 131.557  1.00  0.00           C
ATOM   2575  O   GLY A 157     117.044  74.880 130.777  1.00  0.00           O
ATOM   2576  N   SER A 158     117.713  74.320 132.857  1.00  0.00           N
ATOM   2578  CA  SER A 158     117.444  75.580 133.537  1.00  0.00           C
ATOM   2580  CB  SER A 158     116.133  76.340 133.127  1.00  0.00           C
ATOM   2583  OG  SER A 158     114.963  75.559 133.287  1.00  0.00           O
ATOM   2585  C   SER A 158     117.463  75.360 135.037  1.00  0.00           C
ATOM   2586  O   SER A 158     117.273  74.239 135.517  1.00  0.00           O
ATOM   2587  N   LEU A 159     117.774  76.430 135.817  1.00  0.00           N
ATOM   2589  CA  LEU A 159     117.904  76.489 137.267  1.00  0.00           C
ATOM   2591  CB  LEU A 159     116.544  76.701 137.977  1.00  0.00           C
ATOM   2594  CG  LEU A 159     115.835  78.031 137.667  1.00  0.00           C
ATOM   2596  CD1 LEU A 159     114.813  78.340 138.747  1.00  0.00           C
ATOM   2600  CD2 LEU A 159     115.093  77.989 136.327  1.00  0.00           C
ATOM   2604  C   LEU A 159     118.683  75.380 137.977  1.00  0.00           C
ATOM   2605  O   LEU A 159     118.363  74.950 139.077  1.00  0.00           O
ATOM   2606  N   LEU A 160     119.793  74.930 137.407  1.00  0.00           N
ATOM   2608  CA  LEU A 160     120.674  74.010 138.097  1.00  0.00           C
ATOM   2610  CB  LEU A 160     121.043  72.790 137.207  1.00  0.00           C
ATOM   2613  CG  LEU A 160     120.943  72.939 135.667  1.00  0.00           C
ATOM   2615  CD1 LEU A 160     121.104  71.580 134.977  1.00  0.00           C
ATOM   2619  CD2 LEU A 160     121.993  73.910 135.117  1.00  0.00           C
ATOM   2623  C   LEU A 160     121.863  74.850 138.557  1.00  0.00           C
ATOM   2624  O   LEU A 160     122.444  75.500 137.697  1.00  0.00           O
ATOM   2625  N   PRO A 161     122.225  75.000 139.837  1.00  0.00           N
ATOM   2626  CD  PRO A 161     121.524  74.430 140.977  1.00  0.00           C
ATOM   2629  CA  PRO A 161     123.424  75.730 140.237  1.00  0.00           C
ATOM   2631  CB  PRO A 161     123.475  75.629 141.777  1.00  0.00           C
ATOM   2634  CG  PRO A 161     122.104  75.090 142.227  1.00  0.00           C
ATOM   2637  C   PRO A 161     124.714  75.201 139.637  1.00  0.00           C
ATOM   2638  O   PRO A 161     124.783  74.049 139.207  1.00  0.00           O
ATOM   2639  N   GLY A 162     125.794  76.001 139.707  1.00  0.00           N
ATOM   2641  CA  GLY A 162     127.153  75.489 139.567  1.00  0.00           C
ATOM   2644  C   GLY A 162     127.553  74.470 140.617  1.00  0.00           C
ATOM   2645  O   GLY A 162     126.763  74.031 141.467  1.00  0.00           O
ATOM   2646  N   LYS A 163     128.813  74.031 140.657  1.00  0.00           N
ATOM   2648  CA  LYS A 163     129.933  74.530 139.897  1.00  0.00           C
ATOM   2650  CB  LYS A 163     130.613  75.680 140.687  1.00  0.00           C
ATOM   2653  CG  LYS A 163     130.684  75.410 142.207  1.00  0.00           C
ATOM   2656  CD  LYS A 163     131.553  76.440 142.927  1.00  0.00           C
ATOM   2659  CE  LYS A 163     131.794  76.150 144.417  1.00  0.00           C
ATOM   2662  NZ  LYS A 163     132.673  77.201 144.967  1.00  0.00           N
ATOM   2666  C   LYS A 163     130.934  73.400 139.647  1.00  0.00           C
ATOM   2667  O   LYS A 163     131.215  72.609 140.537  1.00  0.00           O
ATOM   2668  N   VAL A 164     131.553  73.269 138.457  1.00  0.00           N
ATOM   2670  CA  VAL A 164     131.003  73.439 137.117  1.00  0.00           C
ATOM   2672  CB  VAL A 164     132.104  73.330 136.077  1.00  0.00           C
ATOM   2674  CG1 VAL A 164     131.593  73.439 134.627  1.00  0.00           C
ATOM   2678  CG2 VAL A 164     133.133  74.449 136.327  1.00  0.00           C
ATOM   2682  C   VAL A 164     129.874  72.440 136.847  1.00  0.00           C
ATOM   2683  O   VAL A 164     129.874  71.321 137.347  1.00  0.00           O
ATOM   2684  N   VAL A 165     128.835  72.830 136.077  1.00  0.00           N
ATOM   2686  CA  VAL A 165     127.813  71.900 135.607  1.00  0.00           C
ATOM   2688  CB  VAL A 165     126.544  72.600 135.127  1.00  0.00           C
ATOM   2690  CG1 VAL A 165     125.443  71.590 134.757  1.00  0.00           C
ATOM   2694  CG2 VAL A 165     126.023  73.480 136.277  1.00  0.00           C
ATOM   2698  C   VAL A 165     128.343  70.910 134.557  1.00  0.00           C
ATOM   2699  O   VAL A 165     129.024  71.270 133.607  1.00  0.00           O
ATOM   2700  N   GLU A 166     127.993  69.620 134.737  1.00  0.00           N
ATOM   2702  CA  GLU A 166     128.195  68.521 133.817  1.00  0.00           C
ATOM   2704  CB  GLU A 166     129.513  67.729 134.117  1.00  0.00           C
ATOM   2707  CG  GLU A 166     129.445  66.340 134.847  1.00  0.00           C
ATOM   2710  CD  GLU A 166     128.943  66.350 136.287  1.00  0.00           C
ATOM   2711  OE1 GLU A 166     128.373  65.340 136.777  1.00  0.00           O
ATOM   2712  OE2 GLU A 166     129.214  67.360 136.987  1.00  0.00           O
ATOM   2713  C   GLU A 166     126.953  67.671 134.057  1.00  0.00           C
ATOM   2714  O   GLU A 166     126.244  67.880 135.047  1.00  0.00           O
ATOM   2715  N   GLY A 167     126.614  66.689 133.197  1.00  0.00           N
ATOM   2717  CA  GLY A 167     127.183  66.470 131.877  1.00  0.00           C
ATOM   2720  C   GLY A 167     126.363  67.150 130.817  1.00  0.00           C
ATOM   2721  O   GLY A 167     125.763  68.199 131.027  1.00  0.00           O
ATOM   2722  N   LEU A 168     126.323  66.531 129.627  1.00  0.00           N
ATOM   2724  CA  LEU A 168     125.453  66.930 128.547  1.00  0.00           C
ATOM   2726  CB  LEU A 168     126.293  67.771 127.547  1.00  0.00           C
ATOM   2729  CG  LEU A 168     125.663  69.101 127.107  1.00  0.00           C
ATOM   2731  CD1 LEU A 168     126.633  69.870 126.197  1.00  0.00           C
ATOM   2735  CD2 LEU A 168     125.313  70.020 128.287  1.00  0.00           C
ATOM   2739  C   LEU A 168     124.903  65.620 127.957  1.00  0.00           C
ATOM   2740  O   LEU A 168     125.583  64.990 127.157  1.00  0.00           O
ATOM   2741  N   PRO A 169     123.744  65.080 128.417  1.00  0.00           N
ATOM   2742  CD  PRO A 169     122.843  65.760 129.347  1.00  0.00           C
ATOM   2745  CA  PRO A 169     123.184  63.810 127.967  1.00  0.00           C
ATOM   2747  CB  PRO A 169     121.993  63.559 128.907  1.00  0.00           C
ATOM   2750  CG  PRO A 169     121.544  64.960 129.307  1.00  0.00           C
ATOM   2753  C   PRO A 169     122.813  63.750 126.507  1.00  0.00           C
ATOM   2754  O   PRO A 169     122.643  64.780 125.857  1.00  0.00           O
ATOM   2755  N   VAL A 170     122.713  62.530 125.957  1.00  0.00           N
ATOM   2757  CA  VAL A 170     122.794  62.290 124.527  1.00  0.00           C
ATOM   2759  CB  VAL A 170     124.083  61.570 124.167  1.00  0.00           C
ATOM   2761  CG1 VAL A 170     124.123  61.140 122.697  1.00  0.00           C
ATOM   2765  CG2 VAL A 170     125.264  62.510 124.447  1.00  0.00           C
ATOM   2769  C   VAL A 170     121.563  61.570 124.027  1.00  0.00           C
ATOM   2770  O   VAL A 170     121.083  60.601 124.607  1.00  0.00           O
ATOM   2771  N   MET A 171     121.043  62.020 122.877  1.00  0.00           N
ATOM   2773  CA  MET A 171     120.203  61.230 122.017  1.00  0.00           C
ATOM   2775  CB  MET A 171     118.953  62.030 121.617  1.00  0.00           C
ATOM   2778  CG  MET A 171     117.843  61.170 121.017  1.00  0.00           C
ATOM   2781  SD  MET A 171     116.244  61.991 121.087  1.00  0.00           S
ATOM   2782  CE  MET A 171     115.404  60.681 120.167  1.00  0.00           C
ATOM   2786  C   MET A 171     121.063  61.000 120.787  1.00  0.00           C
ATOM   2787  O   MET A 171     121.805  61.900 120.397  1.00  0.00           O
ATOM   2788  N   ALA A 172     121.094  59.790 120.207  1.00  0.00           N
ATOM   2790  CA  ALA A 172     122.113  59.540 119.217  1.00  0.00           C
ATOM   2792  CB  ALA A 172     123.475  59.160 119.857  1.00  0.00           C
ATOM   2796  C   ALA A 172     121.773  58.440 118.247  1.00  0.00           C
ATOM   2797  O   ALA A 172     120.984  57.560 118.547  1.00  0.00           O
ATOM   2798  N   LEU A 173     122.453  58.521 117.087  1.00  0.00           N
ATOM   2800  CA  LEU A 173     122.403  57.610 115.967  1.00  0.00           C
ATOM   2802  CB  LEU A 173     120.984  57.579 115.337  1.00  0.00           C
ATOM   2805  CG  LEU A 173     120.814  56.600 114.157  1.00  0.00           C
ATOM   2807  CD1 LEU A 173     119.493  56.910 113.447  1.00  0.00           C
ATOM   2811  CD2 LEU A 173     120.854  55.140 114.647  1.00  0.00           C
ATOM   2815  C   LEU A 173     123.393  58.210 114.977  1.00  0.00           C
ATOM   2816  O   LEU A 173     123.034  59.090 114.217  1.00  0.00           O
ATOM   2817  N   ASN A 174     124.704  57.850 115.047  1.00  0.00           N
ATOM   2819  CA  ASN A 174     125.794  58.660 114.467  1.00  0.00           C
ATOM   2821  CB  ASN A 174     126.063  58.330 112.977  1.00  0.00           C
ATOM   2824  CG  ASN A 174     126.913  57.090 112.707  1.00  0.00           C
ATOM   2825  OD1 ASN A 174     127.323  56.880 111.567  1.00  0.00           O
ATOM   2826  ND2 ASN A 174     127.293  56.290 113.727  1.00  0.00           N
ATOM   2829  C   ASN A 174     125.684  60.180 114.667  1.00  0.00           C
ATOM   2830  O   ASN A 174     125.264  60.931 113.787  1.00  0.00           O
ATOM   2831  N   VAL A 175     126.054  60.690 115.847  1.00  0.00           N
ATOM   2833  CA  VAL A 175     126.054  62.120 116.107  1.00  0.00           C
ATOM   2835  CB  VAL A 175     125.695  62.400 117.567  1.00  0.00           C
ATOM   2837  CG1 VAL A 175     125.835  63.890 117.917  1.00  0.00           C
ATOM   2841  CG2 VAL A 175     124.243  61.910 117.777  1.00  0.00           C
ATOM   2845  C   VAL A 175     127.383  62.720 115.687  1.00  0.00           C
ATOM   2846  O   VAL A 175     128.314  62.830 116.477  1.00  0.00           O
ATOM   2847  N   ASN A 176     127.494  63.120 114.397  1.00  0.00           N
ATOM   2849  CA  ASN A 176     128.703  63.760 113.907  1.00  0.00           C
ATOM   2851  CB  ASN A 176     129.854  62.750 113.567  1.00  0.00           C
ATOM   2854  CG  ASN A 176     129.783  61.991 112.237  1.00  0.00           C
ATOM   2855  OD1 ASN A 176     130.793  61.840 111.537  1.00  0.00           O
ATOM   2856  ND2 ASN A 176     128.573  61.550 111.827  1.00  0.00           N
ATOM   2859  C   ASN A 176     128.403  64.660 112.717  1.00  0.00           C
ATOM   2860  O   ASN A 176     127.543  64.360 111.897  1.00  0.00           O
ATOM   2861  N   ASN A 177     129.124  65.790 112.537  1.00  0.00           N
ATOM   2863  CA  ASN A 177     129.753  66.580 113.567  1.00  0.00           C
ATOM   2865  CB  ASN A 177     130.984  67.329 113.007  1.00  0.00           C
ATOM   2868  CG  ASN A 177     132.093  67.469 114.047  1.00  0.00           C
ATOM   2869  OD1 ASN A 177     132.745  68.510 114.127  1.00  0.00           O
ATOM   2870  ND2 ASN A 177     132.363  66.410 114.847  1.00  0.00           N
ATOM   2873  C   ASN A 177     128.744  67.540 114.157  1.00  0.00           C
ATOM   2874  O   ASN A 177     127.663  67.711 113.607  1.00  0.00           O
ATOM   2875  N   VAL A 178     129.003  68.150 115.327  1.00  0.00           N
ATOM   2877  CA  VAL A 178     127.904  68.700 116.117  1.00  0.00           C
ATOM   2879  CB  VAL A 178     127.833  68.080 117.507  1.00  0.00           C
ATOM   2881  CG1 VAL A 178     126.443  68.410 118.087  1.00  0.00           C
ATOM   2885  CG2 VAL A 178     128.044  66.561 117.417  1.00  0.00           C
ATOM   2889  C   VAL A 178     127.993  70.211 116.277  1.00  0.00           C
ATOM   2890  O   VAL A 178     129.073  70.760 116.527  1.00  0.00           O
ATOM   2891  N   ASP A 179     126.843  70.910 116.147  1.00  0.00           N
ATOM   2893  CA  ASP A 179     126.703  72.290 116.537  1.00  0.00           C
ATOM   2895  CB  ASP A 179     125.423  72.989 115.967  1.00  0.00           C
ATOM   2898  CG  ASP A 179     125.504  73.269 114.487  1.00  0.00           C
ATOM   2899  OD1 ASP A 179     124.683  74.119 114.017  1.00  0.00           O
ATOM   2900  OD2 ASP A 179     126.334  72.650 113.777  1.00  0.00           O
ATOM   2901  C   ASP A 179     126.665  72.440 118.057  1.00  0.00           C
ATOM   2902  O   ASP A 179     125.613  72.350 118.697  1.00  0.00           O
ATOM   2903  N   VAL A 180     127.813  72.790 118.647  1.00  0.00           N
ATOM   2905  CA  VAL A 180     127.873  73.530 119.877  1.00  0.00           C
ATOM   2907  CB  VAL A 180     128.753  72.921 120.957  1.00  0.00           C
ATOM   2909  CG1 VAL A 180     128.673  73.740 122.267  1.00  0.00           C
ATOM   2913  CG2 VAL A 180     128.273  71.489 121.247  1.00  0.00           C
ATOM   2917  C   VAL A 180     128.464  74.840 119.457  1.00  0.00           C
ATOM   2918  O   VAL A 180     129.593  74.910 118.977  1.00  0.00           O
ATOM   2919  N   ASN A 181     127.753  75.960 119.637  1.00  0.00           N
ATOM   2921  CA  ASN A 181     128.363  77.260 119.647  1.00  0.00           C
ATOM   2923  CB  ASN A 181     127.803  78.171 118.527  1.00  0.00           C
ATOM   2926  CG  ASN A 181     128.104  77.620 117.127  1.00  0.00           C
ATOM   2927  OD1 ASN A 181     127.225  77.609 116.257  1.00  0.00           O
ATOM   2928  ND2 ASN A 181     129.343  77.160 116.887  1.00  0.00           N
ATOM   2931  C   ASN A 181     127.993  77.811 120.997  1.00  0.00           C
ATOM   2932  O   ASN A 181     126.805  77.980 121.257  1.00  0.00           O
ATOM   2933  N   PHE A 182     128.943  78.070 121.907  1.00  0.00           N
ATOM   2935  CA  PHE A 182     128.604  78.760 123.147  1.00  0.00           C
ATOM   2937  CB  PHE A 182     129.774  78.710 124.177  1.00  0.00           C
ATOM   2940  CG  PHE A 182     129.893  77.350 124.807  1.00  0.00           C
ATOM   2941  CD1 PHE A 182     131.104  76.619 124.787  1.00  0.00           C
ATOM   2943  CE1 PHE A 182     131.183  75.351 125.387  1.00  0.00           C
ATOM   2945  CZ  PHE A 182     130.063  74.810 126.017  1.00  0.00           C
ATOM   2947  CD2 PHE A 182     128.793  76.800 125.477  1.00  0.00           C
ATOM   2949  CE2 PHE A 182     128.874  75.540 126.067  1.00  0.00           C
ATOM   2951  C   PHE A 182     128.093  80.190 122.947  1.00  0.00           C
ATOM   2952  O   PHE A 182     128.624  80.951 122.137  1.00  0.00           O
ATOM   2953  N   PHE A 183     127.053  80.570 123.707  1.00  0.00           N
ATOM   2955  CA  PHE A 183     126.524  81.909 123.817  1.00  0.00           C
ATOM   2957  CB  PHE A 183     125.033  81.991 123.417  1.00  0.00           C
ATOM   2960  CG  PHE A 183     124.674  81.960 121.957  1.00  0.00           C
ATOM   2961  CD1 PHE A 183     125.593  81.860 120.907  1.00  0.00           C
ATOM   2963  CE1 PHE A 183     125.154  81.660 119.587  1.00  0.00           C
ATOM   2965  CZ  PHE A 183     123.783  81.590 119.317  1.00  0.00           C
ATOM   2967  CD2 PHE A 183     123.294  81.930 121.657  1.00  0.00           C
ATOM   2969  CE2 PHE A 183     122.853  81.750 120.347  1.00  0.00           C
ATOM   2971  C   PHE A 183     126.573  82.309 125.277  1.00  0.00           C
ATOM   2972  O   PHE A 183     126.443  81.460 126.147  1.00  0.00           O
ATOM   2973  N   ARG A 184     126.754  83.601 125.557  1.00  0.00           N
ATOM   2975  CA  ARG A 184     127.013  84.150 126.867  1.00  0.00           C
ATOM   2977  CB  ARG A 184     128.533  84.530 126.897  1.00  0.00           C
ATOM   2980  CG  ARG A 184     129.243  84.480 128.267  1.00  0.00           C
ATOM   2983  CD  ARG A 184     130.744  84.860 128.217  1.00  0.00           C
ATOM   2986  NE  ARG A 184     131.363  84.739 129.587  1.00  0.00           N
ATOM   2988  CZ  ARG A 184     132.613  85.131 129.857  1.00  0.00           C
ATOM   2989  NH1 ARG A 184     133.273  84.730 130.927  1.00  0.00           N
ATOM   2992  NH2 ARG A 184     133.263  85.980 129.107  1.00  0.00           N
ATOM   2995  C   ARG A 184     126.133  85.410 126.907  1.00  0.00           C
ATOM   2996  O   ARG A 184     126.194  86.199 125.967  1.00  0.00           O
ATOM   2997  N   VAL A 185     125.323  85.700 127.957  1.00  0.00           N
ATOM   2999  CA  VAL A 185     124.585  86.980 128.027  1.00  0.00           C
ATOM   3001  CB  VAL A 185     123.055  86.810 128.057  1.00  0.00           C
ATOM   3003  CG1 VAL A 185     122.363  88.150 127.747  1.00  0.00           C
ATOM   3007  CG2 VAL A 185     122.624  85.760 127.017  1.00  0.00           C
ATOM   3011  C   VAL A 185     125.033  87.739 129.267  1.00  0.00           C
ATOM   3012  O   VAL A 185     124.783  87.290 130.387  1.00  0.00           O
ATOM   3013  N   LYS A 186     125.763  88.881 129.077  1.00  0.00           N
ATOM   3015  CA  LYS A 186     126.443  89.720 130.057  1.00  0.00           C
ATOM   3017  CB  LYS A 186     127.794  89.071 130.507  1.00  0.00           C
ATOM   3020  CG  LYS A 186     127.663  87.760 131.297  1.00  0.00           C
ATOM   3023  CD  LYS A 186     129.014  87.211 131.737  1.00  0.00           C
ATOM   3026  CE  LYS A 186     128.983  86.689 133.167  1.00  0.00           C
ATOM   3029  NZ  LYS A 186     130.294  86.120 133.447  1.00  0.00           N
ATOM   3033  C   LYS A 186     125.544  90.239 131.177  1.00  0.00           C
ATOM   3034  O   LYS A 186     124.333  90.190 130.987  1.00  0.00           O
ATOM   3035  N   PRO A 187     125.964  90.830 132.307  1.00  0.00           N
ATOM   3036  CD  PRO A 187     127.293  91.400 132.557  1.00  0.00           C
ATOM   3039  CA  PRO A 187     125.073  91.070 133.437  1.00  0.00           C
ATOM   3041  CB  PRO A 187     126.023  91.530 134.547  1.00  0.00           C
ATOM   3044  CG  PRO A 187     127.153  92.251 133.817  1.00  0.00           C
ATOM   3047  C   PRO A 187     124.033  92.120 133.147  1.00  0.00           C
ATOM   3048  O   PRO A 187     122.973  92.080 133.767  1.00  0.00           O
ATOM   3049  N   GLU A 188     124.333  93.081 132.247  1.00  0.00           N
ATOM   3051  CA  GLU A 188     123.533  94.260 132.057  1.00  0.00           C
ATOM   3053  CB  GLU A 188     124.503  95.451 131.837  1.00  0.00           C
ATOM   3056  CG  GLU A 188     123.923  96.840 132.217  1.00  0.00           C
ATOM   3059  CD  GLU A 188     123.454  96.909 133.657  1.00  0.00           C
ATOM   3060  OE1 GLU A 188     122.333  97.400 133.907  1.00  0.00           O
ATOM   3061  OE2 GLU A 188     124.233  96.510 134.567  1.00  0.00           O
ATOM   3062  C   GLU A 188     122.593  94.090 130.867  1.00  0.00           C
ATOM   3063  O   GLU A 188     121.593  94.800 130.737  1.00  0.00           O
ATOM   3064  N   SER A 189     122.803  93.060 130.017  1.00  0.00           N
ATOM   3066  CA  SER A 189     121.824  92.681 128.987  1.00  0.00           C
ATOM   3068  CB  SER A 189     122.473  92.400 127.597  1.00  0.00           C
ATOM   3071  OG  SER A 189     123.303  91.230 127.597  1.00  0.00           O
ATOM   3073  C   SER A 189     121.033  91.460 129.417  1.00  0.00           C
ATOM   3074  O   SER A 189     120.043  91.079 128.777  1.00  0.00           O
ATOM   3075  N   LEU A 190     121.413  90.850 130.557  1.00  0.00           N
ATOM   3077  CA  LEU A 190     120.714  89.800 131.247  1.00  0.00           C
ATOM   3079  CB  LEU A 190     121.524  89.380 132.497  1.00  0.00           C
ATOM   3082  CG  LEU A 190     121.264  87.990 133.097  1.00  0.00           C
ATOM   3084  CD1 LEU A 190     122.204  87.811 134.297  1.00  0.00           C
ATOM   3088  CD2 LEU A 190     121.553  86.890 132.077  1.00  0.00           C
ATOM   3092  C   LEU A 190     119.273  90.140 131.617  1.00  0.00           C
ATOM   3093  O   LEU A 190     118.424  89.269 131.437  1.00  0.00           O
ATOM   3094  N   PRO A 191     118.853  91.330 132.077  1.00  0.00           N
ATOM   3095  CD  PRO A 191     119.693  92.421 132.577  1.00  0.00           C
ATOM   3098  CA  PRO A 191     117.444  91.571 132.367  1.00  0.00           C
ATOM   3100  CB  PRO A 191     117.433  92.930 133.107  1.00  0.00           C
ATOM   3103  CG  PRO A 191     118.853  93.081 133.657  1.00  0.00           C
ATOM   3106  C   PRO A 191     116.633  91.641 131.087  1.00  0.00           C
ATOM   3107  O   PRO A 191     115.544  91.070 131.007  1.00  0.00           O
ATOM   3108  N   ALA A 192     117.153  92.309 130.057  1.00  0.00           N
ATOM   3110  CA  ALA A 192     116.524  92.449 128.777  1.00  0.00           C
ATOM   3112  CB  ALA A 192     117.433  93.361 127.937  1.00  0.00           C
ATOM   3116  C   ALA A 192     116.283  91.129 128.047  1.00  0.00           C
ATOM   3117  O   ALA A 192     115.193  90.900 127.527  1.00  0.00           O
ATOM   3118  N   PHE A 193     117.283  90.229 128.027  1.00  0.00           N
ATOM   3120  CA  PHE A 193     117.253  89.030 127.197  1.00  0.00           C
ATOM   3122  CB  PHE A 193     118.554  88.890 126.357  1.00  0.00           C
ATOM   3125  CG  PHE A 193     118.694  89.840 125.187  1.00  0.00           C
ATOM   3126  CD1 PHE A 193     119.903  89.760 124.467  1.00  0.00           C
ATOM   3128  CE1 PHE A 193     120.093  90.519 123.307  1.00  0.00           C
ATOM   3130  CZ  PHE A 193     119.083  91.381 122.857  1.00  0.00           C
ATOM   3132  CD2 PHE A 193     117.683  90.710 124.727  1.00  0.00           C
ATOM   3134  CE2 PHE A 193     117.883  91.479 123.567  1.00  0.00           C
ATOM   3136  C   PHE A 193     117.085  87.760 127.997  1.00  0.00           C
ATOM   3137  O   PHE A 193     117.193  86.660 127.457  1.00  0.00           O
ATOM   3138  N   ILE A 194     116.773  87.850 129.297  1.00  0.00           N
ATOM   3140  CA  ILE A 194     116.303  86.701 130.057  1.00  0.00           C
ATOM   3142  CB  ILE A 194     117.413  86.050 130.897  1.00  0.00           C
ATOM   3144  CG2 ILE A 194     116.863  85.220 132.087  1.00  0.00           C
ATOM   3148  CG1 ILE A 194     118.294  85.190 129.927  1.00  0.00           C
ATOM   3151  CD  ILE A 194     119.333  84.269 130.577  1.00  0.00           C
ATOM   3155  C   ILE A 194     114.984  86.991 130.767  1.00  0.00           C
ATOM   3156  O   ILE A 194     114.233  86.059 131.057  1.00  0.00           O
ATOM   3157  N   SER A 195     114.503  88.250 130.927  1.00  0.00           N
ATOM   3159  CA  SER A 195     113.055  88.461 131.057  1.00  0.00           C
ATOM   3161  CB  SER A 195     112.573  89.940 131.227  1.00  0.00           C
ATOM   3164  OG  SER A 195     112.873  90.439 132.517  1.00  0.00           O
ATOM   3166  C   SER A 195     112.323  87.980 129.827  1.00  0.00           C
ATOM   3167  O   SER A 195     111.363  87.211 129.877  1.00  0.00           O
ATOM   3168  N   GLN A 196     112.883  88.340 128.657  1.00  0.00           N
ATOM   3170  CA  GLN A 196     112.603  87.660 127.417  1.00  0.00           C
ATOM   3172  CB  GLN A 196     112.864  88.521 126.147  1.00  0.00           C
ATOM   3175  CG  GLN A 196     111.673  89.400 125.677  1.00  0.00           C
ATOM   3178  CD  GLN A 196     111.623  90.799 126.287  1.00  0.00           C
ATOM   3179  OE1 GLN A 196     111.323  91.769 125.597  1.00  0.00           O
ATOM   3180  NE2 GLN A 196     112.013  90.930 127.567  1.00  0.00           N
ATOM   3183  C   GLN A 196     113.303  86.320 127.297  1.00  0.00           C
ATOM   3184  O   GLN A 196     114.214  86.129 126.507  1.00  0.00           O
ATOM   3185  N   TRP A 197     112.774  85.311 127.987  1.00  0.00           N
ATOM   3187  CA  TRP A 197     112.533  84.030 127.347  1.00  0.00           C
ATOM   3189  CB  TRP A 197     112.123  82.920 128.347  1.00  0.00           C
ATOM   3192  CG  TRP A 197     112.724  83.000 129.727  1.00  0.00           C
ATOM   3193  CD1 TRP A 197     112.263  83.820 130.727  1.00  0.00           C
ATOM   3195  NE1 TRP A 197     112.843  83.480 131.917  1.00  0.00           N
ATOM   3197  CE2 TRP A 197     113.734  82.480 131.717  1.00  0.00           C
ATOM   3198  CD2 TRP A 197     113.723  82.170 130.337  1.00  0.00           C
ATOM   3199  CE3 TRP A 197     114.574  81.180 129.867  1.00  0.00           C
ATOM   3201  CZ3 TRP A 197     115.373  80.490 130.777  1.00  0.00           C
ATOM   3203  CZ2 TRP A 197     114.523  81.800 132.627  1.00  0.00           C
ATOM   3205  CH2 TRP A 197     115.333  80.780 132.137  1.00  0.00           C
ATOM   3207  C   TRP A 197     111.423  84.260 126.307  1.00  0.00           C
ATOM   3208  O   TRP A 197     110.544  85.090 126.517  1.00  0.00           O
ATOM   3209  N   GLU A 198     111.423  83.620 125.127  1.00  0.00           N
ATOM   3211  CA  GLU A 198     112.313  82.580 124.667  1.00  0.00           C
ATOM   3213  CB  GLU A 198     111.374  81.479 124.107  1.00  0.00           C
ATOM   3216  CG  GLU A 198     111.983  80.120 123.697  1.00  0.00           C
ATOM   3219  CD  GLU A 198     111.993  79.021 124.757  1.00  0.00           C
ATOM   3220  OE1 GLU A 198     113.093  78.550 125.137  1.00  0.00           O
ATOM   3221  OE2 GLU A 198     110.883  78.531 125.107  1.00  0.00           O
ATOM   3222  C   GLU A 198     113.284  83.171 123.637  1.00  0.00           C
ATOM   3223  O   GLU A 198     114.063  82.480 122.977  1.00  0.00           O
ATOM   3224  N   TYR A 199     113.303  84.520 123.547  1.00  0.00           N
ATOM   3226  CA  TYR A 199     114.243  85.369 122.847  1.00  0.00           C
ATOM   3228  CB  TYR A 199     113.533  86.730 122.507  1.00  0.00           C
ATOM   3231  CG  TYR A 199     114.324  87.920 121.977  1.00  0.00           C
ATOM   3232  CD1 TYR A 199     115.623  87.850 121.437  1.00  0.00           C
ATOM   3234  CE1 TYR A 199     116.264  88.979 120.927  1.00  0.00           C
ATOM   3236  CZ  TYR A 199     115.623  90.220 120.947  1.00  0.00           C
ATOM   3237  OH  TYR A 199     116.283  91.370 120.457  1.00  0.00           O
ATOM   3239  CD2 TYR A 199     113.683  89.180 121.987  1.00  0.00           C
ATOM   3241  CE2 TYR A 199     114.324  90.321 121.467  1.00  0.00           C
ATOM   3243  C   TYR A 199     115.555  85.490 123.607  1.00  0.00           C
ATOM   3244  O   TYR A 199     115.964  86.540 124.097  1.00  0.00           O
ATOM   3245  N   ARG A 200     116.283  84.370 123.697  1.00  0.00           N
ATOM   3247  CA  ARG A 200     117.503  84.290 124.477  1.00  0.00           C
ATOM   3249  CB  ARG A 200     117.313  83.320 125.667  1.00  0.00           C
ATOM   3252  CG  ARG A 200     117.013  81.851 125.297  1.00  0.00           C
ATOM   3255  CD  ARG A 200     116.805  80.951 126.507  1.00  0.00           C
ATOM   3258  NE  ARG A 200     116.493  79.580 125.977  1.00  0.00           N
ATOM   3260  CZ  ARG A 200     116.244  78.521 126.727  1.00  0.00           C
ATOM   3261  NH1 ARG A 200     115.913  77.400 126.137  1.00  0.00           N
ATOM   3264  NH2 ARG A 200     116.273  78.559 128.037  1.00  0.00           N
ATOM   3267  C   ARG A 200     118.663  83.951 123.547  1.00  0.00           C
ATOM   3268  O   ARG A 200     118.643  82.990 122.767  1.00  0.00           O
ATOM   3269  N   ASN A 201     119.693  84.820 123.577  1.00  0.00           N
ATOM   3271  CA  ASN A 201     120.814  84.790 122.647  1.00  0.00           C
ATOM   3273  CB  ASN A 201     120.364  85.150 121.207  1.00  0.00           C
ATOM   3276  CG  ASN A 201     119.483  86.390 121.067  1.00  0.00           C
ATOM   3277  OD1 ASN A 201     118.393  86.311 120.507  1.00  0.00           O
ATOM   3278  ND2 ASN A 201     119.913  87.570 121.557  1.00  0.00           N
ATOM   3281  C   ASN A 201     121.904  85.710 123.157  1.00  0.00           C
ATOM   3282  O   ASN A 201     121.644  86.510 124.047  1.00  0.00           O
ATOM   3283  N   SER A 202     123.133  85.659 122.597  1.00  0.00           N
ATOM   3285  CA  SER A 202     124.273  86.311 123.237  1.00  0.00           C
ATOM   3287  CB  SER A 202     124.294  87.830 122.957  1.00  0.00           C
ATOM   3290  OG  SER A 202     125.113  88.489 123.907  1.00  0.00           O
ATOM   3292  C   SER A 202     125.555  85.650 122.727  1.00  0.00           C
ATOM   3293  O   SER A 202     125.493  84.640 122.057  1.00  0.00           O
ATOM   3294  N   LEU A 203     126.763  86.199 122.957  1.00  0.00           N
ATOM   3296  CA  LEU A 203     127.983  85.721 122.307  1.00  0.00           C
ATOM   3298  CB  LEU A 203     128.663  86.851 121.477  1.00  0.00           C
ATOM   3301  CG  LEU A 203     128.263  86.900 119.997  1.00  0.00           C
ATOM   3303  CD1 LEU A 203     129.053  88.019 119.307  1.00  0.00           C
ATOM   3307  CD2 LEU A 203     126.754  87.090 119.767  1.00  0.00           C
ATOM   3311  C   LEU A 203     129.024  85.190 123.287  1.00  0.00           C
ATOM   3312  O   LEU A 203     129.474  85.870 124.197  1.00  0.00           O
ATOM   3313  N   ALA A 204     129.534  83.951 123.097  1.00  0.00           N
ATOM   3315  CA  ALA A 204     130.744  83.550 123.787  1.00  0.00           C
ATOM   3317  CB  ALA A 204     130.824  82.030 123.987  1.00  0.00           C
ATOM   3321  C   ALA A 204     131.953  83.989 122.977  1.00  0.00           C
ATOM   3322  O   ALA A 204     132.013  83.850 121.767  1.00  0.00           O
ATOM   3323  N   ASN A 205     133.004  84.561 123.577  1.00  0.00           N
ATOM   3325  CA  ASN A 205     133.083  85.090 124.917  1.00  0.00           C
ATOM   3327  CB  ASN A 205     133.513  84.021 125.977  1.00  0.00           C
ATOM   3330  CG  ASN A 205     134.944  83.489 125.827  1.00  0.00           C
ATOM   3331  OD1 ASN A 205     135.753  83.579 126.757  1.00  0.00           O
ATOM   3332  ND2 ASN A 205     135.283  83.000 124.627  1.00  0.00           N
ATOM   3335  C   ASN A 205     134.024  86.270 124.777  1.00  0.00           C
ATOM   3336  O   ASN A 205     134.953  86.250 123.967  1.00  0.00           O
ATOM   3337  N   TRP A 206     133.683  87.391 125.427  1.00  0.00           N
ATOM   3339  CA  TRP A 206     133.703  88.650 124.717  1.00  0.00           C
ATOM   3341  CB  TRP A 206     132.414  88.770 123.837  1.00  0.00           C
ATOM   3344  CG  TRP A 206     131.073  88.800 124.537  1.00  0.00           C
ATOM   3345  CD1 TRP A 206     130.703  88.110 125.657  1.00  0.00           C
ATOM   3347  NE1 TRP A 206     129.413  88.400 125.997  1.00  0.00           N
ATOM   3349  CE2 TRP A 206     128.884  89.240 125.077  1.00  0.00           C
ATOM   3350  CD2 TRP A 206     129.903  89.549 124.147  1.00  0.00           C
ATOM   3351  CE3 TRP A 206     129.634  90.451 123.127  1.00  0.00           C
ATOM   3353  CZ3 TRP A 206     128.343  91.001 123.037  1.00  0.00           C
ATOM   3355  CZ2 TRP A 206     127.613  89.760 124.977  1.00  0.00           C
ATOM   3357  CH2 TRP A 206     127.354  90.650 123.937  1.00  0.00           C
ATOM   3359  C   TRP A 206     133.773  89.851 125.647  1.00  0.00           C
ATOM   3360  O   TRP A 206     133.513  90.970 125.227  1.00  0.00           O
ATOM   3361  N   GLN A 207     134.063  89.711 126.957  1.00  0.00           N
ATOM   3363  CA  GLN A 207     135.173  88.989 127.557  1.00  0.00           C
ATOM   3365  CB  GLN A 207     136.524  89.211 126.787  1.00  0.00           C
ATOM   3368  CG  GLN A 207     137.733  88.420 127.337  1.00  0.00           C
ATOM   3371  CD  GLN A 207     137.274  87.030 127.777  1.00  0.00           C
ATOM   3372  OE1 GLN A 207     137.003  86.781 128.947  1.00  0.00           O
ATOM   3373  NE2 GLN A 207     137.074  86.129 126.797  1.00  0.00           N
ATOM   3376  C   GLN A 207     135.274  89.480 128.997  1.00  0.00           C
ATOM   3377  O   GLN A 207     136.304  89.921 129.507  1.00  0.00           O
ATOM   3378  N   SER A 208     134.133  89.491 129.697  1.00  0.00           N
ATOM   3380  CA  SER A 208     133.874  90.400 130.797  1.00  0.00           C
ATOM   3382  CB  SER A 208     132.453  91.040 130.567  1.00  0.00           C
ATOM   3385  OG  SER A 208     131.374  90.311 131.157  1.00  0.00           O
ATOM   3387  C   SER A 208     133.995  89.680 132.147  1.00  0.00           C
ATOM   3388  O   SER A 208     133.673  90.229 133.197  1.00  0.00           O
ATOM   3389  N   ASP A 209     134.453  88.420 132.167  1.00  0.00           N
ATOM   3391  CA  ASP A 209     134.643  87.671 133.397  1.00  0.00           C
ATOM   3393  CB  ASP A 209     133.363  86.840 133.677  1.00  0.00           C
ATOM   3396  CG  ASP A 209     133.163  86.359 135.107  1.00  0.00           C
ATOM   3397  OD1 ASP A 209     131.983  86.031 135.397  1.00  0.00           O
ATOM   3398  OD2 ASP A 209     134.103  86.381 135.927  1.00  0.00           O
ATOM   3399  C   ASP A 209     135.913  86.820 133.327  1.00  0.00           C
ATOM   3400  O   ASP A 209     135.964  85.811 132.617  1.00  0.00           O
ATOM   3401  N   LYS A 210     136.974  87.160 134.077  1.00  0.00           N
ATOM   3403  CA  LYS A 210     137.403  88.540 134.257  1.00  0.00           C
ATOM   3405  CB  LYS A 210     137.354  89.030 135.727  1.00  0.00           C
ATOM   3408  CG  LYS A 210     135.943  89.250 136.297  1.00  0.00           C
ATOM   3411  CD  LYS A 210     136.024  89.660 137.767  1.00  0.00           C
ATOM   3414  CE  LYS A 210     134.704  89.790 138.517  1.00  0.00           C
ATOM   3417  NZ  LYS A 210     134.994  90.210 139.907  1.00  0.00           N
ATOM   3421  C   LYS A 210     138.793  88.741 133.687  1.00  0.00           C
ATOM   3422  O   LYS A 210     138.963  89.189 132.557  1.00  0.00           O
ATOM   3423  N   LEU A 211     139.823  88.430 134.487  1.00  0.00           N
ATOM   3425  CA  LEU A 211     141.215  88.741 134.227  1.00  0.00           C
ATOM   3427  CB  LEU A 211     141.754  89.580 135.427  1.00  0.00           C
ATOM   3430  CG  LEU A 211     141.654  91.101 135.227  1.00  0.00           C
ATOM   3432  CD1 LEU A 211     142.423  91.800 136.347  1.00  0.00           C
ATOM   3436  CD2 LEU A 211     140.224  91.629 135.167  1.00  0.00           C
ATOM   3440  C   LEU A 211     142.055  87.491 134.017  1.00  0.00           C
ATOM   3441  O   LEU A 211     143.293  87.541 134.057  1.00  0.00           O
ATOM   3442  N   LEU A 212     141.413  86.320 133.787  1.00  0.00           N
ATOM   3444  CA  LEU A 212     142.104  85.050 133.627  1.00  0.00           C
ATOM   3446  CB  LEU A 212     141.413  83.850 134.367  1.00  0.00           C
ATOM   3449  CG  LEU A 212     141.393  83.881 135.917  1.00  0.00           C
ATOM   3451  CD1 LEU A 212     141.223  82.449 136.457  1.00  0.00           C
ATOM   3455  CD2 LEU A 212     142.654  84.491 136.557  1.00  0.00           C
ATOM   3459  C   LEU A 212     142.374  84.701 132.167  1.00  0.00           C
ATOM   3460  O   LEU A 212     143.263  85.260 131.527  1.00  0.00           O
ATOM   3461  N   GLN A 213     141.665  83.690 131.607  1.00  0.00           N
ATOM   3463  CA  GLN A 213     141.934  83.140 130.287  1.00  0.00           C
ATOM   3465  CB  GLN A 213     141.483  81.650 130.187  1.00  0.00           C
ATOM   3468  CG  GLN A 213     142.594  80.570 130.347  1.00  0.00           C
ATOM   3471  CD  GLN A 213     143.923  81.031 130.947  1.00  0.00           C
ATOM   3472  OE1 GLN A 213     144.953  80.980 130.287  1.00  0.00           O
ATOM   3473  NE2 GLN A 213     143.904  81.440 132.227  1.00  0.00           N
ATOM   3476  C   GLN A 213     141.374  83.960 129.127  1.00  0.00           C
ATOM   3477  O   GLN A 213     140.194  84.290 129.077  1.00  0.00           O
ATOM   3478  N   MET A 214     142.243  84.240 128.137  1.00  0.00           N
ATOM   3480  CA  MET A 214     141.953  84.980 126.937  1.00  0.00           C
ATOM   3482  CB  MET A 214     142.883  86.230 126.887  1.00  0.00           C
ATOM   3485  CG  MET A 214     144.393  85.989 126.627  1.00  0.00           C
ATOM   3488  SD  MET A 214     145.324  84.980 127.827  1.00  0.00           S
ATOM   3489  CE  MET A 214     146.495  84.440 126.547  1.00  0.00           C
ATOM   3493  C   MET A 214     142.143  84.030 125.747  1.00  0.00           C
ATOM   3494  O   MET A 214     143.214  83.510 125.477  1.00  0.00           O
ATOM   3495  N   ALA A 215     141.094  83.671 124.997  1.00  0.00           N
ATOM   3497  CA  ALA A 215     139.994  82.970 125.637  1.00  0.00           C
ATOM   3499  CB  ALA A 215     138.653  83.480 125.077  1.00  0.00           C
ATOM   3503  C   ALA A 215     140.134  81.440 125.567  1.00  0.00           C
ATOM   3504  O   ALA A 215     139.984  80.790 126.597  1.00  0.00           O
ATOM   3505  N   ASP A 216     140.544  80.811 124.437  1.00  0.00           N
ATOM   3507  CA  ASP A 216     140.374  81.250 123.077  1.00  0.00           C
ATOM   3509  CB  ASP A 216     141.613  80.900 122.207  1.00  0.00           C
ATOM   3512  CG  ASP A 216     141.904  79.421 122.007  1.00  0.00           C
ATOM   3513  OD1 ASP A 216     142.603  79.100 121.007  1.00  0.00           O
ATOM   3514  OD2 ASP A 216     141.474  78.590 122.847  1.00  0.00           O
ATOM   3515  C   ASP A 216     139.053  80.700 122.577  1.00  0.00           C
ATOM   3516  O   ASP A 216     138.555  79.680 123.037  1.00  0.00           O
ATOM   3517  N   LEU A 217     138.403  81.431 121.657  1.00  0.00           N
ATOM   3519  CA  LEU A 217     137.043  81.150 121.247  1.00  0.00           C
ATOM   3521  CB  LEU A 217     137.055  80.340 119.927  1.00  0.00           C
ATOM   3524  CG  LEU A 217     137.624  78.900 120.077  1.00  0.00           C
ATOM   3526  CD1 LEU A 217     136.904  77.960 119.127  1.00  0.00           C
ATOM   3530  CD2 LEU A 217     139.133  78.719 119.837  1.00  0.00           C
ATOM   3534  C   LEU A 217     136.335  82.520 121.337  1.00  0.00           C
ATOM   3535  O   LEU A 217     136.843  83.390 122.037  1.00  0.00           O
ATOM   3536  N   VAL A 218     135.194  82.891 120.707  1.00  0.00           N
ATOM   3538  CA  VAL A 218     134.133  82.220 119.947  1.00  0.00           C
ATOM   3540  CB  VAL A 218     134.373  82.201 118.427  1.00  0.00           C
ATOM   3542  CG1 VAL A 218     133.063  82.131 117.597  1.00  0.00           C
ATOM   3546  CG2 VAL A 218     135.063  83.510 118.017  1.00  0.00           C
ATOM   3550  C   VAL A 218     133.694  80.900 120.557  1.00  0.00           C
ATOM   3551  O   VAL A 218     133.974  80.590 121.717  1.00  0.00           O
ATOM   3552  N   TYR A 219     133.034  80.061 119.747  1.00  0.00           N
ATOM   3554  CA  TYR A 219     133.195  78.641 119.827  1.00  0.00           C
ATOM   3556  CB  TYR A 219     132.225  78.031 120.867  1.00  0.00           C
ATOM   3559  CG  TYR A 219     132.703  76.689 121.317  1.00  0.00           C
ATOM   3560  CD1 TYR A 219     131.824  75.620 121.437  1.00  0.00           C
ATOM   3562  CE1 TYR A 219     132.274  74.379 121.897  1.00  0.00           C
ATOM   3564  CZ  TYR A 219     133.643  74.189 122.157  1.00  0.00           C
ATOM   3565  OH  TYR A 219     134.203  72.970 122.577  1.00  0.00           O
ATOM   3567  CD2 TYR A 219     134.053  76.510 121.667  1.00  0.00           C
ATOM   3569  CE2 TYR A 219     134.513  75.250 122.037  1.00  0.00           C
ATOM   3571  C   TYR A 219     132.943  78.090 118.427  1.00  0.00           C
ATOM   3572  O   TYR A 219     132.225  78.680 117.617  1.00  0.00           O
ATOM   3573  N   THR A 220     133.585  76.960 118.107  1.00  0.00           N
ATOM   3575  CA  THR A 220     133.484  76.230 116.847  1.00  0.00           C
ATOM   3577  CB  THR A 220     134.734  75.390 116.567  1.00  0.00           C
ATOM   3579  OG1 THR A 220     135.884  76.141 116.887  1.00  0.00           O
ATOM   3581  CG2 THR A 220     134.854  74.950 115.107  1.00  0.00           C
ATOM   3585  C   THR A 220     132.363  75.239 116.917  1.00  0.00           C
ATOM   3586  O   THR A 220     132.123  74.689 117.987  1.00  0.00           O
ATOM   3587  N   GLY A 221     131.733  74.891 115.757  1.00  0.00           N
ATOM   3589  CA  GLY A 221     131.003  73.641 115.567  1.00  0.00           C
ATOM   3592  C   GLY A 221     131.934  72.460 115.687  1.00  0.00           C
ATOM   3593  O   GLY A 221     132.494  71.930 114.727  1.00  0.00           O
ATOM   3594  N   ARG A 222     132.153  72.090 116.947  1.00  0.00           N
ATOM   3596  CA  ARG A 222     132.974  71.030 117.457  1.00  0.00           C
ATOM   3598  CB  ARG A 222     134.243  71.601 118.187  1.00  0.00           C
ATOM   3601  CG  ARG A 222     134.965  70.690 119.207  1.00  0.00           C
ATOM   3604  CD  ARG A 222     136.335  71.250 119.647  1.00  0.00           C
ATOM   3607  NE  ARG A 222     136.733  70.570 120.927  1.00  0.00           N
ATOM   3609  CZ  ARG A 222     137.964  70.559 121.417  1.00  0.00           C
ATOM   3610  NH1 ARG A 222     138.174  70.100 122.637  1.00  0.00           N
ATOM   3613  NH2 ARG A 222     138.983  71.070 120.757  1.00  0.00           N
ATOM   3616  C   ARG A 222     132.064  70.220 118.347  1.00  0.00           C
ATOM   3617  O   ARG A 222     131.013  70.710 118.767  1.00  0.00           O
ATOM   3618  N   PHE A 223     132.433  68.961 118.597  1.00  0.00           N
ATOM   3620  CA  PHE A 223     131.503  67.900 118.917  1.00  0.00           C
ATOM   3622  CB  PHE A 223     130.555  68.031 120.157  1.00  0.00           C
ATOM   3625  CG  PHE A 223     131.064  68.480 121.517  1.00  0.00           C
ATOM   3626  CD1 PHE A 223     130.073  68.719 122.477  1.00  0.00           C
ATOM   3628  CE1 PHE A 223     130.404  69.180 123.757  1.00  0.00           C
ATOM   3630  CZ  PHE A 223     131.743  69.360 124.107  1.00  0.00           C
ATOM   3632  CD2 PHE A 223     132.403  68.680 121.877  1.00  0.00           C
ATOM   3634  CE2 PHE A 223     132.745  69.110 123.167  1.00  0.00           C
ATOM   3636  C   PHE A 223     132.214  66.580 118.827  1.00  0.00           C
ATOM   3637  O   PHE A 223     132.193  65.939 117.787  1.00  0.00           O
ATOM   3638  N   ASP A 224     132.904  66.130 119.887  1.00  0.00           N
ATOM   3640  CA  ASP A 224     133.555  64.840 119.907  1.00  0.00           C
ATOM   3642  CB  ASP A 224     134.994  64.940 120.497  1.00  0.00           C
ATOM   3645  CG  ASP A 224     135.183  65.680 121.817  1.00  0.00           C
ATOM   3646  OD1 ASP A 224     136.344  65.671 122.297  1.00  0.00           O
ATOM   3647  OD2 ASP A 224     134.254  66.340 122.347  1.00  0.00           O
ATOM   3648  C   ASP A 224     132.624  63.769 120.497  1.00  0.00           C
ATOM   3649  O   ASP A 224     133.025  62.869 121.247  1.00  0.00           O
ATOM   3650  N   LEU A 225     131.344  63.769 120.047  1.00  0.00           N
ATOM   3652  CA  LEU A 225     130.394  62.729 120.387  1.00  0.00           C
ATOM   3654  CB  LEU A 225     128.913  63.140 120.317  1.00  0.00           C
ATOM   3657  CG  LEU A 225     128.464  64.239 121.287  1.00  0.00           C
ATOM   3659  CD1 LEU A 225     127.003  63.989 121.677  1.00  0.00           C
ATOM   3663  CD2 LEU A 225     129.313  64.360 122.557  1.00  0.00           C
ATOM   3667  C   LEU A 225     130.525  61.610 119.397  1.00  0.00           C
ATOM   3668  O   LEU A 225     130.563  61.840 118.187  1.00  0.00           O
ATOM   3669  N   ASN A 226     130.574  60.380 119.897  1.00  0.00           N
ATOM   3671  CA  ASN A 226     130.954  59.260 119.067  1.00  0.00           C
ATOM   3673  CB  ASN A 226     131.733  58.210 119.897  1.00  0.00           C
ATOM   3676  CG  ASN A 226     132.843  58.920 120.667  1.00  0.00           C
ATOM   3677  OD1 ASN A 226     132.915  58.829 121.897  1.00  0.00           O
ATOM   3678  ND2 ASN A 226     133.694  59.710 119.987  1.00  0.00           N
ATOM   3681  C   ASN A 226     129.783  58.730 118.227  1.00  0.00           C
ATOM   3682  O   ASN A 226     129.663  59.160 117.087  1.00  0.00           O
ATOM   3683  N   PRO A 227     128.913  57.830 118.637  1.00  0.00           N
ATOM   3684  CD  PRO A 227     128.354  57.840 119.997  1.00  0.00           C
ATOM   3687  CA  PRO A 227     127.983  57.239 117.677  1.00  0.00           C
ATOM   3689  CB  PRO A 227     126.854  56.730 118.577  1.00  0.00           C
ATOM   3692  CG  PRO A 227     126.863  57.720 119.737  1.00  0.00           C
ATOM   3695  C   PRO A 227     128.663  56.170 116.817  1.00  0.00           C
ATOM   3696  O   PRO A 227     129.663  56.470 116.167  1.00  0.00           O
ATOM   3697  N   ALA A 228     128.163  54.930 116.837  1.00  0.00           N
ATOM   3699  CA  ALA A 228     128.663  53.780 116.117  1.00  0.00           C
ATOM   3701  CB  ALA A 228     130.183  53.521 116.217  1.00  0.00           C
ATOM   3705  C   ALA A 228     127.983  52.590 116.757  1.00  0.00           C
ATOM   3706  O   ALA A 228     127.853  52.521 117.977  1.00  0.00           O
ATOM   3707  N   ARG A 229     127.494  51.590 116.017  1.00  0.00           N
ATOM   3709  CA  ARG A 229     127.363  51.530 114.577  1.00  0.00           C
ATOM   3711  CB  ARG A 229     127.243  50.050 114.107  1.00  0.00           C
ATOM   3714  CG  ARG A 229     128.314  49.120 114.727  1.00  0.00           C
ATOM   3717  CD  ARG A 229     128.224  47.670 114.237  1.00  0.00           C
ATOM   3720  NE  ARG A 229     126.953  47.090 114.797  1.00  0.00           N
ATOM   3722  CZ  ARG A 229     126.533  45.850 114.587  1.00  0.00           C
ATOM   3723  NH1 ARG A 229     125.303  45.531 114.937  1.00  0.00           N
ATOM   3726  NH2 ARG A 229     127.283  44.910 114.067  1.00  0.00           N
ATOM   3729  C   ARG A 229     126.143  52.360 114.127  1.00  0.00           C
ATOM   3730  O   ARG A 229     125.883  53.451 114.627  1.00  0.00           O
ATOM   3731  N   ASN A 230     125.283  51.810 113.237  1.00  0.00           N
ATOM   3733  CA  ASN A 230     123.853  52.111 113.237  1.00  0.00           C
ATOM   3735  CB  ASN A 230     123.113  51.680 111.927  1.00  0.00           C
ATOM   3738  CG  ASN A 230     123.074  50.201 111.537  1.00  0.00           C
ATOM   3739  OD1 ASN A 230     122.323  49.809 110.627  1.00  0.00           O
ATOM   3740  ND2 ASN A 230     123.863  49.340 112.217  1.00  0.00           N
ATOM   3743  C   ASN A 230     123.203  51.560 114.517  1.00  0.00           C
ATOM   3744  O   ASN A 230     122.573  50.510 114.567  1.00  0.00           O
ATOM   3745  N   THR A 231     123.464  52.250 115.637  1.00  0.00           N
ATOM   3747  CA  THR A 231     123.074  51.870 116.977  1.00  0.00           C
ATOM   3749  CB  THR A 231     124.233  51.220 117.767  1.00  0.00           C
ATOM   3751  OG1 THR A 231     123.874  49.980 118.357  1.00  0.00           O
ATOM   3753  CG2 THR A 231     124.854  52.080 118.877  1.00  0.00           C
ATOM   3757  C   THR A 231     122.603  53.150 117.607  1.00  0.00           C
ATOM   3758  O   THR A 231     123.063  54.240 117.257  1.00  0.00           O
ATOM   3759  N   ARG A 232     121.644  53.041 118.527  1.00  0.00           N
ATOM   3761  CA  ARG A 232     120.975  54.170 119.117  1.00  0.00           C
ATOM   3763  CB  ARG A 232     119.493  53.780 119.317  1.00  0.00           C
ATOM   3766  CG  ARG A 232     119.233  52.730 120.437  1.00  0.00           C
ATOM   3769  CD  ARG A 232     117.843  52.120 120.327  1.00  0.00           C
ATOM   3772  NE  ARG A 232     117.533  51.410 121.607  1.00  0.00           N
ATOM   3774  CZ  ARG A 232     116.374  50.800 121.797  1.00  0.00           C
ATOM   3775  NH1 ARG A 232     116.143  50.300 122.987  1.00  0.00           N
ATOM   3778  NH2 ARG A 232     115.423  50.720 120.897  1.00  0.00           N
ATOM   3781  C   ARG A 232     121.573  54.520 120.477  1.00  0.00           C
ATOM   3782  O   ARG A 232     122.064  53.629 121.157  1.00  0.00           O
ATOM   3783  N   GLU A 233     121.453  55.800 120.897  1.00  0.00           N
ATOM   3785  CA  GLU A 233     121.474  56.230 122.297  1.00  0.00           C
ATOM   3787  CB  GLU A 233     120.193  55.800 123.077  1.00  0.00           C
ATOM   3790  CG  GLU A 233     120.224  55.800 124.637  1.00  0.00           C
ATOM   3793  CD  GLU A 233     120.753  54.540 125.327  1.00  0.00           C
ATOM   3794  OE1 GLU A 233     121.413  54.690 126.387  1.00  0.00           O
ATOM   3795  OE2 GLU A 233     120.423  53.400 124.907  1.00  0.00           O
ATOM   3796  C   GLU A 233     122.733  56.040 123.147  1.00  0.00           C
ATOM   3797  O   GLU A 233     123.324  54.970 123.237  1.00  0.00           O
ATOM   3798  N   LYS A 234     123.113  57.090 123.917  1.00  0.00           N
ATOM   3800  CA  LYS A 234     123.874  56.840 125.127  1.00  0.00           C
ATOM   3802  CB  LYS A 234     125.394  56.600 124.827  1.00  0.00           C
ATOM   3805  CG  LYS A 234     125.984  55.560 125.807  1.00  0.00           C
ATOM   3808  CD  LYS A 234     127.413  55.120 125.477  1.00  0.00           C
ATOM   3811  CE  LYS A 234     127.813  53.910 126.337  1.00  0.00           C
ATOM   3814  NZ  LYS A 234     129.173  53.431 126.027  1.00  0.00           N
ATOM   3818  C   LYS A 234     123.663  57.980 126.107  1.00  0.00           C
ATOM   3819  O   LYS A 234     122.584  58.530 126.277  1.00  0.00           O
ATOM   3820  N   LEU A 235     124.734  58.390 126.797  1.00  0.00           N
ATOM   3822  CA  LEU A 235     124.844  59.660 127.437  1.00  0.00           C
ATOM   3824  CB  LEU A 235     124.313  59.701 128.897  1.00  0.00           C
ATOM   3827  CG  LEU A 235     124.923  58.690 129.907  1.00  0.00           C
ATOM   3829  CD1 LEU A 235     123.884  58.300 130.967  1.00  0.00           C
ATOM   3833  CD2 LEU A 235     126.183  59.230 130.597  1.00  0.00           C
ATOM   3837  C   LEU A 235     126.313  59.960 127.307  1.00  0.00           C
ATOM   3838  O   LEU A 235     127.074  59.080 126.887  1.00  0.00           O
ATOM   3839  N   LEU A 236     126.714  61.190 127.627  1.00  0.00           N
ATOM   3841  CA  LEU A 236     128.055  61.670 127.877  1.00  0.00           C
ATOM   3843  CB  LEU A 236     129.305  60.840 127.407  1.00  0.00           C
ATOM   3846  CG  LEU A 236     130.054  59.949 128.437  1.00  0.00           C
ATOM   3848  CD1 LEU A 236     129.653  58.480 128.377  1.00  0.00           C
ATOM   3852  CD2 LEU A 236     130.003  60.480 129.887  1.00  0.00           C
ATOM   3856  C   LEU A 236     128.174  63.031 127.257  1.00  0.00           C
ATOM   3857  O   LEU A 236     127.973  63.220 126.067  1.00  0.00           O
ATOM   3858  N   LEU A 237     128.663  63.951 128.097  1.00  0.00           N
ATOM   3860  CA  LEU A 237     130.014  64.421 127.937  1.00  0.00           C
ATOM   3862  CB  LEU A 237     130.274  65.260 126.657  1.00  0.00           C
ATOM   3865  CG  LEU A 237     131.654  65.031 126.007  1.00  0.00           C
ATOM   3867  CD1 LEU A 237     131.873  66.050 124.897  1.00  0.00           C
ATOM   3871  CD2 LEU A 237     131.805  63.610 125.437  1.00  0.00           C
ATOM   3875  C   LEU A 237     130.303  65.239 129.177  1.00  0.00           C
ATOM   3876  O   LEU A 237     129.513  66.110 129.537  1.00  0.00           O
ATOM   3877  N   PRO A 238     131.335  64.969 129.957  1.00  0.00           N
ATOM   3878  CD  PRO A 238     132.344  63.930 129.697  1.00  0.00           C
ATOM   3881  CA  PRO A 238     131.824  65.960 130.897  1.00  0.00           C
ATOM   3883  CB  PRO A 238     132.853  65.160 131.697  1.00  0.00           C
ATOM   3886  CG  PRO A 238     133.493  64.250 130.647  1.00  0.00           C
ATOM   3889  C   PRO A 238     132.403  67.170 130.177  1.00  0.00           C
ATOM   3890  O   PRO A 238     133.025  67.030 129.137  1.00  0.00           O
ATOM   3891  N   LEU A 239     132.153  68.381 130.707  1.00  0.00           N
ATOM   3893  CA  LEU A 239     132.673  69.600 130.107  1.00  0.00           C
ATOM   3895  CB  LEU A 239     131.553  70.601 129.687  1.00  0.00           C
ATOM   3898  CG  LEU A 239     130.824  70.330 128.347  1.00  0.00           C
ATOM   3900  CD1 LEU A 239     129.774  71.421 128.087  1.00  0.00           C
ATOM   3904  CD2 LEU A 239     130.143  68.970 128.237  1.00  0.00           C
ATOM   3908  C   LEU A 239     133.703  70.220 131.047  1.00  0.00           C
ATOM   3909  O   LEU A 239     134.173  71.330 130.857  1.00  0.00           O
ATOM   3910  N   GLY A 240     134.173  69.470 132.067  1.00  0.00           N
ATOM   3912  CA  GLY A 240     135.534  69.660 132.577  1.00  0.00           C
ATOM   3915  C   GLY A 240     136.503  69.049 131.587  1.00  0.00           C
ATOM   3916  O   GLY A 240     136.273  67.939 131.127  1.00  0.00           O
ATOM   3917  N   ASP A 241     137.613  69.689 131.187  1.00  0.00           N
ATOM   3919  CA  ASP A 241     138.253  70.870 131.747  1.00  0.00           C
ATOM   3921  CB  ASP A 241     139.673  70.550 132.317  1.00  0.00           C
ATOM   3924  CG  ASP A 241     140.544  69.680 131.427  1.00  0.00           C
ATOM   3925  OD1 ASP A 241     141.423  68.940 131.957  1.00  0.00           O
ATOM   3926  OD2 ASP A 241     140.394  69.780 130.197  1.00  0.00           O
ATOM   3927  C   ASP A 241     138.224  72.010 130.737  1.00  0.00           C
ATOM   3928  O   ASP A 241     139.144  72.820 130.617  1.00  0.00           O
ATOM   3929  N   ILE A 242     137.093  72.131 129.997  1.00  0.00           N
ATOM   3931  CA  ILE A 242     136.805  73.230 129.087  1.00  0.00           C
ATOM   3933  CB  ILE A 242     135.443  73.031 128.357  1.00  0.00           C
ATOM   3935  CG2 ILE A 242     134.883  74.330 127.727  1.00  0.00           C
ATOM   3939  CG1 ILE A 242     135.574  71.890 127.307  1.00  0.00           C
ATOM   3942  CD  ILE A 242     134.313  71.660 126.477  1.00  0.00           C
ATOM   3946  C   ILE A 242     136.934  74.620 129.717  1.00  0.00           C
ATOM   3947  O   ILE A 242     136.584  74.870 130.877  1.00  0.00           O
ATOM   3948  N   LYS A 243     137.414  75.590 128.927  1.00  0.00           N
ATOM   3950  CA  LYS A 243     136.994  76.980 128.997  1.00  0.00           C
ATOM   3952  CB  LYS A 243     138.123  77.930 129.457  1.00  0.00           C
ATOM   3955  CG  LYS A 243     138.403  77.711 130.937  1.00  0.00           C
ATOM   3958  CD  LYS A 243     139.523  78.610 131.477  1.00  0.00           C
ATOM   3961  CE  LYS A 243     139.555  78.610 133.007  1.00  0.00           C
ATOM   3964  NZ  LYS A 243     140.643  79.491 133.457  1.00  0.00           N
ATOM   3968  C   LYS A 243     136.463  77.271 127.617  1.00  0.00           C
ATOM   3969  O   LYS A 243     137.023  76.720 126.667  1.00  0.00           O
ATOM   3970  N   PRO A 244     135.353  77.960 127.427  1.00  0.00           N
ATOM   3971  CD  PRO A 244     134.714  77.930 126.107  1.00  0.00           C
ATOM   3974  CA  PRO A 244     134.984  79.150 128.187  1.00  0.00           C
ATOM   3976  CB  PRO A 244     134.523  80.090 127.067  1.00  0.00           C
ATOM   3979  CG  PRO A 244     133.813  79.170 126.077  1.00  0.00           C
ATOM   3982  C   PRO A 244     133.823  78.921 129.127  1.00  0.00           C
ATOM   3983  O   PRO A 244     133.314  79.910 129.667  1.00  0.00           O
ATOM   3984  N   LEU A 245     133.335  77.690 129.387  1.00  0.00           N
ATOM   3986  CA  LEU A 245     132.113  77.540 130.187  1.00  0.00           C
ATOM   3988  CB  LEU A 245     131.503  76.110 130.197  1.00  0.00           C
ATOM   3991  CG  LEU A 245     132.393  74.880 130.507  1.00  0.00           C
ATOM   3993  CD1 LEU A 245     131.483  73.740 130.967  1.00  0.00           C
ATOM   3997  CD2 LEU A 245     133.493  75.020 131.557  1.00  0.00           C
ATOM   4001  C   LEU A 245     132.153  78.101 131.617  1.00  0.00           C
ATOM   4002  O   LEU A 245     131.153  78.579 132.127  1.00  0.00           O
ATOM   4003  N   GLN A 246     133.324  78.010 132.277  1.00  0.00           N
ATOM   4005  CA  GLN A 246     133.484  77.851 133.707  1.00  0.00           C
ATOM   4007  CB  GLN A 246     134.914  77.300 133.957  1.00  0.00           C
ATOM   4010  CG  GLN A 246     135.353  77.350 135.427  1.00  0.00           C
ATOM   4013  CD  GLN A 246     136.673  76.671 135.757  1.00  0.00           C
ATOM   4014  OE1 GLN A 246     136.953  76.489 136.937  1.00  0.00           O
ATOM   4015  NE2 GLN A 246     137.494  76.281 134.757  1.00  0.00           N
ATOM   4018  C   GLN A 246     133.224  79.071 134.567  1.00  0.00           C
ATOM   4019  O   GLN A 246     132.923  78.979 135.757  1.00  0.00           O
ATOM   4020  N   GLN A 247     133.393  80.271 133.987  1.00  0.00           N
ATOM   4022  CA  GLN A 247     133.744  81.460 134.747  1.00  0.00           C
ATOM   4024  CB  GLN A 247     135.283  81.580 134.847  1.00  0.00           C
ATOM   4027  CG  GLN A 247     135.763  82.620 135.887  1.00  0.00           C
ATOM   4030  CD  GLN A 247     137.253  82.550 136.247  1.00  0.00           C
ATOM   4031  OE1 GLN A 247     137.783  83.480 136.857  1.00  0.00           O
ATOM   4032  NE2 GLN A 247     137.923  81.421 135.947  1.00  0.00           N
ATOM   4035  C   GLN A 247     133.093  82.609 133.997  1.00  0.00           C
ATOM   4036  O   GLN A 247     133.723  83.361 133.257  1.00  0.00           O
ATOM   4037  N   ALA A 248     131.763  82.739 134.057  1.00  0.00           N
ATOM   4039  CA  ALA A 248     130.923  82.170 135.087  1.00  0.00           C
ATOM   4041  CB  ALA A 248     130.854  83.159 136.257  1.00  0.00           C
ATOM   4045  C   ALA A 248     129.564  81.831 134.507  1.00  0.00           C
ATOM   4046  O   ALA A 248     129.453  81.311 133.407  1.00  0.00           O
ATOM   4047  N   GLY A 249     128.475  82.090 135.247  1.00  0.00           N
ATOM   4049  CA  GLY A 249     127.113  81.851 134.787  1.00  0.00           C
ATOM   4052  C   GLY A 249     126.665  82.580 133.557  1.00  0.00           C
ATOM   4053  O   GLY A 249     126.953  83.760 133.387  1.00  0.00           O
ATOM   4054  N   VAL A 250     125.835  81.860 132.757  1.00  0.00           N
ATOM   4056  CA  VAL A 250     124.944  82.239 131.657  1.00  0.00           C
ATOM   4058  CB  VAL A 250     124.643  83.719 131.397  1.00  0.00           C
ATOM   4060  CG1 VAL A 250     123.583  83.859 130.287  1.00  0.00           C
ATOM   4064  CG2 VAL A 250     124.044  84.421 132.637  1.00  0.00           C
ATOM   4068  C   VAL A 250     125.353  81.451 130.407  1.00  0.00           C
ATOM   4069  O   VAL A 250     125.824  81.991 129.417  1.00  0.00           O
ATOM   4070  N   TYR A 251     125.183  80.120 130.497  1.00  0.00           N
ATOM   4072  CA  TYR A 251     125.154  79.129 129.427  1.00  0.00           C
ATOM   4074  CB  TYR A 251     126.474  78.501 128.877  1.00  0.00           C
ATOM   4077  CG  TYR A 251     127.673  79.409 128.847  1.00  0.00           C
ATOM   4078  CD1 TYR A 251     128.214  79.851 130.067  1.00  0.00           C
ATOM   4080  CE1 TYR A 251     129.393  80.590 130.107  1.00  0.00           C
ATOM   4082  CZ  TYR A 251     130.033  80.920 128.927  1.00  0.00           C
ATOM   4083  OH  TYR A 251     131.143  81.769 129.017  1.00  0.00           O
ATOM   4085  CD2 TYR A 251     128.363  79.720 127.657  1.00  0.00           C
ATOM   4087  CE2 TYR A 251     129.534  80.490 127.697  1.00  0.00           C
ATOM   4089  C   TYR A 251     124.003  79.230 128.457  1.00  0.00           C
ATOM   4090  O   TYR A 251     122.873  78.979 128.867  1.00  0.00           O
ATOM   4091  N   LEU A 252     124.203  79.491 127.167  1.00  0.00           N
ATOM   4093  CA  LEU A 252     123.174  79.201 126.177  1.00  0.00           C
ATOM   4095  CB  LEU A 252     122.533  80.451 125.547  1.00  0.00           C
ATOM   4098  CG  LEU A 252     121.573  81.291 126.407  1.00  0.00           C
ATOM   4100  CD1 LEU A 252     120.835  82.251 125.487  1.00  0.00           C
ATOM   4104  CD2 LEU A 252     122.293  82.100 127.487  1.00  0.00           C
ATOM   4108  C   LEU A 252     123.813  78.330 125.117  1.00  0.00           C
ATOM   4109  O   LEU A 252     125.033  78.220 125.057  1.00  0.00           O
ATOM   4110  N   ALA A 253     122.964  77.660 124.307  1.00  0.00           N
ATOM   4112  CA  ALA A 253     123.393  76.680 123.337  1.00  0.00           C
ATOM   4114  CB  ALA A 253     123.214  75.229 123.837  1.00  0.00           C
ATOM   4118  C   ALA A 253     122.703  76.840 121.997  1.00  0.00           C
ATOM   4119  O   ALA A 253     121.723  77.571 121.837  1.00  0.00           O
ATOM   4120  N   VAL A 254     123.263  76.160 120.987  1.00  0.00           N
ATOM   4122  CA  VAL A 254     122.803  76.079 119.627  1.00  0.00           C
ATOM   4124  CB  VAL A 254     123.793  76.770 118.677  1.00  0.00           C
ATOM   4126  CG1 VAL A 254     123.554  76.489 117.177  1.00  0.00           C
ATOM   4130  CG2 VAL A 254     123.683  78.280 118.927  1.00  0.00           C
ATOM   4134  C   VAL A 254     122.663  74.600 119.367  1.00  0.00           C
ATOM   4135  O   VAL A 254     123.195  73.770 120.097  1.00  0.00           O
ATOM   4136  N   MET A 255     121.873  74.260 118.347  1.00  0.00           N
ATOM   4138  CA  MET A 255     121.614  72.921 117.917  1.00  0.00           C
ATOM   4140  CB  MET A 255     120.523  72.280 118.837  1.00  0.00           C
ATOM   4143  CG  MET A 255     120.613  70.760 119.007  1.00  0.00           C
ATOM   4146  SD  MET A 255     122.085  70.311 119.957  1.00  0.00           S
ATOM   4147  CE  MET A 255     122.934  69.500 118.567  1.00  0.00           C
ATOM   4151  C   MET A 255     120.993  73.199 116.567  1.00  0.00           C
ATOM   4152  O   MET A 255     120.803  74.370 116.207  1.00  0.00           O
ATOM   4153  N   ASN A 256     120.464  72.180 115.897  1.00  0.00           N
ATOM   4155  CA  ASN A 256     119.063  72.340 115.597  1.00  0.00           C
ATOM   4157  CB  ASN A 256     118.793  72.869 114.167  1.00  0.00           C
ATOM   4160  CG  ASN A 256     118.753  71.860 113.027  1.00  0.00           C
ATOM   4161  OD1 ASN A 256     117.743  71.900 112.317  1.00  0.00           O
ATOM   4162  ND2 ASN A 256     119.804  71.050 112.837  1.00  0.00           N
ATOM   4165  C   ASN A 256     118.343  71.090 116.077  1.00  0.00           C
ATOM   4166  O   ASN A 256     118.963  70.060 116.237  1.00  0.00           O
ATOM   4167  N   GLN A 257     117.064  71.260 116.477  1.00  0.00           N
ATOM   4169  CA  GLN A 257     116.173  70.380 117.217  1.00  0.00           C
ATOM   4171  CB  GLN A 257     114.714  70.861 116.997  1.00  0.00           C
ATOM   4174  CG  GLN A 257     113.983  70.451 115.677  1.00  0.00           C
ATOM   4177  CD  GLN A 257     114.793  70.320 114.377  1.00  0.00           C
ATOM   4178  OE1 GLN A 257     114.714  69.300 113.687  1.00  0.00           O
ATOM   4179  NE2 GLN A 257     115.493  71.391 113.957  1.00  0.00           N
ATOM   4182  C   GLN A 257     116.293  68.859 117.017  1.00  0.00           C
ATOM   4183  O   GLN A 257     116.723  68.350 115.997  1.00  0.00           O
ATOM   4184  N   ALA A 258     115.954  68.010 118.007  1.00  0.00           N
ATOM   4186  CA  ALA A 258     115.093  68.250 119.147  1.00  0.00           C
ATOM   4188  CB  ALA A 258     113.633  67.880 118.787  1.00  0.00           C
ATOM   4192  C   ALA A 258     115.563  67.410 120.337  1.00  0.00           C
ATOM   4193  O   ALA A 258     116.754  67.251 120.567  1.00  0.00           O
ATOM   4194  N   GLY A 259     114.643  66.851 121.137  1.00  0.00           N
ATOM   4196  CA  GLY A 259     115.063  66.070 122.297  1.00  0.00           C
ATOM   4199  C   GLY A 259     113.974  65.861 123.307  1.00  0.00           C
ATOM   4200  O   GLY A 259     113.074  66.680 123.447  1.00  0.00           O
ATOM   4201  N   ARG A 260     114.103  64.771 124.087  1.00  0.00           N
ATOM   4203  CA  ARG A 260     113.475  64.620 125.377  1.00  0.00           C
ATOM   4205  CB  ARG A 260     112.123  63.859 125.387  1.00  0.00           C
ATOM   4208  CG  ARG A 260     110.903  64.710 125.017  1.00  0.00           C
ATOM   4211  CD  ARG A 260     109.633  63.870 125.157  1.00  0.00           C
ATOM   4214  NE  ARG A 260     108.475  64.810 125.197  1.00  0.00           N
ATOM   4216  CZ  ARG A 260     107.273  64.449 125.627  1.00  0.00           C
ATOM   4217  NH1 ARG A 260     106.334  65.340 125.827  1.00  0.00           N
ATOM   4220  NH2 ARG A 260     106.945  63.199 125.847  1.00  0.00           N
ATOM   4223  C   ARG A 260     114.413  63.870 126.287  1.00  0.00           C
ATOM   4224  O   ARG A 260     115.134  62.989 125.817  1.00  0.00           O
ATOM   4225  N   TYR A 261     114.453  64.260 127.577  1.00  0.00           N
ATOM   4227  CA  TYR A 261     115.415  63.810 128.577  1.00  0.00           C
ATOM   4229  CB  TYR A 261     115.483  62.250 128.777  1.00  0.00           C
ATOM   4232  CG  TYR A 261     116.614  61.440 128.187  1.00  0.00           C
ATOM   4233  CD1 TYR A 261     116.353  60.601 127.087  1.00  0.00           C
ATOM   4235  CE1 TYR A 261     117.323  59.720 126.617  1.00  0.00           C
ATOM   4237  CZ  TYR A 261     118.554  59.611 127.257  1.00  0.00           C
ATOM   4238  OH  TYR A 261     119.483  58.690 126.727  1.00  0.00           O
ATOM   4240  CD2 TYR A 261     117.853  61.300 128.847  1.00  0.00           C
ATOM   4242  CE2 TYR A 261     118.823  60.390 128.387  1.00  0.00           C
ATOM   4244  C   TYR A 261     116.693  64.670 128.687  1.00  0.00           C
ATOM   4245  O   TYR A 261     117.823  64.250 128.437  1.00  0.00           O
ATOM   4246  N   ASP A 262     116.474  65.930 129.137  1.00  0.00           N
ATOM   4248  CA  ASP A 262     117.433  66.890 129.687  1.00  0.00           C
ATOM   4250  CB  ASP A 262     118.163  66.359 130.967  1.00  0.00           C
ATOM   4253  CG  ASP A 262     117.225  65.910 132.077  1.00  0.00           C
ATOM   4254  OD1 ASP A 262     117.764  65.340 133.057  1.00  0.00           O
ATOM   4255  OD2 ASP A 262     115.984  66.100 131.987  1.00  0.00           O
ATOM   4256  C   ASP A 262     118.433  67.531 128.697  1.00  0.00           C
ATOM   4257  O   ASP A 262     118.943  66.930 127.777  1.00  0.00           O
ATOM   4258  N   TYR A 263     118.803  68.821 128.877  1.00  0.00           N
ATOM   4260  CA  TYR A 263     119.944  69.400 128.147  1.00  0.00           C
ATOM   4262  CB  TYR A 263     120.913  70.211 129.077  1.00  0.00           C
ATOM   4265  CG  TYR A 263     121.544  69.561 130.297  1.00  0.00           C
ATOM   4266  CD1 TYR A 263     121.253  68.280 130.797  1.00  0.00           C
ATOM   4268  CE1 TYR A 263     121.824  67.820 131.997  1.00  0.00           C
ATOM   4270  CZ  TYR A 263     122.713  68.630 132.707  1.00  0.00           C
ATOM   4271  OH  TYR A 263     123.284  68.171 133.917  1.00  0.00           O
ATOM   4273  CD2 TYR A 263     122.463  70.351 131.017  1.00  0.00           C
ATOM   4275  CE2 TYR A 263     123.044  69.891 132.197  1.00  0.00           C
ATOM   4277  C   TYR A 263     119.493  70.410 127.067  1.00  0.00           C
ATOM   4278  O   TYR A 263     119.284  71.561 127.407  1.00  0.00           O
ATOM   4279  N   SER A 264     119.373  70.071 125.767  1.00  0.00           N
ATOM   4281  CA  SER A 264     119.223  71.100 124.707  1.00  0.00           C
ATOM   4283  CB  SER A 264     120.593  71.440 124.037  1.00  0.00           C
ATOM   4286  OG  SER A 264     120.504  72.510 123.077  1.00  0.00           O
ATOM   4288  C   SER A 264     118.224  70.680 123.637  1.00  0.00           C
ATOM   4289  O   SER A 264     118.133  69.519 123.267  1.00  0.00           O
ATOM   4290  N   ASN A 265     117.393  71.570 123.057  1.00  0.00           N
ATOM   4292  CA  ASN A 265     116.483  71.120 121.977  1.00  0.00           C
ATOM   4294  CB  ASN A 265     115.264  70.290 122.527  1.00  0.00           C
ATOM   4297  CG  ASN A 265     114.044  71.100 122.977  1.00  0.00           C
ATOM   4298  OD1 ASN A 265     112.973  71.040 122.357  1.00  0.00           O
ATOM   4299  ND2 ASN A 265     114.214  71.900 124.047  1.00  0.00           N
ATOM   4302  C   ASN A 265     115.954  72.260 121.107  1.00  0.00           C
ATOM   4303  O   ASN A 265     115.033  72.061 120.317  1.00  0.00           O
ATOM   4304  N   PRO A 266     116.514  73.451 121.247  1.00  0.00           N
ATOM   4305  CD  PRO A 266     115.695  74.570 120.777  1.00  0.00           C
ATOM   4308  CA  PRO A 266     117.813  73.570 120.617  1.00  0.00           C
ATOM   4310  CB  PRO A 266     117.423  73.970 119.187  1.00  0.00           C
ATOM   4313  CG  PRO A 266     116.173  74.840 119.347  1.00  0.00           C
ATOM   4316  C   PRO A 266     118.643  74.611 121.327  1.00  0.00           C
ATOM   4317  O   PRO A 266     119.585  75.130 120.737  1.00  0.00           O
ATOM   4318  N   ALA A 267     118.343  74.870 122.607  1.00  0.00           N
ATOM   4320  CA  ALA A 267     119.233  75.601 123.467  1.00  0.00           C
ATOM   4322  CB  ALA A 267     119.033  77.111 123.327  1.00  0.00           C
ATOM   4326  C   ALA A 267     119.044  75.109 124.907  1.00  0.00           C
ATOM   4327  O   ALA A 267     118.004  74.561 125.267  1.00  0.00           O
ATOM   4328  N   THR A 268     120.113  75.250 125.707  1.00  0.00           N
ATOM   4330  CA  THR A 268     120.303  74.680 127.047  1.00  0.00           C
ATOM   4332  CB  THR A 268     121.743  74.189 127.237  1.00  0.00           C
ATOM   4334  OG1 THR A 268     121.924  73.381 128.387  1.00  0.00           O
ATOM   4336  CG2 THR A 268     122.743  75.351 127.337  1.00  0.00           C
ATOM   4340  C   THR A 268     119.893  75.690 128.107  1.00  0.00           C
ATOM   4341  O   THR A 268     119.593  76.840 127.767  1.00  0.00           O
ATOM   4342  N   LEU A 269     119.874  75.281 129.387  1.00  0.00           N
ATOM   4344  CA  LEU A 269     120.103  76.079 130.587  1.00  0.00           C
ATOM   4346  CB  LEU A 269     120.383  77.600 130.427  1.00  0.00           C
ATOM   4349  CG  LEU A 269     119.133  78.501 130.327  1.00  0.00           C
ATOM   4351  CD1 LEU A 269     118.673  78.951 131.717  1.00  0.00           C
ATOM   4355  CD2 LEU A 269     119.453  79.739 129.467  1.00  0.00           C
ATOM   4359  C   LEU A 269     121.223  75.390 131.337  1.00  0.00           C
ATOM   4360  O   LEU A 269     121.023  74.360 131.977  1.00  0.00           O
ATOM   4361  N   PHE A 270     122.413  75.990 131.297  1.00  0.00           N
ATOM   4363  CA  PHE A 270     123.503  75.811 132.217  1.00  0.00           C
ATOM   4365  CB  PHE A 270     124.863  75.881 131.447  1.00  0.00           C
ATOM   4368  CG  PHE A 270     125.633  74.600 131.387  1.00  0.00           C
ATOM   4369  CD1 PHE A 270     127.013  74.701 131.147  1.00  0.00           C
ATOM   4371  CE1 PHE A 270     127.794  73.560 130.987  1.00  0.00           C
ATOM   4373  CZ  PHE A 270     127.214  72.290 131.087  1.00  0.00           C
ATOM   4375  CD2 PHE A 270     125.053  73.330 131.467  1.00  0.00           C
ATOM   4377  CE2 PHE A 270     125.843  72.180 131.317  1.00  0.00           C
ATOM   4379  C   PHE A 270     123.443  77.019 133.127  1.00  0.00           C
ATOM   4380  O   PHE A 270     123.563  78.129 132.627  1.00  0.00           O
ATOM   4381  N   THR A 271     123.324  76.860 134.457  1.00  0.00           N
ATOM   4383  CA  THR A 271     123.475  77.989 135.367  1.00  0.00           C
ATOM   4385  CB  THR A 271     122.214  78.320 136.167  1.00  0.00           C
ATOM   4387  OG1 THR A 271     121.404  79.230 135.427  1.00  0.00           O
ATOM   4389  CG2 THR A 271     122.484  79.001 137.507  1.00  0.00           C
ATOM   4393  C   THR A 271     124.693  77.701 136.217  1.00  0.00           C
ATOM   4394  O   THR A 271     124.833  76.640 136.817  1.00  0.00           O
ATOM   4395  N   LEU A 272     125.684  78.629 136.217  1.00  0.00           N
ATOM   4397  CA  LEU A 272     126.924  78.501 136.957  1.00  0.00           C
ATOM   4399  CB  LEU A 272     128.203  78.451 136.077  1.00  0.00           C
ATOM   4402  CG  LEU A 272     128.653  77.049 135.597  1.00  0.00           C
ATOM   4404  CD1 LEU A 272     129.984  77.240 134.857  1.00  0.00           C
ATOM   4408  CD2 LEU A 272     127.603  76.330 134.727  1.00  0.00           C
ATOM   4412  C   LEU A 272     127.034  79.689 137.897  1.00  0.00           C
ATOM   4413  O   LEU A 272     126.544  80.780 137.627  1.00  0.00           O
ATOM   4414  N   SER A 273     127.663  79.480 139.067  1.00  0.00           N
ATOM   4416  CA  SER A 273     127.593  80.410 140.177  1.00  0.00           C
ATOM   4418  CB  SER A 273     128.884  81.241 140.417  1.00  0.00           C
ATOM   4421  OG  SER A 273     129.363  81.769 139.187  1.00  0.00           O
ATOM   4423  C   SER A 273     127.344  79.561 141.377  1.00  0.00           C
ATOM   4424  O   SER A 273     127.034  78.381 141.237  1.00  0.00           O
ATOM   4425  N   ASP A 274     127.484  80.100 142.587  1.00  0.00           N
ATOM   4427  CA  ASP A 274     127.333  79.310 143.787  1.00  0.00           C
ATOM   4429  CB  ASP A 274     128.723  78.690 144.147  1.00  0.00           C
ATOM   4432  CG  ASP A 274     129.835  79.701 144.427  1.00  0.00           C
ATOM   4433  OD1 ASP A 274     130.975  79.240 144.707  1.00  0.00           O
ATOM   4434  OD2 ASP A 274     129.574  80.930 144.357  1.00  0.00           O
ATOM   4435  C   ASP A 274     126.703  80.171 144.887  1.00  0.00           C
ATOM   4436  O   ASP A 274     126.673  79.820 146.067  1.00  0.00           O
ATOM   4437  N   ILE A 275     126.043  81.281 144.467  1.00  0.00           N
ATOM   4439  CA  ILE A 275     124.984  81.960 145.217  1.00  0.00           C
ATOM   4441  CB  ILE A 275     124.493  83.260 144.547  1.00  0.00           C
ATOM   4443  CG2 ILE A 275     123.233  83.820 145.267  1.00  0.00           C
ATOM   4447  CG1 ILE A 275     125.613  84.320 144.527  1.00  0.00           C
ATOM   4450  CD  ILE A 275     125.233  85.570 143.717  1.00  0.00           C
ATOM   4454  C   ILE A 275     123.793  81.050 145.397  1.00  0.00           C
ATOM   4455  O   ILE A 275     123.063  80.760 144.447  1.00  0.00           O
ATOM   4456  N   GLY A 276     123.563  80.590 146.647  1.00  0.00           N
ATOM   4458  CA  GLY A 276     122.354  79.879 147.027  1.00  0.00           C
ATOM   4461  C   GLY A 276     121.194  80.811 147.107  1.00  0.00           C
ATOM   4462  O   GLY A 276     121.334  81.950 147.537  1.00  0.00           O
ATOM   4463  N   VAL A 277     120.003  80.350 146.717  1.00  0.00           N
ATOM   4465  CA  VAL A 277     118.834  81.199 146.697  1.00  0.00           C
ATOM   4467  CB  VAL A 277     118.224  81.281 145.287  1.00  0.00           C
ATOM   4469  CG1 VAL A 277     117.243  82.469 145.147  1.00  0.00           C
ATOM   4473  CG2 VAL A 277     119.354  81.460 144.257  1.00  0.00           C
ATOM   4477  C   VAL A 277     117.915  80.659 147.777  1.00  0.00           C
ATOM   4478  O   VAL A 277     118.343  80.010 148.737  1.00  0.00           O
ATOM   4479  N   SER A 278     116.623  80.951 147.687  1.00  0.00           N
ATOM   4481  CA  SER A 278     115.703  80.721 148.757  1.00  0.00           C
ATOM   4483  CB  SER A 278     115.043  79.331 148.657  1.00  0.00           C
ATOM   4486  OG  SER A 278     114.173  79.141 149.767  1.00  0.00           O
ATOM   4488  C   SER A 278     114.683  81.810 148.647  1.00  0.00           C
ATOM   4489  O   SER A 278     114.683  82.760 149.427  1.00  0.00           O
ATOM   4490  N   ALA A 279     113.843  81.750 147.607  1.00  0.00           N
ATOM   4492  CA  ALA A 279     112.813  82.729 147.377  1.00  0.00           C
ATOM   4494  CB  ALA A 279     112.743  83.090 145.877  1.00  0.00           C
ATOM   4498  C   ALA A 279     111.474  82.189 147.837  1.00  0.00           C
ATOM   4499  O   ALA A 279     111.073  81.079 147.507  1.00  0.00           O
ATOM   4500  N   HIS A 280     110.753  83.000 148.627  1.00  0.00           N
ATOM   4502  CA  HIS A 280     109.413  82.690 149.087  1.00  0.00           C
ATOM   4504  CB  HIS A 280     109.223  82.980 150.597  1.00  0.00           C
ATOM   4507  ND1 HIS A 280     110.863  81.160 151.107  1.00  0.00           N
ATOM   4508  CG  HIS A 280     109.833  81.991 151.527  1.00  0.00           C
ATOM   4509  CE1 HIS A 280     111.163  80.430 152.167  1.00  0.00           C
ATOM   4511  NE2 HIS A 280     110.364  80.721 153.217  1.00  0.00           N
ATOM   4513  CD2 HIS A 280     109.513  81.720 152.817  1.00  0.00           C
ATOM   4515  C   HIS A 280     108.443  83.540 148.317  1.00  0.00           C
ATOM   4516  O   HIS A 280     108.803  84.540 147.697  1.00  0.00           O
ATOM   4517  N   ARG A 281     107.153  83.210 148.367  1.00  0.00           N
ATOM   4519  CA  ARG A 281     106.173  84.260 148.247  1.00  0.00           C
ATOM   4521  CB  ARG A 281     105.784  84.561 146.787  1.00  0.00           C
ATOM   4524  CG  ARG A 281     105.113  85.939 146.587  1.00  0.00           C
ATOM   4527  CD  ARG A 281     105.043  86.320 145.107  1.00  0.00           C
ATOM   4530  NE  ARG A 281     105.613  87.701 144.877  1.00  0.00           N
ATOM   4532  CZ  ARG A 281     105.773  88.190 143.647  1.00  0.00           C
ATOM   4533  NH1 ARG A 281     106.433  89.310 143.447  1.00  0.00           N
ATOM   4536  NH2 ARG A 281     105.253  87.580 142.607  1.00  0.00           N
ATOM   4539  C   ARG A 281     104.973  83.840 149.057  1.00  0.00           C
ATOM   4540  O   ARG A 281     104.725  82.660 149.267  1.00  0.00           O
ATOM   4541  N   TYR A 282     104.233  84.829 149.567  1.00  0.00           N
ATOM   4543  CA  TYR A 282     103.253  84.640 150.607  1.00  0.00           C
ATOM   4545  CB  TYR A 282     103.734  83.881 151.887  1.00  0.00           C
ATOM   4548  CG  TYR A 282     104.953  84.360 152.667  1.00  0.00           C
ATOM   4549  CD1 TYR A 282     106.023  85.140 152.187  1.00  0.00           C
ATOM   4551  CE1 TYR A 282     107.104  85.490 153.027  1.00  0.00           C
ATOM   4553  CZ  TYR A 282     107.104  85.061 154.357  1.00  0.00           C
ATOM   4554  OH  TYR A 282     108.063  85.490 155.287  1.00  0.00           O
ATOM   4556  CD2 TYR A 282     105.014  83.910 154.007  1.00  0.00           C
ATOM   4558  CE2 TYR A 282     106.063  84.269 154.847  1.00  0.00           C
ATOM   4560  C   TYR A 282     102.683  85.989 150.927  1.00  0.00           C
ATOM   4561  O   TYR A 282     103.303  86.831 151.577  1.00  0.00           O
ATOM   4562  N   HIS A 283     101.533  86.281 150.297  1.00  0.00           N
ATOM   4564  CA  HIS A 283     101.143  87.620 149.877  1.00  0.00           C
ATOM   4566  CB  HIS A 283     100.143  87.561 148.687  1.00  0.00           C
ATOM   4569  ND1 HIS A 283     101.194  85.659 147.357  1.00  0.00           N
ATOM   4570  CG  HIS A 283     100.604  86.921 147.397  1.00  0.00           C
ATOM   4571  CE1 HIS A 283     101.264  85.340 146.087  1.00  0.00           C
ATOM   4573  NE2 HIS A 283     100.753  86.311 145.297  1.00  0.00           N
ATOM   4575  CD2 HIS A 283     100.323  87.329 146.127  1.00  0.00           C
ATOM   4577  C   HIS A 283     100.523  88.381 151.047  1.00  0.00           C
ATOM   4578  O   HIS A 283      99.434  88.060 151.527  1.00  0.00           O
ATOM   4579  N   ASN A 284     101.203  89.390 151.627  1.00  0.00           N
ATOM   4581  CA  ASN A 284     102.034  90.379 150.957  1.00  0.00           C
ATOM   4583  CB  ASN A 284     101.273  91.711 150.667  1.00  0.00           C
ATOM   4586  CG  ASN A 284     100.684  92.370 151.897  1.00  0.00           C
ATOM   4587  OD1 ASN A 284     101.213  93.330 152.447  1.00  0.00           O
ATOM   4588  ND2 ASN A 284      99.523  91.870 152.367  1.00  0.00           N
ATOM   4591  C   ASN A 284     103.383  90.519 151.677  1.00  0.00           C
ATOM   4592  O   ASN A 284     103.713  91.521 152.317  1.00  0.00           O
ATOM   4593  N   ARG A 285     104.193  89.460 151.517  1.00  0.00           N
ATOM   4595  CA  ARG A 285     105.623  89.430 151.657  1.00  0.00           C
ATOM   4597  CB  ARG A 285     106.113  88.989 153.067  1.00  0.00           C
ATOM   4600  CG  ARG A 285     106.043  90.080 154.157  1.00  0.00           C
ATOM   4603  CD  ARG A 285     107.104  89.930 155.267  1.00  0.00           C
ATOM   4606  NE  ARG A 285     108.433  90.420 154.737  1.00  0.00           N
ATOM   4608  CZ  ARG A 285     109.424  90.910 155.467  1.00  0.00           C
ATOM   4609  NH1 ARG A 285     110.415  91.540 154.877  1.00  0.00           N
ATOM   4612  NH2 ARG A 285     109.493  90.780 156.767  1.00  0.00           N
ATOM   4615  C   ARG A 285     106.293  88.590 150.577  1.00  0.00           C
ATOM   4616  O   ARG A 285     105.703  87.780 149.857  1.00  0.00           O
ATOM   4617  N   LEU A 286     107.603  88.781 150.487  1.00  0.00           N
ATOM   4619  CA  LEU A 286     108.583  87.910 149.897  1.00  0.00           C
ATOM   4621  CB  LEU A 286     109.354  88.579 148.727  1.00  0.00           C
ATOM   4624  CG  LEU A 286     109.883  87.580 147.677  1.00  0.00           C
ATOM   4626  CD1 LEU A 286     111.213  88.031 147.037  1.00  0.00           C
ATOM   4630  CD2 LEU A 286     108.823  87.360 146.597  1.00  0.00           C
ATOM   4634  C   LEU A 286     109.523  87.840 151.057  1.00  0.00           C
ATOM   4635  O   LEU A 286     109.633  88.830 151.777  1.00  0.00           O
ATOM   4636  N   ASP A 287     110.213  86.701 151.197  1.00  0.00           N
ATOM   4638  CA  ASP A 287     111.483  86.629 151.877  1.00  0.00           C
ATOM   4640  CB  ASP A 287     111.463  85.659 153.077  1.00  0.00           C
ATOM   4643  CG  ASP A 287     110.903  86.370 154.297  1.00  0.00           C
ATOM   4644  OD1 ASP A 287     110.814  85.690 155.337  1.00  0.00           O
ATOM   4645  OD2 ASP A 287     110.534  87.570 154.227  1.00  0.00           O
ATOM   4646  C   ASP A 287     112.444  86.160 150.817  1.00  0.00           C
ATOM   4647  O   ASP A 287     112.044  85.519 149.847  1.00  0.00           O
ATOM   4648  N   ILE A 288     113.713  86.549 150.967  1.00  0.00           N
ATOM   4650  CA  ILE A 288     114.804  86.001 150.197  1.00  0.00           C
ATOM   4652  CB  ILE A 288     115.473  87.030 149.277  1.00  0.00           C
ATOM   4654  CG2 ILE A 288     116.603  87.850 149.957  1.00  0.00           C
ATOM   4658  CG1 ILE A 288     116.013  86.350 147.997  1.00  0.00           C
ATOM   4661  CD  ILE A 288     116.573  87.370 146.997  1.00  0.00           C
ATOM   4665  C   ILE A 288     115.733  85.510 151.267  1.00  0.00           C
ATOM   4666  O   ILE A 288     115.913  86.199 152.267  1.00  0.00           O
ATOM   4667  N   PHE A 289     116.343  84.340 151.127  1.00  0.00           N
ATOM   4669  CA  PHE A 289     117.503  84.049 151.937  1.00  0.00           C
ATOM   4671  CB  PHE A 289     117.214  82.970 153.007  1.00  0.00           C
ATOM   4674  CG  PHE A 289     117.403  83.559 154.387  1.00  0.00           C
ATOM   4675  CD1 PHE A 289     116.323  84.201 155.017  1.00  0.00           C
ATOM   4677  CE1 PHE A 289     116.453  84.711 156.317  1.00  0.00           C
ATOM   4679  CZ  PHE A 289     117.673  84.580 156.997  1.00  0.00           C
ATOM   4681  CD2 PHE A 289     118.624  83.461 155.077  1.00  0.00           C
ATOM   4683  CE2 PHE A 289     118.753  83.960 156.377  1.00  0.00           C
ATOM   4685  C   PHE A 289     118.604  83.671 150.987  1.00  0.00           C
ATOM   4686  O   PHE A 289     118.503  82.701 150.237  1.00  0.00           O
ATOM   4687  N   THR A 290     119.674  84.480 150.957  1.00  0.00           N
ATOM   4689  CA  THR A 290     120.743  84.360 149.967  1.00  0.00           C
ATOM   4691  CB  THR A 290     121.033  85.650 149.207  1.00  0.00           C
ATOM   4693  OG1 THR A 290     122.023  85.451 148.217  1.00  0.00           O
ATOM   4695  CG2 THR A 290     121.544  86.760 150.127  1.00  0.00           C
ATOM   4699  C   THR A 290     121.983  83.770 150.597  1.00  0.00           C
ATOM   4700  O   THR A 290     122.553  84.269 151.577  1.00  0.00           O
ATOM   4701  N   GLN A 291     122.393  82.609 150.067  1.00  0.00           N
ATOM   4703  CA  GLN A 291     123.273  81.670 150.727  1.00  0.00           C
ATOM   4705  CB  GLN A 291     122.624  80.260 150.737  1.00  0.00           C
ATOM   4708  CG  GLN A 291     122.283  79.680 152.127  1.00  0.00           C
ATOM   4711  CD  GLN A 291     121.654  80.690 153.087  1.00  0.00           C
ATOM   4712  OE1 GLN A 291     122.344  81.141 153.997  1.00  0.00           O
ATOM   4713  NE2 GLN A 291     120.373  81.050 152.887  1.00  0.00           N
ATOM   4716  C   GLN A 291     124.613  81.600 150.017  1.00  0.00           C
ATOM   4717  O   GLN A 291     124.734  81.900 148.837  1.00  0.00           O
ATOM   4718  N   SER A 292     125.654  81.141 150.717  1.00  0.00           N
ATOM   4720  CA  SER A 292     126.873  80.741 150.047  1.00  0.00           C
ATOM   4722  CB  SER A 292     128.203  81.260 150.657  1.00  0.00           C
ATOM   4725  OG  SER A 292     128.423  82.640 150.407  1.00  0.00           O
ATOM   4727  C   SER A 292     126.964  79.240 150.047  1.00  0.00           C
ATOM   4728  O   SER A 292     126.863  78.579 151.077  1.00  0.00           O
ATOM   4729  N   LEU A 293     127.225  78.710 148.857  1.00  0.00           N
ATOM   4731  CA  LEU A 293     127.864  77.440 148.637  1.00  0.00           C
ATOM   4733  CB  LEU A 293     127.143  76.531 147.597  1.00  0.00           C
ATOM   4736  CG  LEU A 293     125.644  76.219 147.837  1.00  0.00           C
ATOM   4738  CD1 LEU A 293     125.224  75.100 146.867  1.00  0.00           C
ATOM   4742  CD2 LEU A 293     124.714  77.420 147.597  1.00  0.00           C
ATOM   4746  C   LEU A 293     129.173  77.921 148.057  1.00  0.00           C
ATOM   4747  O   LEU A 293     129.184  78.830 147.237  1.00  0.00           O
ATOM   4748  N   GLU A 294     130.363  77.480 148.487  1.00  0.00           N
ATOM   4750  CA  GLU A 294     130.684  76.340 149.317  1.00  0.00           C
ATOM   4752  CB  GLU A 294     131.714  75.489 148.537  1.00  0.00           C
ATOM   4755  CG  GLU A 294     132.494  74.400 149.307  1.00  0.00           C
ATOM   4758  CD  GLU A 294     133.503  73.680 148.427  1.00  0.00           C
ATOM   4759  OE1 GLU A 294     134.284  72.860 148.967  1.00  0.00           O
ATOM   4760  OE2 GLU A 294     133.585  73.989 147.217  1.00  0.00           O
ATOM   4761  C   GLU A 294     131.124  76.809 150.717  1.00  0.00           C
ATOM   4762  O   GLU A 294     131.584  76.060 151.567  1.00  0.00           O
ATOM   4763  N   ASN A 295     130.934  78.101 151.027  1.00  0.00           N
ATOM   4765  CA  ASN A 295     131.223  78.650 152.357  1.00  0.00           C
ATOM   4767  CB  ASN A 295     131.064  80.190 152.317  1.00  0.00           C
ATOM   4770  CG  ASN A 295     131.854  80.961 153.377  1.00  0.00           C
ATOM   4771  OD1 ASN A 295     132.134  82.150 153.177  1.00  0.00           O
ATOM   4772  ND2 ASN A 295     132.263  80.311 154.477  1.00  0.00           N
ATOM   4775  C   ASN A 295     130.353  78.040 153.477  1.00  0.00           C
ATOM   4776  O   ASN A 295     130.814  77.799 154.587  1.00  0.00           O
ATOM   4777  N   GLY A 296     129.063  77.799 153.157  1.00  0.00           N
ATOM   4779  CA  GLY A 296     128.044  77.350 154.077  1.00  0.00           C
ATOM   4782  C   GLY A 296     127.363  78.521 154.707  1.00  0.00           C
ATOM   4783  O   GLY A 296     127.503  78.710 155.917  1.00  0.00           O
ATOM   4784  N   ALA A 297     126.623  79.320 153.907  1.00  0.00           N
ATOM   4786  CA  ALA A 297     125.873  80.500 154.357  1.00  0.00           C
ATOM   4788  CB  ALA A 297     124.883  80.150 155.477  1.00  0.00           C
ATOM   4792  C   ALA A 297     126.754  81.730 154.637  1.00  0.00           C
ATOM   4793  O   ALA A 297     127.973  81.619 154.737  1.00  0.00           O
ATOM   4794  N   ALA A 298     126.234  82.980 154.627  1.00  0.00           N
ATOM   4796  CA  ALA A 298     124.883  83.410 154.967  1.00  0.00           C
ATOM   4798  CB  ALA A 298     124.693  83.410 156.507  1.00  0.00           C
ATOM   4802  C   ALA A 298     124.483  84.820 154.497  1.00  0.00           C
ATOM   4803  O   ALA A 298     123.383  85.290 154.767  1.00  0.00           O
ATOM   4804  N   GLN A 299     125.313  85.560 153.757  1.00  0.00           N
ATOM   4806  CA  GLN A 299     124.753  86.600 152.927  1.00  0.00           C
ATOM   4808  CB  GLN A 299     124.483  87.961 153.667  1.00  0.00           C
ATOM   4811  CG  GLN A 299     125.574  89.080 153.687  1.00  0.00           C
ATOM   4814  CD  GLN A 299     126.945  88.719 154.267  1.00  0.00           C
ATOM   4815  OE1 GLN A 299     127.983  89.049 153.677  1.00  0.00           O
ATOM   4816  NE2 GLN A 299     126.964  88.090 155.467  1.00  0.00           N
ATOM   4819  C   GLN A 299     125.674  86.820 151.757  1.00  0.00           C
ATOM   4820  O   GLN A 299     126.883  86.900 151.917  1.00  0.00           O
ATOM   4821  N   GLN A 300     125.093  86.960 150.557  1.00  0.00           N
ATOM   4823  CA  GLN A 300     125.364  88.060 149.657  1.00  0.00           C
ATOM   4825  CB  GLN A 300     126.805  88.660 149.487  1.00  0.00           C
ATOM   4828  CG  GLN A 300     128.083  87.780 149.307  1.00  0.00           C
ATOM   4831  CD  GLN A 300     128.044  86.590 148.337  1.00  0.00           C
ATOM   4832  OE1 GLN A 300     128.594  86.689 147.237  1.00  0.00           O
ATOM   4833  NE2 GLN A 300     127.533  85.420 148.777  1.00  0.00           N
ATOM   4836  C   GLN A 300     124.683  87.751 148.337  1.00  0.00           C
ATOM   4837  O   GLN A 300     124.953  86.711 147.737  1.00  0.00           O
ATOM   4838  N   GLY A 301     123.744  88.590 147.827  1.00  0.00           N
ATOM   4840  CA  GLY A 301     123.144  89.800 148.377  1.00  0.00           C
ATOM   4843  C   GLY A 301     123.314  91.010 147.517  1.00  0.00           C
ATOM   4844  O   GLY A 301     124.154  91.880 147.737  1.00  0.00           O
ATOM   4845  N   ILE A 302     122.423  91.120 146.527  1.00  0.00           N
ATOM   4847  CA  ILE A 302     122.225  92.271 145.667  1.00  0.00           C
ATOM   4849  CB  ILE A 302     123.243  92.320 144.547  1.00  0.00           C
ATOM   4851  CG2 ILE A 302     123.144  91.059 143.677  1.00  0.00           C
ATOM   4855  CG1 ILE A 302     123.195  93.650 143.757  1.00  0.00           C
ATOM   4858  CD  ILE A 302     124.593  94.189 143.437  1.00  0.00           C
ATOM   4862  C   ILE A 302     120.773  92.131 145.247  1.00  0.00           C
ATOM   4863  O   ILE A 302     120.003  91.580 146.037  1.00  0.00           O
ATOM   4864  N   GLU A 303     120.333  92.580 144.057  1.00  0.00           N
ATOM   4866  CA  GLU A 303     118.943  92.449 143.677  1.00  0.00           C
ATOM   4868  CB  GLU A 303     118.133  93.559 144.387  1.00  0.00           C
ATOM   4871  CG  GLU A 303     116.623  93.320 144.617  1.00  0.00           C
ATOM   4874  CD  GLU A 303     116.244  91.900 145.027  1.00  0.00           C
ATOM   4875  OE1 GLU A 303     115.343  91.359 144.337  1.00  0.00           O
ATOM   4876  OE2 GLU A 303     116.805  91.320 145.987  1.00  0.00           O
ATOM   4877  C   GLU A 303     118.813  92.580 142.167  1.00  0.00           C
ATOM   4878  O   GLU A 303     119.804  92.510 141.427  1.00  0.00           O
ATOM   4879  N   VAL A 304     117.553  92.760 141.737  1.00  0.00           N
ATOM   4881  CA  VAL A 304     116.913  92.780 140.427  1.00  0.00           C
ATOM   4883  CB  VAL A 304     117.764  92.520 139.167  1.00  0.00           C
ATOM   4885  CG1 VAL A 304     116.883  92.281 137.927  1.00  0.00           C
ATOM   4889  CG2 VAL A 304     118.653  93.741 138.857  1.00  0.00           C
ATOM   4893  C   VAL A 304     115.714  91.831 140.517  1.00  0.00           C
ATOM   4894  O   VAL A 304     115.843  90.630 140.317  1.00  0.00           O
ATOM   4895  N   SER A 305     114.513  92.360 140.847  1.00  0.00           N
ATOM   4897  CA  SER A 305     113.303  91.561 140.907  1.00  0.00           C
ATOM   4899  CB  SER A 305     112.713  91.510 142.337  1.00  0.00           C
ATOM   4902  OG  SER A 305     111.524  90.730 142.427  1.00  0.00           O
ATOM   4904  C   SER A 305     112.354  92.170 139.907  1.00  0.00           C
ATOM   4905  O   SER A 305     112.003  93.350 139.987  1.00  0.00           O
ATOM   4906  N   LEU A 306     112.013  91.410 138.857  1.00  0.00           N
ATOM   4908  CA  LEU A 306     111.983  92.049 137.547  1.00  0.00           C
ATOM   4910  CB  LEU A 306     113.433  92.329 137.057  1.00  0.00           C
ATOM   4913  CG  LEU A 306     113.703  92.590 135.557  1.00  0.00           C
ATOM   4915  CD1 LEU A 306     114.513  93.870 135.327  1.00  0.00           C
ATOM   4919  CD2 LEU A 306     114.483  91.421 134.957  1.00  0.00           C
ATOM   4923  C   LEU A 306     111.143  91.270 136.547  1.00  0.00           C
ATOM   4924  O   LEU A 306     111.583  90.330 135.897  1.00  0.00           O
ATOM   4925  N   LEU A 307     109.893  91.730 136.367  1.00  0.00           N
ATOM   4927  CA  LEU A 307     109.154  91.629 135.137  1.00  0.00           C
ATOM   4929  CB  LEU A 307     107.904  92.570 135.087  1.00  0.00           C
ATOM   4932  CG  LEU A 307     107.693  93.570 136.237  1.00  0.00           C
ATOM   4934  CD1 LEU A 307     106.673  94.611 135.767  1.00  0.00           C
ATOM   4938  CD2 LEU A 307     107.143  92.910 137.517  1.00  0.00           C
ATOM   4942  C   LEU A 307     108.744  90.229 134.677  1.00  0.00           C
ATOM   4943  O   LEU A 307     108.953  89.211 135.327  1.00  0.00           O
ATOM   4944  N   ASN A 308     108.034  90.220 133.527  1.00  0.00           N
ATOM   4946  CA  ASN A 308     107.503  89.030 132.887  1.00  0.00           C
ATOM   4948  CB  ASN A 308     105.993  89.211 132.537  1.00  0.00           C
ATOM   4951  CG  ASN A 308     105.093  89.030 133.747  1.00  0.00           C
ATOM   4952  OD1 ASN A 308     104.193  88.190 133.717  1.00  0.00           O
ATOM   4953  ND2 ASN A 308     105.323  89.790 134.847  1.00  0.00           N
ATOM   4956  C   ASN A 308     108.314  88.850 131.627  1.00  0.00           C
ATOM   4957  O   ASN A 308     109.424  88.340 131.687  1.00  0.00           O
ATOM   4958  N   GLU A 309     107.823  89.370 130.487  1.00  0.00           N
ATOM   4960  CA  GLU A 309     108.573  89.570 129.257  1.00  0.00           C
ATOM   4962  CB  GLU A 309     107.724  89.150 128.027  1.00  0.00           C
ATOM   4965  CG  GLU A 309     108.224  87.830 127.377  1.00  0.00           C
ATOM   4968  CD  GLU A 309     107.753  86.561 128.087  1.00  0.00           C
ATOM   4969  OE1 GLU A 309     107.143  85.680 127.437  1.00  0.00           O
ATOM   4970  OE2 GLU A 309     107.915  86.470 129.337  1.00  0.00           O
ATOM   4971  C   GLU A 309     109.053  91.021 129.177  1.00  0.00           C
ATOM   4972  O   GLU A 309     109.193  91.629 128.117  1.00  0.00           O
ATOM   4973  N   LYS A 310     109.313  91.660 130.337  1.00  0.00           N
ATOM   4975  CA  LYS A 310     109.844  93.010 130.397  1.00  0.00           C
ATOM   4977  CB  LYS A 310     108.863  94.040 131.017  1.00  0.00           C
ATOM   4980  CG  LYS A 310     107.584  94.260 130.217  1.00  0.00           C
ATOM   4983  CD  LYS A 310     106.904  95.550 130.687  1.00  0.00           C
ATOM   4986  CE  LYS A 310     105.623  95.870 129.917  1.00  0.00           C
ATOM   4989  NZ  LYS A 310     105.113  97.220 130.277  1.00  0.00           N
ATOM   4993  C   LYS A 310     111.083  93.081 131.247  1.00  0.00           C
ATOM   4994  O   LYS A 310     111.104  92.580 132.367  1.00  0.00           O
ATOM   4995  N   GLY A 311     112.104  93.850 130.807  1.00  0.00           N
ATOM   4997  CA  GLY A 311     113.224  94.269 131.647  1.00  0.00           C
ATOM   5000  C   GLY A 311     112.864  95.510 132.437  1.00  0.00           C
ATOM   5001  O   GLY A 311     113.633  96.460 132.537  1.00  0.00           O
ATOM   5002  N   GLN A 312     111.644  95.490 133.027  1.00  0.00           N
ATOM   5004  CA  GLN A 312     111.124  96.489 133.927  1.00  0.00           C
ATOM   5006  CB  GLN A 312     109.564  96.571 133.947  1.00  0.00           C
ATOM   5009  CG  GLN A 312     108.974  97.531 135.027  1.00  0.00           C
ATOM   5012  CD  GLN A 312     107.463  97.799 134.997  1.00  0.00           C
ATOM   5013  OE1 GLN A 312     106.824  98.000 136.037  1.00  0.00           O
ATOM   5014  NE2 GLN A 312     106.854  97.830 133.787  1.00  0.00           N
ATOM   5017  C   GLN A 312     111.614  96.150 135.307  1.00  0.00           C
ATOM   5018  O   GLN A 312     111.183  95.181 135.917  1.00  0.00           O
ATOM   5019  N   THR A 313     112.563  96.960 135.807  1.00  0.00           N
ATOM   5021  CA  THR A 313     113.113  96.781 137.137  1.00  0.00           C
ATOM   5023  CB  THR A 313     114.585  97.220 137.217  1.00  0.00           C
ATOM   5025  OG1 THR A 313     115.423  96.110 137.467  1.00  0.00           O
ATOM   5027  CG2 THR A 313     114.913  98.250 138.307  1.00  0.00           C
ATOM   5031  C   THR A 313     112.225  97.500 138.077  1.00  0.00           C
ATOM   5032  O   THR A 313     111.633  98.540 137.737  1.00  0.00           O
ATOM   5033  N   LEU A 314     112.074  96.950 139.277  1.00  0.00           N
ATOM   5035  CA  LEU A 314     111.374  97.609 140.347  1.00  0.00           C
ATOM   5037  CB  LEU A 314     109.833  97.360 140.277  1.00  0.00           C
ATOM   5040  CG  LEU A 314     108.953  98.610 140.537  1.00  0.00           C
ATOM   5042  CD1 LEU A 314     107.473  98.260 140.747  1.00  0.00           C
ATOM   5046  CD2 LEU A 314     109.033  99.611 139.377  1.00  0.00           C
ATOM   5050  C   LEU A 314     112.085  97.000 141.537  1.00  0.00           C
ATOM   5051  O   LEU A 314     112.794  96.010 141.357  1.00  0.00           O
ATOM   5052  N   THR A 315     111.993  97.590 142.747  1.00  0.00           N
ATOM   5054  CA  THR A 315     112.813  97.201 143.897  1.00  0.00           C
ATOM   5056  CB  THR A 315     112.444  95.870 144.617  1.00  0.00           C
ATOM   5058  OG1 THR A 315     111.063  95.550 144.447  1.00  0.00           O
ATOM   5060  CG2 THR A 315     113.243  94.650 144.157  1.00  0.00           C
ATOM   5064  C   THR A 315     114.324  97.360 143.697  1.00  0.00           C
ATOM   5065  O   THR A 315     114.863  97.491 142.597  1.00  0.00           O
ATOM   5066  N   GLN A 316     115.073  97.410 144.797  1.00  0.00           N
ATOM   5068  CA  GLN A 316     116.503  97.220 144.747  1.00  0.00           C
ATOM   5070  CB  GLN A 316     117.253  98.521 144.347  1.00  0.00           C
ATOM   5073  CG  GLN A 316     118.734  98.361 143.927  1.00  0.00           C
ATOM   5076  CD  GLN A 316     118.983  97.290 142.857  1.00  0.00           C
ATOM   5077  OE1 GLN A 316     119.844  96.421 143.027  1.00  0.00           O
ATOM   5078  NE2 GLN A 316     118.263  97.391 141.717  1.00  0.00           N
ATOM   5081  C   GLN A 316     116.904  96.851 146.157  1.00  0.00           C
ATOM   5082  O   GLN A 316     116.203  97.180 147.107  1.00  0.00           O
ATOM   5083  N   ALA A 317     118.034  96.150 146.317  1.00  0.00           N
ATOM   5085  CA  ALA A 317     118.503  95.770 147.617  1.00  0.00           C
ATOM   5087  CB  ALA A 317     117.774  94.530 148.167  1.00  0.00           C
ATOM   5091  C   ALA A 317     119.953  95.439 147.477  1.00  0.00           C
ATOM   5092  O   ALA A 317     120.464  95.160 146.387  1.00  0.00           O
ATOM   5093  N   THR A 318     120.613  95.379 148.637  1.00  0.00           N
ATOM   5095  CA  THR A 318     121.684  94.460 148.947  1.00  0.00           C
ATOM   5097  CB  THR A 318     122.993  95.131 149.397  1.00  0.00           C
ATOM   5099  OG1 THR A 318     124.014  94.220 149.797  1.00  0.00           O
ATOM   5101  CG2 THR A 318     122.774  96.110 150.557  1.00  0.00           C
ATOM   5105  C   THR A 318     121.083  93.610 150.037  1.00  0.00           C
ATOM   5106  O   THR A 318     120.534  94.110 151.017  1.00  0.00           O
ATOM   5107  N   SER A 319     121.094  92.271 149.877  1.00  0.00           N
ATOM   5109  CA  SER A 319     120.604  91.390 150.937  1.00  0.00           C
ATOM   5111  CB  SER A 319     120.163  89.991 150.467  1.00  0.00           C
ATOM   5114  OG  SER A 319     119.394  90.120 149.277  1.00  0.00           O
ATOM   5116  C   SER A 319     121.714  91.281 151.967  1.00  0.00           C
ATOM   5117  O   SER A 319     122.643  90.480 151.857  1.00  0.00           O
ATOM   5118  N   ASP A 320     121.623  92.180 152.957  1.00  0.00           N
ATOM   5120  CA  ASP A 320     122.683  92.449 153.877  1.00  0.00           C
ATOM   5122  CB  ASP A 320     122.624  93.951 154.277  1.00  0.00           C
ATOM   5125  CG  ASP A 320     123.993  94.561 154.487  1.00  0.00           C
ATOM   5126  OD1 ASP A 320     124.063  95.790 154.757  1.00  0.00           O
ATOM   5127  OD2 ASP A 320     125.014  93.820 154.327  1.00  0.00           O
ATOM   5128  C   ASP A 320     122.624  91.489 155.067  1.00  0.00           C
ATOM   5129  O   ASP A 320     121.763  90.610 155.137  1.00  0.00           O
ATOM   5130  N   ALA A 321     123.613  91.580 155.967  1.00  0.00           N
ATOM   5132  CA  ALA A 321     123.893  90.581 156.977  1.00  0.00           C
ATOM   5134  CB  ALA A 321     125.233  90.961 157.617  1.00  0.00           C
ATOM   5138  C   ALA A 321     122.803  90.391 158.057  1.00  0.00           C
ATOM   5139  O   ALA A 321     122.573  91.291 158.877  1.00  0.00           O
ATOM   5140  N   GLN A 322     122.085  89.240 158.167  1.00  0.00           N
ATOM   5142  CA  GLN A 322     122.243  87.970 157.477  1.00  0.00           C
ATOM   5144  CB  GLN A 322     122.273  86.701 158.397  1.00  0.00           C
ATOM   5147  CG  GLN A 322     120.954  85.970 158.817  1.00  0.00           C
ATOM   5150  CD  GLN A 322     120.093  86.629 159.897  1.00  0.00           C
ATOM   5151  OE1 GLN A 322     118.943  86.291 160.147  1.00  0.00           O
ATOM   5152  NE2 GLN A 322     120.654  87.681 160.537  1.00  0.00           N
ATOM   5155  C   GLN A 322     121.073  87.860 156.547  1.00  0.00           C
ATOM   5156  O   GLN A 322     119.953  88.230 156.907  1.00  0.00           O
ATOM   5157  N   GLY A 323     121.384  87.421 155.297  1.00  0.00           N
ATOM   5159  CA  GLY A 323     120.583  87.410 154.077  1.00  0.00           C
ATOM   5162  C   GLY A 323     119.165  87.840 154.147  1.00  0.00           C
ATOM   5163  O   GLY A 323     118.294  86.991 154.087  1.00  0.00           O
ATOM   5164  N   HIS A 324     118.904  89.170 154.237  1.00  0.00           N
ATOM   5166  CA  HIS A 324     117.613  89.680 154.667  1.00  0.00           C
ATOM   5168  CB  HIS A 324     117.654  91.230 154.827  1.00  0.00           C
ATOM   5171  ND1 HIS A 324     119.354  92.739 155.837  1.00  0.00           N
ATOM   5172  CG  HIS A 324     118.523  91.650 155.937  1.00  0.00           C
ATOM   5173  CE1 HIS A 324     119.913  92.850 157.027  1.00  0.00           C
ATOM   5175  NE2 HIS A 324     119.464  91.890 157.877  1.00  0.00           N
ATOM   5177  CD2 HIS A 324     118.573  91.120 157.177  1.00  0.00           C
ATOM   5179  C   HIS A 324     116.393  89.331 153.837  1.00  0.00           C
ATOM   5180  O   HIS A 324     115.794  88.290 153.997  1.00  0.00           O
ATOM   5181  N   VAL A 325     115.933  90.251 152.987  1.00  0.00           N
ATOM   5183  CA  VAL A 325     114.725  90.080 152.207  1.00  0.00           C
ATOM   5185  CB  VAL A 325     113.433  90.311 153.007  1.00  0.00           C
ATOM   5187  CG1 VAL A 325     112.193  90.439 152.107  1.00  0.00           C
ATOM   5191  CG2 VAL A 325     113.133  89.230 154.047  1.00  0.00           C
ATOM   5195  C   VAL A 325     114.863  91.160 151.167  1.00  0.00           C
ATOM   5196  O   VAL A 325     115.394  92.230 151.467  1.00  0.00           O
ATOM   5197  N   GLN A 326     114.273  91.001 149.977  1.00  0.00           N
ATOM   5199  CA  GLN A 326     113.753  92.150 149.277  1.00  0.00           C
ATOM   5201  CB  GLN A 326     114.623  92.609 148.097  1.00  0.00           C
ATOM   5204  CG  GLN A 326     114.193  93.951 147.457  1.00  0.00           C
ATOM   5207  CD  GLN A 326     113.703  94.980 148.467  1.00  0.00           C
ATOM   5208  OE1 GLN A 326     112.553  95.420 148.397  1.00  0.00           O
ATOM   5209  NE2 GLN A 326     114.534  95.379 149.437  1.00  0.00           N
ATOM   5212  C   GLN A 326     112.374  91.800 148.817  1.00  0.00           C
ATOM   5213  O   GLN A 326     112.053  90.640 148.607  1.00  0.00           O
ATOM   5214  N   LEU A 327     111.483  92.799 148.767  1.00  0.00           N
ATOM   5216  CA  LEU A 327     110.093  92.650 148.497  1.00  0.00           C
ATOM   5218  CB  LEU A 327     109.223  93.579 149.397  1.00  0.00           C
ATOM   5221  CG  LEU A 327     109.103  93.130 150.877  1.00  0.00           C
ATOM   5223  CD1 LEU A 327     107.783  93.620 151.497  1.00  0.00           C
ATOM   5227  CD2 LEU A 327     110.253  93.629 151.737  1.00  0.00           C
ATOM   5231  C   LEU A 327     109.813  92.951 147.047  1.00  0.00           C
ATOM   5232  O   LEU A 327     110.193  93.979 146.507  1.00  0.00           O
ATOM   5233  N   GLU A 328     109.033  92.070 146.407  1.00  0.00           N
ATOM   5235  CA  GLU A 328     107.843  92.541 145.737  1.00  0.00           C
ATOM   5237  CB  GLU A 328     107.934  92.541 144.207  1.00  0.00           C
ATOM   5240  CG  GLU A 328     106.603  92.939 143.537  1.00  0.00           C
ATOM   5243  CD  GLU A 328     106.813  93.361 142.087  1.00  0.00           C
ATOM   5244  OE1 GLU A 328     106.094  92.811 141.217  1.00  0.00           O
ATOM   5245  OE2 GLU A 328     107.683  94.220 141.827  1.00  0.00           O
ATOM   5246  C   GLU A 328     106.665  91.720 146.187  1.00  0.00           C
ATOM   5247  O   GLU A 328     106.623  90.510 145.997  1.00  0.00           O
ATOM   5248  N   ASN A 329     105.733  92.379 146.897  1.00  0.00           N
ATOM   5250  CA  ASN A 329     104.793  91.720 147.797  1.00  0.00           C
ATOM   5252  CB  ASN A 329     104.493  92.701 148.967  1.00  0.00           C
ATOM   5255  CG  ASN A 329     103.773  94.040 148.727  1.00  0.00           C
ATOM   5256  OD1 ASN A 329     103.513  94.711 149.727  1.00  0.00           O
ATOM   5257  ND2 ASN A 329     103.503  94.471 147.477  1.00  0.00           N
ATOM   5260  C   ASN A 329     103.594  91.150 147.067  1.00  0.00           C
ATOM   5261  O   ASN A 329     102.973  90.181 147.517  1.00  0.00           O
ATOM   5262  N   ASP A 330     103.443  91.680 145.847  1.00  0.00           N
ATOM   5264  CA  ASP A 330     102.563  91.340 144.747  1.00  0.00           C
ATOM   5266  CB  ASP A 330     101.133  90.830 145.137  1.00  0.00           C
ATOM   5269  CG  ASP A 330     100.154  91.870 145.677  1.00  0.00           C
ATOM   5270  OD1 ASP A 330      99.114  92.080 145.007  1.00  0.00           O
ATOM   5271  OD2 ASP A 330     100.383  92.421 146.787  1.00  0.00           O
ATOM   5272  C   ASP A 330     102.624  92.600 143.887  1.00  0.00           C
ATOM   5273  O   ASP A 330     102.543  93.730 144.357  1.00  0.00           O
ATOM   5274  N   LYS A 331     102.953  92.510 142.587  1.00  0.00           N
ATOM   5276  CA  LYS A 331     102.873  91.451 141.607  1.00  0.00           C
ATOM   5278  CB  LYS A 331     101.493  90.750 141.517  1.00  0.00           C
ATOM   5281  CG  LYS A 331     100.323  91.730 141.497  1.00  0.00           C
ATOM   5284  CD  LYS A 331      98.983  91.040 141.227  1.00  0.00           C
ATOM   5287  CE  LYS A 331      97.783  91.921 141.547  1.00  0.00           C
ATOM   5290  NZ  LYS A 331      96.583  91.300 140.967  1.00  0.00           N
ATOM   5294  C   LYS A 331     103.133  92.180 140.297  1.00  0.00           C
ATOM   5295  O   LYS A 331     102.794  93.350 140.157  1.00  0.00           O
ATOM   5296  N   ASN A 332     103.843  91.600 139.317  1.00  0.00           N
ATOM   5298  CA  ASN A 332     103.813  90.220 138.877  1.00  0.00           C
ATOM   5300  CB  ASN A 332     103.083  90.080 137.507  1.00  0.00           C
ATOM   5303  CG  ASN A 332     101.623  90.540 137.477  1.00  0.00           C
ATOM   5304  OD1 ASN A 332     101.264  91.549 136.867  1.00  0.00           O
ATOM   5305  ND2 ASN A 332     100.724  89.739 138.067  1.00  0.00           N
ATOM   5308  C   ASN A 332     105.243  89.711 138.667  1.00  0.00           C
ATOM   5309  O   ASN A 332     105.483  88.989 137.697  1.00  0.00           O
ATOM   5310  N   ALA A 333     106.213  90.090 139.517  1.00  0.00           N
ATOM   5312  CA  ALA A 333     107.613  89.701 139.337  1.00  0.00           C
ATOM   5314  CB  ALA A 333     108.493  90.290 140.447  1.00  0.00           C
ATOM   5318  C   ALA A 333     107.904  88.221 139.237  1.00  0.00           C
ATOM   5319  O   ALA A 333     107.393  87.391 139.997  1.00  0.00           O
ATOM   5320  N   ALA A 334     108.734  87.879 138.237  1.00  0.00           N
ATOM   5322  CA  ALA A 334     108.723  86.549 137.697  1.00  0.00           C
ATOM   5324  CB  ALA A 334     107.643  86.451 136.617  1.00  0.00           C
ATOM   5328  C   ALA A 334     110.084  86.160 137.157  1.00  0.00           C
ATOM   5329  O   ALA A 334     110.274  85.041 136.687  1.00  0.00           O
ATOM   5330  N   LEU A 335     111.094  87.030 137.367  1.00  0.00           N
ATOM   5332  CA  LEU A 335     112.453  86.619 137.647  1.00  0.00           C
ATOM   5334  CB  LEU A 335     113.493  87.180 136.657  1.00  0.00           C
ATOM   5337  CG  LEU A 335     113.273  86.860 135.177  1.00  0.00           C
ATOM   5339  CD1 LEU A 335     114.424  87.469 134.377  1.00  0.00           C
ATOM   5343  CD2 LEU A 335     113.203  85.360 134.887  1.00  0.00           C
ATOM   5347  C   LEU A 335     112.833  87.220 138.987  1.00  0.00           C
ATOM   5348  O   LEU A 335     112.383  88.320 139.317  1.00  0.00           O
ATOM   5349  N   LEU A 336     113.723  86.521 139.717  1.00  0.00           N
ATOM   5351  CA  LEU A 336     114.734  87.160 140.537  1.00  0.00           C
ATOM   5353  CB  LEU A 336     114.893  86.530 141.947  1.00  0.00           C
ATOM   5356  CG  LEU A 336     113.633  86.501 142.837  1.00  0.00           C
ATOM   5358  CD1 LEU A 336     113.993  86.070 144.267  1.00  0.00           C
ATOM   5362  CD2 LEU A 336     112.915  87.850 142.897  1.00  0.00           C
ATOM   5366  C   LEU A 336     116.054  86.960 139.797  1.00  0.00           C
ATOM   5367  O   LEU A 336     116.283  85.900 139.207  1.00  0.00           O
ATOM   5368  N   LEU A 337     116.953  87.970 139.807  1.00  0.00           N
ATOM   5370  CA  LEU A 337     118.253  87.869 139.177  1.00  0.00           C
ATOM   5372  CB  LEU A 337     118.354  88.760 137.907  1.00  0.00           C
ATOM   5375  CG  LEU A 337     117.654  88.230 136.637  1.00  0.00           C
ATOM   5377  CD1 LEU A 337     117.883  89.170 135.447  1.00  0.00           C
ATOM   5381  CD2 LEU A 337     118.093  86.800 136.257  1.00  0.00           C
ATOM   5385  C   LEU A 337     119.333  88.330 140.147  1.00  0.00           C
ATOM   5386  O   LEU A 337     119.233  89.390 140.747  1.00  0.00           O
ATOM   5387  N   ALA A 338     120.423  87.550 140.297  1.00  0.00           N
ATOM   5389  CA  ALA A 338     121.474  87.879 141.247  1.00  0.00           C
ATOM   5391  CB  ALA A 338     121.733  86.740 142.257  1.00  0.00           C
ATOM   5395  C   ALA A 338     122.774  88.250 140.577  1.00  0.00           C
ATOM   5396  O   ALA A 338     123.104  87.821 139.477  1.00  0.00           O
ATOM   5397  N   ARG A 339     123.563  89.100 141.247  1.00  0.00           N
ATOM   5399  CA  ARG A 339     124.833  89.580 140.777  1.00  0.00           C
ATOM   5401  CB  ARG A 339     124.883  91.120 140.467  1.00  0.00           C
ATOM   5404  CG  ARG A 339     123.563  91.781 139.987  1.00  0.00           C
ATOM   5407  CD  ARG A 339     123.744  93.290 139.757  1.00  0.00           C
ATOM   5410  NE  ARG A 339     122.403  93.951 139.567  1.00  0.00           N
ATOM   5412  CZ  ARG A 339     122.234  95.251 139.747  1.00  0.00           C
ATOM   5413  NH1 ARG A 339     121.054  95.799 139.607  1.00  0.00           N
ATOM   5416  NH2 ARG A 339     123.243  96.040 140.027  1.00  0.00           N
ATOM   5419  C   ARG A 339     125.814  89.320 141.907  1.00  0.00           C
ATOM   5420  O   ARG A 339     125.443  89.010 143.027  1.00  0.00           O
ATOM   5421  N   LYS A 340     127.104  89.510 141.597  1.00  0.00           N
ATOM   5423  CA  LYS A 340     128.023  90.251 142.437  1.00  0.00           C
ATOM   5425  CB  LYS A 340     128.253  89.751 143.877  1.00  0.00           C
ATOM   5428  CG  LYS A 340     129.124  90.671 144.757  1.00  0.00           C
ATOM   5431  CD  LYS A 340     129.305  90.140 146.197  1.00  0.00           C
ATOM   5434  CE  LYS A 340     130.443  90.861 146.917  1.00  0.00           C
ATOM   5437  NZ  LYS A 340     130.753  90.271 148.247  1.00  0.00           N
ATOM   5441  C   LYS A 340     129.294  90.201 141.667  1.00  0.00           C
ATOM   5442  O   LYS A 340     130.224  89.440 141.927  1.00  0.00           O
ATOM   5443  N   ASP A 341     129.294  91.040 140.617  1.00  0.00           N
ATOM   5445  CA  ASP A 341     130.453  91.451 139.857  1.00  0.00           C
ATOM   5447  CB  ASP A 341     131.544  91.991 140.807  1.00  0.00           C
ATOM   5450  CG  ASP A 341     131.013  93.031 141.807  1.00  0.00           C
ATOM   5451  OD1 ASP A 341     131.805  93.340 142.737  1.00  0.00           O
ATOM   5452  OD2 ASP A 341     129.863  93.521 141.677  1.00  0.00           O
ATOM   5453  C   ASP A 341     130.975  90.369 138.907  1.00  0.00           C
ATOM   5454  O   ASP A 341     131.633  90.671 137.927  1.00  0.00           O
ATOM   5455  N   GLY A 342     130.633  89.090 139.147  1.00  0.00           N
ATOM   5457  CA  GLY A 342     130.805  87.970 138.227  1.00  0.00           C
ATOM   5460  C   GLY A 342     130.003  86.769 138.647  1.00  0.00           C
ATOM   5461  O   GLY A 342     130.383  85.620 138.477  1.00  0.00           O
ATOM   5462  N   GLN A 343     128.823  87.030 139.237  1.00  0.00           N
ATOM   5464  CA  GLN A 343     128.044  86.031 139.937  1.00  0.00           C
ATOM   5466  CB  GLN A 343     128.034  86.291 141.457  1.00  0.00           C
ATOM   5469  CG  GLN A 343     128.454  85.090 142.347  1.00  0.00           C
ATOM   5472  CD  GLN A 343     129.903  84.570 142.237  1.00  0.00           C
ATOM   5473  OE1 GLN A 343     130.154  83.439 142.637  1.00  0.00           O
ATOM   5474  NE2 GLN A 343     130.854  85.369 141.737  1.00  0.00           N
ATOM   5477  C   GLN A 343     126.623  86.050 139.387  1.00  0.00           C
ATOM   5478  O   GLN A 343     126.113  87.090 138.967  1.00  0.00           O
ATOM   5479  N   THR A 344     125.943  84.891 139.367  1.00  0.00           N
ATOM   5481  CA  THR A 344     124.623  84.751 138.787  1.00  0.00           C
ATOM   5483  CB  THR A 344     124.633  84.320 137.297  1.00  0.00           C
ATOM   5485  OG1 THR A 344     124.053  85.330 136.477  1.00  0.00           O
ATOM   5487  CG2 THR A 344     123.913  83.000 136.967  1.00  0.00           C
ATOM   5491  C   THR A 344     123.793  83.811 139.617  1.00  0.00           C
ATOM   5492  O   THR A 344     124.243  82.771 140.097  1.00  0.00           O
ATOM   5493  N   THR A 345     122.514  84.160 139.777  1.00  0.00           N
ATOM   5495  CA  THR A 345     121.413  83.210 139.877  1.00  0.00           C
ATOM   5497  CB  THR A 345     120.724  83.050 141.257  1.00  0.00           C
ATOM   5499  OG1 THR A 345     121.633  83.260 142.317  1.00  0.00           O
ATOM   5501  CG2 THR A 345     119.544  84.021 141.497  1.00  0.00           C
ATOM   5505  C   THR A 345     120.443  83.730 138.847  1.00  0.00           C
ATOM   5506  O   THR A 345     120.274  84.940 138.687  1.00  0.00           O
ATOM   5507  N   LEU A 346     119.793  82.821 138.097  1.00  0.00           N
ATOM   5509  CA  LEU A 346     118.613  83.110 137.317  1.00  0.00           C
ATOM   5511  CB  LEU A 346     118.694  82.580 135.857  1.00  0.00           C
ATOM   5514  CG  LEU A 346     119.534  83.340 134.807  1.00  0.00           C
ATOM   5516  CD1 LEU A 346     119.743  82.410 133.587  1.00  0.00           C
ATOM   5520  CD2 LEU A 346     120.883  83.850 135.287  1.00  0.00           C
ATOM   5524  C   LEU A 346     117.494  82.340 137.967  1.00  0.00           C
ATOM   5525  O   LEU A 346     117.593  81.120 138.097  1.00  0.00           O
ATOM   5526  N   LEU A 347     116.404  83.010 138.377  1.00  0.00           N
ATOM   5528  CA  LEU A 347     115.173  82.351 138.747  1.00  0.00           C
ATOM   5530  CB  LEU A 347     114.633  82.850 140.117  1.00  0.00           C
ATOM   5533  CG  LEU A 347     115.493  82.580 141.357  1.00  0.00           C
ATOM   5535  CD1 LEU A 347     114.564  82.690 142.587  1.00  0.00           C
ATOM   5539  CD2 LEU A 347     116.163  81.199 141.347  1.00  0.00           C
ATOM   5543  C   LEU A 347     114.103  82.550 137.677  1.00  0.00           C
ATOM   5544  O   LEU A 347     114.373  83.050 136.587  1.00  0.00           O
ATOM   5545  N   ASP A 348     112.873  82.131 137.987  1.00  0.00           N
ATOM   5547  CA  ASP A 348     111.733  82.080 137.107  1.00  0.00           C
ATOM   5549  CB  ASP A 348     111.904  81.050 135.937  1.00  0.00           C
ATOM   5552  CG  ASP A 348     110.633  80.659 135.197  1.00  0.00           C
ATOM   5553  OD1 ASP A 348     110.574  80.820 133.947  1.00  0.00           O
ATOM   5554  OD2 ASP A 348     109.674  80.171 135.847  1.00  0.00           O
ATOM   5555  C   ASP A 348     110.613  81.760 138.067  1.00  0.00           C
ATOM   5556  O   ASP A 348     110.563  80.671 138.637  1.00  0.00           O
ATOM   5557  N   LEU A 349     109.704  82.701 138.357  1.00  0.00           N
ATOM   5559  CA  LEU A 349     108.583  82.421 139.237  1.00  0.00           C
ATOM   5561  CB  LEU A 349     108.273  83.550 140.277  1.00  0.00           C
ATOM   5564  CG  LEU A 349     109.424  83.979 141.227  1.00  0.00           C
ATOM   5566  CD1 LEU A 349     108.853  84.851 142.367  1.00  0.00           C
ATOM   5570  CD2 LEU A 349     110.563  84.771 140.567  1.00  0.00           C
ATOM   5574  C   LEU A 349     107.354  82.201 138.377  1.00  0.00           C
ATOM   5575  O   LEU A 349     106.234  82.131 138.867  1.00  0.00           O
ATOM   5576  N   LYS A 350     107.553  82.120 137.037  1.00  0.00           N
ATOM   5578  CA  LYS A 350     106.553  81.870 136.027  1.00  0.00           C
ATOM   5580  CB  LYS A 350     107.234  82.020 134.637  1.00  0.00           C
ATOM   5583  CG  LYS A 350     107.883  83.410 134.447  1.00  0.00           C
ATOM   5586  CD  LYS A 350     108.424  83.690 133.027  1.00  0.00           C
ATOM   5589  CE  LYS A 350     109.073  85.070 132.837  1.00  0.00           C
ATOM   5592  NZ  LYS A 350     109.184  85.451 131.407  1.00  0.00           N
ATOM   5596  C   LYS A 350     105.975  80.480 136.167  1.00  0.00           C
ATOM   5597  O   LYS A 350     104.763  80.260 136.127  1.00  0.00           O
ATOM   5598  N   LEU A 351     106.883  79.520 136.357  1.00  0.00           N
ATOM   5600  CA  LEU A 351     106.573  78.129 136.497  1.00  0.00           C
ATOM   5602  CB  LEU A 351     107.683  77.280 135.857  1.00  0.00           C
ATOM   5605  CG  LEU A 351     107.553  77.170 134.317  1.00  0.00           C
ATOM   5607  CD1 LEU A 351     108.513  76.100 133.807  1.00  0.00           C
ATOM   5611  CD2 LEU A 351     107.713  78.480 133.527  1.00  0.00           C
ATOM   5615  C   LEU A 351     106.323  77.781 137.957  1.00  0.00           C
ATOM   5616  O   LEU A 351     106.723  78.501 138.877  1.00  0.00           O
ATOM   5617  N   PRO A 352     105.593  76.710 138.267  1.00  0.00           N
ATOM   5618  CD  PRO A 352     104.854  75.870 137.327  1.00  0.00           C
ATOM   5621  CA  PRO A 352     105.493  76.210 139.627  1.00  0.00           C
ATOM   5623  CB  PRO A 352     104.633  74.940 139.497  1.00  0.00           C
ATOM   5626  CG  PRO A 352     103.853  75.130 138.207  1.00  0.00           C
ATOM   5629  C   PRO A 352     106.794  75.910 140.337  1.00  0.00           C
ATOM   5630  O   PRO A 352     107.783  75.520 139.717  1.00  0.00           O
ATOM   5631  N   ALA A 353     106.794  76.030 141.667  1.00  0.00           N
ATOM   5633  CA  ALA A 353     107.634  75.211 142.487  1.00  0.00           C
ATOM   5635  CB  ALA A 353     108.983  75.861 142.817  1.00  0.00           C
ATOM   5639  C   ALA A 353     106.813  74.910 143.717  1.00  0.00           C
ATOM   5640  O   ALA A 353     106.094  75.780 144.197  1.00  0.00           O
ATOM   5641  N   LEU A 354     106.883  73.641 144.177  1.00  0.00           N
ATOM   5643  CA  LEU A 354     106.313  73.129 145.407  1.00  0.00           C
ATOM   5645  CB  LEU A 354     104.963  73.760 145.917  1.00  0.00           C
ATOM   5648  CG  LEU A 354     105.163  74.660 147.157  1.00  0.00           C
ATOM   5650  CD1 LEU A 354     103.843  75.299 147.627  1.00  0.00           C
ATOM   5654  CD2 LEU A 354     105.814  73.870 148.307  1.00  0.00           C
ATOM   5658  C   LEU A 354     106.073  71.640 145.387  1.00  0.00           C
ATOM   5659  O   LEU A 354     105.124  71.170 144.757  1.00  0.00           O
ATOM   5660  N   ASP A 355     106.824  70.881 146.207  1.00  0.00           N
ATOM   5662  CA  ASP A 355     106.343  69.611 146.697  1.00  0.00           C
ATOM   5664  CB  ASP A 355     107.003  68.410 145.977  1.00  0.00           C
ATOM   5667  CG  ASP A 355     106.213  68.140 144.727  1.00  0.00           C
ATOM   5668  OD1 ASP A 355     106.843  68.050 143.637  1.00  0.00           O
ATOM   5669  OD2 ASP A 355     104.963  67.970 144.807  1.00  0.00           O
ATOM   5670  C   ASP A 355     106.603  69.519 148.187  1.00  0.00           C
ATOM   5671  O   ASP A 355     107.473  70.201 148.727  1.00  0.00           O
ATOM   5672  N   LEU A 356     105.784  68.690 148.837  1.00  0.00           N
ATOM   5674  CA  LEU A 356     105.975  68.199 150.187  1.00  0.00           C
ATOM   5676  CB  LEU A 356     105.975  69.270 151.327  1.00  0.00           C
ATOM   5679  CG  LEU A 356     107.214  69.171 152.257  1.00  0.00           C
ATOM   5681  CD1 LEU A 356     107.085  70.040 153.517  1.00  0.00           C
ATOM   5685  CD2 LEU A 356     108.523  69.549 151.547  1.00  0.00           C
ATOM   5689  C   LEU A 356     104.854  67.170 150.277  1.00  0.00           C
ATOM   5690  O   LEU A 356     103.884  67.290 151.017  1.00  0.00           O
ATOM   5691  N   ALA A 357     104.973  66.141 149.427  1.00  0.00           N
ATOM   5693  CA  ALA A 357     103.963  65.130 149.187  1.00  0.00           C
ATOM   5695  CB  ALA A 357     103.294  65.351 147.817  1.00  0.00           C
ATOM   5699  C   ALA A 357     104.653  63.769 149.287  1.00  0.00           C
ATOM   5700  O   ALA A 357     104.753  63.020 148.307  1.00  0.00           O
ATOM   5701  N   GLU A 358     105.233  63.460 150.457  1.00  0.00           N
ATOM   5703  CA  GLU A 358     104.833  63.989 151.737  1.00  0.00           C
ATOM   5705  CB  GLU A 358     103.923  62.939 152.427  1.00  0.00           C
ATOM   5708  CG  GLU A 358     104.574  61.781 153.197  1.00  0.00           C
ATOM   5711  CD  GLU A 358     104.913  60.500 152.437  1.00  0.00           C
ATOM   5712  OE1 GLU A 358     105.423  59.580 153.147  1.00  0.00           O
ATOM   5713  OE2 GLU A 358     104.714  60.390 151.207  1.00  0.00           O
ATOM   5714  C   GLU A 358     106.094  64.440 152.487  1.00  0.00           C
ATOM   5715  O   GLU A 358     107.204  64.130 152.097  1.00  0.00           O
ATOM   5716  N   PHE A 359     106.013  65.320 153.517  1.00  0.00           N
ATOM   5718  CA  PHE A 359     105.313  65.040 154.757  1.00  0.00           C
ATOM   5720  CB  PHE A 359     106.163  64.160 155.747  1.00  0.00           C
ATOM   5723  CG  PHE A 359     107.533  64.689 156.137  1.00  0.00           C
ATOM   5724  CD1 PHE A 359     107.794  65.050 157.467  1.00  0.00           C
ATOM   5726  CE1 PHE A 359     109.093  65.369 157.887  1.00  0.00           C
ATOM   5728  CZ  PHE A 359     110.154  65.340 156.977  1.00  0.00           C
ATOM   5730  CD2 PHE A 359     108.613  64.650 155.237  1.00  0.00           C
ATOM   5732  CE2 PHE A 359     109.913  64.990 155.647  1.00  0.00           C
ATOM   5734  C   PHE A 359     104.793  66.290 155.477  1.00  0.00           C
ATOM   5735  O   PHE A 359     105.243  67.410 155.237  1.00  0.00           O
ATOM   5736  N   ASN A 360     103.773  66.060 156.347  1.00  0.00           N
ATOM   5738  CA  ASN A 360     103.195  66.960 157.327  1.00  0.00           C
ATOM   5740  CB  ASN A 360     104.214  67.729 158.237  1.00  0.00           C
ATOM   5743  CG  ASN A 360     104.883  66.879 159.327  1.00  0.00           C
ATOM   5744  OD1 ASN A 360     106.083  66.970 159.557  1.00  0.00           O
ATOM   5745  ND2 ASN A 360     104.093  66.060 160.057  1.00  0.00           N
ATOM   5748  C   ASN A 360     102.163  67.921 156.747  1.00  0.00           C
ATOM   5749  O   ASN A 360     101.094  68.120 157.327  1.00  0.00           O
ATOM   5750  N   ILE A 361     102.433  68.540 155.597  1.00  0.00           N
ATOM   5752  CA  ILE A 361     101.493  69.460 154.977  1.00  0.00           C
ATOM   5754  CB  ILE A 361     102.153  70.580 154.147  1.00  0.00           C
ATOM   5756  CG2 ILE A 361     103.663  70.650 154.447  1.00  0.00           C
ATOM   5760  CG1 ILE A 361     101.883  70.489 152.627  1.00  0.00           C
ATOM   5763  CD  ILE A 361     102.484  71.619 151.807  1.00  0.00           C
ATOM   5767  C   ILE A 361     100.464  68.660 154.187  1.00  0.00           C
ATOM   5768  O   ILE A 361     100.784  67.771 153.407  1.00  0.00           O
ATOM   5769  N   ALA A 362      99.165  68.961 154.377  1.00  0.00           N
ATOM   5771  CA  ALA A 362      98.104  68.260 153.657  1.00  0.00           C
ATOM   5773  CB  ALA A 362      97.183  67.609 154.707  1.00  0.00           C
ATOM   5777  C   ALA A 362      97.344  69.220 152.747  1.00  0.00           C
ATOM   5778  O   ALA A 362      96.603  68.840 151.827  1.00  0.00           O
ATOM   5779  N   GLY A 363      97.584  70.531 152.937  1.00  0.00           N
ATOM   5781  CA  GLY A 363      96.883  71.610 152.267  1.00  0.00           C
ATOM   5784  C   GLY A 363      95.544  71.949 152.867  1.00  0.00           C
ATOM   5785  O   GLY A 363      94.833  71.090 153.367  1.00  0.00           O
ATOM   5786  N   ALA A 364      95.213  73.260 152.797  1.00  0.00           N
ATOM   5788  CA  ALA A 364      94.063  73.979 153.307  1.00  0.00           C
ATOM   5790  CB  ALA A 364      93.554  73.501 154.657  1.00  0.00           C
ATOM   5794  C   ALA A 364      94.503  75.430 153.477  1.00  0.00           C
ATOM   5795  O   ALA A 364      95.253  75.699 154.407  1.00  0.00           O
ATOM   5796  N   PRO A 365      94.184  76.391 152.617  1.00  0.00           N
ATOM   5797  CD  PRO A 365      93.454  76.190 151.367  1.00  0.00           C
ATOM   5800  CA  PRO A 365      94.503  77.799 152.827  1.00  0.00           C
ATOM   5802  CB  PRO A 365      93.923  78.501 151.587  1.00  0.00           C
ATOM   5805  CG  PRO A 365      93.863  77.391 150.527  1.00  0.00           C
ATOM   5808  C   PRO A 365      94.014  78.451 154.107  1.00  0.00           C
ATOM   5809  O   PRO A 365      93.074  77.970 154.747  1.00  0.00           O
ATOM   5810  N   GLY A 366      94.643  79.580 154.487  1.00  0.00           N
ATOM   5812  CA  GLY A 366      94.173  80.470 155.537  1.00  0.00           C
ATOM   5815  C   GLY A 366      92.733  80.850 155.337  1.00  0.00           C
ATOM   5816  O   GLY A 366      92.383  81.540 154.377  1.00  0.00           O
ATOM   5817  N   TYR A 367      91.863  80.340 156.237  1.00  0.00           N
ATOM   5819  CA  TYR A 367      90.443  80.510 156.147  1.00  0.00           C
ATOM   5821  CB  TYR A 367      89.704  79.129 156.087  1.00  0.00           C
ATOM   5824  CG  TYR A 367      89.804  78.370 154.787  1.00  0.00           C
ATOM   5825  CD1 TYR A 367      89.564  76.991 154.787  1.00  0.00           C
ATOM   5827  CE1 TYR A 367      89.445  76.270 153.587  1.00  0.00           C
ATOM   5829  CZ  TYR A 367      89.585  76.940 152.367  1.00  0.00           C
ATOM   5830  OH  TYR A 367      89.333  76.290 151.147  1.00  0.00           O
ATOM   5832  CD2 TYR A 367      90.003  79.010 153.547  1.00  0.00           C
ATOM   5834  CE2 TYR A 367      89.893  78.299 152.347  1.00  0.00           C
ATOM   5836  C   TYR A 367      89.913  81.270 157.337  1.00  0.00           C
ATOM   5837  O   TYR A 367      89.753  80.741 158.437  1.00  0.00           O
ATOM   5838  N   SER A 368      89.574  82.550 157.087  1.00  0.00           N
ATOM   5840  CA  SER A 368      88.533  83.290 157.777  1.00  0.00           C
ATOM   5842  CB  SER A 368      89.073  84.351 158.767  1.00  0.00           C
ATOM   5845  OG  SER A 368      89.663  83.730 159.907  1.00  0.00           O
ATOM   5847  C   SER A 368      87.774  84.049 156.717  1.00  0.00           C
ATOM   5848  O   SER A 368      88.203  85.100 156.247  1.00  0.00           O
ATOM   5849  N   LYS A 369      86.583  83.620 156.257  1.00  0.00           N
ATOM   5851  CA  LYS A 369      85.644  82.771 156.947  1.00  0.00           C
ATOM   5853  CB  LYS A 369      84.144  83.130 156.687  1.00  0.00           C
ATOM   5856  CG  LYS A 369      83.823  84.380 155.827  1.00  0.00           C
ATOM   5859  CD  LYS A 369      83.853  85.750 156.547  1.00  0.00           C
ATOM   5862  CE  LYS A 369      85.243  86.230 156.997  1.00  0.00           C
ATOM   5865  NZ  LYS A 369      85.193  87.590 157.557  1.00  0.00           N
ATOM   5869  C   LYS A 369      85.933  81.330 156.587  1.00  0.00           C
ATOM   5870  O   LYS A 369      86.514  81.021 155.537  1.00  0.00           O
ATOM   5871  N   GLN A 370      85.544  80.391 157.457  1.00  0.00           N
ATOM   5873  CA  GLN A 370      85.873  79.001 157.317  1.00  0.00           C
ATOM   5875  CB  GLN A 370      86.894  78.590 158.407  1.00  0.00           C
ATOM   5878  CG  GLN A 370      87.374  77.131 158.287  1.00  0.00           C
ATOM   5881  CD  GLN A 370      88.683  76.870 159.037  1.00  0.00           C
ATOM   5882  OE1 GLN A 370      89.663  76.400 158.467  1.00  0.00           O
ATOM   5883  NE2 GLN A 370      88.713  77.131 160.357  1.00  0.00           N
ATOM   5886  C   GLN A 370      84.593  78.180 157.297  1.00  0.00           C
ATOM   5887  O   GLN A 370      83.624  78.439 157.987  1.00  0.00           O
ATOM   5888  N   PHE A 371      84.534  77.210 156.377  1.00  0.00           N
ATOM   5890  CA  PHE A 371      83.335  76.461 156.137  1.00  0.00           C
ATOM   5892  CB  PHE A 371      82.453  77.140 155.037  1.00  0.00           C
ATOM   5895  CG  PHE A 371      81.073  76.601 154.727  1.00  0.00           C
ATOM   5896  CD1 PHE A 371      80.333  75.790 155.607  1.00  0.00           C
ATOM   5898  CE1 PHE A 371      79.073  75.320 155.237  1.00  0.00           C
ATOM   5900  CZ  PHE A 371      78.523  75.660 153.997  1.00  0.00           C
ATOM   5902  CD2 PHE A 371      80.504  76.949 153.487  1.00  0.00           C
ATOM   5904  CE2 PHE A 371      79.233  76.489 153.127  1.00  0.00           C
ATOM   5906  C   PHE A 371      83.884  75.180 155.577  1.00  0.00           C
ATOM   5907  O   PHE A 371      84.804  75.211 154.757  1.00  0.00           O
ATOM   5908  N   PHE A 372      83.263  74.070 155.937  1.00  0.00           N
ATOM   5910  CA  PHE A 372      83.203  72.890 155.127  1.00  0.00           C
ATOM   5912  CB  PHE A 372      84.223  71.770 155.497  1.00  0.00           C
ATOM   5915  CG  PHE A 372      85.544  72.040 154.867  1.00  0.00           C
ATOM   5916  CD1 PHE A 372      86.665  72.150 155.677  1.00  0.00           C
ATOM   5918  CE1 PHE A 372      87.923  72.391 155.127  1.00  0.00           C
ATOM   5920  CZ  PHE A 372      88.074  72.510 153.747  1.00  0.00           C
ATOM   5922  CD2 PHE A 372      85.695  72.150 153.467  1.00  0.00           C
ATOM   5924  CE2 PHE A 372      86.953  72.391 152.907  1.00  0.00           C
ATOM   5926  C   PHE A 372      81.805  72.370 155.177  1.00  0.00           C
ATOM   5927  O   PHE A 372      80.943  72.830 155.917  1.00  0.00           O
ATOM   5928  N   MET A 373      81.563  71.440 154.257  1.00  0.00           N
ATOM   5930  CA  MET A 373      80.273  70.951 153.907  1.00  0.00           C
ATOM   5932  CB  MET A 373      80.183  71.030 152.357  1.00  0.00           C
ATOM   5935  CG  MET A 373      80.203  72.460 151.747  1.00  0.00           C
ATOM   5938  SD  MET A 373      81.833  73.280 151.657  1.00  0.00           S
ATOM   5939  CE  MET A 373      81.363  74.701 150.637  1.00  0.00           C
ATOM   5943  C   MET A 373      80.193  69.540 154.467  1.00  0.00           C
ATOM   5944  O   MET A 373      79.923  69.351 155.637  1.00  0.00           O
ATOM   5945  N   PHE A 374      80.504  68.530 153.637  1.00  0.00           N
ATOM   5947  CA  PHE A 374      81.124  67.271 153.997  1.00  0.00           C
ATOM   5949  CB  PHE A 374      82.573  67.290 154.587  1.00  0.00           C
ATOM   5952  CG  PHE A 374      82.894  67.720 156.007  1.00  0.00           C
ATOM   5953  CD1 PHE A 374      81.983  67.771 157.077  1.00  0.00           C
ATOM   5955  CE1 PHE A 374      82.423  68.080 158.367  1.00  0.00           C
ATOM   5957  CZ  PHE A 374      83.783  68.340 158.607  1.00  0.00           C
ATOM   5959  CD2 PHE A 374      84.254  67.960 156.277  1.00  0.00           C
ATOM   5961  CE2 PHE A 374      84.704  68.269 157.557  1.00  0.00           C
ATOM   5963  C   PHE A 374      80.294  66.070 154.457  1.00  0.00           C
ATOM   5964  O   PHE A 374      79.683  66.010 155.507  1.00  0.00           O
ATOM   5965  N   GLY A 375      80.343  65.010 153.607  1.00  0.00           N
ATOM   5967  CA  GLY A 375      79.904  63.660 153.907  1.00  0.00           C
ATOM   5970  C   GLY A 375      78.413  63.420 153.857  1.00  0.00           C
ATOM   5971  O   GLY A 375      77.623  64.340 153.667  1.00  0.00           O
ATOM   5972  N   PRO A 376      77.933  62.181 153.997  1.00  0.00           N
ATOM   5973  CD  PRO A 376      76.503  62.010 154.247  1.00  0.00           C
ATOM   5976  CA  PRO A 376      78.654  60.910 154.097  1.00  0.00           C
ATOM   5978  CB  PRO A 376      77.544  59.860 153.997  1.00  0.00           C
ATOM   5981  CG  PRO A 376      76.333  60.541 154.627  1.00  0.00           C
ATOM   5984  C   PRO A 376      79.663  60.580 153.027  1.00  0.00           C
ATOM   5985  O   PRO A 376      80.623  59.870 153.317  1.00  0.00           O
ATOM   5986  N   ARG A 377      79.373  60.980 151.777  1.00  0.00           N
ATOM   5988  CA  ARG A 377      79.964  60.380 150.597  1.00  0.00           C
ATOM   5990  CB  ARG A 377      79.174  59.120 150.147  1.00  0.00           C
ATOM   5993  CG  ARG A 377      79.574  57.820 150.867  1.00  0.00           C
ATOM   5996  CD  ARG A 377      78.403  56.910 151.277  1.00  0.00           C
ATOM   5999  NE  ARG A 377      77.433  56.820 150.127  1.00  0.00           N
ATOM   6001  CZ  ARG A 377      76.783  55.730 149.757  1.00  0.00           C
ATOM   6002  NH1 ARG A 377      76.063  55.780 148.657  1.00  0.00           N
ATOM   6005  NH2 ARG A 377      76.863  54.590 150.417  1.00  0.00           N
ATOM   6008  C   ARG A 377      79.964  61.360 149.457  1.00  0.00           C
ATOM   6009  O   ARG A 377      79.123  62.260 149.387  1.00  0.00           O
ATOM   6010  N   ASP A 378      80.924  61.190 148.537  1.00  0.00           N
ATOM   6012  CA  ASP A 378      81.183  62.010 147.397  1.00  0.00           C
ATOM   6014  CB  ASP A 378      82.603  62.620 147.547  1.00  0.00           C
ATOM   6017  CG  ASP A 378      83.713  61.600 147.707  1.00  0.00           C
ATOM   6018  OD1 ASP A 378      84.863  61.980 147.427  1.00  0.00           O
ATOM   6019  OD2 ASP A 378      83.454  60.480 148.227  1.00  0.00           O
ATOM   6020  C   ASP A 378      81.053  61.230 146.087  1.00  0.00           C
ATOM   6021  O   ASP A 378      81.384  61.730 145.027  1.00  0.00           O
ATOM   6022  N   LEU A 379      80.483  60.000 146.087  1.00  0.00           N
ATOM   6024  CA  LEU A 379      80.003  59.421 144.837  1.00  0.00           C
ATOM   6026  CB  LEU A 379      80.033  57.870 144.777  1.00  0.00           C
ATOM   6029  CG  LEU A 379      81.404  57.210 145.117  1.00  0.00           C
ATOM   6031  CD1 LEU A 379      81.433  55.760 144.607  1.00  0.00           C
ATOM   6035  CD2 LEU A 379      82.634  57.930 144.547  1.00  0.00           C
ATOM   6039  C   LEU A 379      78.643  60.040 144.467  1.00  0.00           C
ATOM   6040  O   LEU A 379      78.543  61.250 144.327  1.00  0.00           O
ATOM   6041  N   TYR A 380      77.563  59.281 144.247  1.00  0.00           N
ATOM   6043  CA  TYR A 380      76.413  59.930 143.637  1.00  0.00           C
ATOM   6045  CB  TYR A 380      75.653  60.940 144.567  1.00  0.00           C
ATOM   6048  CG  TYR A 380      75.573  60.480 145.997  1.00  0.00           C
ATOM   6049  CD1 TYR A 380      74.764  59.390 146.357  1.00  0.00           C
ATOM   6051  CE1 TYR A 380      74.623  59.021 147.707  1.00  0.00           C
ATOM   6053  CZ  TYR A 380      75.273  59.750 148.697  1.00  0.00           C
ATOM   6054  OH  TYR A 380      75.083  59.440 150.057  1.00  0.00           O
ATOM   6056  CD2 TYR A 380      76.253  61.180 147.007  1.00  0.00           C
ATOM   6058  CE2 TYR A 380      76.093  60.830 148.357  1.00  0.00           C
ATOM   6060  C   TYR A 380      75.453  58.970 142.987  1.00  0.00           C
ATOM   6061  O   TYR A 380      75.473  57.760 143.187  1.00  0.00           O
ATOM   6062  N   ARG A 381      74.523  59.561 142.227  1.00  0.00           N
ATOM   6064  CA  ARG A 381      73.503  58.900 141.457  1.00  0.00           C
ATOM   6066  CB  ARG A 381      72.264  58.559 142.327  1.00  0.00           C
ATOM   6069  CG  ARG A 381      72.143  57.050 142.597  1.00  0.00           C
ATOM   6072  CD  ARG A 381      70.824  56.651 143.237  1.00  0.00           C
ATOM   6075  NE  ARG A 381      69.743  56.980 142.257  1.00  0.00           N
ATOM   6077  CZ  ARG A 381      68.453  56.781 142.507  1.00  0.00           C
ATOM   6078  NH1 ARG A 381      67.573  56.960 141.547  1.00  0.00           N
ATOM   6081  NH2 ARG A 381      68.003  56.370 143.667  1.00  0.00           N
ATOM   6084  C   ARG A 381      73.043  59.890 140.417  1.00  0.00           C
ATOM   6085  O   ARG A 381      72.953  61.070 140.757  1.00  0.00           O
ATOM   6086  N   PRO A 382      72.674  59.500 139.207  1.00  0.00           N
ATOM   6087  CD  PRO A 382      72.913  58.171 138.657  1.00  0.00           C
ATOM   6090  CA  PRO A 382      71.674  60.220 138.427  1.00  0.00           C
ATOM   6092  CB  PRO A 382      71.653  59.510 137.057  1.00  0.00           C
ATOM   6095  CG  PRO A 382      72.544  58.270 137.177  1.00  0.00           C
ATOM   6098  C   PRO A 382      70.294  60.220 139.097  1.00  0.00           C
ATOM   6099  O   PRO A 382      69.714  59.170 139.367  1.00  0.00           O
ATOM   6100  N   GLY A 383      69.743  61.430 139.317  1.00  0.00           N
ATOM   6102  CA  GLY A 383      68.373  61.610 139.797  1.00  0.00           C
ATOM   6105  C   GLY A 383      68.194  61.430 141.277  1.00  0.00           C
ATOM   6106  O   GLY A 383      67.133  60.970 141.707  1.00  0.00           O
ATOM   6107  N   GLU A 384      69.203  61.760 142.097  1.00  0.00           N
ATOM   6109  CA  GLU A 384      69.093  61.700 143.547  1.00  0.00           C
ATOM   6111  CB  GLU A 384      69.643  60.350 144.097  1.00  0.00           C
ATOM   6114  CG  GLU A 384      69.193  59.949 145.527  1.00  0.00           C
ATOM   6117  CD  GLU A 384      67.683  60.010 145.727  1.00  0.00           C
ATOM   6118  OE1 GLU A 384      67.133  61.120 145.957  1.00  0.00           O
ATOM   6119  OE2 GLU A 384      67.063  58.910 145.627  1.00  0.00           O
ATOM   6120  C   GLU A 384      69.783  62.910 144.167  1.00  0.00           C
ATOM   6121  O   GLU A 384      69.533  64.040 143.767  1.00  0.00           O
ATOM   6122  N   THR A 385      70.593  62.710 145.217  1.00  0.00           N
ATOM   6124  CA  THR A 385      70.683  63.650 146.317  1.00  0.00           C
ATOM   6126  CB  THR A 385      70.213  63.070 147.647  1.00  0.00           C
ATOM   6128  OG1 THR A 385      69.923  64.130 148.557  1.00  0.00           O
ATOM   6130  CG2 THR A 385      71.214  62.100 148.287  1.00  0.00           C
ATOM   6134  C   THR A 385      72.063  64.239 146.477  1.00  0.00           C
ATOM   6135  O   THR A 385      73.093  63.570 146.367  1.00  0.00           O
ATOM   6136  N   VAL A 386      72.063  65.540 146.787  1.00  0.00           N
ATOM   6138  CA  VAL A 386      73.173  66.230 147.387  1.00  0.00           C
ATOM   6140  CB  VAL A 386      73.263  67.671 146.897  1.00  0.00           C
ATOM   6142  CG1 VAL A 386      74.523  68.320 147.477  1.00  0.00           C
ATOM   6146  CG2 VAL A 386      73.334  67.630 145.367  1.00  0.00           C
ATOM   6150  C   VAL A 386      72.943  66.250 148.877  1.00  0.00           C
ATOM   6151  O   VAL A 386      71.913  66.720 149.357  1.00  0.00           O
ATOM   6152  N   ILE A 387      73.913  65.769 149.677  1.00  0.00           N
ATOM   6154  CA  ILE A 387      73.813  65.820 151.117  1.00  0.00           C
ATOM   6156  CB  ILE A 387      73.843  64.449 151.787  1.00  0.00           C
ATOM   6158  CG2 ILE A 387      74.123  64.590 153.297  1.00  0.00           C
ATOM   6162  CG1 ILE A 387      72.483  63.750 151.517  1.00  0.00           C
ATOM   6165  CD  ILE A 387      72.383  62.300 152.007  1.00  0.00           C
ATOM   6169  C   ILE A 387      74.883  66.750 151.617  1.00  0.00           C
ATOM   6170  O   ILE A 387      76.084  66.510 151.467  1.00  0.00           O
ATOM   6171  N   LEU A 388      74.473  67.880 152.227  1.00  0.00           N
ATOM   6173  CA  LEU A 388      75.383  68.730 152.967  1.00  0.00           C
ATOM   6175  CB  LEU A 388      75.163  70.250 152.737  1.00  0.00           C
ATOM   6178  CG  LEU A 388      76.294  70.870 151.897  1.00  0.00           C
ATOM   6180  CD1 LEU A 388      76.323  72.400 151.947  1.00  0.00           C
ATOM   6184  CD2 LEU A 388      76.214  70.421 150.437  1.00  0.00           C
ATOM   6188  C   LEU A 388      75.333  68.390 154.437  1.00  0.00           C
ATOM   6189  O   LEU A 388      74.343  67.880 154.967  1.00  0.00           O
ATOM   6190  N   ASN A 389      76.424  68.719 155.127  1.00  0.00           N
ATOM   6192  CA  ASN A 389      76.433  69.040 156.537  1.00  0.00           C
ATOM   6194  CB  ASN A 389      77.363  68.110 157.357  1.00  0.00           C
ATOM   6197  CG  ASN A 389      76.973  66.640 157.427  1.00  0.00           C
ATOM   6198  OD1 ASN A 389      77.683  65.840 158.047  1.00  0.00           O
ATOM   6199  ND2 ASN A 389      75.824  66.240 156.857  1.00  0.00           N
ATOM   6202  C   ASN A 389      76.953  70.460 156.527  1.00  0.00           C
ATOM   6203  O   ASN A 389      77.303  70.990 155.467  1.00  0.00           O
ATOM   6204  N   GLY A 390      76.983  71.150 157.687  1.00  0.00           N
ATOM   6206  CA  GLY A 390      77.443  72.520 157.747  1.00  0.00           C
ATOM   6209  C   GLY A 390      78.623  72.711 158.657  1.00  0.00           C
ATOM   6210  O   GLY A 390      79.543  71.900 158.697  1.00  0.00           O
ATOM   6211  N   LEU A 391      78.573  73.859 159.367  1.00  0.00           N
ATOM   6213  CA  LEU A 391      79.584  74.480 160.227  1.00  0.00           C
ATOM   6215  CB  LEU A 391      80.623  73.590 160.947  1.00  0.00           C
ATOM   6218  CG  LEU A 391      80.163  72.930 162.267  1.00  0.00           C
ATOM   6220  CD1 LEU A 391      81.003  71.660 162.477  1.00  0.00           C
ATOM   6224  CD2 LEU A 391      78.663  72.620 162.367  1.00  0.00           C
ATOM   6228  C   LEU A 391      80.253  75.660 159.537  1.00  0.00           C
ATOM   6229  O   LEU A 391      81.363  75.550 159.017  1.00  0.00           O
ATOM   6230  N   LEU A 392      79.613  76.840 159.637  1.00  0.00           N
ATOM   6232  CA  LEU A 392      80.333  78.101 159.677  1.00  0.00           C
ATOM   6234  CB  LEU A 392      79.403  79.310 159.367  1.00  0.00           C
ATOM   6237  CG  LEU A 392      80.103  80.690 159.357  1.00  0.00           C
ATOM   6239  CD1 LEU A 392      79.083  81.820 159.187  1.00  0.00           C
ATOM   6243  CD2 LEU A 392      81.143  80.780 158.247  1.00  0.00           C
ATOM   6247  C   LEU A 392      80.924  78.260 161.067  1.00  0.00           C
ATOM   6248  O   LEU A 392      80.193  78.439 162.037  1.00  0.00           O
ATOM   6249  N   ARG A 393      82.253  78.160 161.187  1.00  0.00           N
ATOM   6251  CA  ARG A 393      83.023  78.559 162.337  1.00  0.00           C
ATOM   6253  CB  ARG A 393      83.533  77.380 163.227  1.00  0.00           C
ATOM   6256  CG  ARG A 393      82.663  76.890 164.407  1.00  0.00           C
ATOM   6259  CD  ARG A 393      81.563  75.870 164.097  1.00  0.00           C
ATOM   6262  NE  ARG A 393      80.253  76.580 163.947  1.00  0.00           N
ATOM   6264  CZ  ARG A 393      79.063  76.160 164.357  1.00  0.00           C
ATOM   6265  NH1 ARG A 393      77.993  76.760 163.917  1.00  0.00           N
ATOM   6268  NH2 ARG A 393      78.903  75.190 165.237  1.00  0.00           N
ATOM   6271  C   ARG A 393      84.223  79.260 161.747  1.00  0.00           C
ATOM   6272  O   ARG A 393      84.523  79.071 160.577  1.00  0.00           O
ATOM   6273  N   ASP A 394      84.944  80.080 162.517  1.00  0.00           N
ATOM   6275  CA  ASP A 394      86.133  80.750 162.007  1.00  0.00           C
ATOM   6277  CB  ASP A 394      86.163  82.170 162.607  1.00  0.00           C
ATOM   6280  CG  ASP A 394      85.163  83.120 161.957  1.00  0.00           C
ATOM   6281  OD1 ASP A 394      84.923  84.201 162.567  1.00  0.00           O
ATOM   6282  OD2 ASP A 394      84.833  82.920 160.757  1.00  0.00           O
ATOM   6283  C   ASP A 394      87.433  79.960 162.277  1.00  0.00           C
ATOM   6284  O   ASP A 394      87.433  78.750 162.547  1.00  0.00           O
ATOM   6285  N   ALA A 395      88.594  80.630 162.187  1.00  0.00           N
ATOM   6287  CA  ALA A 395      89.923  80.061 162.217  1.00  0.00           C
ATOM   6289  CB  ALA A 395      90.913  81.101 161.697  1.00  0.00           C
ATOM   6293  C   ALA A 395      90.373  79.611 163.597  1.00  0.00           C
ATOM   6294  O   ALA A 395      91.334  78.850 163.707  1.00  0.00           O
ATOM   6295  N   ASP A 396      89.653  80.041 164.657  1.00  0.00           N
ATOM   6297  CA  ASP A 396      89.804  79.561 166.017  1.00  0.00           C
ATOM   6299  CB  ASP A 396      89.574  80.760 166.987  1.00  0.00           C
ATOM   6302  CG  ASP A 396      90.773  81.680 167.067  1.00  0.00           C
ATOM   6303  OD1 ASP A 396      90.583  82.910 167.277  1.00  0.00           O
ATOM   6304  OD2 ASP A 396      91.913  81.171 167.017  1.00  0.00           O
ATOM   6305  C   ASP A 396      88.764  78.480 166.357  1.00  0.00           C
ATOM   6306  O   ASP A 396      88.713  77.960 167.467  1.00  0.00           O
ATOM   6307  N   GLY A 397      87.873  78.129 165.397  1.00  0.00           N
ATOM   6309  CA  GLY A 397      86.684  77.329 165.697  1.00  0.00           C
ATOM   6312  C   GLY A 397      85.583  78.150 166.317  1.00  0.00           C
ATOM   6313  O   GLY A 397      84.613  77.620 166.877  1.00  0.00           O
ATOM   6314  N   LYS A 398      85.703  79.491 166.237  1.00  0.00           N
ATOM   6316  CA  LYS A 398      84.823  80.451 166.877  1.00  0.00           C
ATOM   6318  CB  LYS A 398      85.583  81.760 167.187  1.00  0.00           C
ATOM   6321  CG  LYS A 398      86.384  81.641 168.487  1.00  0.00           C
ATOM   6324  CD  LYS A 398      87.113  82.939 168.817  1.00  0.00           C
ATOM   6327  CE  LYS A 398      87.523  83.031 170.287  1.00  0.00           C
ATOM   6330  NZ  LYS A 398      87.883  84.409 170.637  1.00  0.00           N
ATOM   6334  C   LYS A 398      83.493  80.721 166.197  1.00  0.00           C
ATOM   6335  O   LYS A 398      83.263  80.290 165.067  1.00  0.00           O
ATOM   6336  N   ALA A 399      82.584  81.400 166.947  1.00  0.00           N
ATOM   6338  CA  ALA A 399      81.244  81.810 166.577  1.00  0.00           C
ATOM   6340  CB  ALA A 399      80.763  82.900 167.537  1.00  0.00           C
ATOM   6344  C   ALA A 399      80.993  82.271 165.137  1.00  0.00           C
ATOM   6345  O   ALA A 399      81.883  82.739 164.437  1.00  0.00           O
ATOM   6346  N   LEU A 400      79.714  82.189 164.707  1.00  0.00           N
ATOM   6348  CA  LEU A 400      79.253  82.710 163.437  1.00  0.00           C
ATOM   6350  CB  LEU A 400      77.724  82.520 163.197  1.00  0.00           C
ATOM   6353  CG  LEU A 400      77.253  81.129 162.727  1.00  0.00           C
ATOM   6355  CD1 LEU A 400      75.733  81.110 162.497  1.00  0.00           C
ATOM   6359  CD2 LEU A 400      77.613  80.020 163.697  1.00  0.00           C
ATOM   6363  C   LEU A 400      79.503  84.201 163.297  1.00  0.00           C
ATOM   6364  O   LEU A 400      78.953  84.991 164.067  1.00  0.00           O
ATOM   6365  N   PRO A 401      80.253  84.680 162.327  1.00  0.00           N
ATOM   6366  CD  PRO A 401      81.374  83.989 161.667  1.00  0.00           C
ATOM   6369  CA  PRO A 401      79.943  85.951 161.707  1.00  0.00           C
ATOM   6371  CB  PRO A 401      81.153  86.219 160.837  1.00  0.00           C
ATOM   6374  CG  PRO A 401      81.684  84.829 160.437  1.00  0.00           C
ATOM   6377  C   PRO A 401      78.673  85.861 160.887  1.00  0.00           C
ATOM   6378  O   PRO A 401      78.493  84.910 160.117  1.00  0.00           O
ATOM   6379  N   ASN A 402      77.753  86.831 161.027  1.00  0.00           N
ATOM   6381  CA  ASN A 402      76.533  86.840 160.227  1.00  0.00           C
ATOM   6383  CB  ASN A 402      75.353  87.690 160.797  1.00  0.00           C
ATOM   6386  CG  ASN A 402      75.383  89.211 160.647  1.00  0.00           C
ATOM   6387  OD1 ASN A 402      74.373  89.820 160.277  1.00  0.00           O
ATOM   6388  ND2 ASN A 402      76.533  89.851 160.937  1.00  0.00           N
ATOM   6391  C   ASN A 402      76.773  87.000 158.727  1.00  0.00           C
ATOM   6392  O   ASN A 402      77.613  87.780 158.257  1.00  0.00           O
ATOM   6393  N   GLN A 403      76.084  86.141 157.957  1.00  0.00           N
ATOM   6395  CA  GLN A 403      76.413  85.799 156.587  1.00  0.00           C
ATOM   6397  CB  GLN A 403      76.603  84.250 156.537  1.00  0.00           C
ATOM   6400  CG  GLN A 403      77.963  83.671 156.037  1.00  0.00           C
ATOM   6403  CD  GLN A 403      79.223  84.530 156.217  1.00  0.00           C
ATOM   6404  OE1 GLN A 403      79.974  84.720 155.267  1.00  0.00           O
ATOM   6405  NE2 GLN A 403      79.493  84.980 157.457  1.00  0.00           N
ATOM   6408  C   GLN A 403      75.303  86.470 155.747  1.00  0.00           C
ATOM   6409  O   GLN A 403      74.584  87.271 156.347  1.00  0.00           O
ATOM   6410  N   PRO A 404      75.093  86.330 154.437  1.00  0.00           N
ATOM   6411  CD  PRO A 404      74.373  87.370 153.707  1.00  0.00           C
ATOM   6414  CA  PRO A 404      75.073  85.080 153.687  1.00  0.00           C
ATOM   6416  CB  PRO A 404      74.113  85.350 152.517  1.00  0.00           C
ATOM   6419  CG  PRO A 404      73.334  86.590 152.927  1.00  0.00           C
ATOM   6422  C   PRO A 404      76.373  84.631 153.117  1.00  0.00           C
ATOM   6423  O   PRO A 404      77.253  85.430 152.857  1.00  0.00           O
ATOM   6424  N   ILE A 405      76.433  83.311 152.837  1.00  0.00           N
ATOM   6426  CA  ILE A 405      77.483  82.650 152.097  1.00  0.00           C
ATOM   6428  CB  ILE A 405      78.033  81.460 152.917  1.00  0.00           C
ATOM   6430  CG2 ILE A 405      77.803  80.070 152.297  1.00  0.00           C
ATOM   6434  CG1 ILE A 405      79.513  81.680 153.287  1.00  0.00           C
ATOM   6437  CD  ILE A 405      79.983  80.760 154.437  1.00  0.00           C
ATOM   6441  C   ILE A 405      76.783  82.300 150.787  1.00  0.00           C
ATOM   6442  O   ILE A 405      75.563  82.170 150.757  1.00  0.00           O
ATOM   6443  N   LYS A 406      77.483  82.170 149.657  1.00  0.00           N
ATOM   6445  CA  LYS A 406      76.853  81.711 148.427  1.00  0.00           C
ATOM   6447  CB  LYS A 406      77.534  82.351 147.207  1.00  0.00           C
ATOM   6450  CG  LYS A 406      77.243  83.859 147.077  1.00  0.00           C
ATOM   6453  CD  LYS A 406      78.194  84.561 146.077  1.00  0.00           C
ATOM   6456  CE  LYS A 406      78.313  83.791 144.757  1.00  0.00           C
ATOM   6459  NZ  LYS A 406      79.103  84.480 143.707  1.00  0.00           N
ATOM   6463  C   LYS A 406      76.843  80.190 148.367  1.00  0.00           C
ATOM   6464  O   LYS A 406      77.093  79.530 149.367  1.00  0.00           O
ATOM   6465  N   LEU A 407      76.553  79.590 147.187  1.00  0.00           N
ATOM   6467  CA  LEU A 407      76.674  78.160 146.967  1.00  0.00           C
ATOM   6469  CB  LEU A 407      75.843  77.220 147.887  1.00  0.00           C
ATOM   6472  CG  LEU A 407      76.683  76.050 148.457  1.00  0.00           C
ATOM   6474  CD1 LEU A 407      75.803  74.940 149.037  1.00  0.00           C
ATOM   6478  CD2 LEU A 407      77.663  76.531 149.547  1.00  0.00           C
ATOM   6482  C   LEU A 407      76.303  77.900 145.527  1.00  0.00           C
ATOM   6483  O   LEU A 407      75.233  78.280 145.037  1.00  0.00           O
ATOM   6484  N   ASP A 408      77.233  77.271 144.807  1.00  0.00           N
ATOM   6486  CA  ASP A 408      77.183  77.170 143.367  1.00  0.00           C
ATOM   6488  CB  ASP A 408      78.493  77.720 142.727  1.00  0.00           C
ATOM   6491  CG  ASP A 408      78.913  79.141 143.137  1.00  0.00           C
ATOM   6492  OD1 ASP A 408      80.053  79.500 142.737  1.00  0.00           O
ATOM   6493  OD2 ASP A 408      78.153  79.910 143.787  1.00  0.00           O
ATOM   6494  C   ASP A 408      77.053  75.690 143.037  1.00  0.00           C
ATOM   6495  O   ASP A 408      77.763  74.870 143.627  1.00  0.00           O
ATOM   6496  N   VAL A 409      76.163  75.311 142.097  1.00  0.00           N
ATOM   6498  CA  VAL A 409      76.104  73.940 141.577  1.00  0.00           C
ATOM   6500  CB  VAL A 409      74.683  73.350 141.577  1.00  0.00           C
ATOM   6502  CG1 VAL A 409      74.643  71.851 141.217  1.00  0.00           C
ATOM   6506  CG2 VAL A 409      74.103  73.490 142.997  1.00  0.00           C
ATOM   6510  C   VAL A 409      76.773  73.961 140.197  1.00  0.00           C
ATOM   6511  O   VAL A 409      76.913  75.020 139.597  1.00  0.00           O
ATOM   6512  N   ILE A 410      77.233  72.760 139.757  1.00  0.00           N
ATOM   6514  CA  ILE A 410      78.343  72.460 138.857  1.00  0.00           C
ATOM   6516  CB  ILE A 410      79.663  72.690 139.597  1.00  0.00           C
ATOM   6518  CG2 ILE A 410      80.313  71.310 139.737  1.00  0.00           C
ATOM   6522  CG1 ILE A 410      80.623  73.750 139.007  1.00  0.00           C
ATOM   6525  CD  ILE A 410      81.824  74.061 139.907  1.00  0.00           C
ATOM   6529  C   ILE A 410      78.383  73.020 137.437  1.00  0.00           C
ATOM   6530  O   ILE A 410      77.843  74.070 137.127  1.00  0.00           O
ATOM   6531  N   LYS A 411      79.083  72.380 136.467  1.00  0.00           N
ATOM   6533  CA  LYS A 411      79.453  70.980 136.317  1.00  0.00           C
ATOM   6535  CB  LYS A 411      78.733  70.451 135.047  1.00  0.00           C
ATOM   6538  CG  LYS A 411      77.233  70.780 134.937  1.00  0.00           C
ATOM   6541  CD  LYS A 411      76.533  69.920 133.877  1.00  0.00           C
ATOM   6544  CE  LYS A 411      77.214  70.000 132.497  1.00  0.00           C
ATOM   6547  NZ  LYS A 411      76.633  69.049 131.517  1.00  0.00           N
ATOM   6551  C   LYS A 411      80.983  70.870 136.077  1.00  0.00           C
ATOM   6552  O   LYS A 411      81.563  71.870 135.657  1.00  0.00           O
ATOM   6553  N   PRO A 412      81.684  69.760 136.337  1.00  0.00           N
ATOM   6554  CD  PRO A 412      81.043  68.451 136.237  1.00  0.00           C
ATOM   6557  CA  PRO A 412      83.013  69.519 135.787  1.00  0.00           C
ATOM   6559  CB  PRO A 412      82.643  68.921 134.427  1.00  0.00           C
ATOM   6562  CG  PRO A 412      81.453  68.010 134.817  1.00  0.00           C
ATOM   6565  C   PRO A 412      84.165  70.520 135.877  1.00  0.00           C
ATOM   6566  O   PRO A 412      84.933  70.451 136.847  1.00  0.00           O
ATOM   6567  N   ASP A 413      84.354  71.421 134.897  1.00  0.00           N
ATOM   6569  CA  ASP A 413      85.555  72.240 134.777  1.00  0.00           C
ATOM   6571  CB  ASP A 413      85.803  72.560 133.267  1.00  0.00           C
ATOM   6574  CG  ASP A 413      86.384  71.421 132.447  1.00  0.00           C
ATOM   6575  OD1 ASP A 413      86.393  71.590 131.197  1.00  0.00           O
ATOM   6576  OD2 ASP A 413      86.904  70.439 133.027  1.00  0.00           O
ATOM   6577  C   ASP A 413      85.443  73.540 135.577  1.00  0.00           C
ATOM   6578  O   ASP A 413      85.835  73.660 136.747  1.00  0.00           O
ATOM   6579  N   GLY A 414      84.923  74.600 134.907  1.00  0.00           N
ATOM   6581  CA  GLY A 414      84.553  75.881 135.487  1.00  0.00           C
ATOM   6584  C   GLY A 414      83.093  75.820 135.797  1.00  0.00           C
ATOM   6585  O   GLY A 414      82.713  75.271 136.817  1.00  0.00           O
ATOM   6586  N   GLN A 415      82.263  76.391 134.897  1.00  0.00           N
ATOM   6588  CA  GLN A 415      80.863  76.050 134.777  1.00  0.00           C
ATOM   6590  CB  GLN A 415      80.733  74.549 134.397  1.00  0.00           C
ATOM   6593  CG  GLN A 415      79.623  74.220 133.367  1.00  0.00           C
ATOM   6596  CD  GLN A 415      79.983  73.180 132.287  1.00  0.00           C
ATOM   6597  OE1 GLN A 415      79.273  72.201 132.037  1.00  0.00           O
ATOM   6598  NE2 GLN A 415      81.094  73.430 131.567  1.00  0.00           N
ATOM   6601  C   GLN A 415      79.943  76.531 135.927  1.00  0.00           C
ATOM   6602  O   GLN A 415      80.373  76.851 137.037  1.00  0.00           O
ATOM   6603  N   VAL A 416      78.654  76.730 135.607  1.00  0.00           N
ATOM   6605  CA  VAL A 416      77.713  77.360 136.517  1.00  0.00           C
ATOM   6607  CB  VAL A 416      77.613  78.890 136.307  1.00  0.00           C
ATOM   6609  CG1 VAL A 416      76.674  79.520 137.357  1.00  0.00           C
ATOM   6613  CG2 VAL A 416      79.003  79.570 136.367  1.00  0.00           C
ATOM   6617  C   VAL A 416      76.303  76.820 136.297  1.00  0.00           C
ATOM   6618  O   VAL A 416      75.773  76.910 135.187  1.00  0.00           O
ATOM   6619  N   LEU A 417      75.603  76.340 137.337  1.00  0.00           N
ATOM   6621  CA  LEU A 417      74.153  76.200 137.237  1.00  0.00           C
ATOM   6623  CB  LEU A 417      73.654  75.010 136.377  1.00  0.00           C
ATOM   6626  CG  LEU A 417      74.444  73.690 136.447  1.00  0.00           C
ATOM   6628  CD1 LEU A 417      73.953  72.750 135.337  1.00  0.00           C
ATOM   6632  CD2 LEU A 417      74.353  73.010 137.807  1.00  0.00           C
ATOM   6636  C   LEU A 417      73.453  76.281 138.577  1.00  0.00           C
ATOM   6637  O   LEU A 417      72.674  75.421 138.977  1.00  0.00           O
ATOM   6638  N   ARG A 418      73.683  77.410 139.267  1.00  0.00           N
ATOM   6640  CA  ARG A 418      72.973  77.851 140.437  1.00  0.00           C
ATOM   6642  CB  ARG A 418      72.724  76.770 141.527  1.00  0.00           C
ATOM   6645  CG  ARG A 418      71.253  76.340 141.607  1.00  0.00           C
ATOM   6648  CD  ARG A 418      71.073  75.060 142.407  1.00  0.00           C
ATOM   6651  NE  ARG A 418      69.613  74.910 142.637  1.00  0.00           N
ATOM   6653  CZ  ARG A 418      69.073  73.921 143.317  1.00  0.00           C
ATOM   6654  NH1 ARG A 418      67.773  73.821 143.347  1.00  0.00           N
ATOM   6657  NH2 ARG A 418      69.793  73.031 143.957  1.00  0.00           N
ATOM   6660  C   ARG A 418      73.743  78.940 141.097  1.00  0.00           C
ATOM   6661  O   ARG A 418      74.933  78.811 141.327  1.00  0.00           O
ATOM   6662  N   SER A 419      73.043  80.020 141.467  1.00  0.00           N
ATOM   6664  CA  SER A 419      73.503  80.870 142.547  1.00  0.00           C
ATOM   6666  CB  SER A 419      73.633  82.360 142.167  1.00  0.00           C
ATOM   6669  OG  SER A 419      74.643  82.510 141.187  1.00  0.00           O
ATOM   6671  C   SER A 419      72.483  80.710 143.647  1.00  0.00           C
ATOM   6672  O   SER A 419      71.303  81.010 143.457  1.00  0.00           O
ATOM   6673  N   VAL A 420      72.924  80.160 144.797  1.00  0.00           N
ATOM   6675  CA  VAL A 420      72.103  79.900 145.957  1.00  0.00           C
ATOM   6677  CB  VAL A 420      72.163  78.420 146.377  1.00  0.00           C
ATOM   6679  CG1 VAL A 420      71.453  78.150 147.727  1.00  0.00           C
ATOM   6683  CG2 VAL A 420      71.503  77.590 145.267  1.00  0.00           C
ATOM   6687  C   VAL A 420      72.544  80.820 147.077  1.00  0.00           C
ATOM   6688  O   VAL A 420      73.724  81.120 147.227  1.00  0.00           O
ATOM   6689  N   VAL A 421      71.583  81.320 147.877  1.00  0.00           N
ATOM   6691  CA  VAL A 421      71.903  82.061 149.087  1.00  0.00           C
ATOM   6693  CB  VAL A 421      70.873  83.130 149.367  1.00  0.00           C
ATOM   6695  CG1 VAL A 421      71.263  83.931 150.617  1.00  0.00           C
ATOM   6699  CG2 VAL A 421      70.783  84.061 148.137  1.00  0.00           C
ATOM   6703  C   VAL A 421      71.993  81.079 150.237  1.00  0.00           C
ATOM   6704  O   VAL A 421      71.003  80.760 150.907  1.00  0.00           O
ATOM   6705  N   SER A 422      73.213  80.581 150.497  1.00  0.00           N
ATOM   6707  CA  SER A 422      73.604  79.790 151.657  1.00  0.00           C
ATOM   6709  CB  SER A 422      73.093  78.320 151.617  1.00  0.00           C
ATOM   6712  OG  SER A 422      73.584  77.641 150.477  1.00  0.00           O
ATOM   6714  C   SER A 422      73.263  80.461 152.977  1.00  0.00           C
ATOM   6715  O   SER A 422      73.464  81.660 153.197  1.00  0.00           O
ATOM   6716  N   GLN A 423      72.674  79.670 153.887  1.00  0.00           N
ATOM   6718  CA  GLN A 423      71.823  80.150 154.937  1.00  0.00           C
ATOM   6720  CB  GLN A 423      70.333  80.050 154.477  1.00  0.00           C
ATOM   6723  CG  GLN A 423      69.363  80.961 155.257  1.00  0.00           C
ATOM   6726  CD  GLN A 423      69.733  82.430 155.147  1.00  0.00           C
ATOM   6727  OE1 GLN A 423      69.733  83.159 156.137  1.00  0.00           O
ATOM   6728  NE2 GLN A 423      70.003  82.920 153.917  1.00  0.00           N
ATOM   6731  C   GLN A 423      72.023  79.170 156.077  1.00  0.00           C
ATOM   6732  O   GLN A 423      72.293  77.989 155.837  1.00  0.00           O
ATOM   6733  N   PRO A 424      71.863  79.590 157.327  1.00  0.00           N
ATOM   6734  CD  PRO A 424      72.173  80.961 157.737  1.00  0.00           C
ATOM   6737  CA  PRO A 424      71.453  78.750 158.447  1.00  0.00           C
ATOM   6739  CB  PRO A 424      71.433  79.771 159.607  1.00  0.00           C
ATOM   6742  CG  PRO A 424      72.464  80.820 159.217  1.00  0.00           C
ATOM   6745  C   PRO A 424      70.123  77.970 158.187  1.00  0.00           C
ATOM   6746  O   PRO A 424      69.623  77.939 157.067  1.00  0.00           O
ATOM   6747  N   GLU A 425      69.523  77.251 159.147  1.00  0.00           N
ATOM   6749  CA  GLU A 425      68.974  77.799 160.357  1.00  0.00           C
ATOM   6751  CB  GLU A 425      67.423  77.760 160.287  1.00  0.00           C
ATOM   6754  CG  GLU A 425      66.743  76.370 160.347  1.00  0.00           C
ATOM   6757  CD  GLU A 425      66.753  75.550 159.057  1.00  0.00           C
ATOM   6758  OE1 GLU A 425      67.163  74.370 159.117  1.00  0.00           O
ATOM   6759  OE2 GLU A 425      66.243  76.040 158.007  1.00  0.00           O
ATOM   6760  C   GLU A 425      69.553  77.131 161.587  1.00  0.00           C
ATOM   6761  O   GLU A 425      69.693  75.920 161.697  1.00  0.00           O
ATOM   6762  N   ASN A 426      70.013  77.951 162.567  1.00  0.00           N
ATOM   6764  CA  ASN A 426      70.563  77.430 163.817  1.00  0.00           C
ATOM   6766  CB  ASN A 426      70.623  78.531 164.917  1.00  0.00           C
ATOM   6769  CG  ASN A 426      71.953  79.310 164.957  1.00  0.00           C
ATOM   6770  OD1 ASN A 426      72.813  79.061 165.817  1.00  0.00           O
ATOM   6771  ND2 ASN A 426      72.183  80.131 163.907  1.00  0.00           N
ATOM   6774  C   ASN A 426      71.953  76.830 163.677  1.00  0.00           C
ATOM   6775  O   ASN A 426      72.503  76.281 164.627  1.00  0.00           O
ATOM   6776  N   GLY A 427      72.613  77.040 162.527  1.00  0.00           N
ATOM   6778  CA  GLY A 427      73.953  76.549 162.307  1.00  0.00           C
ATOM   6781  C   GLY A 427      73.943  75.451 161.307  1.00  0.00           C
ATOM   6782  O   GLY A 427      74.983  75.130 160.747  1.00  0.00           O
ATOM   6783  N   LEU A 428      72.763  74.829 161.057  1.00  0.00           N
ATOM   6785  CA  LEU A 428      72.633  73.790 160.057  1.00  0.00           C
ATOM   6787  CB  LEU A 428      71.343  72.921 160.137  1.00  0.00           C
ATOM   6790  CG  LEU A 428      71.023  72.189 161.467  1.00  0.00           C
ATOM   6792  CD1 LEU A 428      70.443  70.780 161.207  1.00  0.00           C
ATOM   6796  CD2 LEU A 428      70.034  72.980 162.327  1.00  0.00           C
ATOM   6800  C   LEU A 428      72.713  74.421 158.687  1.00  0.00           C
ATOM   6801  O   LEU A 428      71.813  75.141 158.247  1.00  0.00           O
ATOM   6802  N   TYR A 429      73.794  74.140 157.937  1.00  0.00           N
ATOM   6804  CA  TYR A 429      73.883  74.500 156.537  1.00  0.00           C
ATOM   6806  CB  TYR A 429      75.263  75.071 156.097  1.00  0.00           C
ATOM   6809  CG  TYR A 429      75.463  76.500 156.507  1.00  0.00           C
ATOM   6810  CD1 TYR A 429      75.453  77.520 155.537  1.00  0.00           C
ATOM   6812  CE1 TYR A 429      75.733  78.850 155.887  1.00  0.00           C
ATOM   6814  CZ  TYR A 429      76.023  79.170 157.217  1.00  0.00           C
ATOM   6815  OH  TYR A 429      76.323  80.510 157.557  1.00  0.00           O
ATOM   6817  CD2 TYR A 429      75.763  76.840 157.837  1.00  0.00           C
ATOM   6819  CE2 TYR A 429      76.033  78.171 158.197  1.00  0.00           C
ATOM   6821  C   TYR A 429      73.563  73.250 155.777  1.00  0.00           C
ATOM   6822  O   TYR A 429      74.393  72.350 155.647  1.00  0.00           O
ATOM   6823  N   HIS A 430      72.323  73.160 155.277  1.00  0.00           N
ATOM   6825  CA  HIS A 430      71.823  71.949 154.647  1.00  0.00           C
ATOM   6827  CB  HIS A 430      70.593  71.290 155.317  1.00  0.00           C
ATOM   6830  ND1 HIS A 430      71.533  69.171 156.087  1.00  0.00           N
ATOM   6831  CG  HIS A 430      70.913  70.351 156.427  1.00  0.00           C
ATOM   6832  CE1 HIS A 430      71.553  68.460 157.207  1.00  0.00           C
ATOM   6834  NE2 HIS A 430      70.953  69.101 158.227  1.00  0.00           N
ATOM   6836  CD2 HIS A 430      70.523  70.320 157.737  1.00  0.00           C
ATOM   6838  C   HIS A 430      71.463  72.251 153.227  1.00  0.00           C
ATOM   6839  O   HIS A 430      70.983  73.330 152.877  1.00  0.00           O
ATOM   6840  N   PHE A 431      71.633  71.219 152.397  1.00  0.00           N
ATOM   6842  CA  PHE A 431      71.193  71.230 151.037  1.00  0.00           C
ATOM   6844  CB  PHE A 431      72.413  71.510 150.107  1.00  0.00           C
ATOM   6847  CG  PHE A 431      72.113  72.210 148.807  1.00  0.00           C
ATOM   6848  CD1 PHE A 431      73.213  72.510 147.987  1.00  0.00           C
ATOM   6850  CE1 PHE A 431      73.063  73.269 146.817  1.00  0.00           C
ATOM   6852  CZ  PHE A 431      71.793  73.719 146.457  1.00  0.00           C
ATOM   6854  CD2 PHE A 431      70.843  72.671 148.417  1.00  0.00           C
ATOM   6856  CE2 PHE A 431      70.683  73.420 147.237  1.00  0.00           C
ATOM   6858  C   PHE A 431      70.613  69.840 150.827  1.00  0.00           C
ATOM   6859  O   PHE A 431      70.863  68.921 151.597  1.00  0.00           O
ATOM   6860  N   THR A 432      69.753  69.701 149.807  1.00  0.00           N
ATOM   6862  CA  THR A 432      69.063  68.480 149.457  1.00  0.00           C
ATOM   6864  CB  THR A 432      67.863  68.090 150.347  1.00  0.00           C
ATOM   6866  OG1 THR A 432      67.283  66.840 149.967  1.00  0.00           O
ATOM   6868  CG2 THR A 432      66.723  69.110 150.297  1.00  0.00           C
ATOM   6872  C   THR A 432      68.724  68.680 148.007  1.00  0.00           C
ATOM   6873  O   THR A 432      69.153  69.650 147.387  1.00  0.00           O
ATOM   6874  N   TRP A 433      67.953  67.771 147.417  1.00  0.00           N
ATOM   6876  CA  TRP A 433      67.613  67.641 146.027  1.00  0.00           C
ATOM   6878  CB  TRP A 433      66.133  68.110 145.697  1.00  0.00           C
ATOM   6881  CG  TRP A 433      65.673  69.540 145.467  1.00  0.00           C
ATOM   6882  CD1 TRP A 433      64.833  69.790 144.397  1.00  0.00           C
ATOM   6884  NE1 TRP A 433      64.503  71.110 144.347  1.00  0.00           N
ATOM   6886  CE2 TRP A 433      65.104  71.770 145.377  1.00  0.00           C
ATOM   6887  CD2 TRP A 433      65.813  70.811 146.147  1.00  0.00           C
ATOM   6888  CE3 TRP A 433      66.433  71.240 147.317  1.00  0.00           C
ATOM   6890  CZ3 TRP A 433      66.383  72.600 147.677  1.00  0.00           C
ATOM   6892  CZ2 TRP A 433      65.083  73.120 145.697  1.00  0.00           C
ATOM   6894  CH2 TRP A 433      65.733  73.521 146.867  1.00  0.00           C
ATOM   6896  C   TRP A 433      68.794  67.630 145.017  1.00  0.00           C
ATOM   6897  O   TRP A 433      69.803  67.019 145.347  1.00  0.00           O
ATOM   6898  N   PRO A 434      68.733  68.180 143.797  1.00  0.00           N
ATOM   6899  CD  PRO A 434      68.223  69.519 143.567  1.00  0.00           C
ATOM   6902  CA  PRO A 434      69.353  67.650 142.567  1.00  0.00           C
ATOM   6904  CB  PRO A 434      69.133  68.781 141.547  1.00  0.00           C
ATOM   6907  CG  PRO A 434      69.103  70.020 142.427  1.00  0.00           C
ATOM   6910  C   PRO A 434      70.813  67.189 142.497  1.00  0.00           C
ATOM   6911  O   PRO A 434      71.743  67.989 142.557  1.00  0.00           O
ATOM   6912  N   LEU A 435      70.974  65.910 142.117  1.00  0.00           N
ATOM   6914  CA  LEU A 435      71.743  65.559 140.937  1.00  0.00           C
ATOM   6916  CB  LEU A 435      72.753  64.390 141.107  1.00  0.00           C
ATOM   6919  CG  LEU A 435      73.974  64.689 141.987  1.00  0.00           C
ATOM   6921  CD1 LEU A 435      75.113  63.710 141.657  1.00  0.00           C
ATOM   6925  CD2 LEU A 435      73.623  64.570 143.467  1.00  0.00           C
ATOM   6929  C   LEU A 435      70.713  65.090 139.937  1.00  0.00           C
ATOM   6930  O   LEU A 435      69.843  64.281 140.277  1.00  0.00           O
ATOM   6931  N   ASP A 436      70.773  65.590 138.697  1.00  0.00           N
ATOM   6933  CA  ASP A 436      69.753  65.290 137.727  1.00  0.00           C
ATOM   6935  CB  ASP A 436      69.613  66.430 136.707  1.00  0.00           C
ATOM   6938  CG  ASP A 436      68.794  67.540 137.337  1.00  0.00           C
ATOM   6939  OD1 ASP A 436      68.493  68.510 136.597  1.00  0.00           O
ATOM   6940  OD2 ASP A 436      68.334  67.400 138.497  1.00  0.00           O
ATOM   6941  C   ASP A 436      69.974  63.951 137.067  1.00  0.00           C
ATOM   6942  O   ASP A 436      71.023  63.330 137.157  1.00  0.00           O
ATOM   6943  N   SER A 437      68.893  63.420 136.447  1.00  0.00           N
ATOM   6945  CA  SER A 437      68.933  62.170 135.687  1.00  0.00           C
ATOM   6947  CB  SER A 437      67.503  61.730 135.267  1.00  0.00           C
ATOM   6950  OG  SER A 437      67.453  60.500 134.547  1.00  0.00           O
ATOM   6952  C   SER A 437      69.863  62.250 134.497  1.00  0.00           C
ATOM   6953  O   SER A 437      70.613  61.329 134.207  1.00  0.00           O
ATOM   6954  N   ASN A 438      69.883  63.410 133.817  1.00  0.00           N
ATOM   6956  CA  ASN A 438      70.943  63.760 132.897  1.00  0.00           C
ATOM   6958  CB  ASN A 438      70.424  64.250 131.507  1.00  0.00           C
ATOM   6961  CG  ASN A 438      69.574  63.220 130.777  1.00  0.00           C
ATOM   6962  OD1 ASN A 438      68.413  63.510 130.457  1.00  0.00           O
ATOM   6963  ND2 ASN A 438      70.123  62.030 130.477  1.00  0.00           N
ATOM   6966  C   ASN A 438      71.683  64.920 133.527  1.00  0.00           C
ATOM   6967  O   ASN A 438      71.113  66.010 133.617  1.00  0.00           O
ATOM   6968  N   ALA A 439      72.943  64.660 133.937  1.00  0.00           N
ATOM   6970  CA  ALA A 439      74.023  65.580 134.217  1.00  0.00           C
ATOM   6972  CB  ALA A 439      73.633  67.049 134.407  1.00  0.00           C
ATOM   6976  C   ALA A 439      74.793  65.171 135.467  1.00  0.00           C
ATOM   6977  O   ALA A 439      74.233  64.990 136.537  1.00  0.00           O
ATOM   6978  N   ALA A 440      76.133  65.120 135.427  1.00  0.00           N
ATOM   6980  CA  ALA A 440      76.963  65.010 134.247  1.00  0.00           C
ATOM   6982  CB  ALA A 440      77.363  66.391 133.697  1.00  0.00           C
ATOM   6986  C   ALA A 440      78.223  64.281 134.637  1.00  0.00           C
ATOM   6987  O   ALA A 440      78.803  64.570 135.667  1.00  0.00           O
ATOM   6988  N   THR A 441      78.633  63.290 133.827  1.00  0.00           N
ATOM   6990  CA  THR A 441      79.653  62.320 134.187  1.00  0.00           C
ATOM   6992  CB  THR A 441      79.764  61.220 133.137  1.00  0.00           C
ATOM   6994  OG1 THR A 441      78.503  60.570 133.027  1.00  0.00           O
ATOM   6996  CG2 THR A 441      80.854  60.180 133.467  1.00  0.00           C
ATOM   7000  C   THR A 441      81.003  62.901 134.537  1.00  0.00           C
ATOM   7001  O   THR A 441      81.573  63.690 133.787  1.00  0.00           O
ATOM   7002  N   GLY A 442      81.524  62.449 135.707  1.00  0.00           N
ATOM   7004  CA  GLY A 442      82.823  62.750 136.317  1.00  0.00           C
ATOM   7007  C   GLY A 442      82.973  64.140 136.877  1.00  0.00           C
ATOM   7008  O   GLY A 442      82.934  65.130 136.157  1.00  0.00           O
ATOM   7009  N   MET A 443      83.233  64.210 138.197  1.00  0.00           N
ATOM   7011  CA  MET A 443      83.343  65.421 138.977  1.00  0.00           C
ATOM   7013  CB  MET A 443      84.383  66.440 138.447  1.00  0.00           C
ATOM   7016  CG  MET A 443      85.243  67.030 139.577  1.00  0.00           C
ATOM   7019  SD  MET A 443      86.273  65.769 140.387  1.00  0.00           S
ATOM   7020  CE  MET A 443      86.714  66.830 141.767  1.00  0.00           C
ATOM   7024  C   MET A 443      82.003  66.079 139.287  1.00  0.00           C
ATOM   7025  O   MET A 443      81.033  66.040 138.537  1.00  0.00           O
ATOM   7026  N   TRP A 444      81.945  66.750 140.437  1.00  0.00           N
ATOM   7028  CA  TRP A 444      80.993  67.799 140.697  1.00  0.00           C
ATOM   7030  CB  TRP A 444      79.623  67.240 141.177  1.00  0.00           C
ATOM   7033  CG  TRP A 444      78.373  68.031 140.927  1.00  0.00           C
ATOM   7034  CD1 TRP A 444      77.583  68.570 141.907  1.00  0.00           C
ATOM   7036  NE1 TRP A 444      76.323  68.800 141.407  1.00  0.00           N
ATOM   7038  CE2 TRP A 444      76.294  68.470 140.087  1.00  0.00           C
ATOM   7039  CD2 TRP A 444      77.583  68.010 139.737  1.00  0.00           C
ATOM   7040  CE3 TRP A 444      77.823  67.571 138.437  1.00  0.00           C
ATOM   7042  CZ3 TRP A 444      76.763  67.571 137.537  1.00  0.00           C
ATOM   7044  CZ2 TRP A 444      75.233  68.439 139.197  1.00  0.00           C
ATOM   7046  CH2 TRP A 444      75.473  67.930 137.927  1.00  0.00           C
ATOM   7048  C   TRP A 444      81.723  68.570 141.777  1.00  0.00           C
ATOM   7049  O   TRP A 444      82.794  68.140 142.217  1.00  0.00           O
ATOM   7050  N   HIS A 445      81.203  69.710 142.217  1.00  0.00           N
ATOM   7052  CA  HIS A 445      81.813  70.520 143.237  1.00  0.00           C
ATOM   7054  CB  HIS A 445      82.894  71.540 142.757  1.00  0.00           C
ATOM   7057  ND1 HIS A 445      84.483  70.640 141.077  1.00  0.00           N
ATOM   7058  CG  HIS A 445      84.233  70.951 142.387  1.00  0.00           C
ATOM   7059  CE1 HIS A 445      85.684  70.090 141.067  1.00  0.00           C
ATOM   7061  NE2 HIS A 445      86.234  70.090 142.297  1.00  0.00           N
ATOM   7063  CD2 HIS A 445      85.323  70.680 143.147  1.00  0.00           C
ATOM   7065  C   HIS A 445      80.663  71.321 143.787  1.00  0.00           C
ATOM   7066  O   HIS A 445      79.613  71.451 143.167  1.00  0.00           O
ATOM   7067  N   ILE A 446      80.843  71.900 144.977  1.00  0.00           N
ATOM   7069  CA  ILE A 446      80.093  73.050 145.407  1.00  0.00           C
ATOM   7071  CB  ILE A 446      79.123  72.729 146.547  1.00  0.00           C
ATOM   7073  CG2 ILE A 446      79.383  73.510 147.857  1.00  0.00           C
ATOM   7077  CG1 ILE A 446      77.674  72.900 146.047  1.00  0.00           C
ATOM   7080  CD  ILE A 446      76.643  72.131 146.867  1.00  0.00           C
ATOM   7084  C   ILE A 446      81.163  74.061 145.727  1.00  0.00           C
ATOM   7085  O   ILE A 446      82.204  73.700 146.277  1.00  0.00           O
ATOM   7086  N   ARG A 447      81.003  75.320 145.297  1.00  0.00           N
ATOM   7088  CA  ARG A 447      81.863  76.410 145.687  1.00  0.00           C
ATOM   7090  CB  ARG A 447      82.263  77.310 144.497  1.00  0.00           C
ATOM   7093  CG  ARG A 447      83.253  76.610 143.527  1.00  0.00           C
ATOM   7096  CD  ARG A 447      83.493  77.360 142.197  1.00  0.00           C
ATOM   7099  NE  ARG A 447      84.073  78.671 142.587  1.00  0.00           N
ATOM   7101  CZ  ARG A 447      84.413  79.631 141.747  1.00  0.00           C
ATOM   7102  NH1 ARG A 447      84.553  80.830 142.277  1.00  0.00           N
ATOM   7105  NH2 ARG A 447      84.604  79.480 140.457  1.00  0.00           N
ATOM   7108  C   ARG A 447      81.183  77.201 146.777  1.00  0.00           C
ATOM   7109  O   ARG A 447      79.993  77.049 147.027  1.00  0.00           O
ATOM   7110  N   ALA A 448      81.934  78.070 147.467  1.00  0.00           N
ATOM   7112  CA  ALA A 448      81.344  79.090 148.287  1.00  0.00           C
ATOM   7114  CB  ALA A 448      81.474  78.750 149.787  1.00  0.00           C
ATOM   7118  C   ALA A 448      82.085  80.369 147.987  1.00  0.00           C
ATOM   7119  O   ALA A 448      83.214  80.350 147.507  1.00  0.00           O
ATOM   7120  N   ASN A 449      81.453  81.510 148.307  1.00  0.00           N
ATOM   7122  CA  ASN A 449      82.044  82.811 148.257  1.00  0.00           C
ATOM   7124  CB  ASN A 449      81.813  83.501 146.887  1.00  0.00           C
ATOM   7127  CG  ASN A 449      82.864  83.060 145.887  1.00  0.00           C
ATOM   7128  OD1 ASN A 449      82.573  82.491 144.837  1.00  0.00           O
ATOM   7129  ND2 ASN A 449      84.154  83.381 146.177  1.00  0.00           N
ATOM   7132  C   ASN A 449      81.404  83.601 149.377  1.00  0.00           C
ATOM   7133  O   ASN A 449      80.404  83.159 149.927  1.00  0.00           O
ATOM   7134  N   THR A 450      82.023  84.730 149.747  1.00  0.00           N
ATOM   7136  CA  THR A 450      81.784  85.500 150.967  1.00  0.00           C
ATOM   7138  CB  THR A 450      80.364  85.861 151.387  1.00  0.00           C
ATOM   7140  OG1 THR A 450      79.613  86.381 150.307  1.00  0.00           O
ATOM   7142  CG2 THR A 450      80.424  86.991 152.437  1.00  0.00           C
ATOM   7146  C   THR A 450      82.523  84.921 152.157  1.00  0.00           C
ATOM   7147  O   THR A 450      82.273  83.830 152.667  1.00  0.00           O
ATOM   7148  N   GLY A 451      83.563  85.590 152.677  1.00  0.00           N
ATOM   7150  CA  GLY A 451      84.493  86.421 151.927  1.00  0.00           C
ATOM   7153  C   GLY A 451      85.224  85.671 150.827  1.00  0.00           C
ATOM   7154  O   GLY A 451      85.053  84.460 150.637  1.00  0.00           O
ATOM   7155  N   ASP A 452      86.104  86.359 150.087  1.00  0.00           N
ATOM   7157  CA  ASP A 452      86.883  85.741 149.037  1.00  0.00           C
ATOM   7159  CB  ASP A 452      87.174  86.720 147.897  1.00  0.00           C
ATOM   7162  CG  ASP A 452      85.903  87.020 147.137  1.00  0.00           C
ATOM   7163  OD1 ASP A 452      85.943  87.930 146.287  1.00  0.00           O
ATOM   7164  OD2 ASP A 452      84.893  86.281 147.277  1.00  0.00           O
ATOM   7165  C   ASP A 452      88.104  85.061 149.627  1.00  0.00           C
ATOM   7166  O   ASP A 452      89.243  85.480 149.517  1.00  0.00           O
ATOM   7167  N   ASN A 453      87.823  83.940 150.297  1.00  0.00           N
ATOM   7169  CA  ASN A 453      88.793  82.970 150.747  1.00  0.00           C
ATOM   7171  CB  ASN A 453      88.573  82.671 152.257  1.00  0.00           C
ATOM   7174  CG  ASN A 453      89.154  83.741 153.197  1.00  0.00           C
ATOM   7175  OD1 ASN A 453      89.714  83.370 154.227  1.00  0.00           O
ATOM   7176  ND2 ASN A 453      89.093  85.050 152.857  1.00  0.00           N
ATOM   7179  C   ASN A 453      88.613  81.730 149.867  1.00  0.00           C
ATOM   7180  O   ASN A 453      89.024  80.630 150.227  1.00  0.00           O
ATOM   7181  N   GLN A 454      87.953  81.909 148.697  1.00  0.00           N
ATOM   7183  CA  GLN A 454      87.753  81.050 147.547  1.00  0.00           C
ATOM   7185  CB  GLN A 454      87.553  82.030 146.347  1.00  0.00           C
ATOM   7188  CG  GLN A 454      87.344  81.400 144.947  1.00  0.00           C
ATOM   7191  CD  GLN A 454      87.363  82.400 143.777  1.00  0.00           C
ATOM   7192  OE1 GLN A 454      87.344  82.000 142.617  1.00  0.00           O
ATOM   7193  NE2 GLN A 454      87.413  83.710 144.077  1.00  0.00           N
ATOM   7196  C   GLN A 454      88.863  80.041 147.207  1.00  0.00           C
ATOM   7197  O   GLN A 454      90.003  80.420 147.017  1.00  0.00           O
ATOM   7198  N   TYR A 455      88.613  78.730 147.027  1.00  0.00           N
ATOM   7200  CA  TYR A 455      87.374  78.000 147.217  1.00  0.00           C
ATOM   7202  CB  TYR A 455      87.433  76.549 146.637  1.00  0.00           C
ATOM   7205  CG  TYR A 455      87.883  76.400 145.197  1.00  0.00           C
ATOM   7206  CD1 TYR A 455      88.383  75.141 144.817  1.00  0.00           C
ATOM   7208  CE1 TYR A 455      88.913  74.940 143.537  1.00  0.00           C
ATOM   7210  CZ  TYR A 455      88.913  75.970 142.597  1.00  0.00           C
ATOM   7211  OH  TYR A 455      89.474  75.780 141.307  1.00  0.00           O
ATOM   7213  CD2 TYR A 455      87.873  77.440 144.237  1.00  0.00           C
ATOM   7215  CE2 TYR A 455      88.393  77.220 142.957  1.00  0.00           C
ATOM   7217  C   TYR A 455      87.034  77.830 148.687  1.00  0.00           C
ATOM   7218  O   TYR A 455      87.843  78.000 149.587  1.00  0.00           O
ATOM   7219  N   ARG A 456      85.803  77.380 148.957  1.00  0.00           N
ATOM   7221  CA  ARG A 456      85.563  76.340 149.937  1.00  0.00           C
ATOM   7223  CB  ARG A 456      84.823  76.800 151.207  1.00  0.00           C
ATOM   7226  CG  ARG A 456      85.763  77.490 152.217  1.00  0.00           C
ATOM   7229  CD  ARG A 456      85.063  78.570 153.047  1.00  0.00           C
ATOM   7232  NE  ARG A 456      85.124  79.870 152.337  1.00  0.00           N
ATOM   7234  CZ  ARG A 456      84.333  80.881 152.677  1.00  0.00           C
ATOM   7235  NH1 ARG A 456      84.354  82.020 152.007  1.00  0.00           N
ATOM   7238  NH2 ARG A 456      83.503  80.820 153.687  1.00  0.00           N
ATOM   7241  C   ARG A 456      84.753  75.340 149.157  1.00  0.00           C
ATOM   7242  O   ARG A 456      84.103  75.720 148.187  1.00  0.00           O
ATOM   7243  N   MET A 457      84.893  74.040 149.487  1.00  0.00           N
ATOM   7245  CA  MET A 457      85.073  73.059 148.437  1.00  0.00           C
ATOM   7247  CB  MET A 457      86.603  72.851 148.257  1.00  0.00           C
ATOM   7250  CG  MET A 457      87.093  71.781 147.257  1.00  0.00           C
ATOM   7253  SD  MET A 457      88.913  71.760 147.187  1.00  0.00           S
ATOM   7254  CE  MET A 457      89.073  70.211 146.257  1.00  0.00           C
ATOM   7258  C   MET A 457      84.324  71.770 148.727  1.00  0.00           C
ATOM   7259  O   MET A 457      84.003  71.451 149.877  1.00  0.00           O
ATOM   7260  N   TRP A 458      84.014  71.001 147.677  1.00  0.00           N
ATOM   7262  CA  TRP A 458      83.523  69.650 147.717  1.00  0.00           C
ATOM   7264  CB  TRP A 458      81.983  69.580 147.517  1.00  0.00           C
ATOM   7267  CG  TRP A 458      81.163  69.150 148.687  1.00  0.00           C
ATOM   7268  CD1 TRP A 458      80.183  69.940 149.207  1.00  0.00           C
ATOM   7270  NE1 TRP A 458      79.333  69.180 149.967  1.00  0.00           N
ATOM   7272  CE2 TRP A 458      79.803  67.921 150.047  1.00  0.00           C
ATOM   7273  CD2 TRP A 458      80.964  67.840 149.247  1.00  0.00           C
ATOM   7274  CE3 TRP A 458      81.593  66.610 149.097  1.00  0.00           C
ATOM   7276  CZ3 TRP A 458      81.014  65.480 149.687  1.00  0.00           C
ATOM   7278  CZ2 TRP A 458      79.283  66.820 150.707  1.00  0.00           C
ATOM   7280  CH2 TRP A 458      79.873  65.580 150.467  1.00  0.00           C
ATOM   7282  C   TRP A 458      84.103  69.000 146.497  1.00  0.00           C
ATOM   7283  O   TRP A 458      84.044  69.631 145.447  1.00  0.00           O
ATOM   7284  N   ASP A 459      84.574  67.760 146.597  1.00  0.00           N
ATOM   7286  CA  ASP A 459      84.823  66.940 145.437  1.00  0.00           C
ATOM   7288  CB  ASP A 459      86.143  66.170 145.597  1.00  0.00           C
ATOM   7291  CG  ASP A 459      87.293  67.140 145.477  1.00  0.00           C
ATOM   7292  OD1 ASP A 459      88.263  66.980 146.267  1.00  0.00           O
ATOM   7293  OD2 ASP A 459      87.283  67.980 144.547  1.00  0.00           O
ATOM   7294  C   ASP A 459      83.673  65.970 145.317  1.00  0.00           C
ATOM   7295  O   ASP A 459      82.915  65.780 146.257  1.00  0.00           O
ATOM   7296  N   PHE A 460      83.503  65.380 144.137  1.00  0.00           N
ATOM   7298  CA  PHE A 460      82.363  64.549 143.877  1.00  0.00           C
ATOM   7300  CB  PHE A 460      81.124  65.390 143.497  1.00  0.00           C
ATOM   7303  CG  PHE A 460      80.023  65.340 144.517  1.00  0.00           C
ATOM   7304  CD1 PHE A 460      79.943  66.321 145.527  1.00  0.00           C
ATOM   7306  CE1 PHE A 460      78.863  66.350 146.417  1.00  0.00           C
ATOM   7308  CZ  PHE A 460      77.823  65.421 146.267  1.00  0.00           C
ATOM   7310  CD2 PHE A 460      78.983  64.410 144.397  1.00  0.00           C
ATOM   7312  CE2 PHE A 460      77.883  64.449 145.257  1.00  0.00           C
ATOM   7314  C   PHE A 460      82.703  63.680 142.707  1.00  0.00           C
ATOM   7315  O   PHE A 460      83.604  63.960 141.917  1.00  0.00           O
ATOM   7316  N   HIS A 461      81.913  62.620 142.537  1.00  0.00           N
ATOM   7318  CA  HIS A 461      81.934  61.750 141.387  1.00  0.00           C
ATOM   7320  CB  HIS A 461      82.354  60.310 141.787  1.00  0.00           C
ATOM   7323  ND1 HIS A 461      84.534  60.650 140.707  1.00  0.00           N
ATOM   7324  CG  HIS A 461      83.513  59.780 141.007  1.00  0.00           C
ATOM   7325  CE1 HIS A 461      85.493  59.900 140.207  1.00  0.00           C
ATOM   7327  NE2 HIS A 461      85.134  58.600 140.137  1.00  0.00           N
ATOM   7329  CD2 HIS A 461      83.843  58.510 140.637  1.00  0.00           C
ATOM   7331  C   HIS A 461      80.533  61.750 140.847  1.00  0.00           C
ATOM   7332  O   HIS A 461      79.563  61.820 141.597  1.00  0.00           O
ATOM   7333  N   VAL A 462      80.364  61.620 139.537  1.00  0.00           N
ATOM   7335  CA  VAL A 462      79.044  61.410 138.967  1.00  0.00           C
ATOM   7337  CB  VAL A 462      78.553  62.600 138.157  1.00  0.00           C
ATOM   7339  CG1 VAL A 462      77.193  62.271 137.527  1.00  0.00           C
ATOM   7343  CG2 VAL A 462      78.413  63.820 139.077  1.00  0.00           C
ATOM   7347  C   VAL A 462      79.103  60.140 138.147  1.00  0.00           C
ATOM   7348  O   VAL A 462      79.834  60.060 137.157  1.00  0.00           O
ATOM   7349  N   GLU A 463      78.373  59.100 138.587  1.00  0.00           N
ATOM   7351  CA  GLU A 463      78.683  57.740 138.227  1.00  0.00           C
ATOM   7353  CB  GLU A 463      79.283  56.970 139.417  1.00  0.00           C
ATOM   7356  CG  GLU A 463      79.783  55.560 139.037  1.00  0.00           C
ATOM   7359  CD  GLU A 463      80.583  54.870 140.147  1.00  0.00           C
ATOM   7360  OE1 GLU A 463      80.633  53.620 140.097  1.00  0.00           O
ATOM   7361  OE2 GLU A 463      81.273  55.580 140.927  1.00  0.00           O
ATOM   7362  C   GLU A 463      77.453  57.010 137.757  1.00  0.00           C
ATOM   7363  O   GLU A 463      76.424  56.980 138.427  1.00  0.00           O
ATOM   7364  N   ASP A 464      77.534  56.380 136.577  1.00  0.00           N
ATOM   7366  CA  ASP A 464      76.403  55.750 135.917  1.00  0.00           C
ATOM   7368  CB  ASP A 464      76.483  55.910 134.367  1.00  0.00           C
ATOM   7371  CG  ASP A 464      76.383  57.360 133.927  1.00  0.00           C
ATOM   7372  OD1 ASP A 464      76.383  57.579 132.697  1.00  0.00           O
ATOM   7373  OD2 ASP A 464      76.343  58.280 134.797  1.00  0.00           O
ATOM   7374  C   ASP A 464      76.363  54.291 136.317  1.00  0.00           C
ATOM   7375  O   ASP A 464      76.303  53.381 135.497  1.00  0.00           O
ATOM   7376  N   PHE A 465      76.373  54.030 137.637  1.00  0.00           N
ATOM   7378  CA  PHE A 465      76.323  52.680 138.147  1.00  0.00           C
ATOM   7380  CB  PHE A 465      77.443  52.320 139.167  1.00  0.00           C
ATOM   7383  CG  PHE A 465      77.423  52.910 140.557  1.00  0.00           C
ATOM   7384  CD1 PHE A 465      78.083  52.170 141.557  1.00  0.00           C
ATOM   7386  CE1 PHE A 465      78.183  52.660 142.867  1.00  0.00           C
ATOM   7388  CZ  PHE A 465      77.643  53.910 143.177  1.00  0.00           C
ATOM   7390  CD2 PHE A 465      76.883  54.170 140.887  1.00  0.00           C
ATOM   7392  CE2 PHE A 465      76.993  54.660 142.187  1.00  0.00           C
ATOM   7394  C   PHE A 465      74.923  52.420 138.637  1.00  0.00           C
ATOM   7395  O   PHE A 465      74.413  53.000 139.597  1.00  0.00           O
ATOM   7396  N   MET A 466      74.243  51.521 137.917  1.00  0.00           N
ATOM   7398  CA  MET A 466      73.003  50.920 138.297  1.00  0.00           C
ATOM   7400  CB  MET A 466      71.883  51.129 137.247  1.00  0.00           C
ATOM   7403  CG  MET A 466      71.033  52.370 137.557  1.00  0.00           C
ATOM   7406  SD  MET A 466      71.873  53.980 137.457  1.00  0.00           S
ATOM   7407  CE  MET A 466      70.834  54.690 138.767  1.00  0.00           C
ATOM   7411  C   MET A 466      73.343  49.470 138.567  1.00  0.00           C
ATOM   7412  O   MET A 466      74.283  48.980 137.957  1.00  0.00           O
ATOM   7413  N   PRO A 467      72.703  48.800 139.527  1.00  0.00           N
ATOM   7414  CD  PRO A 467      71.513  49.291 140.237  1.00  0.00           C
ATOM   7417  CA  PRO A 467      72.943  47.390 139.807  1.00  0.00           C
ATOM   7419  CB  PRO A 467      71.983  47.030 140.947  1.00  0.00           C
ATOM   7422  CG  PRO A 467      70.843  48.041 140.807  1.00  0.00           C
ATOM   7425  C   PRO A 467      72.733  46.550 138.567  1.00  0.00           C
ATOM   7426  O   PRO A 467      71.674  46.630 137.937  1.00  0.00           O
ATOM   7427  N   GLU A 468      73.743  45.770 138.187  1.00  0.00           N
ATOM   7429  CA  GLU A 468      73.733  45.070 136.937  1.00  0.00           C
ATOM   7431  CB  GLU A 468      75.153  45.040 136.337  1.00  0.00           C
ATOM   7434  CG  GLU A 468      75.193  45.201 134.797  1.00  0.00           C
ATOM   7437  CD  GLU A 468      74.563  46.521 134.337  1.00  0.00           C
ATOM   7438  OE1 GLU A 468      73.334  46.540 134.017  1.00  0.00           O
ATOM   7439  OE2 GLU A 468      75.294  47.540 134.267  1.00  0.00           O
ATOM   7440  C   GLU A 468      73.143  43.680 137.117  1.00  0.00           C
ATOM   7441  O   GLU A 468      72.773  43.250 138.207  1.00  0.00           O
ATOM   7442  N   ARG A 469      72.993  42.940 136.017  1.00  0.00           N
ATOM   7444  CA  ARG A 469      72.443  41.600 136.027  1.00  0.00           C
ATOM   7446  CB  ARG A 469      71.483  41.380 134.837  1.00  0.00           C
ATOM   7449  CG  ARG A 469      70.153  42.080 135.137  1.00  0.00           C
ATOM   7452  CD  ARG A 469      69.113  42.080 134.017  1.00  0.00           C
ATOM   7455  NE  ARG A 469      67.823  42.290 134.737  1.00  0.00           N
ATOM   7457  CZ  ARG A 469      66.653  42.600 134.197  1.00  0.00           C
ATOM   7458  NH1 ARG A 469      65.593  42.390 134.947  1.00  0.00           N
ATOM   7461  NH2 ARG A 469      66.474  43.101 132.997  1.00  0.00           N
ATOM   7464  C   ARG A 469      73.493  40.520 136.157  1.00  0.00           C
ATOM   7465  O   ARG A 469      73.273  39.361 135.797  1.00  0.00           O
ATOM   7466  N   MET A 470      74.643  40.890 136.707  1.00  0.00           N
ATOM   7468  CA  MET A 470      75.743  40.000 136.987  1.00  0.00           C
ATOM   7470  CB  MET A 470      77.084  40.550 136.427  1.00  0.00           C
ATOM   7473  CG  MET A 470      77.214  40.380 134.897  1.00  0.00           C
ATOM   7476  SD  MET A 470      76.483  41.721 133.917  1.00  0.00           S
ATOM   7477  CE  MET A 470      77.913  42.800 134.167  1.00  0.00           C
ATOM   7481  C   MET A 470      75.863  39.830 138.467  1.00  0.00           C
ATOM   7482  O   MET A 470      75.773  40.800 139.207  1.00  0.00           O
ATOM   7483  N   ALA A 471      76.053  38.590 138.957  1.00  0.00           N
ATOM   7485  CA  ALA A 471      76.154  38.350 140.367  1.00  0.00           C
ATOM   7487  CB  ALA A 471      74.893  37.650 140.857  1.00  0.00           C
ATOM   7491  C   ALA A 471      77.413  37.579 140.727  1.00  0.00           C
ATOM   7492  O   ALA A 471      77.724  36.520 140.177  1.00  0.00           O
ATOM   7493  N   LEU A 472      78.153  38.100 141.707  1.00  0.00           N
ATOM   7495  CA  LEU A 472      79.323  37.449 142.267  1.00  0.00           C
ATOM   7497  CB  LEU A 472      80.473  38.480 142.427  1.00  0.00           C
ATOM   7500  CG  LEU A 472      81.603  38.320 141.397  1.00  0.00           C
ATOM   7502  CD1 LEU A 472      82.724  39.340 141.627  1.00  0.00           C
ATOM   7506  CD2 LEU A 472      81.053  38.460 139.977  1.00  0.00           C
ATOM   7510  C   LEU A 472      78.943  36.870 143.607  1.00  0.00           C
ATOM   7511  O   LEU A 472      78.343  37.560 144.417  1.00  0.00           O
ATOM   7512  N   ASN A 473      79.273  35.600 143.867  1.00  0.00           N
ATOM   7514  CA  ASN A 473      79.143  34.990 145.177  1.00  0.00           C
ATOM   7516  CB  ASN A 473      78.233  33.730 145.147  1.00  0.00           C
ATOM   7519  CG  ASN A 473      77.933  33.160 146.537  1.00  0.00           C
ATOM   7520  OD1 ASN A 473      77.924  31.950 146.737  1.00  0.00           O
ATOM   7521  ND2 ASN A 473      77.724  34.050 147.527  1.00  0.00           N
ATOM   7524  C   ASN A 473      80.523  34.590 145.647  1.00  0.00           C
ATOM   7525  O   ASN A 473      81.194  33.740 145.067  1.00  0.00           O
ATOM   7526  N   LEU A 474      80.964  35.220 146.737  1.00  0.00           N
ATOM   7528  CA  LEU A 474      82.044  34.800 147.577  1.00  0.00           C
ATOM   7530  CB  LEU A 474      82.423  35.920 148.577  1.00  0.00           C
ATOM   7533  CG  LEU A 474      81.253  36.670 149.267  1.00  0.00           C
ATOM   7535  CD1 LEU A 474      81.763  37.960 149.867  1.00  0.00           C
ATOM   7539  CD2 LEU A 474      80.544  35.900 150.387  1.00  0.00           C
ATOM   7543  C   LEU A 474      81.644  33.580 148.357  1.00  0.00           C
ATOM   7544  O   LEU A 474      80.473  33.440 148.677  1.00  0.00           O
ATOM   7545  N   THR A 475      82.613  32.740 148.727  1.00  0.00           N
ATOM   7547  CA  THR A 475      82.514  31.890 149.907  1.00  0.00           C
ATOM   7549  CB  THR A 475      81.244  31.070 150.137  1.00  0.00           C
ATOM   7551  OG1 THR A 475      81.153  30.540 151.457  1.00  0.00           O
ATOM   7553  CG2 THR A 475      81.073  29.940 149.117  1.00  0.00           C
ATOM   7557  C   THR A 475      83.713  30.989 149.917  1.00  0.00           C
ATOM   7558  O   THR A 475      84.014  30.270 148.977  1.00  0.00           O
ATOM   7559  N   GLY A 476      84.464  31.059 151.027  1.00  0.00           N
ATOM   7561  CA  GLY A 476      85.383  30.050 151.497  1.00  0.00           C
ATOM   7564  C   GLY A 476      84.953  29.960 152.927  1.00  0.00           C
ATOM   7565  O   GLY A 476      84.103  30.740 153.347  1.00  0.00           O
ATOM   7566  N   GLU A 477      85.483  29.040 153.737  1.00  0.00           N
ATOM   7568  CA  GLU A 477      85.243  29.090 155.157  1.00  0.00           C
ATOM   7570  CB  GLU A 477      85.443  27.700 155.817  1.00  0.00           C
ATOM   7573  CG  GLU A 477      86.873  27.090 155.897  1.00  0.00           C
ATOM   7576  CD  GLU A 477      87.354  26.350 154.637  1.00  0.00           C
ATOM   7577  OE1 GLU A 477      87.584  25.100 154.657  1.00  0.00           O
ATOM   7578  OE2 GLU A 477      87.463  27.030 153.577  1.00  0.00           O
ATOM   7579  C   GLU A 477      86.054  30.230 155.757  1.00  0.00           C
ATOM   7580  O   GLU A 477      87.183  30.490 155.367  1.00  0.00           O
ATOM   7581  N   LYS A 478      85.453  31.040 156.657  1.00  0.00           N
ATOM   7583  CA  LYS A 478      85.975  32.379 156.897  1.00  0.00           C
ATOM   7585  CB  LYS A 478      84.863  33.451 156.847  1.00  0.00           C
ATOM   7588  CG  LYS A 478      84.223  33.489 155.447  1.00  0.00           C
ATOM   7591  CD  LYS A 478      83.224  34.631 155.247  1.00  0.00           C
ATOM   7594  CE  LYS A 478      82.783  34.730 153.787  1.00  0.00           C
ATOM   7597  NZ  LYS A 478      81.684  35.690 153.637  1.00  0.00           N
ATOM   7601  C   LYS A 478      86.794  32.431 158.167  1.00  0.00           C
ATOM   7602  O   LYS A 478      86.974  33.470 158.807  1.00  0.00           O
ATOM   7603  N   THR A 479      87.313  31.250 158.537  1.00  0.00           N
ATOM   7605  CA  THR A 479      88.074  30.980 159.717  1.00  0.00           C
ATOM   7607  CB  THR A 479      87.243  30.660 160.977  1.00  0.00           C
ATOM   7609  OG1 THR A 479      85.893  30.280 160.727  1.00  0.00           O
ATOM   7611  CG2 THR A 479      87.163  31.980 161.747  1.00  0.00           C
ATOM   7615  C   THR A 479      89.014  29.870 159.317  1.00  0.00           C
ATOM   7616  O   THR A 479      88.583  29.030 158.527  1.00  0.00           O
ATOM   7617  N   PRO A 480      90.264  29.860 159.797  1.00  0.00           N
ATOM   7618  CD  PRO A 480      90.415  30.021 161.247  1.00  0.00           C
ATOM   7621  CA  PRO A 480      91.203  28.800 159.507  1.00  0.00           C
ATOM   7623  CB  PRO A 480      90.763  27.740 160.517  1.00  0.00           C
ATOM   7626  CG  PRO A 480      90.274  28.560 161.727  1.00  0.00           C
ATOM   7629  C   PRO A 480      91.483  28.270 158.117  1.00  0.00           C
ATOM   7630  O   PRO A 480      90.984  27.210 157.767  1.00  0.00           O
ATOM   7631  N   LEU A 481      92.444  28.890 157.417  1.00  0.00           N
ATOM   7633  CA  LEU A 481      93.224  28.200 156.407  1.00  0.00           C
ATOM   7635  CB  LEU A 481      93.133  28.880 155.027  1.00  0.00           C
ATOM   7638  CG  LEU A 481      93.543  27.960 153.867  1.00  0.00           C
ATOM   7640  CD1 LEU A 481      94.053  28.780 152.677  1.00  0.00           C
ATOM   7644  CD2 LEU A 481      92.354  27.070 153.457  1.00  0.00           C
ATOM   7648  C   LEU A 481      94.663  28.200 156.867  1.00  0.00           C
ATOM   7649  O   LEU A 481      95.163  29.190 157.387  1.00  0.00           O
ATOM   7650  N   THR A 482      95.364  27.060 156.717  1.00  0.00           N
ATOM   7652  CA  THR A 482      96.784  26.970 157.047  1.00  0.00           C
ATOM   7654  CB  THR A 482      97.113  25.890 158.097  1.00  0.00           C
ATOM   7656  OG1 THR A 482      96.264  24.770 157.997  1.00  0.00           O
ATOM   7658  CG2 THR A 482      96.873  26.460 159.507  1.00  0.00           C
ATOM   7662  C   THR A 482      97.613  26.670 155.817  1.00  0.00           C
ATOM   7663  O   THR A 482      97.603  25.500 155.427  1.00  0.00           O
ATOM   7664  N   PRO A 483      98.354  27.610 155.197  1.00  0.00           N
ATOM   7665  CD  PRO A 483      98.034  29.040 155.277  1.00  0.00           C
ATOM   7668  CA  PRO A 483      99.683  27.420 154.577  1.00  0.00           C
ATOM   7670  CB  PRO A 483      99.953  28.780 153.917  1.00  0.00           C
ATOM   7673  CG  PRO A 483      99.313  29.770 154.887  1.00  0.00           C
ATOM   7676  C   PRO A 483      99.883  26.280 153.587  1.00  0.00           C
ATOM   7677  O   PRO A 483     100.103  26.500 152.407  1.00  0.00           O
ATOM   7678  N   LYS A 484      99.893  25.040 154.087  1.00  0.00           N
ATOM   7680  CA  LYS A 484     100.003  23.790 153.357  1.00  0.00           C
ATOM   7682  CB  LYS A 484     100.253  22.740 154.467  1.00  0.00           C
ATOM   7685  CG  LYS A 484     100.695  21.340 154.037  1.00  0.00           C
ATOM   7688  CD  LYS A 484     100.473  20.290 155.157  1.00  0.00           C
ATOM   7691  CE  LYS A 484      98.993  19.910 155.327  1.00  0.00           C
ATOM   7694  NZ  LYS A 484      98.764  18.990 156.457  1.00  0.00           N
ATOM   7698  C   LYS A 484      98.713  23.420 152.597  1.00  0.00           C
ATOM   7699  O   LYS A 484      98.753  22.710 151.597  1.00  0.00           O
ATOM   7700  N   ASP A 485      97.543  23.890 153.057  1.00  0.00           N
ATOM   7702  CA  ASP A 485      96.293  23.700 152.357  1.00  0.00           C
ATOM   7704  CB  ASP A 485      95.073  23.760 153.317  1.00  0.00           C
ATOM   7707  CG  ASP A 485      95.053  22.640 154.347  1.00  0.00           C
ATOM   7708  OD1 ASP A 485      94.114  22.610 155.187  1.00  0.00           O
ATOM   7709  OD2 ASP A 485      96.013  21.830 154.387  1.00  0.00           O
ATOM   7710  C   ASP A 485      96.163  24.720 151.227  1.00  0.00           C
ATOM   7711  O   ASP A 485      96.784  25.790 151.247  1.00  0.00           O
ATOM   7712  N   GLU A 486      95.373  24.410 150.187  1.00  0.00           N
ATOM   7714  CA  GLU A 486      95.143  25.310 149.057  1.00  0.00           C
ATOM   7716  CB  GLU A 486      94.623  24.510 147.827  1.00  0.00           C
ATOM   7719  CG  GLU A 486      95.053  25.090 146.457  1.00  0.00           C
ATOM   7722  CD  GLU A 486      96.493  24.750 146.077  1.00  0.00           C
ATOM   7723  OE1 GLU A 486      96.833  24.860 144.867  1.00  0.00           O
ATOM   7724  OE2 GLU A 486      97.304  24.340 146.947  1.00  0.00           O
ATOM   7725  C   GLU A 486      94.114  26.370 149.457  1.00  0.00           C
ATOM   7726  O   GLU A 486      93.253  26.110 150.287  1.00  0.00           O
ATOM   7727  N   VAL A 487      94.144  27.590 148.877  1.00  0.00           N
ATOM   7729  CA  VAL A 487      93.044  28.540 149.077  1.00  0.00           C
ATOM   7731  CB  VAL A 487      93.343  29.950 148.577  1.00  0.00           C
ATOM   7733  CG1 VAL A 487      92.093  30.820 148.287  1.00  0.00           C
ATOM   7737  CG2 VAL A 487      94.214  30.660 149.647  1.00  0.00           C
ATOM   7741  C   VAL A 487      91.693  28.010 148.607  1.00  0.00           C
ATOM   7742  O   VAL A 487      91.544  27.370 147.577  1.00  0.00           O
ATOM   7743  N   LYS A 488      90.644  28.260 149.407  1.00  0.00           N
ATOM   7745  CA  LYS A 488      89.324  27.810 149.077  1.00  0.00           C
ATOM   7747  CB  LYS A 488      88.734  26.880 150.157  1.00  0.00           C
ATOM   7750  CG  LYS A 488      89.604  25.650 150.467  1.00  0.00           C
ATOM   7753  CD  LYS A 488      88.963  24.830 151.587  1.00  0.00           C
ATOM   7756  CE  LYS A 488      89.725  23.580 151.997  1.00  0.00           C
ATOM   7759  NZ  LYS A 488      89.024  22.980 153.147  1.00  0.00           N
ATOM   7763  C   LYS A 488      88.433  29.010 148.907  1.00  0.00           C
ATOM   7764  O   LYS A 488      88.174  29.770 149.847  1.00  0.00           O
ATOM   7765  N   PHE A 489      87.923  29.170 147.677  1.00  0.00           N
ATOM   7767  CA  PHE A 489      86.763  29.950 147.357  1.00  0.00           C
ATOM   7769  CB  PHE A 489      87.093  31.340 146.767  1.00  0.00           C
ATOM   7772  CG  PHE A 489      87.813  32.220 147.747  1.00  0.00           C
ATOM   7773  CD1 PHE A 489      89.073  32.760 147.457  1.00  0.00           C
ATOM   7775  CE1 PHE A 489      89.674  33.681 148.317  1.00  0.00           C
ATOM   7777  CZ  PHE A 489      89.014  34.060 149.497  1.00  0.00           C
ATOM   7779  CD2 PHE A 489      87.174  32.590 148.947  1.00  0.00           C
ATOM   7781  CE2 PHE A 489      87.783  33.489 149.827  1.00  0.00           C
ATOM   7783  C   PHE A 489      85.954  29.200 146.317  1.00  0.00           C
ATOM   7784  O   PHE A 489      86.503  28.560 145.427  1.00  0.00           O
ATOM   7785  N   SER A 490      84.613  29.280 146.387  1.00  0.00           N
ATOM   7787  CA  SER A 490      83.734  28.750 145.357  1.00  0.00           C
ATOM   7789  CB  SER A 490      82.673  27.750 145.887  1.00  0.00           C
ATOM   7792  OG  SER A 490      83.303  26.530 146.267  1.00  0.00           O
ATOM   7794  C   SER A 490      82.973  29.880 144.707  1.00  0.00           C
ATOM   7795  O   SER A 490      82.444  30.750 145.377  1.00  0.00           O
ATOM   7796  N   VAL A 491      82.964  29.920 143.377  1.00  0.00           N
ATOM   7798  CA  VAL A 491      82.273  30.940 142.607  1.00  0.00           C
ATOM   7800  CB  VAL A 491      83.074  31.260 141.347  1.00  0.00           C
ATOM   7802  CG1 VAL A 491      82.433  32.309 140.417  1.00  0.00           C
ATOM   7806  CG2 VAL A 491      84.503  31.700 141.727  1.00  0.00           C
ATOM   7810  C   VAL A 491      80.903  30.390 142.257  1.00  0.00           C
ATOM   7811  O   VAL A 491      80.793  29.330 141.657  1.00  0.00           O
ATOM   7812  N   VAL A 492      79.813  31.100 142.587  1.00  0.00           N
ATOM   7814  CA  VAL A 492      78.474  30.800 142.107  1.00  0.00           C
ATOM   7816  CB  VAL A 492      77.464  30.510 143.217  1.00  0.00           C
ATOM   7818  CG1 VAL A 492      76.053  30.240 142.667  1.00  0.00           C
ATOM   7822  CG2 VAL A 492      77.924  29.240 143.937  1.00  0.00           C
ATOM   7826  C   VAL A 492      78.083  31.960 141.227  1.00  0.00           C
ATOM   7827  O   VAL A 492      77.393  32.900 141.617  1.00  0.00           O
ATOM   7828  N   GLY A 493      78.633  31.940 139.987  1.00  0.00           N
ATOM   7830  CA  GLY A 493      78.373  32.951 138.967  1.00  0.00           C
ATOM   7833  C   GLY A 493      76.983  32.790 138.417  1.00  0.00           C
ATOM   7834  O   GLY A 493      76.703  31.870 137.647  1.00  0.00           O
ATOM   7835  N   TYR A 494      76.084  33.690 138.817  1.00  0.00           N
ATOM   7837  CA  TYR A 494      74.703  33.730 138.357  1.00  0.00           C
ATOM   7839  CB  TYR A 494      73.654  33.681 139.517  1.00  0.00           C
ATOM   7842  CG  TYR A 494      73.223  32.280 139.867  1.00  0.00           C
ATOM   7843  CD1 TYR A 494      74.143  31.220 139.967  1.00  0.00           C
ATOM   7845  CE1 TYR A 494      73.724  29.930 140.277  1.00  0.00           C
ATOM   7847  CZ  TYR A 494      72.373  29.660 140.507  1.00  0.00           C
ATOM   7848  OH  TYR A 494      72.003  28.340 140.787  1.00  0.00           O
ATOM   7850  CD2 TYR A 494      71.863  32.000 140.117  1.00  0.00           C
ATOM   7852  CE2 TYR A 494      71.433  30.700 140.447  1.00  0.00           C
ATOM   7854  C   TYR A 494      74.553  35.010 137.577  1.00  0.00           C
ATOM   7855  O   TYR A 494      75.113  36.041 137.927  1.00  0.00           O
ATOM   7856  N   TYR A 495      73.784  34.970 136.477  1.00  0.00           N
ATOM   7858  CA  TYR A 495      73.133  36.150 135.957  1.00  0.00           C
ATOM   7860  CB  TYR A 495      72.963  36.111 134.427  1.00  0.00           C
ATOM   7863  CG  TYR A 495      74.183  36.660 133.737  1.00  0.00           C
ATOM   7864  CD1 TYR A 495      74.153  37.940 133.167  1.00  0.00           C
ATOM   7866  CE1 TYR A 495      75.273  38.470 132.517  1.00  0.00           C
ATOM   7868  CZ  TYR A 495      76.443  37.710 132.447  1.00  0.00           C
ATOM   7869  OH  TYR A 495      77.573  38.260 131.827  1.00  0.00           O
ATOM   7871  CD2 TYR A 495      75.353  35.900 133.627  1.00  0.00           C
ATOM   7873  CE2 TYR A 495      76.493  36.430 132.997  1.00  0.00           C
ATOM   7875  C   TYR A 495      71.793  36.280 136.637  1.00  0.00           C
ATOM   7876  O   TYR A 495      71.224  35.290 137.097  1.00  0.00           O
ATOM   7877  N   LEU A 496      71.273  37.521 136.757  1.00  0.00           N
ATOM   7879  CA  LEU A 496      70.044  37.790 137.497  1.00  0.00           C
ATOM   7881  CB  LEU A 496      70.163  39.130 138.247  1.00  0.00           C
ATOM   7884  CG  LEU A 496      71.323  39.210 139.257  1.00  0.00           C
ATOM   7886  CD1 LEU A 496      71.343  40.570 139.957  1.00  0.00           C
ATOM   7890  CD2 LEU A 496      71.224  38.110 140.307  1.00  0.00           C
ATOM   7894  C   LEU A 496      68.813  37.800 136.597  1.00  0.00           C
ATOM   7895  O   LEU A 496      67.693  38.120 137.027  1.00  0.00           O
ATOM   7896  N   TYR A 497      68.993  37.361 135.347  1.00  0.00           N
ATOM   7898  CA  TYR A 497      68.013  36.530 134.657  1.00  0.00           C
ATOM   7900  CB  TYR A 497      67.863  36.880 133.137  1.00  0.00           C
ATOM   7903  CG  TYR A 497      69.153  36.830 132.337  1.00  0.00           C
ATOM   7904  CD1 TYR A 497      69.983  37.960 132.247  1.00  0.00           C
ATOM   7906  CE1 TYR A 497      71.133  37.951 131.447  1.00  0.00           C
ATOM   7908  CZ  TYR A 497      71.474  36.800 130.737  1.00  0.00           C
ATOM   7909  OH  TYR A 497      72.643  36.790 129.947  1.00  0.00           O
ATOM   7911  CD2 TYR A 497      69.513  35.681 131.607  1.00  0.00           C
ATOM   7913  CE2 TYR A 497      70.663  35.660 130.817  1.00  0.00           C
ATOM   7915  C   TYR A 497      68.443  35.090 134.827  1.00  0.00           C
ATOM   7916  O   TYR A 497      69.623  34.780 134.657  1.00  0.00           O
ATOM   7917  N   GLY A 498      67.503  34.180 135.167  1.00  0.00           N
ATOM   7919  CA  GLY A 498      67.863  32.800 135.497  1.00  0.00           C
ATOM   7922  C   GLY A 498      68.523  32.050 134.357  1.00  0.00           C
ATOM   7923  O   GLY A 498      67.924  31.920 133.287  1.00  0.00           O
ATOM   7924  N   ALA A 499      69.753  31.520 134.497  1.00  0.00           N
ATOM   7926  CA  ALA A 499      70.633  31.540 135.677  1.00  0.00           C
ATOM   7928  CB  ALA A 499      70.093  30.530 136.717  1.00  0.00           C
ATOM   7932  C   ALA A 499      72.133  31.190 135.477  1.00  0.00           C
ATOM   7933  O   ALA A 499      72.893  31.480 136.397  1.00  0.00           O
ATOM   7934  N   PRO A 500      72.693  30.610 134.397  1.00  0.00           N
ATOM   7935  CD  PRO A 500      71.983  29.680 133.517  1.00  0.00           C
ATOM   7938  CA  PRO A 500      74.133  30.300 134.427  1.00  0.00           C
ATOM   7940  CB  PRO A 500      74.313  29.220 133.337  1.00  0.00           C
ATOM   7943  CG  PRO A 500      72.953  28.530 133.297  1.00  0.00           C
ATOM   7946  C   PRO A 500      75.073  31.440 134.097  1.00  0.00           C
ATOM   7947  O   PRO A 500      74.673  32.390 133.427  1.00  0.00           O
ATOM   7948  N   ALA A 501      76.343  31.340 134.537  1.00  0.00           N
ATOM   7950  CA  ALA A 501      77.443  32.040 133.907  1.00  0.00           C
ATOM   7952  CB  ALA A 501      78.514  32.449 134.937  1.00  0.00           C
ATOM   7956  C   ALA A 501      78.043  31.110 132.867  1.00  0.00           C
ATOM   7957  O   ALA A 501      78.663  30.100 133.187  1.00  0.00           O
ATOM   7958  N   ASN A 502      77.803  31.430 131.587  1.00  0.00           N
ATOM   7960  CA  ASN A 502      78.343  30.740 130.427  1.00  0.00           C
ATOM   7962  CB  ASN A 502      77.283  29.830 129.717  1.00  0.00           C
ATOM   7965  CG  ASN A 502      76.903  28.580 130.507  1.00  0.00           C
ATOM   7966  OD1 ASN A 502      75.743  28.210 130.687  1.00  0.00           O
ATOM   7967  ND2 ASN A 502      77.924  27.860 131.047  1.00  0.00           N
ATOM   7970  C   ASN A 502      78.833  31.800 129.447  1.00  0.00           C
ATOM   7971  O   ASN A 502      78.143  32.170 128.497  1.00  0.00           O
ATOM   7972  N   GLY A 503      80.063  32.350 129.597  1.00  0.00           N
ATOM   7974  CA  GLY A 503      81.023  32.110 130.667  1.00  0.00           C
ATOM   7977  C   GLY A 503      81.143  33.280 131.597  1.00  0.00           C
ATOM   7978  O   GLY A 503      80.913  34.431 131.227  1.00  0.00           O
ATOM   7979  N   ASN A 504      81.573  33.010 132.837  1.00  0.00           N
ATOM   7981  CA  ASN A 504      82.123  34.060 133.667  1.00  0.00           C
ATOM   7983  CB  ASN A 504      82.023  33.810 135.207  1.00  0.00           C
ATOM   7986  CG  ASN A 504      82.304  32.400 135.737  1.00  0.00           C
ATOM   7987  OD1 ASN A 504      81.673  32.020 136.727  1.00  0.00           O
ATOM   7988  ND2 ASN A 504      83.224  31.630 135.117  1.00  0.00           N
ATOM   7991  C   ASN A 504      83.563  34.320 133.267  1.00  0.00           C
ATOM   7992  O   ASN A 504      84.394  33.430 133.347  1.00  0.00           O
ATOM   7993  N   THR A 505      83.893  35.560 132.857  1.00  0.00           N
ATOM   7995  CA  THR A 505      85.274  35.951 132.627  1.00  0.00           C
ATOM   7997  CB  THR A 505      85.434  36.790 131.357  1.00  0.00           C
ATOM   7999  OG1 THR A 505      85.163  36.010 130.197  1.00  0.00           O
ATOM   8001  CG2 THR A 505      86.863  37.320 131.147  1.00  0.00           C
ATOM   8005  C   THR A 505      85.773  36.630 133.907  1.00  0.00           C
ATOM   8006  O   THR A 505      85.913  37.850 134.017  1.00  0.00           O
ATOM   8007  N   LEU A 506      86.013  35.830 134.967  1.00  0.00           N
ATOM   8009  CA  LEU A 506      86.563  36.329 136.237  1.00  0.00           C
ATOM   8011  CB  LEU A 506      86.514  35.250 137.347  1.00  0.00           C
ATOM   8014  CG  LEU A 506      85.784  35.640 138.657  1.00  0.00           C
ATOM   8016  CD1 LEU A 506      85.913  34.510 139.687  1.00  0.00           C
ATOM   8020  CD2 LEU A 506      84.305  35.951 138.427  1.00  0.00           C
ATOM   8024  C   LEU A 506      87.983  36.820 136.027  1.00  0.00           C
ATOM   8025  O   LEU A 506      88.783  36.170 135.357  1.00  0.00           O
ATOM   8026  N   GLN A 507      88.324  38.030 136.537  1.00  0.00           N
ATOM   8028  CA  GLN A 507      89.184  38.930 135.787  1.00  0.00           C
ATOM   8030  CB  GLN A 507      88.594  40.370 135.767  1.00  0.00           C
ATOM   8033  CG  GLN A 507      89.363  41.430 134.927  1.00  0.00           C
ATOM   8036  CD  GLN A 507      89.734  40.970 133.507  1.00  0.00           C
ATOM   8037  OE1 GLN A 507      90.854  41.190 133.047  1.00  0.00           O
ATOM   8038  NE2 GLN A 507      88.803  40.320 132.777  1.00  0.00           N
ATOM   8041  C   GLN A 507      90.613  38.940 136.267  1.00  0.00           C
ATOM   8042  O   GLN A 507      91.463  38.361 135.607  1.00  0.00           O
ATOM   8043  N   GLY A 508      90.943  39.590 137.417  1.00  0.00           N
ATOM   8045  CA  GLY A 508      92.323  39.540 137.897  1.00  0.00           C
ATOM   8048  C   GLY A 508      92.573  40.471 139.037  1.00  0.00           C
ATOM   8049  O   GLY A 508      92.463  41.680 138.897  1.00  0.00           O
ATOM   8050  N   GLN A 509      92.943  39.930 140.207  1.00  0.00           N
ATOM   8052  CA  GLN A 509      93.554  40.700 141.267  1.00  0.00           C
ATOM   8054  CB  GLN A 509      92.543  41.660 141.967  1.00  0.00           C
ATOM   8057  CG  GLN A 509      93.163  42.771 142.857  1.00  0.00           C
ATOM   8060  CD  GLN A 509      94.294  43.580 142.227  1.00  0.00           C
ATOM   8061  OE1 GLN A 509      95.353  43.730 142.847  1.00  0.00           O
ATOM   8062  NE2 GLN A 509      94.073  44.120 141.017  1.00  0.00           N
ATOM   8065  C   GLN A 509      93.974  39.631 142.237  1.00  0.00           C
ATOM   8066  O   GLN A 509      93.403  38.550 142.227  1.00  0.00           O
ATOM   8067  N   LEU A 510      94.903  39.900 143.157  1.00  0.00           N
ATOM   8069  CA  LEU A 510      94.653  39.460 144.517  1.00  0.00           C
ATOM   8071  CB  LEU A 510      95.093  38.021 144.837  1.00  0.00           C
ATOM   8074  CG  LEU A 510      94.073  37.220 145.677  1.00  0.00           C
ATOM   8076  CD1 LEU A 510      94.725  35.920 146.167  1.00  0.00           C
ATOM   8080  CD2 LEU A 510      92.733  37.020 144.947  1.00  0.00           C
ATOM   8084  C   LEU A 510      95.394  40.420 145.397  1.00  0.00           C
ATOM   8085  O   LEU A 510      96.313  41.100 144.987  1.00  0.00           O
ATOM   8086  N   PHE A 511      94.953  40.560 146.657  1.00  0.00           N
ATOM   8088  CA  PHE A 511      95.394  41.660 147.467  1.00  0.00           C
ATOM   8090  CB  PHE A 511      94.324  42.780 147.457  1.00  0.00           C
ATOM   8093  CG  PHE A 511      94.923  44.120 147.657  1.00  0.00           C
ATOM   8094  CD1 PHE A 511      94.833  44.780 148.897  1.00  0.00           C
ATOM   8096  CE1 PHE A 511      95.283  46.090 149.037  1.00  0.00           C
ATOM   8098  CZ  PHE A 511      95.824  46.760 147.927  1.00  0.00           C
ATOM   8100  CD2 PHE A 511      95.464  44.800 146.557  1.00  0.00           C
ATOM   8102  CE2 PHE A 511      95.913  46.110 146.697  1.00  0.00           C
ATOM   8104  C   PHE A 511      95.534  41.080 148.857  1.00  0.00           C
ATOM   8105  O   PHE A 511      94.653  40.360 149.347  1.00  0.00           O
ATOM   8106  N   LEU A 512      96.665  41.380 149.497  1.00  0.00           N
ATOM   8108  CA  LEU A 512      96.913  40.980 150.857  1.00  0.00           C
ATOM   8110  CB  LEU A 512      98.403  40.601 151.037  1.00  0.00           C
ATOM   8113  CG  LEU A 512      98.694  39.100 150.807  1.00  0.00           C
ATOM   8115  CD1 LEU A 512     100.213  38.840 150.847  1.00  0.00           C
ATOM   8119  CD2 LEU A 512      98.104  38.540 149.507  1.00  0.00           C
ATOM   8123  C   LEU A 512      96.493  42.090 151.787  1.00  0.00           C
ATOM   8124  O   LEU A 512      97.174  43.111 151.937  1.00  0.00           O
ATOM   8125  N   ARG A 513      95.343  41.890 152.457  1.00  0.00           N
ATOM   8127  CA  ARG A 513      94.923  42.710 153.577  1.00  0.00           C
ATOM   8129  CB  ARG A 513      93.373  42.720 153.757  1.00  0.00           C
ATOM   8132  CG  ARG A 513      92.613  43.699 152.837  1.00  0.00           C
ATOM   8135  CD  ARG A 513      91.073  43.640 153.017  1.00  0.00           C
ATOM   8138  NE  ARG A 513      90.703  44.170 154.367  1.00  0.00           N
ATOM   8140  CZ  ARG A 513      89.544  43.920 154.987  1.00  0.00           C
ATOM   8141  NH1 ARG A 513      89.354  44.380 156.197  1.00  0.00           N
ATOM   8144  NH2 ARG A 513      88.563  43.230 154.457  1.00  0.00           N
ATOM   8147  C   ARG A 513      95.563  42.239 154.877  1.00  0.00           C
ATOM   8148  O   ARG A 513      95.843  41.050 154.987  1.00  0.00           O
ATOM   8149  N   PRO A 514      95.733  43.080 155.897  1.00  0.00           N
ATOM   8150  CD  PRO A 514      95.523  44.530 155.847  1.00  0.00           C
ATOM   8153  CA  PRO A 514      95.613  42.570 157.257  1.00  0.00           C
ATOM   8155  CB  PRO A 514      95.443  43.810 158.137  1.00  0.00           C
ATOM   8158  CG  PRO A 514      94.874  44.850 157.187  1.00  0.00           C
ATOM   8161  C   PRO A 514      96.784  41.760 157.747  1.00  0.00           C
ATOM   8162  O   PRO A 514      97.923  42.090 157.427  1.00  0.00           O
ATOM   8163  N   LEU A 515      96.524  40.700 158.547  1.00  0.00           N
ATOM   8165  CA  LEU A 515      95.264  40.390 159.217  1.00  0.00           C
ATOM   8167  CB  LEU A 515      94.683  39.030 158.777  1.00  0.00           C
ATOM   8170  CG  LEU A 515      93.324  38.600 159.387  1.00  0.00           C
ATOM   8172  CD1 LEU A 515      93.004  37.170 158.947  1.00  0.00           C
ATOM   8176  CD2 LEU A 515      92.153  39.540 159.017  1.00  0.00           C
ATOM   8180  C   LEU A 515      95.383  40.611 160.707  1.00  0.00           C
ATOM   8181  O   LEU A 515      95.283  39.710 161.537  1.00  0.00           O
ATOM   8182  N   ARG A 516      95.593  41.890 161.087  1.00  0.00           N
ATOM   8184  CA  ARG A 516      95.555  42.340 162.457  1.00  0.00           C
ATOM   8186  CB  ARG A 516      95.784  43.860 162.527  1.00  0.00           C
ATOM   8189  CG  ARG A 516      96.974  44.440 161.747  1.00  0.00           C
ATOM   8192  CD  ARG A 516      97.523  45.710 162.407  1.00  0.00           C
ATOM   8195  NE  ARG A 516      98.454  45.260 163.487  1.00  0.00           N
ATOM   8197  CZ  ARG A 516      99.133  46.110 164.227  1.00  0.00           C
ATOM   8198  NH1 ARG A 516      99.854  45.611 165.207  1.00  0.00           N
ATOM   8201  NH2 ARG A 516      99.123  47.410 164.077  1.00  0.00           N
ATOM   8204  C   ARG A 516      94.223  42.090 163.137  1.00  0.00           C
ATOM   8205  O   ARG A 516      94.173  41.630 164.267  1.00  0.00           O
ATOM   8206  N   GLU A 517      93.104  42.379 162.437  1.00  0.00           N
ATOM   8208  CA  GLU A 517      91.763  42.280 162.967  1.00  0.00           C
ATOM   8210  CB  GLU A 517      90.964  43.500 162.447  1.00  0.00           C
ATOM   8213  CG  GLU A 517      89.734  43.910 163.307  1.00  0.00           C
ATOM   8216  CD  GLU A 517      90.023  44.900 164.447  1.00  0.00           C
ATOM   8217  OE1 GLU A 517      89.343  44.790 165.497  1.00  0.00           O
ATOM   8218  OE2 GLU A 517      90.724  45.920 164.217  1.00  0.00           O
ATOM   8219  C   GLU A 517      91.153  40.951 162.517  1.00  0.00           C
ATOM   8220  O   GLU A 517      90.084  40.890 161.917  1.00  0.00           O
ATOM   8221  N   ALA A 518      91.854  39.830 162.807  1.00  0.00           N
ATOM   8223  CA  ALA A 518      91.363  38.470 162.707  1.00  0.00           C
ATOM   8225  CB  ALA A 518      92.503  37.480 163.027  1.00  0.00           C
ATOM   8229  C   ALA A 518      90.213  38.190 163.667  1.00  0.00           C
ATOM   8230  O   ALA A 518      89.305  37.420 163.397  1.00  0.00           O
ATOM   8231  N   VAL A 519      90.243  38.780 164.867  1.00  0.00           N
ATOM   8233  CA  VAL A 519      89.243  38.600 165.887  1.00  0.00           C
ATOM   8235  CB  VAL A 519      89.854  38.690 167.277  1.00  0.00           C
ATOM   8237  CG1 VAL A 519      88.764  38.480 168.347  1.00  0.00           C
ATOM   8241  CG2 VAL A 519      90.954  37.610 167.437  1.00  0.00           C
ATOM   8245  C   VAL A 519      88.083  39.580 165.707  1.00  0.00           C
ATOM   8246  O   VAL A 519      88.074  40.681 166.247  1.00  0.00           O
ATOM   8247  N   SER A 520      87.023  39.160 164.977  1.00  0.00           N
ATOM   8249  CA  SER A 520      85.724  39.840 164.947  1.00  0.00           C
ATOM   8251  CB  SER A 520      85.733  41.220 164.217  1.00  0.00           C
ATOM   8254  OG  SER A 520      85.714  41.100 162.787  1.00  0.00           O
ATOM   8256  C   SER A 520      84.953  39.949 166.277  1.00  0.00           C
ATOM   8257  O   SER A 520      83.823  40.440 166.327  1.00  0.00           O
ATOM   8258  N   ALA A 521      85.513  39.460 167.397  1.00  0.00           N
ATOM   8260  CA  ALA A 521      84.813  39.380 168.647  1.00  0.00           C
ATOM   8262  CB  ALA A 521      85.033  37.990 169.267  1.00  0.00           C
ATOM   8266  C   ALA A 521      85.193  40.450 169.667  1.00  0.00           C
ATOM   8267  O   ALA A 521      84.445  40.620 170.617  1.00  0.00           O
ATOM   8268  N   LEU A 522      86.303  41.199 169.487  1.00  0.00           N
ATOM   8270  CA  LEU A 522      86.603  42.390 170.267  1.00  0.00           C
ATOM   8272  CB  LEU A 522      87.374  42.131 171.597  1.00  0.00           C
ATOM   8275  CG  LEU A 522      86.524  41.620 172.777  1.00  0.00           C
ATOM   8277  CD1 LEU A 522      87.354  41.590 174.057  1.00  0.00           C
ATOM   8281  CD2 LEU A 522      85.303  42.500 173.017  1.00  0.00           C
ATOM   8285  C   LEU A 522      87.494  43.370 169.517  1.00  0.00           C
ATOM   8286  O   LEU A 522      88.475  42.950 168.917  1.00  0.00           O
ATOM   8287  N   PRO A 523      87.253  44.681 169.577  1.00  0.00           N
ATOM   8288  CD  PRO A 523      85.943  45.250 169.887  1.00  0.00           C
ATOM   8291  CA  PRO A 523      88.123  45.660 168.977  1.00  0.00           C
ATOM   8293  CB  PRO A 523      87.133  46.680 168.397  1.00  0.00           C
ATOM   8296  CG  PRO A 523      85.984  46.700 169.407  1.00  0.00           C
ATOM   8299  C   PRO A 523      89.044  46.310 170.017  1.00  0.00           C
ATOM   8300  O   PRO A 523      88.624  46.620 171.147  1.00  0.00           O
ATOM   8301  N   GLY A 524      90.343  46.550 169.747  1.00  0.00           N
ATOM   8303  CA  GLY A 524      91.153  46.040 168.647  1.00  0.00           C
ATOM   8306  C   GLY A 524      92.104  45.060 169.217  1.00  0.00           C
ATOM   8307  O   GLY A 524      92.894  45.420 170.097  1.00  0.00           O
ATOM   8308  N   PHE A 525      92.074  43.790 168.757  1.00  0.00           N
ATOM   8310  CA  PHE A 525      93.163  42.870 169.047  1.00  0.00           C
ATOM   8312  CB  PHE A 525      92.764  41.380 169.247  1.00  0.00           C
ATOM   8315  CG  PHE A 525      92.013  41.110 170.517  1.00  0.00           C
ATOM   8316  CD1 PHE A 525      91.143  40.010 170.547  1.00  0.00           C
ATOM   8318  CE1 PHE A 525      90.423  39.670 171.697  1.00  0.00           C
ATOM   8320  CZ  PHE A 525      90.574  40.450 172.847  1.00  0.00           C
ATOM   8322  CD2 PHE A 525      92.183  41.851 171.697  1.00  0.00           C
ATOM   8324  CE2 PHE A 525      91.433  41.550 172.847  1.00  0.00           C
ATOM   8326  C   PHE A 525      94.103  42.980 167.897  1.00  0.00           C
ATOM   8327  O   PHE A 525      93.713  42.880 166.737  1.00  0.00           O
ATOM   8328  N   GLU A 526      95.364  43.260 168.207  1.00  0.00           N
ATOM   8330  CA  GLU A 526      96.323  43.620 167.197  1.00  0.00           C
ATOM   8332  CB  GLU A 526      96.883  45.030 167.577  1.00  0.00           C
ATOM   8335  CG  GLU A 526      96.714  46.090 166.447  1.00  0.00           C
ATOM   8338  CD  GLU A 526      95.583  47.120 166.537  1.00  0.00           C
ATOM   8339  OE1 GLU A 526      95.264  47.701 165.467  1.00  0.00           O
ATOM   8340  OE2 GLU A 526      95.084  47.420 167.647  1.00  0.00           O
ATOM   8341  C   GLU A 526      97.383  42.510 167.137  1.00  0.00           C
ATOM   8342  O   GLU A 526      97.883  42.070 168.167  1.00  0.00           O
ATOM   8343  N   PHE A 527      97.703  42.010 165.917  1.00  0.00           N
ATOM   8345  CA  PHE A 527      98.764  41.030 165.677  1.00  0.00           C
ATOM   8347  CB  PHE A 527      98.594  39.650 166.407  1.00  0.00           C
ATOM   8350  CG  PHE A 527      97.243  38.960 166.267  1.00  0.00           C
ATOM   8351  CD1 PHE A 527      97.113  37.790 165.497  1.00  0.00           C
ATOM   8353  CE1 PHE A 527      95.913  37.061 165.497  1.00  0.00           C
ATOM   8355  CZ  PHE A 527      94.854  37.449 166.307  1.00  0.00           C
ATOM   8357  CD2 PHE A 527      96.143  39.361 167.057  1.00  0.00           C
ATOM   8359  CE2 PHE A 527      94.963  38.600 167.097  1.00  0.00           C
ATOM   8361  C   PHE A 527      98.893  40.811 164.167  1.00  0.00           C
ATOM   8362  O   PHE A 527      97.964  40.390 163.497  1.00  0.00           O
ATOM   8363  N   GLY A 528     100.014  41.140 163.487  1.00  0.00           N
ATOM   8365  CA  GLY A 528     101.384  41.390 163.937  1.00  0.00           C
ATOM   8368  C   GLY A 528     102.214  40.210 163.477  1.00  0.00           C
ATOM   8369  O   GLY A 528     101.693  39.100 163.507  1.00  0.00           O
ATOM   8370  N   ASP A 529     103.475  40.340 163.037  1.00  0.00           N
ATOM   8372  CA  ASP A 529     104.363  41.480 162.987  1.00  0.00           C
ATOM   8374  CB  ASP A 529     105.863  41.140 162.647  1.00  0.00           C
ATOM   8377  CG  ASP A 529     106.213  39.730 162.187  1.00  0.00           C
ATOM   8378  OD1 ASP A 529     107.433  39.410 162.277  1.00  0.00           O
ATOM   8379  OD2 ASP A 529     105.333  39.000 161.667  1.00  0.00           O
ATOM   8380  C   ASP A 529     103.904  42.680 162.177  1.00  0.00           C
ATOM   8381  O   ASP A 529     103.214  42.560 161.157  1.00  0.00           O
ATOM   8382  N   ILE A 530     104.294  43.880 162.637  1.00  0.00           N
ATOM   8384  CA  ILE A 530     104.333  45.079 161.817  1.00  0.00           C
ATOM   8386  CB  ILE A 530     103.314  46.199 162.137  1.00  0.00           C
ATOM   8388  CG2 ILE A 530     101.894  45.650 161.887  1.00  0.00           C
ATOM   8392  CG1 ILE A 530     103.464  46.830 163.547  1.00  0.00           C
ATOM   8395  CD  ILE A 530     102.643  48.111 163.717  1.00  0.00           C
ATOM   8399  C   ILE A 530     105.743  45.630 161.937  1.00  0.00           C
ATOM   8400  O   ILE A 530     106.273  45.800 163.027  1.00  0.00           O
ATOM   8401  N   ALA A 531     106.453  45.940 160.847  1.00  0.00           N
ATOM   8403  CA  ALA A 531     106.183  45.590 159.477  1.00  0.00           C
ATOM   8405  CB  ALA A 531     106.603  46.791 158.607  1.00  0.00           C
ATOM   8409  C   ALA A 531     106.974  44.320 159.197  1.00  0.00           C
ATOM   8410  O   ALA A 531     108.195  44.340 159.227  1.00  0.00           O
ATOM   8411  N   ALA A 532     106.283  43.181 158.937  1.00  0.00           N
ATOM   8413  CA  ALA A 532     106.883  41.890 158.687  1.00  0.00           C
ATOM   8415  CB  ALA A 532     105.794  40.820 158.867  1.00  0.00           C
ATOM   8419  C   ALA A 532     107.484  41.880 157.277  1.00  0.00           C
ATOM   8420  O   ALA A 532     108.413  42.610 156.967  1.00  0.00           O
ATOM   8421  N   GLU A 533     106.873  41.150 156.327  1.00  0.00           N
ATOM   8423  CA  GLU A 533     106.873  41.570 154.937  1.00  0.00           C
ATOM   8425  CB  GLU A 533     107.023  40.401 153.957  1.00  0.00           C
ATOM   8428  CG  GLU A 533     107.304  40.830 152.487  1.00  0.00           C
ATOM   8431  CD  GLU A 533     108.354  41.931 152.337  1.00  0.00           C
ATOM   8432  OE1 GLU A 533     107.964  43.120 152.177  1.00  0.00           O
ATOM   8433  OE2 GLU A 533     109.564  41.600 152.367  1.00  0.00           O
ATOM   8434  C   GLU A 533     105.583  42.340 154.707  1.00  0.00           C
ATOM   8435  O   GLU A 533     104.633  42.220 155.487  1.00  0.00           O
ATOM   8436  N   ASN A 534     105.534  43.260 153.727  1.00  0.00           N
ATOM   8438  CA  ASN A 534     104.424  44.200 153.647  1.00  0.00           C
ATOM   8440  CB  ASN A 534     104.753  45.471 152.817  1.00  0.00           C
ATOM   8443  CG  ASN A 534     105.633  46.480 153.577  1.00  0.00           C
ATOM   8444  OD1 ASN A 534     105.333  47.680 153.587  1.00  0.00           O
ATOM   8445  ND2 ASN A 534     106.733  46.050 154.237  1.00  0.00           N
ATOM   8448  C   ASN A 534     103.074  43.550 153.287  1.00  0.00           C
ATOM   8449  O   ASN A 534     102.953  42.740 152.377  1.00  0.00           O
ATOM   8450  N   LEU A 535     102.034  43.940 154.047  1.00  0.00           N
ATOM   8452  CA  LEU A 535     100.644  43.820 153.687  1.00  0.00           C
ATOM   8454  CB  LEU A 535      99.844  42.820 154.557  1.00  0.00           C
ATOM   8457  CG  LEU A 535     100.264  41.340 154.397  1.00  0.00           C
ATOM   8459  CD1 LEU A 535      99.114  40.380 154.737  1.00  0.00           C
ATOM   8463  CD2 LEU A 535     101.463  40.951 155.267  1.00  0.00           C
ATOM   8467  C   LEU A 535     100.134  45.250 153.867  1.00  0.00           C
ATOM   8468  O   LEU A 535     100.203  45.770 154.977  1.00  0.00           O
ATOM   8469  N   SER A 536      99.643  45.989 152.857  1.00  0.00           N
ATOM   8471  CA  SER A 536      99.413  45.640 151.467  1.00  0.00           C
ATOM   8473  CB  SER A 536      98.993  46.870 150.617  1.00  0.00           C
ATOM   8476  OG  SER A 536      97.843  47.521 151.177  1.00  0.00           O
ATOM   8478  C   SER A 536     100.555  44.940 150.747  1.00  0.00           C
ATOM   8479  O   SER A 536     101.703  45.390 150.747  1.00  0.00           O
ATOM   8480  N   ARG A 537     100.213  43.810 150.117  1.00  0.00           N
ATOM   8482  CA  ARG A 537     101.013  43.171 149.097  1.00  0.00           C
ATOM   8484  CB  ARG A 537     101.784  41.910 149.567  1.00  0.00           C
ATOM   8487  CG  ARG A 537     103.303  42.000 149.307  1.00  0.00           C
ATOM   8490  CD  ARG A 537     104.033  40.710 149.677  1.00  0.00           C
ATOM   8493  NE  ARG A 537     105.464  40.830 149.237  1.00  0.00           N
ATOM   8495  CZ  ARG A 537     106.343  39.850 149.407  1.00  0.00           C
ATOM   8496  NH1 ARG A 537     107.634  40.070 149.277  1.00  0.00           N
ATOM   8499  NH2 ARG A 537     105.964  38.640 149.747  1.00  0.00           N
ATOM   8502  C   ARG A 537     100.023  42.830 147.997  1.00  0.00           C
ATOM   8503  O   ARG A 537      98.803  42.840 148.187  1.00  0.00           O
ATOM   8504  N   THR A 538     100.544  42.550 146.797  1.00  0.00           N
ATOM   8506  CA  THR A 538      99.793  41.910 145.727  1.00  0.00           C
ATOM   8508  CB  THR A 538     100.003  42.540 144.337  1.00  0.00           C
ATOM   8510  OG1 THR A 538      99.053  42.070 143.397  1.00  0.00           O
ATOM   8512  CG2 THR A 538     101.413  42.309 143.787  1.00  0.00           C
ATOM   8516  C   THR A 538     100.134  40.440 145.737  1.00  0.00           C
ATOM   8517  O   THR A 538     100.964  39.980 146.517  1.00  0.00           O
ATOM   8518  N   LEU A 539      99.453  39.660 144.897  1.00  0.00           N
ATOM   8520  CA  LEU A 539      99.743  38.260 144.737  1.00  0.00           C
ATOM   8522  CB  LEU A 539      98.974  37.420 145.807  1.00  0.00           C
ATOM   8525  CG  LEU A 539      99.394  35.940 145.977  1.00  0.00           C
ATOM   8527  CD1 LEU A 539      98.324  35.110 146.697  1.00  0.00           C
ATOM   8531  CD2 LEU A 539     100.703  35.840 146.757  1.00  0.00           C
ATOM   8535  C   LEU A 539      99.354  38.010 143.287  1.00  0.00           C
ATOM   8536  O   LEU A 539      99.963  38.600 142.397  1.00  0.00           O
ATOM   8537  N   ASP A 540      98.314  37.170 143.087  1.00  0.00           N
ATOM   8539  CA  ASP A 540      97.593  36.830 141.867  1.00  0.00           C
ATOM   8541  CB  ASP A 540      98.343  37.070 140.517  1.00  0.00           C
ATOM   8544  CG  ASP A 540      98.104  38.410 139.827  1.00  0.00           C
ATOM   8545  OD1 ASP A 540      99.033  38.760 139.047  1.00  0.00           O
ATOM   8546  OD2 ASP A 540      96.993  39.010 139.897  1.00  0.00           O
ATOM   8547  C   ASP A 540      97.273  35.340 142.087  1.00  0.00           C
ATOM   8548  O   ASP A 540      97.663  34.771 143.097  1.00  0.00           O
ATOM   8549  N   GLU A 541      96.533  34.640 141.207  1.00  0.00           N
ATOM   8551  CA  GLU A 541      95.714  35.170 140.147  1.00  0.00           C
ATOM   8553  CB  GLU A 541      96.013  34.440 138.807  1.00  0.00           C
ATOM   8556  CG  GLU A 541      95.233  33.120 138.477  1.00  0.00           C
ATOM   8559  CD  GLU A 541      95.333  31.990 139.507  1.00  0.00           C
ATOM   8560  OE1 GLU A 541      94.324  31.300 139.827  1.00  0.00           O
ATOM   8561  OE2 GLU A 541      96.493  31.740 139.917  1.00  0.00           O
ATOM   8562  C   GLU A 541      94.254  34.960 140.457  1.00  0.00           C
ATOM   8563  O   GLU A 541      93.823  33.950 141.017  1.00  0.00           O
ATOM   8564  N   VAL A 542      93.413  35.920 140.037  1.00  0.00           N
ATOM   8566  CA  VAL A 542      92.093  35.580 139.527  1.00  0.00           C
ATOM   8568  CB  VAL A 542      91.013  36.600 139.897  1.00  0.00           C
ATOM   8570  CG1 VAL A 542      89.674  36.250 139.207  1.00  0.00           C
ATOM   8574  CG2 VAL A 542      90.824  36.620 141.427  1.00  0.00           C
ATOM   8578  C   VAL A 542      92.293  35.470 138.037  1.00  0.00           C
ATOM   8579  O   VAL A 542      93.063  36.230 137.457  1.00  0.00           O
ATOM   8580  N   GLN A 543      91.603  34.500 137.397  1.00  0.00           N
ATOM   8582  CA  GLN A 543      91.665  34.260 135.977  1.00  0.00           C
ATOM   8584  CB  GLN A 543      93.063  34.390 135.317  1.00  0.00           C
ATOM   8587  CG  GLN A 543      93.383  33.681 133.967  1.00  0.00           C
ATOM   8590  CD  GLN A 543      93.993  32.271 134.037  1.00  0.00           C
ATOM   8591  OE1 GLN A 543      94.083  31.600 133.007  1.00  0.00           O
ATOM   8592  NE2 GLN A 543      94.493  31.860 135.217  1.00  0.00           N
ATOM   8595  C   GLN A 543      90.984  32.951 135.687  1.00  0.00           C
ATOM   8596  O   GLN A 543      91.524  31.860 135.837  1.00  0.00           O
ATOM   8597  N   LEU A 544      89.714  33.030 135.307  1.00  0.00           N
ATOM   8599  CA  LEU A 544      89.014  31.850 134.907  1.00  0.00           C
ATOM   8601  CB  LEU A 544      88.464  31.010 136.097  1.00  0.00           C
ATOM   8604  CG  LEU A 544      87.603  31.740 137.157  1.00  0.00           C
ATOM   8606  CD1 LEU A 544      87.953  31.240 138.567  1.00  0.00           C
ATOM   8610  CD2 LEU A 544      86.104  31.550 136.907  1.00  0.00           C
ATOM   8614  C   LEU A 544      87.934  32.230 133.937  1.00  0.00           C
ATOM   8615  O   LEU A 544      87.064  33.040 134.247  1.00  0.00           O
ATOM   8616  N   THR A 545      87.973  31.610 132.747  1.00  0.00           N
ATOM   8618  CA  THR A 545      86.805  31.070 132.117  1.00  0.00           C
ATOM   8620  CB  THR A 545      86.833  31.090 130.597  1.00  0.00           C
ATOM   8622  OG1 THR A 545      87.123  32.400 130.127  1.00  0.00           O
ATOM   8624  CG2 THR A 545      85.443  30.700 130.067  1.00  0.00           C
ATOM   8628  C   THR A 545      86.723  29.640 132.597  1.00  0.00           C
ATOM   8629  O   THR A 545      87.293  28.720 132.017  1.00  0.00           O
ATOM   8630  N   LEU A 546      85.984  29.410 133.687  1.00  0.00           N
ATOM   8632  CA  LEU A 546      85.443  28.090 133.967  1.00  0.00           C
ATOM   8634  CB  LEU A 546      85.674  27.610 135.427  1.00  0.00           C
ATOM   8637  CG  LEU A 546      86.894  26.680 135.607  1.00  0.00           C
ATOM   8639  CD1 LEU A 546      87.003  26.100 137.027  1.00  0.00           C
ATOM   8643  CD2 LEU A 546      88.214  27.380 135.257  1.00  0.00           C
ATOM   8647  C   LEU A 546      83.974  28.210 133.647  1.00  0.00           C
ATOM   8648  O   LEU A 546      83.203  28.840 134.357  1.00  0.00           O
ATOM   8649  N   ASP A 547      83.533  27.579 132.547  1.00  0.00           N
ATOM   8651  CA  ASP A 547      82.174  27.140 132.427  1.00  0.00           C
ATOM   8653  CB  ASP A 547      81.714  27.080 130.937  1.00  0.00           C
ATOM   8656  CG  ASP A 547      82.643  26.340 129.987  1.00  0.00           C
ATOM   8657  OD1 ASP A 547      82.133  26.030 128.877  1.00  0.00           O
ATOM   8658  OD2 ASP A 547      83.853  26.160 130.257  1.00  0.00           O
ATOM   8659  C   ASP A 547      82.074  25.800 133.137  1.00  0.00           C
ATOM   8660  O   ASP A 547      82.983  24.980 133.117  1.00  0.00           O
ATOM   8661  N   ASP A 548      81.023  25.520 133.907  1.00  0.00           N
ATOM   8663  CA  ASP A 548      79.683  25.980 133.727  1.00  0.00           C
ATOM   8665  CB  ASP A 548      78.943  25.030 132.727  1.00  0.00           C
ATOM   8668  CG  ASP A 548      78.974  23.540 133.077  1.00  0.00           C
ATOM   8669  OD1 ASP A 548      78.363  22.790 132.287  1.00  0.00           O
ATOM   8670  OD2 ASP A 548      79.613  23.110 134.077  1.00  0.00           O
ATOM   8671  C   ASP A 548      79.003  26.070 135.077  1.00  0.00           C
ATOM   8672  O   ASP A 548      79.584  25.820 136.137  1.00  0.00           O
ATOM   8673  N   LYS A 549      77.724  26.480 135.047  1.00  0.00           N
ATOM   8675  CA  LYS A 549      76.674  26.080 135.957  1.00  0.00           C
ATOM   8677  CB  LYS A 549      76.424  24.530 136.017  1.00  0.00           C
ATOM   8680  CG  LYS A 549      77.513  23.630 136.647  1.00  0.00           C
ATOM   8683  CD  LYS A 549      77.183  22.130 136.577  1.00  0.00           C
ATOM   8686  CE  LYS A 549      78.324  21.260 137.137  1.00  0.00           C
ATOM   8689  NZ  LYS A 549      78.003  19.820 137.057  1.00  0.00           N
ATOM   8693  C   LYS A 549      76.453  26.780 137.307  1.00  0.00           C
ATOM   8694  O   LYS A 549      75.733  26.260 138.157  1.00  0.00           O
ATOM   8695  N   GLY A 550      76.933  28.020 137.587  1.00  0.00           N
ATOM   8697  CA  GLY A 550      78.183  28.670 137.217  1.00  0.00           C
ATOM   8700  C   GLY A 550      79.203  28.310 138.257  1.00  0.00           C
ATOM   8701  O   GLY A 550      78.863  28.280 139.437  1.00  0.00           O
ATOM   8702  N   ARG A 551      80.463  28.090 137.867  1.00  0.00           N
ATOM   8704  CA  ARG A 551      81.524  27.860 138.807  1.00  0.00           C
ATOM   8706  CB  ARG A 551      81.714  26.380 139.227  1.00  0.00           C
ATOM   8709  CG  ARG A 551      80.873  25.860 140.397  1.00  0.00           C
ATOM   8712  CD  ARG A 551      81.544  24.660 141.087  1.00  0.00           C
ATOM   8715  NE  ARG A 551      82.654  25.210 141.947  1.00  0.00           N
ATOM   8717  CZ  ARG A 551      83.464  24.480 142.707  1.00  0.00           C
ATOM   8718  NH1 ARG A 551      84.503  25.010 143.297  1.00  0.00           N
ATOM   8721  NH2 ARG A 551      83.263  23.200 142.877  1.00  0.00           N
ATOM   8724  C   ARG A 551      82.833  28.480 138.397  1.00  0.00           C
ATOM   8725  O   ARG A 551      83.023  29.030 137.307  1.00  0.00           O
ATOM   8726  N   GLY A 552      83.773  28.450 139.347  1.00  0.00           N
ATOM   8728  CA  GLY A 552      85.134  28.900 139.217  1.00  0.00           C
ATOM   8731  C   GLY A 552      85.843  28.330 140.397  1.00  0.00           C
ATOM   8732  O   GLY A 552      85.203  28.060 141.427  1.00  0.00           O
ATOM   8733  N   GLU A 553      87.153  28.140 140.267  1.00  0.00           N
ATOM   8735  CA  GLU A 553      87.973  27.550 141.297  1.00  0.00           C
ATOM   8737  CB  GLU A 553      88.604  26.230 140.787  1.00  0.00           C
ATOM   8740  CG  GLU A 553      89.083  25.300 141.927  1.00  0.00           C
ATOM   8743  CD  GLU A 553      87.943  24.510 142.567  1.00  0.00           C
ATOM   8744  OE1 GLU A 553      88.123  23.950 143.667  1.00  0.00           O
ATOM   8745  OE2 GLU A 553      86.863  24.400 141.937  1.00  0.00           O
ATOM   8746  C   GLU A 553      89.073  28.560 141.587  1.00  0.00           C
ATOM   8747  O   GLU A 553      89.743  29.030 140.677  1.00  0.00           O
ATOM   8748  N   VAL A 554      89.284  28.900 142.857  1.00  0.00           N
ATOM   8750  CA  VAL A 554      90.443  29.710 143.227  1.00  0.00           C
ATOM   8752  CB  VAL A 554      90.134  30.790 144.257  1.00  0.00           C
ATOM   8754  CG1 VAL A 554      91.443  31.490 144.677  1.00  0.00           C
ATOM   8758  CG2 VAL A 554      89.133  31.790 143.627  1.00  0.00           C
ATOM   8762  C   VAL A 554      91.533  28.780 143.707  1.00  0.00           C
ATOM   8763  O   VAL A 554      91.334  28.020 144.657  1.00  0.00           O
ATOM   8764  N   SER A 555      92.703  28.829 143.047  1.00  0.00           N
ATOM   8766  CA  SER A 555      93.884  28.140 143.517  1.00  0.00           C
ATOM   8768  CB  SER A 555      94.464  27.120 142.507  1.00  0.00           C
ATOM   8771  OG  SER A 555      93.503  26.110 142.197  1.00  0.00           O
ATOM   8773  C   SER A 555      94.933  29.180 143.797  1.00  0.00           C
ATOM   8774  O   SER A 555      95.404  29.890 142.907  1.00  0.00           O
ATOM   8775  N   THR A 556      95.333  29.320 145.067  1.00  0.00           N
ATOM   8777  CA  THR A 556      96.583  29.950 145.437  1.00  0.00           C
ATOM   8779  CB  THR A 556      96.524  31.320 146.167  1.00  0.00           C
ATOM   8781  OG1 THR A 556      95.213  31.870 146.167  1.00  0.00           O
ATOM   8783  CG2 THR A 556      97.013  31.290 147.627  1.00  0.00           C
ATOM   8787  C   THR A 556      97.304  28.890 146.237  1.00  0.00           C
ATOM   8788  O   THR A 556      96.665  28.120 146.967  1.00  0.00           O
ATOM   8789  N   GLU A 557      98.624  28.810 146.027  1.00  0.00           N
ATOM   8791  CA  GLU A 557      99.474  27.690 146.347  1.00  0.00           C
ATOM   8793  CB  GLU A 557     100.623  27.670 145.307  1.00  0.00           C
ATOM   8796  CG  GLU A 557     101.794  28.700 145.477  1.00  0.00           C
ATOM   8799  CD  GLU A 557     101.374  30.170 145.487  1.00  0.00           C
ATOM   8800  OE1 GLU A 557     101.894  30.940 146.327  1.00  0.00           O
ATOM   8801  OE2 GLU A 557     100.563  30.560 144.607  1.00  0.00           O
ATOM   8802  C   GLU A 557     100.053  27.710 147.747  1.00  0.00           C
ATOM   8803  O   GLU A 557      99.804  28.610 148.557  1.00  0.00           O
ATOM   8804  N   SER A 558     100.854  26.670 148.087  1.00  0.00           N
ATOM   8806  CA  SER A 558     101.253  26.400 149.457  1.00  0.00           C
ATOM   8808  CB  SER A 558     101.563  24.890 149.687  1.00  0.00           C
ATOM   8811  OG  SER A 558     100.434  24.060 149.487  1.00  0.00           O
ATOM   8813  C   SER A 558     102.523  27.130 149.867  1.00  0.00           C
ATOM   8814  O   SER A 558     103.163  26.810 150.867  1.00  0.00           O
ATOM   8815  N   GLN A 559     102.964  28.150 149.107  1.00  0.00           N
ATOM   8817  CA  GLN A 559     104.165  28.890 149.467  1.00  0.00           C
ATOM   8819  CB  GLN A 559     105.003  29.340 148.247  1.00  0.00           C
ATOM   8822  CG  GLN A 559     106.253  30.220 148.547  1.00  0.00           C
ATOM   8825  CD  GLN A 559     106.924  30.050 149.917  1.00  0.00           C
ATOM   8826  OE1 GLN A 559     106.824  30.910 150.787  1.00  0.00           O
ATOM   8827  NE2 GLN A 559     107.634  28.920 150.137  1.00  0.00           N
ATOM   8830  C   GLN A 559     103.803  30.021 150.397  1.00  0.00           C
ATOM   8831  O   GLN A 559     103.573  31.160 149.997  1.00  0.00           O
ATOM   8832  N   TRP A 560     103.803  29.670 151.697  1.00  0.00           N
ATOM   8834  CA  TRP A 560     104.083  30.570 152.787  1.00  0.00           C
ATOM   8836  CB  TRP A 560     103.123  31.790 152.937  1.00  0.00           C
ATOM   8839  CG  TRP A 560     103.803  33.100 153.187  1.00  0.00           C
ATOM   8840  CD1 TRP A 560     104.793  33.330 154.107  1.00  0.00           C
ATOM   8842  NE1 TRP A 560     105.113  34.670 154.117  1.00  0.00           N
ATOM   8844  CE2 TRP A 560     104.354  35.320 153.197  1.00  0.00           C
ATOM   8845  CD2 TRP A 560     103.533  34.360 152.547  1.00  0.00           C
ATOM   8846  CE3 TRP A 560     102.713  34.760 151.497  1.00  0.00           C
ATOM   8848  CZ3 TRP A 560     102.724  36.111 151.117  1.00  0.00           C
ATOM   8850  CZ2 TRP A 560     104.294  36.670 152.867  1.00  0.00           C
ATOM   8852  CH2 TRP A 560     103.484  37.050 151.797  1.00  0.00           C
ATOM   8854  C   TRP A 560     104.114  29.720 154.057  1.00  0.00           C
ATOM   8855  O   TRP A 560     103.224  29.690 154.897  1.00  0.00           O
ATOM   8856  N   LYS A 561     105.224  28.990 154.257  1.00  0.00           N
ATOM   8858  CA  LYS A 561     105.794  28.880 155.587  1.00  0.00           C
ATOM   8860  CB  LYS A 561     105.883  27.460 156.187  1.00  0.00           C
ATOM   8863  CG  LYS A 561     104.544  26.790 156.487  1.00  0.00           C
ATOM   8866  CD  LYS A 561     104.734  25.500 157.307  1.00  0.00           C
ATOM   8869  CE  LYS A 561     105.093  25.750 158.787  1.00  0.00           C
ATOM   8872  NZ  LYS A 561     105.073  24.470 159.527  1.00  0.00           N
ATOM   8876  C   LYS A 561     107.204  29.340 155.427  1.00  0.00           C
ATOM   8877  O   LYS A 561     107.864  28.940 154.477  1.00  0.00           O
ATOM   8878  N   GLU A 562     107.724  30.180 156.327  1.00  0.00           N
ATOM   8880  CA  GLU A 562     107.133  30.630 157.577  1.00  0.00           C
ATOM   8882  CB  GLU A 562     108.253  30.840 158.627  1.00  0.00           C
ATOM   8885  CG  GLU A 562     109.184  32.061 158.417  1.00  0.00           C
ATOM   8888  CD  GLU A 562     109.844  32.090 157.057  1.00  0.00           C
ATOM   8889  OE1 GLU A 562     109.863  33.181 156.447  1.00  0.00           O
ATOM   8890  OE2 GLU A 562     110.294  31.010 156.567  1.00  0.00           O
ATOM   8891  C   GLU A 562     106.264  31.890 157.437  1.00  0.00           C
ATOM   8892  O   GLU A 562     106.563  32.820 156.687  1.00  0.00           O
ATOM   8893  N   THR A 563     105.113  31.950 158.157  1.00  0.00           N
ATOM   8895  CA  THR A 563     104.363  33.190 158.357  1.00  0.00           C
ATOM   8897  CB  THR A 563     103.023  33.311 157.567  1.00  0.00           C
ATOM   8899  OG1 THR A 563     101.854  33.590 158.337  1.00  0.00           O
ATOM   8901  CG2 THR A 563     102.724  32.020 156.797  1.00  0.00           C
ATOM   8905  C   THR A 563     104.223  33.381 159.857  1.00  0.00           C
ATOM   8906  O   THR A 563     104.063  32.420 160.607  1.00  0.00           O
ATOM   8907  N   HIS A 564     104.313  34.631 160.347  1.00  0.00           N
ATOM   8909  CA  HIS A 564     104.173  34.970 161.757  1.00  0.00           C
ATOM   8911  CB  HIS A 564     105.394  35.690 162.357  1.00  0.00           C
ATOM   8914  ND1 HIS A 564     107.183  34.620 161.037  1.00  0.00           N
ATOM   8915  CG  HIS A 564     106.665  34.931 162.277  1.00  0.00           C
ATOM   8916  CE1 HIS A 564     108.373  34.150 161.277  1.00  0.00           C
ATOM   8918  NE2 HIS A 564     108.653  34.120 162.597  1.00  0.00           N
ATOM   8920  CD2 HIS A 564     107.553  34.620 163.257  1.00  0.00           C
ATOM   8922  C   HIS A 564     103.063  35.970 161.857  1.00  0.00           C
ATOM   8923  O   HIS A 564     102.225  35.910 162.747  1.00  0.00           O
ATOM   8924  N   SER A 565     103.083  36.920 160.907  1.00  0.00           N
ATOM   8926  CA  SER A 565     102.003  37.780 160.537  1.00  0.00           C
ATOM   8928  CB  SER A 565     102.463  38.910 159.587  1.00  0.00           C
ATOM   8931  OG  SER A 565     103.113  38.381 158.427  1.00  0.00           O
ATOM   8933  C   SER A 565     100.854  37.010 159.907  1.00  0.00           C
ATOM   8934  O   SER A 565     101.054  36.271 158.947  1.00  0.00           O
ATOM   8935  N   PRO A 566      99.633  37.131 160.417  1.00  0.00           N
ATOM   8936  CD  PRO A 566      99.313  37.400 161.827  1.00  0.00           C
ATOM   8939  CA  PRO A 566      98.454  36.720 159.687  1.00  0.00           C
ATOM   8941  CB  PRO A 566      97.304  37.040 160.637  1.00  0.00           C
ATOM   8944  CG  PRO A 566      97.915  36.840 162.017  1.00  0.00           C
ATOM   8947  C   PRO A 566      98.253  37.410 158.367  1.00  0.00           C
ATOM   8948  O   PRO A 566      98.383  38.629 158.287  1.00  0.00           O
ATOM   8949  N   LEU A 567      97.873  36.650 157.337  1.00  0.00           N
ATOM   8951  CA  LEU A 567      97.494  37.150 156.047  1.00  0.00           C
ATOM   8953  CB  LEU A 567      98.083  36.290 154.907  1.00  0.00           C
ATOM   8956  CG  LEU A 567      99.623  36.290 154.877  1.00  0.00           C
ATOM   8958  CD1 LEU A 567     100.124  36.190 153.437  1.00  0.00           C
ATOM   8962  CD2 LEU A 567     100.274  35.170 155.717  1.00  0.00           C
ATOM   8966  C   LEU A 567      95.975  37.160 155.937  1.00  0.00           C
ATOM   8967  O   LEU A 567      95.283  36.340 156.537  1.00  0.00           O
ATOM   8968  N   GLN A 568      95.423  38.100 155.147  1.00  0.00           N
ATOM   8970  CA  GLN A 568      94.093  37.951 154.607  1.00  0.00           C
ATOM   8972  CB  GLN A 568      93.093  39.021 155.127  1.00  0.00           C
ATOM   8975  CG  GLN A 568      91.763  39.170 154.327  1.00  0.00           C
ATOM   8978  CD  GLN A 568      90.753  40.140 154.957  1.00  0.00           C
ATOM   8979  OE1 GLN A 568      89.564  40.140 154.617  1.00  0.00           O
ATOM   8980  NE2 GLN A 568      91.213  41.010 155.877  1.00  0.00           N
ATOM   8983  C   GLN A 568      94.133  37.910 153.097  1.00  0.00           C
ATOM   8984  O   GLN A 568      94.483  38.880 152.427  1.00  0.00           O
ATOM   8985  N   VAL A 569      93.734  36.750 152.537  1.00  0.00           N
ATOM   8987  CA  VAL A 569      93.573  36.560 151.117  1.00  0.00           C
ATOM   8989  CB  VAL A 569      93.843  35.130 150.657  1.00  0.00           C
ATOM   8991  CG1 VAL A 569      93.573  34.990 149.157  1.00  0.00           C
ATOM   8995  CG2 VAL A 569      95.323  34.800 150.927  1.00  0.00           C
ATOM   8999  C   VAL A 569      92.193  37.030 150.697  1.00  0.00           C
ATOM   9000  O   VAL A 569      91.143  36.500 151.067  1.00  0.00           O
ATOM   9001  N   ILE A 570      92.153  38.090 149.897  1.00  0.00           N
ATOM   9003  CA  ILE A 570      90.913  38.670 149.437  1.00  0.00           C
ATOM   9005  CB  ILE A 570      91.153  40.170 149.247  1.00  0.00           C
ATOM   9007  CG2 ILE A 570      91.703  40.450 147.847  1.00  0.00           C
ATOM   9011  CG1 ILE A 570      89.923  41.040 149.577  1.00  0.00           C
ATOM   9014  CD  ILE A 570      90.313  42.510 149.757  1.00  0.00           C
ATOM   9018  C   ILE A 570      90.493  37.980 148.137  1.00  0.00           C
ATOM   9019  O   ILE A 570      91.183  37.131 147.577  1.00  0.00           O
ATOM   9020  N   PHE A 571      89.343  38.381 147.577  1.00  0.00           N
ATOM   9022  CA  PHE A 571      89.165  38.280 146.147  1.00  0.00           C
ATOM   9024  CB  PHE A 571      88.604  36.860 145.767  1.00  0.00           C
ATOM   9027  CG  PHE A 571      87.344  36.570 144.977  1.00  0.00           C
ATOM   9028  CD1 PHE A 571      86.293  37.460 144.667  1.00  0.00           C
ATOM   9030  CE1 PHE A 571      85.154  37.020 143.977  1.00  0.00           C
ATOM   9032  CZ  PHE A 571      85.043  35.681 143.577  1.00  0.00           C
ATOM   9034  CD2 PHE A 571      87.193  35.230 144.577  1.00  0.00           C
ATOM   9036  CE2 PHE A 571      86.073  34.791 143.867  1.00  0.00           C
ATOM   9038  C   PHE A 571      88.503  39.570 145.667  1.00  0.00           C
ATOM   9039  O   PHE A 571      87.573  40.070 146.297  1.00  0.00           O
ATOM   9040  N   GLN A 572      89.044  40.150 144.567  1.00  0.00           N
ATOM   9042  CA  GLN A 572      88.354  41.059 143.677  1.00  0.00           C
ATOM   9044  CB  GLN A 572      88.943  42.500 143.607  1.00  0.00           C
ATOM   9047  CG  GLN A 572      88.493  43.420 144.757  1.00  0.00           C
ATOM   9050  CD  GLN A 572      89.623  44.340 145.257  1.00  0.00           C
ATOM   9051  OE1 GLN A 572      89.893  45.420 144.717  1.00  0.00           O
ATOM   9052  NE2 GLN A 572      90.274  43.870 146.337  1.00  0.00           N
ATOM   9055  C   GLN A 572      88.383  40.490 142.287  1.00  0.00           C
ATOM   9056  O   GLN A 572      89.434  40.410 141.637  1.00  0.00           O
ATOM   9057  N   GLY A 573      87.193  40.100 141.797  1.00  0.00           N
ATOM   9059  CA  GLY A 573      86.993  39.660 140.437  1.00  0.00           C
ATOM   9062  C   GLY A 573      86.253  40.760 139.747  1.00  0.00           C
ATOM   9063  O   GLY A 573      85.684  41.610 140.407  1.00  0.00           O
ATOM   9064  N   SER A 574      86.223  40.760 138.407  1.00  0.00           N
ATOM   9066  CA  SER A 574      85.333  41.620 137.657  1.00  0.00           C
ATOM   9068  CB  SER A 574      85.993  42.630 136.657  1.00  0.00           C
ATOM   9071  OG  SER A 574      86.703  43.660 137.347  1.00  0.00           O
ATOM   9073  C   SER A 574      84.553  40.681 136.837  1.00  0.00           C
ATOM   9074  O   SER A 574      85.143  39.890 136.107  1.00  0.00           O
ATOM   9075  N   LEU A 575      83.203  40.710 136.937  1.00  0.00           N
ATOM   9077  CA  LEU A 575      82.403  39.920 136.027  1.00  0.00           C
ATOM   9079  CB  LEU A 575      80.993  39.530 136.527  1.00  0.00           C
ATOM   9082  CG  LEU A 575      80.574  38.110 136.087  1.00  0.00           C
ATOM   9084  CD1 LEU A 575      79.203  37.700 136.637  1.00  0.00           C
ATOM   9088  CD2 LEU A 575      81.573  37.030 136.537  1.00  0.00           C
ATOM   9092  C   LEU A 575      82.313  40.601 134.687  1.00  0.00           C
ATOM   9093  O   LEU A 575      81.524  41.500 134.457  1.00  0.00           O
ATOM   9094  N   LEU A 576      83.174  40.140 133.777  1.00  0.00           N
ATOM   9096  CA  LEU A 576      83.004  40.330 132.367  1.00  0.00           C
ATOM   9098  CB  LEU A 576      84.383  40.340 131.667  1.00  0.00           C
ATOM   9101  CG  LEU A 576      85.163  41.670 131.777  1.00  0.00           C
ATOM   9103  CD1 LEU A 576      86.323  41.670 130.777  1.00  0.00           C
ATOM   9107  CD2 LEU A 576      85.674  41.950 133.197  1.00  0.00           C
ATOM   9111  C   LEU A 576      82.064  39.221 131.877  1.00  0.00           C
ATOM   9112  O   LEU A 576      82.263  38.060 132.237  1.00  0.00           O
ATOM   9113  N   GLU A 577      81.003  39.510 131.107  1.00  0.00           N
ATOM   9115  CA  GLU A 577      80.703  40.800 130.517  1.00  0.00           C
ATOM   9117  CB  GLU A 577      81.593  41.150 129.287  1.00  0.00           C
ATOM   9120  CG  GLU A 577      82.243  39.949 128.557  1.00  0.00           C
ATOM   9123  CD  GLU A 577      81.363  38.829 128.047  1.00  0.00           C
ATOM   9124  OE1 GLU A 577      80.124  38.900 127.947  1.00  0.00           O
ATOM   9125  OE2 GLU A 577      82.003  37.770 127.757  1.00  0.00           O
ATOM   9126  C   GLU A 577      79.243  41.129 130.297  1.00  0.00           C
ATOM   9127  O   GLU A 577      78.673  41.800 131.147  1.00  0.00           O
ATOM   9128  N   SER A 578      78.663  40.770 129.137  1.00  0.00           N
ATOM   9130  CA  SER A 578      77.783  41.680 128.397  1.00  0.00           C
ATOM   9132  CB  SER A 578      77.233  41.129 127.037  1.00  0.00           C
ATOM   9135  OG  SER A 578      76.474  39.920 127.167  1.00  0.00           O
ATOM   9137  C   SER A 578      76.653  42.360 129.177  1.00  0.00           C
ATOM   9138  O   SER A 578      75.653  41.740 129.537  1.00  0.00           O
ATOM   9139  N   GLY A 579      76.763  43.670 129.507  1.00  0.00           N
ATOM   9141  CA  GLY A 579      77.963  44.510 129.517  1.00  0.00           C
ATOM   9144  C   GLY A 579      77.713  45.970 129.207  1.00  0.00           C
ATOM   9145  O   GLY A 579      76.973  46.329 128.307  1.00  0.00           O
ATOM   9146  N   GLY A 580      78.303  46.940 129.927  1.00  0.00           N
ATOM   9148  CA  GLY A 580      78.943  46.830 131.237  1.00  0.00           C
ATOM   9151  C   GLY A 580      77.973  46.470 132.337  1.00  0.00           C
ATOM   9152  O   GLY A 580      76.873  45.980 132.087  1.00  0.00           O
ATOM   9153  N   ARG A 581      78.334  46.680 133.607  1.00  0.00           N
ATOM   9155  CA  ARG A 581      79.523  47.300 134.147  1.00  0.00           C
ATOM   9157  CB  ARG A 581      79.113  48.590 134.927  1.00  0.00           C
ATOM   9160  CG  ARG A 581      79.793  49.900 134.467  1.00  0.00           C
ATOM   9163  CD  ARG A 581      79.843  50.940 135.607  1.00  0.00           C
ATOM   9166  NE  ARG A 581      80.824  51.991 135.187  1.00  0.00           N
ATOM   9168  CZ  ARG A 581      81.223  52.990 135.977  1.00  0.00           C
ATOM   9169  NH1 ARG A 581      81.945  53.960 135.437  1.00  0.00           N
ATOM   9172  NH2 ARG A 581      80.903  53.020 137.247  1.00  0.00           N
ATOM   9175  C   ARG A 581      80.264  46.280 135.037  1.00  0.00           C
ATOM   9176  O   ARG A 581      79.733  45.190 135.237  1.00  0.00           O
ATOM   9177  N   PRO A 582      81.484  46.530 135.537  1.00  0.00           N
ATOM   9178  CD  PRO A 582      82.183  47.810 135.417  1.00  0.00           C
ATOM   9181  CA  PRO A 582      82.163  45.630 136.467  1.00  0.00           C
ATOM   9183  CB  PRO A 582      83.503  46.350 136.757  1.00  0.00           C
ATOM   9186  CG  PRO A 582      83.314  47.810 136.427  1.00  0.00           C
ATOM   9189  C   PRO A 582      81.374  45.290 137.727  1.00  0.00           C
ATOM   9190  O   PRO A 582      80.653  46.140 138.247  1.00  0.00           O
ATOM   9191  N   VAL A 583      81.524  44.060 138.247  1.00  0.00           N
ATOM   9193  CA  VAL A 583      81.053  43.690 139.577  1.00  0.00           C
ATOM   9195  CB  VAL A 583      80.193  42.430 139.587  1.00  0.00           C
ATOM   9197  CG1 VAL A 583      79.633  42.150 140.997  1.00  0.00           C
ATOM   9201  CG2 VAL A 583      79.023  42.579 138.597  1.00  0.00           C
ATOM   9205  C   VAL A 583      82.273  43.400 140.437  1.00  0.00           C
ATOM   9206  O   VAL A 583      82.923  42.379 140.257  1.00  0.00           O
ATOM   9207  N   THR A 584      82.613  44.281 141.407  1.00  0.00           N
ATOM   9209  CA  THR A 584      83.573  43.960 142.467  1.00  0.00           C
ATOM   9211  CB  THR A 584      84.593  45.050 142.857  1.00  0.00           C
ATOM   9213  OG1 THR A 584      85.814  44.890 142.147  1.00  0.00           O
ATOM   9215  CG2 THR A 584      85.014  45.010 144.347  1.00  0.00           C
ATOM   9219  C   THR A 584      82.803  43.480 143.677  1.00  0.00           C
ATOM   9220  O   THR A 584      81.863  44.100 144.167  1.00  0.00           O
ATOM   9221  N   ARG A 585      83.224  42.340 144.247  1.00  0.00           N
ATOM   9223  CA  ARG A 585      82.683  41.840 145.477  1.00  0.00           C
ATOM   9225  CB  ARG A 585      81.743  40.671 145.127  1.00  0.00           C
ATOM   9228  CG  ARG A 585      80.633  40.401 146.157  1.00  0.00           C
ATOM   9231  CD  ARG A 585      79.243  40.840 145.677  1.00  0.00           C
ATOM   9234  NE  ARG A 585      79.183  42.330 145.617  1.00  0.00           N
ATOM   9236  CZ  ARG A 585      78.103  42.950 145.147  1.00  0.00           C
ATOM   9237  NH1 ARG A 585      78.054  44.250 144.997  1.00  0.00           N
ATOM   9240  NH2 ARG A 585      76.983  42.309 144.887  1.00  0.00           N
ATOM   9243  C   ARG A 585      83.884  41.360 146.267  1.00  0.00           C
ATOM   9244  O   ARG A 585      84.823  40.840 145.667  1.00  0.00           O
ATOM   9245  N   ARG A 586      83.923  41.540 147.607  1.00  0.00           N
ATOM   9247  CA  ARG A 586      85.154  41.390 148.397  1.00  0.00           C
ATOM   9249  CB  ARG A 586      85.423  42.701 149.177  1.00  0.00           C
ATOM   9252  CG  ARG A 586      86.474  43.610 148.517  1.00  0.00           C
ATOM   9255  CD  ARG A 586      86.453  45.050 149.057  1.00  0.00           C
ATOM   9258  NE  ARG A 586      85.264  45.710 148.437  1.00  0.00           N
ATOM   9260  CZ  ARG A 586      84.944  46.991 148.577  1.00  0.00           C
ATOM   9261  NH1 ARG A 586      84.063  47.500 147.757  1.00  0.00           N
ATOM   9264  NH2 ARG A 586      85.504  47.750 149.487  1.00  0.00           N
ATOM   9267  C   ARG A 586      85.183  40.201 149.357  1.00  0.00           C
ATOM   9268  O   ARG A 586      84.725  40.260 150.497  1.00  0.00           O
ATOM   9269  N   ALA A 587      85.843  39.110 148.957  1.00  0.00           N
ATOM   9271  CA  ALA A 587      85.933  37.890 149.737  1.00  0.00           C
ATOM   9273  CB  ALA A 587      86.393  36.720 148.857  1.00  0.00           C
ATOM   9277  C   ALA A 587      86.805  38.030 150.967  1.00  0.00           C
ATOM   9278  O   ALA A 587      87.403  39.080 151.227  1.00  0.00           O
ATOM   9279  N   GLU A 588      86.794  37.020 151.847  1.00  0.00           N
ATOM   9281  CA  GLU A 588      87.383  37.090 153.157  1.00  0.00           C
ATOM   9283  CB  GLU A 588      86.244  37.350 154.177  1.00  0.00           C
ATOM   9286  CG  GLU A 588      86.593  37.239 155.687  1.00  0.00           C
ATOM   9289  CD  GLU A 588      85.404  37.521 156.597  1.00  0.00           C
ATOM   9290  OE1 GLU A 588      85.423  37.150 157.787  1.00  0.00           O
ATOM   9291  OE2 GLU A 588      84.383  38.040 156.077  1.00  0.00           O
ATOM   9292  C   GLU A 588      88.083  35.760 153.367  1.00  0.00           C
ATOM   9293  O   GLU A 588      87.484  34.720 153.107  1.00  0.00           O
ATOM   9294  N   GLN A 589      89.363  35.760 153.767  1.00  0.00           N
ATOM   9296  CA  GLN A 589      90.084  34.530 154.047  1.00  0.00           C
ATOM   9298  CB  GLN A 589      90.964  34.060 152.867  1.00  0.00           C
ATOM   9301  CG  GLN A 589      91.503  32.610 152.947  1.00  0.00           C
ATOM   9304  CD  GLN A 589      90.394  31.590 153.247  1.00  0.00           C
ATOM   9305  OE1 GLN A 589      90.423  30.910 154.267  1.00  0.00           O
ATOM   9306  NE2 GLN A 589      89.394  31.500 152.337  1.00  0.00           N
ATOM   9309  C   GLN A 589      91.003  34.840 155.207  1.00  0.00           C
ATOM   9310  O   GLN A 589      91.593  35.910 155.277  1.00  0.00           O
ATOM   9311  N   ALA A 590      91.094  33.890 156.147  1.00  0.00           N
ATOM   9313  CA  ALA A 590      91.673  34.060 157.447  1.00  0.00           C
ATOM   9315  CB  ALA A 590      90.623  33.880 158.557  1.00  0.00           C
ATOM   9319  C   ALA A 590      92.743  33.010 157.537  1.00  0.00           C
ATOM   9320  O   ALA A 590      92.503  31.830 157.277  1.00  0.00           O
ATOM   9321  N   ILE A 591      93.974  33.451 157.807  1.00  0.00           N
ATOM   9323  CA  ILE A 591      95.134  32.600 157.717  1.00  0.00           C
ATOM   9325  CB  ILE A 591      95.975  32.951 156.487  1.00  0.00           C
ATOM   9327  CG2 ILE A 591      97.484  32.750 156.687  1.00  0.00           C
ATOM   9331  CG1 ILE A 591      95.434  32.180 155.257  1.00  0.00           C
ATOM   9334  CD  ILE A 591      96.033  32.630 153.927  1.00  0.00           C
ATOM   9338  C   ILE A 591      95.814  32.510 159.077  1.00  0.00           C
ATOM   9339  O   ILE A 591      96.253  33.480 159.697  1.00  0.00           O
ATOM   9340  N   TRP A 592      95.854  31.260 159.567  1.00  0.00           N
ATOM   9342  CA  TRP A 592      96.743  30.750 160.577  1.00  0.00           C
ATOM   9344  CB  TRP A 592      96.023  29.620 161.377  1.00  0.00           C
ATOM   9347  CG  TRP A 592      94.844  29.960 162.237  1.00  0.00           C
ATOM   9348  CD1 TRP A 592      94.014  28.950 162.667  1.00  0.00           C
ATOM   9350  NE1 TRP A 592      93.013  29.470 163.447  1.00  0.00           N
ATOM   9352  CE2 TRP A 592      93.144  30.820 163.507  1.00  0.00           C
ATOM   9353  CD2 TRP A 592      94.324  31.170 162.817  1.00  0.00           C
ATOM   9354  CE3 TRP A 592      94.743  32.510 162.867  1.00  0.00           C
ATOM   9356  CZ3 TRP A 592      93.923  33.440 163.527  1.00  0.00           C
ATOM   9358  CZ2 TRP A 592      92.283  31.750 164.057  1.00  0.00           C
ATOM   9360  CH2 TRP A 592      92.693  33.080 164.037  1.00  0.00           C
ATOM   9362  C   TRP A 592      97.934  30.200 159.787  1.00  0.00           C
ATOM   9363  O   TRP A 592      97.724  29.730 158.667  1.00  0.00           O
ATOM   9364  N   PRO A 593      99.193  30.220 160.197  1.00  0.00           N
ATOM   9365  CD  PRO A 593     100.274  29.810 159.297  1.00  0.00           C
ATOM   9368  CA  PRO A 593      99.683  30.570 161.527  1.00  0.00           C
ATOM   9370  CB  PRO A 593     101.213  30.490 161.397  1.00  0.00           C
ATOM   9373  CG  PRO A 593     101.503  30.460 159.897  1.00  0.00           C
ATOM   9376  C   PRO A 593      99.184  29.540 162.507  1.00  0.00           C
ATOM   9377  O   PRO A 593      99.263  28.370 162.177  1.00  0.00           O
ATOM   9378  N   ALA A 594      98.653  29.930 163.677  1.00  0.00           N
ATOM   9380  CA  ALA A 594      98.104  28.950 164.587  1.00  0.00           C
ATOM   9382  CB  ALA A 594      99.083  28.700 165.747  1.00  0.00           C
ATOM   9386  C   ALA A 594      96.763  29.400 165.107  1.00  0.00           C
ATOM   9387  O   ALA A 594      96.443  30.590 165.107  1.00  0.00           O
ATOM   9388  N   ASP A 595      95.964  28.440 165.617  1.00  0.00           N
ATOM   9390  CA  ASP A 595      94.683  28.700 166.257  1.00  0.00           C
ATOM   9392  CB  ASP A 595      93.813  27.410 166.097  1.00  0.00           C
ATOM   9395  CG  ASP A 595      92.344  27.590 166.437  1.00  0.00           C
ATOM   9396  OD1 ASP A 595      91.754  26.640 167.027  1.00  0.00           O
ATOM   9397  OD2 ASP A 595      91.784  28.640 166.047  1.00  0.00           O
ATOM   9398  C   ASP A 595      94.953  29.010 167.727  1.00  0.00           C
ATOM   9399  O   ASP A 595      94.073  29.130 168.567  1.00  0.00           O
ATOM   9400  N   ALA A 596      96.234  29.130 168.087  1.00  0.00           N
ATOM   9402  CA  ALA A 596      96.673  29.730 169.307  1.00  0.00           C
ATOM   9404  CB  ALA A 596      97.413  28.680 170.147  1.00  0.00           C
ATOM   9408  C   ALA A 596      97.624  30.820 168.887  1.00  0.00           C
ATOM   9409  O   ALA A 596      98.734  30.560 168.427  1.00  0.00           O
ATOM   9410  N   LEU A 597      97.183  32.090 168.987  1.00  0.00           N
ATOM   9412  CA  LEU A 597      97.964  33.190 168.497  1.00  0.00           C
ATOM   9414  CB  LEU A 597      97.503  33.590 167.057  1.00  0.00           C
ATOM   9417  CG  LEU A 597      98.624  33.829 166.017  1.00  0.00           C
ATOM   9419  CD1 LEU A 597      98.063  34.010 164.607  1.00  0.00           C
ATOM   9423  CD2 LEU A 597      99.643  32.680 165.957  1.00  0.00           C
ATOM   9427  C   LEU A 597      97.794  34.300 169.517  1.00  0.00           C
ATOM   9428  O   LEU A 597      96.805  34.271 170.267  1.00  0.00           O
ATOM   9429  N   PRO A 598      98.723  35.250 169.647  1.00  0.00           N
ATOM   9430  CD  PRO A 598     100.063  35.200 169.067  1.00  0.00           C
ATOM   9433  CA  PRO A 598      98.554  36.460 170.427  1.00  0.00           C
ATOM   9435  CB  PRO A 598      99.844  37.271 170.177  1.00  0.00           C
ATOM   9438  CG  PRO A 598     100.423  36.670 168.897  1.00  0.00           C
ATOM   9441  C   PRO A 598      97.344  37.300 170.097  1.00  0.00           C
ATOM   9442  O   PRO A 598      96.714  37.140 169.057  1.00  0.00           O
ATOM   9443  N   GLY A 599      97.085  38.250 170.997  1.00  0.00           N
ATOM   9445  CA  GLY A 599      96.363  39.480 170.737  1.00  0.00           C
ATOM   9448  C   GLY A 599      96.805  40.430 171.807  1.00  0.00           C
ATOM   9449  O   GLY A 599      97.153  40.021 172.917  1.00  0.00           O
ATOM   9450  N   ILE A 600      96.773  41.730 171.497  1.00  0.00           N
ATOM   9452  CA  ILE A 600      97.093  42.800 172.427  1.00  0.00           C
ATOM   9454  CB  ILE A 600      98.563  43.230 172.407  1.00  0.00           C
ATOM   9456  CG2 ILE A 600      98.963  43.790 171.027  1.00  0.00           C
ATOM   9460  CG1 ILE A 600      98.913  44.221 173.557  1.00  0.00           C
ATOM   9463  CD  ILE A 600     100.415  44.510 173.647  1.00  0.00           C
ATOM   9467  C   ILE A 600      96.203  43.951 172.067  1.00  0.00           C
ATOM   9468  O   ILE A 600      95.863  44.180 170.907  1.00  0.00           O
ATOM   9469  N   ARG A 601      95.773  44.701 173.087  1.00  0.00           N
ATOM   9471  CA  ARG A 601      94.874  45.820 172.927  1.00  0.00           C
ATOM   9473  CB  ARG A 601      93.583  45.401 173.667  1.00  0.00           C
ATOM   9476  CG  ARG A 601      92.253  46.160 173.467  1.00  0.00           C
ATOM   9479  CD  ARG A 601      91.194  45.450 174.327  1.00  0.00           C
ATOM   9482  NE  ARG A 601      89.844  45.940 173.927  1.00  0.00           N
ATOM   9484  CZ  ARG A 601      88.734  45.500 174.527  1.00  0.00           C
ATOM   9485  NH1 ARG A 601      87.573  45.800 173.977  1.00  0.00           N
ATOM   9488  NH2 ARG A 601      88.783  44.771 175.617  1.00  0.00           N
ATOM   9491  C   ARG A 601      95.555  46.960 173.637  1.00  0.00           C
ATOM   9492  O   ARG A 601      95.434  47.050 174.857  1.00  0.00           O
ATOM   9493  N   PRO A 602      96.273  47.860 172.987  1.00  0.00           N
ATOM   9494  CD  PRO A 602      96.934  47.610 171.707  1.00  0.00           C
ATOM   9497  CA  PRO A 602      96.833  48.990 173.687  1.00  0.00           C
ATOM   9499  CB  PRO A 602      98.163  49.260 172.977  1.00  0.00           C
ATOM   9502  CG  PRO A 602      97.934  48.771 171.547  1.00  0.00           C
ATOM   9505  C   PRO A 602      95.835  50.130 173.637  1.00  0.00           C
ATOM   9506  O   PRO A 602      95.903  50.989 172.767  1.00  0.00           O
ATOM   9507  N   GLN A 603      94.874  50.120 174.577  1.00  0.00           N
ATOM   9509  CA  GLN A 603      93.893  51.170 174.707  1.00  0.00           C
ATOM   9511  CB  GLN A 603      92.444  50.640 174.897  1.00  0.00           C
ATOM   9514  CG  GLN A 603      91.964  50.260 176.327  1.00  0.00           C
ATOM   9517  CD  GLN A 603      92.743  49.151 177.057  1.00  0.00           C
ATOM   9518  OE1 GLN A 603      93.044  49.250 178.237  1.00  0.00           O
ATOM   9519  NE2 GLN A 603      93.034  48.041 176.337  1.00  0.00           N
ATOM   9522  C   GLN A 603      94.363  51.970 175.897  1.00  0.00           C
ATOM   9523  O   GLN A 603      94.753  51.430 176.917  1.00  0.00           O
ATOM   9524  N   PHE A 604      94.464  53.280 175.827  1.00  0.00           N
ATOM   9526  CA  PHE A 604      93.554  54.210 175.197  1.00  0.00           C
ATOM   9528  CB  PHE A 604      92.753  55.030 176.277  1.00  0.00           C
ATOM   9531  CG  PHE A 604      93.433  54.980 177.647  1.00  0.00           C
ATOM   9532  CD1 PHE A 604      94.663  55.611 177.887  1.00  0.00           C
ATOM   9534  CE1 PHE A 604      95.373  55.380 179.077  1.00  0.00           C
ATOM   9536  CZ  PHE A 604      94.844  54.530 180.037  1.00  0.00           C
ATOM   9538  CD2 PHE A 604      92.853  54.210 178.677  1.00  0.00           C
ATOM   9540  CE2 PHE A 604      93.563  53.980 179.857  1.00  0.00           C
ATOM   9542  C   PHE A 604      94.363  55.160 174.337  1.00  0.00           C
ATOM   9543  O   PHE A 604      95.383  55.660 174.797  1.00  0.00           O
ATOM   9544  N   ALA A 605      94.024  55.471 173.067  1.00  0.00           N
ATOM   9546  CA  ALA A 605      93.133  54.840 172.097  1.00  0.00           C
ATOM   9548  CB  ALA A 605      93.523  53.410 171.717  1.00  0.00           C
ATOM   9552  C   ALA A 605      91.603  54.949 172.297  1.00  0.00           C
ATOM   9553  O   ALA A 605      91.063  54.540 173.317  1.00  0.00           O
ATOM   9554  N   SER A 606      90.814  55.480 171.337  1.00  0.00           N
ATOM   9556  CA  SER A 606      91.143  55.861 169.957  1.00  0.00           C
ATOM   9558  CB  SER A 606      89.913  55.920 169.007  1.00  0.00           C
ATOM   9561  OG  SER A 606      89.305  54.620 168.917  1.00  0.00           O
ATOM   9563  C   SER A 606      92.023  57.100 169.887  1.00  0.00           C
ATOM   9564  O   SER A 606      92.444  57.600 170.917  1.00  0.00           O
ATOM   9565  N   LYS A 607      92.423  57.540 168.677  1.00  0.00           N
ATOM   9567  CA  LYS A 607      93.583  58.370 168.377  1.00  0.00           C
ATOM   9569  CB  LYS A 607      94.083  59.390 169.447  1.00  0.00           C
ATOM   9572  CG  LYS A 607      93.083  60.460 169.907  1.00  0.00           C
ATOM   9575  CD  LYS A 607      93.523  61.050 171.257  1.00  0.00           C
ATOM   9578  CE  LYS A 607      92.654  62.181 171.777  1.00  0.00           C
ATOM   9581  NZ  LYS A 607      93.284  62.659 173.017  1.00  0.00           N
ATOM   9585  C   LYS A 607      93.273  59.010 167.057  1.00  0.00           C
ATOM   9586  O   LYS A 607      92.573  58.400 166.257  1.00  0.00           O
ATOM   9587  N   SER A 608      93.803  60.210 166.797  1.00  0.00           N
ATOM   9589  CA  SER A 608      93.694  60.900 165.537  1.00  0.00           C
ATOM   9591  CB  SER A 608      93.063  62.309 165.697  1.00  0.00           C
ATOM   9594  OG  SER A 608      91.684  62.181 166.027  1.00  0.00           O
ATOM   9596  C   SER A 608      95.103  61.010 165.007  1.00  0.00           C
ATOM   9597  O   SER A 608      95.975  61.620 165.627  1.00  0.00           O
ATOM   9598  N   VAL A 609      95.383  60.340 163.877  1.00  0.00           N
ATOM   9600  CA  VAL A 609      96.723  60.240 163.307  1.00  0.00           C
ATOM   9602  CB  VAL A 609      97.243  58.800 163.377  1.00  0.00           C
ATOM   9604  CG1 VAL A 609      98.624  58.660 162.687  1.00  0.00           C
ATOM   9608  CG2 VAL A 609      97.333  58.290 164.827  1.00  0.00           C
ATOM   9612  C   VAL A 609      96.644  60.620 161.837  1.00  0.00           C
ATOM   9613  O   VAL A 609      96.013  59.879 161.087  1.00  0.00           O
ATOM   9614  N   TYR A 610      97.323  61.700 161.367  1.00  0.00           N
ATOM   9616  CA  TYR A 610      97.774  61.770 159.977  1.00  0.00           C
ATOM   9618  CB  TYR A 610      98.433  63.101 159.517  1.00  0.00           C
ATOM   9621  CG  TYR A 610      97.553  64.281 159.327  1.00  0.00           C
ATOM   9622  CD1 TYR A 610      96.153  64.239 159.457  1.00  0.00           C
ATOM   9624  CE1 TYR A 610      95.394  65.380 159.147  1.00  0.00           C
ATOM   9626  CZ  TYR A 610      96.033  66.540 158.707  1.00  0.00           C
ATOM   9627  OH  TYR A 610      95.274  67.671 158.387  1.00  0.00           O
ATOM   9629  CD2 TYR A 610      98.174  65.451 158.877  1.00  0.00           C
ATOM   9631  CE2 TYR A 610      97.423  66.590 158.567  1.00  0.00           C
ATOM   9633  C   TYR A 610      98.813  60.720 159.657  1.00  0.00           C
ATOM   9634  O   TYR A 610      99.984  60.870 160.007  1.00  0.00           O
ATOM   9635  N   ASP A 611      98.403  59.681 158.927  1.00  0.00           N
ATOM   9637  CA  ASP A 611      99.254  58.880 158.097  1.00  0.00           C
ATOM   9639  CB  ASP A 611      99.424  57.430 158.657  1.00  0.00           C
ATOM   9642  CG  ASP A 611     100.644  57.280 159.557  1.00  0.00           C
ATOM   9643  OD1 ASP A 611     100.604  56.440 160.497  1.00  0.00           O
ATOM   9644  OD2 ASP A 611     101.703  57.850 159.187  1.00  0.00           O
ATOM   9645  C   ASP A 611      98.613  58.870 156.717  1.00  0.00           C
ATOM   9646  O   ASP A 611      97.393  58.860 156.567  1.00  0.00           O
ATOM   9647  N   TYR A 612      99.424  58.860 155.637  1.00  0.00           N
ATOM   9649  CA  TYR A 612      99.024  59.330 154.307  1.00  0.00           C
ATOM   9651  CB  TYR A 612     100.264  59.850 153.497  1.00  0.00           C
ATOM   9654  CG  TYR A 612     100.604  61.271 153.887  1.00  0.00           C
ATOM   9655  CD1 TYR A 612     100.574  62.290 152.917  1.00  0.00           C
ATOM   9657  CE1 TYR A 612     100.743  63.629 153.287  1.00  0.00           C
ATOM   9659  CZ  TYR A 612     100.993  63.940 154.627  1.00  0.00           C
ATOM   9660  OH  TYR A 612     101.054  65.260 155.067  1.00  0.00           O
ATOM   9662  CD2 TYR A 612     100.903  61.610 155.217  1.00  0.00           C
ATOM   9664  CE2 TYR A 612     101.094  62.939 155.577  1.00  0.00           C
ATOM   9666  C   TYR A 612      98.273  58.280 153.497  1.00  0.00           C
ATOM   9667  O   TYR A 612      97.883  58.489 152.357  1.00  0.00           O
ATOM   9668  N   ARG A 613      97.934  57.160 154.137  1.00  0.00           N
ATOM   9670  CA  ARG A 613      97.003  56.140 153.677  1.00  0.00           C
ATOM   9672  CB  ARG A 613      97.234  54.890 154.567  1.00  0.00           C
ATOM   9675  CG  ARG A 613      97.113  55.150 156.087  1.00  0.00           C
ATOM   9678  CD  ARG A 613      97.813  54.120 156.977  1.00  0.00           C
ATOM   9681  NE  ARG A 613      99.305  54.320 156.887  1.00  0.00           N
ATOM   9683  CZ  ARG A 613     100.124  54.021 157.897  1.00  0.00           C
ATOM   9684  NH1 ARG A 613     101.374  54.431 157.927  1.00  0.00           N
ATOM   9687  NH2 ARG A 613      99.714  53.370 158.967  1.00  0.00           N
ATOM   9690  C   ARG A 613      95.544  56.610 153.697  1.00  0.00           C
ATOM   9691  O   ARG A 613      94.663  55.989 154.287  1.00  0.00           O
ATOM   9692  N   THR A 614      95.294  57.760 153.047  1.00  0.00           N
ATOM   9694  CA  THR A 614      94.053  58.521 152.987  1.00  0.00           C
ATOM   9696  CB  THR A 614      93.263  58.330 151.687  1.00  0.00           C
ATOM   9698  OG1 THR A 614      94.123  58.250 150.547  1.00  0.00           O
ATOM   9700  CG2 THR A 614      92.503  57.000 151.857  1.00  0.00           C
ATOM   9704  C   THR A 614      94.333  59.980 153.287  1.00  0.00           C
ATOM   9705  O   THR A 614      93.734  60.900 152.737  1.00  0.00           O
ATOM   9706  N   ASP A 615      95.303  60.201 154.217  1.00  0.00           N
ATOM   9708  CA  ASP A 615      95.563  61.420 154.977  1.00  0.00           C
ATOM   9710  CB  ASP A 615      96.514  62.370 154.187  1.00  0.00           C
ATOM   9713  CG  ASP A 615      97.374  63.220 155.107  1.00  0.00           C
ATOM   9714  OD1 ASP A 615      97.764  64.340 154.687  1.00  0.00           O
ATOM   9715  OD2 ASP A 615      97.803  62.690 156.167  1.00  0.00           O
ATOM   9716  C   ASP A 615      94.343  62.170 155.577  1.00  0.00           C
ATOM   9717  O   ASP A 615      94.233  63.390 155.537  1.00  0.00           O
ATOM   9718  N   SER A 616      93.373  61.470 156.207  1.00  0.00           N
ATOM   9720  CA  SER A 616      93.653  60.230 156.917  1.00  0.00           C
ATOM   9722  CB  SER A 616      92.693  59.070 156.547  1.00  0.00           C
ATOM   9725  OG  SER A 616      93.373  57.820 156.677  1.00  0.00           O
ATOM   9727  C   SER A 616      93.673  60.541 158.387  1.00  0.00           C
ATOM   9728  O   SER A 616      94.714  60.960 158.887  1.00  0.00           O
ATOM   9729  N   THR A 617      92.573  60.380 159.137  1.00  0.00           N
ATOM   9731  CA  THR A 617      92.613  60.500 160.587  1.00  0.00           C
ATOM   9733  CB  THR A 617      91.544  61.420 161.147  1.00  0.00           C
ATOM   9735  OG1 THR A 617      91.714  62.760 160.687  1.00  0.00           O
ATOM   9737  CG2 THR A 617      91.633  61.500 162.667  1.00  0.00           C
ATOM   9741  C   THR A 617      92.413  59.100 161.127  1.00  0.00           C
ATOM   9742  O   THR A 617      91.323  58.530 161.047  1.00  0.00           O
ATOM   9743  N   VAL A 618      93.493  58.460 161.627  1.00  0.00           N
ATOM   9745  CA  VAL A 618      93.554  57.010 161.787  1.00  0.00           C
ATOM   9747  CB  VAL A 618      94.674  56.390 160.937  1.00  0.00           C
ATOM   9749  CG1 VAL A 618      94.585  54.850 160.887  1.00  0.00           C
ATOM   9753  CG2 VAL A 618      94.585  56.950 159.507  1.00  0.00           C
ATOM   9757  C   VAL A 618      93.734  56.620 163.247  1.00  0.00           C
ATOM   9758  O   VAL A 618      94.324  57.360 164.037  1.00  0.00           O
ATOM   9759  N   LYS A 619      93.214  55.430 163.627  1.00  0.00           N
ATOM   9761  CA  LYS A 619      93.554  54.701 164.837  1.00  0.00           C
ATOM   9763  CB  LYS A 619      93.083  53.210 164.777  1.00  0.00           C
ATOM   9766  CG  LYS A 619      93.583  52.370 163.587  1.00  0.00           C
ATOM   9769  CD  LYS A 619      93.263  50.881 163.827  1.00  0.00           C
ATOM   9772  CE  LYS A 619      93.744  49.970 162.697  1.00  0.00           C
ATOM   9775  NZ  LYS A 619      93.403  48.580 163.057  1.00  0.00           N
ATOM   9779  C   LYS A 619      95.014  54.670 165.277  1.00  0.00           C
ATOM   9780  O   LYS A 619      95.913  54.480 164.457  1.00  0.00           O
ATOM   9781  N   GLN A 620      95.224  54.720 166.607  1.00  0.00           N
ATOM   9783  CA  GLN A 620      96.273  54.070 167.377  1.00  0.00           C
ATOM   9785  CB  GLN A 620      96.113  52.521 167.517  1.00  0.00           C
ATOM   9788  CG  GLN A 620      96.203  51.640 166.237  1.00  0.00           C
ATOM   9791  CD  GLN A 620      97.593  51.600 165.567  1.00  0.00           C
ATOM   9792  OE1 GLN A 620      98.523  50.989 166.097  1.00  0.00           O
ATOM   9793  NE2 GLN A 620      97.743  52.260 164.407  1.00  0.00           N
ATOM   9796  C   GLN A 620      97.753  54.460 167.167  1.00  0.00           C
ATOM   9797  O   GLN A 620      98.195  54.720 166.037  1.00  0.00           O
ATOM   9798  N   PRO A 621      98.604  54.470 168.177  1.00  0.00           N
ATOM   9799  CD  PRO A 621      99.844  53.699 167.997  1.00  0.00           C
ATOM   9802  CA  PRO A 621      98.284  54.600 169.597  1.00  0.00           C
ATOM   9804  CB  PRO A 621      98.783  53.280 170.167  1.00  0.00           C
ATOM   9807  CG  PRO A 621      99.973  52.870 169.277  1.00  0.00           C
ATOM   9810  C   PRO A 621      99.053  55.800 170.117  1.00  0.00           C
ATOM   9811  O   PRO A 621     100.274  55.730 170.287  1.00  0.00           O
ATOM   9812  N   ILE A 622      98.354  56.931 170.387  1.00  0.00           N
ATOM   9814  CA  ILE A 622      98.943  58.241 170.647  1.00  0.00           C
ATOM   9816  CB  ILE A 622      97.843  59.310 170.657  1.00  0.00           C
ATOM   9818  CG2 ILE A 622      96.993  59.320 171.957  1.00  0.00           C
ATOM   9822  CG1 ILE A 622      98.454  60.681 170.337  1.00  0.00           C
ATOM   9825  CD  ILE A 622      97.453  61.820 170.147  1.00  0.00           C
ATOM   9829  C   ILE A 622      99.863  58.330 171.857  1.00  0.00           C
ATOM   9830  O   ILE A 622     100.984  58.820 171.717  1.00  0.00           O
ATOM   9831  N   VAL A 623      99.445  57.771 173.017  1.00  0.00           N
ATOM   9833  CA  VAL A 623     100.264  57.490 174.197  1.00  0.00           C
ATOM   9835  CB  VAL A 623     101.323  56.430 173.917  1.00  0.00           C
ATOM   9837  CG1 VAL A 623     102.283  56.220 175.097  1.00  0.00           C
ATOM   9841  CG2 VAL A 623     100.633  55.100 173.587  1.00  0.00           C
ATOM   9845  C   VAL A 623     100.835  58.660 174.987  1.00  0.00           C
ATOM   9846  O   VAL A 623     101.553  59.520 174.477  1.00  0.00           O
ATOM   9847  N   ASP A 624     100.654  58.650 176.337  1.00  0.00           N
ATOM   9849  CA  ASP A 624     101.665  59.200 177.217  1.00  0.00           C
ATOM   9851  CB  ASP A 624     101.703  58.420 178.577  1.00  0.00           C
ATOM   9854  CG  ASP A 624     100.415  58.420 179.387  1.00  0.00           C
ATOM   9855  OD1 ASP A 624     100.534  58.489 180.637  1.00  0.00           O
ATOM   9856  OD2 ASP A 624      99.313  58.171 178.827  1.00  0.00           O
ATOM   9857  C   ASP A 624     101.665  60.741 177.347  1.00  0.00           C
ATOM   9858  O   ASP A 624     100.623  61.390 177.287  1.00  0.00           O
ATOM   9859  N   GLU A 625     102.843  61.380 177.547  1.00  0.00           N
ATOM   9861  CA  GLU A 625     104.173  60.900 177.147  1.00  0.00           C
ATOM   9863  CB  GLU A 625     105.093  62.050 176.647  1.00  0.00           C
ATOM   9866  CG  GLU A 625     105.513  63.111 177.717  1.00  0.00           C
ATOM   9869  CD  GLU A 625     104.363  63.660 178.557  1.00  0.00           C
ATOM   9870  OE1 GLU A 625     104.424  63.590 179.817  1.00  0.00           O
ATOM   9871  OE2 GLU A 625     103.373  64.140 177.937  1.00  0.00           O
ATOM   9872  C   GLU A 625     105.014  60.240 178.207  1.00  0.00           C
ATOM   9873  O   GLU A 625     106.043  59.640 177.887  1.00  0.00           O
ATOM   9874  N   GLY A 626     104.633  60.320 179.487  1.00  0.00           N
ATOM   9876  CA  GLY A 626     105.404  59.650 180.527  1.00  0.00           C
ATOM   9879  C   GLY A 626     104.613  59.640 181.817  1.00  0.00           C
ATOM   9880  O   GLY A 626     104.383  60.681 182.407  1.00  0.00           O
ATOM   9881  N   SER A 627     104.165  58.489 182.327  1.00  0.00           N
ATOM   9883  CA  SER A 627     104.214  57.201 181.677  1.00  0.00           C
ATOM   9885  CB  SER A 627     105.534  56.420 181.937  1.00  0.00           C
ATOM   9888  OG  SER A 627     105.574  55.900 183.267  1.00  0.00           O
ATOM   9890  C   SER A 627     103.063  56.340 182.147  1.00  0.00           C
ATOM   9891  O   SER A 627     102.794  56.210 183.347  1.00  0.00           O
ATOM   9892  N   ASN A 628     102.433  55.650 181.197  1.00  0.00           N
ATOM   9894  CA  ASN A 628     101.474  54.640 181.477  1.00  0.00           C
ATOM   9896  CB  ASN A 628     100.084  55.220 181.847  1.00  0.00           C
ATOM   9899  CG  ASN A 628      99.923  55.590 183.327  1.00  0.00           C
ATOM   9900  OD1 ASN A 628      99.544  56.700 183.687  1.00  0.00           O
ATOM   9901  ND2 ASN A 628     100.163  54.611 184.247  1.00  0.00           N
ATOM   9904  C   ASN A 628     101.384  53.860 180.197  1.00  0.00           C
ATOM   9905  O   ASN A 628     101.763  54.310 179.117  1.00  0.00           O
ATOM   9906  N   ALA A 629     100.863  52.650 180.307  1.00  0.00           N
ATOM   9908  CA  ALA A 629     100.695  51.820 179.157  1.00  0.00           C
ATOM   9910  CB  ALA A 629     102.003  51.129 178.757  1.00  0.00           C
ATOM   9914  C   ALA A 629      99.663  50.840 179.637  1.00  0.00           C
ATOM   9915  O   ALA A 629      99.493  50.690 180.847  1.00  0.00           O
ATOM   9916  N   ALA A 630      98.923  50.230 178.717  1.00  0.00           N
ATOM   9918  CA  ALA A 630      97.794  49.450 179.107  1.00  0.00           C
ATOM   9920  CB  ALA A 630      96.563  50.340 179.057  1.00  0.00           C
ATOM   9924  C   ALA A 630      97.654  48.330 178.117  1.00  0.00           C
ATOM   9925  O   ALA A 630      97.423  48.550 176.927  1.00  0.00           O
ATOM   9926  N   PHE A 631      97.803  47.090 178.587  1.00  0.00           N
ATOM   9928  CA  PHE A 631      97.573  45.940 177.757  1.00  0.00           C
ATOM   9930  CB  PHE A 631      98.673  44.830 177.817  1.00  0.00           C
ATOM   9933  CG  PHE A 631     100.084  45.180 177.367  1.00  0.00           C
ATOM   9934  CD1 PHE A 631     100.924  44.110 177.007  1.00  0.00           C
ATOM   9936  CE1 PHE A 631     102.273  44.300 176.697  1.00  0.00           C
ATOM   9938  CZ  PHE A 631     102.813  45.590 176.757  1.00  0.00           C
ATOM   9940  CD2 PHE A 631     100.644  46.470 177.357  1.00  0.00           C
ATOM   9942  CE2 PHE A 631     101.993  46.670 177.077  1.00  0.00           C
ATOM   9944  C   PHE A 631      96.273  45.320 178.217  1.00  0.00           C
ATOM   9945  O   PHE A 631      95.883  45.390 179.387  1.00  0.00           O
ATOM   9946  N   ASP A 632      95.613  44.611 177.307  1.00  0.00           N
ATOM   9948  CA  ASP A 632      94.823  43.440 177.597  1.00  0.00           C
ATOM   9950  CB  ASP A 632      93.363  43.760 177.147  1.00  0.00           C
ATOM   9953  CG  ASP A 632      92.253  42.870 177.677  1.00  0.00           C
ATOM   9954  OD1 ASP A 632      91.083  43.230 177.317  1.00  0.00           O
ATOM   9955  OD2 ASP A 632      92.473  41.880 178.407  1.00  0.00           O
ATOM   9956  C   ASP A 632      95.583  42.430 176.757  1.00  0.00           C
ATOM   9957  O   ASP A 632      96.113  42.810 175.707  1.00  0.00           O
ATOM   9958  N   ILE A 633      95.794  41.170 177.187  1.00  0.00           N
ATOM   9960  CA  ILE A 633      96.754  40.280 176.537  1.00  0.00           C
ATOM   9962  CB  ILE A 633      98.083  40.220 177.307  1.00  0.00           C
ATOM   9964  CG2 ILE A 633      98.224  38.970 178.187  1.00  0.00           C
ATOM   9968  CG1 ILE A 633      99.294  40.370 176.337  1.00  0.00           C
ATOM   9971  CD  ILE A 633     100.644  40.390 177.067  1.00  0.00           C
ATOM   9975  C   ILE A 633      96.094  38.930 176.307  1.00  0.00           C
ATOM   9976  O   ILE A 633      95.473  38.350 177.197  1.00  0.00           O
ATOM   9977  N   VAL A 634      96.133  38.431 175.067  1.00  0.00           N
ATOM   9979  CA  VAL A 634      95.193  37.400 174.647  1.00  0.00           C
ATOM   9981  CB  VAL A 634      94.313  37.840 173.477  1.00  0.00           C
ATOM   9983  CG1 VAL A 634      93.055  36.970 173.387  1.00  0.00           C
ATOM   9987  CG2 VAL A 634      93.863  39.291 173.697  1.00  0.00           C
ATOM   9991  C   VAL A 634      95.954  36.150 174.237  1.00  0.00           C
ATOM   9992  O   VAL A 634      96.883  36.199 173.437  1.00  0.00           O
ATOM   9993  N   TYR A 635      95.555  34.990 174.767  1.00  0.00           N
ATOM   9995  CA  TYR A 635      95.803  33.730 174.117  1.00  0.00           C
ATOM   9997  CB  TYR A 635      96.173  32.660 175.187  1.00  0.00           C
ATOM  10000  CG  TYR A 635      97.453  31.931 174.857  1.00  0.00           C
ATOM  10001  CD1 TYR A 635      98.613  32.080 175.647  1.00  0.00           C
ATOM  10003  CE1 TYR A 635      99.783  31.370 175.357  1.00  0.00           C
ATOM  10005  CZ  TYR A 635      99.804  30.480 174.277  1.00  0.00           C
ATOM  10006  OH  TYR A 635     100.924  29.710 173.947  1.00  0.00           O
ATOM  10008  CD2 TYR A 635      97.494  31.050 173.767  1.00  0.00           C
ATOM  10010  CE2 TYR A 635      98.663  30.330 173.497  1.00  0.00           C
ATOM  10012  C   TYR A 635      94.493  33.460 173.387  1.00  0.00           C
ATOM  10013  O   TYR A 635      93.433  33.381 174.017  1.00  0.00           O
ATOM  10014  N   SER A 636      94.544  33.500 172.037  1.00  0.00           N
ATOM  10016  CA  SER A 636      93.403  33.850 171.197  1.00  0.00           C
ATOM  10018  CB  SER A 636      93.653  35.180 170.427  1.00  0.00           C
ATOM  10021  OG  SER A 636      92.433  35.860 170.127  1.00  0.00           O
ATOM  10023  C   SER A 636      93.174  32.750 170.167  1.00  0.00           C
ATOM  10024  O   SER A 636      94.144  32.190 169.657  1.00  0.00           O
ATOM  10025  N   ASP A 637      91.904  32.449 169.847  1.00  0.00           N
ATOM  10027  CA  ASP A 637      91.493  31.460 168.877  1.00  0.00           C
ATOM  10029  CB  ASP A 637      90.893  30.230 169.617  1.00  0.00           C
ATOM  10032  CG  ASP A 637      89.613  30.530 170.407  1.00  0.00           C
ATOM  10033  OD1 ASP A 637      89.184  29.590 171.117  1.00  0.00           O
ATOM  10034  OD2 ASP A 637      89.063  31.650 170.277  1.00  0.00           O
ATOM  10035  C   ASP A 637      90.513  32.120 167.907  1.00  0.00           C
ATOM  10036  O   ASP A 637      90.604  33.330 167.667  1.00  0.00           O
ATOM  10037  N   ALA A 638      89.574  31.350 167.327  1.00  0.00           N
ATOM  10039  CA  ALA A 638      88.563  31.850 166.427  1.00  0.00           C
ATOM  10041  CB  ALA A 638      88.383  30.840 165.267  1.00  0.00           C
ATOM  10045  C   ALA A 638      87.183  32.040 167.047  1.00  0.00           C
ATOM  10046  O   ALA A 638      86.213  32.271 166.327  1.00  0.00           O
ATOM  10047  N   GLN A 639      87.044  31.931 168.387  1.00  0.00           N
ATOM  10049  CA  GLN A 639      85.733  31.690 168.977  1.00  0.00           C
ATOM  10051  CB  GLN A 639      85.563  30.160 169.157  1.00  0.00           C
ATOM  10054  CG  GLN A 639      84.133  29.680 169.497  1.00  0.00           C
ATOM  10057  CD  GLN A 639      83.923  28.160 169.457  1.00  0.00           C
ATOM  10058  OE1 GLN A 639      82.833  27.660 169.747  1.00  0.00           O
ATOM  10059  NE2 GLN A 639      84.973  27.400 169.097  1.00  0.00           N
ATOM  10062  C   GLN A 639      85.613  32.480 170.277  1.00  0.00           C
ATOM  10063  O   GLN A 639      84.893  32.100 171.207  1.00  0.00           O
ATOM  10064  N   GLY A 640      86.273  33.650 170.367  1.00  0.00           N
ATOM  10066  CA  GLY A 640      86.264  34.470 171.567  1.00  0.00           C
ATOM  10069  C   GLY A 640      87.634  34.670 172.157  1.00  0.00           C
ATOM  10070  O   GLY A 640      88.613  34.960 171.487  1.00  0.00           O
ATOM  10071  N   VAL A 641      87.693  34.600 173.507  1.00  0.00           N
ATOM  10073  CA  VAL A 641      88.923  34.760 174.257  1.00  0.00           C
ATOM  10075  CB  VAL A 641      89.033  36.090 175.007  1.00  0.00           C
ATOM  10077  CG1 VAL A 641      90.224  36.140 175.997  1.00  0.00           C
ATOM  10081  CG2 VAL A 641      89.203  37.220 173.987  1.00  0.00           C
ATOM  10085  C   VAL A 641      89.044  33.620 175.237  1.00  0.00           C
ATOM  10086  O   VAL A 641      88.163  33.420 176.067  1.00  0.00           O
ATOM  10087  N   LYS A 642      90.183  32.900 175.147  1.00  0.00           N
ATOM  10089  CA  LYS A 642      90.893  32.239 176.227  1.00  0.00           C
ATOM  10091  CB  LYS A 642      90.043  31.620 177.377  1.00  0.00           C
ATOM  10094  CG  LYS A 642      89.073  30.490 176.977  1.00  0.00           C
ATOM  10097  CD  LYS A 642      88.104  30.110 178.107  1.00  0.00           C
ATOM  10100  CE  LYS A 642      86.974  31.120 178.307  1.00  0.00           C
ATOM  10103  NZ  LYS A 642      86.173  30.810 179.517  1.00  0.00           N
ATOM  10107  C   LYS A 642      91.723  31.129 175.627  1.00  0.00           C
ATOM  10108  O   LYS A 642      91.293  30.430 174.727  1.00  0.00           O
ATOM  10109  N   LYS A 643      92.943  30.920 176.157  1.00  0.00           N
ATOM  10111  CA  LYS A 643      93.673  29.710 175.907  1.00  0.00           C
ATOM  10113  CB  LYS A 643      94.333  29.590 174.507  1.00  0.00           C
ATOM  10116  CG  LYS A 643      93.653  28.480 173.687  1.00  0.00           C
ATOM  10119  CD  LYS A 643      94.154  28.330 172.247  1.00  0.00           C
ATOM  10122  CE  LYS A 643      93.253  27.320 171.507  1.00  0.00           C
ATOM  10125  NZ  LYS A 643      93.764  27.010 170.167  1.00  0.00           N
ATOM  10129  C   LYS A 643      94.653  29.570 177.037  1.00  0.00           C
[truncated: 3,819,978 more chars]
