# Supplementary material for: Characterizing Membrane Association and Periplasmic Transfer of Bacterial Lipoproteins through Molecular Dynamics Simulations
Source: Structure. 2020 Apr 7;28(4):475–487.e3. doi: 10.1016/j.str.2020.01.012 (PMC7139219; doi:10.1016/j.str.2020.01.012)
Supplement: Data S1. Final Coordinates from Simulations (Y–Z), Related to Figure 3 [file mmc3.zip › Y-Z/YFHM-4-atomistic.pdb]

TITLE     Protein
REMARK    THIS IS A SIMULATION BOX
CRYST1  161.507  161.507  224.464  90.00  90.00  90.00 P 1           1
MODEL        1
ATOM      1  N   CYSTA   1      78.474  77.049  91.617  1.00  0.00           N
ATOM      3  CA  CYSTA   1      79.895  77.099  91.867  1.00  0.00           C
ATOM      5  C   CYSTA   1      80.186  77.319  93.347  1.00  0.00           C
ATOM      6  O   CYSTA   1      81.195  76.818  93.817  1.00  0.00           O
ATOM      7  CB  CYSTA   1      80.695  78.128  91.007  1.00  0.00           C
ATOM     10  SG  CYSTA   1      80.474  79.919  91.347  1.00  0.00           S
ATOM     11  C1  CYSTA   1      78.794  80.279  90.727  1.00  0.00           C
ATOM     14  CA1 CYSTA   1      77.854  76.518  90.567  1.00  0.00           C
ATOM     15  OA1 CYSTA   1      76.645  76.459  90.697  1.00  0.00           O
ATOM     16  CA2 CYSTA   1      78.474  76.048  89.267  1.00  0.00           C
ATOM     19  C11 CYSTA   1      78.474  79.959  89.237  1.00  0.00           C
ATOM     21  O11 CYSTA   1      79.484  80.559  88.407  1.00  0.00           O
ATOM     22  CX1 CYSTA   1      79.454  80.179  87.127  1.00  0.00           C
ATOM     23  OX1 CYSTA   1      78.804  79.248  86.687  1.00  0.00           O
ATOM     24  CX2 CYSTA   1      80.404  81.059  86.297  1.00  0.00           C
ATOM     27  C12 CYSTA   1      77.035  80.419  88.827  1.00  0.00           C
ATOM     30  O12 CYSTA   1      76.954  81.849  88.697  1.00  0.00           O
ATOM     31  CD1 CYSTA   1      76.535  82.539  89.747  1.00  0.00           C
ATOM     32  OD1 CYSTA   1      76.164  82.059  90.807  1.00  0.00           O
ATOM     33  CD2 CYSTA   1      76.685  84.048  89.497  1.00  0.00           C
ATOM     36  CA3 CYSTA   1      77.364  75.778  88.227  1.00  0.00           C
ATOM     39  CA4 CYSTA   1      77.795  75.718  86.747  1.00  0.00           C
ATOM     42  CA5 CYSTA   1      78.645  74.499  86.347  1.00  0.00           C
ATOM     45  CA6 CYSTA   1      80.145  74.709  86.567  1.00  0.00           C
ATOM     48  CA7 CYSTA   1      80.994  74.169  85.407  1.00  0.00           C
ATOM     51  CA8 CYSTA   1      82.484  74.318  85.697  1.00  0.00           C
ATOM     54  CA9 CYSTA   1      83.394  73.868  84.547  1.00  0.00           C
ATOM     57 0CA1 CYSTA   1      84.835  74.368  84.717  1.00  0.00           C
ATOM     60 1CA1 CYSTA   1      85.704  73.979  83.507  1.00  0.00           C
ATOM     63 2CA1 CYSTA   1      87.046  74.709  83.457  1.00  0.00           C
ATOM     66 3CA1 CYSTA   1      87.755  74.499  82.107  1.00  0.00           C
ATOM     69 4CA1 CYSTA   1      89.095  75.218  82.017  1.00  0.00           C
ATOM     72 5CA1 CYSTA   1      89.695  75.229  80.607  1.00  0.00           C
ATOM     75 6CA1 CYSTA   1      91.085  75.858  80.567  1.00  0.00           C
ATOM     79  CD3 CYSTA   1      76.064  84.528  88.167  1.00  0.00           C
ATOM     82  CD4 CYSTA   1      77.075  84.639  87.017  1.00  0.00           C
ATOM     85  CD5 CYSTA   1      76.374  84.878  85.677  1.00  0.00           C
ATOM     88  CD6 CYSTA   1      77.335  85.158  84.517  1.00  0.00           C
ATOM     91  CD7 CYSTA   1      76.584  85.259  83.187  1.00  0.00           C
ATOM     94  CD8 CYSTA   1      77.484  85.638  82.007  1.00  0.00           C
ATOM     97  CD9 CYSTA   1      76.694  85.688  80.687  1.00  0.00           C
ATOM    100 0CD1 CYSTA   1      77.535  86.149  79.497  1.00  0.00           C
ATOM    103 1CD1 CYSTA   1      76.694  86.249  78.217  1.00  0.00           C
ATOM    106 2CD1 CYSTA   1      77.404  87.008  77.097  1.00  0.00           C
ATOM    109 3CD1 CYSTA   1      76.464  87.378  75.937  1.00  0.00           C
ATOM    112 4CD1 CYSTA   1      76.254  86.258  74.917  1.00  0.00           C
ATOM    115 5CD1 CYSTA   1      75.304  86.709  73.797  1.00  0.00           C
ATOM    118 6CD1 CYSTA   1      75.035  85.618  72.747  1.00  0.00           C
ATOM    122  CX3 CYSTA   1      79.904  81.339  84.857  1.00  0.00           C
ATOM    125  CX4 CYSTA   1      80.924  82.189  84.067  1.00  0.00           C
ATOM    128  CX5 CYSTA   1      80.454  82.658  82.677  1.00  0.00           C
ATOM    131  CX6 CYSTA   1      80.256  81.538  81.657  1.00  0.00           C
ATOM    134  CX7 CYSTA   1      80.326  82.039  80.197  1.00  0.00           C
ATOM    137  CX8 CYSTA   1      80.075  80.929  79.147  1.00  0.00           C
ATOM    140  CX9 CYSTA   1      80.945  81.059  77.917  1.00  0.00           C
ATOM    142 0CX1 CYSTA   1      80.585  81.289  76.637  1.00  0.00           C
ATOM    144 1CX1 CYSTA   1      79.204  81.489  76.077  1.00  0.00           C
ATOM    147 2CX1 CYSTA   1      78.774  80.349  75.127  1.00  0.00           C
ATOM    150 3CX1 CYSTA   1      77.314  80.498  74.667  1.00  0.00           C
ATOM    153 4CX1 CYSTA   1      76.724  79.219  74.047  1.00  0.00           C
ATOM    156 5CX1 CYSTA   1      76.865  79.099  72.527  1.00  0.00           C
ATOM    159 6CX1 CYSTA   1      75.604  79.508  71.757  1.00  0.00           C
ATOM    162 7CX1 CYSTA   1      75.645  79.058  70.297  1.00  0.00           C
ATOM    165 8CX1 CYSTA   1      74.304  79.239  69.567  1.00  0.00           C
ATOM    169  N   ASP A   2      79.335  78.059  94.117  1.00  0.00           N
ATOM    171  CA  ASP A   2      79.414  78.319  95.557  1.00  0.00           C
ATOM    173  CB  ASP A   2      77.984  78.588  96.117  1.00  0.00           C
ATOM    176  CG  ASP A   2      77.404  79.899  95.597  1.00  0.00           C
ATOM    177  OD1 ASP A   2      76.664  80.568  96.367  1.00  0.00           O
ATOM    178  OD2 ASP A   2      77.714  80.298  94.447  1.00  0.00           O
ATOM    179  C   ASP A   2      80.145  77.298  96.477  1.00  0.00           C
ATOM    180  O   ASP A   2      79.914  76.099  96.407  1.00  0.00           O
ATOM    181  N   ASN A   3      81.055  77.759  97.377  1.00  0.00           N
ATOM    183  CA  ASN A   3      81.934  76.868  98.147  1.00  0.00           C
ATOM    185  CB  ASN A   3      82.915  76.038  97.217  1.00  0.00           C
ATOM    188  CG  ASN A   3      84.005  75.179  97.897  1.00  0.00           C
ATOM    189  OD1 ASN A   3      85.014  74.838  97.287  1.00  0.00           O
ATOM    190  ND2 ASN A   3      83.825  74.819  99.187  1.00  0.00           N
ATOM    193  C   ASN A   3      82.705  77.658  99.227  1.00  0.00           C
ATOM    194  O   ASN A   3      83.825  78.099  99.017  1.00  0.00           O
ATOM    195  N   ASN A   4      82.165  77.798 100.457  1.00  0.00           N
ATOM    197  CA  ASN A   4      80.774  77.658 100.857  1.00  0.00           C
ATOM    199  CB  ASN A   4      80.585  76.768 102.117  1.00  0.00           C
ATOM    202  CG  ASN A   4      81.164  75.358 102.057  1.00  0.00           C
ATOM    203  OD1 ASN A   4      81.524  74.829 103.107  1.00  0.00           O
ATOM    204  ND2 ASN A   4      81.264  74.709 100.877  1.00  0.00           N
ATOM    207  C   ASN A   4      80.145  79.018 101.187  1.00  0.00           C
ATOM    208  O   ASN A   4      80.814  79.999 101.497  1.00  0.00           O
ATOM    209  N   ASP A   5      78.804  79.069 101.157  1.00  0.00           N
ATOM    211  CA  ASP A   5      77.964  80.229 101.327  1.00  0.00           C
ATOM    213  CB  ASP A   5      76.835  80.148 100.257  1.00  0.00           C
ATOM    216  CG  ASP A   5      75.924  78.948 100.447  1.00  0.00           C
ATOM    217  OD1 ASP A   5      74.695  79.088 100.237  1.00  0.00           O
ATOM    218  OD2 ASP A   5      76.444  77.829 100.717  1.00  0.00           O
ATOM    219  C   ASP A   5      77.354  80.288 102.737  1.00  0.00           C
ATOM    220  O   ASP A   5      76.554  81.179 103.037  1.00  0.00           O
ATOM    221  N   ASN A   6      77.734  79.339 103.617  1.00  0.00           N
ATOM    223  CA  ASN A   6      77.504  79.448 105.037  1.00  0.00           C
ATOM    225  CB  ASN A   6      76.285  78.579 105.487  1.00  0.00           C
ATOM    228  CG  ASN A   6      76.524  77.088 105.787  1.00  0.00           C
ATOM    229  OD1 ASN A   6      76.324  76.619 106.907  1.00  0.00           O
ATOM    230  ND2 ASN A   6      76.914  76.309 104.757  1.00  0.00           N
ATOM    233  C   ASN A   6      78.835  79.149 105.747  1.00  0.00           C
ATOM    234  O   ASN A   6      79.444  78.109 105.527  1.00  0.00           O
ATOM    235  N   ALA A   7      79.335  80.008 106.647  1.00  0.00           N
ATOM    237  CA  ALA A   7      79.975  81.258 106.237  1.00  0.00           C
ATOM    239  CB  ALA A   7      80.874  81.059 104.997  1.00  0.00           C
ATOM    243  C   ALA A   7      79.084  82.489 105.987  1.00  0.00           C
ATOM    244  O   ALA A   7      78.415  82.469 104.957  1.00  0.00           O
ATOM    245  N   PRO A   8      79.014  83.579 106.767  1.00  0.00           N
ATOM    246  CD  PRO A   8      78.865  84.829 105.997  1.00  0.00           C
ATOM    249  CA  PRO A   8      79.965  83.828 107.827  1.00  0.00           C
ATOM    251  CB  PRO A   8      81.055  84.588 107.047  1.00  0.00           C
ATOM    254  CG  PRO A   8      80.285  85.408 105.987  1.00  0.00           C
ATOM    257  C   PRO A   8      79.365  84.718 108.917  1.00  0.00           C
ATOM    258  O   PRO A   8      79.414  85.939 108.807  1.00  0.00           O
ATOM    259  N   THR A   9      78.814  84.158 110.007  1.00  0.00           N
ATOM    261  CA  THR A   9      78.274  85.008 111.067  1.00  0.00           C
ATOM    263  CB  THR A   9      76.854  84.658 111.517  1.00  0.00           C
ATOM    265  OG1 THR A   9      76.714  83.349 112.037  1.00  0.00           O
ATOM    267  CG2 THR A   9      75.936  84.739 110.297  1.00  0.00           C
ATOM    271  C   THR A   9      79.204  84.978 112.267  1.00  0.00           C
ATOM    272  O   THR A   9      79.145  84.069 113.067  1.00  0.00           O
ATOM    273  N   ALA A  10      80.124  85.929 112.487  1.00  0.00           N
ATOM    275  CA  ALA A  10      80.344  87.198 111.837  1.00  0.00           C
ATOM    277  CB  ALA A  10      79.134  88.169 111.877  1.00  0.00           C
ATOM    281  C   ALA A  10      81.436  87.948 112.577  1.00  0.00           C
ATOM    282  O   ALA A  10      81.514  87.889 113.807  1.00  0.00           O
ATOM    283  N   VAL A  11      82.295  88.758 111.927  1.00  0.00           N
ATOM    285  CA  VAL A  11      83.265  88.429 110.877  1.00  0.00           C
ATOM    287  CB  VAL A  11      82.915  88.938 109.467  1.00  0.00           C
ATOM    289  CG1 VAL A  11      84.005  88.608 108.417  1.00  0.00           C
ATOM    293  CG2 VAL A  11      81.594  88.369 108.927  1.00  0.00           C
ATOM    297  C   VAL A  11      84.454  89.248 111.357  1.00  0.00           C
ATOM    298  O   VAL A  11      84.235  90.239 112.057  1.00  0.00           O
ATOM    299  N   LYS A  12      85.725  88.959 111.017  1.00  0.00           N
ATOM    301  CA  LYS A  12      86.336  87.648 110.897  1.00  0.00           C
ATOM    303  CB  LYS A  12      87.524  87.749 109.907  1.00  0.00           C
ATOM    306  CG  LYS A  12      88.774  88.498 110.397  1.00  0.00           C
ATOM    309  CD  LYS A  12      89.665  88.878 109.207  1.00  0.00           C
ATOM    312  CE  LYS A  12      90.854  89.768 109.577  1.00  0.00           C
ATOM    315  NZ  LYS A  12      91.404  90.358 108.347  1.00  0.00           N
ATOM    319  C   LYS A  12      86.704  87.128 112.287  1.00  0.00           C
ATOM    320  O   LYS A  12      86.575  87.808 113.307  1.00  0.00           O
ATOM    321  N   LYS A  13      87.015  85.849 112.477  1.00  0.00           N
ATOM    323  CA  LYS A  13      88.125  85.118 111.907  1.00  0.00           C
ATOM    325  CB  LYS A  13      89.324  85.128 112.887  1.00  0.00           C
ATOM    328  CG  LYS A  13      88.976  84.809 114.357  1.00  0.00           C
ATOM    331  CD  LYS A  13      90.135  85.168 115.307  1.00  0.00           C
ATOM    334  CE  LYS A  13      89.795  85.118 116.807  1.00  0.00           C
ATOM    337  NZ  LYS A  13      90.954  85.509 117.637  1.00  0.00           N
ATOM    341  C   LYS A  13      87.664  83.709 111.597  1.00  0.00           C
ATOM    342  O   LYS A  13      86.575  83.299 111.987  1.00  0.00           O
ATOM    343  N   ASP A  14      88.445  82.919 110.847  1.00  0.00           N
ATOM    345  CA  ASP A  14      88.125  81.538 110.627  1.00  0.00           C
ATOM    347  CB  ASP A  14      88.904  80.908 109.447  1.00  0.00           C
ATOM    350  CG  ASP A  14      90.404  81.179 109.477  1.00  0.00           C
ATOM    351  OD1 ASP A  14      91.175  80.209 109.227  1.00  0.00           O
ATOM    352  OD2 ASP A  14      90.784  82.368 109.637  1.00  0.00           O
ATOM    353  C   ASP A  14      88.225  80.698 111.907  1.00  0.00           C
ATOM    354  O   ASP A  14      89.256  80.669 112.587  1.00  0.00           O
ATOM    355  N   ALA A  15      87.104  80.039 112.207  1.00  0.00           N
ATOM    357  CA  ALA A  15      86.805  79.259 113.387  1.00  0.00           C
ATOM    359  CB  ALA A  15      87.234  79.938 114.717  1.00  0.00           C
ATOM    363  C   ALA A  15      85.294  79.038 113.417  1.00  0.00           C
ATOM    364  O   ALA A  15      84.515  79.989 113.507  1.00  0.00           O
ATOM    365  N   PRO A  16      84.826  77.798 113.287  1.00  0.00           N
ATOM    366  CD  PRO A  16      83.454  77.459 113.667  1.00  0.00           C
ATOM    369  CA  PRO A  16      85.374  76.828 112.337  1.00  0.00           C
ATOM    371  CB  PRO A  16      84.424  75.638 112.467  1.00  0.00           C
ATOM    374  CG  PRO A  16      83.074  76.278 112.777  1.00  0.00           C
ATOM    377  C   PRO A  16      85.434  77.378 110.917  1.00  0.00           C
ATOM    378  O   PRO A  16      84.615  78.208 110.527  1.00  0.00           O
ATOM    379  N   SER A  17      86.455  76.989 110.137  1.00  0.00           N
ATOM    381  CA  SER A  17      86.624  77.419 108.767  1.00  0.00           C
ATOM    383  CB  SER A  17      88.064  77.069 108.287  1.00  0.00           C
ATOM    386  OG  SER A  17      88.704  76.088 109.117  1.00  0.00           O
ATOM    388  C   SER A  17      85.516  76.948 107.827  1.00  0.00           C
ATOM    389  O   SER A  17      85.005  75.838 107.987  1.00  0.00           O
ATOM    390  N   GLU A  18      85.035  77.829 106.927  1.00  0.00           N
ATOM    392  CA  GLU A  18      83.685  77.739 106.357  1.00  0.00           C
ATOM    394  CB  GLU A  18      83.484  76.599 105.307  1.00  0.00           C
ATOM    397  CG  GLU A  18      83.865  76.999 103.857  1.00  0.00           C
ATOM    400  CD  GLU A  18      85.345  77.169 103.607  1.00  0.00           C
ATOM    401  OE1 GLU A  18      85.714  77.788 102.577  1.00  0.00           O
ATOM    402  OE2 GLU A  18      86.175  76.709 104.417  1.00  0.00           O
ATOM    403  C   GLU A  18      82.544  77.798 107.367  1.00  0.00           C
ATOM    404  O   GLU A  18      81.865  78.819 107.477  1.00  0.00           O
ATOM    405  N   VAL A  19      82.295  76.688 108.087  1.00  0.00           N
ATOM    407  CA  VAL A  19      80.994  76.108 108.417  1.00  0.00           C
ATOM    409  CB  VAL A  19      81.104  74.868 109.317  1.00  0.00           C
ATOM    411  CG1 VAL A  19      79.715  74.239 109.597  1.00  0.00           C
ATOM    415  CG2 VAL A  19      82.024  73.828 108.647  1.00  0.00           C
ATOM    419  C   VAL A  19      80.024  77.069 109.067  1.00  0.00           C
ATOM    420  O   VAL A  19      78.854  77.099 108.727  1.00  0.00           O
ATOM    421  N   THR A  20      80.485  77.919 109.997  1.00  0.00           N
ATOM    423  CA  THR A  20      79.645  79.029 110.427  1.00  0.00           C
ATOM    425  CB  THR A  20      78.715  78.658 111.587  1.00  0.00           C
ATOM    427  OG1 THR A  20      77.944  79.739 112.077  1.00  0.00           O
ATOM    429  CG2 THR A  20      79.524  78.089 112.757  1.00  0.00           C
ATOM    433  C   THR A  20      80.444  80.298 110.567  1.00  0.00           C
ATOM    434  O   THR A  20      80.014  81.328 110.067  1.00  0.00           O
ATOM    435  N   LYS A  21      81.684  80.198 111.097  1.00  0.00           N
ATOM    437  CA  LYS A  21      82.764  81.149 110.857  1.00  0.00           C
ATOM    439  CB  LYS A  21      83.016  81.418 109.337  1.00  0.00           C
ATOM    442  CG  LYS A  21      84.445  81.878 108.937  1.00  0.00           C
ATOM    445  CD  LYS A  21      84.585  82.189 107.417  1.00  0.00           C
ATOM    448  CE  LYS A  21      86.045  82.449 106.957  1.00  0.00           C
ATOM    451  NZ  LYS A  21      86.215  82.688 105.487  1.00  0.00           N
ATOM    455  C   LYS A  21      82.575  82.449 111.637  1.00  0.00           C
ATOM    456  O   LYS A  21      81.906  83.369 111.177  1.00  0.00           O
ATOM    457  N   ALA A  22      83.265  82.548 112.807  1.00  0.00           N
ATOM    459  CA  ALA A  22      83.654  83.768 113.497  1.00  0.00           C
ATOM    461  CB  ALA A  22      83.865  84.999 112.577  1.00  0.00           C
ATOM    465  C   ALA A  22      82.764  84.169 114.677  1.00  0.00           C
ATOM    466  O   ALA A  22      81.714  84.768 114.517  1.00  0.00           O
ATOM    467  N   ALA A  23      83.156  83.918 115.937  1.00  0.00           N
ATOM    469  CA  ALA A  23      84.384  83.358 116.437  1.00  0.00           C
ATOM    471  CB  ALA A  23      85.544  84.378 116.407  1.00  0.00           C
ATOM    475  C   ALA A  23      84.035  82.989 117.867  1.00  0.00           C
ATOM    476  O   ALA A  23      83.035  83.498 118.377  1.00  0.00           O
ATOM    477  N   SER A  24      84.795  82.139 118.577  1.00  0.00           N
ATOM    479  CA  SER A  24      85.796  81.219 118.037  1.00  0.00           C
ATOM    481  CB  SER A  24      86.964  80.929 119.017  1.00  0.00           C
ATOM    484  OG  SER A  24      88.165  80.618 118.297  1.00  0.00           O
ATOM    486  C   SER A  24      85.024  79.989 117.577  1.00  0.00           C
ATOM    487  O   SER A  24      84.484  80.018 116.477  1.00  0.00           O
ATOM    488  N   SER A  25      84.854  78.918 118.377  1.00  0.00           N
ATOM    490  CA  SER A  25      83.785  77.928 118.137  1.00  0.00           C
ATOM    492  CB  SER A  25      83.855  76.709 119.097  1.00  0.00           C
ATOM    495  OG  SER A  25      85.054  75.968 118.927  1.00  0.00           O
ATOM    497  C   SER A  25      82.335  78.439 118.157  1.00  0.00           C
ATOM    498  O   SER A  25      81.564  78.188 119.077  1.00  0.00           O
ATOM    499  N   GLU A  26      81.884  79.048 117.037  1.00  0.00           N
ATOM    501  CA  GLU A  26      80.516  79.489 116.757  1.00  0.00           C
ATOM    503  CB  GLU A  26      80.615  80.698 115.767  1.00  0.00           C
ATOM    506  CG  GLU A  26      79.325  81.289 115.097  1.00  0.00           C
ATOM    509  CD  GLU A  26      78.415  82.158 115.967  1.00  0.00           C
ATOM    510  OE1 GLU A  26      77.354  82.609 115.467  1.00  0.00           O
ATOM    511  OE2 GLU A  26      78.654  82.338 117.187  1.00  0.00           O
ATOM    512  C   GLU A  26      79.634  78.338 116.237  1.00  0.00           C
ATOM    513  O   GLU A  26      78.436  78.468 116.037  1.00  0.00           O
ATOM    514  N   ASN A  27      80.274  77.158 116.047  1.00  0.00           N
ATOM    516  CA  ASN A  27      79.814  75.828 115.637  1.00  0.00           C
ATOM    518  CB  ASN A  27      80.844  74.788 116.197  1.00  0.00           C
ATOM    521  CG  ASN A  27      80.625  74.359 117.657  1.00  0.00           C
ATOM    522  OD1 ASN A  27      80.485  73.159 117.897  1.00  0.00           O
ATOM    523  ND2 ASN A  27      80.564  75.319 118.597  1.00  0.00           N
ATOM    526  C   ASN A  27      78.365  75.399 115.957  1.00  0.00           C
ATOM    527  O   ASN A  27      77.834  75.729 117.007  1.00  0.00           O
ATOM    528  N   ALA A  28      77.644  74.608 115.127  1.00  0.00           N
ATOM    530  CA  ALA A  28      77.874  74.119 113.767  1.00  0.00           C
ATOM    532  CB  ALA A  28      79.214  73.378 113.547  1.00  0.00           C
ATOM    536  C   ALA A  28      76.774  73.109 113.387  1.00  0.00           C
ATOM    537  O   ALA A  28      76.714  71.979 113.867  1.00  0.00           O
ATOM    538  N   SER A  29      75.884  73.459 112.437  1.00  0.00           N
ATOM    540  CA  SER A  29      75.214  74.748 112.257  1.00  0.00           C
ATOM    542  CB  SER A  29      74.024  74.669 111.247  1.00  0.00           C
ATOM    545  OG  SER A  29      74.384  73.968 110.057  1.00  0.00           O
ATOM    547  C   SER A  29      74.615  75.249 113.557  1.00  0.00           C
ATOM    548  O   SER A  29      74.185  74.458 114.397  1.00  0.00           O
ATOM    549  N   SER A  30      74.594  76.579 113.777  1.00  0.00           N
ATOM    551  CA  SER A  30      74.145  77.148 115.037  1.00  0.00           C
ATOM    553  CB  SER A  30      75.064  78.319 115.457  1.00  0.00           C
ATOM    556  OG  SER A  30      75.274  79.209 114.347  1.00  0.00           O
ATOM    558  C   SER A  30      72.686  77.578 114.987  1.00  0.00           C
ATOM    559  O   SER A  30      72.075  77.938 115.997  1.00  0.00           O
ATOM    560  N   ALA A  31      72.014  77.358 113.837  1.00  0.00           N
ATOM    562  CA  ALA A  31      70.604  77.018 113.847  1.00  0.00           C
ATOM    564  CB  ALA A  31      70.064  76.849 112.407  1.00  0.00           C
ATOM    568  C   ALA A  31      70.365  75.749 114.677  1.00  0.00           C
ATOM    569  O   ALA A  31      71.154  74.809 114.697  1.00  0.00           O
ATOM    570  N   LYS A  32      69.314  75.669 115.517  1.00  0.00           N
ATOM    572  CA  LYS A  32      67.954  75.628 115.047  1.00  0.00           C
ATOM    574  CB  LYS A  32      67.154  74.628 115.927  1.00  0.00           C
ATOM    577  CG  LYS A  32      67.514  73.138 115.717  1.00  0.00           C
ATOM    580  CD  LYS A  32      68.454  72.478 116.747  1.00  0.00           C
ATOM    583  CE  LYS A  32      69.954  72.478 116.397  1.00  0.00           C
ATOM    586  NZ  LYS A  32      70.694  71.398 117.097  1.00  0.00           N
ATOM    590  C   LYS A  32      67.244  76.968 114.997  1.00  0.00           C
ATOM    591  O   LYS A  32      66.164  77.039 114.437  1.00  0.00           O
ATOM    592  N   LEU A  33      67.854  78.048 115.527  1.00  0.00           N
ATOM    594  CA  LEU A  33      67.395  79.438 115.447  1.00  0.00           C
ATOM    596  CB  LEU A  33      67.884  80.109 114.127  1.00  0.00           C
ATOM    599  CG  LEU A  33      67.964  81.649 114.157  1.00  0.00           C
ATOM    601  CD1 LEU A  33      68.185  82.209 112.747  1.00  0.00           C
ATOM    605  CD2 LEU A  33      69.054  82.158 115.117  1.00  0.00           C
ATOM    609  C   LEU A  33      65.904  79.658 115.687  1.00  0.00           C
ATOM    610  O   LEU A  33      65.204  80.369 114.967  1.00  0.00           O
ATOM    611  N   SER A  34      65.344  79.018 116.737  1.00  0.00           N
ATOM    613  CA  SER A  34      63.894  78.999 116.957  1.00  0.00           C
ATOM    615  CB  SER A  34      63.415  77.679 117.637  1.00  0.00           C
ATOM    618  OG  SER A  34      62.014  77.679 117.917  1.00  0.00           O
ATOM    620  C   SER A  34      63.384  80.239 117.687  1.00  0.00           C
ATOM    621  O   SER A  34      64.124  80.838 118.477  1.00  0.00           O
ATOM    622  N   VAL A  35      62.104  80.618 117.407  1.00  0.00           N
ATOM    624  CA  VAL A  35      61.285  81.728 117.897  1.00  0.00           C
ATOM    626  CB  VAL A  35      61.364  82.119 119.387  1.00  0.00           C
ATOM    628  CG1 VAL A  35      60.424  83.309 119.687  1.00  0.00           C
ATOM    632  CG2 VAL A  35      60.895  80.919 120.227  1.00  0.00           C
ATOM    636  C   VAL A  35      61.104  82.899 116.937  1.00  0.00           C
ATOM    637  O   VAL A  35      60.004  82.899 116.377  1.00  0.00           O
ATOM    638  N   PRO A  36      61.984  83.898 116.697  1.00  0.00           N
ATOM    639  CD  PRO A  36      63.374  83.768 117.097  1.00  0.00           C
ATOM    642  CA  PRO A  36      62.054  84.599 115.427  1.00  0.00           C
ATOM    644  CB  PRO A  36      63.115  83.839 114.657  1.00  0.00           C
ATOM    647  CG  PRO A  36      64.124  83.498 115.777  1.00  0.00           C
ATOM    650  C   PRO A  36      60.814  85.099 114.707  1.00  0.00           C
ATOM    651  O   PRO A  36      60.224  84.388 113.897  1.00  0.00           O
ATOM    652  N   GLU A  37      60.494  86.378 114.987  1.00  0.00           N
ATOM    654  CA  GLU A  37      59.284  87.078 114.617  1.00  0.00           C
ATOM    656  CB  GLU A  37      59.284  87.288 113.067  1.00  0.00           C
ATOM    659  CG  GLU A  37      58.634  88.599 112.537  1.00  0.00           C
ATOM    662  CD  GLU A  37      59.114  89.919 113.137  1.00  0.00           C
ATOM    663  OE1 GLU A  37      58.645  90.209 114.267  1.00  0.00           O
ATOM    664  OE2 GLU A  37      59.794  90.708 112.437  1.00  0.00           O
ATOM    665  C   GLU A  37      58.004  86.408 115.187  1.00  0.00           C
ATOM    666  O   GLU A  37      58.024  85.638 116.157  1.00  0.00           O
ATOM    667  N   ARG A  38      56.814  86.739 114.657  1.00  0.00           N
ATOM    669  CA  ARG A  38      55.574  86.149 115.137  1.00  0.00           C
ATOM    671  CB  ARG A  38      54.294  86.798 114.557  1.00  0.00           C
ATOM    674  CG  ARG A  38      53.944  88.169 115.167  1.00  0.00           C
ATOM    677  CD  ARG A  38      53.964  89.328 114.167  1.00  0.00           C
ATOM    680  NE  ARG A  38      55.344  89.929 114.127  1.00  0.00           N
ATOM    682  CZ  ARG A  38      55.515  91.158 113.657  1.00  0.00           C
ATOM    683  NH1 ARG A  38      56.544  91.878 114.047  1.00  0.00           N
ATOM    686  NH2 ARG A  38      54.665  91.658 112.797  1.00  0.00           N
ATOM    689  C   ARG A  38      55.454  84.639 114.957  1.00  0.00           C
ATOM    690  O   ARG A  38      55.685  84.108 113.877  1.00  0.00           O
ATOM    691  N   GLN A  39      55.035  83.929 116.007  1.00  0.00           N
ATOM    693  CA  GLN A  39      54.734  82.508 115.897  1.00  0.00           C
ATOM    695  CB  GLN A  39      55.915  81.619 116.377  1.00  0.00           C
ATOM    698  CG  GLN A  39      56.304  80.559 115.317  1.00  0.00           C
ATOM    701  CD  GLN A  39      57.404  80.968 114.317  1.00  0.00           C
ATOM    702  OE1 GLN A  39      57.924  80.078 113.647  1.00  0.00           O
ATOM    703  NE2 GLN A  39      57.794  82.259 114.237  1.00  0.00           N
ATOM    706  C   GLN A  39      53.484  82.198 116.697  1.00  0.00           C
ATOM    707  O   GLN A  39      53.544  81.849 117.877  1.00  0.00           O
ATOM    708  N   LYS A  40      52.244  82.358 116.187  1.00  0.00           N
ATOM    710  CA  LYS A  40      51.614  82.108 114.887  1.00  0.00           C
ATOM    712  CB  LYS A  40      50.364  83.009 114.727  1.00  0.00           C
ATOM    715  CG  LYS A  40      50.714  84.499 114.637  1.00  0.00           C
ATOM    718  CD  LYS A  40      49.494  85.408 114.827  1.00  0.00           C
ATOM    721  CE  LYS A  40      49.854  86.868 114.637  1.00  0.00           C
ATOM    724  NZ  LYS A  40      48.785  87.739 115.127  1.00  0.00           N
ATOM    728  C   LYS A  40      52.354  82.169 113.567  1.00  0.00           C
ATOM    729  O   LYS A  40      53.055  83.118 113.257  1.00  0.00           O
ATOM    730  N   LEU A  41      52.075  81.199 112.677  1.00  0.00           N
ATOM    732  CA  LEU A  41      52.334  81.319 111.257  1.00  0.00           C
ATOM    734  CB  LEU A  41      52.914  79.978 110.727  1.00  0.00           C
ATOM    737  CG  LEU A  41      54.444  79.989 110.527  1.00  0.00           C
ATOM    739  CD1 LEU A  41      54.984  78.579 110.257  1.00  0.00           C
ATOM    743  CD2 LEU A  41      55.204  80.649 111.687  1.00  0.00           C
ATOM    747  C   LEU A  41      51.114  81.798 110.467  1.00  0.00           C
ATOM    748  O   LEU A  41      51.104  81.828 109.237  1.00  0.00           O
ATOM    749  N   ALA A  42      50.044  82.259 111.147  1.00  0.00           N
ATOM    751  CA  ALA A  42      48.964  82.998 110.537  1.00  0.00           C
ATOM    753  CB  ALA A  42      47.634  82.679 111.247  1.00  0.00           C
ATOM    757  C   ALA A  42      49.214  84.508 110.637  1.00  0.00           C
ATOM    758  O   ALA A  42      49.084  85.099 111.707  1.00  0.00           O
ATOM    759  N   GLN A  43      49.584  85.179 109.527  1.00  0.00           N
ATOM    761  CA  GLN A  43      50.104  86.529 109.587  1.00  0.00           C
ATOM    763  CB  GLN A  43      51.334  86.709 108.627  1.00  0.00           C
ATOM    766  CG  GLN A  43      51.114  86.499 107.097  1.00  0.00           C
ATOM    769  CD  GLN A  43      51.694  85.198 106.497  1.00  0.00           C
ATOM    770  OE1 GLN A  43      52.644  85.218 105.707  1.00  0.00           O
ATOM    771  NE2 GLN A  43      51.104  84.038 106.797  1.00  0.00           N
ATOM    774  C   GLN A  43      49.035  87.589 109.307  1.00  0.00           C
ATOM    775  O   GLN A  43      49.344  88.768 109.197  1.00  0.00           O
ATOM    776  N   GLN A  44      47.764  87.158 109.197  1.00  0.00           N
ATOM    778  CA  GLN A  44      46.644  87.908 108.627  1.00  0.00           C
ATOM    780  CB  GLN A  44      46.264  89.259 109.307  1.00  0.00           C
ATOM    783  CG  GLN A  44      45.485  89.188 110.647  1.00  0.00           C
ATOM    786  CD  GLN A  44      46.104  88.369 111.777  1.00  0.00           C
ATOM    787  OE1 GLN A  44      46.724  88.889 112.717  1.00  0.00           O
ATOM    788  NE2 GLN A  44      45.915  87.028 111.747  1.00  0.00           N
ATOM    791  C   GLN A  44      46.624  87.858 107.097  1.00  0.00           C
ATOM    792  O   GLN A  44      45.915  88.588 106.417  1.00  0.00           O
ATOM    793  N   SER A  45      47.344  86.868 106.557  1.00  0.00           N
ATOM    795  CA  SER A  45      47.424  86.489 105.157  1.00  0.00           C
ATOM    797  CB  SER A  45      48.295  87.399 104.237  1.00  0.00           C
ATOM    800  OG  SER A  45      47.634  88.608 103.877  1.00  0.00           O
ATOM    802  C   SER A  45      48.074  85.128 105.227  1.00  0.00           C
ATOM    803  O   SER A  45      48.505  84.709 106.307  1.00  0.00           O
ATOM    804  N   ALA A  46      48.234  84.368 104.137  1.00  0.00           N
ATOM    806  CA  ALA A  46      47.414  84.318 102.947  1.00  0.00           C
ATOM    808  CB  ALA A  46      48.314  83.859 101.777  1.00  0.00           C
ATOM    812  C   ALA A  46      46.324  83.289 103.207  1.00  0.00           C
ATOM    813  O   ALA A  46      46.454  82.528 104.147  1.00  0.00           O
ATOM    814  N   GLY A  47      45.224  83.229 102.437  1.00  0.00           N
ATOM    816  CA  GLY A  47      44.874  84.088 101.317  1.00  0.00           C
ATOM    819  C   GLY A  47      43.904  85.168 101.717  1.00  0.00           C
ATOM    820  O   GLY A  47      42.994  84.959 102.497  1.00  0.00           O
ATOM    821  N   LYS A  48      44.035  86.378 101.137  1.00  0.00           N
ATOM    823  CA  LYS A  48      43.154  87.499 101.437  1.00  0.00           C
ATOM    825  CB  LYS A  48      43.814  88.809 100.927  1.00  0.00           C
ATOM    828  CG  LYS A  48      43.814  88.948  99.397  1.00  0.00           C
ATOM    831  CD  LYS A  48      44.614  90.148  98.887  1.00  0.00           C
ATOM    834  CE  LYS A  48      44.785  90.018  97.377  1.00  0.00           C
ATOM    837  NZ  LYS A  48      45.594  91.108  96.837  1.00  0.00           N
ATOM    841  C   LYS A  48      41.795  87.358 100.777  1.00  0.00           C
ATOM    842  O   LYS A  48      40.814  88.029 101.097  1.00  0.00           O
ATOM    843  N   VAL A  49      41.684  86.429  99.817  1.00  0.00           N
ATOM    845  CA  VAL A  49      40.394  85.939  99.367  1.00  0.00           C
ATOM    847  CB  VAL A  49      40.044  86.219  97.907  1.00  0.00           C
ATOM    849  CG1 VAL A  49      38.604  85.749  97.617  1.00  0.00           C
ATOM    853  CG2 VAL A  49      40.174  87.718  97.607  1.00  0.00           C
ATOM    857  C   VAL A  49      40.454  84.458  99.577  1.00  0.00           C
ATOM    858  O   VAL A  49      41.414  83.809  99.137  1.00  0.00           O
ATOM    859  N   LEU A  50      39.424  83.898 100.227  1.00  0.00           N
ATOM    861  CA  LEU A  50      39.134  82.478 100.247  1.00  0.00           C
ATOM    863  CB  LEU A  50      38.274  82.119 101.467  1.00  0.00           C
ATOM    866  CG  LEU A  50      39.114  81.678 102.687  1.00  0.00           C
ATOM    868  CD1 LEU A  50      38.304  81.748 103.987  1.00  0.00           C
ATOM    872  CD2 LEU A  50      40.475  82.399 102.847  1.00  0.00           C
ATOM    876  C   LEU A  50      38.544  82.049  98.927  1.00  0.00           C
ATOM    877  O   LEU A  50      37.334  82.018  98.707  1.00  0.00           O
ATOM    878  N   THR A  51      39.474  81.789  97.997  1.00  0.00           N
ATOM    880  CA  THR A  51      39.304  81.479  96.597  1.00  0.00           C
ATOM    882  CB  THR A  51      39.924  82.578  95.707  1.00  0.00           C
ATOM    884  OG1 THR A  51      39.584  82.478  94.337  1.00  0.00           O
ATOM    886  CG2 THR A  51      41.454  82.569  95.777  1.00  0.00           C
ATOM    890  C   THR A  51      40.014  80.148  96.467  1.00  0.00           C
ATOM    891  O   THR A  51      40.875  79.809  97.287  1.00  0.00           O
ATOM    892  N   LEU A  52      39.604  79.378  95.447  1.00  0.00           N
ATOM    894  CA  LEU A  52      39.544  77.928  95.347  1.00  0.00           C
ATOM    896  CB  LEU A  52      40.534  77.018  96.147  1.00  0.00           C
ATOM    899  CG  LEU A  52      41.844  76.658  95.407  1.00  0.00           C
ATOM    901  CD1 LEU A  52      42.634  75.559  96.147  1.00  0.00           C
ATOM    905  CD2 LEU A  52      42.734  77.869  95.117  1.00  0.00           C
ATOM    909  C   LEU A  52      38.094  77.478  95.487  1.00  0.00           C
ATOM    910  O   LEU A  52      37.264  78.089  96.157  1.00  0.00           O
ATOM    911  N   LEU A  53      37.794  76.368  94.797  1.00  0.00           N
ATOM    913  CA  LEU A  53      36.504  75.698  94.727  1.00  0.00           C
ATOM    915  CB  LEU A  53      36.404  74.999  93.347  1.00  0.00           C
ATOM    918  CG  LEU A  53      37.674  74.248  92.847  1.00  0.00           C
ATOM    920  CD1 LEU A  53      37.434  73.739  91.427  1.00  0.00           C
ATOM    924  CD2 LEU A  53      38.144  73.099  93.747  1.00  0.00           C
ATOM    928  C   LEU A  53      36.444  74.679  95.857  1.00  0.00           C
ATOM    929  O   LEU A  53      37.314  74.698  96.717  1.00  0.00           O
ATOM    930  N   ASP A  54      35.524  73.699  95.847  1.00  0.00           N
ATOM    932  CA  ASP A  54      35.744  72.499  96.627  1.00  0.00           C
ATOM    934  CB  ASP A  54      35.074  72.578  98.027  1.00  0.00           C
ATOM    937  CG  ASP A  54      33.564  72.639  98.027  1.00  0.00           C
ATOM    938  OD1 ASP A  54      33.014  73.658  98.527  1.00  0.00           O
ATOM    939  OD2 ASP A  54      32.944  71.649  97.567  1.00  0.00           O
ATOM    940  C   ASP A  54      35.434  71.258  95.787  1.00  0.00           C
ATOM    941  O   ASP A  54      34.564  71.268  94.917  1.00  0.00           O
ATOM    942  N   LEU A  55      36.224  70.188  95.987  1.00  0.00           N
ATOM    944  CA  LEU A  55      36.254  69.009  95.147  1.00  0.00           C
ATOM    946  CB  LEU A  55      37.514  68.878  94.237  1.00  0.00           C
ATOM    949  CG  LEU A  55      38.884  69.429  94.727  1.00  0.00           C
ATOM    951  CD1 LEU A  55      39.964  69.069  93.697  1.00  0.00           C
ATOM    955  CD2 LEU A  55      39.344  68.889  96.087  1.00  0.00           C
ATOM    959  C   LEU A  55      36.004  67.758  95.987  1.00  0.00           C
ATOM    960  O   LEU A  55      36.904  67.009  96.317  1.00  0.00           O
ATOM    961  N   SER A  56      34.724  67.508  96.337  1.00  0.00           N
ATOM    963  CA  SER A  56      34.254  66.389  97.157  1.00  0.00           C
ATOM    965  CB  SER A  56      32.734  66.448  97.457  1.00  0.00           C
ATOM    968  OG  SER A  56      32.414  67.539  98.317  1.00  0.00           O
ATOM    970  C   SER A  56      34.514  64.969  96.647  1.00  0.00           C
ATOM    971  O   SER A  56      34.404  64.698  95.457  1.00  0.00           O
ATOM    972  N   GLU A  57      34.764  64.029  97.607  1.00  0.00           N
ATOM    974  CA  GLU A  57      34.764  62.568  97.447  1.00  0.00           C
ATOM    976  CB  GLU A  57      33.654  61.998  96.507  1.00  0.00           C
ATOM    979  CG  GLU A  57      34.134  61.299  95.207  1.00  0.00           C
ATOM    982  CD  GLU A  57      32.994  60.868  94.287  1.00  0.00           C
ATOM    983  OE1 GLU A  57      32.844  59.628  94.127  1.00  0.00           O
ATOM    984  OE2 GLU A  57      32.264  61.739  93.747  1.00  0.00           O
ATOM    985  C   GLU A  57      36.134  61.959  97.177  1.00  0.00           C
ATOM    986  O   GLU A  57      36.934  62.498  96.437  1.00  0.00           O
ATOM    987  N   VAL A  58      36.424  60.768  97.787  1.00  0.00           N
ATOM    989  CA  VAL A  58      37.494  59.878  97.337  1.00  0.00           C
ATOM    991  CB  VAL A  58      37.614  59.649  95.807  1.00  0.00           C
ATOM    993  CG1 VAL A  58      39.074  59.649  95.317  1.00  0.00           C
ATOM    997  CG2 VAL A  58      36.954  58.319  95.417  1.00  0.00           C
ATOM   1001  C   VAL A  58      38.834  59.989  98.067  1.00  0.00           C
ATOM   1002  O   VAL A  58      39.454  61.038  98.167  1.00  0.00           O
ATOM   1003  N   GLN A  59      39.314  58.818  98.567  1.00  0.00           N
ATOM   1005  CA  GLN A  59      40.615  58.628  99.227  1.00  0.00           C
ATOM   1007  CB  GLN A  59      41.834  58.779  98.287  1.00  0.00           C
ATOM   1010  CG  GLN A  59      42.264  57.489  97.527  1.00  0.00           C
ATOM   1013  CD  GLN A  59      41.234  56.928  96.547  1.00  0.00           C
ATOM   1014  OE1 GLN A  59      41.314  57.178  95.347  1.00  0.00           O
ATOM   1015  NE2 GLN A  59      40.254  56.118  97.007  1.00  0.00           N
ATOM   1018  C   GLN A  59      40.784  59.338 100.577  1.00  0.00           C
ATOM   1019  O   GLN A  59      40.374  60.468 100.787  1.00  0.00           O
ATOM   1020  N   LEU A  60      41.364  58.729 101.617  1.00  0.00           N
ATOM   1022  CA  LEU A  60      42.574  57.929 101.627  1.00  0.00           C
ATOM   1024  CB  LEU A  60      43.454  58.209 102.887  1.00  0.00           C
ATOM   1027  CG  LEU A  60      42.724  58.538 104.217  1.00  0.00           C
ATOM   1029  CD1 LEU A  60      43.704  58.869 105.347  1.00  0.00           C
ATOM   1033  CD2 LEU A  60      41.804  57.409 104.727  1.00  0.00           C
ATOM   1037  C   LEU A  60      42.285  56.448 101.487  1.00  0.00           C
ATOM   1038  O   LEU A  60      41.264  55.968 101.967  1.00  0.00           O
ATOM   1039  N   ASP A  61      43.154  55.709 100.777  1.00  0.00           N
ATOM   1041  CA  ASP A  61      42.994  54.298 100.457  1.00  0.00           C
ATOM   1043  CB  ASP A  61      43.514  53.399 101.617  1.00  0.00           C
ATOM   1046  CG  ASP A  61      44.934  53.729 102.037  1.00  0.00           C
ATOM   1047  OD1 ASP A  61      45.304  53.309 103.167  1.00  0.00           O
ATOM   1048  OD2 ASP A  61      45.704  54.319 101.227  1.00  0.00           O
ATOM   1049  C   ASP A  61      41.585  53.919  99.977  1.00  0.00           C
ATOM   1050  O   ASP A  61      40.994  54.588  99.117  1.00  0.00           O
ATOM   1051  N   GLY A  62      41.004  52.859 100.567  1.00  0.00           N
ATOM   1053  CA  GLY A  62      39.574  52.599 100.587  1.00  0.00           C
ATOM   1056  C   GLY A  62      38.874  53.248 101.767  1.00  0.00           C
ATOM   1057  O   GLY A  62      38.884  52.718 102.867  1.00  0.00           O
ATOM   1058  N   ALA A  63      38.184  54.399 101.647  1.00  0.00           N
ATOM   1060  CA  ALA A  63      38.224  55.378 100.577  1.00  0.00           C
ATOM   1062  CB  ALA A  63      37.404  54.969  99.327  1.00  0.00           C
ATOM   1066  C   ALA A  63      37.674  56.658 101.177  1.00  0.00           C
ATOM   1067  O   ALA A  63      38.224  57.169 102.147  1.00  0.00           O
ATOM   1068  N   ALA A  64      36.524  57.139 100.667  1.00  0.00           N
ATOM   1070  CA  ALA A  64      35.535  57.899 101.407  1.00  0.00           C
ATOM   1072  CB  ALA A  64      34.645  56.908 102.197  1.00  0.00           C
ATOM   1076  C   ALA A  64      36.024  58.999 102.347  1.00  0.00           C
ATOM   1077  O   ALA A  64      35.895  58.888 103.557  1.00  0.00           O
ATOM   1078  N   THR A  65      36.514  60.128 101.797  1.00  0.00           N
ATOM   1080  CA  THR A  65      36.715  61.338 102.587  1.00  0.00           C
ATOM   1082  CB  THR A  65      38.174  61.768 102.777  1.00  0.00           C
ATOM   1084  OG1 THR A  65      38.344  62.518 103.977  1.00  0.00           O
ATOM   1086  CG2 THR A  65      38.724  62.659 101.657  1.00  0.00           C
ATOM   1090  C   THR A  65      35.944  62.419 101.887  1.00  0.00           C
ATOM   1091  O   THR A  65      35.634  62.339 100.697  1.00  0.00           O
ATOM   1092  N   LEU A  66      35.604  63.459 102.637  1.00  0.00           N
ATOM   1094  CA  LEU A  66      35.004  64.658 102.127  1.00  0.00           C
ATOM   1096  CB  LEU A  66      33.994  65.139 103.197  1.00  0.00           C
ATOM   1099  CG  LEU A  66      33.174  66.389 102.877  1.00  0.00           C
ATOM   1101  CD1 LEU A  66      32.264  66.718 104.067  1.00  0.00           C
ATOM   1105  CD2 LEU A  66      32.344  66.228 101.597  1.00  0.00           C
ATOM   1109  C   LEU A  66      36.114  65.678 101.877  1.00  0.00           C
ATOM   1110  O   LEU A  66      36.394  66.499 102.737  1.00  0.00           O
ATOM   1111  N   VAL A  67      36.785  65.628 100.707  1.00  0.00           N
ATOM   1113  CA  VAL A  67      37.844  66.578 100.387  1.00  0.00           C
ATOM   1115  CB  VAL A  67      38.684  66.198  99.157  1.00  0.00           C
ATOM   1117  CG1 VAL A  67      39.924  67.118  99.047  1.00  0.00           C
ATOM   1121  CG2 VAL A  67      39.164  64.739  99.167  1.00  0.00           C
ATOM   1125  C   VAL A  67      37.244  67.968 100.137  1.00  0.00           C
ATOM   1126  O   VAL A  67      36.634  68.228  99.107  1.00  0.00           O
ATOM   1127  N   LEU A  68      37.424  68.898 101.087  1.00  0.00           N
ATOM   1129  CA  LEU A  68      37.174  70.308 100.897  1.00  0.00           C
ATOM   1131  CB  LEU A  68      36.134  70.819 101.927  1.00  0.00           C
ATOM   1134  CG  LEU A  68      34.654  70.838 101.507  1.00  0.00           C
ATOM   1136  CD1 LEU A  68      33.774  70.948 102.757  1.00  0.00           C
ATOM   1140  CD2 LEU A  68      34.204  69.639 100.657  1.00  0.00           C
ATOM   1144  C   LEU A  68      38.544  70.939 101.087  1.00  0.00           C
ATOM   1145  O   LEU A  68      39.364  70.438 101.867  1.00  0.00           O
ATOM   1146  N   THR A  69      38.884  72.018 100.357  1.00  0.00           N
ATOM   1148  CA  THR A  69      40.274  72.478 100.287  1.00  0.00           C
ATOM   1150  CB  THR A  69      40.864  72.459  98.867  1.00  0.00           C
ATOM   1152  OG1 THR A  69      42.104  73.138  98.757  1.00  0.00           O
ATOM   1154  CG2 THR A  69      39.934  73.059  97.787  1.00  0.00           C
ATOM   1158  C   THR A  69      40.444  73.749 101.087  1.00  0.00           C
ATOM   1159  O   THR A  69      40.914  73.768 102.217  1.00  0.00           O
ATOM   1160  N   PHE A  70      40.014  74.899 100.567  1.00  0.00           N
ATOM   1162  CA  PHE A  70      40.215  76.149 101.237  1.00  0.00           C
ATOM   1164  CB  PHE A  70      39.244  76.359 102.447  1.00  0.00           C
ATOM   1167  CG  PHE A  70      37.784  76.489 102.077  1.00  0.00           C
ATOM   1168  CD1 PHE A  70      37.264  77.749 101.737  1.00  0.00           C
ATOM   1170  CE1 PHE A  70      35.924  77.878 101.347  1.00  0.00           C
ATOM   1172  CZ  PHE A  70      35.094  76.748 101.327  1.00  0.00           C
ATOM   1174  CD2 PHE A  70      36.934  75.378 102.097  1.00  0.00           C
ATOM   1176  CE2 PHE A  70      35.594  75.498 101.707  1.00  0.00           C
ATOM   1178  C   PHE A  70      40.104  77.209 100.157  1.00  0.00           C
ATOM   1179  O   PHE A  70      39.194  77.189  99.337  1.00  0.00           O
ATOM   1180  N   SER A  71      41.014  78.179 100.077  1.00  0.00           N
ATOM   1182  CA  SER A  71      42.444  77.989 100.207  1.00  0.00           C
ATOM   1184  CB  SER A  71      43.094  78.468  98.877  1.00  0.00           C
ATOM   1187  OG  SER A  71      44.494  78.229  98.777  1.00  0.00           O
ATOM   1189  C   SER A  71      43.044  78.809 101.327  1.00  0.00           C
ATOM   1190  O   SER A  71      43.264  79.989 101.137  1.00  0.00           O
ATOM   1191  N   ILE A  72      43.414  78.169 102.467  1.00  0.00           N
ATOM   1193  CA  ILE A  72      44.324  78.649 103.517  1.00  0.00           C
ATOM   1195  CB  ILE A  72      45.834  78.419 103.217  1.00  0.00           C
ATOM   1197  CG2 ILE A  72      46.084  78.089 101.717  1.00  0.00           C
ATOM   1201  CG1 ILE A  72      46.784  79.569 103.637  1.00  0.00           C
ATOM   1204  CD  ILE A  72      48.274  79.239 103.557  1.00  0.00           C
ATOM   1208  C   ILE A  72      44.024  79.978 104.267  1.00  0.00           C
ATOM   1209  O   ILE A  72      43.724  81.009 103.647  1.00  0.00           O
ATOM   1210  N   PRO A  73      44.084  80.069 105.607  1.00  0.00           N
ATOM   1211  CD  PRO A  73      44.274  81.378 106.247  1.00  0.00           C
ATOM   1214  CA  PRO A  73      44.194  78.979 106.587  1.00  0.00           C
ATOM   1216  CB  PRO A  73      44.825  79.709 107.797  1.00  0.00           C
ATOM   1219  CG  PRO A  73      44.194  81.099 107.737  1.00  0.00           C
ATOM   1222  C   PRO A  73      42.774  78.498 106.897  1.00  0.00           C
ATOM   1223  O   PRO A  73      42.034  78.249 105.947  1.00  0.00           O
ATOM   1224  N   LEU A  74      42.354  78.398 108.167  1.00  0.00           N
ATOM   1226  CA  LEU A  74      40.954  78.249 108.547  1.00  0.00           C
ATOM   1228  CB  LEU A  74      40.384  76.828 108.357  1.00  0.00           C
ATOM   1231  CG  LEU A  74      38.954  76.839 107.757  1.00  0.00           C
ATOM   1233  CD1 LEU A  74      38.274  75.478 107.967  1.00  0.00           C
ATOM   1237  CD2 LEU A  74      38.984  77.198 106.267  1.00  0.00           C
ATOM   1241  C   LEU A  74      40.914  78.638 110.007  1.00  0.00           C
ATOM   1242  O   LEU A  74      41.974  78.908 110.587  1.00  0.00           O
ATOM   1243  N   ASP A  75      39.734  78.679 110.667  1.00  0.00           N
ATOM   1245  CA  ASP A  75      39.624  78.749 112.107  1.00  0.00           C
ATOM   1247  CB  ASP A  75      38.204  79.169 112.647  1.00  0.00           C
ATOM   1250  CG  ASP A  75      36.974  78.699 111.877  1.00  0.00           C
ATOM   1251  OD1 ASP A  75      35.844  79.058 112.307  1.00  0.00           O
ATOM   1252  OD2 ASP A  75      37.114  78.039 110.817  1.00  0.00           O
ATOM   1253  C   ASP A  75      40.244  77.508 112.817  1.00  0.00           C
ATOM   1254  O   ASP A  75      39.974  76.368 112.437  1.00  0.00           O
ATOM   1255  N   PRO A  76      41.075  77.668 113.857  1.00  0.00           N
ATOM   1256  CD  PRO A  76      41.924  78.868 113.977  1.00  0.00           C
ATOM   1259  CA  PRO A  76      41.684  76.538 114.547  1.00  0.00           C
ATOM   1261  CB  PRO A  76      43.174  76.938 114.617  1.00  0.00           C
ATOM   1264  CG  PRO A  76      43.194  78.459 114.717  1.00  0.00           C
ATOM   1267  C   PRO A  76      41.134  76.479 115.967  1.00  0.00           C
ATOM   1268  O   PRO A  76      40.924  77.518 116.577  1.00  0.00           O
ATOM   1269  N   ASP A  77      40.895  75.329 116.597  1.00  0.00           N
ATOM   1271  CA  ASP A  77      41.054  73.938 116.237  1.00  0.00           C
ATOM   1273  CB  ASP A  77      42.224  73.299 117.057  1.00  0.00           C
ATOM   1276  CG  ASP A  77      42.064  73.278 118.577  1.00  0.00           C
ATOM   1277  OD1 ASP A  77      42.834  72.539 119.237  1.00  0.00           O
ATOM   1278  OD2 ASP A  77      41.255  74.058 119.117  1.00  0.00           O
ATOM   1279  C   ASP A  77      39.715  73.239 116.507  1.00  0.00           C
ATOM   1280  O   ASP A  77      39.654  72.039 116.757  1.00  0.00           O
ATOM   1281  N   GLN A  78      38.614  74.009 116.477  1.00  0.00           N
ATOM   1283  CA  GLN A  78      37.375  73.649 117.127  1.00  0.00           C
ATOM   1285  CB  GLN A  78      37.484  73.979 118.637  1.00  0.00           C
ATOM   1288  CG  GLN A  78      36.334  73.498 119.547  1.00  0.00           C
ATOM   1291  CD  GLN A  78      36.634  73.699 121.027  1.00  0.00           C
ATOM   1292  OE1 GLN A  78      36.314  72.858 121.877  1.00  0.00           O
ATOM   1293  NE2 GLN A  78      37.285  74.849 121.357  1.00  0.00           N
ATOM   1296  C   GLN A  78      36.314  74.518 116.477  1.00  0.00           C
ATOM   1297  O   GLN A  78      36.654  75.559 115.927  1.00  0.00           O
ATOM   1298  N   ASP A  79      35.044  74.079 116.527  1.00  0.00           N
ATOM   1300  CA  ASP A  79      33.854  74.779 116.077  1.00  0.00           C
ATOM   1302  CB  ASP A  79      33.704  76.289 116.457  1.00  0.00           C
ATOM   1305  CG  ASP A  79      33.354  76.588 117.897  1.00  0.00           C
ATOM   1306  OD1 ASP A  79      33.035  77.788 118.137  1.00  0.00           O
ATOM   1307  OD2 ASP A  79      33.364  75.718 118.797  1.00  0.00           O
ATOM   1308  C   ASP A  79      33.524  74.569 114.587  1.00  0.00           C
ATOM   1309  O   ASP A  79      32.774  75.349 113.997  1.00  0.00           O
ATOM   1310  N   PHE A  80      33.954  73.459 113.947  1.00  0.00           N
ATOM   1312  CA  PHE A  80      33.594  73.188 112.557  1.00  0.00           C
ATOM   1314  CB  PHE A  80      34.454  72.049 111.937  1.00  0.00           C
ATOM   1317  CG  PHE A  80      35.884  72.469 111.657  1.00  0.00           C
ATOM   1318  CD1 PHE A  80      36.364  72.499 110.337  1.00  0.00           C
ATOM   1320  CE1 PHE A  80      37.684  72.878 110.067  1.00  0.00           C
ATOM   1322  CZ  PHE A  80      38.535  73.239 111.117  1.00  0.00           C
ATOM   1324  CD2 PHE A  80      36.774  72.759 112.707  1.00  0.00           C
ATOM   1326  CE2 PHE A  80      38.094  73.159 112.437  1.00  0.00           C
ATOM   1328  C   PHE A  80      32.114  72.819 112.377  1.00  0.00           C
ATOM   1329  O   PHE A  80      31.604  72.648 111.277  1.00  0.00           O
ATOM   1330  N   SER A  81      31.374  72.718 113.497  1.00  0.00           N
ATOM   1332  CA  SER A  81      30.014  72.259 113.567  1.00  0.00           C
ATOM   1334  CB  SER A  81      29.744  71.588 114.937  1.00  0.00           C
ATOM   1337  OG  SER A  81      30.374  70.319 115.017  1.00  0.00           O
ATOM   1339  C   SER A  81      28.994  73.369 113.407  1.00  0.00           C
ATOM   1340  O   SER A  81      27.794  73.109 113.297  1.00  0.00           O
ATOM   1341  N   ARG A  82      29.434  74.639 113.297  1.00  0.00           N
ATOM   1343  CA  ARG A  82      28.704  75.599 112.507  1.00  0.00           C
ATOM   1345  CB  ARG A  82      27.514  76.289 113.227  1.00  0.00           C
ATOM   1348  CG  ARG A  82      27.834  77.049 114.527  1.00  0.00           C
ATOM   1351  CD  ARG A  82      26.564  77.639 115.157  1.00  0.00           C
ATOM   1354  NE  ARG A  82      26.954  78.289 116.457  1.00  0.00           N
ATOM   1356  CZ  ARG A  82      26.114  79.029 117.167  1.00  0.00           C
ATOM   1357  NH1 ARG A  82      26.604  79.858 118.057  1.00  0.00           N
ATOM   1360  NH2 ARG A  82      24.804  78.968 117.027  1.00  0.00           N
ATOM   1363  C   ARG A  82      29.674  76.619 111.917  1.00  0.00           C
ATOM   1364  O   ARG A  82      30.574  77.108 112.567  1.00  0.00           O
ATOM   1365  N   VAL A  83      29.564  76.968 110.627  1.00  0.00           N
ATOM   1367  CA  VAL A  83      28.504  76.588 109.717  1.00  0.00           C
ATOM   1369  CB  VAL A  83      27.774  77.768 109.077  1.00  0.00           C
ATOM   1371  CG1 VAL A  83      26.584  77.218 108.277  1.00  0.00           C
ATOM   1375  CG2 VAL A  83      27.214  78.709 110.177  1.00  0.00           C
ATOM   1379  C   VAL A  83      29.104  75.609 108.727  1.00  0.00           C
ATOM   1380  O   VAL A  83      29.214  75.869 107.527  1.00  0.00           O
ATOM   1381  N   ILE A  84      29.504  74.419 109.227  1.00  0.00           N
ATOM   1383  CA  ILE A  84      29.614  73.258 108.367  1.00  0.00           C
ATOM   1385  CB  ILE A  84      31.034  72.718 108.157  1.00  0.00           C
ATOM   1387  CG2 ILE A  84      31.024  71.929 106.827  1.00  0.00           C
ATOM   1391  CG1 ILE A  84      32.054  73.889 108.177  1.00  0.00           C
ATOM   1394  CD  ILE A  84      33.474  73.459 107.777  1.00  0.00           C
ATOM   1398  C   ILE A  84      28.714  72.158 108.897  1.00  0.00           C
ATOM   1399  O   ILE A  84      28.914  71.608 109.977  1.00  0.00           O
ATOM   1400  N   HIS A  85      27.674  71.798 108.117  1.00  0.00           N
ATOM   1402  CA  HIS A  85      26.854  70.649 108.427  1.00  0.00           C
ATOM   1404  CB  HIS A  85      25.364  70.948 108.737  1.00  0.00           C
ATOM   1407  ND1 HIS A  85      24.094  72.639 110.037  1.00  0.00           N
ATOM   1408  CG  HIS A  85      25.184  71.798 109.947  1.00  0.00           C
ATOM   1409  CE1 HIS A  85      24.184  73.188 111.237  1.00  0.00           C
ATOM   1411  NE2 HIS A  85      25.274  72.749 111.897  1.00  0.00           N
ATOM   1413  CD2 HIS A  85      25.924  71.859 111.077  1.00  0.00           C
ATOM   1415  C   HIS A  85      26.914  69.709 107.257  1.00  0.00           C
ATOM   1416  O   HIS A  85      26.684  70.089 106.107  1.00  0.00           O
ATOM   1417  N   VAL A  86      27.214  68.429 107.547  1.00  0.00           N
ATOM   1419  CA  VAL A  86      26.954  67.349 106.617  1.00  0.00           C
ATOM   1421  CB  VAL A  86      27.974  66.209 106.717  1.00  0.00           C
ATOM   1423  CG1 VAL A  86      27.524  64.919 105.987  1.00  0.00           C
ATOM   1427  CG2 VAL A  86      29.284  66.698 106.097  1.00  0.00           C
ATOM   1431  C   VAL A  86      25.534  66.869 106.857  1.00  0.00           C
ATOM   1432  O   VAL A  86      25.054  66.819 107.987  1.00  0.00           O
ATOM   1433  N   VAL A  87      24.814  66.588 105.777  1.00  0.00           N
ATOM   1435  CA  VAL A  87      23.504  65.989 105.817  1.00  0.00           C
ATOM   1437  CB  VAL A  87      22.444  66.928 105.257  1.00  0.00           C
ATOM   1439  CG1 VAL A  87      21.044  66.289 105.367  1.00  0.00           C
ATOM   1443  CG2 VAL A  87      22.514  68.289 105.987  1.00  0.00           C
ATOM   1447  C   VAL A  87      23.584  64.739 104.957  1.00  0.00           C
ATOM   1448  O   VAL A  87      23.924  64.838 103.787  1.00  0.00           O
ATOM   1449  N   ASP A  88      23.244  63.568 105.517  1.00  0.00           N
ATOM   1451  CA  ASP A  88      23.004  62.358 104.757  1.00  0.00           C
ATOM   1453  CB  ASP A  88      23.914  61.239 105.357  1.00  0.00           C
ATOM   1456  CG  ASP A  88      23.904  59.928 104.597  1.00  0.00           C
ATOM   1457  OD1 ASP A  88      24.694  59.038 105.017  1.00  0.00           O
ATOM   1458  OD2 ASP A  88      23.134  59.748 103.637  1.00  0.00           O
ATOM   1459  C   ASP A  88      21.504  62.108 104.877  1.00  0.00           C
ATOM   1460  O   ASP A  88      20.994  61.798 105.957  1.00  0.00           O
ATOM   1461  N   LYS A  89      20.754  62.358 103.767  1.00  0.00           N
ATOM   1463  CA  LYS A  89      19.304  62.199 103.717  1.00  0.00           C
ATOM   1465  CB  LYS A  89      18.624  62.878 102.507  1.00  0.00           C
ATOM   1468  CG  LYS A  89      18.814  64.399 102.437  1.00  0.00           C
ATOM   1471  CD  LYS A  89      17.794  65.078 101.517  1.00  0.00           C
ATOM   1474  CE  LYS A  89      17.844  64.618 100.057  1.00  0.00           C
ATOM   1477  NZ  LYS A  89      16.744  65.179  99.247  1.00  0.00           N
ATOM   1481  C   LYS A  89      18.904  60.739 103.707  1.00  0.00           C
ATOM   1482  O   LYS A  89      19.254  60.008 102.787  1.00  0.00           O
ATOM   1483  N   LYS A  90      18.144  60.329 104.737  1.00  0.00           N
ATOM   1485  CA  LYS A  90      18.274  59.079 105.467  1.00  0.00           C
ATOM   1487  CB  LYS A  90      19.274  57.999 104.947  1.00  0.00           C
ATOM   1490  CG  LYS A  90      18.754  57.158 103.777  1.00  0.00           C
ATOM   1493  CD  LYS A  90      19.854  56.229 103.247  1.00  0.00           C
ATOM   1496  CE  LYS A  90      19.574  55.768 101.807  1.00  0.00           C
ATOM   1499  NZ  LYS A  90      20.564  54.769 101.377  1.00  0.00           N
ATOM   1503  C   LYS A  90      18.554  59.378 106.927  1.00  0.00           C
ATOM   1504  O   LYS A  90      17.674  59.779 107.677  1.00  0.00           O
ATOM   1505  N   SER A  91      19.804  59.158 107.377  1.00  0.00           N
ATOM   1507  CA  SER A  91      20.174  59.198 108.787  1.00  0.00           C
ATOM   1509  CB  SER A  91      21.654  58.768 108.967  1.00  0.00           C
ATOM   1512  OG  SER A  91      22.024  58.659 110.337  1.00  0.00           O
ATOM   1514  C   SER A  91      19.964  60.559 109.447  1.00  0.00           C
ATOM   1515  O   SER A  91      19.424  60.658 110.547  1.00  0.00           O
ATOM   1516  N   GLY A  92      20.374  61.639 108.747  1.00  0.00           N
ATOM   1518  CA  GLY A  92      20.524  62.989 109.297  1.00  0.00           C
ATOM   1521  C   GLY A  92      21.764  63.128 110.137  1.00  0.00           C
ATOM   1522  O   GLY A  92      21.814  63.938 111.057  1.00  0.00           O
ATOM   1523  N   LYS A  93      22.784  62.298 109.857  1.00  0.00           N
ATOM   1525  CA  LYS A  93      23.994  62.248 110.637  1.00  0.00           C
ATOM   1527  CB  LYS A  93      24.984  61.138 110.167  1.00  0.00           C
ATOM   1530  CG  LYS A  93      25.734  61.378 108.847  1.00  0.00           C
ATOM   1533  CD  LYS A  93      26.714  60.229 108.567  1.00  0.00           C
ATOM   1536  CE  LYS A  93      27.614  60.448 107.347  1.00  0.00           C
ATOM   1539  NZ  LYS A  93      28.734  59.498 107.407  1.00  0.00           N
ATOM   1543  C   LYS A  93      24.734  63.568 110.657  1.00  0.00           C
ATOM   1544  O   LYS A  93      24.804  64.279 109.647  1.00  0.00           O
ATOM   1545  N   VAL A  94      25.344  63.868 111.807  1.00  0.00           N
ATOM   1547  CA  VAL A  94      26.544  64.649 111.827  1.00  0.00           C
ATOM   1549  CB  VAL A  94      26.354  65.948 112.607  1.00  0.00           C
ATOM   1551  CG1 VAL A  94      27.684  66.688 112.807  1.00  0.00           C
ATOM   1555  CG2 VAL A  94      25.344  66.828 111.857  1.00  0.00           C
ATOM   1559  C   VAL A  94      27.564  63.758 112.497  1.00  0.00           C
ATOM   1560  O   VAL A  94      27.554  63.568 113.707  1.00  0.00           O
ATOM   1561  N   ASP A  95      28.504  63.158 111.737  1.00  0.00           N
ATOM   1563  CA  ASP A  95      29.624  62.419 112.307  1.00  0.00           C
ATOM   1565  CB  ASP A  95      29.884  61.068 111.577  1.00  0.00           C
ATOM   1568  CG  ASP A  95      30.024  61.138 110.067  1.00  0.00           C
ATOM   1569  OD1 ASP A  95      30.224  60.039 109.477  1.00  0.00           O
ATOM   1570  OD2 ASP A  95      29.874  62.218 109.447  1.00  0.00           O
ATOM   1571  C   ASP A  95      30.814  63.358 112.367  1.00  0.00           C
ATOM   1572  O   ASP A  95      31.884  63.128 111.807  1.00  0.00           O
ATOM   1573  N   GLY A  96      30.614  64.498 113.067  1.00  0.00           N
ATOM   1575  CA  GLY A  96      31.534  65.619 113.107  1.00  0.00           C
ATOM   1578  C   GLY A  96      32.854  65.298 113.737  1.00  0.00           C
ATOM   1579  O   GLY A  96      33.054  65.448 114.937  1.00  0.00           O
ATOM   1580  N   ALA A  97      33.794  64.888 112.877  1.00  0.00           N
ATOM   1582  CA  ALA A  97      35.174  64.618 113.197  1.00  0.00           C
ATOM   1584  CB  ALA A  97      35.444  63.108 113.227  1.00  0.00           C
ATOM   1588  C   ALA A  97      35.994  65.309 112.127  1.00  0.00           C
ATOM   1589  O   ALA A  97      36.794  64.709 111.417  1.00  0.00           O
ATOM   1590  N   TRP A  98      35.734  66.628 111.997  1.00  0.00           N
ATOM   1592  CA  TRP A  98      36.304  67.539 111.047  1.00  0.00           C
ATOM   1594  CB  TRP A  98      35.624  68.918 111.197  1.00  0.00           C
ATOM   1597  CG  TRP A  98      34.184  68.908 110.797  1.00  0.00           C
ATOM   1598  CD1 TRP A  98      33.054  68.948 111.577  1.00  0.00           C
ATOM   1600  NE1 TRP A  98      31.944  68.959 110.757  1.00  0.00           N
ATOM   1602  CE2 TRP A  98      32.354  68.929 109.447  1.00  0.00           C
ATOM   1603  CD2 TRP A  98      33.764  68.878 109.437  1.00  0.00           C
ATOM   1604  CE3 TRP A  98      34.444  68.828 108.217  1.00  0.00           C
ATOM   1606  CZ3 TRP A  98      33.704  68.809 107.037  1.00  0.00           C
ATOM   1608  CZ2 TRP A  98      31.624  68.929 108.277  1.00  0.00           C
ATOM   1610  CH2 TRP A  98      32.314  68.859 107.067  1.00  0.00           C
ATOM   1612  C   TRP A  98      37.804  67.688 111.167  1.00  0.00           C
ATOM   1613  O   TRP A  98      38.334  68.239 112.127  1.00  0.00           O
ATOM   1614  N   GLU A  99      38.554  67.128 110.227  1.00  0.00           N
ATOM   1616  CA  GLU A  99      39.894  66.709 110.527  1.00  0.00           C
ATOM   1618  CB  GLU A  99      40.104  65.328 109.857  1.00  0.00           C
ATOM   1621  CG  GLU A  99      41.465  64.639 110.127  1.00  0.00           C
ATOM   1624  CD  GLU A  99      41.644  64.158 111.557  1.00  0.00           C
ATOM   1625  OE1 GLU A  99      42.724  64.399 112.157  1.00  0.00           O
ATOM   1626  OE2 GLU A  99      40.755  63.428 112.077  1.00  0.00           O
ATOM   1627  C   GLU A  99      40.904  67.729 110.057  1.00  0.00           C
ATOM   1628  O   GLU A  99      41.104  67.919 108.857  1.00  0.00           O
ATOM   1629  N   LEU A 100      41.604  68.408 110.997  1.00  0.00           N
ATOM   1631  CA  LEU A 100      42.785  69.188 110.647  1.00  0.00           C
ATOM   1633  CB  LEU A 100      43.185  70.319 111.647  1.00  0.00           C
ATOM   1636  CG  LEU A 100      43.624  69.929 113.077  1.00  0.00           C
ATOM   1638  CD1 LEU A 100      43.064  70.929 114.097  1.00  0.00           C
ATOM   1642  CD2 LEU A 100      45.154  69.858 113.217  1.00  0.00           C
ATOM   1646  C   LEU A 100      43.944  68.268 110.347  1.00  0.00           C
ATOM   1647  O   LEU A 100      44.324  67.388 111.117  1.00  0.00           O
ATOM   1648  N   SER A 101      44.594  68.489 109.187  1.00  0.00           N
ATOM   1650  CA  SER A 101      45.704  67.669 108.747  1.00  0.00           C
ATOM   1652  CB  SER A 101      45.744  67.518 107.187  1.00  0.00           C
ATOM   1655  OG  SER A 101      44.554  66.928 106.667  1.00  0.00           O
ATOM   1657  C   SER A 101      47.024  68.298 109.187  1.00  0.00           C
ATOM   1658  O   SER A 101      48.064  67.989 108.607  1.00  0.00           O
ATOM   1659  N   ASP A 102      46.964  69.268 110.147  1.00  0.00           N
ATOM   1661  CA  ASP A 102      47.944  70.298 110.477  1.00  0.00           C
ATOM   1663  CB  ASP A 102      49.394  69.748 110.597  1.00  0.00           C
ATOM   1666  CG  ASP A 102      50.294  70.568 111.517  1.00  0.00           C
ATOM   1667  OD1 ASP A 102      51.535  70.378 111.427  1.00  0.00           O
ATOM   1668  OD2 ASP A 102      49.785  71.249 112.447  1.00  0.00           O
ATOM   1669  C   ASP A 102      47.834  71.438 109.467  1.00  0.00           C
ATOM   1670  O   ASP A 102      47.624  72.609 109.787  1.00  0.00           O
ATOM   1671  N   ASN A 103      47.844  71.059 108.177  1.00  0.00           N
ATOM   1673  CA  ASN A 103      47.325  71.868 107.107  1.00  0.00           C
ATOM   1675  CB  ASN A 103      47.535  71.199 105.727  1.00  0.00           C
ATOM   1678  CG  ASN A 103      49.014  71.149 105.377  1.00  0.00           C
ATOM   1679  OD1 ASN A 103      49.494  72.059 104.687  1.00  0.00           O
ATOM   1680  ND2 ASN A 103      49.744  70.089 105.787  1.00  0.00           N
ATOM   1683  C   ASN A 103      45.825  72.189 107.257  1.00  0.00           C
ATOM   1684  O   ASN A 103      44.954  71.359 107.007  1.00  0.00           O
ATOM   1685  N   LEU A 104      45.524  73.468 107.587  1.00  0.00           N
ATOM   1687  CA  LEU A 104      44.164  73.999 107.637  1.00  0.00           C
ATOM   1689  CB  LEU A 104      43.974  75.028 108.797  1.00  0.00           C
ATOM   1692  CG  LEU A 104      43.664  74.399 110.177  1.00  0.00           C
ATOM   1694  CD1 LEU A 104      43.214  75.469 111.177  1.00  0.00           C
ATOM   1698  CD2 LEU A 104      44.834  73.618 110.777  1.00  0.00           C
ATOM   1702  C   LEU A 104      43.744  74.578 106.287  1.00  0.00           C
ATOM   1703  O   LEU A 104      42.834  75.378 106.167  1.00  0.00           O
ATOM   1704  N   LYS A 105      44.384  74.119 105.187  1.00  0.00           N
ATOM   1706  CA  LYS A 105      43.834  74.188 103.847  1.00  0.00           C
ATOM   1708  CB  LYS A 105      44.854  74.728 102.807  1.00  0.00           C
ATOM   1711  CG  LYS A 105      46.124  73.878 102.617  1.00  0.00           C
ATOM   1714  CD  LYS A 105      47.145  74.479 101.627  1.00  0.00           C
ATOM   1717  CE  LYS A 105      46.614  74.628 100.197  1.00  0.00           C
ATOM   1720  NZ  LYS A 105      47.686  75.069  99.287  1.00  0.00           N
ATOM   1724  C   LYS A 105      43.354  72.808 103.447  1.00  0.00           C
ATOM   1725  O   LYS A 105      43.364  72.408 102.287  1.00  0.00           O
ATOM   1726  N   GLU A 106      42.934  72.008 104.447  1.00  0.00           N
ATOM   1728  CA  GLU A 106      42.314  70.739 104.237  1.00  0.00           C
ATOM   1730  CB  GLU A 106      43.304  69.599 104.617  1.00  0.00           C
ATOM   1733  CG  GLU A 106      43.234  68.389 103.667  1.00  0.00           C
ATOM   1736  CD  GLU A 106      43.974  68.628 102.357  1.00  0.00           C
ATOM   1737  OE1 GLU A 106      43.344  68.489 101.277  1.00  0.00           O
ATOM   1738  OE2 GLU A 106      45.194  68.908 102.427  1.00  0.00           O
ATOM   1739  C   GLU A 106      41.124  70.698 105.167  1.00  0.00           C
ATOM   1740  O   GLU A 106      41.264  70.838 106.387  1.00  0.00           O
ATOM   1741  N   LEU A 107      39.904  70.498 104.657  1.00  0.00           N
ATOM   1743  CA  LEU A 107      38.754  70.218 105.477  1.00  0.00           C
ATOM   1745  CB  LEU A 107      37.544  71.138 105.187  1.00  0.00           C
ATOM   1748  CG  LEU A 107      37.614  72.618 105.627  1.00  0.00           C
ATOM   1750  CD1 LEU A 107      36.244  73.268 105.357  1.00  0.00           C
ATOM   1754  CD2 LEU A 107      38.694  73.429 104.907  1.00  0.00           C
ATOM   1758  C   LEU A 107      38.374  68.798 105.127  1.00  0.00           C
ATOM   1759  O   LEU A 107      38.134  68.478 103.967  1.00  0.00           O
ATOM   1760  N   ARG A 108      38.354  67.889 106.107  1.00  0.00           N
ATOM   1762  CA  ARG A 108      38.174  66.489 105.827  1.00  0.00           C
ATOM   1764  CB  ARG A 108      39.534  65.768 105.737  1.00  0.00           C
ATOM   1767  CG  ARG A 108      40.154  65.849 104.337  1.00  0.00           C
ATOM   1770  CD  ARG A 108      41.614  65.438 104.417  1.00  0.00           C
ATOM   1773  NE  ARG A 108      42.154  65.239 103.037  1.00  0.00           N
ATOM   1775  CZ  ARG A 108      43.414  64.868 102.877  1.00  0.00           C
ATOM   1776  NH1 ARG A 108      43.874  64.419 101.737  1.00  0.00           N
ATOM   1779  NH2 ARG A 108      44.284  64.798 103.867  1.00  0.00           N
ATOM   1782  C   ARG A 108      37.304  65.798 106.827  1.00  0.00           C
ATOM   1783  O   ARG A 108      37.054  66.298 107.927  1.00  0.00           O
ATOM   1784  N   LEU A 109      36.824  64.599 106.467  1.00  0.00           N
ATOM   1786  CA  LEU A 109      35.944  63.828 107.307  1.00  0.00           C
ATOM   1788  CB  LEU A 109      34.474  64.139 106.937  1.00  0.00           C
ATOM   1791  CG  LEU A 109      33.434  63.868 108.047  1.00  0.00           C
ATOM   1793  CD1 LEU A 109      32.024  63.959 107.447  1.00  0.00           C
ATOM   1797  CD2 LEU A 109      33.574  64.859 109.207  1.00  0.00           C
ATOM   1801  C   LEU A 109      36.264  62.358 107.107  1.00  0.00           C
ATOM   1802  O   LEU A 109      36.594  61.928 105.997  1.00  0.00           O
ATOM   1803  N   ARG A 110      36.224  61.549 108.177  1.00  0.00           N
ATOM   1805  CA  ARG A 110      36.544  60.128 108.137  1.00  0.00           C
ATOM   1807  CB  ARG A 110      37.114  59.639 109.507  1.00  0.00           C
ATOM   1810  CG  ARG A 110      36.264  59.998 110.747  1.00  0.00           C
ATOM   1813  CD  ARG A 110      36.884  59.649 112.107  1.00  0.00           C
ATOM   1816  NE  ARG A 110      38.035  60.569 112.407  1.00  0.00           N
ATOM   1818  CZ  ARG A 110      38.704  60.548 113.557  1.00  0.00           C
ATOM   1819  NH1 ARG A 110      39.715  61.378 113.727  1.00  0.00           N
ATOM   1822  NH2 ARG A 110      38.395  59.669 114.487  1.00  0.00           N
ATOM   1825  C   ARG A 110      35.374  59.249 107.697  1.00  0.00           C
ATOM   1826  O   ARG A 110      34.224  59.569 107.967  1.00  0.00           O
ATOM   1827  N   HIS A 111      35.664  58.108 107.027  1.00  0.00           N
ATOM   1829  CA  HIS A 111      34.764  57.048 106.547  1.00  0.00           C
ATOM   1831  CB  HIS A 111      35.034  55.669 107.197  1.00  0.00           C
ATOM   1834  ND1 HIS A 111      37.424  55.448 106.647  1.00  0.00           N
ATOM   1835  CG  HIS A 111      36.164  54.919 106.577  1.00  0.00           C
ATOM   1836  CE1 HIS A 111      38.214  54.509 106.147  1.00  0.00           C
ATOM   1838  NE2 HIS A 111      37.514  53.399 105.777  1.00  0.00           N
ATOM   1840  CD2 HIS A 111      36.194  53.669 106.047  1.00  0.00           C
ATOM   1842  C   HIS A 111      33.254  57.269 106.517  1.00  0.00           C
ATOM   1843  O   HIS A 111      32.524  56.968 107.457  1.00  0.00           O
ATOM   1844  N   LEU A 112      32.764  57.749 105.367  1.00  0.00           N
ATOM   1846  CA  LEU A 112      31.364  57.999 105.067  1.00  0.00           C
ATOM   1848  CB  LEU A 112      31.244  58.939 103.837  1.00  0.00           C
ATOM   1851  CG  LEU A 112      31.654  60.418 104.047  1.00  0.00           C
ATOM   1853  CD1 LEU A 112      31.334  61.229 102.777  1.00  0.00           C
ATOM   1857  CD2 LEU A 112      33.134  60.658 104.397  1.00  0.00           C
ATOM   1861  C   LEU A 112      30.514  56.728 104.867  1.00  0.00           C
ATOM   1862  O   LEU A 112      31.014  55.669 104.487  1.00  0.00           O
ATOM   1863  N   GLU A 113      29.184  56.798 105.127  1.00  0.00           N
ATOM   1865  CA  GLU A 113      28.204  55.759 104.827  1.00  0.00           C
ATOM   1867  CB  GLU A 113      26.814  56.079 105.467  1.00  0.00           C
ATOM   1870  CG  GLU A 113      26.584  55.408 106.857  1.00  0.00           C
ATOM   1873  CD  GLU A 113      27.404  55.928 108.037  1.00  0.00           C
ATOM   1874  OE1 GLU A 113      27.354  55.268 109.107  1.00  0.00           O
ATOM   1875  OE2 GLU A 113      28.084  56.978 107.927  1.00  0.00           O
ATOM   1876  C   GLU A 113      28.064  55.408 103.327  1.00  0.00           C
ATOM   1877  O   GLU A 113      28.234  56.279 102.467  1.00  0.00           O
ATOM   1878  N   PRO A 114      27.864  54.139 102.947  1.00  0.00           N
ATOM   1879  CD  PRO A 114      28.394  53.018 103.717  1.00  0.00           C
ATOM   1882  CA  PRO A 114      27.474  53.719 101.597  1.00  0.00           C
ATOM   1884  CB  PRO A 114      27.364  52.188 101.717  1.00  0.00           C
ATOM   1887  CG  PRO A 114      28.394  51.819 102.777  1.00  0.00           C
ATOM   1890  C   PRO A 114      26.174  54.288 101.097  1.00  0.00           C
ATOM   1891  O   PRO A 114      25.264  54.419 101.907  1.00  0.00           O
ATOM   1892  N   LYS A 115      26.094  54.548  99.767  1.00  0.00           N
ATOM   1894  CA  LYS A 115      24.984  55.039  98.947  1.00  0.00           C
ATOM   1896  CB  LYS A 115      24.864  54.218  97.617  1.00  0.00           C
ATOM   1899  CG  LYS A 115      24.574  52.718  97.697  1.00  0.00           C
ATOM   1902  CD  LYS A 115      24.684  51.998  96.327  1.00  0.00           C
ATOM   1905  CE  LYS A 115      23.844  52.539  95.157  1.00  0.00           C
ATOM   1908  NZ  LYS A 115      24.074  51.709  93.957  1.00  0.00           N
ATOM   1912  C   LYS A 115      23.594  55.309  99.547  1.00  0.00           C
ATOM   1913  O   LYS A 115      22.944  54.439 100.127  1.00  0.00           O
ATOM   1914  N   ARG A 116      23.034  56.538  99.437  1.00  0.00           N
ATOM   1916  CA  ARG A 116      23.484  57.739  98.777  1.00  0.00           C
ATOM   1918  CB  ARG A 116      23.294  57.708  97.237  1.00  0.00           C
ATOM   1921  CG  ARG A 116      21.834  57.549  96.757  1.00  0.00           C
ATOM   1924  CD  ARG A 116      21.674  57.838  95.257  1.00  0.00           C
ATOM   1927  NE  ARG A 116      21.074  59.198  95.117  1.00  0.00           N
ATOM   1929  CZ  ARG A 116      20.524  59.658  94.007  1.00  0.00           C
ATOM   1930  NH1 ARG A 116      19.804  60.748  94.117  1.00  0.00           N
ATOM   1933  NH2 ARG A 116      20.634  59.079  92.837  1.00  0.00           N
ATOM   1936  C   ARG A 116      22.664  58.878  99.357  1.00  0.00           C
ATOM   1937  O   ARG A 116      21.764  58.608 100.137  1.00  0.00           O
ATOM   1938  N   ASP A 117      22.994  60.138  98.937  1.00  0.00           N
ATOM   1940  CA  ASP A 117      22.454  61.429  99.297  1.00  0.00           C
ATOM   1942  CB  ASP A 117      20.964  61.499  99.767  1.00  0.00           C
ATOM   1945  CG  ASP A 117      19.974  61.398  98.627  1.00  0.00           C
ATOM   1946  OD1 ASP A 117      18.754  61.559  98.907  1.00  0.00           O
ATOM   1947  OD2 ASP A 117      20.364  61.248  97.437  1.00  0.00           O
ATOM   1948  C   ASP A 117      23.404  62.169 100.227  1.00  0.00           C
ATOM   1949  O   ASP A 117      23.584  61.829 101.397  1.00  0.00           O
ATOM   1950  N   LEU A 118      24.074  63.239  99.737  1.00  0.00           N
ATOM   1952  CA  LEU A 118      24.794  64.139 100.617  1.00  0.00           C
ATOM   1954  CB  LEU A 118      26.324  63.889 100.637  1.00  0.00           C
ATOM   1957  CG  LEU A 118      26.954  64.148 102.017  1.00  0.00           C
ATOM   1959  CD1 LEU A 118      28.464  64.448 101.937  1.00  0.00           C
ATOM   1963  CD2 LEU A 118      26.694  62.948 102.937  1.00  0.00           C
ATOM   1967  C   LEU A 118      24.554  65.599 100.277  1.00  0.00           C
ATOM   1968  O   LEU A 118      24.984  66.109  99.237  1.00  0.00           O
ATOM   1969  N   ILE A 119      23.934  66.328 101.227  1.00  0.00           N
ATOM   1971  CA  ILE A 119      23.874  67.779 101.227  1.00  0.00           C
ATOM   1973  CB  ILE A 119      22.464  68.319 101.567  1.00  0.00           C
ATOM   1975  CG2 ILE A 119      22.464  69.669 102.327  1.00  0.00           C
ATOM   1979  CG1 ILE A 119      21.634  68.399 100.257  1.00  0.00           C
ATOM   1982  CD  ILE A 119      20.124  68.539 100.477  1.00  0.00           C
ATOM   1986  C   ILE A 119      24.984  68.298 102.117  1.00  0.00           C
ATOM   1987  O   ILE A 119      25.334  67.718 103.147  1.00  0.00           O
ATOM   1988  N   VAL A 120      25.624  69.409 101.707  1.00  0.00           N
ATOM   1990  CA  VAL A 120      26.734  69.989 102.427  1.00  0.00           C
ATOM   1992  CB  VAL A 120      28.064  69.829 101.687  1.00  0.00           C
ATOM   1994  CG1 VAL A 120      29.224  70.319 102.577  1.00  0.00           C
ATOM   1998  CG2 VAL A 120      28.284  68.338 101.337  1.00  0.00           C
ATOM   2002  C   VAL A 120      26.364  71.448 102.677  1.00  0.00           C
ATOM   2003  O   VAL A 120      26.044  72.228 101.787  1.00  0.00           O
ATOM   2004  N   THR A 121      26.364  71.859 103.947  1.00  0.00           N
ATOM   2006  CA  THR A 121      26.074  73.218 104.327  1.00  0.00           C
ATOM   2008  CB  THR A 121      25.144  73.278 105.537  1.00  0.00           C
ATOM   2010  OG1 THR A 121      23.814  73.538 105.107  1.00  0.00           O
ATOM   2012  CG2 THR A 121      25.464  74.349 106.577  1.00  0.00           C
ATOM   2016  C   THR A 121      27.384  73.898 104.567  1.00  0.00           C
ATOM   2017  O   THR A 121      28.144  73.468 105.427  1.00  0.00           O
ATOM   2018  N   ILE A 122      27.674  74.929 103.757  1.00  0.00           N
ATOM   2020  CA  ILE A 122      28.724  75.908 103.917  1.00  0.00           C
ATOM   2022  CB  ILE A 122      30.144  75.469 103.517  1.00  0.00           C
ATOM   2024  CG2 ILE A 122      30.904  75.168 104.827  1.00  0.00           C
ATOM   2028  CG1 ILE A 122      30.134  74.289 102.517  1.00  0.00           C
ATOM   2031  CD  ILE A 122      31.524  73.889 102.007  1.00  0.00           C
ATOM   2035  C   ILE A 122      28.294  77.028 102.997  1.00  0.00           C
ATOM   2036  O   ILE A 122      27.564  76.768 102.047  1.00  0.00           O
ATOM   2037  N   GLY A 123      28.704  78.289 103.197  1.00  0.00           N
ATOM   2039  CA  GLY A 123      29.194  78.859 104.447  1.00  0.00           C
ATOM   2042  C   GLY A 123      27.994  79.399 105.177  1.00  0.00           C
ATOM   2043  O   GLY A 123      27.304  78.658 105.857  1.00  0.00           O
ATOM   2044  N   LYS A 124      27.674  80.698 105.087  1.00  0.00           N
ATOM   2046  CA  LYS A 124      28.434  81.759 104.457  1.00  0.00           C
ATOM   2048  CB  LYS A 124      27.514  82.739 103.717  1.00  0.00           C
ATOM   2051  CG  LYS A 124      26.534  83.498 104.607  1.00  0.00           C
ATOM   2054  CD  LYS A 124      25.704  84.419 103.727  1.00  0.00           C
ATOM   2057  CE  LYS A 124      24.534  85.078 104.447  1.00  0.00           C
ATOM   2060  NZ  LYS A 124      23.874  85.968 103.487  1.00  0.00           N
ATOM   2064  C   LYS A 124      29.234  82.539 105.457  1.00  0.00           C
ATOM   2065  O   LYS A 124      29.844  83.538 105.127  1.00  0.00           O
ATOM   2066  N   GLU A 125      29.324  82.059 106.707  1.00  0.00           N
ATOM   2068  CA  GLU A 125      30.384  82.499 107.597  1.00  0.00           C
ATOM   2070  CB  GLU A 125      29.904  82.668 109.067  1.00  0.00           C
ATOM   2073  CG  GLU A 125      29.294  84.069 109.357  1.00  0.00           C
ATOM   2076  CD  GLU A 125      27.874  84.248 108.827  1.00  0.00           C
ATOM   2077  OE1 GLU A 125      27.684  85.089 107.907  1.00  0.00           O
ATOM   2078  OE2 GLU A 125      26.954  83.569 109.357  1.00  0.00           O
ATOM   2079  C   GLU A 125      31.614  81.628 107.407  1.00  0.00           C
ATOM   2080  O   GLU A 125      32.264  81.728 106.367  1.00  0.00           O
ATOM   2081  N   VAL A 126      31.984  80.799 108.407  1.00  0.00           N
ATOM   2083  CA  VAL A 126      33.304  80.179 108.577  1.00  0.00           C
ATOM   2085  CB  VAL A 126      33.424  78.789 107.957  1.00  0.00           C
ATOM   2087  CG1 VAL A 126      34.785  78.159 108.337  1.00  0.00           C
ATOM   2091  CG2 VAL A 126      32.264  77.908 108.477  1.00  0.00           C
ATOM   2095  C   VAL A 126      34.424  81.138 108.207  1.00  0.00           C
ATOM   2096  O   VAL A 126      35.064  81.079 107.157  1.00  0.00           O
ATOM   2097  N   LYS A 127      34.604  82.158 109.077  1.00  0.00           N
ATOM   2099  CA  LYS A 127      35.364  83.338 108.737  1.00  0.00           C
ATOM   2101  CB  LYS A 127      34.614  84.698 108.857  1.00  0.00           C
ATOM   2104  CG  LYS A 127      33.974  85.089 110.207  1.00  0.00           C
ATOM   2107  CD  LYS A 127      33.444  86.548 110.137  1.00  0.00           C
ATOM   2110  CE  LYS A 127      32.664  87.099 111.327  1.00  0.00           C
ATOM   2113  NZ  LYS A 127      32.264  88.518 111.107  1.00  0.00           N
ATOM   2117  C   LYS A 127      36.644  83.349 109.527  1.00  0.00           C
ATOM   2118  O   LYS A 127      36.664  83.309 110.757  1.00  0.00           O
ATOM   2119  N   ALA A 128      37.764  83.338 108.807  1.00  0.00           N
ATOM   2121  CA  ALA A 128      39.024  82.928 109.367  1.00  0.00           C
ATOM   2123  CB  ALA A 128      39.814  82.148 108.317  1.00  0.00           C
ATOM   2127  C   ALA A 128      39.844  84.099 109.867  1.00  0.00           C
ATOM   2128  O   ALA A 128      39.374  85.209 110.107  1.00  0.00           O
ATOM   2129  N   LEU A 129      41.154  83.839 110.067  1.00  0.00           N
ATOM   2131  CA  LEU A 129      42.075  84.648 110.857  1.00  0.00           C
ATOM   2133  CB  LEU A 129      43.334  83.809 111.217  1.00  0.00           C
ATOM   2136  CG  LEU A 129      43.164  82.849 112.427  1.00  0.00           C
ATOM   2138  CD1 LEU A 129      44.334  81.859 112.497  1.00  0.00           C
ATOM   2142  CD2 LEU A 129      41.865  82.059 112.457  1.00  0.00           C
ATOM   2146  C   LEU A 129      42.444  85.948 110.177  1.00  0.00           C
ATOM   2147  O   LEU A 129      42.874  86.909 110.807  1.00  0.00           O
ATOM   2148  N   ASN A 130      42.244  86.029 108.847  1.00  0.00           N
ATOM   2150  CA  ASN A 130      42.395  87.218 108.037  1.00  0.00           C
ATOM   2152  CB  ASN A 130      43.234  86.899 106.767  1.00  0.00           C
ATOM   2155  CG  ASN A 130      42.974  85.498 106.227  1.00  0.00           C
ATOM   2156  OD1 ASN A 130      43.794  84.608 106.447  1.00  0.00           O
ATOM   2157  ND2 ASN A 130      41.804  85.288 105.577  1.00  0.00           N
ATOM   2160  C   ASN A 130      41.054  87.819 107.627  1.00  0.00           C
ATOM   2161  O   ASN A 130      40.994  88.719 106.787  1.00  0.00           O
ATOM   2162  N   ASN A 131      39.964  87.298 108.227  1.00  0.00           N
ATOM   2164  CA  ASN A 131      38.625  87.829 108.157  1.00  0.00           C
ATOM   2166  CB  ASN A 131      38.614  89.339 108.567  1.00  0.00           C
ATOM   2169  CG  ASN A 131      37.244  89.989 108.647  1.00  0.00           C
ATOM   2170  OD1 ASN A 131      37.014  91.088 108.137  1.00  0.00           O
ATOM   2171  ND2 ASN A 131      36.284  89.289 109.307  1.00  0.00           N
ATOM   2174  C   ASN A 131      37.894  87.508 106.857  1.00  0.00           C
ATOM   2175  O   ASN A 131      36.754  87.899 106.637  1.00  0.00           O
ATOM   2176  N   ALA A 132      38.494  86.658 105.997  1.00  0.00           N
ATOM   2178  CA  ALA A 132      37.904  86.249 104.747  1.00  0.00           C
ATOM   2180  CB  ALA A 132      38.974  85.649 103.817  1.00  0.00           C
ATOM   2184  C   ALA A 132      36.704  85.308 104.927  1.00  0.00           C
ATOM   2185  O   ALA A 132      36.594  84.608 105.927  1.00  0.00           O
ATOM   2186  N   THR A 133      35.754  85.319 103.967  1.00  0.00           N
ATOM   2188  CA  THR A 133      34.404  84.788 104.137  1.00  0.00           C
ATOM   2190  CB  THR A 133      33.354  85.878 103.967  1.00  0.00           C
ATOM   2192  OG1 THR A 133      33.664  87.049 104.717  1.00  0.00           O
ATOM   2194  CG2 THR A 133      31.964  85.419 104.397  1.00  0.00           C
ATOM   2198  C   THR A 133      34.094  83.758 103.067  1.00  0.00           C
ATOM   2199  O   THR A 133      34.384  83.999 101.897  1.00  0.00           O
ATOM   2200  N   PHE A 134      33.484  82.599 103.437  1.00  0.00           N
ATOM   2202  CA  PHE A 134      32.965  81.628 102.477  1.00  0.00           C
ATOM   2204  CB  PHE A 134      32.474  80.308 103.167  1.00  0.00           C
ATOM   2207  CG  PHE A 134      33.514  79.399 103.777  1.00  0.00           C
ATOM   2208  CD1 PHE A 134      33.084  78.109 104.127  1.00  0.00           C
ATOM   2210  CE1 PHE A 134      33.964  77.189 104.697  1.00  0.00           C
ATOM   2212  CZ  PHE A 134      35.294  77.548 104.937  1.00  0.00           C
ATOM   2214  CD2 PHE A 134      34.854  79.759 104.027  1.00  0.00           C
ATOM   2216  CE2 PHE A 134      35.734  78.839 104.617  1.00  0.00           C
ATOM   2218  C   PHE A 134      31.754  82.189 101.747  1.00  0.00           C
ATOM   2219  O   PHE A 134      30.664  82.288 102.307  1.00  0.00           O
ATOM   2220  N   SER A 135      31.884  82.589 100.477  1.00  0.00           N
ATOM   2222  CA  SER A 135      30.854  83.468  99.917  1.00  0.00           C
ATOM   2224  CB  SER A 135      31.434  84.619  99.067  1.00  0.00           C
ATOM   2227  OG  SER A 135      30.494  85.688  98.997  1.00  0.00           O
ATOM   2229  C   SER A 135      29.864  82.658  99.107  1.00  0.00           C
ATOM   2230  O   SER A 135      29.574  82.948  97.947  1.00  0.00           O
ATOM   2231  N   LYS A 136      29.304  81.608  99.737  1.00  0.00           N
ATOM   2233  CA  LYS A 136      28.524  80.599  99.077  1.00  0.00           C
ATOM   2235  CB  LYS A 136      29.424  79.399  98.637  1.00  0.00           C
ATOM   2238  CG  LYS A 136      29.924  78.459  99.757  1.00  0.00           C
ATOM   2241  CD  LYS A 136      31.074  77.528  99.317  1.00  0.00           C
ATOM   2244  CE  LYS A 136      30.764  76.688  98.057  1.00  0.00           C
ATOM   2247  NZ  LYS A 136      31.934  75.919  97.547  1.00  0.00           N
ATOM   2251  C   LYS A 136      27.474  80.139 100.077  1.00  0.00           C
ATOM   2252  O   LYS A 136      27.734  80.069 101.277  1.00  0.00           O
ATOM   2253  N   ASP A 137      26.264  79.838  99.587  1.00  0.00           N
ATOM   2255  CA  ASP A 137      25.204  79.248 100.357  1.00  0.00           C
ATOM   2257  CB  ASP A 137      23.864  80.059 100.297  1.00  0.00           C
ATOM   2260  CG  ASP A 137      23.974  81.548 100.617  1.00  0.00           C
ATOM   2261  OD1 ASP A 137      22.954  82.259 100.417  1.00  0.00           O
ATOM   2262  OD2 ASP A 137      25.024  82.049 101.107  1.00  0.00           O
ATOM   2263  C   ASP A 137      25.024  77.869  99.707  1.00  0.00           C
ATOM   2264  O   ASP A 137      24.664  77.779  98.537  1.00  0.00           O
ATOM   2265  N   TYR A 138      25.324  76.789 100.447  1.00  0.00           N
ATOM   2267  CA  TYR A 138      25.554  75.448  99.917  1.00  0.00           C
ATOM   2269  CB  TYR A 138      24.444  74.819  99.007  1.00  0.00           C
ATOM   2272  CG  TYR A 138      23.184  74.388  99.697  1.00  0.00           C
ATOM   2273  CD1 TYR A 138      22.724  74.969 100.887  1.00  0.00           C
ATOM   2275  CE1 TYR A 138      21.464  74.639 101.397  1.00  0.00           C
ATOM   2277  CZ  TYR A 138      20.664  73.719 100.717  1.00  0.00           C
ATOM   2278  OH  TYR A 138      19.314  73.618 101.057  1.00  0.00           O
ATOM   2280  CD2 TYR A 138      22.394  73.408  99.067  1.00  0.00           C
ATOM   2282  CE2 TYR A 138      21.154  73.048  99.607  1.00  0.00           C
ATOM   2284  C   TYR A 138      26.894  75.249  99.237  1.00  0.00           C
ATOM   2285  O   TYR A 138      27.354  76.038  98.417  1.00  0.00           O
ATOM   2286  N   GLU A 139      27.494  74.058  99.457  1.00  0.00           N
ATOM   2288  CA  GLU A 139      27.924  73.309  98.307  1.00  0.00           C
ATOM   2290  CB  GLU A 139      29.454  73.048  98.237  1.00  0.00           C
ATOM   2293  CG  GLU A 139      29.964  72.849  96.787  1.00  0.00           C
ATOM   2296  CD  GLU A 139      29.304  73.809  95.827  1.00  0.00           C
ATOM   2297  OE1 GLU A 139      28.284  73.439  95.187  1.00  0.00           O
ATOM   2298  OE2 GLU A 139      29.714  74.999  95.807  1.00  0.00           O
ATOM   2299  C   GLU A 139      27.184  72.008  98.417  1.00  0.00           C
ATOM   2300  O   GLU A 139      26.234  71.938  99.177  1.00  0.00           O
ATOM   2301  N   LYS A 140      27.544  70.968  97.667  1.00  0.00           N
ATOM   2303  CA  LYS A 140      26.924  69.669  97.787  1.00  0.00           C
ATOM   2305  CB  LYS A 140      25.354  69.578  97.797  1.00  0.00           C
ATOM   2308  CG  LYS A 140      24.654  70.249  96.587  1.00  0.00           C
ATOM   2311  CD  LYS A 140      23.114  70.279  96.717  1.00  0.00           C
ATOM   2314  CE  LYS A 140      22.444  70.749  95.427  1.00  0.00           C
ATOM   2317  NZ  LYS A 140      20.964  70.768  95.487  1.00  0.00           N
ATOM   2321  C   LYS A 140      27.414  68.828  96.667  1.00  0.00           C
ATOM   2322  O   LYS A 140      27.444  69.239  95.517  1.00  0.00           O
ATOM   2323  N   THR A 141      27.794  67.599  97.017  1.00  0.00           N
ATOM   2325  CA  THR A 141      27.724  66.429  96.167  1.00  0.00           C
ATOM   2327  CB  THR A 141      28.254  66.479  94.717  1.00  0.00           C
ATOM   2329  OG1 THR A 141      27.764  65.359  93.997  1.00  0.00           O
ATOM   2331  CG2 THR A 141      29.784  66.508  94.597  1.00  0.00           C
ATOM   2335  C   THR A 141      28.454  65.378  96.957  1.00  0.00           C
ATOM   2336  O   THR A 141      29.594  65.529  97.397  1.00  0.00           O
ATOM   2337  N   ILE A 142      27.784  64.259  97.237  1.00  0.00           N
ATOM   2339  CA  ILE A 142      28.474  62.989  97.367  1.00  0.00           C
ATOM   2341  CB  ILE A 142      29.244  62.759  98.677  1.00  0.00           C
ATOM   2343  CG2 ILE A 142      28.884  61.448  99.417  1.00  0.00           C
ATOM   2347  CG1 ILE A 142      30.774  62.788  98.417  1.00  0.00           C
ATOM   2350  CD  ILE A 142      31.584  63.268  99.627  1.00  0.00           C
ATOM   2354  C   ILE A 142      27.484  61.908  97.057  1.00  0.00           C
ATOM   2355  O   ILE A 142      26.404  61.788  97.637  1.00  0.00           O
ATOM   2356  N   THR A 143      27.874  61.079  96.097  1.00  0.00           N
ATOM   2358  CA  THR A 143      27.374  59.739  95.907  1.00  0.00           C
ATOM   2360  CB  THR A 143      26.764  59.518  94.507  1.00  0.00           C
ATOM   2362  OG1 THR A 143      26.754  58.169  94.087  1.00  0.00           O
ATOM   2364  CG2 THR A 143      27.554  60.278  93.437  1.00  0.00           C
ATOM   2368  C   THR A 143      28.594  58.919  96.207  1.00  0.00           C
ATOM   2369  O   THR A 143      29.614  58.999  95.517  1.00  0.00           O
ATOM   2370  N   THR A 144      28.614  58.149  97.297  1.00  0.00           N
ATOM   2372  CA  THR A 144      29.734  57.269  97.547  1.00  0.00           C
ATOM   2374  CB  THR A 144      30.704  57.759  98.617  1.00  0.00           C
ATOM   2376  OG1 THR A 144      31.984  57.158  98.437  1.00  0.00           O
ATOM   2378  CG2 THR A 144      30.264  57.498 100.057  1.00  0.00           C
ATOM   2382  C   THR A 144      29.204  55.858  97.707  1.00  0.00           C
ATOM   2383  O   THR A 144      28.674  55.399  98.717  1.00  0.00           O
ATOM   2384  N   ARG A 145      29.324  55.128  96.597  1.00  0.00           N
ATOM   2386  CA  ARG A 145      28.824  53.799  96.367  1.00  0.00           C
ATOM   2388  CB  ARG A 145      27.974  53.809  95.087  1.00  0.00           C
ATOM   2391  CG  ARG A 145      28.664  54.588  93.937  1.00  0.00           C
ATOM   2394  CD  ARG A 145      28.084  54.288  92.557  1.00  0.00           C
ATOM   2397  NE  ARG A 145      28.344  52.829  92.357  1.00  0.00           N
ATOM   2399  CZ  ARG A 145      27.414  51.919  92.107  1.00  0.00           C
ATOM   2400  NH1 ARG A 145      27.734  50.649  92.187  1.00  0.00           N
ATOM   2403  NH2 ARG A 145      26.174  52.218  91.777  1.00  0.00           N
ATOM   2406  C   ARG A 145      29.994  52.859  96.177  1.00  0.00           C
ATOM   2407  O   ARG A 145      29.864  51.718  95.717  1.00  0.00           O
ATOM   2408  N   ASP A 146      31.174  53.358  96.567  1.00  0.00           N
ATOM   2410  CA  ASP A 146      32.464  52.718  96.567  1.00  0.00           C
ATOM   2412  CB  ASP A 146      33.465  53.768  97.117  1.00  0.00           C
ATOM   2415  CG  ASP A 146      34.884  53.559  96.637  1.00  0.00           C
ATOM   2416  OD1 ASP A 146      35.654  54.559  96.687  1.00  0.00           O
ATOM   2417  OD2 ASP A 146      35.174  52.469  96.097  1.00  0.00           O
ATOM   2418  C   ASP A 146      32.424  51.448  97.407  1.00  0.00           C
ATOM   2419  O   ASP A 146      31.724  51.398  98.417  1.00  0.00           O
ATOM   2420  N   ILE A 147      33.134  50.378  97.017  1.00  0.00           N
ATOM   2422  CA  ILE A 147      33.074  49.098  97.717  1.00  0.00           C
ATOM   2424  CB  ILE A 147      33.314  47.889  96.817  1.00  0.00           C
ATOM   2426  CG2 ILE A 147      32.704  46.658  97.527  1.00  0.00           C
ATOM   2430  CG1 ILE A 147      32.714  48.099  95.397  1.00  0.00           C
ATOM   2433  CD  ILE A 147      32.864  46.878  94.497  1.00  0.00           C
ATOM   2437  C   ILE A 147      34.084  49.139  98.837  1.00  0.00           C
ATOM   2438  O   ILE A 147      35.004  48.319  98.937  1.00  0.00           O
ATOM   2439  N   GLN A 148      34.004  50.189  99.677  1.00  0.00           N
ATOM   2441  CA  GLN A 148      35.034  50.569 100.607  1.00  0.00           C
ATOM   2443  CB  GLN A 148      35.294  52.108 100.627  1.00  0.00           C
ATOM   2446  CG  GLN A 148      34.754  52.959 101.817  1.00  0.00           C
ATOM   2449  CD  GLN A 148      33.234  52.929 102.047  1.00  0.00           C
ATOM   2450  OE1 GLN A 148      32.754  53.158 103.157  1.00  0.00           O
ATOM   2451  NE2 GLN A 148      32.464  52.749 100.957  1.00  0.00           N
ATOM   2454  C   GLN A 148      34.654  49.969 101.937  1.00  0.00           C
ATOM   2455  O   GLN A 148      33.465  49.709 102.157  1.00  0.00           O
ATOM   2456  N   PRO A 149      35.574  49.639 102.817  1.00  0.00           N
ATOM   2457  CD  PRO A 149      37.024  49.888 102.677  1.00  0.00           C
ATOM   2460  CA  PRO A 149      35.344  48.428 103.577  1.00  0.00           C
ATOM   2462  CB  PRO A 149      36.514  47.549 103.077  1.00  0.00           C
ATOM   2465  CG  PRO A 149      37.684  48.519 102.867  1.00  0.00           C
ATOM   2468  C   PRO A 149      35.374  48.779 105.047  1.00  0.00           C
ATOM   2469  O   PRO A 149      35.474  49.928 105.457  1.00  0.00           O
ATOM   2470  N   SER A 150      35.244  47.749 105.887  1.00  0.00           N
ATOM   2472  CA  SER A 150      35.724  47.778 107.247  1.00  0.00           C
ATOM   2474  CB  SER A 150      34.614  47.609 108.357  1.00  0.00           C
ATOM   2477  OG  SER A 150      33.584  48.608 108.327  1.00  0.00           O
ATOM   2479  C   SER A 150      36.574  46.538 107.257  1.00  0.00           C
ATOM   2480  O   SER A 150      36.035  45.439 107.207  1.00  0.00           O
ATOM   2481  N   VAL A 151      37.924  46.668 107.277  1.00  0.00           N
ATOM   2483  CA  VAL A 151      38.794  45.499 107.267  1.00  0.00           C
ATOM   2485  CB  VAL A 151      39.974  45.619 106.297  1.00  0.00           C
ATOM   2487  CG1 VAL A 151      40.904  44.389 106.407  1.00  0.00           C
ATOM   2491  CG2 VAL A 151      39.414  45.709 104.867  1.00  0.00           C
ATOM   2495  C   VAL A 151      39.224  45.169 108.687  1.00  0.00           C
ATOM   2496  O   VAL A 151      39.914  45.938 109.357  1.00  0.00           O
ATOM   2497  N   GLY A 152      38.734  44.009 109.177  1.00  0.00           N
ATOM   2499  CA  GLY A 152      38.924  43.508 110.537  1.00  0.00           C
ATOM   2502  C   GLY A 152      40.124  42.599 110.667  1.00  0.00           C
ATOM   2503  O   GLY A 152      41.194  42.929 110.187  1.00  0.00           O
ATOM   2504  N   PHE A 153      39.994  41.409 111.287  1.00  0.00           N
ATOM   2506  CA  PHE A 153      38.894  41.019 112.177  1.00  0.00           C
ATOM   2508  CB  PHE A 153      37.684  40.338 111.497  1.00  0.00           C
ATOM   2511  CG  PHE A 153      38.054  39.548 110.277  1.00  0.00           C
ATOM   2512  CD1 PHE A 153      38.094  40.198 109.037  1.00  0.00           C
ATOM   2514  CE1 PHE A 153      38.424  39.498 107.877  1.00  0.00           C
ATOM   2516  CZ  PHE A 153      38.704  38.128 107.947  1.00  0.00           C
ATOM   2518  CD2 PHE A 153      38.284  38.169 110.337  1.00  0.00           C
ATOM   2520  CE2 PHE A 153      38.614  37.458 109.177  1.00  0.00           C
ATOM   2522  C   PHE A 153      39.304  40.249 113.437  1.00  0.00           C
ATOM   2523  O   PHE A 153      39.614  39.069 113.397  1.00  0.00           O
ATOM   2524  N   ALA A 154      39.264  40.868 114.637  1.00  0.00           N
ATOM   2526  CA  ALA A 154      39.154  42.288 114.877  1.00  0.00           C
ATOM   2528  CB  ALA A 154      37.674  42.718 114.687  1.00  0.00           C
ATOM   2532  C   ALA A 154      39.724  42.778 116.227  1.00  0.00           C
ATOM   2533  O   ALA A 154      39.484  43.909 116.617  1.00  0.00           O
ATOM   2534  N   SER A 155      40.564  42.009 116.957  1.00  0.00           N
ATOM   2536  CA  SER A 155      41.325  42.518 118.117  1.00  0.00           C
ATOM   2538  CB  SER A 155      40.524  43.189 119.317  1.00  0.00           C
ATOM   2541  OG  SER A 155      40.204  44.579 119.157  1.00  0.00           O
ATOM   2543  C   SER A 155      42.164  41.398 118.737  1.00  0.00           C
ATOM   2544  O   SER A 155      41.664  40.509 119.397  1.00  0.00           O
ATOM   2545  N   ARG A 156      43.484  41.419 118.487  1.00  0.00           N
ATOM   2547  CA  ARG A 156      44.464  40.378 118.817  1.00  0.00           C
ATOM   2549  CB  ARG A 156      45.915  40.938 118.757  1.00  0.00           C
ATOM   2552  CG  ARG A 156      46.234  42.099 119.727  1.00  0.00           C
ATOM   2555  CD  ARG A 156      47.604  42.729 119.467  1.00  0.00           C
ATOM   2558  NE  ARG A 156      47.744  43.859 120.437  1.00  0.00           N
ATOM   2560  CZ  ARG A 156      48.704  44.779 120.397  1.00  0.00           C
ATOM   2561  NH1 ARG A 156      48.694  45.728 121.307  1.00  0.00           N
ATOM   2564  NH2 ARG A 156      49.715  44.748 119.557  1.00  0.00           N
ATOM   2567  C   ARG A 156      44.305  39.529 120.087  1.00  0.00           C
ATOM   2568  O   ARG A 156      44.284  40.029 121.197  1.00  0.00           O
ATOM   2569  N   GLY A 157      44.284  38.189 119.927  1.00  0.00           N
ATOM   2571  CA  GLY A 157      44.464  37.218 121.017  1.00  0.00           C
ATOM   2574  C   GLY A 157      45.915  36.908 121.227  1.00  0.00           C
ATOM   2575  O   GLY A 157      46.424  35.858 120.837  1.00  0.00           O
ATOM   2576  N   SER A 158      46.624  37.848 121.847  1.00  0.00           N
ATOM   2578  CA  SER A 158      48.034  37.718 122.117  1.00  0.00           C
ATOM   2580  CB  SER A 158      48.744  39.088 122.047  1.00  0.00           C
ATOM   2583  OG  SER A 158      48.044  40.128 122.727  1.00  0.00           O
ATOM   2585  C   SER A 158      48.234  37.029 123.447  1.00  0.00           C
ATOM   2586  O   SER A 158      47.894  37.588 124.487  1.00  0.00           O
ATOM   2587  N   LEU A 159      48.744  35.779 123.397  1.00  0.00           N
ATOM   2589  CA  LEU A 159      48.604  34.699 124.377  1.00  0.00           C
ATOM   2591  CB  LEU A 159      49.475  34.769 125.667  1.00  0.00           C
ATOM   2594  CG  LEU A 159      49.335  35.968 126.617  1.00  0.00           C
ATOM   2596  CD1 LEU A 159      50.384  35.858 127.737  1.00  0.00           C
ATOM   2600  CD2 LEU A 159      47.934  36.128 127.227  1.00  0.00           C
ATOM   2604  C   LEU A 159      47.174  34.198 124.577  1.00  0.00           C
ATOM   2605  O   LEU A 159      46.204  34.938 124.457  1.00  0.00           O
ATOM   2606  N   LEU A 160      46.984  32.889 124.777  1.00  0.00           N
ATOM   2608  CA  LEU A 160      45.704  32.309 124.397  1.00  0.00           C
ATOM   2610  CB  LEU A 160      45.444  32.419 122.857  1.00  0.00           C
ATOM   2613  CG  LEU A 160      43.964  32.419 122.427  1.00  0.00           C
ATOM   2615  CD1 LEU A 160      43.884  32.288 120.897  1.00  0.00           C
ATOM   2619  CD2 LEU A 160      43.284  33.708 122.877  1.00  0.00           C
ATOM   2623  C   LEU A 160      45.744  30.839 124.737  1.00  0.00           C
ATOM   2624  O   LEU A 160      46.784  30.208 124.487  1.00  0.00           O
ATOM   2625  N   PRO A 161      44.694  30.229 125.267  1.00  0.00           N
ATOM   2626  CD  PRO A 161      43.844  30.899 126.257  1.00  0.00           C
ATOM   2629  CA  PRO A 161      44.684  28.788 125.457  1.00  0.00           C
ATOM   2631  CB  PRO A 161      44.464  28.699 126.977  1.00  0.00           C
ATOM   2634  CG  PRO A 161      43.424  29.788 127.237  1.00  0.00           C
ATOM   2637  C   PRO A 161      43.484  28.228 124.707  1.00  0.00           C
ATOM   2638  O   PRO A 161      42.535  28.948 124.427  1.00  0.00           O
ATOM   2639  N   GLY A 162      43.474  26.919 124.427  1.00  0.00           N
ATOM   2641  CA  GLY A 162      42.274  26.239 123.947  1.00  0.00           C
ATOM   2644  C   GLY A 162      42.434  25.609 122.597  1.00  0.00           C
ATOM   2645  O   GLY A 162      42.554  26.258 121.567  1.00  0.00           O
ATOM   2646  N   LYS A 163      42.374  24.278 122.587  1.00  0.00           N
ATOM   2648  CA  LYS A 163      42.444  23.479 121.397  1.00  0.00           C
ATOM   2650  CB  LYS A 163      43.334  22.229 121.647  1.00  0.00           C
ATOM   2653  CG  LYS A 163      42.794  21.208 122.677  1.00  0.00           C
ATOM   2656  CD  LYS A 163      43.794  20.098 123.077  1.00  0.00           C
ATOM   2659  CE  LYS A 163      43.125  19.079 124.027  1.00  0.00           C
ATOM   2662  NZ  LYS A 163      44.024  17.989 124.487  1.00  0.00           N
ATOM   2666  C   LYS A 163      41.004  23.079 121.077  1.00  0.00           C
ATOM   2667  O   LYS A 163      40.215  22.839 121.987  1.00  0.00           O
ATOM   2668  N   VAL A 164      40.594  22.928 119.807  1.00  0.00           N
ATOM   2670  CA  VAL A 164      40.924  23.758 118.657  1.00  0.00           C
ATOM   2672  CB  VAL A 164      40.554  23.069 117.337  1.00  0.00           C
ATOM   2674  CG1 VAL A 164      40.904  23.929 116.107  1.00  0.00           C
ATOM   2678  CG2 VAL A 164      41.314  21.739 117.237  1.00  0.00           C
ATOM   2682  C   VAL A 164      40.244  25.109 118.817  1.00  0.00           C
ATOM   2683  O   VAL A 164      39.144  25.209 119.377  1.00  0.00           O
ATOM   2684  N   VAL A 165      40.904  26.178 118.337  1.00  0.00           N
ATOM   2686  CA  VAL A 165      40.424  27.549 118.347  1.00  0.00           C
ATOM   2688  CB  VAL A 165      41.494  28.479 117.747  1.00  0.00           C
ATOM   2690  CG1 VAL A 165      40.944  29.888 117.477  1.00  0.00           C
ATOM   2694  CG2 VAL A 165      42.694  28.559 118.707  1.00  0.00           C
ATOM   2698  C   VAL A 165      39.094  27.749 117.637  1.00  0.00           C
ATOM   2699  O   VAL A 165      38.834  27.178 116.577  1.00  0.00           O
ATOM   2700  N   GLU A 166      38.214  28.588 118.217  1.00  0.00           N
ATOM   2702  CA  GLU A 166      36.994  29.009 117.577  1.00  0.00           C
ATOM   2704  CB  GLU A 166      35.895  27.909 117.687  1.00  0.00           C
ATOM   2707  CG  GLU A 166      34.534  28.179 118.397  1.00  0.00           C
ATOM   2710  CD  GLU A 166      34.524  28.018 119.907  1.00  0.00           C
ATOM   2711  OE1 GLU A 166      33.414  27.958 120.507  1.00  0.00           O
ATOM   2712  OE2 GLU A 166      35.614  27.888 120.517  1.00  0.00           O
ATOM   2713  C   GLU A 166      36.604  30.329 118.197  1.00  0.00           C
ATOM   2714  O   GLU A 166      37.064  30.678 119.287  1.00  0.00           O
ATOM   2715  N   GLY A 167      35.764  31.159 117.537  1.00  0.00           N
ATOM   2717  CA  GLY A 167      35.484  31.159 116.097  1.00  0.00           C
ATOM   2720  C   GLY A 167      36.474  32.059 115.427  1.00  0.00           C
ATOM   2721  O   GLY A 167      37.644  32.079 115.797  1.00  0.00           O
ATOM   2722  N   LEU A 168      36.044  32.848 114.447  1.00  0.00           N
ATOM   2724  CA  LEU A 168      36.764  34.049 114.087  1.00  0.00           C
ATOM   2726  CB  LEU A 168      37.504  33.878 112.727  1.00  0.00           C
ATOM   2729  CG  LEU A 168      38.974  34.358 112.717  1.00  0.00           C
ATOM   2731  CD1 LEU A 168      39.574  34.158 111.317  1.00  0.00           C
ATOM   2735  CD2 LEU A 168      39.834  33.589 113.727  1.00  0.00           C
ATOM   2739  C   LEU A 168      35.694  35.128 114.047  1.00  0.00           C
ATOM   2740  O   LEU A 168      34.764  34.989 113.257  1.00  0.00           O
ATOM   2741  N   PRO A 169      35.684  36.169 114.867  1.00  0.00           N
ATOM   2742  CD  PRO A 169      36.354  36.169 116.167  1.00  0.00           C
ATOM   2745  CA  PRO A 169      34.834  37.349 114.707  1.00  0.00           C
ATOM   2747  CB  PRO A 169      35.264  38.248 115.877  1.00  0.00           C
ATOM   2750  CG  PRO A 169      35.614  37.239 116.957  1.00  0.00           C
ATOM   2753  C   PRO A 169      34.914  38.038 113.357  1.00  0.00           C
ATOM   2754  O   PRO A 169      35.804  37.729 112.567  1.00  0.00           O
ATOM   2755  N   VAL A 170      33.994  38.948 113.047  1.00  0.00           N
ATOM   2757  CA  VAL A 170      33.884  39.569 111.747  1.00  0.00           C
ATOM   2759  CB  VAL A 170      32.714  39.028 110.937  1.00  0.00           C
ATOM   2761  CG1 VAL A 170      32.584  39.809 109.627  1.00  0.00           C
ATOM   2765  CG2 VAL A 170      32.954  37.539 110.617  1.00  0.00           C
ATOM   2769  C   VAL A 170      33.734  41.068 111.947  1.00  0.00           C
ATOM   2770  O   VAL A 170      32.844  41.528 112.647  1.00  0.00           O
ATOM   2771  N   MET A 171      34.594  41.878 111.317  1.00  0.00           N
ATOM   2773  CA  MET A 171      34.364  43.288 111.107  1.00  0.00           C
ATOM   2775  CB  MET A 171      35.474  44.179 111.707  1.00  0.00           C
ATOM   2778  CG  MET A 171      35.104  45.658 111.857  1.00  0.00           C
ATOM   2781  SD  MET A 171      33.974  46.008 113.227  1.00  0.00           S
ATOM   2782  CE  MET A 171      34.084  47.809 112.997  1.00  0.00           C
ATOM   2786  C   MET A 171      34.374  43.349 109.597  1.00  0.00           C
ATOM   2787  O   MET A 171      35.304  42.859 108.967  1.00  0.00           O
ATOM   2788  N   ALA A 172      33.294  43.838 108.987  1.00  0.00           N
ATOM   2790  CA  ALA A 172      33.064  43.649 107.587  1.00  0.00           C
ATOM   2792  CB  ALA A 172      32.314  42.329 107.317  1.00  0.00           C
ATOM   2796  C   ALA A 172      32.244  44.788 107.067  1.00  0.00           C
ATOM   2797  O   ALA A 172      31.814  45.669 107.817  1.00  0.00           O
ATOM   2798  N   LEU A 173      32.054  44.769 105.737  1.00  0.00           N
ATOM   2800  CA  LEU A 173      31.384  45.748 104.917  1.00  0.00           C
ATOM   2802  CB  LEU A 173      31.754  47.218 105.247  1.00  0.00           C
ATOM   2805  CG  LEU A 173      31.174  48.279 104.287  1.00  0.00           C
ATOM   2807  CD1 LEU A 173      31.544  49.688 104.777  1.00  0.00           C
ATOM   2811  CD2 LEU A 173      29.664  48.099 104.107  1.00  0.00           C
ATOM   2815  C   LEU A 173      31.844  45.369 103.527  1.00  0.00           C
ATOM   2816  O   LEU A 173      32.944  45.718 103.097  1.00  0.00           O
ATOM   2817  N   ASN A 174      31.094  44.478 102.857  1.00  0.00           N
ATOM   2819  CA  ASN A 174      31.644  43.628 101.817  1.00  0.00           C
ATOM   2821  CB  ASN A 174      31.994  44.378 100.497  1.00  0.00           C
ATOM   2824  CG  ASN A 174      30.944  45.429 100.167  1.00  0.00           C
ATOM   2825  OD1 ASN A 174      31.074  46.579 100.597  1.00  0.00           O
ATOM   2826  ND2 ASN A 174      29.964  45.078  99.307  1.00  0.00           N
ATOM   2829  C   ASN A 174      32.784  42.739 102.317  1.00  0.00           C
ATOM   2830  O   ASN A 174      32.534  41.768 103.027  1.00  0.00           O
ATOM   2831  N   VAL A 175      34.054  43.018 101.967  1.00  0.00           N
ATOM   2833  CA  VAL A 175      35.184  42.079 102.057  1.00  0.00           C
ATOM   2835  CB  VAL A 175      35.814  42.088 103.447  1.00  0.00           C
ATOM   2837  CG1 VAL A 175      37.084  41.198 103.507  1.00  0.00           C
ATOM   2841  CG2 VAL A 175      36.174  43.538 103.827  1.00  0.00           C
ATOM   2845  C   VAL A 175      34.844  40.658 101.537  1.00  0.00           C
ATOM   2846  O   VAL A 175      34.664  39.699 102.287  1.00  0.00           O
ATOM   2847  N   ASN A 176      34.704  40.499 100.197  1.00  0.00           N
ATOM   2849  CA  ASN A 176      34.014  39.338  99.637  1.00  0.00           C
ATOM   2851  CB  ASN A 176      32.934  39.769  98.597  1.00  0.00           C
ATOM   2854  CG  ASN A 176      31.654  38.948  98.727  1.00  0.00           C
ATOM   2855  OD1 ASN A 176      31.244  38.209  97.827  1.00  0.00           O
ATOM   2856  ND2 ASN A 176      30.984  39.069  99.897  1.00  0.00           N
ATOM   2859  C   ASN A 176      35.014  38.368  99.027  1.00  0.00           C
ATOM   2860  O   ASN A 176      34.645  37.458  98.297  1.00  0.00           O
ATOM   2861  N   ASN A 177      36.294  38.489  99.387  1.00  0.00           N
ATOM   2863  CA  ASN A 177      37.204  37.368  99.337  1.00  0.00           C
ATOM   2865  CB  ASN A 177      37.784  37.059  97.937  1.00  0.00           C
ATOM   2868  CG  ASN A 177      37.924  35.548  97.757  1.00  0.00           C
ATOM   2869  OD1 ASN A 177      39.024  35.039  97.597  1.00  0.00           O
ATOM   2870  ND2 ASN A 177      36.785  34.829  97.847  1.00  0.00           N
ATOM   2873  C   ASN A 177      38.244  37.739 100.357  1.00  0.00           C
ATOM   2874  O   ASN A 177      38.154  38.828 100.927  1.00  0.00           O
ATOM   2875  N   VAL A 178      39.154  36.809 100.717  1.00  0.00           N
ATOM   2877  CA  VAL A 178      39.734  36.798 102.047  1.00  0.00           C
ATOM   2879  CB  VAL A 178      39.144  35.669 102.897  1.00  0.00           C
ATOM   2881  CG1 VAL A 178      40.044  35.239 104.077  1.00  0.00           C
ATOM   2885  CG2 VAL A 178      37.784  36.128 103.457  1.00  0.00           C
ATOM   2889  C   VAL A 178      41.255  36.838 102.037  1.00  0.00           C
ATOM   2890  O   VAL A 178      41.954  36.048 101.417  1.00  0.00           O
ATOM   2891  N   ASP A 179      41.834  37.778 102.807  1.00  0.00           N
ATOM   2893  CA  ASP A 179      43.244  37.778 103.067  1.00  0.00           C
ATOM   2895  CB  ASP A 179      43.824  39.218 103.217  1.00  0.00           C
ATOM   2898  CG  ASP A 179      43.645  40.059 101.967  1.00  0.00           C
ATOM   2899  OD1 ASP A 179      43.654  41.309 102.087  1.00  0.00           O
ATOM   2900  OD2 ASP A 179      43.575  39.498 100.837  1.00  0.00           O
ATOM   2901  C   ASP A 179      43.494  36.978 104.337  1.00  0.00           C
ATOM   2902  O   ASP A 179      43.594  37.529 105.427  1.00  0.00           O
ATOM   2903  N   VAL A 180      43.634  35.649 104.217  1.00  0.00           N
ATOM   2905  CA  VAL A 180      44.194  34.809 105.267  1.00  0.00           C
ATOM   2907  CB  VAL A 180      43.185  33.958 106.057  1.00  0.00           C
ATOM   2909  CG1 VAL A 180      43.904  32.978 107.027  1.00  0.00           C
ATOM   2913  CG2 VAL A 180      42.274  34.878 106.897  1.00  0.00           C
ATOM   2917  C   VAL A 180      45.164  33.859 104.607  1.00  0.00           C
ATOM   2918  O   VAL A 180      44.804  32.999 103.807  1.00  0.00           O
ATOM   2919  N   ASN A 181      46.444  33.948 104.997  1.00  0.00           N
ATOM   2921  CA  ASN A 181      47.364  32.859 104.827  1.00  0.00           C
ATOM   2923  CB  ASN A 181      48.614  33.218 103.987  1.00  0.00           C
ATOM   2926  CG  ASN A 181      48.255  33.958 102.707  1.00  0.00           C
ATOM   2927  OD1 ASN A 181      48.874  34.969 102.387  1.00  0.00           O
ATOM   2928  ND2 ASN A 181      47.234  33.489 101.967  1.00  0.00           N
ATOM   2931  C   ASN A 181      47.756  32.479 106.217  1.00  0.00           C
ATOM   2932  O   ASN A 181      47.904  33.358 107.057  1.00  0.00           O
ATOM   2933  N   PHE A 182      47.894  31.178 106.527  1.00  0.00           N
ATOM   2935  CA  PHE A 182      48.494  30.788 107.777  1.00  0.00           C
ATOM   2937  CB  PHE A 182      48.125  29.329 108.197  1.00  0.00           C
ATOM   2940  CG  PHE A 182      46.735  29.278 108.797  1.00  0.00           C
ATOM   2941  CD1 PHE A 182      45.784  28.339 108.357  1.00  0.00           C
ATOM   2943  CE1 PHE A 182      44.474  28.339 108.877  1.00  0.00           C
ATOM   2945  CZ  PHE A 182      44.114  29.278 109.847  1.00  0.00           C
ATOM   2947  CD2 PHE A 182      46.364  30.148 109.847  1.00  0.00           C
ATOM   2949  CE2 PHE A 182      45.064  30.169 110.357  1.00  0.00           C
ATOM   2951  C   PHE A 182      49.994  30.998 107.777  1.00  0.00           C
ATOM   2952  O   PHE A 182      50.725  30.569 106.887  1.00  0.00           O
ATOM   2953  N   PHE A 183      50.504  31.708 108.787  1.00  0.00           N
ATOM   2955  CA  PHE A 183      51.894  31.698 109.167  1.00  0.00           C
ATOM   2957  CB  PHE A 183      52.374  33.059 109.747  1.00  0.00           C
ATOM   2960  CG  PHE A 183      52.444  34.189 108.757  1.00  0.00           C
ATOM   2961  CD1 PHE A 183      52.985  35.389 109.227  1.00  0.00           C
ATOM   2963  CE1 PHE A 183      53.104  36.509 108.387  1.00  0.00           C
ATOM   2965  CZ  PHE A 183      52.674  36.419 107.067  1.00  0.00           C
ATOM   2967  CD2 PHE A 183      52.034  34.109 107.407  1.00  0.00           C
ATOM   2969  CE2 PHE A 183      52.145  35.229 106.567  1.00  0.00           C
ATOM   2971  C   PHE A 183      52.084  30.658 110.227  1.00  0.00           C
ATOM   2972  O   PHE A 183      51.204  30.439 111.037  1.00  0.00           O
ATOM   2973  N   ARG A 184      53.234  29.979 110.237  1.00  0.00           N
ATOM   2975  CA  ARG A 184      53.474  28.869 111.127  1.00  0.00           C
ATOM   2977  CB  ARG A 184      53.295  27.579 110.287  1.00  0.00           C
ATOM   2980  CG  ARG A 184      53.514  26.199 110.937  1.00  0.00           C
ATOM   2983  CD  ARG A 184      53.304  25.119 109.867  1.00  0.00           C
ATOM   2986  NE  ARG A 184      53.295  23.758 110.497  1.00  0.00           N
ATOM   2988  CZ  ARG A 184      53.404  22.628 109.817  1.00  0.00           C
ATOM   2989  NH1 ARG A 184      53.024  21.479 110.347  1.00  0.00           N
ATOM   2992  NH2 ARG A 184      53.754  22.568 108.547  1.00  0.00           N
ATOM   2995  C   ARG A 184      54.895  29.059 111.567  1.00  0.00           C
ATOM   2996  O   ARG A 184      55.804  29.059 110.747  1.00  0.00           O
ATOM   2997  N   VAL A 185      55.164  29.278 112.877  1.00  0.00           N
ATOM   2999  CA  VAL A 185      56.564  29.439 113.277  1.00  0.00           C
ATOM   3001  CB  VAL A 185      56.884  30.489 114.327  1.00  0.00           C
ATOM   3003  CG1 VAL A 185      58.404  30.709 114.477  1.00  0.00           C
ATOM   3007  CG2 VAL A 185      56.294  31.819 113.857  1.00  0.00           C
ATOM   3011  C   VAL A 185      57.095  28.088 113.637  1.00  0.00           C
ATOM   3012  O   VAL A 185      56.644  27.408 114.567  1.00  0.00           O
ATOM   3013  N   LYS A 186      58.044  27.628 112.807  1.00  0.00           N
ATOM   3015  CA  LYS A 186      58.624  26.309 112.857  1.00  0.00           C
ATOM   3017  CB  LYS A 186      59.624  26.099 111.697  1.00  0.00           C
ATOM   3020  CG  LYS A 186      58.984  26.208 110.307  1.00  0.00           C
ATOM   3023  CD  LYS A 186      60.035  26.369 109.187  1.00  0.00           C
ATOM   3026  CE  LYS A 186      61.054  25.229 109.137  1.00  0.00           C
ATOM   3029  NZ  LYS A 186      62.005  25.458 108.047  1.00  0.00           N
ATOM   3033  C   LYS A 186      59.354  26.088 114.167  1.00  0.00           C
ATOM   3034  O   LYS A 186      59.904  27.059 114.687  1.00  0.00           O
ATOM   3035  N   PRO A 187      59.414  24.888 114.737  1.00  0.00           N
ATOM   3036  CD  PRO A 187      58.674  23.708 114.267  1.00  0.00           C
ATOM   3039  CA  PRO A 187      60.304  24.559 115.847  1.00  0.00           C
ATOM   3041  CB  PRO A 187      60.084  23.048 116.057  1.00  0.00           C
ATOM   3044  CG  PRO A 187      58.704  22.768 115.457  1.00  0.00           C
ATOM   3047  C   PRO A 187      61.744  24.979 115.627  1.00  0.00           C
ATOM   3048  O   PRO A 187      62.384  25.448 116.567  1.00  0.00           O
ATOM   3049  N   GLU A 188      62.234  24.858 114.377  1.00  0.00           N
ATOM   3051  CA  GLU A 188      63.484  25.439 113.897  1.00  0.00           C
ATOM   3053  CB  GLU A 188      63.634  25.179 112.377  1.00  0.00           C
ATOM   3056  CG  GLU A 188      63.964  23.729 111.997  1.00  0.00           C
ATOM   3059  CD  GLU A 188      62.724  22.858 112.037  1.00  0.00           C
ATOM   3060  OE1 GLU A 188      62.734  21.859 112.787  1.00  0.00           O
ATOM   3061  OE2 GLU A 188      61.765  23.169 111.277  1.00  0.00           O
ATOM   3062  C   GLU A 188      63.624  26.938 114.047  1.00  0.00           C
ATOM   3063  O   GLU A 188      64.695  27.449 114.367  1.00  0.00           O
ATOM   3064  N   SER A 189      62.535  27.668 113.757  1.00  0.00           N
ATOM   3066  CA  SER A 189      62.484  29.119 113.837  1.00  0.00           C
ATOM   3068  CB  SER A 189      61.324  29.718 112.987  1.00  0.00           C
ATOM   3071  OG  SER A 189      61.364  29.379 111.597  1.00  0.00           O
ATOM   3073  C   SER A 189      62.244  29.608 115.257  1.00  0.00           C
ATOM   3074  O   SER A 189      62.594  30.738 115.607  1.00  0.00           O
ATOM   3075  N   LEU A 190      61.644  28.788 116.137  1.00  0.00           N
ATOM   3077  CA  LEU A 190      61.724  28.939 117.577  1.00  0.00           C
ATOM   3079  CB  LEU A 190      60.744  28.018 118.357  1.00  0.00           C
ATOM   3082  CG  LEU A 190      59.305  28.569 118.477  1.00  0.00           C
ATOM   3084  CD1 LEU A 190      58.645  28.009 119.737  1.00  0.00           C
ATOM   3088  CD2 LEU A 190      58.444  28.228 117.257  1.00  0.00           C
ATOM   3092  C   LEU A 190      63.134  28.729 118.117  1.00  0.00           C
ATOM   3093  O   LEU A 190      63.924  27.989 117.547  1.00  0.00           O
ATOM   3094  N   PRO A 191      63.544  29.348 119.217  1.00  0.00           N
ATOM   3095  CD  PRO A 191      64.634  28.788 120.017  1.00  0.00           C
ATOM   3098  CA  PRO A 191      62.874  30.439 119.907  1.00  0.00           C
ATOM   3100  CB  PRO A 191      63.624  30.528 121.257  1.00  0.00           C
ATOM   3103  CG  PRO A 191      64.234  29.138 121.437  1.00  0.00           C
ATOM   3106  C   PRO A 191      62.994  31.718 119.107  1.00  0.00           C
ATOM   3107  O   PRO A 191      62.194  32.628 119.287  1.00  0.00           O
ATOM   3108  N   ALA A 192      63.994  31.809 118.217  1.00  0.00           N
ATOM   3110  CA  ALA A 192      64.535  33.029 117.627  1.00  0.00           C
ATOM   3112  CB  ALA A 192      65.535  32.568 116.547  1.00  0.00           C
ATOM   3116  C   ALA A 192      63.524  33.999 117.007  1.00  0.00           C
ATOM   3117  O   ALA A 192      63.544  35.198 117.257  1.00  0.00           O
ATOM   3118  N   PHE A 193      62.554  33.489 116.227  1.00  0.00           N
ATOM   3120  CA  PHE A 193      61.584  34.309 115.527  1.00  0.00           C
ATOM   3122  CB  PHE A 193      61.114  33.649 114.207  1.00  0.00           C
ATOM   3125  CG  PHE A 193      62.215  33.818 113.187  1.00  0.00           C
ATOM   3126  CD1 PHE A 193      63.384  33.038 113.217  1.00  0.00           C
ATOM   3128  CE1 PHE A 193      64.475  33.349 112.397  1.00  0.00           C
ATOM   3130  CZ  PHE A 193      64.384  34.408 111.487  1.00  0.00           C
ATOM   3132  CD2 PHE A 193      62.124  34.849 112.237  1.00  0.00           C
ATOM   3134  CE2 PHE A 193      63.214  35.169 111.427  1.00  0.00           C
ATOM   3136  C   PHE A 193      60.404  34.688 116.407  1.00  0.00           C
ATOM   3137  O   PHE A 193      59.634  35.608 116.087  1.00  0.00           O
ATOM   3138  N   ILE A 194      60.256  34.028 117.567  1.00  0.00           N
ATOM   3140  CA  ILE A 194      59.274  34.428 118.567  1.00  0.00           C
ATOM   3142  CB  ILE A 194      58.314  33.319 119.007  1.00  0.00           C
ATOM   3144  CG2 ILE A 194      57.724  32.638 117.747  1.00  0.00           C
ATOM   3148  CG1 ILE A 194      58.914  32.279 119.977  1.00  0.00           C
ATOM   3151  CD  ILE A 194      57.844  31.338 120.557  1.00  0.00           C
ATOM   3155  C   ILE A 194      59.974  35.068 119.757  1.00  0.00           C
ATOM   3156  O   ILE A 194      59.305  35.529 120.667  1.00  0.00           O
ATOM   3157  N   SER A 195      61.314  35.208 119.777  1.00  0.00           N
ATOM   3159  CA  SER A 195      62.005  36.038 120.757  1.00  0.00           C
ATOM   3161  CB  SER A 195      63.365  35.459 121.207  1.00  0.00           C
ATOM   3164  OG  SER A 195      63.214  34.119 121.667  1.00  0.00           O
ATOM   3166  C   SER A 195      62.274  37.419 120.187  1.00  0.00           C
ATOM   3167  O   SER A 195      62.354  38.399 120.917  1.00  0.00           O
ATOM   3168  N   GLN A 196      62.294  37.539 118.847  1.00  0.00           N
ATOM   3170  CA  GLN A 196      62.304  38.818 118.137  1.00  0.00           C
ATOM   3172  CB  GLN A 196      62.334  38.529 116.607  1.00  0.00           C
ATOM   3175  CG  GLN A 196      63.345  39.369 115.767  1.00  0.00           C
ATOM   3178  CD  GLN A 196      64.804  39.309 116.237  1.00  0.00           C
ATOM   3179  OE1 GLN A 196      65.594  40.218 115.987  1.00  0.00           O
ATOM   3180  NE2 GLN A 196      65.186  38.198 116.917  1.00  0.00           N
ATOM   3183  C   GLN A 196      61.084  39.669 118.517  1.00  0.00           C
ATOM   3184  O   GLN A 196      61.194  40.878 118.687  1.00  0.00           O
ATOM   3185  N   TRP A 197      59.924  38.989 118.667  1.00  0.00           N
ATOM   3187  CA  TRP A 197      58.604  39.358 119.177  1.00  0.00           C
ATOM   3189  CB  TRP A 197      58.115  38.158 120.027  1.00  0.00           C
ATOM   3192  CG  TRP A 197      56.714  38.128 120.557  1.00  0.00           C
ATOM   3193  CD1 TRP A 197      56.244  38.719 121.707  1.00  0.00           C
ATOM   3195  NE1 TRP A 197      54.954  38.298 121.937  1.00  0.00           N
ATOM   3197  CE2 TRP A 197      54.564  37.438 120.957  1.00  0.00           C
ATOM   3198  CD2 TRP A 197      55.655  37.288 120.067  1.00  0.00           C
ATOM   3199  CE3 TRP A 197      55.544  36.398 118.987  1.00  0.00           C
ATOM   3201  CZ3 TRP A 197      54.344  35.698 118.827  1.00  0.00           C
ATOM   3203  CZ2 TRP A 197      53.384  36.749 120.787  1.00  0.00           C
ATOM   3205  CH2 TRP A 197      53.274  35.878 119.697  1.00  0.00           C
ATOM   3207  C   TRP A 197      58.354  40.709 119.897  1.00  0.00           C
ATOM   3208  O   TRP A 197      58.704  40.938 121.067  1.00  0.00           O
ATOM   3209  N   GLU A 198      57.574  41.609 119.257  1.00  0.00           N
ATOM   3211  CA  GLU A 198      57.584  41.869 117.827  1.00  0.00           C
ATOM   3213  CB  GLU A 198      56.404  42.778 117.387  1.00  0.00           C
ATOM   3216  CG  GLU A 198      56.454  44.218 117.937  1.00  0.00           C
ATOM   3219  CD  GLU A 198      55.994  44.198 119.377  1.00  0.00           C
ATOM   3220  OE1 GLU A 198      56.835  44.399 120.297  1.00  0.00           O
ATOM   3221  OE2 GLU A 198      54.785  43.919 119.567  1.00  0.00           O
ATOM   3222  C   GLU A 198      58.924  42.469 117.447  1.00  0.00           C
ATOM   3223  O   GLU A 198      59.505  43.279 118.167  1.00  0.00           O
ATOM   3224  N   TYR A 199      59.514  42.048 116.327  1.00  0.00           N
ATOM   3226  CA  TYR A 199      58.824  41.849 115.087  1.00  0.00           C
ATOM   3228  CB  TYR A 199      59.545  42.708 114.027  1.00  0.00           C
ATOM   3231  CG  TYR A 199      59.694  44.149 114.507  1.00  0.00           C
ATOM   3232  CD1 TYR A 199      58.575  44.938 114.837  1.00  0.00           C
ATOM   3234  CE1 TYR A 199      58.734  46.219 115.397  1.00  0.00           C
ATOM   3236  CZ  TYR A 199      60.014  46.728 115.617  1.00  0.00           C
ATOM   3237  OH  TYR A 199      60.214  47.999 116.207  1.00  0.00           O
ATOM   3239  CD2 TYR A 199      60.974  44.699 114.697  1.00  0.00           C
ATOM   3241  CE2 TYR A 199      61.134  45.978 115.247  1.00  0.00           C
ATOM   3243  C   TYR A 199      58.804  40.378 114.707  1.00  0.00           C
ATOM   3244  O   TYR A 199      59.814  39.788 114.347  1.00  0.00           O
ATOM   3245  N   ARG A 200      57.624  39.739 114.787  1.00  0.00           N
ATOM   3247  CA  ARG A 200      57.304  38.389 114.347  1.00  0.00           C
ATOM   3249  CB  ARG A 200      55.865  38.038 114.807  1.00  0.00           C
ATOM   3252  CG  ARG A 200      54.764  39.128 114.597  1.00  0.00           C
ATOM   3255  CD  ARG A 200      54.794  39.839 113.237  1.00  0.00           C
ATOM   3258  NE  ARG A 200      53.494  40.548 113.037  1.00  0.00           N
ATOM   3260  CZ  ARG A 200      53.174  41.159 111.907  1.00  0.00           C
ATOM   3261  NH1 ARG A 200      52.084  41.889 111.887  1.00  0.00           N
ATOM   3264  NH2 ARG A 200      53.884  41.099 110.797  1.00  0.00           N
ATOM   3267  C   ARG A 200      57.484  38.069 112.847  1.00  0.00           C
ATOM   3268  O   ARG A 200      57.334  38.968 112.017  1.00  0.00           O
ATOM   3269  N   ASN A 201      57.734  36.788 112.487  1.00  0.00           N
ATOM   3271  CA  ASN A 201      57.054  36.068 111.397  1.00  0.00           C
ATOM   3273  CB  ASN A 201      56.444  36.928 110.237  1.00  0.00           C
ATOM   3276  CG  ASN A 201      57.404  37.749 109.367  1.00  0.00           C
ATOM   3277  OD1 ASN A 201      56.984  38.809 108.897  1.00  0.00           O
ATOM   3278  ND2 ASN A 201      58.674  37.329 109.147  1.00  0.00           N
ATOM   3281  C   ASN A 201      57.804  34.888 110.767  1.00  0.00           C
ATOM   3282  O   ASN A 201      59.024  34.888 110.617  1.00  0.00           O
ATOM   3283  N   SER A 202      57.014  33.898 110.317  1.00  0.00           N
ATOM   3285  CA  SER A 202      57.434  32.809 109.437  1.00  0.00           C
ATOM   3287  CB  SER A 202      57.884  31.538 110.197  1.00  0.00           C
ATOM   3290  OG  SER A 202      58.924  31.838 111.127  1.00  0.00           O
ATOM   3292  C   SER A 202      56.224  32.489 108.577  1.00  0.00           C
ATOM   3293  O   SER A 202      55.354  33.329 108.437  1.00  0.00           O
ATOM   3294  N   LEU A 203      56.104  31.268 108.007  1.00  0.00           N
ATOM   3296  CA  LEU A 203      55.134  30.979 106.957  1.00  0.00           C
ATOM   3298  CB  LEU A 203      55.764  30.928 105.547  1.00  0.00           C
ATOM   3301  CG  LEU A 203      55.485  32.169 104.667  1.00  0.00           C
ATOM   3303  CD1 LEU A 203      56.044  31.939 103.267  1.00  0.00           C
ATOM   3307  CD2 LEU A 203      56.094  33.438 105.247  1.00  0.00           C
ATOM   3311  C   LEU A 203      54.595  29.599 107.247  1.00  0.00           C
ATOM   3312  O   LEU A 203      55.326  28.758 107.757  1.00  0.00           O
ATOM   3313  N   ALA A 204      53.325  29.319 106.897  1.00  0.00           N
ATOM   3315  CA  ALA A 204      52.924  27.979 106.537  1.00  0.00           C
ATOM   3317  CB  ALA A 204      51.484  27.649 106.967  1.00  0.00           C
ATOM   3321  C   ALA A 204      53.064  27.909 105.017  1.00  0.00           C
ATOM   3322  O   ALA A 204      52.954  28.929 104.337  1.00  0.00           O
ATOM   3323  N   ASN A 205      53.354  26.759 104.407  1.00  0.00           N
ATOM   3325  CA  ASN A 205      53.484  25.428 104.977  1.00  0.00           C
ATOM   3327  CB  ASN A 205      53.004  24.419 103.887  1.00  0.00           C
ATOM   3330  CG  ASN A 205      52.574  23.018 104.307  1.00  0.00           C
ATOM   3331  OD1 ASN A 205      51.614  22.489 103.757  1.00  0.00           O
ATOM   3332  ND2 ASN A 205      53.274  22.368 105.257  1.00  0.00           N
ATOM   3335  C   ASN A 205      54.934  25.218 105.407  1.00  0.00           C
ATOM   3336  O   ASN A 205      55.485  25.958 106.197  1.00  0.00           O
ATOM   3337  N   TRP A 206      55.604  24.198 104.847  1.00  0.00           N
ATOM   3339  CA  TRP A 206      57.024  24.218 104.557  1.00  0.00           C
ATOM   3341  CB  TRP A 206      57.274  25.198 103.367  1.00  0.00           C
ATOM   3344  CG  TRP A 206      58.654  25.698 103.157  1.00  0.00           C
ATOM   3345  CD1 TRP A 206      59.654  25.098 102.457  1.00  0.00           C
ATOM   3347  NE1 TRP A 206      60.764  25.909 102.467  1.00  0.00           N
ATOM   3349  CE2 TRP A 206      60.494  27.029 103.217  1.00  0.00           C
ATOM   3350  CD2 TRP A 206      59.164  26.938 103.657  1.00  0.00           C
ATOM   3351  CE3 TRP A 206      58.604  27.989 104.407  1.00  0.00           C
ATOM   3353  CZ3 TRP A 206      59.394  29.109 104.657  1.00  0.00           C
ATOM   3355  CZ2 TRP A 206      61.294  28.109 103.517  1.00  0.00           C
ATOM   3357  CH2 TRP A 206      60.714  29.168 104.227  1.00  0.00           C
ATOM   3359  C   TRP A 206      58.015  24.248 105.737  1.00  0.00           C
ATOM   3360  O   TRP A 206      58.804  25.149 105.977  1.00  0.00           O
ATOM   3361  N   GLN A 207      58.164  23.158 106.497  1.00  0.00           N
ATOM   3363  CA  GLN A 207      57.264  22.078 106.787  1.00  0.00           C
ATOM   3365  CB  GLN A 207      57.364  20.888 105.797  1.00  0.00           C
ATOM   3368  CG  GLN A 207      56.204  19.879 105.997  1.00  0.00           C
ATOM   3371  CD  GLN A 207      56.134  18.869 104.857  1.00  0.00           C
ATOM   3372  OE1 GLN A 207      55.494  19.108 103.827  1.00  0.00           O
ATOM   3373  NE2 GLN A 207      56.805  17.718 105.027  1.00  0.00           N
ATOM   3376  C   GLN A 207      57.864  21.678 108.097  1.00  0.00           C
ATOM   3377  O   GLN A 207      59.035  21.989 108.337  1.00  0.00           O
ATOM   3378  N   SER A 208      57.095  21.079 109.017  1.00  0.00           N
ATOM   3380  CA  SER A 208      57.594  20.899 110.377  1.00  0.00           C
ATOM   3382  CB  SER A 208      56.414  20.798 111.357  1.00  0.00           C
ATOM   3385  OG  SER A 208      56.824  20.819 112.717  1.00  0.00           O
ATOM   3387  C   SER A 208      58.524  19.708 110.487  1.00  0.00           C
ATOM   3388  O   SER A 208      59.545  19.759 111.157  1.00  0.00           O
ATOM   3389  N   ASP A 209      58.284  18.638 109.727  1.00  0.00           N
ATOM   3391  CA  ASP A 209      59.274  17.619 109.477  1.00  0.00           C
ATOM   3393  CB  ASP A 209      58.804  16.239 109.997  1.00  0.00           C
ATOM   3396  CG  ASP A 209      59.014  16.138 111.497  1.00  0.00           C
ATOM   3397  OD1 ASP A 209      58.174  15.498 112.187  1.00  0.00           O
ATOM   3398  OD2 ASP A 209      60.124  16.499 111.967  1.00  0.00           O
ATOM   3399  C   ASP A 209      59.534  17.638 107.987  1.00  0.00           C
ATOM   3400  O   ASP A 209      58.624  17.679 107.167  1.00  0.00           O
ATOM   3401  N   LYS A 210      60.825  17.709 107.597  1.00  0.00           N
ATOM   3403  CA  LYS A 210      61.304  17.659 106.217  1.00  0.00           C
ATOM   3405  CB  LYS A 210      62.844  17.888 106.167  1.00  0.00           C
ATOM   3408  CG  LYS A 210      63.674  16.908 107.007  1.00  0.00           C
ATOM   3411  CD  LYS A 210      65.124  17.368 107.237  1.00  0.00           C
ATOM   3414  CE  LYS A 210      65.954  16.299 107.967  1.00  0.00           C
ATOM   3417  NZ  LYS A 210      67.195  16.819 108.567  1.00  0.00           N
ATOM   3421  C   LYS A 210      60.944  16.388 105.457  1.00  0.00           C
ATOM   3422  O   LYS A 210      60.884  15.288 106.007  1.00  0.00           O
ATOM   3423  N   LEU A 211      60.764  16.468 104.137  1.00  0.00           N
ATOM   3425  CA  LEU A 211      59.864  17.379 103.447  1.00  0.00           C
ATOM   3427  CB  LEU A 211      60.555  18.279 102.377  1.00  0.00           C
ATOM   3430  CG  LEU A 211      62.045  17.998 102.117  1.00  0.00           C
ATOM   3432  CD1 LEU A 211      62.686  19.198 101.417  1.00  0.00           C
ATOM   3436  CD2 LEU A 211      62.264  16.739 101.277  1.00  0.00           C
ATOM   3440  C   LEU A 211      58.734  16.569 102.817  1.00  0.00           C
ATOM   3441  O   LEU A 211      57.714  17.089 102.357  1.00  0.00           O
ATOM   3442  N   LEU A 212      58.864  15.238 102.877  1.00  0.00           N
ATOM   3444  CA  LEU A 212      57.794  14.309 102.617  1.00  0.00           C
ATOM   3446  CB  LEU A 212      58.345  12.949 102.157  1.00  0.00           C
ATOM   3449  CG  LEU A 212      58.754  12.919 100.677  1.00  0.00           C
ATOM   3451  CD1 LEU A 212      59.014  11.479 100.227  1.00  0.00           C
ATOM   3455  CD2 LEU A 212      59.994  13.778 100.367  1.00  0.00           C
ATOM   3459  C   LEU A 212      56.884  14.199 103.847  1.00  0.00           C
ATOM   3460  O   LEU A 212      57.314  14.399 104.977  1.00  0.00           O
ATOM   3461  N   GLN A 213      55.574  13.968 103.697  1.00  0.00           N
ATOM   3463  CA  GLN A 213      54.884  13.319 102.587  1.00  0.00           C
ATOM   3465  CB  GLN A 213      53.774  12.349 103.097  1.00  0.00           C
ATOM   3468  CG  GLN A 213      52.454  12.898 103.707  1.00  0.00           C
ATOM   3471  CD  GLN A 213      52.535  14.199 104.507  1.00  0.00           C
ATOM   3472  OE1 GLN A 213      51.905  15.189 104.117  1.00  0.00           O
ATOM   3473  NE2 GLN A 213      53.264  14.239 105.647  1.00  0.00           N
ATOM   3476  C   GLN A 213      54.365  14.298 101.547  1.00  0.00           C
ATOM   3477  O   GLN A 213      53.604  13.939 100.657  1.00  0.00           O
ATOM   3478  N   MET A 214      54.895  15.539 101.587  1.00  0.00           N
ATOM   3480  CA  MET A 214      54.674  16.649 100.677  1.00  0.00           C
ATOM   3482  CB  MET A 214      54.825  16.299  99.177  1.00  0.00           C
ATOM   3485  CG  MET A 214      55.594  17.379  98.387  1.00  0.00           C
ATOM   3488  SD  MET A 214      57.344  17.528  98.867  1.00  0.00           S
ATOM   3489  CE  MET A 214      57.756  18.708  97.547  1.00  0.00           C
ATOM   3493  C   MET A 214      53.374  17.379 100.967  1.00  0.00           C
ATOM   3494  O   MET A 214      52.444  16.859 101.577  1.00  0.00           O
ATOM   3495  N   ALA A 215      53.325  18.658 100.587  1.00  0.00           N
ATOM   3497  CA  ALA A 215      52.174  19.459 100.867  1.00  0.00           C
ATOM   3499  CB  ALA A 215      52.104  19.838 102.357  1.00  0.00           C
ATOM   3503  C   ALA A 215      52.234  20.709 100.027  1.00  0.00           C
ATOM   3504  O   ALA A 215      53.314  21.158  99.627  1.00  0.00           O
ATOM   3505  N   ASP A 216      51.054  21.309  99.787  1.00  0.00           N
ATOM   3507  CA  ASP A 216      50.884  22.609  99.177  1.00  0.00           C
ATOM   3509  CB  ASP A 216      49.405  23.039  99.277  1.00  0.00           C
ATOM   3512  CG  ASP A 216      48.465  21.978  98.707  1.00  0.00           C
ATOM   3513  OD1 ASP A 216      47.255  22.119  99.017  1.00  0.00           O
ATOM   3514  OD2 ASP A 216      48.874  21.079  97.937  1.00  0.00           O
ATOM   3515  C   ASP A 216      51.805  23.688  99.737  1.00  0.00           C
ATOM   3516  O   ASP A 216      52.334  23.599 100.837  1.00  0.00           O
ATOM   3517  N   LEU A 217      52.124  24.749  98.967  1.00  0.00           N
ATOM   3519  CA  LEU A 217      52.854  25.878  99.507  1.00  0.00           C
ATOM   3521  CB  LEU A 217      53.435  26.829  98.437  1.00  0.00           C
ATOM   3524  CG  LEU A 217      52.514  27.198  97.257  1.00  0.00           C
ATOM   3526  CD1 LEU A 217      53.384  27.729  96.107  1.00  0.00           C
ATOM   3530  CD2 LEU A 217      51.444  28.228  97.597  1.00  0.00           C
ATOM   3534  C   LEU A 217      52.154  26.599 100.647  1.00  0.00           C
ATOM   3535  O   LEU A 217      52.794  26.868 101.647  1.00  0.00           O
ATOM   3536  N   VAL A 218      50.814  26.809 100.527  1.00  0.00           N
ATOM   3538  CA  VAL A 218      49.934  27.399 101.527  1.00  0.00           C
ATOM   3540  CB  VAL A 218      49.954  26.689 102.897  1.00  0.00           C
ATOM   3542  CG1 VAL A 218      49.324  27.489 104.047  1.00  0.00           C
ATOM   3546  CG2 VAL A 218      49.284  25.309 102.777  1.00  0.00           C
ATOM   3550  C   VAL A 218      50.035  28.939 101.557  1.00  0.00           C
ATOM   3551  O   VAL A 218      51.114  29.519 101.657  1.00  0.00           O
ATOM   3552  N   TYR A 219      48.936  29.688 101.327  1.00  0.00           N
ATOM   3554  CA  TYR A 219      47.524  29.348 101.457  1.00  0.00           C
ATOM   3556  CB  TYR A 219      47.005  29.818 102.857  1.00  0.00           C
ATOM   3559  CG  TYR A 219      45.935  28.979 103.537  1.00  0.00           C
ATOM   3560  CD1 TYR A 219      45.704  27.619 103.267  1.00  0.00           C
ATOM   3562  CE1 TYR A 219      44.825  26.868 104.077  1.00  0.00           C
ATOM   3564  CZ  TYR A 219      44.174  27.468 105.147  1.00  0.00           C
ATOM   3565  OH  TYR A 219      43.354  26.708 105.997  1.00  0.00           O
ATOM   3567  CD2 TYR A 219      45.224  29.579 104.597  1.00  0.00           C
ATOM   3569  CE2 TYR A 219      44.354  28.828 105.397  1.00  0.00           C
ATOM   3571  C   TYR A 219      46.824  30.179 100.407  1.00  0.00           C
ATOM   3572  O   TYR A 219      47.434  31.059  99.817  1.00  0.00           O
ATOM   3573  N   THR A 220      45.524  29.948 100.157  1.00  0.00           N
ATOM   3575  CA  THR A 220      44.684  31.008  99.577  1.00  0.00           C
ATOM   3577  CB  THR A 220      44.264  30.839  98.117  1.00  0.00           C
ATOM   3579  OG1 THR A 220      44.174  29.459  97.777  1.00  0.00           O
ATOM   3581  CG2 THR A 220      45.364  31.448  97.237  1.00  0.00           C
ATOM   3585  C   THR A 220      43.444  31.169 100.417  1.00  0.00           C
ATOM   3586  O   THR A 220      42.604  30.288 100.487  1.00  0.00           O
ATOM   3587  N   GLY A 221      43.304  32.349 101.067  1.00  0.00           N
ATOM   3589  CA  GLY A 221      42.124  32.659 101.867  1.00  0.00           C
ATOM   3592  C   GLY A 221      40.895  32.878 101.027  1.00  0.00           C
ATOM   3593  O   GLY A 221      40.805  33.799 100.227  1.00  0.00           O
ATOM   3594  N   ARG A 222      39.875  32.029 101.207  1.00  0.00           N
ATOM   3596  CA  ARG A 222      38.634  32.218 100.487  1.00  0.00           C
ATOM   3598  CB  ARG A 222      38.554  31.289  99.257  1.00  0.00           C
ATOM   3601  CG  ARG A 222      39.564  31.588  98.137  1.00  0.00           C
ATOM   3604  CD  ARG A 222      39.215  30.738  96.907  1.00  0.00           C
ATOM   3607  NE  ARG A 222      40.094  31.099  95.757  1.00  0.00           N
ATOM   3609  CZ  ARG A 222      39.934  30.569  94.547  1.00  0.00           C
ATOM   3610  NH1 ARG A 222      40.545  31.089  93.497  1.00  0.00           N
ATOM   3613  NH2 ARG A 222      39.114  29.548  94.347  1.00  0.00           N
ATOM   3616  C   ARG A 222      37.474  31.919 101.387  1.00  0.00           C
ATOM   3617  O   ARG A 222      36.384  31.559 100.937  1.00  0.00           O
ATOM   3618  N   PHE A 223      37.674  31.959 102.717  1.00  0.00           N
ATOM   3620  CA  PHE A 223      36.914  31.079 103.567  1.00  0.00           C
ATOM   3622  CB  PHE A 223      37.734  29.769 103.807  1.00  0.00           C
ATOM   3625  CG  PHE A 223      38.944  29.779 104.717  1.00  0.00           C
ATOM   3626  CD1 PHE A 223      39.694  30.919 105.077  1.00  0.00           C
ATOM   3628  CE1 PHE A 223      40.744  30.829 106.007  1.00  0.00           C
ATOM   3630  CZ  PHE A 223      41.075  29.589 106.567  1.00  0.00           C
ATOM   3632  CD2 PHE A 223      39.344  28.538 105.247  1.00  0.00           C
ATOM   3634  CE2 PHE A 223      40.384  28.439 106.177  1.00  0.00           C
ATOM   3636  C   PHE A 223      36.374  31.718 104.847  1.00  0.00           C
ATOM   3637  O   PHE A 223      37.054  31.838 105.867  1.00  0.00           O
ATOM   3638  N   ASP A 224      35.094  32.099 104.897  1.00  0.00           N
ATOM   3640  CA  ASP A 224      34.414  32.819 103.837  1.00  0.00           C
ATOM   3642  CB  ASP A 224      32.934  32.368 103.647  1.00  0.00           C
ATOM   3645  CG  ASP A 224      32.784  30.959 103.117  1.00  0.00           C
ATOM   3646  OD1 ASP A 224      31.634  30.649 102.717  1.00  0.00           O
ATOM   3647  OD2 ASP A 224      33.724  30.138 103.157  1.00  0.00           O
ATOM   3648  C   ASP A 224      34.424  34.279 104.237  1.00  0.00           C
ATOM   3649  O   ASP A 224      35.034  34.688 105.217  1.00  0.00           O
ATOM   3650  N   LEU A 225      33.674  35.128 103.527  1.00  0.00           N
ATOM   3652  CA  LEU A 225      32.894  36.108 104.257  1.00  0.00           C
ATOM   3654  CB  LEU A 225      33.644  37.448 104.437  1.00  0.00           C
ATOM   3657  CG  LEU A 225      33.434  38.149 105.787  1.00  0.00           C
ATOM   3659  CD1 LEU A 225      34.174  39.489 105.787  1.00  0.00           C
ATOM   3663  CD2 LEU A 225      33.904  37.288 106.977  1.00  0.00           C
ATOM   3667  C   LEU A 225      31.594  36.299 103.517  1.00  0.00           C
ATOM   3668  O   LEU A 225      31.574  36.588 102.327  1.00  0.00           O
ATOM   3669  N   ASN A 226      30.464  36.128 104.217  1.00  0.00           N
ATOM   3671  CA  ASN A 226      29.164  36.419 103.647  1.00  0.00           C
ATOM   3673  CB  ASN A 226      28.024  35.548 104.257  1.00  0.00           C
ATOM   3676  CG  ASN A 226      28.364  34.059 104.247  1.00  0.00           C
ATOM   3677  OD1 ASN A 226      28.264  33.408 105.287  1.00  0.00           O
ATOM   3678  ND2 ASN A 226      28.794  33.519 103.087  1.00  0.00           N
ATOM   3681  C   ASN A 226      28.864  37.918 103.727  1.00  0.00           C
ATOM   3682  O   ASN A 226      29.204  38.638 102.787  1.00  0.00           O
ATOM   3683  N   PRO A 227      28.214  38.408 104.807  1.00  0.00           N
ATOM   3684  CD  PRO A 227      28.984  38.419 106.057  1.00  0.00           C
ATOM   3687  CA  PRO A 227      27.614  39.739 104.757  1.00  0.00           C
ATOM   3689  CB  PRO A 227      28.794  40.658 105.087  1.00  0.00           C
ATOM   3692  CG  PRO A 227      29.594  39.839 106.117  1.00  0.00           C
ATOM   3695  C   PRO A 227      26.754  40.088 103.547  1.00  0.00           C
ATOM   3696  O   PRO A 227      26.294  39.209 102.817  1.00  0.00           O
ATOM   3697  N   ALA A 228      26.554  41.388 103.317  1.00  0.00           N
ATOM   3699  CA  ALA A 228      25.844  41.878 102.167  1.00  0.00           C
ATOM   3701  CB  ALA A 228      24.384  42.199 102.537  1.00  0.00           C
ATOM   3705  C   ALA A 228      26.524  43.119 101.627  1.00  0.00           C
ATOM   3706  O   ALA A 228      27.604  43.519 102.077  1.00  0.00           O
ATOM   3707  N   ARG A 229      25.894  43.748 100.637  1.00  0.00           N
ATOM   3709  CA  ARG A 229      26.514  44.618  99.667  1.00  0.00           C
ATOM   3711  CB  ARG A 229      25.614  44.579  98.407  1.00  0.00           C
ATOM   3714  CG  ARG A 229      26.114  45.348  97.167  1.00  0.00           C
ATOM   3717  CD  ARG A 229      25.334  45.039  95.877  1.00  0.00           C
ATOM   3720  NE  ARG A 229      25.734  43.678  95.377  1.00  0.00           N
ATOM   3722  CZ  ARG A 229      25.584  43.268  94.117  1.00  0.00           C
ATOM   3723  NH1 ARG A 229      26.014  42.059  93.807  1.00  0.00           N
ATOM   3726  NH2 ARG A 229      25.114  44.018  93.157  1.00  0.00           N
ATOM   3729  C   ARG A 229      26.814  46.029 100.207  1.00  0.00           C
ATOM   3730  O   ARG A 229      27.534  46.809  99.587  1.00  0.00           O
ATOM   3731  N   ASN A 230      26.304  46.378 101.407  1.00  0.00           N
ATOM   3733  CA  ASN A 230      26.484  47.689 102.027  1.00  0.00           C
ATOM   3735  CB  ASN A 230      25.644  48.818 101.327  1.00  0.00           C
ATOM   3738  CG  ASN A 230      24.124  48.789 101.507  1.00  0.00           C
ATOM   3739  OD1 ASN A 230      23.454  49.818 101.617  1.00  0.00           O
ATOM   3740  ND2 ASN A 230      23.554  47.559 101.587  1.00  0.00           N
ATOM   3743  C   ASN A 230      26.154  47.669 103.517  1.00  0.00           C
ATOM   3744  O   ASN A 230      25.844  48.708 104.097  1.00  0.00           O
ATOM   3745  N   THR A 231      26.194  46.479 104.157  1.00  0.00           N
ATOM   3747  CA  THR A 231      25.794  46.248 105.547  1.00  0.00           C
ATOM   3749  CB  THR A 231      24.694  45.159 105.687  1.00  0.00           C
ATOM   3751  OG1 THR A 231      23.764  45.448 106.727  1.00  0.00           O
ATOM   3753  CG2 THR A 231      25.214  43.748 105.977  1.00  0.00           C
ATOM   3757  C   THR A 231      27.074  45.819 106.207  1.00  0.00           C
ATOM   3758  O   THR A 231      27.934  45.239 105.537  1.00  0.00           O
ATOM   3759  N   ARG A 232      27.304  46.118 107.497  1.00  0.00           N
ATOM   3761  CA  ARG A 232      28.584  45.858 108.117  1.00  0.00           C
ATOM   3763  CB  ARG A 232      28.914  46.899 109.227  1.00  0.00           C
ATOM   3766  CG  ARG A 232      29.194  48.309 108.687  1.00  0.00           C
ATOM   3769  CD  ARG A 232      29.844  49.218 109.717  1.00  0.00           C
ATOM   3772  NE  ARG A 232      28.834  49.678 110.737  1.00  0.00           N
ATOM   3774  CZ  ARG A 232      29.024  50.709 111.547  1.00  0.00           C
ATOM   3775  NH1 ARG A 232      28.064  51.369 112.137  1.00  0.00           N
ATOM   3778  NH2 ARG A 232      30.244  51.178 111.657  1.00  0.00           N
ATOM   3781  C   ARG A 232      28.744  44.439 108.647  1.00  0.00           C
ATOM   3782  O   ARG A 232      28.914  43.478 107.897  1.00  0.00           O
ATOM   3783  N   GLU A 233      28.724  44.259 109.977  1.00  0.00           N
ATOM   3785  CA  GLU A 233      29.394  43.158 110.607  1.00  0.00           C
ATOM   3787  CB  GLU A 233      30.674  43.698 111.317  1.00  0.00           C
ATOM   3790  CG  GLU A 233      30.614  44.079 112.837  1.00  0.00           C
ATOM   3793  CD  GLU A 233      29.884  45.369 113.207  1.00  0.00           C
ATOM   3794  OE1 GLU A 233      29.864  45.698 114.427  1.00  0.00           O
ATOM   3795  OE2 GLU A 233      29.354  46.059 112.297  1.00  0.00           O
ATOM   3796  C   GLU A 233      28.484  42.489 111.607  1.00  0.00           C
ATOM   3797  O   GLU A 233      27.474  43.038 112.037  1.00  0.00           O
ATOM   3798  N   LYS A 234      28.824  41.268 112.037  1.00  0.00           N
ATOM   3800  CA  LYS A 234      28.584  40.878 113.417  1.00  0.00           C
ATOM   3802  CB  LYS A 234      27.154  40.359 113.647  1.00  0.00           C
ATOM   3805  CG  LYS A 234      26.764  40.259 115.127  1.00  0.00           C
ATOM   3808  CD  LYS A 234      25.244  40.068 115.297  1.00  0.00           C
ATOM   3811  CE  LYS A 234      24.754  40.099 116.747  1.00  0.00           C
ATOM   3814  NZ  LYS A 234      23.354  39.658 116.817  1.00  0.00           N
ATOM   3818  C   LYS A 234      29.654  39.909 113.907  1.00  0.00           C
ATOM   3819  O   LYS A 234      30.624  40.329 114.547  1.00  0.00           O
ATOM   3820  N   LEU A 235      29.534  38.589 113.667  1.00  0.00           N
ATOM   3822  CA  LEU A 235      30.554  37.638 114.097  1.00  0.00           C
ATOM   3824  CB  LEU A 235      30.624  37.448 115.647  1.00  0.00           C
ATOM   3827  CG  LEU A 235      29.284  37.209 116.387  1.00  0.00           C
ATOM   3829  CD1 LEU A 235      29.094  38.218 117.537  1.00  0.00           C
ATOM   3833  CD2 LEU A 235      29.154  35.768 116.917  1.00  0.00           C
ATOM   3837  C   LEU A 235      30.464  36.289 113.417  1.00  0.00           C
ATOM   3838  O   LEU A 235      29.424  35.868 112.917  1.00  0.00           O
ATOM   3839  N   LEU A 236      31.624  35.579 113.387  1.00  0.00           N
ATOM   3841  CA  LEU A 236      31.814  34.149 113.237  1.00  0.00           C
ATOM   3843  CB  LEU A 236      30.744  33.218 113.887  1.00  0.00           C
ATOM   3846  CG  LEU A 236      31.344  32.149 114.827  1.00  0.00           C
ATOM   3848  CD1 LEU A 236      30.254  31.169 115.267  1.00  0.00           C
ATOM   3852  CD2 LEU A 236      32.044  32.759 116.067  1.00  0.00           C
ATOM   3856  C   LEU A 236      32.294  33.649 111.867  1.00  0.00           C
ATOM   3857  O   LEU A 236      32.004  34.218 110.817  1.00  0.00           O
ATOM   3858  N   LEU A 237      33.104  32.568 111.907  1.00  0.00           N
ATOM   3860  CA  LEU A 237      33.694  31.928 110.757  1.00  0.00           C
ATOM   3862  CB  LEU A 237      35.024  32.628 110.387  1.00  0.00           C
ATOM   3865  CG  LEU A 237      35.194  32.959 108.897  1.00  0.00           C
ATOM   3867  CD1 LEU A 237      36.534  33.649 108.657  1.00  0.00           C
ATOM   3871  CD2 LEU A 237      34.064  33.869 108.397  1.00  0.00           C
ATOM   3875  C   LEU A 237      33.934  30.489 111.207  1.00  0.00           C
ATOM   3876  O   LEU A 237      34.144  30.319 112.407  1.00  0.00           O
ATOM   3877  N   PRO A 238      33.914  29.439 110.377  1.00  0.00           N
ATOM   3878  CD  PRO A 238      33.564  29.519 108.967  1.00  0.00           C
ATOM   3881  CA  PRO A 238      33.774  28.079 110.887  1.00  0.00           C
ATOM   3883  CB  PRO A 238      33.044  27.319 109.767  1.00  0.00           C
ATOM   3886  CG  PRO A 238      33.424  28.069 108.497  1.00  0.00           C
ATOM   3889  C   PRO A 238      35.144  27.508 111.157  1.00  0.00           C
ATOM   3890  O   PRO A 238      35.844  27.078 110.247  1.00  0.00           O
ATOM   3891  N   LEU A 239      35.564  27.538 112.427  1.00  0.00           N
ATOM   3893  CA  LEU A 239      36.774  26.919 112.907  1.00  0.00           C
ATOM   3895  CB  LEU A 239      37.804  27.928 113.487  1.00  0.00           C
ATOM   3898  CG  LEU A 239      38.504  28.869 112.467  1.00  0.00           C
ATOM   3900  CD1 LEU A 239      39.684  29.558 113.167  1.00  0.00           C
ATOM   3904  CD2 LEU A 239      37.604  29.948 111.857  1.00  0.00           C
ATOM   3908  C   LEU A 239      36.334  25.958 114.007  1.00  0.00           C
ATOM   3909  O   LEU A 239      35.434  26.269 114.787  1.00  0.00           O
ATOM   3910  N   GLY A 240      36.884  24.739 114.137  1.00  0.00           N
ATOM   3912  CA  GLY A 240      37.764  24.079 113.197  1.00  0.00           C
ATOM   3915  C   GLY A 240      37.004  23.439 112.067  1.00  0.00           C
ATOM   3916  O   GLY A 240      36.184  24.059 111.397  1.00  0.00           O
ATOM   3917  N   ASP A 241      37.354  22.159 111.867  1.00  0.00           N
ATOM   3919  CA  ASP A 241      37.124  21.278 110.757  1.00  0.00           C
ATOM   3921  CB  ASP A 241      35.654  21.158 110.287  1.00  0.00           C
ATOM   3924  CG  ASP A 241      34.734  20.579 111.357  1.00  0.00           C
ATOM   3925  OD1 ASP A 241      33.514  20.528 111.057  1.00  0.00           O
ATOM   3926  OD2 ASP A 241      35.204  20.109 112.437  1.00  0.00           O
ATOM   3927  C   ASP A 241      38.184  21.499 109.677  1.00  0.00           C
ATOM   3928  O   ASP A 241      38.134  20.989 108.567  1.00  0.00           O
ATOM   3929  N   ILE A 242      39.254  22.239 110.067  1.00  0.00           N
ATOM   3931  CA  ILE A 242      40.294  22.738 109.187  1.00  0.00           C
ATOM   3933  CB  ILE A 242      40.224  24.268 109.087  1.00  0.00           C
ATOM   3935  CG2 ILE A 242      41.384  24.849 108.257  1.00  0.00           C
ATOM   3939  CG1 ILE A 242      38.874  24.729 108.477  1.00  0.00           C
ATOM   3942  CD  ILE A 242      38.544  26.199 108.747  1.00  0.00           C
ATOM   3946  C   ILE A 242      41.664  22.298 109.707  1.00  0.00           C
ATOM   3947  O   ILE A 242      42.054  22.589 110.837  1.00  0.00           O
ATOM   3948  N   LYS A 243      42.474  21.628 108.877  1.00  0.00           N
ATOM   3950  CA  LYS A 243      43.924  21.599 109.027  1.00  0.00           C
ATOM   3952  CB  LYS A 243      44.484  20.189 108.687  1.00  0.00           C
ATOM   3955  CG  LYS A 243      44.254  19.669 107.247  1.00  0.00           C
ATOM   3958  CD  LYS A 243      44.825  18.249 107.067  1.00  0.00           C
ATOM   3961  CE  LYS A 243      44.914  17.768 105.607  1.00  0.00           C
ATOM   3964  NZ  LYS A 243      45.685  16.518 105.527  1.00  0.00           N
ATOM   3968  C   LYS A 243      44.444  22.689 108.097  1.00  0.00           C
ATOM   3969  O   LYS A 243      43.754  22.928 107.117  1.00  0.00           O
ATOM   3970  N   PRO A 244      45.564  23.399 108.257  1.00  0.00           N
ATOM   3971  CD  PRO A 244      45.994  24.319 107.187  1.00  0.00           C
ATOM   3974  CA  PRO A 244      46.634  23.139 109.217  1.00  0.00           C
ATOM   3976  CB  PRO A 244      47.826  23.948 108.667  1.00  0.00           C
ATOM   3979  CG  PRO A 244      47.514  24.169 107.187  1.00  0.00           C
ATOM   3982  C   PRO A 244      46.374  23.608 110.627  1.00  0.00           C
ATOM   3983  O   PRO A 244      47.224  23.369 111.467  1.00  0.00           O
ATOM   3984  N   LEU A 245      45.244  24.278 110.947  1.00  0.00           N
ATOM   3986  CA  LEU A 245      45.164  25.109 112.147  1.00  0.00           C
ATOM   3988  CB  LEU A 245      44.084  26.218 111.977  1.00  0.00           C
ATOM   3991  CG  LEU A 245      42.614  25.779 111.707  1.00  0.00           C
ATOM   3993  CD1 LEU A 245      41.795  26.999 111.237  1.00  0.00           C
ATOM   3997  CD2 LEU A 245      41.884  25.149 112.897  1.00  0.00           C
ATOM   4001  C   LEU A 245      44.884  24.348 113.437  1.00  0.00           C
ATOM   4002  O   LEU A 245      44.594  24.928 114.477  1.00  0.00           O
ATOM   4003  N   GLN A 246      45.014  23.018 113.387  1.00  0.00           N
ATOM   4005  CA  GLN A 246      44.684  22.149 114.497  1.00  0.00           C
ATOM   4007  CB  GLN A 246      43.575  21.149 114.057  1.00  0.00           C
ATOM   4010  CG  GLN A 246      43.715  19.669 114.477  1.00  0.00           C
ATOM   4013  CD  GLN A 246      44.804  18.909 113.737  1.00  0.00           C
ATOM   4014  OE1 GLN A 246      45.615  18.169 114.307  1.00  0.00           O
ATOM   4015  NE2 GLN A 246      44.844  19.069 112.397  1.00  0.00           N
ATOM   4018  C   GLN A 246      45.924  21.538 115.127  1.00  0.00           C
ATOM   4019  O   GLN A 246      45.845  21.018 116.247  1.00  0.00           O
ATOM   4020  N   GLN A 247      47.124  21.649 114.527  1.00  0.00           N
ATOM   4022  CA  GLN A 247      48.325  21.158 115.177  1.00  0.00           C
ATOM   4024  CB  GLN A 247      48.834  19.768 114.667  1.00  0.00           C
ATOM   4027  CG  GLN A 247      49.994  19.689 113.617  1.00  0.00           C
ATOM   4030  CD  GLN A 247      49.694  20.209 112.217  1.00  0.00           C
ATOM   4031  OE1 GLN A 247      50.604  20.468 111.417  1.00  0.00           O
ATOM   4032  NE2 GLN A 247      48.395  20.339 111.867  1.00  0.00           N
ATOM   4035  C   GLN A 247      49.384  22.229 115.017  1.00  0.00           C
ATOM   4036  O   GLN A 247      49.545  22.798 113.947  1.00  0.00           O
ATOM   4037  N   ALA A 248      50.186  22.538 116.047  1.00  0.00           N
ATOM   4039  CA  ALA A 248      49.934  22.319 117.467  1.00  0.00           C
ATOM   4041  CB  ALA A 248      50.704  21.059 117.907  1.00  0.00           C
ATOM   4045  C   ALA A 248      50.314  23.538 118.277  1.00  0.00           C
ATOM   4046  O   ALA A 248      50.194  23.579 119.507  1.00  0.00           O
ATOM   4047  N   GLY A 249      50.714  24.608 117.557  1.00  0.00           N
ATOM   4049  CA  GLY A 249      51.194  25.839 118.147  1.00  0.00           C
ATOM   4052  C   GLY A 249      51.774  26.789 117.137  1.00  0.00           C
ATOM   4053  O   GLY A 249      52.434  26.388 116.177  1.00  0.00           O
ATOM   4054  N   VAL A 250      51.524  28.088 117.377  1.00  0.00           N
ATOM   4056  CA  VAL A 250      52.084  29.249 116.687  1.00  0.00           C
ATOM   4058  CB  VAL A 250      53.594  29.439 116.787  1.00  0.00           C
ATOM   4060  CG1 VAL A 250      53.944  30.889 116.377  1.00  0.00           C
ATOM   4064  CG2 VAL A 250      54.044  29.218 118.237  1.00  0.00           C
ATOM   4068  C   VAL A 250      51.564  29.478 115.287  1.00  0.00           C
ATOM   4069  O   VAL A 250      52.204  29.119 114.297  1.00  0.00           O
ATOM   4070  N   TYR A 251      50.394  30.138 115.187  1.00  0.00           N
ATOM   4072  CA  TYR A 251      49.844  30.668 113.947  1.00  0.00           C
ATOM   4074  CB  TYR A 251      48.494  30.029 113.537  1.00  0.00           C
ATOM   4077  CG  TYR A 251      48.754  28.618 113.107  1.00  0.00           C
ATOM   4078  CD1 TYR A 251      48.894  27.579 114.047  1.00  0.00           C
ATOM   4080  CE1 TYR A 251      49.344  26.309 113.627  1.00  0.00           C
ATOM   4082  CZ  TYR A 251      49.615  26.079 112.277  1.00  0.00           C
ATOM   4083  OH  TYR A 251      50.124  24.838 111.857  1.00  0.00           O
ATOM   4085  CD2 TYR A 251      48.984  28.349 111.757  1.00  0.00           C
ATOM   4087  CE2 TYR A 251      49.405  27.078 111.337  1.00  0.00           C
ATOM   4089  C   TYR A 251      49.764  32.169 114.067  1.00  0.00           C
ATOM   4090  O   TYR A 251      49.534  32.708 115.147  1.00  0.00           O
ATOM   4091  N   LEU A 252      50.084  32.908 112.977  1.00  0.00           N
ATOM   4093  CA  LEU A 252      50.564  34.288 113.087  1.00  0.00           C
ATOM   4095  CB  LEU A 252      52.124  34.288 113.097  1.00  0.00           C
ATOM   4098  CG  LEU A 252      52.814  34.779 114.397  1.00  0.00           C
ATOM   4100  CD1 LEU A 252      54.324  34.608 114.277  1.00  0.00           C
ATOM   4104  CD2 LEU A 252      52.294  34.038 115.637  1.00  0.00           C
ATOM   4108  C   LEU A 252      49.904  35.218 112.047  1.00  0.00           C
ATOM   4109  O   LEU A 252      48.724  35.059 111.747  1.00  0.00           O
ATOM   4110  N   ALA A 253      50.574  36.258 111.507  1.00  0.00           N
ATOM   4112  CA  ALA A 253      49.874  37.489 111.107  1.00  0.00           C
ATOM   4114  CB  ALA A 253      50.774  38.719 111.357  1.00  0.00           C
ATOM   4118  C   ALA A 253      49.524  37.609 109.637  1.00  0.00           C
ATOM   4119  O   ALA A 253      50.394  37.889 108.817  1.00  0.00           O
ATOM   4120  N   VAL A 254      48.244  37.539 109.247  1.00  0.00           N
ATOM   4122  CA  VAL A 254      47.826  38.088 107.957  1.00  0.00           C
ATOM   4124  CB  VAL A 254      47.574  37.029 106.877  1.00  0.00           C
ATOM   4126  CG1 VAL A 254      46.964  37.659 105.617  1.00  0.00           C
ATOM   4130  CG2 VAL A 254      48.924  36.398 106.477  1.00  0.00           C
ATOM   4134  C   VAL A 254      46.604  38.948 108.207  1.00  0.00           C
ATOM   4135  O   VAL A 254      45.725  38.548 108.957  1.00  0.00           O
ATOM   4136  N   MET A 255      46.584  40.179 107.627  1.00  0.00           N
ATOM   4138  CA  MET A 255      45.514  41.149 107.747  1.00  0.00           C
ATOM   4140  CB  MET A 255      45.114  41.499 109.207  1.00  0.00           C
ATOM   4143  CG  MET A 255      43.604  41.709 109.357  1.00  0.00           C
ATOM   4146  SD  MET A 255      42.604  40.229 108.937  1.00  0.00           S
ATOM   4147  CE  MET A 255      41.795  40.858 107.437  1.00  0.00           C
ATOM   4151  C   MET A 255      46.075  42.378 107.057  1.00  0.00           C
ATOM   4152  O   MET A 255      47.075  42.248 106.377  1.00  0.00           O
ATOM   4153  N   ASN A 256      45.485  43.579 107.197  1.00  0.00           N
ATOM   4155  CA  ASN A 256      46.184  44.809 106.807  1.00  0.00           C
ATOM   4157  CB  ASN A 256      46.436  44.948 105.257  1.00  0.00           C
ATOM   4160  CG  ASN A 256      45.204  45.329 104.417  1.00  0.00           C
ATOM   4161  OD1 ASN A 256      45.224  46.279 103.647  1.00  0.00           O
ATOM   4162  ND2 ASN A 256      44.104  44.559 104.537  1.00  0.00           N
ATOM   4165  C   ASN A 256      45.534  46.089 107.347  1.00  0.00           C
ATOM   4166  O   ASN A 256      45.854  47.169 106.857  1.00  0.00           O
ATOM   4167  N   GLN A 257      44.614  46.038 108.327  1.00  0.00           N
ATOM   4169  CA  GLN A 257      43.944  47.269 108.737  1.00  0.00           C
ATOM   4171  CB  GLN A 257      42.644  47.479 107.937  1.00  0.00           C
ATOM   4174  CG  GLN A 257      41.884  48.799 108.247  1.00  0.00           C
ATOM   4177  CD  GLN A 257      42.844  49.989 108.327  1.00  0.00           C
ATOM   4178  OE1 GLN A 257      42.874  50.748 109.307  1.00  0.00           O
ATOM   4179  NE2 GLN A 257      43.694  50.128 107.287  1.00  0.00           N
ATOM   4182  C   GLN A 257      43.654  47.368 110.217  1.00  0.00           C
ATOM   4183  O   GLN A 257      44.454  47.939 110.957  1.00  0.00           O
ATOM   4184  N   ALA A 258      42.494  46.889 110.697  1.00  0.00           N
ATOM   4186  CA  ALA A 258      42.075  47.279 112.027  1.00  0.00           C
ATOM   4188  CB  ALA A 258      41.364  48.649 111.967  1.00  0.00           C
ATOM   4192  C   ALA A 258      41.164  46.229 112.657  1.00  0.00           C
ATOM   4193  O   ALA A 258      41.264  45.029 112.407  1.00  0.00           O
ATOM   4194  N   GLY A 259      40.254  46.698 113.537  1.00  0.00           N
ATOM   4196  CA  GLY A 259      39.304  45.858 114.217  1.00  0.00           C
ATOM   4199  C   GLY A 259      38.774  46.458 115.497  1.00  0.00           C
ATOM   4200  O   GLY A 259      39.424  47.279 116.137  1.00  0.00           O
ATOM   4201  N   ARG A 260      37.564  45.989 115.897  1.00  0.00           N
ATOM   4203  CA  ARG A 260      36.984  46.038 117.217  1.00  0.00           C
ATOM   4205  CB  ARG A 260      35.904  47.128 117.307  1.00  0.00           C
ATOM   4208  CG  ARG A 260      36.464  48.559 117.307  1.00  0.00           C
ATOM   4211  CD  ARG A 260      35.354  49.588 117.077  1.00  0.00           C
ATOM   4214  NE  ARG A 260      35.944  50.938 117.307  1.00  0.00           N
ATOM   4216  CZ  ARG A 260      35.304  52.069 117.017  1.00  0.00           C
ATOM   4217  NH1 ARG A 260      35.934  53.218 117.007  1.00  0.00           N
ATOM   4220  NH2 ARG A 260      34.034  52.099 116.687  1.00  0.00           N
ATOM   4223  C   ARG A 260      36.334  44.688 117.547  1.00  0.00           C
ATOM   4224  O   ARG A 260      35.465  44.239 116.817  1.00  0.00           O
ATOM   4225  N   TYR A 261      36.794  44.059 118.647  1.00  0.00           N
ATOM   4227  CA  TYR A 261      36.444  42.759 119.167  1.00  0.00           C
ATOM   4229  CB  TYR A 261      35.004  42.559 119.767  1.00  0.00           C
ATOM   4232  CG  TYR A 261      33.834  42.508 118.807  1.00  0.00           C
ATOM   4233  CD1 TYR A 261      33.104  43.669 118.487  1.00  0.00           C
ATOM   4235  CE1 TYR A 261      31.964  43.589 117.657  1.00  0.00           C
ATOM   4237  CZ  TYR A 261      31.544  42.358 117.167  1.00  0.00           C
ATOM   4238  OH  TYR A 261      30.464  42.329 116.267  1.00  0.00           O
ATOM   4240  CD2 TYR A 261      33.364  41.268 118.347  1.00  0.00           C
ATOM   4242  CE2 TYR A 261      32.215  41.188 117.537  1.00  0.00           C
ATOM   4244  C   TYR A 261      37.014  41.549 118.407  1.00  0.00           C
ATOM   4245  O   TYR A 261      37.134  41.489 117.197  1.00  0.00           O
ATOM   4246  N   ASP A 262      37.454  40.579 119.217  1.00  0.00           N
ATOM   4248  CA  ASP A 262      38.554  39.649 119.097  1.00  0.00           C
ATOM   4250  CB  ASP A 262      38.264  38.508 120.107  1.00  0.00           C
ATOM   4253  CG  ASP A 262      38.134  39.018 121.537  1.00  0.00           C
ATOM   4254  OD1 ASP A 262      37.724  38.169 122.377  1.00  0.00           O
ATOM   4255  OD2 ASP A 262      38.364  40.218 121.817  1.00  0.00           O
ATOM   4256  C   ASP A 262      39.134  39.069 117.777  1.00  0.00           C
ATOM   4257  O   ASP A 262      38.554  39.059 116.697  1.00  0.00           O
ATOM   4258  N   TYR A 263      40.364  38.538 117.907  1.00  0.00           N
ATOM   4260  CA  TYR A 263      41.144  37.708 116.997  1.00  0.00           C
ATOM   4262  CB  TYR A 263      40.384  36.628 116.157  1.00  0.00           C
ATOM   4265  CG  TYR A 263      40.215  35.399 117.007  1.00  0.00           C
ATOM   4266  CD1 TYR A 263      41.174  34.378 116.927  1.00  0.00           C
ATOM   4268  CE1 TYR A 263      41.174  33.319 117.837  1.00  0.00           C
ATOM   4270  CZ  TYR A 263      40.184  33.239 118.817  1.00  0.00           C
ATOM   4271  OH  TYR A 263      40.285  32.279 119.847  1.00  0.00           O
ATOM   4273  CD2 TYR A 263      39.184  35.278 117.967  1.00  0.00           C
ATOM   4275  CE2 TYR A 263      39.164  34.198 118.857  1.00  0.00           C
ATOM   4277  C   TYR A 263      42.234  38.389 116.197  1.00  0.00           C
ATOM   4278  O   TYR A 263      43.404  38.228 116.527  1.00  0.00           O
ATOM   4279  N   SER A 264      41.904  39.128 115.117  1.00  0.00           N
ATOM   4281  CA  SER A 264      42.914  39.728 114.227  1.00  0.00           C
ATOM   4283  CB  SER A 264      42.634  39.369 112.737  1.00  0.00           C
ATOM   4286  OG  SER A 264      43.785  39.559 111.907  1.00  0.00           O
ATOM   4288  C   SER A 264      43.134  41.219 114.487  1.00  0.00           C
ATOM   4289  O   SER A 264      43.484  41.619 115.587  1.00  0.00           O
ATOM   4290  N   ASN A 265      43.004  42.099 113.467  1.00  0.00           N
ATOM   4292  CA  ASN A 265      43.794  43.319 113.307  1.00  0.00           C
ATOM   4294  CB  ASN A 265      43.654  44.369 114.497  1.00  0.00           C
ATOM   4297  CG  ASN A 265      44.854  44.618 115.427  1.00  0.00           C
ATOM   4298  OD1 ASN A 265      45.254  45.759 115.697  1.00  0.00           O
ATOM   4299  ND2 ASN A 265      45.474  43.548 115.937  1.00  0.00           N
ATOM   4302  C   ASN A 265      45.214  42.948 112.867  1.00  0.00           C
ATOM   4303  O   ASN A 265      45.544  41.768 112.807  1.00  0.00           O
ATOM   4304  N   PRO A 266      46.124  43.828 112.517  1.00  0.00           N
ATOM   4305  CD  PRO A 266      45.804  45.159 111.997  1.00  0.00           C
ATOM   4308  CA  PRO A 266      47.484  43.419 112.217  1.00  0.00           C
ATOM   4310  CB  PRO A 266      47.954  44.459 111.187  1.00  0.00           C
ATOM   4313  CG  PRO A 266      47.134  45.709 111.517  1.00  0.00           C
ATOM   4316  C   PRO A 266      48.284  43.428 113.517  1.00  0.00           C
ATOM   4317  O   PRO A 266      48.764  44.468 113.947  1.00  0.00           O
ATOM   4318  N   ALA A 267      48.454  42.288 114.237  1.00  0.00           N
ATOM   4320  CA  ALA A 267      48.295  40.899 113.847  1.00  0.00           C
ATOM   4322  CB  ALA A 267      49.624  40.218 114.177  1.00  0.00           C
ATOM   4326  C   ALA A 267      47.234  40.068 114.597  1.00  0.00           C
ATOM   4327  O   ALA A 267      46.954  40.299 115.767  1.00  0.00           O
ATOM   4328  N   THR A 268      46.664  39.028 113.917  1.00  0.00           N
ATOM   4330  CA  THR A 268      46.134  37.829 114.567  1.00  0.00           C
ATOM   4332  CB  THR A 268      45.184  36.959 113.727  1.00  0.00           C
ATOM   4334  OG1 THR A 268      44.814  35.728 114.337  1.00  0.00           O
ATOM   4336  CG2 THR A 268      45.764  36.628 112.347  1.00  0.00           C
ATOM   4340  C   THR A 268      47.204  36.989 115.227  1.00  0.00           C
ATOM   4341  O   THR A 268      48.194  36.579 114.597  1.00  0.00           O
ATOM   4342  N   LEU A 269      47.024  36.718 116.527  1.00  0.00           N
ATOM   4344  CA  LEU A 269      47.864  35.889 117.357  1.00  0.00           C
ATOM   4346  CB  LEU A 269      48.544  36.658 118.537  1.00  0.00           C
ATOM   4349  CG  LEU A 269      49.954  37.218 118.227  1.00  0.00           C
ATOM   4351  CD1 LEU A 269      50.574  37.978 119.397  1.00  0.00           C
ATOM   4355  CD2 LEU A 269      49.984  38.178 117.037  1.00  0.00           C
ATOM   4359  C   LEU A 269      47.005  34.739 117.867  1.00  0.00           C
ATOM   4360  O   LEU A 269      45.804  34.878 118.117  1.00  0.00           O
ATOM   4361  N   PHE A 270      47.594  33.529 117.907  1.00  0.00           N
ATOM   4363  CA  PHE A 270      46.844  32.288 117.887  1.00  0.00           C
ATOM   4365  CB  PHE A 270      46.724  31.869 116.407  1.00  0.00           C
ATOM   4368  CG  PHE A 270      45.444  31.208 116.017  1.00  0.00           C
ATOM   4369  CD1 PHE A 270      44.305  31.989 115.747  1.00  0.00           C
ATOM   4371  CE1 PHE A 270      43.185  31.429 115.127  1.00  0.00           C
ATOM   4373  CZ  PHE A 270      43.185  30.068 114.787  1.00  0.00           C
ATOM   4375  CD2 PHE A 270      45.414  29.839 115.687  1.00  0.00           C
ATOM   4377  CE2 PHE A 270      44.294  29.268 115.077  1.00  0.00           C
ATOM   4379  C   PHE A 270      47.664  31.248 118.657  1.00  0.00           C
ATOM   4380  O   PHE A 270      48.864  31.128 118.447  1.00  0.00           O
ATOM   4381  N   THR A 271      47.054  30.439 119.547  1.00  0.00           N
ATOM   4383  CA  THR A 271      47.756  29.348 120.247  1.00  0.00           C
ATOM   4385  CB  THR A 271      48.404  29.739 121.587  1.00  0.00           C
ATOM   4387  OG1 THR A 271      49.624  30.408 121.307  1.00  0.00           O
ATOM   4389  CG2 THR A 271      48.764  28.569 122.517  1.00  0.00           C
ATOM   4393  C   THR A 271      46.744  28.249 120.417  1.00  0.00           C
ATOM   4394  O   THR A 271      45.555  28.528 120.477  1.00  0.00           O
ATOM   4395  N   LEU A 272      47.174  26.978 120.357  1.00  0.00           N
ATOM   4397  CA  LEU A 272      46.274  25.849 120.167  1.00  0.00           C
ATOM   4399  CB  LEU A 272      46.754  24.958 118.987  1.00  0.00           C
ATOM   4402  CG  LEU A 272      46.334  25.388 117.557  1.00  0.00           C
ATOM   4404  CD1 LEU A 272      47.194  24.659 116.517  1.00  0.00           C
ATOM   4408  CD2 LEU A 272      46.394  26.899 117.277  1.00  0.00           C
ATOM   4412  C   LEU A 272      46.244  24.998 121.427  1.00  0.00           C
ATOM   4413  O   LEU A 272      45.364  25.098 122.277  1.00  0.00           O
ATOM   4414  N   SER A 273      47.255  24.118 121.567  1.00  0.00           N
ATOM   4416  CA  SER A 273      47.395  23.149 122.637  1.00  0.00           C
ATOM   4418  CB  SER A 273      48.704  22.309 122.487  1.00  0.00           C
ATOM   4421  OG  SER A 273      48.854  21.759 121.177  1.00  0.00           O
ATOM   4423  C   SER A 273      47.404  23.758 124.037  1.00  0.00           C
ATOM   4424  O   SER A 273      47.826  24.899 124.237  1.00  0.00           O
ATOM   4425  N   ASP A 274      46.984  22.989 125.067  1.00  0.00           N
ATOM   4427  CA  ASP A 274      47.564  23.139 126.377  1.00  0.00           C
ATOM   4429  CB  ASP A 274      46.594  22.619 127.467  1.00  0.00           C
ATOM   4432  CG  ASP A 274      46.354  21.118 127.457  1.00  0.00           C
ATOM   4433  OD1 ASP A 274      46.124  20.609 128.587  1.00  0.00           O
ATOM   4434  OD2 ASP A 274      46.294  20.489 126.367  1.00  0.00           O
ATOM   4435  C   ASP A 274      48.974  22.559 126.377  1.00  0.00           C
ATOM   4436  O   ASP A 274      49.305  21.669 125.607  1.00  0.00           O
ATOM   4437  N   ILE A 275      49.924  23.128 127.147  1.00  0.00           N
ATOM   4439  CA  ILE A 275      49.895  23.069 128.587  1.00  0.00           C
ATOM   4441  CB  ILE A 275      51.174  22.408 129.117  1.00  0.00           C
ATOM   4443  CG2 ILE A 275      51.005  20.888 128.877  1.00  0.00           C
ATOM   4447  CG1 ILE A 275      52.465  22.968 128.477  1.00  0.00           C
ATOM   4450  CD  ILE A 275      53.744  22.408 129.107  1.00  0.00           C
ATOM   4454  C   ILE A 275      49.615  24.389 129.267  1.00  0.00           C
ATOM   4455  O   ILE A 275      49.764  25.489 128.707  1.00  0.00           O
ATOM   4456  N   GLY A 276      49.134  24.289 130.517  1.00  0.00           N
ATOM   4458  CA  GLY A 276      48.894  25.428 131.387  1.00  0.00           C
ATOM   4461  C   GLY A 276      50.144  26.028 131.947  1.00  0.00           C
ATOM   4462  O   GLY A 276      51.224  25.439 131.947  1.00  0.00           O
ATOM   4463  N   VAL A 277      49.994  27.249 132.477  1.00  0.00           N
ATOM   4465  CA  VAL A 277      51.064  28.018 133.067  1.00  0.00           C
ATOM   4467  CB  VAL A 277      51.654  29.059 132.097  1.00  0.00           C
ATOM   4469  CG1 VAL A 277      52.994  29.608 132.637  1.00  0.00           C
ATOM   4473  CG2 VAL A 277      51.884  28.428 130.717  1.00  0.00           C
ATOM   4477  C   VAL A 277      50.414  28.769 134.217  1.00  0.00           C
ATOM   4478  O   VAL A 277      49.294  29.249 134.067  1.00  0.00           O
ATOM   4479  N   SER A 278      51.084  28.898 135.377  1.00  0.00           N
ATOM   4481  CA  SER A 278      50.954  30.068 136.227  1.00  0.00           C
ATOM   4483  CB  SER A 278      50.285  29.868 137.627  1.00  0.00           C
ATOM   4486  OG  SER A 278      48.884  29.628 137.537  1.00  0.00           O
ATOM   4488  C   SER A 278      52.364  30.528 136.507  1.00  0.00           C
ATOM   4489  O   SER A 278      53.155  29.798 137.107  1.00  0.00           O
ATOM   4490  N   ALA A 279      52.714  31.739 136.057  1.00  0.00           N
ATOM   4492  CA  ALA A 279      53.974  32.349 136.407  1.00  0.00           C
ATOM   4494  CB  ALA A 279      54.654  32.999 135.187  1.00  0.00           C
ATOM   4498  C   ALA A 279      53.744  33.408 137.457  1.00  0.00           C
ATOM   4499  O   ALA A 279      52.894  34.288 137.277  1.00  0.00           O
ATOM   4500  N   HIS A 280      54.505  33.358 138.567  1.00  0.00           N
ATOM   4502  CA  HIS A 280      54.484  34.389 139.587  1.00  0.00           C
ATOM   4504  CB  HIS A 280      54.324  33.859 141.037  1.00  0.00           C
ATOM   4507  ND1 HIS A 280      52.124  32.739 140.607  1.00  0.00           N
ATOM   4508  CG  HIS A 280      52.924  33.508 141.437  1.00  0.00           C
ATOM   4509  CE1 HIS A 280      50.954  32.698 141.197  1.00  0.00           C
ATOM   4511  NE2 HIS A 280      50.944  33.389 142.357  1.00  0.00           N
ATOM   4513  CD2 HIS A 280      52.215  33.898 142.527  1.00  0.00           C
ATOM   4515  C   HIS A 280      55.784  35.138 139.487  1.00  0.00           C
ATOM   4516  O   HIS A 280      56.865  34.599 139.737  1.00  0.00           O
ATOM   4517  N   ARG A 281      55.714  36.439 139.147  1.00  0.00           N
ATOM   4519  CA  ARG A 281      56.824  37.329 139.367  1.00  0.00           C
ATOM   4521  CB  ARG A 281      57.054  38.368 138.237  1.00  0.00           C
ATOM   4524  CG  ARG A 281      57.744  37.729 137.017  1.00  0.00           C
ATOM   4527  CD  ARG A 281      58.234  38.688 135.917  1.00  0.00           C
ATOM   4530  NE  ARG A 281      59.405  39.468 136.447  1.00  0.00           N
ATOM   4532  CZ  ARG A 281      60.264  40.128 135.687  1.00  0.00           C
ATOM   4533  NH1 ARG A 281      61.234  40.829 136.247  1.00  0.00           N
ATOM   4536  NH2 ARG A 281      60.154  40.148 134.367  1.00  0.00           N
ATOM   4539  C   ARG A 281      56.824  37.918 140.757  1.00  0.00           C
ATOM   4540  O   ARG A 281      55.924  37.739 141.577  1.00  0.00           O
ATOM   4541  N   TYR A 282      57.934  38.618 141.007  1.00  0.00           N
ATOM   4543  CA  TYR A 282      58.614  38.948 142.227  1.00  0.00           C
ATOM   4545  CB  TYR A 282      59.104  37.788 143.157  1.00  0.00           C
ATOM   4548  CG  TYR A 282      58.074  36.728 143.477  1.00  0.00           C
ATOM   4549  CD1 TYR A 282      57.124  36.908 144.497  1.00  0.00           C
ATOM   4551  CE1 TYR A 282      56.215  35.889 144.827  1.00  0.00           C
ATOM   4553  CZ  TYR A 282      56.285  34.658 144.167  1.00  0.00           C
ATOM   4554  OH  TYR A 282      55.374  33.618 144.477  1.00  0.00           O
ATOM   4556  CD2 TYR A 282      58.125  35.489 142.827  1.00  0.00           C
ATOM   4558  CE2 TYR A 282      57.244  34.459 143.177  1.00  0.00           C
ATOM   4560  C   TYR A 282      59.864  39.518 141.567  1.00  0.00           C
ATOM   4561  O   TYR A 282      60.104  39.288 140.367  1.00  0.00           O
ATOM   4562  N   HIS A 283      60.714  40.218 142.327  1.00  0.00           N
ATOM   4564  CA  HIS A 283      62.084  40.448 141.927  1.00  0.00           C
ATOM   4566  CB  HIS A 283      62.465  41.959 141.907  1.00  0.00           C
ATOM   4569  ND1 HIS A 283      61.506  42.339 139.557  1.00  0.00           N
ATOM   4570  CG  HIS A 283      62.075  42.819 140.727  1.00  0.00           C
ATOM   4571  CE1 HIS A 283      61.354  43.399 138.787  1.00  0.00           C
ATOM   4573  NE2 HIS A 283      61.835  44.518 139.367  1.00  0.00           N
ATOM   4575  CD2 HIS A 283      62.294  44.158 140.607  1.00  0.00           C
ATOM   4577  C   HIS A 283      62.954  39.709 142.917  1.00  0.00           C
ATOM   4578  O   HIS A 283      62.964  40.068 144.087  1.00  0.00           O
ATOM   4579  N   ASN A 284      63.645  38.618 142.487  1.00  0.00           N
ATOM   4581  CA  ASN A 284      64.505  37.698 143.247  1.00  0.00           C
ATOM   4583  CB  ASN A 284      65.074  38.198 144.627  1.00  0.00           C
ATOM   4586  CG  ASN A 284      66.274  37.368 145.077  1.00  0.00           C
ATOM   4587  OD1 ASN A 284      66.304  36.728 146.137  1.00  0.00           O
ATOM   4588  ND2 ASN A 284      67.285  37.318 144.187  1.00  0.00           N
ATOM   4591  C   ASN A 284      63.864  36.318 143.397  1.00  0.00           C
ATOM   4592  O   ASN A 284      64.395  35.418 144.047  1.00  0.00           O
ATOM   4593  N   ARG A 285      62.744  36.089 142.697  1.00  0.00           N
ATOM   4595  CA  ARG A 285      62.255  34.758 142.427  1.00  0.00           C
ATOM   4597  CB  ARG A 285      61.344  34.158 143.547  1.00  0.00           C
ATOM   4600  CG  ARG A 285      62.115  33.628 144.767  1.00  0.00           C
ATOM   4603  CD  ARG A 285      61.244  32.948 145.827  1.00  0.00           C
ATOM   4606  NE  ARG A 285      60.764  31.619 145.307  1.00  0.00           N
ATOM   4608  CZ  ARG A 285      59.895  30.899 145.997  1.00  0.00           C
ATOM   4609  NH1 ARG A 285      59.194  29.909 145.457  1.00  0.00           N
ATOM   4612  NH2 ARG A 285      59.624  31.118 147.257  1.00  0.00           N
ATOM   4615  C   ARG A 285      61.474  34.779 141.137  1.00  0.00           C
ATOM   4616  O   ARG A 285      60.974  35.819 140.707  1.00  0.00           O
ATOM   4617  N   LEU A 286      61.304  33.608 140.507  1.00  0.00           N
ATOM   4619  CA  LEU A 286      60.054  33.288 139.847  1.00  0.00           C
ATOM   4621  CB  LEU A 286      60.304  32.768 138.397  1.00  0.00           C
ATOM   4624  CG  LEU A 286      59.104  32.908 137.437  1.00  0.00           C
ATOM   4626  CD1 LEU A 286      59.344  32.139 136.127  1.00  0.00           C
ATOM   4630  CD2 LEU A 286      58.824  34.378 137.097  1.00  0.00           C
ATOM   4634  C   LEU A 286      59.414  32.209 140.707  1.00  0.00           C
ATOM   4635  O   LEU A 286      60.104  31.499 141.427  1.00  0.00           O
ATOM   4636  N   ASP A 287      58.074  32.038 140.637  1.00  0.00           N
ATOM   4638  CA  ASP A 287      57.465  30.748 140.887  1.00  0.00           C
ATOM   4640  CB  ASP A 287      56.334  30.748 141.967  1.00  0.00           C
ATOM   4643  CG  ASP A 287      56.554  29.659 142.997  1.00  0.00           C
ATOM   4644  OD1 ASP A 287      55.585  29.158 143.597  1.00  0.00           O
ATOM   4645  OD2 ASP A 287      57.756  29.399 143.287  1.00  0.00           O
ATOM   4646  C   ASP A 287      56.875  30.338 139.567  1.00  0.00           C
ATOM   4647  O   ASP A 287      56.164  31.128 138.937  1.00  0.00           O
ATOM   4648  N   ILE A 288      57.145  29.109 139.077  1.00  0.00           N
ATOM   4650  CA  ILE A 288      56.444  28.669 137.877  1.00  0.00           C
ATOM   4652  CB  ILE A 288      57.204  28.979 136.587  1.00  0.00           C
ATOM   4654  CG2 ILE A 288      58.435  28.069 136.387  1.00  0.00           C
ATOM   4658  CG1 ILE A 288      56.244  28.948 135.367  1.00  0.00           C
ATOM   4661  CD  ILE A 288      56.964  28.869 134.017  1.00  0.00           C
ATOM   4665  C   ILE A 288      56.014  27.218 137.977  1.00  0.00           C
ATOM   4666  O   ILE A 288      56.794  26.269 137.837  1.00  0.00           O
ATOM   4667  N   PHE A 289      54.694  27.029 138.167  1.00  0.00           N
ATOM   4669  CA  PHE A 289      54.076  25.758 137.897  1.00  0.00           C
ATOM   4671  CB  PHE A 289      52.814  25.439 138.767  1.00  0.00           C
ATOM   4674  CG  PHE A 289      53.144  24.968 140.177  1.00  0.00           C
ATOM   4675  CD1 PHE A 289      52.404  23.899 140.727  1.00  0.00           C
ATOM   4677  CE1 PHE A 289      52.594  23.489 142.047  1.00  0.00           C
ATOM   4679  CZ  PHE A 289      53.554  24.108 142.847  1.00  0.00           C
ATOM   4681  CD2 PHE A 289      54.104  25.588 140.997  1.00  0.00           C
ATOM   4683  CE2 PHE A 289      54.314  25.159 142.307  1.00  0.00           C
ATOM   4685  C   PHE A 289      53.785  25.658 136.417  1.00  0.00           C
ATOM   4686  O   PHE A 289      53.704  26.638 135.677  1.00  0.00           O
ATOM   4687  N   THR A 290      53.634  24.419 135.927  1.00  0.00           N
ATOM   4689  CA  THR A 290      53.194  24.159 134.567  1.00  0.00           C
ATOM   4691  CB  THR A 290      53.936  22.948 133.937  1.00  0.00           C
ATOM   4693  OG1 THR A 290      53.304  22.329 132.817  1.00  0.00           O
ATOM   4695  CG2 THR A 290      54.124  21.819 134.977  1.00  0.00           C
ATOM   4699  C   THR A 290      51.684  24.099 134.657  1.00  0.00           C
ATOM   4700  O   THR A 290      51.075  25.038 135.167  1.00  0.00           O
ATOM   4701  N   GLN A 291      51.084  22.979 134.277  1.00  0.00           N
ATOM   4703  CA  GLN A 291      49.744  22.498 134.467  1.00  0.00           C
ATOM   4705  CB  GLN A 291      48.575  23.509 134.777  1.00  0.00           C
ATOM   4708  CG  GLN A 291      47.785  23.179 136.057  1.00  0.00           C
ATOM   4711  CD  GLN A 291      48.594  22.839 137.317  1.00  0.00           C
ATOM   4712  OE1 GLN A 291      48.115  22.119 138.197  1.00  0.00           O
ATOM   4713  NE2 GLN A 291      49.825  23.388 137.457  1.00  0.00           N
ATOM   4716  C   GLN A 291      49.424  21.798 133.187  1.00  0.00           C
ATOM   4717  O   GLN A 291      49.954  22.099 132.127  1.00  0.00           O
ATOM   4718  N   SER A 292      48.474  20.869 133.237  1.00  0.00           N
ATOM   4720  CA  SER A 292      47.785  20.489 132.027  1.00  0.00           C
ATOM   4722  CB  SER A 292      47.874  18.979 131.697  1.00  0.00           C
ATOM   4725  OG  SER A 292      49.235  18.608 131.487  1.00  0.00           O
ATOM   4727  C   SER A 292      46.374  20.928 132.257  1.00  0.00           C
ATOM   4728  O   SER A 292      45.915  21.018 133.397  1.00  0.00           O
ATOM   4729  N   LEU A 293      45.634  21.288 131.197  1.00  0.00           N
ATOM   4731  CA  LEU A 293      44.274  21.778 131.347  1.00  0.00           C
ATOM   4733  CB  LEU A 293      43.964  22.878 130.297  1.00  0.00           C
ATOM   4736  CG  LEU A 293      44.274  24.329 130.757  1.00  0.00           C
ATOM   4738  CD1 LEU A 293      44.184  25.298 129.567  1.00  0.00           C
ATOM   4742  CD2 LEU A 293      45.644  24.459 131.427  1.00  0.00           C
ATOM   4746  C   LEU A 293      43.325  20.609 131.187  1.00  0.00           C
ATOM   4747  O   LEU A 293      42.104  20.758 131.287  1.00  0.00           O
ATOM   4748  N   GLU A 294      43.934  19.438 130.967  1.00  0.00           N
ATOM   4750  CA  GLU A 294      43.374  18.149 130.687  1.00  0.00           C
ATOM   4752  CB  GLU A 294      42.444  18.218 129.477  1.00  0.00           C
ATOM   4755  CG  GLU A 294      41.844  16.878 129.007  1.00  0.00           C
ATOM   4758  CD  GLU A 294      40.984  17.119 127.777  1.00  0.00           C
ATOM   4759  OE1 GLU A 294      40.634  16.108 127.117  1.00  0.00           O
ATOM   4760  OE2 GLU A 294      40.744  18.309 127.437  1.00  0.00           O
ATOM   4761  C   GLU A 294      44.544  17.218 130.367  1.00  0.00           C
ATOM   4762  O   GLU A 294      45.214  17.368 129.337  1.00  0.00           O
ATOM   4763  N   ASN A 295      44.874  16.218 131.207  1.00  0.00           N
ATOM   4765  CA  ASN A 295      44.404  15.999 132.557  1.00  0.00           C
ATOM   4767  CB  ASN A 295      44.524  14.499 132.997  1.00  0.00           C
ATOM   4770  CG  ASN A 295      45.845  13.748 132.797  1.00  0.00           C
ATOM   4771  OD1 ASN A 295      45.834  12.519 132.917  1.00  0.00           O
ATOM   4772  ND2 ASN A 295      46.964  14.438 132.527  1.00  0.00           N
ATOM   4775  C   ASN A 295      45.054  16.929 133.567  1.00  0.00           C
ATOM   4776  O   ASN A 295      46.244  16.819 133.867  1.00  0.00           O
ATOM   4777  N   GLY A 296      44.284  17.858 134.157  1.00  0.00           N
ATOM   4779  CA  GLY A 296      44.764  18.649 135.287  1.00  0.00           C
ATOM   4782  C   GLY A 296      44.754  17.839 136.567  1.00  0.00           C
ATOM   4783  O   GLY A 296      43.744  17.198 136.867  1.00  0.00           O
ATOM   4784  N   ALA A 297      45.814  17.788 137.387  1.00  0.00           N
ATOM   4786  CA  ALA A 297      47.154  18.319 137.177  1.00  0.00           C
ATOM   4788  CB  ALA A 297      47.774  18.829 138.507  1.00  0.00           C
ATOM   4792  C   ALA A 297      48.094  17.298 136.567  1.00  0.00           C
ATOM   4793  O   ALA A 297      47.934  16.088 136.747  1.00  0.00           O
ATOM   4794  N   ALA A 298      49.134  17.759 135.857  1.00  0.00           N
ATOM   4796  CA  ALA A 298      50.244  16.959 135.367  1.00  0.00           C
ATOM   4798  CB  ALA A 298      49.904  16.138 134.107  1.00  0.00           C
ATOM   4802  C   ALA A 298      51.374  17.939 135.107  1.00  0.00           C
ATOM   4803  O   ALA A 298      51.174  19.149 135.187  1.00  0.00           O
ATOM   4804  N   GLN A 299      52.594  17.458 134.827  1.00  0.00           N
ATOM   4806  CA  GLN A 299      53.764  18.309 134.697  1.00  0.00           C
ATOM   4808  CB  GLN A 299      54.704  18.228 135.947  1.00  0.00           C
ATOM   4811  CG  GLN A 299      55.704  17.038 136.077  1.00  0.00           C
ATOM   4814  CD  GLN A 299      55.174  15.609 135.887  1.00  0.00           C
ATOM   4815  OE1 GLN A 299      55.804  14.808 135.187  1.00  0.00           O
ATOM   4816  NE2 GLN A 299      54.035  15.258 136.537  1.00  0.00           N
ATOM   4819  C   GLN A 299      54.534  17.878 133.467  1.00  0.00           C
ATOM   4820  O   GLN A 299      54.405  16.739 133.037  1.00  0.00           O
ATOM   4821  N   GLN A 300      55.334  18.788 132.887  1.00  0.00           N
ATOM   4823  CA  GLN A 300      56.364  18.559 131.887  1.00  0.00           C
ATOM   4825  CB  GLN A 300      56.084  17.549 130.697  1.00  0.00           C
ATOM   4828  CG  GLN A 300      55.354  18.009 129.397  1.00  0.00           C
ATOM   4831  CD  GLN A 300      53.844  18.249 129.457  1.00  0.00           C
ATOM   4832  OE1 GLN A 300      53.225  18.439 128.417  1.00  0.00           O
ATOM   4833  NE2 GLN A 300      53.214  18.198 130.647  1.00  0.00           N
ATOM   4836  C   GLN A 300      56.594  19.949 131.327  1.00  0.00           C
ATOM   4837  O   GLN A 300      55.854  20.878 131.647  1.00  0.00           O
ATOM   4838  N   GLY A 301      57.664  20.128 130.527  1.00  0.00           N
ATOM   4840  CA  GLY A 301      57.914  21.369 129.807  1.00  0.00           C
ATOM   4843  C   GLY A 301      59.375  21.708 129.787  1.00  0.00           C
ATOM   4844  O   GLY A 301      60.035  21.759 130.827  1.00  0.00           O
ATOM   4845  N   ILE A 302      59.914  21.968 128.577  1.00  0.00           N
ATOM   4847  CA  ILE A 302      61.204  22.619 128.387  1.00  0.00           C
ATOM   4849  CB  ILE A 302      61.794  22.368 126.987  1.00  0.00           C
ATOM   4851  CG2 ILE A 302      63.115  23.169 126.827  1.00  0.00           C
ATOM   4855  CG1 ILE A 302      61.994  20.858 126.707  1.00  0.00           C
ATOM   4858  CD  ILE A 302      62.124  20.539 125.217  1.00  0.00           C
ATOM   4862  C   ILE A 302      60.944  24.099 128.547  1.00  0.00           C
ATOM   4863  O   ILE A 302      60.224  24.689 127.737  1.00  0.00           O
ATOM   4864  N   GLU A 303      61.506  24.718 129.597  1.00  0.00           N
ATOM   4866  CA  GLU A 303      61.024  26.009 130.047  1.00  0.00           C
ATOM   4868  CB  GLU A 303      60.585  25.968 131.527  1.00  0.00           C
ATOM   4871  CG  GLU A 303      59.244  26.698 131.797  1.00  0.00           C
ATOM   4874  CD  GLU A 303      58.004  25.809 131.737  1.00  0.00           C
ATOM   4875  OE1 GLU A 303      56.894  26.378 131.907  1.00  0.00           O
ATOM   4876  OE2 GLU A 303      58.125  24.559 131.677  1.00  0.00           O
ATOM   4877  C   GLU A 303      62.134  27.019 129.847  1.00  0.00           C
ATOM   4878  O   GLU A 303      63.304  26.739 130.117  1.00  0.00           O
ATOM   4879  N   VAL A 304      61.805  28.218 129.317  1.00  0.00           N
ATOM   4881  CA  VAL A 304      62.785  29.239 128.987  1.00  0.00           C
ATOM   4883  CB  VAL A 304      62.994  29.389 127.477  1.00  0.00           C
ATOM   4885  CG1 VAL A 304      64.145  30.369 127.187  1.00  0.00           C
ATOM   4889  CG2 VAL A 304      63.314  28.028 126.837  1.00  0.00           C
ATOM   4893  C   VAL A 304      62.304  30.579 129.547  1.00  0.00           C
ATOM   4894  O   VAL A 304      61.145  30.938 129.387  1.00  0.00           O
ATOM   4895  N   SER A 305      63.214  31.349 130.167  1.00  0.00           N
ATOM   4897  CA  SER A 305      63.015  32.759 130.497  1.00  0.00           C
ATOM   4899  CB  SER A 305      63.244  33.149 131.977  1.00  0.00           C
ATOM   4902  OG  SER A 305      62.084  32.848 132.737  1.00  0.00           O
ATOM   4904  C   SER A 305      63.954  33.568 129.657  1.00  0.00           C
ATOM   4905  O   SER A 305      65.104  33.189 129.427  1.00  0.00           O
ATOM   4906  N   LEU A 306      63.435  34.688 129.097  1.00  0.00           N
ATOM   4908  CA  LEU A 306      63.754  35.018 127.727  1.00  0.00           C
ATOM   4910  CB  LEU A 306      62.654  34.358 126.857  1.00  0.00           C
ATOM   4913  CG  LEU A 306      63.015  34.069 125.397  1.00  0.00           C
ATOM   4915  CD1 LEU A 306      62.014  33.048 124.847  1.00  0.00           C
ATOM   4919  CD2 LEU A 306      64.435  33.498 125.267  1.00  0.00           C
ATOM   4923  C   LEU A 306      63.785  36.518 127.497  1.00  0.00           C
ATOM   4924  O   LEU A 306      63.104  37.288 128.167  1.00  0.00           O
ATOM   4925  N   LEU A 307      64.634  36.939 126.537  1.00  0.00           N
ATOM   4927  CA  LEU A 307      65.656  37.929 126.807  1.00  0.00           C
ATOM   4929  CB  LEU A 307      66.874  37.698 125.887  1.00  0.00           C
ATOM   4932  CG  LEU A 307      68.134  38.468 126.337  1.00  0.00           C
ATOM   4934  CD1 LEU A 307      68.514  39.518 125.307  1.00  0.00           C
ATOM   4938  CD2 LEU A 307      69.325  37.529 126.577  1.00  0.00           C
ATOM   4942  C   LEU A 307      65.204  39.378 126.887  1.00  0.00           C
ATOM   4943  O   LEU A 307      65.104  39.928 127.977  1.00  0.00           O
ATOM   4944  N   ASN A 308      65.004  40.119 125.777  1.00  0.00           N
ATOM   4946  CA  ASN A 308      63.864  39.849 124.917  1.00  0.00           C
ATOM   4948  CB  ASN A 308      62.994  41.138 124.737  1.00  0.00           C
ATOM   4951  CG  ASN A 308      61.664  40.978 123.987  1.00  0.00           C
ATOM   4952  OD1 ASN A 308      60.984  41.968 123.687  1.00  0.00           O
ATOM   4953  ND2 ASN A 308      61.254  39.728 123.677  1.00  0.00           N
ATOM   4956  C   ASN A 308      64.335  39.298 123.587  1.00  0.00           C
ATOM   4957  O   ASN A 308      64.014  38.158 123.267  1.00  0.00           O
ATOM   4958  N   GLU A 309      65.104  40.099 122.837  1.00  0.00           N
ATOM   4960  CA  GLU A 309      65.474  39.928 121.427  1.00  0.00           C
ATOM   4962  CB  GLU A 309      66.354  41.149 121.057  1.00  0.00           C
ATOM   4965  CG  GLU A 309      66.825  41.309 119.597  1.00  0.00           C
ATOM   4968  CD  GLU A 309      67.914  42.358 119.437  1.00  0.00           C
ATOM   4969  OE1 GLU A 309      68.474  42.448 118.307  1.00  0.00           O
ATOM   4970  OE2 GLU A 309      68.296  43.059 120.427  1.00  0.00           O
ATOM   4971  C   GLU A 309      66.195  38.628 121.087  1.00  0.00           C
ATOM   4972  O   GLU A 309      66.064  38.069 119.997  1.00  0.00           O
ATOM   4973  N   LYS A 310      67.024  38.108 122.007  1.00  0.00           N
ATOM   4975  CA  LYS A 310      67.725  36.849 121.797  1.00  0.00           C
ATOM   4977  CB  LYS A 310      69.115  36.788 122.477  1.00  0.00           C
ATOM   4980  CG  LYS A 310      70.044  37.918 122.017  1.00  0.00           C
ATOM   4983  CD  LYS A 310      71.424  37.889 122.697  1.00  0.00           C
ATOM   4986  CE  LYS A 310      72.195  39.198 122.527  1.00  0.00           C
ATOM   4989  NZ  LYS A 310      73.415  39.259 123.367  1.00  0.00           N
ATOM   4993  C   LYS A 310      66.914  35.669 122.327  1.00  0.00           C
ATOM   4994  O   LYS A 310      66.414  35.669 123.447  1.00  0.00           O
ATOM   4995  N   GLY A 311      66.835  34.599 121.537  1.00  0.00           N
ATOM   4997  CA  GLY A 311      66.244  33.338 121.977  1.00  0.00           C
ATOM   5000  C   GLY A 311      67.264  32.529 122.697  1.00  0.00           C
ATOM   5001  O   GLY A 311      67.924  31.698 122.077  1.00  0.00           O
ATOM   5002  N   GLN A 312      67.504  32.819 123.987  1.00  0.00           N
ATOM   5004  CA  GLN A 312      68.695  32.329 124.657  1.00  0.00           C
ATOM   5006  CB  GLN A 312      70.004  32.869 123.987  1.00  0.00           C
ATOM   5009  CG  GLN A 312      71.094  31.759 123.837  1.00  0.00           C
ATOM   5012  CD  GLN A 312      72.224  32.088 122.857  1.00  0.00           C
ATOM   5013  OE1 GLN A 312      73.415  32.048 123.187  1.00  0.00           O
ATOM   5014  NE2 GLN A 312      71.844  32.448 121.607  1.00  0.00           N
ATOM   5017  C   GLN A 312      68.604  32.698 126.127  1.00  0.00           C
ATOM   5018  O   GLN A 312      67.535  32.609 126.717  1.00  0.00           O
ATOM   5019  N   THR A 313      69.744  33.048 126.767  1.00  0.00           N
ATOM   5021  CA  THR A 313      69.975  33.298 128.187  1.00  0.00           C
ATOM   5023  CB  THR A 313      71.304  33.989 128.437  1.00  0.00           C
ATOM   5025  OG1 THR A 313      71.444  35.169 127.657  1.00  0.00           O
ATOM   5027  CG2 THR A 313      72.424  33.029 128.047  1.00  0.00           C
ATOM   5031  C   THR A 313      68.894  33.989 129.027  1.00  0.00           C
ATOM   5032  O   THR A 313      68.304  34.979 128.617  1.00  0.00           O
ATOM   5033  N   LEU A 314      68.604  33.559 130.277  1.00  0.00           N
ATOM   5035  CA  LEU A 314      69.154  32.399 130.947  1.00  0.00           C
ATOM   5037  CB  LEU A 314      70.404  32.768 131.767  1.00  0.00           C
ATOM   5040  CG  LEU A 314      71.174  31.598 132.407  1.00  0.00           C
ATOM   5042  CD1 LEU A 314      72.314  32.178 133.237  1.00  0.00           C
ATOM   5046  CD2 LEU A 314      71.724  30.598 131.387  1.00  0.00           C
ATOM   5050  C   LEU A 314      68.164  31.798 131.917  1.00  0.00           C
ATOM   5051  O   LEU A 314      67.725  32.428 132.877  1.00  0.00           O
ATOM   5052  N   THR A 315      67.874  30.509 131.737  1.00  0.00           N
ATOM   5054  CA  THR A 315      67.424  29.649 132.807  1.00  0.00           C
ATOM   5056  CB  THR A 315      65.994  29.909 133.257  1.00  0.00           C
ATOM   5058  OG1 THR A 315      65.755  29.329 134.537  1.00  0.00           O
ATOM   5060  CG2 THR A 315      64.924  29.439 132.257  1.00  0.00           C
ATOM   5064  C   THR A 315      67.564  28.288 132.197  1.00  0.00           C
ATOM   5065  O   THR A 315      67.904  28.169 131.027  1.00  0.00           O
ATOM   5066  N   GLN A 316      67.305  27.208 132.947  1.00  0.00           N
ATOM   5068  CA  GLN A 316      66.804  26.038 132.277  1.00  0.00           C
ATOM   5070  CB  GLN A 316      67.944  25.138 131.707  1.00  0.00           C
ATOM   5073  CG  GLN A 316      67.465  23.988 130.777  1.00  0.00           C
ATOM   5076  CD  GLN A 316      66.365  24.448 129.827  1.00  0.00           C
ATOM   5077  OE1 GLN A 316      65.234  23.939 129.857  1.00  0.00           O
ATOM   5078  NE2 GLN A 316      66.685  25.428 128.957  1.00  0.00           N
ATOM   5081  C   GLN A 316      66.014  25.259 133.297  1.00  0.00           C
ATOM   5082  O   GLN A 316      66.394  25.238 134.457  1.00  0.00           O
ATOM   5083  N   ALA A 317      64.934  24.589 132.867  1.00  0.00           N
ATOM   5085  CA  ALA A 317      64.174  23.669 133.687  1.00  0.00           C
ATOM   5087  CB  ALA A 317      62.694  23.859 133.317  1.00  0.00           C
ATOM   5091  C   ALA A 317      64.764  22.259 133.507  1.00  0.00           C
ATOM   5092  O   ALA A 317      65.954  22.059 133.747  1.00  0.00           O
ATOM   5093  N   THR A 318      64.115  21.188 133.017  1.00  0.00           N
ATOM   5095  CA  THR A 318      62.724  20.739 132.807  1.00  0.00           C
ATOM   5097  CB  THR A 318      62.724  19.309 132.257  1.00  0.00           C
ATOM   5099  OG1 THR A 318      63.744  19.178 131.277  1.00  0.00           O
ATOM   5101  CG2 THR A 318      61.404  18.918 131.577  1.00  0.00           C
ATOM   5105  C   THR A 318      61.865  20.758 134.067  1.00  0.00           C
ATOM   5106  O   THR A 318      62.344  20.579 135.187  1.00  0.00           O
ATOM   5107  N   SER A 319      60.544  21.009 133.917  1.00  0.00           N
ATOM   5109  CA  SER A 319      59.634  21.059 135.067  1.00  0.00           C
ATOM   5111  CB  SER A 319      58.334  21.868 134.787  1.00  0.00           C
ATOM   5114  OG  SER A 319      58.594  23.258 134.587  1.00  0.00           O
ATOM   5116  C   SER A 319      59.214  19.689 135.607  1.00  0.00           C
ATOM   5117  O   SER A 319      58.255  19.099 135.127  1.00  0.00           O
ATOM   5118  N   ASP A 320      59.924  19.159 136.617  1.00  0.00           N
ATOM   5120  CA  ASP A 320      59.595  17.928 137.307  1.00  0.00           C
ATOM   5122  CB  ASP A 320      60.194  16.698 136.567  1.00  0.00           C
ATOM   5125  CG  ASP A 320      61.694  16.759 136.287  1.00  0.00           C
ATOM   5126  OD1 ASP A 320      62.174  15.779 135.647  1.00  0.00           O
ATOM   5127  OD2 ASP A 320      62.414  17.698 136.697  1.00  0.00           O
ATOM   5128  C   ASP A 320      60.074  17.989 138.757  1.00  0.00           C
ATOM   5129  O   ASP A 320      61.024  18.678 139.067  1.00  0.00           O
ATOM   5130  N   ALA A 321      59.475  17.249 139.717  1.00  0.00           N
ATOM   5132  CA  ALA A 321      58.085  16.868 139.757  1.00  0.00           C
ATOM   5134  CB  ALA A 321      57.944  15.358 139.567  1.00  0.00           C
ATOM   5138  C   ALA A 321      57.535  17.229 141.127  1.00  0.00           C
ATOM   5139  O   ALA A 321      57.954  16.669 142.127  1.00  0.00           O
ATOM   5140  N   GLN A 322      56.584  18.188 141.257  1.00  0.00           N
ATOM   5142  CA  GLN A 322      55.534  18.479 140.297  1.00  0.00           C
ATOM   5144  CB  GLN A 322      54.184  18.778 141.017  1.00  0.00           C
ATOM   5147  CG  GLN A 322      53.724  17.709 142.037  1.00  0.00           C
ATOM   5150  CD  GLN A 322      54.224  18.018 143.457  1.00  0.00           C
ATOM   5151  OE1 GLN A 322      53.936  19.079 144.027  1.00  0.00           O
ATOM   5152  NE2 GLN A 322      54.994  17.089 144.057  1.00  0.00           N
ATOM   5155  C   GLN A 322      55.884  19.599 139.327  1.00  0.00           C
ATOM   5156  O   GLN A 322      56.854  19.508 138.567  1.00  0.00           O
ATOM   5157  N   GLY A 323      55.104  20.698 139.287  1.00  0.00           N
ATOM   5159  CA  GLY A 323      55.444  21.848 138.467  1.00  0.00           C
ATOM   5162  C   GLY A 323      56.506  22.679 139.117  1.00  0.00           C
ATOM   5163  O   GLY A 323      56.254  23.758 139.627  1.00  0.00           O
ATOM   5164  N   HIS A 324      57.744  22.169 139.117  1.00  0.00           N
ATOM   5166  CA  HIS A 324      58.854  22.779 139.797  1.00  0.00           C
ATOM   5168  CB  HIS A 324      59.895  21.698 140.127  1.00  0.00           C
ATOM   5171  ND1 HIS A 324      60.384  19.989 141.867  1.00  0.00           N
ATOM   5172  CG  HIS A 324      59.475  20.869 141.307  1.00  0.00           C
ATOM   5173  CE1 HIS A 324      59.774  19.489 142.927  1.00  0.00           C
ATOM   5175  NE2 HIS A 324      58.544  20.028 143.087  1.00  0.00           N
ATOM   5177  CD2 HIS A 324      58.345  20.909 142.057  1.00  0.00           C
ATOM   5179  C   HIS A 324      59.454  24.018 139.137  1.00  0.00           C
ATOM   5180  O   HIS A 324      59.174  24.348 137.977  1.00  0.00           O
ATOM   5181  N   VAL A 325      60.264  24.759 139.917  1.00  0.00           N
ATOM   5183  CA  VAL A 325      60.314  26.218 139.877  1.00  0.00           C
ATOM   5185  CB  VAL A 325      59.965  26.778 141.257  1.00  0.00           C
ATOM   5187  CG1 VAL A 325      60.326  28.269 141.407  1.00  0.00           C
ATOM   5191  CG2 VAL A 325      58.465  26.548 141.547  1.00  0.00           C
ATOM   5195  C   VAL A 325      61.674  26.739 139.457  1.00  0.00           C
ATOM   5196  O   VAL A 325      62.694  26.479 140.107  1.00  0.00           O
ATOM   5197  N   GLN A 326      61.744  27.538 138.367  1.00  0.00           N
ATOM   5199  CA  GLN A 326      62.914  28.328 138.037  1.00  0.00           C
ATOM   5201  CB  GLN A 326      62.774  29.069 136.687  1.00  0.00           C
ATOM   5204  CG  GLN A 326      62.884  28.188 135.417  1.00  0.00           C
ATOM   5207  CD  GLN A 326      61.544  27.868 134.777  1.00  0.00           C
ATOM   5208  OE1 GLN A 326      60.984  28.718 134.097  1.00  0.00           O
ATOM   5209  NE2 GLN A 326      61.035  26.628 134.967  1.00  0.00           N
ATOM   5212  C   GLN A 326      63.304  29.379 139.077  1.00  0.00           C
ATOM   5213  O   GLN A 326      62.474  30.119 139.597  1.00  0.00           O
ATOM   5214  N   LEU A 327      64.604  29.519 139.317  1.00  0.00           N
ATOM   5216  CA  LEU A 327      65.164  30.728 139.837  1.00  0.00           C
ATOM   5218  CB  LEU A 327      65.035  30.868 141.377  1.00  0.00           C
ATOM   5221  CG  LEU A 327      65.014  29.548 142.187  1.00  0.00           C
ATOM   5223  CD1 LEU A 327      64.604  29.868 143.627  1.00  0.00           C
ATOM   5227  CD2 LEU A 327      66.354  28.809 142.177  1.00  0.00           C
ATOM   5231  C   LEU A 327      66.584  30.748 139.327  1.00  0.00           C
ATOM   5232  O   LEU A 327      67.154  29.709 138.987  1.00  0.00           O
ATOM   5233  N   GLU A 328      67.215  31.908 139.107  1.00  0.00           N
ATOM   5235  CA  GLU A 328      66.835  33.209 139.607  1.00  0.00           C
ATOM   5237  CB  GLU A 328      68.124  33.849 140.187  1.00  0.00           C
ATOM   5240  CG  GLU A 328      67.865  34.748 141.427  1.00  0.00           C
ATOM   5243  CD  GLU A 328      67.984  34.009 142.757  1.00  0.00           C
ATOM   5244  OE1 GLU A 328      67.935  34.709 143.807  1.00  0.00           O
ATOM   5245  OE2 GLU A 328      68.156  32.759 142.777  1.00  0.00           O
ATOM   5246  C   GLU A 328      66.244  34.028 138.457  1.00  0.00           C
ATOM   5247  O   GLU A 328      66.734  33.989 137.327  1.00  0.00           O
ATOM   5248  N   ASN A 329      65.155  34.779 138.717  1.00  0.00           N
ATOM   5250  CA  ASN A 329      64.835  35.998 137.997  1.00  0.00           C
ATOM   5252  CB  ASN A 329      63.474  35.968 137.217  1.00  0.00           C
ATOM   5255  CG  ASN A 329      63.474  35.148 135.917  1.00  0.00           C
ATOM   5256  OD1 ASN A 329      62.424  34.649 135.527  1.00  0.00           O
ATOM   5257  ND2 ASN A 329      64.615  35.049 135.217  1.00  0.00           N
ATOM   5260  C   ASN A 329      64.744  37.048 139.087  1.00  0.00           C
ATOM   5261  O   ASN A 329      64.214  36.798 140.157  1.00  0.00           O
ATOM   5262  N   ASP A 330      65.314  38.248 138.877  1.00  0.00           N
ATOM   5264  CA  ASP A 330      64.686  39.288 138.117  1.00  0.00           C
ATOM   5266  CB  ASP A 330      64.414  40.529 139.017  1.00  0.00           C
ATOM   5269  CG  ASP A 330      65.615  41.338 139.497  1.00  0.00           C
ATOM   5270  OD1 ASP A 330      65.354  42.419 140.077  1.00  0.00           O
ATOM   5271  OD2 ASP A 330      66.785  40.899 139.377  1.00  0.00           O
ATOM   5272  C   ASP A 330      65.444  39.688 136.877  1.00  0.00           C
ATOM   5273  O   ASP A 330      66.624  39.428 136.677  1.00  0.00           O
ATOM   5274  N   LYS A 331      64.704  40.338 135.967  1.00  0.00           N
ATOM   5276  CA  LYS A 331      64.884  41.759 135.717  1.00  0.00           C
ATOM   5278  CB  LYS A 331      66.354  42.258 135.607  1.00  0.00           C
ATOM   5281  CG  LYS A 331      66.524  43.768 135.837  1.00  0.00           C
ATOM   5284  CD  LYS A 331      67.974  44.038 136.287  1.00  0.00           C
ATOM   5287  CE  LYS A 331      68.194  45.429 136.867  1.00  0.00           C
ATOM   5290  NZ  LYS A 331      69.584  45.569 137.347  1.00  0.00           N
ATOM   5294  C   LYS A 331      64.124  42.048 134.447  1.00  0.00           C
ATOM   5295  O   LYS A 331      63.004  42.559 134.477  1.00  0.00           O
ATOM   5296  N   ASN A 332      64.686  41.639 133.307  1.00  0.00           N
ATOM   5298  CA  ASN A 332      64.294  42.128 131.997  1.00  0.00           C
ATOM   5300  CB  ASN A 332      65.575  42.568 131.217  1.00  0.00           C
ATOM   5303  CG  ASN A 332      66.454  41.528 130.497  1.00  0.00           C
ATOM   5304  OD1 ASN A 332      66.785  41.759 129.327  1.00  0.00           O
ATOM   5305  ND2 ASN A 332      66.874  40.429 131.147  1.00  0.00           N
ATOM   5308  C   ASN A 332      63.424  41.149 131.227  1.00  0.00           C
ATOM   5309  O   ASN A 332      62.914  41.499 130.167  1.00  0.00           O
ATOM   5310  N   ALA A 333      63.194  39.938 131.787  1.00  0.00           N
ATOM   5312  CA  ALA A 333      62.484  38.828 131.177  1.00  0.00           C
ATOM   5314  CB  ALA A 333      62.244  37.708 132.217  1.00  0.00           C
ATOM   5318  C   ALA A 333      61.145  39.198 130.557  1.00  0.00           C
ATOM   5319  O   ALA A 333      60.244  39.688 131.247  1.00  0.00           O
ATOM   5320  N   ALA A 334      61.044  39.018 129.237  1.00  0.00           N
ATOM   5322  CA  ALA A 334      60.024  39.669 128.437  1.00  0.00           C
ATOM   5324  CB  ALA A 334      60.725  40.759 127.607  1.00  0.00           C
ATOM   5328  C   ALA A 334      59.314  38.688 127.527  1.00  0.00           C
ATOM   5329  O   ALA A 334      58.465  39.059 126.727  1.00  0.00           O
ATOM   5330  N   LEU A 335      59.645  37.399 127.687  1.00  0.00           N
ATOM   5332  CA  LEU A 335      58.884  36.309 127.127  1.00  0.00           C
ATOM   5334  CB  LEU A 335      59.164  36.038 125.627  1.00  0.00           C
ATOM   5337  CG  LEU A 335      57.904  35.619 124.847  1.00  0.00           C
ATOM   5339  CD1 LEU A 335      58.284  34.979 123.517  1.00  0.00           C
ATOM   5343  CD2 LEU A 335      56.994  36.838 124.587  1.00  0.00           C
ATOM   5347  C   LEU A 335      59.164  35.078 127.987  1.00  0.00           C
ATOM   5348  O   LEU A 335      60.124  35.049 128.767  1.00  0.00           O
ATOM   5349  N   LEU A 336      58.345  34.038 127.837  1.00  0.00           N
ATOM   5351  CA  LEU A 336      58.494  32.749 128.457  1.00  0.00           C
ATOM   5353  CB  LEU A 336      57.414  32.599 129.557  1.00  0.00           C
ATOM   5356  CG  LEU A 336      57.756  31.708 130.767  1.00  0.00           C
ATOM   5358  CD1 LEU A 336      56.564  31.668 131.727  1.00  0.00           C
ATOM   5362  CD2 LEU A 336      58.954  32.279 131.527  1.00  0.00           C
ATOM   5366  C   LEU A 336      58.264  31.728 127.367  1.00  0.00           C
ATOM   5367  O   LEU A 336      57.686  32.038 126.327  1.00  0.00           O
ATOM   5368  N   LEU A 337      58.684  30.478 127.557  1.00  0.00           N
ATOM   5370  CA  LEU A 337      58.365  29.428 126.617  1.00  0.00           C
ATOM   5372  CB  LEU A 337      59.524  29.249 125.607  1.00  0.00           C
ATOM   5375  CG  LEU A 337      59.274  28.298 124.407  1.00  0.00           C
ATOM   5377  CD1 LEU A 337      60.564  28.098 123.597  1.00  0.00           C
ATOM   5381  CD2 LEU A 337      58.144  28.828 123.517  1.00  0.00           C
ATOM   5385  C   LEU A 337      58.185  28.118 127.357  1.00  0.00           C
ATOM   5386  O   LEU A 337      59.024  27.788 128.197  1.00  0.00           O
ATOM   5387  N   ALA A 338      57.145  27.329 127.027  1.00  0.00           N
ATOM   5389  CA  ALA A 338      57.154  25.899 127.297  1.00  0.00           C
ATOM   5391  CB  ALA A 338      56.014  25.468 128.247  1.00  0.00           C
ATOM   5395  C   ALA A 338      57.054  25.098 126.007  1.00  0.00           C
ATOM   5396  O   ALA A 338      56.184  25.339 125.157  1.00  0.00           O
ATOM   5397  N   ARG A 339      57.914  24.079 125.827  1.00  0.00           N
ATOM   5399  CA  ARG A 339      57.714  23.069 124.807  1.00  0.00           C
ATOM   5401  CB  ARG A 339      58.754  23.149 123.637  1.00  0.00           C
ATOM   5404  CG  ARG A 339      58.604  24.378 122.717  1.00  0.00           C
ATOM   5407  CD  ARG A 339      59.774  24.599 121.737  1.00  0.00           C
ATOM   5410  NE  ARG A 339      59.984  23.309 121.027  1.00  0.00           N
ATOM   5412  CZ  ARG A 339      60.994  23.048 120.217  1.00  0.00           C
ATOM   5413  NH1 ARG A 339      61.174  21.798 119.847  1.00  0.00           N
ATOM   5416  NH2 ARG A 339      61.844  23.948 119.767  1.00  0.00           N
ATOM   5419  C   ARG A 339      57.834  21.678 125.397  1.00  0.00           C
ATOM   5420  O   ARG A 339      58.834  21.348 126.037  1.00  0.00           O
ATOM   5421  N   LYS A 340      56.884  20.758 125.107  1.00  0.00           N
ATOM   5423  CA  LYS A 340      57.325  19.419 124.797  1.00  0.00           C
ATOM   5425  CB  LYS A 340      57.194  18.479 126.017  1.00  0.00           C
ATOM   5428  CG  LYS A 340      58.435  17.589 126.157  1.00  0.00           C
ATOM   5431  CD  LYS A 340      58.634  17.019 127.567  1.00  0.00           C
ATOM   5434  CE  LYS A 340      60.054  16.459 127.707  1.00  0.00           C
ATOM   5437  NZ  LYS A 340      60.104  15.428 128.747  1.00  0.00           N
ATOM   5441  C   LYS A 340      56.584  18.909 123.567  1.00  0.00           C
ATOM   5442  O   LYS A 340      55.364  18.778 123.557  1.00  0.00           O
ATOM   5443  N   ASP A 341      57.334  18.708 122.457  1.00  0.00           N
ATOM   5445  CA  ASP A 341      56.905  18.468 121.097  1.00  0.00           C
ATOM   5447  CB  ASP A 341      58.015  17.729 120.307  1.00  0.00           C
ATOM   5450  CG  ASP A 341      59.384  18.369 120.477  1.00  0.00           C
ATOM   5451  OD1 ASP A 341      60.364  17.589 120.377  1.00  0.00           O
ATOM   5452  OD2 ASP A 341      59.494  19.599 120.707  1.00  0.00           O
ATOM   5453  C   ASP A 341      55.585  17.698 120.897  1.00  0.00           C
ATOM   5454  O   ASP A 341      55.394  16.589 121.407  1.00  0.00           O
ATOM   5455  N   GLY A 342      54.604  18.218 120.127  1.00  0.00           N
ATOM   5457  CA  GLY A 342      54.584  19.478 119.367  1.00  0.00           C
ATOM   5460  C   GLY A 342      53.944  20.649 120.047  1.00  0.00           C
ATOM   5461  O   GLY A 342      53.544  21.579 119.357  1.00  0.00           O
ATOM   5462  N   GLN A 343      53.844  20.658 121.387  1.00  0.00           N
ATOM   5464  CA  GLN A 343      53.325  21.819 122.107  1.00  0.00           C
ATOM   5466  CB  GLN A 343      53.174  21.589 123.647  1.00  0.00           C
ATOM   5469  CG  GLN A 343      51.894  20.888 124.147  1.00  0.00           C
ATOM   5472  CD  GLN A 343      51.854  19.368 123.977  1.00  0.00           C
ATOM   5473  OE1 GLN A 343      51.954  18.629 124.957  1.00  0.00           O
ATOM   5474  NE2 GLN A 343      51.684  18.878 122.737  1.00  0.00           N
ATOM   5477  C   GLN A 343      54.035  23.158 121.887  1.00  0.00           C
ATOM   5478  O   GLN A 343      55.256  23.249 121.737  1.00  0.00           O
ATOM   5479  N   THR A 344      53.255  24.248 121.947  1.00  0.00           N
ATOM   5481  CA  THR A 344      53.744  25.588 122.247  1.00  0.00           C
ATOM   5483  CB  THR A 344      53.535  26.579 121.097  1.00  0.00           C
ATOM   5485  OG1 THR A 344      54.545  27.579 121.077  1.00  0.00           O
ATOM   5487  CG2 THR A 344      52.165  27.298 121.087  1.00  0.00           C
ATOM   5491  C   THR A 344      52.974  26.038 123.457  1.00  0.00           C
ATOM   5492  O   THR A 344      51.814  25.658 123.627  1.00  0.00           O
ATOM   5493  N   THR A 345      53.584  26.859 124.327  1.00  0.00           N
ATOM   5495  CA  THR A 345      52.814  27.768 125.157  1.00  0.00           C
ATOM   5497  CB  THR A 345      52.454  27.259 126.557  1.00  0.00           C
ATOM   5499  OG1 THR A 345      51.145  27.689 126.907  1.00  0.00           O
ATOM   5501  CG2 THR A 345      53.384  27.738 127.687  1.00  0.00           C
ATOM   5505  C   THR A 345      53.624  29.038 125.207  1.00  0.00           C
ATOM   5506  O   THR A 345      54.854  28.989 125.347  1.00  0.00           O
ATOM   5507  N   LEU A 346      52.954  30.179 125.037  1.00  0.00           N
ATOM   5509  CA  LEU A 346      53.584  31.479 124.937  1.00  0.00           C
ATOM   5511  CB  LEU A 346      53.244  32.169 123.587  1.00  0.00           C
ATOM   5514  CG  LEU A 346      54.274  31.948 122.447  1.00  0.00           C
ATOM   5516  CD1 LEU A 346      53.874  32.778 121.217  1.00  0.00           C
ATOM   5520  CD2 LEU A 346      54.424  30.478 122.057  1.00  0.00           C
ATOM   5524  C   LEU A 346      53.044  32.309 126.087  1.00  0.00           C
ATOM   5525  O   LEU A 346      51.854  32.619 126.127  1.00  0.00           O
ATOM   5526  N   LEU A 347      53.884  32.659 127.067  1.00  0.00           N
ATOM   5528  CA  LEU A 347      53.535  33.608 128.117  1.00  0.00           C
ATOM   5530  CB  LEU A 347      53.774  33.099 129.557  1.00  0.00           C
ATOM   5533  CG  LEU A 347      52.854  33.729 130.627  1.00  0.00           C
ATOM   5535  CD1 LEU A 347      53.505  33.638 132.007  1.00  0.00           C
ATOM   5539  CD2 LEU A 347      51.494  33.038 130.677  1.00  0.00           C
ATOM   5543  C   LEU A 347      54.444  34.798 127.897  1.00  0.00           C
ATOM   5544  O   LEU A 347      55.544  34.649 127.387  1.00  0.00           O
ATOM   5545  N   ASP A 348      54.006  36.019 128.277  1.00  0.00           N
ATOM   5547  CA  ASP A 348      54.744  37.209 127.927  1.00  0.00           C
ATOM   5549  CB  ASP A 348      53.785  38.389 127.677  1.00  0.00           C
ATOM   5552  CG  ASP A 348      52.864  38.099 126.507  1.00  0.00           C
ATOM   5553  OD1 ASP A 348      51.694  38.548 126.567  1.00  0.00           O
ATOM   5554  OD2 ASP A 348      53.314  37.539 125.477  1.00  0.00           O
ATOM   5555  C   ASP A 348      55.845  37.518 128.947  1.00  0.00           C
ATOM   5556  O   ASP A 348      56.754  36.739 129.157  1.00  0.00           O
ATOM   5557  N   LEU A 349      55.884  38.669 129.637  1.00  0.00           N
ATOM   5559  CA  LEU A 349      55.035  38.898 130.787  1.00  0.00           C
ATOM   5561  CB  LEU A 349      55.764  38.548 132.127  1.00  0.00           C
ATOM   5564  CG  LEU A 349      56.424  37.149 132.217  1.00  0.00           C
ATOM   5566  CD1 LEU A 349      56.174  36.479 133.577  1.00  0.00           C
ATOM   5570  CD2 LEU A 349      57.944  37.188 131.947  1.00  0.00           C
ATOM   5574  C   LEU A 349      54.634  40.378 130.777  1.00  0.00           C
ATOM   5575  O   LEU A 349      54.375  41.019 131.797  1.00  0.00           O
ATOM   5576  N   LYS A 350      54.604  40.919 129.547  1.00  0.00           N
ATOM   5578  CA  LYS A 350      54.335  42.269 129.147  1.00  0.00           C
ATOM   5580  CB  LYS A 350      55.534  42.809 128.297  1.00  0.00           C
ATOM   5583  CG  LYS A 350      55.764  42.108 126.937  1.00  0.00           C
ATOM   5586  CD  LYS A 350      57.045  42.489 126.167  1.00  0.00           C
ATOM   5589  CE  LYS A 350      57.134  41.768 124.807  1.00  0.00           C
ATOM   5592  NZ  LYS A 350      58.264  42.248 123.977  1.00  0.00           N
ATOM   5596  C   LYS A 350      53.085  42.158 128.277  1.00  0.00           C
ATOM   5597  O   LYS A 350      53.004  41.349 127.377  1.00  0.00           O
ATOM   5598  N   LEU A 351      52.045  42.968 128.447  1.00  0.00           N
ATOM   5600  CA  LEU A 351      51.554  43.548 129.667  1.00  0.00           C
ATOM   5602  CB  LEU A 351      50.625  44.739 129.287  1.00  0.00           C
ATOM   5605  CG  LEU A 351      51.204  45.928 128.487  1.00  0.00           C
ATOM   5607  CD1 LEU A 351      50.174  47.069 128.537  1.00  0.00           C
ATOM   5611  CD2 LEU A 351      51.634  45.658 127.037  1.00  0.00           C
ATOM   5615  C   LEU A 351      50.734  42.669 130.637  1.00  0.00           C
ATOM   5616  O   LEU A 351      50.825  42.989 131.827  1.00  0.00           O
ATOM   5617  N   PRO A 352      49.904  41.649 130.277  1.00  0.00           N
ATOM   5618  CD  PRO A 352      49.854  40.989 128.967  1.00  0.00           C
ATOM   5621  CA  PRO A 352      48.694  41.318 131.037  1.00  0.00           C
ATOM   5623  CB  PRO A 352      48.044  40.128 130.297  1.00  0.00           C
ATOM   5626  CG  PRO A 352      49.006  39.748 129.167  1.00  0.00           C
ATOM   5629  C   PRO A 352      48.764  41.068 132.527  1.00  0.00           C
ATOM   5630  O   PRO A 352      49.744  40.489 132.997  1.00  0.00           O
ATOM   5631  N   ALA A 353      47.686  41.458 133.247  1.00  0.00           N
ATOM   5633  CA  ALA A 353      47.364  41.048 134.607  1.00  0.00           C
ATOM   5635  CB  ALA A 353      47.574  39.538 134.827  1.00  0.00           C
ATOM   5639  C   ALA A 353      47.934  41.928 135.727  1.00  0.00           C
ATOM   5640  O   ALA A 353      48.884  42.698 135.557  1.00  0.00           O
ATOM   5641  N   LEU A 354      47.325  41.968 136.937  1.00  0.00           N
ATOM   5643  CA  LEU A 354      46.184  41.219 137.427  1.00  0.00           C
ATOM   5645  CB  LEU A 354      46.554  40.399 138.707  1.00  0.00           C
ATOM   5648  CG  LEU A 354      47.374  41.099 139.837  1.00  0.00           C
ATOM   5650  CD1 LEU A 354      47.764  40.099 140.937  1.00  0.00           C
ATOM   5654  CD2 LEU A 354      46.644  42.248 140.517  1.00  0.00           C
ATOM   5658  C   LEU A 354      44.954  42.088 137.677  1.00  0.00           C
ATOM   5659  O   LEU A 354      45.035  43.239 138.087  1.00  0.00           O
ATOM   5660  N   ASP A 355      43.744  41.509 137.477  1.00  0.00           N
ATOM   5662  CA  ASP A 355      42.494  42.069 137.977  1.00  0.00           C
ATOM   5664  CB  ASP A 355      41.424  42.288 136.867  1.00  0.00           C
ATOM   5667  CG  ASP A 355      41.574  43.618 136.157  1.00  0.00           C
ATOM   5668  OD1 ASP A 355      40.984  43.768 135.057  1.00  0.00           O
ATOM   5669  OD2 ASP A 355      42.204  44.559 136.697  1.00  0.00           O
ATOM   5670  C   ASP A 355      41.964  41.159 139.087  1.00  0.00           C
ATOM   5671  O   ASP A 355      40.914  40.538 139.007  1.00  0.00           O
ATOM   5672  N   LEU A 356      42.684  41.118 140.227  1.00  0.00           N
ATOM   5674  CA  LEU A 356      42.154  40.548 141.467  1.00  0.00           C
ATOM   5676  CB  LEU A 356      43.224  39.739 142.257  1.00  0.00           C
ATOM   5679  CG  LEU A 356      43.104  38.218 142.027  1.00  0.00           C
ATOM   5681  CD1 LEU A 356      43.984  37.438 143.017  1.00  0.00           C
ATOM   5685  CD2 LEU A 356      43.434  37.819 140.587  1.00  0.00           C
ATOM   5689  C   LEU A 356      41.484  41.619 142.317  1.00  0.00           C
ATOM   5690  O   LEU A 356      41.454  41.559 143.537  1.00  0.00           O
ATOM   5691  N   ALA A 357      40.904  42.648 141.657  1.00  0.00           N
ATOM   5693  CA  ALA A 357      39.825  43.428 142.217  1.00  0.00           C
ATOM   5695  CB  ALA A 357      39.494  44.608 141.297  1.00  0.00           C
ATOM   5699  C   ALA A 357      38.584  42.588 142.467  1.00  0.00           C
ATOM   5700  O   ALA A 357      38.344  41.598 141.777  1.00  0.00           O
ATOM   5701  N   GLU A 358      37.814  42.948 143.517  1.00  0.00           N
ATOM   5703  CA  GLU A 358      36.614  42.269 144.007  1.00  0.00           C
ATOM   5705  CB  GLU A 358      35.664  41.809 142.867  1.00  0.00           C
ATOM   5708  CG  GLU A 358      34.174  41.869 143.247  1.00  0.00           C
ATOM   5711  CD  GLU A 358      33.625  43.288 143.267  1.00  0.00           C
ATOM   5712  OE1 GLU A 358      32.474  43.489 143.747  1.00  0.00           O
ATOM   5713  OE2 GLU A 358      34.364  44.239 142.897  1.00  0.00           O
ATOM   5714  C   GLU A 358      37.004  41.108 144.927  1.00  0.00           C
ATOM   5715  O   GLU A 358      36.174  40.389 145.487  1.00  0.00           O
ATOM   5716  N   PHE A 359      38.314  40.949 145.157  1.00  0.00           N
ATOM   5718  CA  PHE A 359      38.944  39.979 146.007  1.00  0.00           C
ATOM   5720  CB  PHE A 359      39.825  38.989 145.187  1.00  0.00           C
ATOM   5723  CG  PHE A 359      39.044  37.768 144.817  1.00  0.00           C
ATOM   5724  CD1 PHE A 359      38.634  36.878 145.837  1.00  0.00           C
ATOM   5726  CE1 PHE A 359      37.944  35.698 145.517  1.00  0.00           C
ATOM   5728  CZ  PHE A 359      37.664  35.408 144.177  1.00  0.00           C
ATOM   5730  CD2 PHE A 359      38.774  37.438 143.477  1.00  0.00           C
ATOM   5732  CE2 PHE A 359      38.094  36.258 143.157  1.00  0.00           C
ATOM   5734  C   PHE A 359      39.794  40.698 147.017  1.00  0.00           C
ATOM   5735  O   PHE A 359      39.944  41.919 146.967  1.00  0.00           O
ATOM   5736  N   ASN A 360      40.384  39.958 147.977  1.00  0.00           N
ATOM   5738  CA  ASN A 360      40.994  40.478 149.187  1.00  0.00           C
ATOM   5740  CB  ASN A 360      41.054  39.369 150.267  1.00  0.00           C
ATOM   5743  CG  ASN A 360      39.724  38.628 150.407  1.00  0.00           C
ATOM   5744  OD1 ASN A 360      39.645  37.399 150.387  1.00  0.00           O
ATOM   5745  ND2 ASN A 360      38.604  39.399 150.507  1.00  0.00           N
ATOM   5748  C   ASN A 360      42.364  41.089 148.937  1.00  0.00           C
ATOM   5749  O   ASN A 360      42.954  41.718 149.817  1.00  0.00           O
ATOM   5750  N   ILE A 361      42.894  40.959 147.697  1.00  0.00           N
ATOM   5752  CA  ILE A 361      43.934  41.829 147.177  1.00  0.00           C
ATOM   5754  CB  ILE A 361      44.505  41.369 145.827  1.00  0.00           C
ATOM   5756  CG2 ILE A 361      45.384  42.469 145.177  1.00  0.00           C
ATOM   5760  CG1 ILE A 361      45.285  40.049 146.027  1.00  0.00           C
ATOM   5763  CD  ILE A 361      46.044  39.529 144.797  1.00  0.00           C
ATOM   5767  C   ILE A 361      43.474  43.268 147.097  1.00  0.00           C
ATOM   5768  O   ILE A 361      42.564  43.618 146.347  1.00  0.00           O
ATOM   5769  N   ALA A 362      44.154  44.149 147.837  1.00  0.00           N
ATOM   5771  CA  ALA A 362      44.235  45.529 147.477  1.00  0.00           C
ATOM   5773  CB  ALA A 362      43.174  46.388 148.177  1.00  0.00           C
ATOM   5777  C   ALA A 362      45.664  45.899 147.797  1.00  0.00           C
ATOM   5778  O   ALA A 362      46.404  45.159 148.457  1.00  0.00           O
ATOM   5779  N   GLY A 363      46.124  47.018 147.217  1.00  0.00           N
ATOM   5781  CA  GLY A 363      47.504  47.448 147.307  1.00  0.00           C
ATOM   5784  C   GLY A 363      47.794  48.319 148.487  1.00  0.00           C
ATOM   5785  O   GLY A 363      47.454  49.489 148.477  1.00  0.00           O
ATOM   5786  N   ALA A 364      48.524  47.799 149.487  1.00  0.00           N
ATOM   5788  CA  ALA A 364      49.254  48.628 150.427  1.00  0.00           C
ATOM   5790  CB  ALA A 364      48.794  48.309 151.857  1.00  0.00           C
ATOM   5794  C   ALA A 364      50.744  48.389 150.177  1.00  0.00           C
ATOM   5795  O   ALA A 364      51.094  47.999 149.057  1.00  0.00           O
ATOM   5796  N   PRO A 365      51.664  48.589 151.117  1.00  0.00           N
ATOM   5797  CD  PRO A 365      51.634  49.839 151.887  1.00  0.00           C
ATOM   5800  CA  PRO A 365      53.044  48.228 150.847  1.00  0.00           C
ATOM   5802  CB  PRO A 365      53.694  49.608 150.627  1.00  0.00           C
ATOM   5805  CG  PRO A 365      52.994  50.518 151.647  1.00  0.00           C
ATOM   5808  C   PRO A 365      53.684  47.448 151.987  1.00  0.00           C
ATOM   5809  O   PRO A 365      53.614  47.809 153.167  1.00  0.00           O
ATOM   5810  N   GLY A 366      54.384  46.338 151.657  1.00  0.00           N
ATOM   5812  CA  GLY A 366      55.504  45.858 152.457  1.00  0.00           C
ATOM   5815  C   GLY A 366      56.624  46.889 152.537  1.00  0.00           C
ATOM   5816  O   GLY A 366      56.714  47.788 151.707  1.00  0.00           O
ATOM   5817  N   TYR A 367      57.564  46.829 153.477  1.00  0.00           N
ATOM   5819  CA  TYR A 367      57.744  45.779 154.447  1.00  0.00           C
ATOM   5821  CB  TYR A 367      58.715  44.658 153.967  1.00  0.00           C
ATOM   5824  CG  TYR A 367      59.804  45.049 152.987  1.00  0.00           C
ATOM   5825  CD1 TYR A 367      59.514  45.309 151.637  1.00  0.00           C
ATOM   5827  CE1 TYR A 367      60.544  45.459 150.697  1.00  0.00           C
ATOM   5829  CZ  TYR A 367      61.875  45.268 151.077  1.00  0.00           C
ATOM   5830  OH  TYR A 367      62.884  45.218 150.097  1.00  0.00           O
ATOM   5832  CD2 TYR A 367      61.154  44.938 153.367  1.00  0.00           C
ATOM   5834  CE2 TYR A 367      62.185  45.039 152.427  1.00  0.00           C
ATOM   5836  C   TYR A 367      58.015  46.289 155.857  1.00  0.00           C
ATOM   5837  O   TYR A 367      57.064  46.569 156.587  1.00  0.00           O
ATOM   5838  N   SER A 368      59.274  46.369 156.317  1.00  0.00           N
ATOM   5840  CA  SER A 368      59.564  46.338 157.757  1.00  0.00           C
ATOM   5842  CB  SER A 368      60.434  45.109 158.167  1.00  0.00           C
ATOM   5845  OG  SER A 368      60.264  44.758 159.547  1.00  0.00           O
ATOM   5847  C   SER A 368      60.174  47.659 158.217  1.00  0.00           C
ATOM   5848  O   SER A 368      60.795  47.729 159.277  1.00  0.00           O
ATOM   5849  N   LYS A 369      59.974  48.758 157.467  1.00  0.00           N
ATOM   5851  CA  LYS A 369      59.715  50.059 158.057  1.00  0.00           C
ATOM   5853  CB  LYS A 369      60.874  51.099 157.867  1.00  0.00           C
ATOM   5856  CG  LYS A 369      61.905  51.048 159.007  1.00  0.00           C
ATOM   5859  CD  LYS A 369      62.994  52.149 158.957  1.00  0.00           C
ATOM   5862  CE  LYS A 369      63.854  52.178 160.237  1.00  0.00           C
ATOM   5865  NZ  LYS A 369      64.975  53.149 160.147  1.00  0.00           N
ATOM   5869  C   LYS A 369      58.465  50.588 157.407  1.00  0.00           C
ATOM   5870  O   LYS A 369      58.384  50.599 156.187  1.00  0.00           O
ATOM   5871  N   GLN A 370      57.454  51.048 158.167  1.00  0.00           N
ATOM   5873  CA  GLN A 370      56.224  51.509 157.567  1.00  0.00           C
ATOM   5875  CB  GLN A 370      55.044  50.509 157.797  1.00  0.00           C
ATOM   5878  CG  GLN A 370      53.904  50.599 156.767  1.00  0.00           C
ATOM   5881  CD  GLN A 370      54.424  50.819 155.347  1.00  0.00           C
ATOM   5882  OE1 GLN A 370      54.284  51.899 154.777  1.00  0.00           O
ATOM   5883  NE2 GLN A 370      55.134  49.809 154.797  1.00  0.00           N
ATOM   5886  C   GLN A 370      55.915  52.889 158.097  1.00  0.00           C
ATOM   5887  O   GLN A 370      56.394  53.288 159.147  1.00  0.00           O
ATOM   5888  N   PHE A 371      55.204  53.688 157.287  1.00  0.00           N
ATOM   5890  CA  PHE A 371      54.884  55.068 157.587  1.00  0.00           C
ATOM   5892  CB  PHE A 371      56.044  56.079 157.317  1.00  0.00           C
ATOM   5895  CG  PHE A 371      55.774  57.549 157.537  1.00  0.00           C
ATOM   5896  CD1 PHE A 371      56.684  58.468 156.967  1.00  0.00           C
ATOM   5898  CE1 PHE A 371      56.554  59.839 157.187  1.00  0.00           C
ATOM   5900  CZ  PHE A 371      55.464  60.329 157.917  1.00  0.00           C
ATOM   5902  CD2 PHE A 371      54.715  58.048 158.307  1.00  0.00           C
ATOM   5904  CE2 PHE A 371      54.534  59.428 158.467  1.00  0.00           C
ATOM   5906  C   PHE A 371      53.614  55.378 156.827  1.00  0.00           C
ATOM   5907  O   PHE A 371      53.624  55.529 155.597  1.00  0.00           O
ATOM   5908  N   PHE A 372      52.494  55.478 157.557  1.00  0.00           N
ATOM   5910  CA  PHE A 372      51.254  56.019 157.057  1.00  0.00           C
ATOM   5912  CB  PHE A 372      50.114  54.979 156.887  1.00  0.00           C
ATOM   5915  CG  PHE A 372      50.274  54.249 155.587  1.00  0.00           C
ATOM   5916  CD1 PHE A 372      50.314  52.848 155.527  1.00  0.00           C
ATOM   5918  CE1 PHE A 372      50.314  52.188 154.287  1.00  0.00           C
ATOM   5920  CZ  PHE A 372      50.294  52.929 153.097  1.00  0.00           C
ATOM   5922  CD2 PHE A 372      50.294  54.969 154.377  1.00  0.00           C
ATOM   5924  CE2 PHE A 372      50.304  54.319 153.137  1.00  0.00           C
ATOM   5926  C   PHE A 372      50.814  57.258 157.797  1.00  0.00           C
ATOM   5927  O   PHE A 372      51.314  57.619 158.857  1.00  0.00           O
ATOM   5928  N   MET A 373      49.944  58.018 157.117  1.00  0.00           N
ATOM   5930  CA  MET A 373      50.326  59.349 156.737  1.00  0.00           C
ATOM   5932  CB  MET A 373      51.444  59.259 155.667  1.00  0.00           C
ATOM   5935  CG  MET A 373      51.964  60.599 155.137  1.00  0.00           C
ATOM   5938  SD  MET A 373      53.034  60.399 153.677  1.00  0.00           S
ATOM   5939  CE  MET A 373      54.604  60.189 154.527  1.00  0.00           C
ATOM   5943  C   MET A 373      49.076  59.998 156.197  1.00  0.00           C
ATOM   5944  O   MET A 373      48.874  60.179 154.997  1.00  0.00           O
ATOM   5945  N   PHE A 374      48.094  60.239 157.087  1.00  0.00           N
ATOM   5947  CA  PHE A 374      46.714  60.319 156.677  1.00  0.00           C
ATOM   5949  CB  PHE A 374      46.044  58.919 156.497  1.00  0.00           C
ATOM   5952  CG  PHE A 374      46.304  57.848 157.557  1.00  0.00           C
ATOM   5953  CD1 PHE A 374      46.905  58.069 158.817  1.00  0.00           C
ATOM   5955  CE1 PHE A 374      47.124  57.009 159.717  1.00  0.00           C
ATOM   5957  CZ  PHE A 374      46.714  55.718 159.387  1.00  0.00           C
ATOM   5959  CD2 PHE A 374      45.874  56.538 157.267  1.00  0.00           C
ATOM   5961  CE2 PHE A 374      46.075  55.478 158.167  1.00  0.00           C
ATOM   5963  C   PHE A 374      45.814  61.198 157.537  1.00  0.00           C
ATOM   5964  O   PHE A 374      45.854  61.178 158.767  1.00  0.00           O
ATOM   5965  N   GLY A 375      44.904  61.928 156.857  1.00  0.00           N
ATOM   5967  CA  GLY A 375      43.824  62.669 157.497  1.00  0.00           C
ATOM   5970  C   GLY A 375      44.094  64.158 157.587  1.00  0.00           C
ATOM   5971  O   GLY A 375      45.224  64.579 157.827  1.00  0.00           O
ATOM   5972  N   PRO A 376      43.074  65.008 157.507  1.00  0.00           N
ATOM   5973  CD  PRO A 376      43.284  66.408 157.867  1.00  0.00           C
ATOM   5976  CA  PRO A 376      41.674  64.709 157.207  1.00  0.00           C
ATOM   5978  CB  PRO A 376      40.934  65.969 157.697  1.00  0.00           C
ATOM   5981  CG  PRO A 376      41.954  67.099 157.557  1.00  0.00           C
ATOM   5984  C   PRO A 376      41.395  64.419 155.737  1.00  0.00           C
ATOM   5985  O   PRO A 376      40.584  63.538 155.457  1.00  0.00           O
ATOM   5986  N   ARG A 377      42.014  65.148 154.797  1.00  0.00           N
ATOM   5988  CA  ARG A 377      41.655  65.139 153.387  1.00  0.00           C
ATOM   5990  CB  ARG A 377      40.814  66.398 152.987  1.00  0.00           C
ATOM   5993  CG  ARG A 377      39.364  66.118 152.527  1.00  0.00           C
ATOM   5996  CD  ARG A 377      38.374  65.669 153.607  1.00  0.00           C
ATOM   5999  NE  ARG A 377      38.424  66.709 154.677  1.00  0.00           N
ATOM   6001  CZ  ARG A 377      37.484  67.569 155.047  1.00  0.00           C
ATOM   6002  NH1 ARG A 377      37.784  68.378 156.037  1.00  0.00           N
ATOM   6005  NH2 ARG A 377      36.294  67.648 154.527  1.00  0.00           N
ATOM   6008  C   ARG A 377      42.894  65.139 152.527  1.00  0.00           C
ATOM   6009  O   ARG A 377      43.964  65.588 152.947  1.00  0.00           O
ATOM   6010  N   ASP A 378      42.724  64.658 151.287  1.00  0.00           N
ATOM   6012  CA  ASP A 378      43.724  64.669 150.237  1.00  0.00           C
ATOM   6014  CB  ASP A 378      43.614  63.358 149.407  1.00  0.00           C
ATOM   6017  CG  ASP A 378      43.744  62.059 150.177  1.00  0.00           C
ATOM   6018  OD1 ASP A 378      44.094  61.029 149.537  1.00  0.00           O
ATOM   6019  OD2 ASP A 378      43.364  61.978 151.377  1.00  0.00           O
ATOM   6020  C   ASP A 378      43.454  65.849 149.287  1.00  0.00           C
ATOM   6021  O   ASP A 378      44.254  66.219 148.427  1.00  0.00           O
ATOM   6022  N   LEU A 379      42.294  66.508 149.457  1.00  0.00           N
ATOM   6024  CA  LEU A 379      41.914  67.718 148.757  1.00  0.00           C
ATOM   6026  CB  LEU A 379      40.374  67.938 148.637  1.00  0.00           C
ATOM   6029  CG  LEU A 379      39.604  66.878 147.817  1.00  0.00           C
ATOM   6031  CD1 LEU A 379      38.214  67.419 147.447  1.00  0.00           C
ATOM   6035  CD2 LEU A 379      39.444  65.569 148.587  1.00  0.00           C
ATOM   6039  C   LEU A 379      42.404  68.908 149.527  1.00  0.00           C
ATOM   6040  O   LEU A 379      42.174  69.009 150.727  1.00  0.00           O
ATOM   6041  N   TYR A 380      43.055  69.849 148.817  1.00  0.00           N
ATOM   6043  CA  TYR A 380      43.554  71.069 149.397  1.00  0.00           C
ATOM   6045  CB  TYR A 380      44.884  70.869 150.187  1.00  0.00           C
ATOM   6048  CG  TYR A 380      44.645  70.419 151.607  1.00  0.00           C
ATOM   6049  CD1 TYR A 380      43.774  71.128 152.457  1.00  0.00           C
ATOM   6051  CE1 TYR A 380      43.474  70.649 153.737  1.00  0.00           C
ATOM   6053  CZ  TYR A 380      44.084  69.468 154.197  1.00  0.00           C
ATOM   6054  OH  TYR A 380      43.804  68.938 155.467  1.00  0.00           O
ATOM   6056  CD2 TYR A 380      45.274  69.259 152.107  1.00  0.00           C
ATOM   6058  CE2 TYR A 380      45.004  68.798 153.397  1.00  0.00           C
ATOM   6060  C   TYR A 380      43.645  72.169 148.357  1.00  0.00           C
ATOM   6061  O   TYR A 380      43.214  72.028 147.207  1.00  0.00           O
ATOM   6062  N   ARG A 381      44.064  73.378 148.777  1.00  0.00           N
ATOM   6064  CA  ARG A 381      43.494  74.599 148.267  1.00  0.00           C
ATOM   6066  CB  ARG A 381      42.414  75.059 149.277  1.00  0.00           C
ATOM   6069  CG  ARG A 381      41.884  76.489 149.097  1.00  0.00           C
ATOM   6072  CD  ARG A 381      40.944  76.899 150.217  1.00  0.00           C
ATOM   6075  NE  ARG A 381      40.714  78.349 150.007  1.00  0.00           N
ATOM   6077  CZ  ARG A 381      40.274  79.149 150.957  1.00  0.00           C
ATOM   6078  NH1 ARG A 381      40.224  80.428 150.667  1.00  0.00           N
ATOM   6081  NH2 ARG A 381      39.934  78.728 152.147  1.00  0.00           N
ATOM   6084  C   ARG A 381      44.505  75.718 148.057  1.00  0.00           C
ATOM   6085  O   ARG A 381      45.264  76.009 148.977  1.00  0.00           O
ATOM   6086  N   PRO A 382      44.524  76.438 146.927  1.00  0.00           N
ATOM   6087  CD  PRO A 382      43.884  76.018 145.667  1.00  0.00           C
ATOM   6090  CA  PRO A 382      45.474  77.518 146.727  1.00  0.00           C
ATOM   6092  CB  PRO A 382      45.644  77.548 145.197  1.00  0.00           C
ATOM   6095  CG  PRO A 382      44.305  77.069 144.647  1.00  0.00           C
ATOM   6098  C   PRO A 382      44.944  78.878 147.237  1.00  0.00           C
ATOM   6099  O   PRO A 382      43.994  79.419 146.667  1.00  0.00           O
ATOM   6100  N   GLY A 383      45.524  79.518 148.257  1.00  0.00           N
ATOM   6102  CA  GLY A 383      46.374  78.968 149.307  1.00  0.00           C
ATOM   6105  C   GLY A 383      45.604  78.658 150.547  1.00  0.00           C
ATOM   6106  O   GLY A 383      44.575  79.259 150.837  1.00  0.00           O
ATOM   6107  N   GLU A 384      46.174  77.718 151.307  1.00  0.00           N
ATOM   6109  CA  GLU A 384      45.615  77.198 152.527  1.00  0.00           C
ATOM   6111  CB  GLU A 384      44.394  76.298 152.217  1.00  0.00           C
ATOM   6114  CG  GLU A 384      43.535  75.838 153.427  1.00  0.00           C
ATOM   6117  CD  GLU A 384      42.964  76.999 154.237  1.00  0.00           C
ATOM   6118  OE1 GLU A 384      42.814  76.818 155.477  1.00  0.00           O
ATOM   6119  OE2 GLU A 384      42.574  78.039 153.657  1.00  0.00           O
ATOM   6120  C   GLU A 384      46.754  76.489 153.227  1.00  0.00           C
ATOM   6121  O   GLU A 384      47.704  77.139 153.687  1.00  0.00           O
ATOM   6122  N   THR A 385      46.744  75.148 153.337  1.00  0.00           N
ATOM   6124  CA  THR A 385      47.634  74.438 154.247  1.00  0.00           C
ATOM   6126  CB  THR A 385      47.075  74.399 155.677  1.00  0.00           C
ATOM   6128  OG1 THR A 385      48.115  74.158 156.627  1.00  0.00           O
ATOM   6130  CG2 THR A 385      45.965  73.349 155.857  1.00  0.00           C
ATOM   6134  C   THR A 385      47.954  73.039 153.777  1.00  0.00           C
ATOM   6135  O   THR A 385      47.434  72.559 152.777  1.00  0.00           O
ATOM   6136  N   VAL A 386      48.834  72.338 154.497  1.00  0.00           N
ATOM   6138  CA  VAL A 386      49.014  70.919 154.377  1.00  0.00           C
ATOM   6140  CB  VAL A 386      50.374  70.518 153.817  1.00  0.00           C
ATOM   6142  CG1 VAL A 386      50.594  68.999 153.897  1.00  0.00           C
ATOM   6146  CG2 VAL A 386      50.454  70.968 152.347  1.00  0.00           C
ATOM   6150  C   VAL A 386      48.824  70.408 155.777  1.00  0.00           C
ATOM   6151  O   VAL A 386      49.335  70.998 156.727  1.00  0.00           O
ATOM   6152  N   ILE A 387      48.074  69.309 155.967  1.00  0.00           N
ATOM   6154  CA  ILE A 387      48.185  68.559 157.197  1.00  0.00           C
ATOM   6156  CB  ILE A 387      46.854  68.429 157.937  1.00  0.00           C
ATOM   6158  CG2 ILE A 387      46.994  67.478 159.147  1.00  0.00           C
ATOM   6162  CG1 ILE A 387      46.354  69.838 158.367  1.00  0.00           C
ATOM   6165  CD  ILE A 387      45.014  69.819 159.117  1.00  0.00           C
ATOM   6169  C   ILE A 387      48.754  67.209 156.827  1.00  0.00           C
ATOM   6170  O   ILE A 387      48.144  66.448 156.077  1.00  0.00           O
ATOM   6171  N   LEU A 388      49.944  66.889 157.337  1.00  0.00           N
ATOM   6173  CA  LEU A 388      50.404  65.518 157.367  1.00  0.00           C
ATOM   6175  CB  LEU A 388      51.914  65.419 157.107  1.00  0.00           C
ATOM   6178  CG  LEU A 388      52.404  64.048 156.577  1.00  0.00           C
ATOM   6180  CD1 LEU A 388      53.864  63.789 156.977  1.00  0.00           C
ATOM   6184  CD2 LEU A 388      52.255  64.008 155.057  1.00  0.00           C
ATOM   6188  C   LEU A 388      50.084  64.959 158.727  1.00  0.00           C
ATOM   6189  O   LEU A 388      49.954  65.689 159.717  1.00  0.00           O
ATOM   6190  N   ASN A 389      49.934  63.649 158.817  1.00  0.00           N
ATOM   6192  CA  ASN A 389      49.744  62.959 160.057  1.00  0.00           C
ATOM   6194  CB  ASN A 389      48.404  62.178 159.997  1.00  0.00           C
ATOM   6197  CG  ASN A 389      47.894  61.689 161.337  1.00  0.00           C
ATOM   6198  OD1 ASN A 389      47.434  60.559 161.467  1.00  0.00           O
ATOM   6199  ND2 ASN A 389      48.004  62.529 162.387  1.00  0.00           N
ATOM   6202  C   ASN A 389      50.915  62.038 160.237  1.00  0.00           C
ATOM   6203  O   ASN A 389      51.506  61.579 159.257  1.00  0.00           O
ATOM   6204  N   GLY A 390      51.324  61.788 161.487  1.00  0.00           N
ATOM   6206  CA  GLY A 390      52.344  60.788 161.737  1.00  0.00           C
ATOM   6209  C   GLY A 390      51.744  59.428 161.967  1.00  0.00           C
ATOM   6210  O   GLY A 390      50.544  59.249 161.867  1.00  0.00           O
ATOM   6211  N   LEU A 391      52.634  58.519 162.367  1.00  0.00           N
ATOM   6213  CA  LEU A 391      52.424  57.169 162.857  1.00  0.00           C
ATOM   6215  CB  LEU A 391      51.064  56.429 162.627  1.00  0.00           C
ATOM   6218  CG  LEU A 391      50.174  56.359 163.897  1.00  0.00           C
ATOM   6220  CD1 LEU A 391      48.944  55.468 163.657  1.00  0.00           C
ATOM   6224  CD2 LEU A 391      49.715  57.729 164.417  1.00  0.00           C
ATOM   6228  C   LEU A 391      53.604  56.349 162.387  1.00  0.00           C
ATOM   6229  O   LEU A 391      54.375  56.709 161.507  1.00  0.00           O
ATOM   6230  N   LEU A 392      53.814  55.208 163.057  1.00  0.00           N
ATOM   6232  CA  LEU A 392      55.004  54.408 163.037  1.00  0.00           C
ATOM   6234  CB  LEU A 392      55.865  54.709 164.307  1.00  0.00           C
ATOM   6237  CG  LEU A 392      55.064  55.109 165.577  1.00  0.00           C
ATOM   6239  CD1 LEU A 392      56.014  55.468 166.727  1.00  0.00           C
ATOM   6243  CD2 LEU A 392      54.076  54.028 166.047  1.00  0.00           C
ATOM   6247  C   LEU A 392      54.545  52.959 162.927  1.00  0.00           C
ATOM   6248  O   LEU A 392      53.444  52.718 162.417  1.00  0.00           O
ATOM   6249  N   ARG A 393      55.314  51.959 163.387  1.00  0.00           N
ATOM   6251  CA  ARG A 393      55.004  50.538 163.317  1.00  0.00           C
ATOM   6253  CB  ARG A 393      53.535  50.088 163.537  1.00  0.00           C
ATOM   6256  CG  ARG A 393      52.894  50.608 164.837  1.00  0.00           C
ATOM   6259  CD  ARG A 393      51.374  50.439 164.847  1.00  0.00           C
ATOM   6262  NE  ARG A 393      50.804  51.188 166.017  1.00  0.00           N
ATOM   6264  CZ  ARG A 393      49.575  51.689 166.007  1.00  0.00           C
ATOM   6265  NH1 ARG A 393      49.144  52.409 167.017  1.00  0.00           N
ATOM   6268  NH2 ARG A 393      48.704  51.468 165.057  1.00  0.00           N
ATOM   6271  C   ARG A 393      55.555  49.919 162.047  1.00  0.00           C
ATOM   6272  O   ARG A 393      55.544  50.499 160.967  1.00  0.00           O
ATOM   6273  N   ASP A 394      56.084  48.688 162.147  1.00  0.00           N
ATOM   6275  CA  ASP A 394      56.735  48.048 161.017  1.00  0.00           C
ATOM   6277  CB  ASP A 394      57.994  47.288 161.487  1.00  0.00           C
ATOM   6280  CG  ASP A 394      58.964  48.149 162.287  1.00  0.00           C
ATOM   6281  OD1 ASP A 394      59.814  47.489 162.947  1.00  0.00           O
ATOM   6282  OD2 ASP A 394      58.894  49.399 162.287  1.00  0.00           O
ATOM   6283  C   ASP A 394      55.725  47.088 160.397  1.00  0.00           C
ATOM   6284  O   ASP A 394      54.575  47.409 160.087  1.00  0.00           O
ATOM   6285  N   ALA A 395      56.145  45.829 160.247  1.00  0.00           N
ATOM   6287  CA  ALA A 395      55.344  44.748 159.717  1.00  0.00           C
ATOM   6289  CB  ALA A 395      56.294  43.909 158.867  1.00  0.00           C
ATOM   6293  C   ALA A 395      54.704  43.888 160.797  1.00  0.00           C
ATOM   6294  O   ALA A 395      54.194  42.809 160.517  1.00  0.00           O
ATOM   6295  N   ASP A 396      54.665  44.358 162.067  1.00  0.00           N
ATOM   6297  CA  ASP A 396      54.274  43.489 163.167  1.00  0.00           C
ATOM   6299  CB  ASP A 396      55.494  42.578 163.487  1.00  0.00           C
ATOM   6302  CG  ASP A 396      55.134  41.309 164.227  1.00  0.00           C
ATOM   6303  OD1 ASP A 396      56.094  40.538 164.507  1.00  0.00           O
ATOM   6304  OD2 ASP A 396      53.924  41.038 164.467  1.00  0.00           O
ATOM   6305  C   ASP A 396      53.844  44.288 164.407  1.00  0.00           C
ATOM   6306  O   ASP A 396      53.614  43.739 165.477  1.00  0.00           O
ATOM   6307  N   GLY A 397      53.704  45.628 164.297  1.00  0.00           N
ATOM   6309  CA  GLY A 397      53.604  46.528 165.457  1.00  0.00           C
ATOM   6312  C   GLY A 397      54.965  46.788 166.057  1.00  0.00           C
ATOM   6313  O   GLY A 397      55.774  45.878 166.167  1.00  0.00           O
ATOM   6314  N   LYS A 398      55.274  48.048 166.427  1.00  0.00           N
ATOM   6316  CA  LYS A 398      56.474  48.378 167.177  1.00  0.00           C
ATOM   6318  CB  LYS A 398      57.804  48.088 166.427  1.00  0.00           C
ATOM   6321  CG  LYS A 398      58.544  46.849 166.957  1.00  0.00           C
ATOM   6324  CD  LYS A 398      59.384  46.149 165.877  1.00  0.00           C
ATOM   6327  CE  LYS A 398      58.554  45.329 164.887  1.00  0.00           C
ATOM   6330  NZ  LYS A 398      59.375  44.969 163.717  1.00  0.00           N
ATOM   6334  C   LYS A 398      56.384  49.818 167.597  1.00  0.00           C
ATOM   6335  O   LYS A 398      55.534  50.559 167.107  1.00  0.00           O
ATOM   6336  N   ALA A 399      57.304  50.268 168.467  1.00  0.00           N
ATOM   6338  CA  ALA A 399      57.744  51.649 168.517  1.00  0.00           C
ATOM   6340  CB  ALA A 399      56.884  52.498 169.457  1.00  0.00           C
ATOM   6344  C   ALA A 399      59.224  51.658 168.917  1.00  0.00           C
ATOM   6345  O   ALA A 399      59.755  50.669 169.457  1.00  0.00           O
ATOM   6346  N   LEU A 400      59.984  52.739 168.647  1.00  0.00           N
ATOM   6348  CA  LEU A 400      60.004  53.378 167.337  1.00  0.00           C
ATOM   6350  CB  LEU A 400      59.435  54.829 167.357  1.00  0.00           C
ATOM   6353  CG  LEU A 400      60.214  55.938 168.097  1.00  0.00           C
ATOM   6355  CD1 LEU A 400      59.235  56.919 168.757  1.00  0.00           C
ATOM   6359  CD2 LEU A 400      61.145  56.768 167.177  1.00  0.00           C
ATOM   6363  C   LEU A 400      61.444  53.329 166.837  1.00  0.00           C
ATOM   6364  O   LEU A 400      62.325  54.009 167.377  1.00  0.00           O
ATOM   6365  N   PRO A 401      61.754  52.518 165.807  1.00  0.00           N
ATOM   6366  CD  PRO A 401      61.075  51.229 165.567  1.00  0.00           C
ATOM   6369  CA  PRO A 401      63.074  52.549 165.207  1.00  0.00           C
ATOM   6371  CB  PRO A 401      63.395  51.059 164.967  1.00  0.00           C
ATOM   6374  CG  PRO A 401      62.034  50.418 164.677  1.00  0.00           C
ATOM   6377  C   PRO A 401      62.884  53.309 163.927  1.00  0.00           C
ATOM   6378  O   PRO A 401      63.844  53.579 163.227  1.00  0.00           O
ATOM   6379  N   ASN A 402      61.614  53.618 163.617  1.00  0.00           N
ATOM   6381  CA  ASN A 402      61.174  54.459 162.537  1.00  0.00           C
ATOM   6383  CB  ASN A 402      59.654  54.279 162.327  1.00  0.00           C
ATOM   6386  CG  ASN A 402      59.284  54.579 160.887  1.00  0.00           C
ATOM   6387  OD1 ASN A 402      58.564  55.509 160.567  1.00  0.00           O
ATOM   6388  ND2 ASN A 402      59.844  53.768 159.947  1.00  0.00           N
ATOM   6391  C   ASN A 402      61.554  55.889 162.837  1.00  0.00           C
ATOM   6392  O   ASN A 402      61.314  56.409 163.927  1.00  0.00           O
ATOM   6393  N   GLN A 403      62.234  56.538 161.897  1.00  0.00           N
ATOM   6395  CA  GLN A 403      63.384  57.349 162.207  1.00  0.00           C
ATOM   6397  CB  GLN A 403      64.475  56.489 162.927  1.00  0.00           C
ATOM   6400  CG  GLN A 403      65.845  57.158 163.227  1.00  0.00           C
ATOM   6403  CD  GLN A 403      66.835  56.309 164.027  1.00  0.00           C
ATOM   6404  OE1 GLN A 403      68.016  56.658 164.137  1.00  0.00           O
ATOM   6405  NE2 GLN A 403      66.394  55.189 164.647  1.00  0.00           N
ATOM   6408  C   GLN A 403      63.834  57.729 160.817  1.00  0.00           C
ATOM   6409  O   GLN A 403      63.864  56.809 159.987  1.00  0.00           O
ATOM   6410  N   PRO A 404      64.084  58.999 160.487  1.00  0.00           N
ATOM   6411  CD  PRO A 404      64.645  59.888 161.507  1.00  0.00           C
ATOM   6414  CA  PRO A 404      64.835  59.338 159.287  1.00  0.00           C
ATOM   6416  CB  PRO A 404      66.234  59.149 159.797  1.00  0.00           C
ATOM   6419  CG  PRO A 404      66.124  59.938 161.107  1.00  0.00           C
ATOM   6422  C   PRO A 404      64.424  58.809 157.937  1.00  0.00           C
ATOM   6423  O   PRO A 404      64.965  57.838 157.417  1.00  0.00           O
ATOM   6424  N   ILE A 405      63.465  59.538 157.377  1.00  0.00           N
ATOM   6426  CA  ILE A 405      62.814  59.259 156.127  1.00  0.00           C
ATOM   6428  CB  ILE A 405      61.364  58.878 156.427  1.00  0.00           C
ATOM   6430  CG2 ILE A 405      60.394  59.268 155.297  1.00  0.00           C
ATOM   6434  CG1 ILE A 405      61.274  57.378 156.807  1.00  0.00           C
ATOM   6437  CD  ILE A 405      60.174  57.099 157.837  1.00  0.00           C
ATOM   6441  C   ILE A 405      62.924  60.489 155.247  1.00  0.00           C
ATOM   6442  O   ILE A 405      62.634  61.609 155.657  1.00  0.00           O
ATOM   6443  N   LYS A 406      63.354  60.319 153.987  1.00  0.00           N
ATOM   6445  CA  LYS A 406      63.295  61.369 152.997  1.00  0.00           C
ATOM   6447  CB  LYS A 406      64.035  60.968 151.707  1.00  0.00           C
ATOM   6450  CG  LYS A 406      65.535  60.759 151.947  1.00  0.00           C
ATOM   6453  CD  LYS A 406      66.234  59.998 150.817  1.00  0.00           C
ATOM   6456  CE  LYS A 406      66.184  60.779 149.507  1.00  0.00           C
ATOM   6459  NZ  LYS A 406      67.154  60.229 148.537  1.00  0.00           N
ATOM   6463  C   LYS A 406      61.875  61.698 152.627  1.00  0.00           C
ATOM   6464  O   LYS A 406      61.204  60.868 152.027  1.00  0.00           O
ATOM   6465  N   LEU A 407      61.404  62.918 152.907  1.00  0.00           N
ATOM   6467  CA  LEU A 407      60.174  63.389 152.297  1.00  0.00           C
ATOM   6469  CB  LEU A 407      59.294  64.209 153.287  1.00  0.00           C
ATOM   6472  CG  LEU A 407      57.894  63.599 153.527  1.00  0.00           C
ATOM   6474  CD1 LEU A 407      57.024  64.548 154.357  1.00  0.00           C
ATOM   6478  CD2 LEU A 407      57.964  62.218 154.207  1.00  0.00           C
ATOM   6482  C   LEU A 407      60.504  64.148 151.017  1.00  0.00           C
ATOM   6483  O   LEU A 407      61.145  65.198 151.037  1.00  0.00           O
ATOM   6484  N   ASP A 408      60.074  63.599 149.857  1.00  0.00           N
ATOM   6486  CA  ASP A 408      60.234  64.198 148.537  1.00  0.00           C
ATOM   6488  CB  ASP A 408      60.865  63.248 147.467  1.00  0.00           C
ATOM   6491  CG  ASP A 408      62.354  62.968 147.497  1.00  0.00           C
ATOM   6492  OD1 ASP A 408      62.756  62.188 146.577  1.00  0.00           O
ATOM   6493  OD2 ASP A 408      63.144  63.529 148.287  1.00  0.00           O
ATOM   6494  C   ASP A 408      58.844  64.548 147.997  1.00  0.00           C
ATOM   6495  O   ASP A 408      57.884  63.838 148.277  1.00  0.00           O
ATOM   6496  N   VAL A 409      58.715  65.619 147.197  1.00  0.00           N
ATOM   6498  CA  VAL A 409      57.454  66.088 146.617  1.00  0.00           C
ATOM   6500  CB  VAL A 409      57.124  67.529 146.997  1.00  0.00           C
ATOM   6502  CG1 VAL A 409      55.744  67.948 146.467  1.00  0.00           C
ATOM   6506  CG2 VAL A 409      57.154  67.698 148.527  1.00  0.00           C
ATOM   6510  C   VAL A 409      57.544  66.048 145.097  1.00  0.00           C
ATOM   6511  O   VAL A 409      58.575  66.448 144.537  1.00  0.00           O
ATOM   6512  N   ILE A 410      56.474  65.569 144.407  1.00  0.00           N
ATOM   6514  CA  ILE A 410      56.294  65.538 142.947  1.00  0.00           C
ATOM   6516  CB  ILE A 410      56.274  64.099 142.407  1.00  0.00           C
ATOM   6518  CG2 ILE A 410      55.764  63.999 140.947  1.00  0.00           C
ATOM   6522  CG1 ILE A 410      57.654  63.419 142.567  1.00  0.00           C
ATOM   6525  CD  ILE A 410      57.535  61.899 142.737  1.00  0.00           C
ATOM   6529  C   ILE A 410      55.004  66.258 142.597  1.00  0.00           C
ATOM   6530  O   ILE A 410      54.006  66.059 143.297  1.00  0.00           O
ATOM   6531  N   LYS A 411      54.984  67.158 141.587  1.00  0.00           N
ATOM   6533  CA  LYS A 411      54.076  68.289 141.667  1.00  0.00           C
ATOM   6535  CB  LYS A 411      54.454  69.119 142.927  1.00  0.00           C
ATOM   6538  CG  LYS A 411      55.935  69.569 142.947  1.00  0.00           C
ATOM   6541  CD  LYS A 411      56.124  70.959 143.567  1.00  0.00           C
ATOM   6544  CE  LYS A 411      55.515  72.088 142.707  1.00  0.00           C
ATOM   6547  NZ  LYS A 411      55.825  73.408 143.277  1.00  0.00           N
ATOM   6551  C   LYS A 411      54.124  69.289 140.497  1.00  0.00           C
ATOM   6552  O   LYS A 411      53.774  70.438 140.737  1.00  0.00           O
ATOM   6553  N   PRO A 412      54.554  68.979 139.267  1.00  0.00           N
ATOM   6554  CD  PRO A 412      54.734  70.168 138.417  1.00  0.00           C
ATOM   6557  CA  PRO A 412      53.754  68.038 138.477  1.00  0.00           C
ATOM   6559  CB  PRO A 412      52.686  68.959 137.887  1.00  0.00           C
ATOM   6562  CG  PRO A 412      53.454  70.249 137.557  1.00  0.00           C
ATOM   6565  C   PRO A 412      54.514  67.338 137.337  1.00  0.00           C
ATOM   6566  O   PRO A 412      55.204  67.959 136.517  1.00  0.00           O
ATOM   6567  N   ASP A 413      54.365  66.008 137.277  1.00  0.00           N
ATOM   6569  CA  ASP A 413      54.974  65.118 136.297  1.00  0.00           C
ATOM   6571  CB  ASP A 413      54.694  65.448 134.797  1.00  0.00           C
ATOM   6574  CG  ASP A 413      53.234  65.349 134.437  1.00  0.00           C
ATOM   6575  OD1 ASP A 413      52.874  65.899 133.357  1.00  0.00           O
ATOM   6576  OD2 ASP A 413      52.454  64.669 135.147  1.00  0.00           O
ATOM   6577  C   ASP A 413      56.464  64.908 136.577  1.00  0.00           C
ATOM   6578  O   ASP A 413      57.325  65.608 136.047  1.00  0.00           O
ATOM   6579  N   GLY A 414      56.784  63.948 137.477  1.00  0.00           N
ATOM   6581  CA  GLY A 414      58.134  63.489 137.807  1.00  0.00           C
ATOM   6584  C   GLY A 414      59.144  64.529 138.227  1.00  0.00           C
ATOM   6585  O   GLY A 414      60.344  64.408 137.997  1.00  0.00           O
ATOM   6586  N   GLN A 415      58.664  65.578 138.897  1.00  0.00           N
ATOM   6588  CA  GLN A 415      59.424  66.788 139.097  1.00  0.00           C
ATOM   6590  CB  GLN A 415      58.624  67.989 138.557  1.00  0.00           C
ATOM   6593  CG  GLN A 415      59.564  69.099 138.027  1.00  0.00           C
ATOM   6596  CD  GLN A 415      58.764  70.179 137.327  1.00  0.00           C
ATOM   6597  OE1 GLN A 415      58.764  71.359 137.657  1.00  0.00           O
ATOM   6598  NE2 GLN A 415      57.974  69.718 136.327  1.00  0.00           N
ATOM   6601  C   GLN A 415      59.685  66.968 140.567  1.00  0.00           C
ATOM   6602  O   GLN A 415      58.994  66.368 141.397  1.00  0.00           O
ATOM   6603  N   VAL A 416      60.714  67.729 140.947  1.00  0.00           N
ATOM   6605  CA  VAL A 416      61.215  67.669 142.317  1.00  0.00           C
ATOM   6607  CB  VAL A 416      62.674  67.209 142.347  1.00  0.00           C
ATOM   6609  CG1 VAL A 416      63.185  67.059 143.797  1.00  0.00           C
ATOM   6613  CG2 VAL A 416      62.794  65.868 141.597  1.00  0.00           C
ATOM   6617  C   VAL A 416      61.064  69.009 143.017  1.00  0.00           C
ATOM   6618  O   VAL A 416      61.374  70.059 142.447  1.00  0.00           O
ATOM   6619  N   LEU A 417      60.634  68.979 144.297  1.00  0.00           N
ATOM   6621  CA  LEU A 417      61.084  69.878 145.347  1.00  0.00           C
ATOM   6623  CB  LEU A 417      61.014  71.408 145.057  1.00  0.00           C
ATOM   6626  CG  LEU A 417      61.364  72.368 146.227  1.00  0.00           C
ATOM   6628  CD1 LEU A 417      60.874  73.778 145.917  1.00  0.00           C
ATOM   6632  CD2 LEU A 417      62.864  72.388 146.587  1.00  0.00           C
ATOM   6636  C   LEU A 417      60.294  69.648 146.607  1.00  0.00           C
ATOM   6637  O   LEU A 417      59.214  70.179 146.807  1.00  0.00           O
ATOM   6638  N   ARG A 418      60.884  68.868 147.517  1.00  0.00           N
ATOM   6640  CA  ARG A 418      61.424  69.388 148.757  1.00  0.00           C
ATOM   6642  CB  ARG A 418      60.404  69.768 149.867  1.00  0.00           C
ATOM   6645  CG  ARG A 418      59.934  71.239 149.797  1.00  0.00           C
ATOM   6648  CD  ARG A 418      59.124  71.739 150.997  1.00  0.00           C
ATOM   6651  NE  ARG A 418      59.994  71.688 152.217  1.00  0.00           N
ATOM   6653  CZ  ARG A 418      59.554  71.878 153.447  1.00  0.00           C
ATOM   6654  NH1 ARG A 418      60.374  71.809 154.477  1.00  0.00           N
ATOM   6657  NH2 ARG A 418      58.314  72.228 153.697  1.00  0.00           N
ATOM   6660  C   ARG A 418      62.424  68.358 149.177  1.00  0.00           C
ATOM   6661  O   ARG A 418      62.434  67.258 148.627  1.00  0.00           O
ATOM   6662  N   SER A 419      63.345  68.688 150.107  1.00  0.00           N
ATOM   6664  CA  SER A 419      64.266  67.709 150.637  1.00  0.00           C
ATOM   6666  CB  SER A 419      65.715  67.968 150.137  1.00  0.00           C
ATOM   6669  OG  SER A 419      66.654  67.059 150.707  1.00  0.00           O
ATOM   6671  C   SER A 419      64.174  67.828 152.137  1.00  0.00           C
ATOM   6672  O   SER A 419      64.564  68.828 152.737  1.00  0.00           O
ATOM   6673  N   VAL A 420      63.535  66.838 152.777  1.00  0.00           N
ATOM   6675  CA  VAL A 420      63.085  66.959 154.147  1.00  0.00           C
ATOM   6677  CB  VAL A 420      61.564  67.099 154.227  1.00  0.00           C
ATOM   6679  CG1 VAL A 420      61.035  67.018 155.677  1.00  0.00           C
ATOM   6683  CG2 VAL A 420      61.174  68.448 153.607  1.00  0.00           C
ATOM   6687  C   VAL A 420      63.575  65.779 154.937  1.00  0.00           C
ATOM   6688  O   VAL A 420      63.524  64.628 154.487  1.00  0.00           O
ATOM   6689  N   VAL A 421      64.076  66.039 156.147  1.00  0.00           N
ATOM   6691  CA  VAL A 421      64.444  64.989 157.077  1.00  0.00           C
ATOM   6693  CB  VAL A 421      65.604  65.419 157.957  1.00  0.00           C
ATOM   6695  CG1 VAL A 421      66.014  64.218 158.827  1.00  0.00           C
ATOM   6699  CG2 VAL A 421      66.774  65.849 157.057  1.00  0.00           C
ATOM   6703  C   VAL A 421      63.225  64.649 157.917  1.00  0.00           C
ATOM   6704  O   VAL A 421      62.924  65.309 158.917  1.00  0.00           O
ATOM   6705  N   SER A 422      62.444  63.628 157.517  1.00  0.00           N
ATOM   6707  CA  SER A 422      61.215  63.319 158.237  1.00  0.00           C
ATOM   6709  CB  SER A 422      60.214  62.498 157.407  1.00  0.00           C
ATOM   6712  OG  SER A 422      58.936  62.428 158.027  1.00  0.00           O
ATOM   6714  C   SER A 422      61.524  62.729 159.607  1.00  0.00           C
ATOM   6715  O   SER A 422      62.444  61.939 159.787  1.00  0.00           O
ATOM   6716  N   GLN A 423      60.804  63.209 160.637  1.00  0.00           N
ATOM   6718  CA  GLN A 423      61.294  63.218 161.987  1.00  0.00           C
ATOM   6720  CB  GLN A 423      61.944  64.608 162.217  1.00  0.00           C
ATOM   6723  CG  GLN A 423      62.964  64.698 163.367  1.00  0.00           C
ATOM   6726  CD  GLN A 423      64.174  63.779 163.237  1.00  0.00           C
ATOM   6727  OE1 GLN A 423      64.715  63.298 164.227  1.00  0.00           O
ATOM   6728  NE2 GLN A 423      64.665  63.538 162.007  1.00  0.00           N
ATOM   6731  C   GLN A 423      60.124  63.088 162.967  1.00  0.00           C
ATOM   6732  O   GLN A 423      59.084  63.688 162.697  1.00  0.00           O
ATOM   6733  N   PRO A 424      60.256  62.368 164.097  1.00  0.00           N
ATOM   6734  CD  PRO A 424      61.285  61.338 164.267  1.00  0.00           C
ATOM   6737  CA  PRO A 424      59.524  62.609 165.357  1.00  0.00           C
ATOM   6739  CB  PRO A 424      60.344  61.809 166.387  1.00  0.00           C
ATOM   6742  CG  PRO A 424      60.915  60.649 165.587  1.00  0.00           C
ATOM   6745  C   PRO A 424      59.305  64.078 165.747  1.00  0.00           C
ATOM   6746  O   PRO A 424      59.965  64.969 165.227  1.00  0.00           O
ATOM   6747  N   GLU A 425      58.314  64.408 166.597  1.00  0.00           N
ATOM   6749  CA  GLU A 425      58.374  64.078 168.017  1.00  0.00           C
ATOM   6751  CB  GLU A 425      58.244  65.389 168.827  1.00  0.00           C
ATOM   6754  CG  GLU A 425      58.474  65.249 170.347  1.00  0.00           C
ATOM   6757  CD  GLU A 425      58.594  66.599 171.027  1.00  0.00           C
ATOM   6758  OE1 GLU A 425      58.804  66.609 172.267  1.00  0.00           O
ATOM   6759  OE2 GLU A 425      58.594  67.648 170.327  1.00  0.00           O
ATOM   6760  C   GLU A 425      57.325  63.088 168.487  1.00  0.00           C
ATOM   6761  O   GLU A 425      56.134  63.189 168.167  1.00  0.00           O
ATOM   6762  N   ASN A 426      57.785  62.048 169.237  1.00  0.00           N
ATOM   6764  CA  ASN A 426      56.984  61.068 169.957  1.00  0.00           C
ATOM   6766  CB  ASN A 426      56.005  61.698 171.007  1.00  0.00           C
ATOM   6769  CG  ASN A 426      56.664  62.288 172.267  1.00  0.00           C
ATOM   6770  OD1 ASN A 426      55.994  62.559 173.277  1.00  0.00           O
ATOM   6771  ND2 ASN A 426      58.004  62.479 172.277  1.00  0.00           N
ATOM   6774  C   ASN A 426      56.344  60.059 168.997  1.00  0.00           C
ATOM   6775  O   ASN A 426      55.494  59.249 169.347  1.00  0.00           O
ATOM   6776  N   GLY A 427      56.805  60.078 167.727  1.00  0.00           N
ATOM   6778  CA  GLY A 427      56.364  59.209 166.647  1.00  0.00           C
ATOM   6781  C   GLY A 427      55.444  59.938 165.717  1.00  0.00           C
ATOM   6782  O   GLY A 427      55.134  59.448 164.627  1.00  0.00           O
ATOM   6783  N   LEU A 428      54.994  61.149 166.087  1.00  0.00           N
ATOM   6785  CA  LEU A 428      54.084  61.878 165.237  1.00  0.00           C
ATOM   6787  CB  LEU A 428      52.985  62.588 166.027  1.00  0.00           C
ATOM   6790  CG  LEU A 428      51.744  62.908 165.177  1.00  0.00           C
ATOM   6792  CD1 LEU A 428      50.874  63.968 165.857  1.00  0.00           C
ATOM   6796  CD2 LEU A 428      50.924  61.628 164.947  1.00  0.00           C
ATOM   6800  C   LEU A 428      54.825  62.848 164.357  1.00  0.00           C
ATOM   6801  O   LEU A 428      55.204  63.948 164.757  1.00  0.00           O
ATOM   6802  N   TYR A 429      55.054  62.438 163.097  1.00  0.00           N
ATOM   6804  CA  TYR A 429      55.755  63.158 162.057  1.00  0.00           C
ATOM   6806  CB  TYR A 429      55.865  62.258 160.797  1.00  0.00           C
ATOM   6809  CG  TYR A 429      56.744  61.068 161.107  1.00  0.00           C
ATOM   6810  CD1 TYR A 429      56.244  59.868 161.637  1.00  0.00           C
ATOM   6812  CE1 TYR A 429      57.115  58.818 161.957  1.00  0.00           C
ATOM   6814  CZ  TYR A 429      58.484  58.958 161.717  1.00  0.00           C
ATOM   6815  OH  TYR A 429      59.384  57.939 162.057  1.00  0.00           O
ATOM   6817  CD2 TYR A 429      58.115  61.169 160.847  1.00  0.00           C
ATOM   6819  CE2 TYR A 429      58.984  60.119 161.137  1.00  0.00           C
ATOM   6821  C   TYR A 429      55.164  64.498 161.657  1.00  0.00           C
ATOM   6822  O   TYR A 429      53.954  64.618 161.427  1.00  0.00           O
ATOM   6823  N   HIS A 430      55.994  65.559 161.537  1.00  0.00           N
ATOM   6825  CA  HIS A 430      55.504  66.889 161.197  1.00  0.00           C
ATOM   6827  CB  HIS A 430      56.294  68.018 161.917  1.00  0.00           C
ATOM   6830  ND1 HIS A 430      58.194  69.038 160.677  1.00  0.00           N
ATOM   6831  CG  HIS A 430      57.756  68.088 161.577  1.00  0.00           C
ATOM   6832  CE1 HIS A 430      59.505  68.868 160.627  1.00  0.00           C
ATOM   6834  NE2 HIS A 430      59.924  67.908 161.477  1.00  0.00           N
ATOM   6836  CD2 HIS A 430      58.804  67.408 162.107  1.00  0.00           C
ATOM   6838  C   HIS A 430      55.464  67.139 159.697  1.00  0.00           C
ATOM   6839  O   HIS A 430      56.404  66.858 158.967  1.00  0.00           O
ATOM   6840  N   PHE A 431      54.354  67.709 159.187  1.00  0.00           N
ATOM   6842  CA  PHE A 431      54.414  68.599 158.057  1.00  0.00           C
ATOM   6844  CB  PHE A 431      54.335  67.838 156.697  1.00  0.00           C
ATOM   6847  CG  PHE A 431      55.264  68.419 155.657  1.00  0.00           C
ATOM   6848  CD1 PHE A 431      54.794  68.728 154.367  1.00  0.00           C
ATOM   6850  CE1 PHE A 431      55.694  69.099 153.357  1.00  0.00           C
ATOM   6852  CZ  PHE A 431      57.064  69.178 153.637  1.00  0.00           C
ATOM   6854  CD2 PHE A 431      56.634  68.518 155.927  1.00  0.00           C
ATOM   6856  CE2 PHE A 431      57.524  68.908 154.927  1.00  0.00           C
ATOM   6858  C   PHE A 431      53.244  69.578 158.127  1.00  0.00           C
ATOM   6859  O   PHE A 431      52.075  69.209 158.157  1.00  0.00           O
ATOM   6860  N   THR A 432      53.564  70.878 158.067  1.00  0.00           N
ATOM   6862  CA  THR A 432      52.624  71.919 157.677  1.00  0.00           C
ATOM   6864  CB  THR A 432      52.134  72.768 158.847  1.00  0.00           C
ATOM   6866  OG1 THR A 432      51.094  73.669 158.497  1.00  0.00           O
ATOM   6868  CG2 THR A 432      53.264  73.588 159.467  1.00  0.00           C
ATOM   6872  C   THR A 432      53.374  72.709 156.627  1.00  0.00           C
ATOM   6873  O   THR A 432      54.604  72.788 156.657  1.00  0.00           O
ATOM   6874  N   TRP A 433      52.674  73.188 155.577  1.00  0.00           N
ATOM   6876  CA  TRP A 433      53.334  73.809 154.447  1.00  0.00           C
ATOM   6878  CB  TRP A 433      54.006  72.709 153.567  1.00  0.00           C
ATOM   6881  CG  TRP A 433      54.904  73.169 152.467  1.00  0.00           C
ATOM   6882  CD1 TRP A 433      55.944  74.058 152.577  1.00  0.00           C
ATOM   6884  NE1 TRP A 433      56.634  74.119 151.397  1.00  0.00           N
ATOM   6886  CE2 TRP A 433      56.064  73.258 150.497  1.00  0.00           C
ATOM   6887  CD2 TRP A 433      54.974  72.639 151.137  1.00  0.00           C
ATOM   6888  CE3 TRP A 433      54.214  71.678 150.447  1.00  0.00           C
ATOM   6890  CZ3 TRP A 433      54.615  71.339 149.147  1.00  0.00           C
ATOM   6892  CZ2 TRP A 433      56.444  72.919 149.207  1.00  0.00           C
ATOM   6894  CH2 TRP A 433      55.714  71.929 148.547  1.00  0.00           C
ATOM   6896  C   TRP A 433      52.264  74.569 153.667  1.00  0.00           C
ATOM   6897  O   TRP A 433      51.084  74.209 153.787  1.00  0.00           O
ATOM   6898  N   PRO A 434      52.564  75.599 152.897  1.00  0.00           N
ATOM   6899  CD  PRO A 434      53.645  76.529 153.197  1.00  0.00           C
ATOM   6902  CA  PRO A 434      51.654  76.149 151.887  1.00  0.00           C
ATOM   6904  CB  PRO A 434      52.174  77.578 151.657  1.00  0.00           C
ATOM   6907  CG  PRO A 434      53.034  77.889 152.877  1.00  0.00           C
ATOM   6910  C   PRO A 434      51.794  75.399 150.577  1.00  0.00           C
ATOM   6911  O   PRO A 434      52.814  74.759 150.357  1.00  0.00           O
ATOM   6912  N   LEU A 435      50.784  75.498 149.697  1.00  0.00           N
ATOM   6914  CA  LEU A 435      50.904  75.148 148.307  1.00  0.00           C
ATOM   6916  CB  LEU A 435      51.064  73.628 148.007  1.00  0.00           C
ATOM   6919  CG  LEU A 435      50.294  72.628 148.907  1.00  0.00           C
ATOM   6921  CD1 LEU A 435      50.604  71.188 148.467  1.00  0.00           C
ATOM   6925  CD2 LEU A 435      48.785  72.829 148.917  1.00  0.00           C
ATOM   6929  C   LEU A 435      49.704  75.758 147.587  1.00  0.00           C
ATOM   6930  O   LEU A 435      48.634  75.929 148.147  1.00  0.00           O
ATOM   6931  N   ASP A 436      49.804  76.099 146.297  1.00  0.00           N
ATOM   6933  CA  ASP A 436      50.804  77.018 145.787  1.00  0.00           C
ATOM   6935  CB  ASP A 436      51.664  76.378 144.647  1.00  0.00           C
ATOM   6938  CG  ASP A 436      53.085  76.018 145.077  1.00  0.00           C
ATOM   6939  OD1 ASP A 436      53.734  75.198 144.377  1.00  0.00           O
ATOM   6940  OD2 ASP A 436      53.584  76.649 146.037  1.00  0.00           O
ATOM   6941  C   ASP A 436      49.984  78.208 145.277  1.00  0.00           C
ATOM   6942  O   ASP A 436      48.854  78.039 144.817  1.00  0.00           O
ATOM   6943  N   SER A 437      50.494  79.468 145.387  1.00  0.00           N
ATOM   6945  CA  SER A 437      49.665  80.669 145.107  1.00  0.00           C
ATOM   6947  CB  SER A 437      49.994  81.888 146.027  1.00  0.00           C
ATOM   6950  OG  SER A 437      48.844  82.688 146.287  1.00  0.00           O
ATOM   6952  C   SER A 437      49.874  81.059 143.657  1.00  0.00           C
ATOM   6953  O   SER A 437      49.305  82.018 143.127  1.00  0.00           O
ATOM   6954  N   ASN A 438      50.664  80.239 142.987  1.00  0.00           N
ATOM   6956  CA  ASN A 438      50.694  80.018 141.577  1.00  0.00           C
ATOM   6958  CB  ASN A 438      51.954  80.708 141.027  1.00  0.00           C
ATOM   6961  CG  ASN A 438      52.274  80.459 139.557  1.00  0.00           C
ATOM   6962  OD1 ASN A 438      53.435  80.638 139.187  1.00  0.00           O
ATOM   6963  ND2 ASN A 438      51.274  80.048 138.757  1.00  0.00           N
ATOM   6966  C   ASN A 438      50.694  78.498 141.487  1.00  0.00           C
ATOM   6967  O   ASN A 438      51.744  77.858 141.497  1.00  0.00           O
ATOM   6968  N   ALA A 439      49.484  77.899 141.577  1.00  0.00           N
ATOM   6970  CA  ALA A 439      49.265  76.479 141.677  1.00  0.00           C
ATOM   6972  CB  ALA A 439      47.774  76.179 141.947  1.00  0.00           C
ATOM   6976  C   ALA A 439      49.734  75.669 140.477  1.00  0.00           C
ATOM   6977  O   ALA A 439      49.584  76.088 139.327  1.00  0.00           O
ATOM   6978  N   ALA A 440      50.234  74.448 140.747  1.00  0.00           N
ATOM   6980  CA  ALA A 440      50.274  73.408 139.757  1.00  0.00           C
ATOM   6982  CB  ALA A 440      51.484  72.489 139.987  1.00  0.00           C
ATOM   6986  C   ALA A 440      48.964  72.618 139.817  1.00  0.00           C
ATOM   6987  O   ALA A 440      48.435  72.329 140.887  1.00  0.00           O
ATOM   6988  N   THR A 441      48.365  72.329 138.637  1.00  0.00           N
ATOM   6990  CA  THR A 441      46.944  71.999 138.567  1.00  0.00           C
ATOM   6992  CB  THR A 441      46.164  72.779 137.507  1.00  0.00           C
ATOM   6994  OG1 THR A 441      46.624  72.559 136.187  1.00  0.00           O
ATOM   6996  CG2 THR A 441      46.324  74.279 137.747  1.00  0.00           C
ATOM   7000  C   THR A 441      46.744  70.498 138.387  1.00  0.00           C
ATOM   7001  O   THR A 441      46.844  69.929 137.307  1.00  0.00           O
ATOM   7002  N   GLY A 442      46.384  69.809 139.487  1.00  0.00           N
ATOM   7004  CA  GLY A 442      46.224  68.368 139.517  1.00  0.00           C
ATOM   7007  C   GLY A 442      47.494  67.609 139.757  1.00  0.00           C
ATOM   7008  O   GLY A 442      48.575  67.959 139.307  1.00  0.00           O
ATOM   7009  N   MET A 443      47.364  66.489 140.487  1.00  0.00           N
ATOM   7011  CA  MET A 443      48.435  65.559 140.747  1.00  0.00           C
ATOM   7013  CB  MET A 443      48.844  64.669 139.547  1.00  0.00           C
ATOM   7016  CG  MET A 443      48.234  63.259 139.597  1.00  0.00           C
ATOM   7019  SD  MET A 443      46.424  63.158 139.557  1.00  0.00           S
ATOM   7020  CE  MET A 443      46.364  61.869 140.847  1.00  0.00           C
ATOM   7024  C   MET A 443      49.624  66.069 141.557  1.00  0.00           C
ATOM   7025  O   MET A 443      50.534  66.739 141.087  1.00  0.00           O
ATOM   7026  N   TRP A 444      49.645  65.669 142.827  1.00  0.00           N
ATOM   7028  CA  TRP A 444      50.744  65.889 143.717  1.00  0.00           C
ATOM   7030  CB  TRP A 444      50.364  66.908 144.827  1.00  0.00           C
ATOM   7033  CG  TRP A 444      51.394  67.908 145.217  1.00  0.00           C
ATOM   7034  CD1 TRP A 444      52.224  67.838 146.287  1.00  0.00           C
ATOM   7036  NE1 TRP A 444      52.794  69.058 146.507  1.00  0.00           N
ATOM   7038  CE2 TRP A 444      52.344  69.949 145.587  1.00  0.00           C
ATOM   7039  CD2 TRP A 444      51.454  69.259 144.737  1.00  0.00           C
ATOM   7040  CE3 TRP A 444      50.814  69.938 143.707  1.00  0.00           C
ATOM   7042  CZ3 TRP A 444      51.024  71.309 143.587  1.00  0.00           C
ATOM   7044  CZ2 TRP A 444      52.594  71.309 145.437  1.00  0.00           C
ATOM   7046  CH2 TRP A 444      51.894  71.989 144.437  1.00  0.00           C
ATOM   7048  C   TRP A 444      50.994  64.529 144.327  1.00  0.00           C
ATOM   7049  O   TRP A 444      50.064  63.739 144.477  1.00  0.00           O
ATOM   7050  N   HIS A 445      52.244  64.268 144.687  1.00  0.00           N
ATOM   7052  CA  HIS A 445      52.674  63.009 145.257  1.00  0.00           C
ATOM   7054  CB  HIS A 445      53.604  62.228 144.287  1.00  0.00           C
ATOM   7057  ND1 HIS A 445      52.854  60.059 145.237  1.00  0.00           N
ATOM   7058  CG  HIS A 445      53.365  60.768 144.177  1.00  0.00           C
ATOM   7059  CE1 HIS A 445      52.756  58.818 144.817  1.00  0.00           C
ATOM   7061  NE2 HIS A 445      53.214  58.688 143.547  1.00  0.00           N
ATOM   7063  CD2 HIS A 445      53.604  59.938 143.127  1.00  0.00           C
ATOM   7065  C   HIS A 445      53.494  63.349 146.467  1.00  0.00           C
ATOM   7066  O   HIS A 445      53.984  64.468 146.637  1.00  0.00           O
ATOM   7067  N   ILE A 446      53.724  62.339 147.297  1.00  0.00           N
ATOM   7069  CA  ILE A 446      54.854  62.349 148.197  1.00  0.00           C
ATOM   7071  CB  ILE A 446      54.484  62.759 149.627  1.00  0.00           C
ATOM   7073  CG2 ILE A 446      54.545  61.609 150.667  1.00  0.00           C
ATOM   7077  CG1 ILE A 446      55.374  63.948 150.087  1.00  0.00           C
ATOM   7080  CD  ILE A 446      54.874  64.658 151.337  1.00  0.00           C
ATOM   7084  C   ILE A 446      55.504  60.998 148.127  1.00  0.00           C
ATOM   7085  O   ILE A 446      54.914  59.989 147.737  1.00  0.00           O
ATOM   7086  N   ARG A 447      56.794  60.968 148.487  1.00  0.00           N
ATOM   7088  CA  ARG A 447      57.514  59.769 148.797  1.00  0.00           C
ATOM   7090  CB  ARG A 447      58.704  59.548 147.837  1.00  0.00           C
ATOM   7093  CG  ARG A 447      58.255  59.228 146.417  1.00  0.00           C
ATOM   7096  CD  ARG A 447      59.194  59.639 145.287  1.00  0.00           C
ATOM   7099  NE  ARG A 447      60.494  58.909 145.437  1.00  0.00           N
ATOM   7101  CZ  ARG A 447      61.344  58.809 144.427  1.00  0.00           C
ATOM   7102  NH1 ARG A 447      62.334  57.939 144.467  1.00  0.00           N
ATOM   7105  NH2 ARG A 447      61.234  59.548 143.337  1.00  0.00           N
ATOM   7108  C   ARG A 447      58.024  59.878 150.217  1.00  0.00           C
ATOM   7109  O   ARG A 447      58.444  60.938 150.677  1.00  0.00           O
ATOM   7110  N   ALA A 448      58.064  58.719 150.907  1.00  0.00           N
ATOM   7112  CA  ALA A 448      59.024  58.438 151.937  1.00  0.00           C
ATOM   7114  CB  ALA A 448      58.345  57.718 153.117  1.00  0.00           C
ATOM   7118  C   ALA A 448      60.064  57.508 151.327  1.00  0.00           C
ATOM   7119  O   ALA A 448      59.685  56.528 150.687  1.00  0.00           O
ATOM   7120  N   ASN A 449      61.374  57.778 151.477  1.00  0.00           N
ATOM   7122  CA  ASN A 449      62.384  56.838 150.997  1.00  0.00           C
ATOM   7124  CB  ASN A 449      63.264  57.428 149.847  1.00  0.00           C
ATOM   7127  CG  ASN A 449      62.864  56.838 148.497  1.00  0.00           C
ATOM   7128  OD1 ASN A 449      62.424  57.518 147.567  1.00  0.00           O
ATOM   7129  ND2 ASN A 449      63.044  55.499 148.377  1.00  0.00           N
ATOM   7132  C   ASN A 449      63.204  56.309 152.177  1.00  0.00           C
ATOM   7133  O   ASN A 449      63.654  57.059 153.047  1.00  0.00           O
ATOM   7134  N   THR A 450      63.274  54.958 152.227  1.00  0.00           N
ATOM   7136  CA  THR A 450      63.764  54.119 153.337  1.00  0.00           C
ATOM   7138  CB  THR A 450      63.535  54.639 154.757  1.00  0.00           C
ATOM   7140  OG1 THR A 450      64.575  55.448 155.277  1.00  0.00           O
ATOM   7142  CG2 THR A 450      63.365  53.468 155.727  1.00  0.00           C
ATOM   7146  C   THR A 450      65.155  53.579 152.987  1.00  0.00           C
ATOM   7147  O   THR A 450      66.195  53.948 153.517  1.00  0.00           O
ATOM   7148  N   GLY A 451      65.194  52.698 151.977  1.00  0.00           N
ATOM   7150  CA  GLY A 451      66.394  51.959 151.557  1.00  0.00           C
ATOM   7153  C   GLY A 451      66.055  50.509 151.387  1.00  0.00           C
ATOM   7154  O   GLY A 451      66.884  49.688 151.017  1.00  0.00           O
ATOM   7155  N   ASP A 452      64.774  50.198 151.577  1.00  0.00           N
ATOM   7157  CA  ASP A 452      64.054  48.999 151.227  1.00  0.00           C
ATOM   7159  CB  ASP A 452      63.015  48.758 152.367  1.00  0.00           C
ATOM   7162  CG  ASP A 452      62.095  49.948 152.667  1.00  0.00           C
ATOM   7163  OD1 ASP A 452      61.145  49.739 153.467  1.00  0.00           O
ATOM   7164  OD2 ASP A 452      62.294  51.099 152.167  1.00  0.00           O
ATOM   7165  C   ASP A 452      63.345  49.228 149.887  1.00  0.00           C
ATOM   7166  O   ASP A 452      62.604  48.378 149.397  1.00  0.00           O
ATOM   7167  N   ASN A 453      63.594  50.389 149.277  1.00  0.00           N
ATOM   7169  CA  ASN A 453      62.994  50.878 148.047  1.00  0.00           C
ATOM   7171  CB  ASN A 453      63.664  50.288 146.777  1.00  0.00           C
ATOM   7174  CG  ASN A 453      65.115  50.779 146.717  1.00  0.00           C
ATOM   7175  OD1 ASN A 453      66.085  50.008 146.747  1.00  0.00           O
ATOM   7176  ND2 ASN A 453      65.285  52.118 146.637  1.00  0.00           N
ATOM   7179  C   ASN A 453      61.474  50.919 148.027  1.00  0.00           C
ATOM   7180  O   ASN A 453      60.784  50.408 147.137  1.00  0.00           O
ATOM   7181  N   GLN A 454      60.924  51.698 148.967  1.00  0.00           N
ATOM   7183  CA  GLN A 454      59.694  52.448 148.787  1.00  0.00           C
ATOM   7185  CB  GLN A 454      59.294  53.178 150.097  1.00  0.00           C
ATOM   7188  CG  GLN A 454      58.774  52.298 151.247  1.00  0.00           C
ATOM   7191  CD  GLN A 454      58.435  50.858 150.847  1.00  0.00           C
ATOM   7192  OE1 GLN A 454      57.424  50.649 150.167  1.00  0.00           O
ATOM   7193  NE2 GLN A 454      59.254  49.888 151.287  1.00  0.00           N
ATOM   7196  C   GLN A 454      59.654  53.478 147.667  1.00  0.00           C
ATOM   7197  O   GLN A 454      60.604  54.218 147.427  1.00  0.00           O
ATOM   7198  N   TYR A 455      58.465  53.618 147.057  1.00  0.00           N
ATOM   7200  CA  TYR A 455      57.756  54.888 147.047  1.00  0.00           C
ATOM   7202  CB  TYR A 455      57.584  55.529 145.627  1.00  0.00           C
ATOM   7205  CG  TYR A 455      56.875  54.779 144.517  1.00  0.00           C
ATOM   7206  CD1 TYR A 455      56.644  55.509 143.347  1.00  0.00           C
ATOM   7208  CE1 TYR A 455      55.884  54.979 142.297  1.00  0.00           C
ATOM   7210  CZ  TYR A 455      55.404  53.669 142.377  1.00  0.00           C
ATOM   7211  OH  TYR A 455      54.645  53.158 141.317  1.00  0.00           O
ATOM   7213  CD2 TYR A 455      56.394  53.459 144.587  1.00  0.00           C
ATOM   7215  CE2 TYR A 455      55.674  52.908 143.507  1.00  0.00           C
ATOM   7217  C   TYR A 455      56.444  54.809 147.837  1.00  0.00           C
ATOM   7218  O   TYR A 455      55.485  54.139 147.447  1.00  0.00           O
ATOM   7219  N   ARG A 456      56.394  55.448 149.017  1.00  0.00           N
ATOM   7221  CA  ARG A 456      55.404  55.229 150.057  1.00  0.00           C
ATOM   7223  CB  ARG A 456      56.075  55.329 151.457  1.00  0.00           C
ATOM   7226  CG  ARG A 456      55.374  54.518 152.567  1.00  0.00           C
ATOM   7229  CD  ARG A 456      56.044  54.639 153.947  1.00  0.00           C
ATOM   7232  NE  ARG A 456      57.395  54.009 153.847  1.00  0.00           N
ATOM   7234  CZ  ARG A 456      58.194  53.659 154.847  1.00  0.00           C
ATOM   7235  NH1 ARG A 456      59.244  52.908 154.567  1.00  0.00           N
ATOM   7238  NH2 ARG A 456      58.034  53.979 156.107  1.00  0.00           N
ATOM   7241  C   ARG A 456      54.375  56.328 149.927  1.00  0.00           C
ATOM   7242  O   ARG A 456      54.715  57.448 149.547  1.00  0.00           O
ATOM   7243  N   MET A 457      53.085  56.038 150.137  1.00  0.00           N
ATOM   7245  CA  MET A 457      52.064  56.538 149.237  1.00  0.00           C
ATOM   7247  CB  MET A 457      51.215  55.329 148.807  1.00  0.00           C
ATOM   7250  CG  MET A 457      50.664  55.439 147.377  1.00  0.00           C
ATOM   7253  SD  MET A 457      50.174  53.818 146.737  1.00  0.00           S
ATOM   7254  CE  MET A 457      49.665  54.338 145.097  1.00  0.00           C
ATOM   7258  C   MET A 457      51.204  57.599 149.897  1.00  0.00           C
ATOM   7259  O   MET A 457      50.564  57.339 150.917  1.00  0.00           O
ATOM   7260  N   TRP A 458      51.194  58.809 149.317  1.00  0.00           N
ATOM   7262  CA  TRP A 458      50.314  59.899 149.707  1.00  0.00           C
ATOM   7264  CB  TRP A 458      51.084  60.858 150.667  1.00  0.00           C
ATOM   7267  CG  TRP A 458      50.454  62.088 151.257  1.00  0.00           C
ATOM   7268  CD1 TRP A 458      51.114  63.279 151.457  1.00  0.00           C
ATOM   7270  NE1 TRP A 458      50.294  64.179 152.097  1.00  0.00           N
ATOM   7272  CE2 TRP A 458      49.094  63.589 152.347  1.00  0.00           C
ATOM   7273  CD2 TRP A 458      49.134  62.288 151.797  1.00  0.00           C
ATOM   7274  CE3 TRP A 458      47.994  61.509 151.827  1.00  0.00           C
ATOM   7276  CZ3 TRP A 458      46.835  62.048 152.367  1.00  0.00           C
ATOM   7278  CZ2 TRP A 458      47.974  64.088 152.987  1.00  0.00           C
ATOM   7280  CH2 TRP A 458      46.824  63.298 152.977  1.00  0.00           C
ATOM   7282  C   TRP A 458      49.924  60.599 148.427  1.00  0.00           C
ATOM   7283  O   TRP A 458      50.774  61.138 147.727  1.00  0.00           O
ATOM   7284  N   ASP A 459      48.624  60.588 148.097  1.00  0.00           N
ATOM   7286  CA  ASP A 459      48.104  61.229 146.907  1.00  0.00           C
ATOM   7288  CB  ASP A 459      47.095  60.348 146.107  1.00  0.00           C
ATOM   7291  CG  ASP A 459      47.674  59.158 145.387  1.00  0.00           C
ATOM   7292  OD1 ASP A 459      46.954  58.678 144.467  1.00  0.00           O
ATOM   7293  OD2 ASP A 459      48.715  58.568 145.777  1.00  0.00           O
ATOM   7294  C   ASP A 459      47.344  62.469 147.337  1.00  0.00           C
ATOM   7295  O   ASP A 459      46.964  62.628 148.487  1.00  0.00           O
ATOM   7296  N   PHE A 460      47.084  63.349 146.377  1.00  0.00           N
ATOM   7298  CA  PHE A 460      46.576  64.679 146.607  1.00  0.00           C
ATOM   7300  CB  PHE A 460      47.785  65.639 146.637  1.00  0.00           C
ATOM   7303  CG  PHE A 460      48.064  66.219 147.997  1.00  0.00           C
ATOM   7304  CD1 PHE A 460      47.294  67.298 148.457  1.00  0.00           C
ATOM   7306  CE1 PHE A 460      47.704  68.038 149.557  1.00  0.00           C
ATOM   7308  CZ  PHE A 460      48.854  67.688 150.267  1.00  0.00           C
ATOM   7310  CD2 PHE A 460      49.214  65.849 148.717  1.00  0.00           C
ATOM   7312  CE2 PHE A 460      49.604  66.578 149.847  1.00  0.00           C
ATOM   7314  C   PHE A 460      45.655  65.069 145.457  1.00  0.00           C
ATOM   7315  O   PHE A 460      45.734  64.548 144.347  1.00  0.00           O
ATOM   7316  N   HIS A 461      44.754  66.039 145.707  1.00  0.00           N
ATOM   7318  CA  HIS A 461      44.035  66.779 144.687  1.00  0.00           C
ATOM   7320  CB  HIS A 461      42.504  66.518 144.747  1.00  0.00           C
ATOM   7323  ND1 HIS A 461      40.924  68.018 143.467  1.00  0.00           N
ATOM   7324  CG  HIS A 461      41.784  66.928 143.497  1.00  0.00           C
ATOM   7325  CE1 HIS A 461      40.475  68.059 142.227  1.00  0.00           C
ATOM   7327  NE2 HIS A 461      40.954  67.039 141.487  1.00  0.00           N
ATOM   7329  CD2 HIS A 461      41.784  66.298 142.297  1.00  0.00           C
ATOM   7331  C   HIS A 461      44.334  68.259 144.867  1.00  0.00           C
ATOM   7332  O   HIS A 461      44.474  68.749 145.987  1.00  0.00           O
ATOM   7333  N   VAL A 462      44.474  68.989 143.737  1.00  0.00           N
ATOM   7335  CA  VAL A 462      44.614  70.438 143.707  1.00  0.00           C
ATOM   7337  CB  VAL A 462      45.954  70.898 143.097  1.00  0.00           C
ATOM   7339  CG1 VAL A 462      46.234  72.368 143.457  1.00  0.00           C
ATOM   7343  CG2 VAL A 462      47.115  70.018 143.597  1.00  0.00           C
ATOM   7347  C   VAL A 462      43.444  70.908 142.847  1.00  0.00           C
ATOM   7348  O   VAL A 462      42.844  70.089 142.157  1.00  0.00           O
ATOM   7349  N   GLU A 463      43.084  72.209 142.947  1.00  0.00           N
ATOM   7351  CA  GLU A 463      41.904  72.899 142.437  1.00  0.00           C
ATOM   7353  CB  GLU A 463      42.204  74.429 142.537  1.00  0.00           C
ATOM   7356  CG  GLU A 463      42.474  75.209 141.227  1.00  0.00           C
ATOM   7359  CD  GLU A 463      43.944  75.168 140.817  1.00  0.00           C
ATOM   7360  OE1 GLU A 463      44.524  76.268 140.587  1.00  0.00           O
ATOM   7361  OE2 GLU A 463      44.484  74.048 140.687  1.00  0.00           O
ATOM   7362  C   GLU A 463      41.325  72.408 141.087  1.00  0.00           C
ATOM   7363  O   GLU A 463      41.974  71.779 140.257  1.00  0.00           O
ATOM   7364  N   ASP A 464      40.005  72.569 140.827  1.00  0.00           N
ATOM   7366  CA  ASP A 464      39.194  73.679 141.247  1.00  0.00           C
ATOM   7368  CB  ASP A 464      38.604  74.448 140.027  1.00  0.00           C
ATOM   7371  CG  ASP A 464      37.564  73.728 139.187  1.00  0.00           C
ATOM   7372  OD1 ASP A 464      36.844  74.438 138.427  1.00  0.00           O
ATOM   7373  OD2 ASP A 464      37.544  72.469 139.177  1.00  0.00           O
ATOM   7374  C   ASP A 464      38.124  73.309 142.257  1.00  0.00           C
ATOM   7375  O   ASP A 464      37.674  72.169 142.377  1.00  0.00           O
ATOM   7376  N   PHE A 465      37.774  74.339 143.047  1.00  0.00           N
ATOM   7378  CA  PHE A 465      36.514  74.539 143.757  1.00  0.00           C
ATOM   7380  CB  PHE A 465      35.774  73.289 144.357  1.00  0.00           C
ATOM   7383  CG  PHE A 465      36.374  72.548 145.547  1.00  0.00           C
ATOM   7384  CD1 PHE A 465      35.484  71.989 146.487  1.00  0.00           C
ATOM   7386  CE1 PHE A 465      35.944  71.249 147.577  1.00  0.00           C
ATOM   7388  CZ  PHE A 465      37.325  71.029 147.737  1.00  0.00           C
ATOM   7390  CD2 PHE A 465      37.754  72.309 145.717  1.00  0.00           C
ATOM   7392  CE2 PHE A 465      38.224  71.548 146.797  1.00  0.00           C
ATOM   7394  C   PHE A 465      36.754  75.628 144.797  1.00  0.00           C
ATOM   7395  O   PHE A 465      37.624  75.498 145.647  1.00  0.00           O
ATOM   7396  N   MET A 466      36.024  76.759 144.677  1.00  0.00           N
ATOM   7398  CA  MET A 466      36.064  77.938 145.537  1.00  0.00           C
ATOM   7400  CB  MET A 466      37.424  78.229 146.257  1.00  0.00           C
ATOM   7403  CG  MET A 466      37.624  79.588 146.967  1.00  0.00           C
ATOM   7406  SD  MET A 466      38.324  80.908 145.937  1.00  0.00           S
ATOM   7407  CE  MET A 466      38.334  82.158 147.237  1.00  0.00           C
ATOM   7411  C   MET A 466      35.594  79.209 144.827  1.00  0.00           C
ATOM   7412  O   MET A 466      36.154  79.528 143.777  1.00  0.00           O
ATOM   7413  N   PRO A 467      34.634  79.978 145.347  1.00  0.00           N
ATOM   7414  CD  PRO A 467      34.584  81.408 145.057  1.00  0.00           C
ATOM   7417  CA  PRO A 467      33.465  79.549 146.107  1.00  0.00           C
ATOM   7419  CB  PRO A 467      33.224  80.789 146.977  1.00  0.00           C
ATOM   7422  CG  PRO A 467      33.584  81.979 146.087  1.00  0.00           C
ATOM   7425  C   PRO A 467      32.314  79.309 145.137  1.00  0.00           C
ATOM   7426  O   PRO A 467      32.564  79.268 143.937  1.00  0.00           O
ATOM   7427  N   GLU A 468      31.054  79.158 145.587  1.00  0.00           N
ATOM   7429  CA  GLU A 468      29.914  79.209 144.687  1.00  0.00           C
ATOM   7431  CB  GLU A 468      29.044  77.919 144.777  1.00  0.00           C
ATOM   7434  CG  GLU A 468      28.044  77.759 145.967  1.00  0.00           C
ATOM   7437  CD  GLU A 468      28.654  77.469 147.327  1.00  0.00           C
ATOM   7438  OE1 GLU A 468      27.854  77.329 148.297  1.00  0.00           O
ATOM   7439  OE2 GLU A 468      29.894  77.338 147.457  1.00  0.00           O
ATOM   7440  C   GLU A 468      29.114  80.469 145.017  1.00  0.00           C
ATOM   7441  O   GLU A 468      28.814  80.778 146.167  1.00  0.00           O
ATOM   7442  N   ARG A 469      28.724  81.249 143.977  1.00  0.00           N
ATOM   7444  CA  ARG A 469      27.804  82.358 144.117  1.00  0.00           C
ATOM   7446  CB  ARG A 469      28.324  83.679 143.497  1.00  0.00           C
ATOM   7449  CG  ARG A 469      29.604  84.198 144.177  1.00  0.00           C
ATOM   7452  CD  ARG A 469      29.934  85.649 143.797  1.00  0.00           C
ATOM   7455  NE  ARG A 469      29.094  86.558 144.647  1.00  0.00           N
ATOM   7457  CZ  ARG A 469      28.954  87.858 144.387  1.00  0.00           C
ATOM   7458  NH1 ARG A 469      28.084  88.559 145.087  1.00  0.00           N
ATOM   7461  NH2 ARG A 469      29.654  88.468 143.457  1.00  0.00           N
ATOM   7464  C   ARG A 469      26.494  81.968 143.457  1.00  0.00           C
ATOM   7465  O   ARG A 469      26.164  82.368 142.337  1.00  0.00           O
ATOM   7466  N   MET A 470      25.784  81.048 144.117  1.00  0.00           N
ATOM   7468  CA  MET A 470      24.884  80.179 143.397  1.00  0.00           C
ATOM   7470  CB  MET A 470      25.724  79.079 142.697  1.00  0.00           C
ATOM   7473  CG  MET A 470      25.074  78.498 141.427  1.00  0.00           C
ATOM   7476  SD  MET A 470      24.804  79.748 140.137  1.00  0.00           S
ATOM   7477  CE  MET A 470      24.394  78.538 138.857  1.00  0.00           C
ATOM   7481  C   MET A 470      23.904  79.578 144.377  1.00  0.00           C
ATOM   7482  O   MET A 470      24.144  79.499 145.577  1.00  0.00           O
ATOM   7483  N   ALA A 471      22.714  79.158 143.907  1.00  0.00           N
ATOM   7485  CA  ALA A 471      21.664  78.739 144.797  1.00  0.00           C
ATOM   7487  CB  ALA A 471      20.314  78.819 144.077  1.00  0.00           C
ATOM   7491  C   ALA A 471      21.864  77.358 145.417  1.00  0.00           C
ATOM   7492  O   ALA A 471      22.614  76.569 144.847  1.00  0.00           O
ATOM   7493  N   LEU A 472      21.194  77.059 146.557  1.00  0.00           N
ATOM   7495  CA  LEU A 472      20.674  75.749 146.947  1.00  0.00           C
ATOM   7497  CB  LEU A 472      21.574  74.489 146.707  1.00  0.00           C
ATOM   7500  CG  LEU A 472      21.044  73.489 145.647  1.00  0.00           C
ATOM   7502  CD1 LEU A 472      21.844  72.179 145.687  1.00  0.00           C
ATOM   7506  CD2 LEU A 472      21.014  74.038 144.217  1.00  0.00           C
ATOM   7510  C   LEU A 472      20.274  75.739 148.417  1.00  0.00           C
ATOM   7511  O   LEU A 472      21.104  75.688 149.327  1.00  0.00           O
ATOM   7512  N   ASN A 473      18.954  75.669 148.707  1.00  0.00           N
ATOM   7514  CA  ASN A 473      18.464  75.179 149.977  1.00  0.00           C
ATOM   7516  CB  ASN A 473      17.164  75.898 150.417  1.00  0.00           C
ATOM   7519  CG  ASN A 473      16.774  75.679 151.877  1.00  0.00           C
ATOM   7520  OD1 ASN A 473      15.704  75.158 152.177  1.00  0.00           O
ATOM   7521  ND2 ASN A 473      17.674  76.099 152.807  1.00  0.00           N
ATOM   7524  C   ASN A 473      18.254  73.669 149.847  1.00  0.00           C
ATOM   7525  O   ASN A 473      18.244  73.138 148.737  1.00  0.00           O
ATOM   7526  N   LEU A 474      18.144  72.938 150.967  1.00  0.00           N
ATOM   7528  CA  LEU A 474      17.874  71.509 150.947  1.00  0.00           C
ATOM   7530  CB  LEU A 474      18.734  70.729 151.977  1.00  0.00           C
ATOM   7533  CG  LEU A 474      19.984  70.099 151.357  1.00  0.00           C
ATOM   7535  CD1 LEU A 474      20.744  69.279 152.407  1.00  0.00           C
ATOM   7539  CD2 LEU A 474      20.924  71.128 150.707  1.00  0.00           C
ATOM   7543  C   LEU A 474      16.404  71.228 151.177  1.00  0.00           C
ATOM   7544  O   LEU A 474      15.634  72.108 151.547  1.00  0.00           O
ATOM   7545  N   THR A 475      16.004  69.959 150.987  1.00  0.00           N
ATOM   7547  CA  THR A 475      14.744  69.328 151.397  1.00  0.00           C
ATOM   7549  CB  THR A 475      14.914  67.828 151.657  1.00  0.00           C
ATOM   7551  OG1 THR A 475      16.174  67.478 152.207  1.00  0.00           O
ATOM   7553  CG2 THR A 475      14.864  67.128 150.297  1.00  0.00           C
ATOM   7557  C   THR A 475      13.914  69.949 152.507  1.00  0.00           C
ATOM   7558  O   THR A 475      14.354  70.148 153.647  1.00  0.00           O
ATOM   7559  N   GLY A 476      12.634  70.268 152.177  1.00  0.00           N
ATOM   7561  CA  GLY A 476      11.614  70.749 153.087  1.00  0.00           C
ATOM   7564  C   GLY A 476      10.464  69.788 152.987  1.00  0.00           C
ATOM   7565  O   GLY A 476       9.814  69.728 151.947  1.00  0.00           O
ATOM   7566  N   GLU A 477      10.144  68.959 153.987  1.00  0.00           N
ATOM   7568  CA  GLU A 477      10.784  68.739 155.277  1.00  0.00           C
ATOM   7570  CB  GLU A 477       9.754  68.959 156.407  1.00  0.00           C
ATOM   7573  CG  GLU A 477       8.514  67.999 156.417  1.00  0.00           C
ATOM   7576  CD  GLU A 477       7.404  68.279 155.407  1.00  0.00           C
ATOM   7577  OE1 GLU A 477       7.044  67.338 154.647  1.00  0.00           O
ATOM   7578  OE2 GLU A 477       6.834  69.388 155.417  1.00  0.00           O
ATOM   7579  C   GLU A 477      11.424  67.349 155.397  1.00  0.00           C
ATOM   7580  O   GLU A 477      11.014  66.368 154.787  1.00  0.00           O
ATOM   7581  N   LYS A 478      12.514  67.209 156.177  1.00  0.00           N
ATOM   7583  CA  LYS A 478      13.284  65.969 156.287  1.00  0.00           C
ATOM   7585  CB  LYS A 478      14.764  66.258 156.647  1.00  0.00           C
ATOM   7588  CG  LYS A 478      15.554  67.079 155.617  1.00  0.00           C
ATOM   7591  CD  LYS A 478      17.004  67.319 156.097  1.00  0.00           C
ATOM   7594  CE  LYS A 478      17.954  67.968 155.087  1.00  0.00           C
ATOM   7597  NZ  LYS A 478      19.234  68.268 155.747  1.00  0.00           N
ATOM   7601  C   LYS A 478      12.694  64.978 157.307  1.00  0.00           C
ATOM   7602  O   LYS A 478      13.384  64.319 158.077  1.00  0.00           O
ATOM   7603  N   THR A 479      11.364  64.868 157.347  1.00  0.00           N
ATOM   7605  CA  THR A 479      10.604  64.239 158.407  1.00  0.00           C
ATOM   7607  CB  THR A 479      10.404  65.258 159.557  1.00  0.00           C
ATOM   7609  OG1 THR A 479      10.484  64.688 160.857  1.00  0.00           O
ATOM   7611  CG2 THR A 479       9.094  66.039 159.467  1.00  0.00           C
ATOM   7615  C   THR A 479       9.334  63.789 157.677  1.00  0.00           C
ATOM   7616  O   THR A 479       9.054  64.439 156.677  1.00  0.00           O
ATOM   7617  N   PRO A 480       8.594  62.718 158.017  1.00  0.00           N
ATOM   7618  CD  PRO A 480       8.444  62.419 159.447  1.00  0.00           C
ATOM   7621  CA  PRO A 480       7.274  62.448 157.457  1.00  0.00           C
ATOM   7623  CB  PRO A 480       6.384  63.189 158.437  1.00  0.00           C
ATOM   7626  CG  PRO A 480       6.964  62.718 159.777  1.00  0.00           C
ATOM   7629  C   PRO A 480       6.924  62.588 155.977  1.00  0.00           C
ATOM   7630  O   PRO A 480       6.234  63.538 155.617  1.00  0.00           O
ATOM   7631  N   LEU A 481       7.274  61.579 155.167  1.00  0.00           N
ATOM   7633  CA  LEU A 481       6.724  61.398 153.837  1.00  0.00           C
ATOM   7635  CB  LEU A 481       7.804  61.489 152.727  1.00  0.00           C
ATOM   7638  CG  LEU A 481       7.274  62.009 151.377  1.00  0.00           C
ATOM   7640  CD1 LEU A 481       8.194  61.619 150.207  1.00  0.00           C
ATOM   7644  CD2 LEU A 481       7.074  63.529 151.417  1.00  0.00           C
ATOM   7648  C   LEU A 481       6.104  60.008 153.807  1.00  0.00           C
ATOM   7649  O   LEU A 481       6.474  59.128 154.587  1.00  0.00           O
ATOM   7650  N   THR A 482       5.114  59.769 152.927  1.00  0.00           N
ATOM   7652  CA  THR A 482       4.334  58.538 152.907  1.00  0.00           C
ATOM   7654  CB  THR A 482       2.954  58.608 153.587  1.00  0.00           C
ATOM   7656  OG1 THR A 482       2.124  59.669 153.117  1.00  0.00           O
ATOM   7658  CG2 THR A 482       3.164  58.878 155.077  1.00  0.00           C
ATOM   7662  C   THR A 482       4.114  58.069 151.477  1.00  0.00           C
ATOM   7663  O   THR A 482       4.284  58.818 150.517  1.00  0.00           O
ATOM   7664  N   PRO A 483       3.714  56.829 151.277  1.00  0.00           N
ATOM   7665  CD  PRO A 483       4.114  55.689 152.107  1.00  0.00           C
ATOM   7668  CA  PRO A 483       3.014  56.448 150.067  1.00  0.00           C
ATOM   7670  CB  PRO A 483       3.424  54.969 149.907  1.00  0.00           C
ATOM   7673  CG  PRO A 483       3.684  54.448 151.327  1.00  0.00           C
ATOM   7676  C   PRO A 483       1.504  56.658 150.307  1.00  0.00           C
ATOM   7677  O   PRO A 483       0.904  55.878 151.047  1.00  0.00           O
ATOM   7678  N   LYS A 484       0.805  57.659 149.737  1.00  0.00           N
ATOM   7680  CA  LYS A 484       1.204  58.538 148.647  1.00  0.00           C
ATOM   7682  CB  LYS A 484       0.235  58.428 147.427  1.00  0.00           C
ATOM   7685  CG  LYS A 484      -1.274  58.568 147.747  1.00  0.00           C
ATOM   7688  CD  LYS A 484      -2.016  59.628 146.917  1.00  0.00           C
ATOM   7691  CE  LYS A 484      -1.585  61.068 147.207  1.00  0.00           C
ATOM   7694  NZ  LYS A 484      -2.415  62.059 146.517  1.00  0.00           N
ATOM   7698  C   LYS A 484       1.374  59.998 149.027  1.00  0.00           C
ATOM   7699  O   LYS A 484       0.415  60.718 149.267  1.00  0.00           O
ATOM   7700  N   ASP A 485       2.624  60.459 149.047  1.00  0.00           N
ATOM   7702  CA  ASP A 485       3.034  61.819 148.867  1.00  0.00           C
ATOM   7704  CB  ASP A 485       3.744  62.329 150.127  1.00  0.00           C
ATOM   7707  CG  ASP A 485       2.754  62.749 151.197  1.00  0.00           C
ATOM   7708  OD1 ASP A 485       3.114  62.708 152.397  1.00  0.00           O
ATOM   7709  OD2 ASP A 485       1.664  63.268 150.827  1.00  0.00           O
ATOM   7710  C   ASP A 485       3.984  61.788 147.687  1.00  0.00           C
ATOM   7711  O   ASP A 485       4.734  60.829 147.497  1.00  0.00           O
ATOM   7712  N   GLU A 486       3.944  62.809 146.807  1.00  0.00           N
ATOM   7714  CA  GLU A 486       4.994  62.999 145.817  1.00  0.00           C
ATOM   7716  CB  GLU A 486       4.504  63.768 144.557  1.00  0.00           C
ATOM   7719  CG  GLU A 486       4.794  65.298 144.427  1.00  0.00           C
ATOM   7722  CD  GLU A 486       4.014  66.239 145.357  1.00  0.00           C
ATOM   7723  OE1 GLU A 486       4.554  67.338 145.687  1.00  0.00           O
ATOM   7724  OE2 GLU A 486       2.834  65.929 145.687  1.00  0.00           O
ATOM   7725  C   GLU A 486       6.124  63.719 146.517  1.00  0.00           C
ATOM   7726  O   GLU A 486       5.904  64.448 147.487  1.00  0.00           O
ATOM   7727  N   VAL A 487       7.374  63.498 146.097  1.00  0.00           N
ATOM   7729  CA  VAL A 487       8.544  64.018 146.787  1.00  0.00           C
ATOM   7731  CB  VAL A 487       9.824  63.449 146.167  1.00  0.00           C
ATOM   7733  CG1 VAL A 487      11.084  64.228 146.577  1.00  0.00           C
ATOM   7737  CG2 VAL A 487       9.944  61.998 146.657  1.00  0.00           C
ATOM   7741  C   VAL A 487       8.604  65.529 146.957  1.00  0.00           C
ATOM   7742  O   VAL A 487       8.454  66.328 146.037  1.00  0.00           O
ATOM   7743  N   LYS A 488       8.874  65.948 148.207  1.00  0.00           N
ATOM   7745  CA  LYS A 488       9.114  67.338 148.517  1.00  0.00           C
ATOM   7747  CB  LYS A 488       8.374  67.729 149.827  1.00  0.00           C
ATOM   7750  CG  LYS A 488       6.864  67.429 149.757  1.00  0.00           C
ATOM   7753  CD  LYS A 488       6.034  68.009 150.927  1.00  0.00           C
ATOM   7756  CE  LYS A 488       4.524  67.758 150.717  1.00  0.00           C
ATOM   7759  NZ  LYS A 488       3.704  68.319 151.817  1.00  0.00           N
ATOM   7763  C   LYS A 488      10.614  67.609 148.557  1.00  0.00           C
ATOM   7764  O   LYS A 488      11.284  67.429 149.567  1.00  0.00           O
ATOM   7765  N   PHE A 489      11.194  68.078 147.437  1.00  0.00           N
ATOM   7767  CA  PHE A 489      12.424  68.859 147.497  1.00  0.00           C
ATOM   7769  CB  PHE A 489      13.324  68.819 146.217  1.00  0.00           C
ATOM   7772  CG  PHE A 489      13.664  67.429 145.747  1.00  0.00           C
ATOM   7773  CD1 PHE A 489      14.324  66.529 146.597  1.00  0.00           C
ATOM   7775  CE1 PHE A 489      14.704  65.258 146.147  1.00  0.00           C
ATOM   7777  CZ  PHE A 489      14.464  64.888 144.817  1.00  0.00           C
ATOM   7779  CD2 PHE A 489      13.454  67.048 144.407  1.00  0.00           C
ATOM   7781  CE2 PHE A 489      13.844  65.789 143.947  1.00  0.00           C
ATOM   7783  C   PHE A 489      11.994  70.298 147.717  1.00  0.00           C
ATOM   7784  O   PHE A 489      10.964  70.718 147.177  1.00  0.00           O
ATOM   7785  N   SER A 490      12.764  71.108 148.477  1.00  0.00           N
ATOM   7787  CA  SER A 490      12.534  72.539 148.477  1.00  0.00           C
ATOM   7789  CB  SER A 490      12.634  73.218 149.867  1.00  0.00           C
ATOM   7792  OG  SER A 490      12.054  74.518 149.827  1.00  0.00           O
ATOM   7794  C   SER A 490      13.634  73.059 147.617  1.00  0.00           C
ATOM   7795  O   SER A 490      14.804  72.889 147.937  1.00  0.00           O
ATOM   7796  N   VAL A 491      13.284  73.669 146.467  1.00  0.00           N
ATOM   7798  CA  VAL A 491      14.274  74.378 145.687  1.00  0.00           C
ATOM   7800  CB  VAL A 491      14.234  74.088 144.187  1.00  0.00           C
ATOM   7802  CG1 VAL A 491      15.334  74.899 143.467  1.00  0.00           C
ATOM   7806  CG2 VAL A 491      14.514  72.589 143.987  1.00  0.00           C
ATOM   7810  C   VAL A 491      14.114  75.838 145.997  1.00  0.00           C
ATOM   7811  O   VAL A 491      13.014  76.378 145.947  1.00  0.00           O
ATOM   7812  N   VAL A 492      15.234  76.489 146.357  1.00  0.00           N
ATOM   7814  CA  VAL A 492      15.254  77.908 146.647  1.00  0.00           C
ATOM   7816  CB  VAL A 492      15.584  78.208 148.107  1.00  0.00           C
ATOM   7818  CG1 VAL A 492      15.664  79.728 148.347  1.00  0.00           C
ATOM   7822  CG2 VAL A 492      14.484  77.609 148.997  1.00  0.00           C
ATOM   7826  C   VAL A 492      16.314  78.498 145.767  1.00  0.00           C
ATOM   7827  O   VAL A 492      17.444  78.039 145.727  1.00  0.00           O
ATOM   7828  N   GLY A 493      15.954  79.539 144.997  1.00  0.00           N
ATOM   7830  CA  GLY A 493      16.874  80.229 144.117  1.00  0.00           C
ATOM   7833  C   GLY A 493      17.344  81.529 144.697  1.00  0.00           C
ATOM   7834  O   GLY A 493      16.584  82.489 144.747  1.00  0.00           O
ATOM   7835  N   TYR A 494      18.614  81.619 145.087  1.00  0.00           N
ATOM   7837  CA  TYR A 494      19.234  82.878 145.427  1.00  0.00           C
ATOM   7839  CB  TYR A 494      19.254  83.039 146.957  1.00  0.00           C
ATOM   7842  CG  TYR A 494      19.564  84.438 147.397  1.00  0.00           C
ATOM   7843  CD1 TYR A 494      20.504  84.669 148.407  1.00  0.00           C
ATOM   7845  CE1 TYR A 494      20.774  85.968 148.857  1.00  0.00           C
ATOM   7847  CZ  TYR A 494      20.094  87.059 148.307  1.00  0.00           C
ATOM   7848  OH  TYR A 494      20.374  88.358 148.747  1.00  0.00           O
ATOM   7850  CD2 TYR A 494      18.864  85.539 146.867  1.00  0.00           C
ATOM   7852  CE2 TYR A 494      19.124  86.839 147.327  1.00  0.00           C
ATOM   7854  C   TYR A 494      20.644  82.788 144.867  1.00  0.00           C
ATOM   7855  O   TYR A 494      21.354  81.849 145.207  1.00  0.00           O
ATOM   7856  N   TYR A 495      21.064  83.719 143.987  1.00  0.00           N
ATOM   7858  CA  TYR A 495      22.414  83.709 143.407  1.00  0.00           C
ATOM   7860  CB  TYR A 495      22.444  83.918 141.867  1.00  0.00           C
ATOM   7863  CG  TYR A 495      22.014  82.739 141.037  1.00  0.00           C
ATOM   7864  CD1 TYR A 495      22.134  82.838 139.637  1.00  0.00           C
ATOM   7866  CE1 TYR A 495      21.864  81.739 138.807  1.00  0.00           C
ATOM   7868  CZ  TYR A 495      21.464  80.518 139.367  1.00  0.00           C
ATOM   7869  OH  TYR A 495      21.224  79.378 138.577  1.00  0.00           O
ATOM   7871  CD2 TYR A 495      21.604  81.509 141.577  1.00  0.00           C
ATOM   7873  CE2 TYR A 495      21.334  80.419 140.757  1.00  0.00           C
ATOM   7875  C   TYR A 495      23.294  84.759 144.057  1.00  0.00           C
ATOM   7876  O   TYR A 495      24.404  85.028 143.617  1.00  0.00           O
ATOM   7877  N   LEU A 496      22.814  85.369 145.157  1.00  0.00           N
ATOM   7879  CA  LEU A 496      23.624  86.079 146.147  1.00  0.00           C
ATOM   7881  CB  LEU A 496      24.874  85.298 146.677  1.00  0.00           C
ATOM   7884  CG  LEU A 496      24.564  84.239 147.767  1.00  0.00           C
ATOM   7886  CD1 LEU A 496      25.864  83.709 148.397  1.00  0.00           C
ATOM   7890  CD2 LEU A 496      23.714  83.068 147.267  1.00  0.00           C
ATOM   7894  C   LEU A 496      23.984  87.499 145.727  1.00  0.00           C
ATOM   7895  O   LEU A 496      23.894  88.448 146.507  1.00  0.00           O
ATOM   7896  N   TYR A 497      24.344  87.698 144.457  1.00  0.00           N
ATOM   7898  CA  TYR A 497      24.614  88.999 143.877  1.00  0.00           C
ATOM   7900  CB  TYR A 497      25.354  88.959 142.517  1.00  0.00           C
ATOM   7903  CG  TYR A 497      25.084  87.759 141.637  1.00  0.00           C
ATOM   7904  CD1 TYR A 497      24.064  87.779 140.677  1.00  0.00           C
ATOM   7906  CE1 TYR A 497      23.994  86.779 139.697  1.00  0.00           C
ATOM   7908  CZ  TYR A 497      24.944  85.758 139.657  1.00  0.00           C
ATOM   7909  OH  TYR A 497      24.954  84.838 138.587  1.00  0.00           O
ATOM   7911  CD2 TYR A 497      26.004  86.688 141.627  1.00  0.00           C
ATOM   7913  CE2 TYR A 497      25.934  85.698 140.647  1.00  0.00           C
ATOM   7915  C   TYR A 497      23.474  90.008 143.877  1.00  0.00           C
ATOM   7916  O   TYR A 497      23.704  91.209 143.927  1.00  0.00           O
ATOM   7917  N   GLY A 498      22.224  89.539 143.807  1.00  0.00           N
ATOM   7919  CA  GLY A 498      21.044  90.399 143.707  1.00  0.00           C
ATOM   7922  C   GLY A 498      20.284  90.018 142.477  1.00  0.00           C
ATOM   7923  O   GLY A 498      20.494  90.589 141.417  1.00  0.00           O
ATOM   7924  N   ALA A 499      19.364  89.038 142.537  1.00  0.00           N
ATOM   7926  CA  ALA A 499      19.034  88.218 143.687  1.00  0.00           C
ATOM   7928  CB  ALA A 499      17.984  88.898 144.597  1.00  0.00           C
ATOM   7932  C   ALA A 499      18.664  86.798 143.277  1.00  0.00           C
ATOM   7933  O   ALA A 499      19.494  85.929 143.527  1.00  0.00           O
ATOM   7934  N   PRO A 500      17.544  86.418 142.667  1.00  0.00           N
ATOM   7935  CD  PRO A 500      16.444  87.268 142.217  1.00  0.00           C
ATOM   7938  CA  PRO A 500      17.124  85.028 142.687  1.00  0.00           C
ATOM   7940  CB  PRO A 500      15.584  85.099 142.577  1.00  0.00           C
ATOM   7943  CG  PRO A 500      15.254  86.569 142.847  1.00  0.00           C
ATOM   7946  C   PRO A 500      17.704  84.279 141.517  1.00  0.00           C
ATOM   7947  O   PRO A 500      18.094  84.888 140.517  1.00  0.00           O
ATOM   7948  N   ALA A 501      17.734  82.938 141.587  1.00  0.00           N
ATOM   7950  CA  ALA A 501      17.974  82.128 140.407  1.00  0.00           C
ATOM   7952  CB  ALA A 501      18.094  80.649 140.797  1.00  0.00           C
ATOM   7956  C   ALA A 501      16.884  82.288 139.337  1.00  0.00           C
ATOM   7957  O   ALA A 501      15.684  82.239 139.637  1.00  0.00           O
ATOM   7958  N   ASN A 502      17.314  82.499 138.067  1.00  0.00           N
ATOM   7960  CA  ASN A 502      16.474  82.478 136.897  1.00  0.00           C
ATOM   7962  CB  ASN A 502      15.704  83.798 136.607  1.00  0.00           C
ATOM   7965  CG  ASN A 502      16.534  85.028 136.247  1.00  0.00           C
ATOM   7966  OD1 ASN A 502      16.234  85.768 135.307  1.00  0.00           O
ATOM   7967  ND2 ASN A 502      17.624  85.268 137.007  1.00  0.00           N
ATOM   7970  C   ASN A 502      17.334  82.119 135.687  1.00  0.00           C
ATOM   7971  O   ASN A 502      18.224  82.889 135.287  1.00  0.00           O
ATOM   7972  N   GLY A 503      17.134  80.959 135.057  1.00  0.00           N
ATOM   7974  CA  GLY A 503      16.304  79.858 135.517  1.00  0.00           C
ATOM   7977  C   GLY A 503      16.814  79.178 136.777  1.00  0.00           C
ATOM   7978  O   GLY A 503      17.734  79.619 137.467  1.00  0.00           O
ATOM   7979  N   ASN A 504      16.244  78.009 137.077  1.00  0.00           N
ATOM   7981  CA  ASN A 504      16.994  77.008 137.807  1.00  0.00           C
ATOM   7983  CB  ASN A 504      16.284  76.518 139.097  1.00  0.00           C
ATOM   7986  CG  ASN A 504      16.244  77.618 140.157  1.00  0.00           C
ATOM   7987  OD1 ASN A 504      17.024  77.628 141.107  1.00  0.00           O
ATOM   7988  ND2 ASN A 504      15.264  78.538 140.027  1.00  0.00           N
ATOM   7991  C   ASN A 504      17.164  75.828 136.887  1.00  0.00           C
ATOM   7992  O   ASN A 504      16.314  74.949 136.847  1.00  0.00           O
ATOM   7993  N   THR A 505      18.304  75.739 136.167  1.00  0.00           N
ATOM   7995  CA  THR A 505      18.714  74.499 135.507  1.00  0.00           C
ATOM   7997  CB  THR A 505      19.684  74.588 134.317  1.00  0.00           C
ATOM   7999  OG1 THR A 505      19.164  75.369 133.257  1.00  0.00           O
ATOM   8001  CG2 THR A 505      19.914  73.179 133.727  1.00  0.00           C
ATOM   8005  C   THR A 505      19.354  73.618 136.537  1.00  0.00           C
ATOM   8006  O   THR A 505      20.524  73.758 136.907  1.00  0.00           O
ATOM   8007  N   LEU A 506      18.564  72.658 137.027  1.00  0.00           N
ATOM   8009  CA  LEU A 506      18.984  71.678 137.997  1.00  0.00           C
ATOM   8011  CB  LEU A 506      18.004  71.709 139.187  1.00  0.00           C
ATOM   8014  CG  LEU A 506      18.304  70.809 140.397  1.00  0.00           C
ATOM   8016  CD1 LEU A 506      17.094  70.828 141.337  1.00  0.00           C
ATOM   8020  CD2 LEU A 506      19.554  71.239 141.187  1.00  0.00           C
ATOM   8024  C   LEU A 506      19.024  70.358 137.247  1.00  0.00           C
ATOM   8025  O   LEU A 506      18.144  70.018 136.457  1.00  0.00           O
ATOM   8026  N   GLN A 507      20.134  69.628 137.427  1.00  0.00           N
ATOM   8028  CA  GLN A 507      20.474  68.408 136.717  1.00  0.00           C
ATOM   8030  CB  GLN A 507      21.934  68.559 136.177  1.00  0.00           C
ATOM   8033  CG  GLN A 507      22.264  67.919 134.817  1.00  0.00           C
ATOM   8036  CD  GLN A 507      21.194  68.069 133.727  1.00  0.00           C
ATOM   8037  OE1 GLN A 507      20.864  67.099 133.047  1.00  0.00           O
ATOM   8038  NE2 GLN A 507      20.744  69.318 133.487  1.00  0.00           N
ATOM   8041  C   GLN A 507      20.384  67.258 137.717  1.00  0.00           C
ATOM   8042  O   GLN A 507      20.424  67.469 138.927  1.00  0.00           O
ATOM   8043  N   GLY A 508      20.194  65.998 137.277  1.00  0.00           N
ATOM   8045  CA  GLY A 508      19.704  64.969 138.177  1.00  0.00           C
ATOM   8048  C   GLY A 508      20.674  63.959 138.677  1.00  0.00           C
ATOM   8049  O   GLY A 508      21.864  63.959 138.377  1.00  0.00           O
ATOM   8050  N   GLN A 509      20.094  63.048 139.467  1.00  0.00           N
ATOM   8052  CA  GLN A 509      20.644  61.838 140.017  1.00  0.00           C
ATOM   8054  CB  GLN A 509      22.124  61.899 140.497  1.00  0.00           C
ATOM   8057  CG  GLN A 509      22.594  60.599 141.187  1.00  0.00           C
ATOM   8060  CD  GLN A 509      24.104  60.489 141.417  1.00  0.00           C
ATOM   8061  OE1 GLN A 509      24.594  59.459 141.887  1.00  0.00           O
ATOM   8062  NE2 GLN A 509      24.884  61.549 141.117  1.00  0.00           N
ATOM   8065  C   GLN A 509      19.744  61.409 141.137  1.00  0.00           C
ATOM   8066  O   GLN A 509      19.824  61.948 142.237  1.00  0.00           O
ATOM   8067  N   LEU A 510      18.854  60.429 140.897  1.00  0.00           N
ATOM   8069  CA  LEU A 510      18.214  59.739 142.007  1.00  0.00           C
ATOM   8071  CB  LEU A 510      16.704  59.468 141.817  1.00  0.00           C
ATOM   8074  CG  LEU A 510      15.774  60.529 142.447  1.00  0.00           C
ATOM   8076  CD1 LEU A 510      14.304  60.179 142.147  1.00  0.00           C
ATOM   8080  CD2 LEU A 510      16.064  61.959 141.977  1.00  0.00           C
ATOM   8084  C   LEU A 510      19.064  58.538 142.387  1.00  0.00           C
ATOM   8085  O   LEU A 510      19.494  57.689 141.587  1.00  0.00           O
ATOM   8086  N   PHE A 511      19.424  58.498 143.667  1.00  0.00           N
ATOM   8088  CA  PHE A 511      20.364  57.568 144.227  1.00  0.00           C
ATOM   8090  CB  PHE A 511      21.664  58.349 144.597  1.00  0.00           C
ATOM   8093  CG  PHE A 511      22.904  57.559 144.937  1.00  0.00           C
ATOM   8094  CD1 PHE A 511      24.144  58.218 144.857  1.00  0.00           C
ATOM   8096  CE1 PHE A 511      25.334  57.588 145.247  1.00  0.00           C
ATOM   8098  CZ  PHE A 511      25.304  56.268 145.697  1.00  0.00           C
ATOM   8100  CD2 PHE A 511      22.894  56.229 145.417  1.00  0.00           C
ATOM   8102  CE2 PHE A 511      24.084  55.599 145.797  1.00  0.00           C
ATOM   8104  C   PHE A 511      19.584  57.149 145.427  1.00  0.00           C
ATOM   8105  O   PHE A 511      19.224  57.989 146.247  1.00  0.00           O
ATOM   8106  N   LEU A 512      19.244  55.858 145.537  1.00  0.00           N
ATOM   8108  CA  LEU A 512      18.394  55.408 146.627  1.00  0.00           C
ATOM   8110  CB  LEU A 512      17.334  54.369 146.167  1.00  0.00           C
ATOM   8113  CG  LEU A 512      16.024  54.928 145.557  1.00  0.00           C
ATOM   8115  CD1 LEU A 512      15.174  53.779 144.997  1.00  0.00           C
ATOM   8119  CD2 LEU A 512      16.274  55.959 144.437  1.00  0.00           C
ATOM   8123  C   LEU A 512      19.264  54.909 147.767  1.00  0.00           C
ATOM   8124  O   LEU A 512      20.464  54.688 147.607  1.00  0.00           O
ATOM   8125  N   ARG A 513      18.624  54.748 148.947  1.00  0.00           N
ATOM   8127  CA  ARG A 513      19.114  54.149 150.177  1.00  0.00           C
ATOM   8129  CB  ARG A 513      20.064  55.059 151.007  1.00  0.00           C
ATOM   8132  CG  ARG A 513      21.414  55.418 150.357  1.00  0.00           C
ATOM   8135  CD  ARG A 513      22.374  56.029 151.367  1.00  0.00           C
ATOM   8138  NE  ARG A 513      23.704  56.108 150.697  1.00  0.00           N
ATOM   8140  CZ  ARG A 513      24.834  56.419 151.297  1.00  0.00           C
ATOM   8141  NH1 ARG A 513      25.954  56.229 150.627  1.00  0.00           N
ATOM   8144  NH2 ARG A 513      24.874  56.899 152.527  1.00  0.00           N
ATOM   8147  C   ARG A 513      19.664  52.698 150.127  1.00  0.00           C
ATOM   8148  O   ARG A 513      20.314  52.288 149.167  1.00  0.00           O
ATOM   8149  N   PRO A 514      19.484  51.878 151.157  1.00  0.00           N
ATOM   8150  CD  PRO A 514      20.184  50.588 151.197  1.00  0.00           C
ATOM   8153  CA  PRO A 514      18.324  51.878 152.047  1.00  0.00           C
ATOM   8155  CB  PRO A 514      18.264  50.439 152.567  1.00  0.00           C
ATOM   8158  CG  PRO A 514      19.704  49.938 152.487  1.00  0.00           C
ATOM   8161  C   PRO A 514      18.474  52.829 153.207  1.00  0.00           C
ATOM   8162  O   PRO A 514      19.584  52.999 153.717  1.00  0.00           O
ATOM   8163  N   LEU A 515      17.394  53.498 153.647  1.00  0.00           N
ATOM   8165  CA  LEU A 515      17.464  54.378 154.797  1.00  0.00           C
ATOM   8167  CB  LEU A 515      16.354  55.468 154.757  1.00  0.00           C
ATOM   8170  CG  LEU A 515      16.264  56.429 155.957  1.00  0.00           C
ATOM   8172  CD1 LEU A 515      15.094  57.409 155.797  1.00  0.00           C
ATOM   8176  CD2 LEU A 515      17.564  57.228 156.197  1.00  0.00           C
ATOM   8180  C   LEU A 515      17.494  53.559 156.087  1.00  0.00           C
ATOM   8181  O   LEU A 515      16.504  52.989 156.547  1.00  0.00           O
ATOM   8182  N   ARG A 516      18.714  53.438 156.657  1.00  0.00           N
ATOM   8184  CA  ARG A 516      19.004  52.708 157.887  1.00  0.00           C
ATOM   8186  CB  ARG A 516      20.134  51.679 157.677  1.00  0.00           C
ATOM   8189  CG  ARG A 516      19.634  50.359 157.047  1.00  0.00           C
ATOM   8192  CD  ARG A 516      20.764  49.329 156.907  1.00  0.00           C
ATOM   8195  NE  ARG A 516      20.164  47.959 156.857  1.00  0.00           N
ATOM   8197  CZ  ARG A 516      20.874  46.858 156.757  1.00  0.00           C
ATOM   8198  NH1 ARG A 516      20.284  45.678 156.777  1.00  0.00           N
ATOM   8201  NH2 ARG A 516      22.184  46.829 156.707  1.00  0.00           N
ATOM   8204  C   ARG A 516      19.314  53.649 159.037  1.00  0.00           C
ATOM   8205  O   ARG A 516      19.574  53.248 160.177  1.00  0.00           O
ATOM   8206  N   GLU A 517      19.204  54.948 158.757  1.00  0.00           N
ATOM   8208  CA  GLU A 517      18.844  55.978 159.717  1.00  0.00           C
ATOM   8210  CB  GLU A 517      19.634  57.258 159.347  1.00  0.00           C
ATOM   8213  CG  GLU A 517      20.254  58.029 160.537  1.00  0.00           C
ATOM   8216  CD  GLU A 517      21.134  57.139 161.387  1.00  0.00           C
ATOM   8217  OE1 GLU A 517      20.724  56.739 162.497  1.00  0.00           O
ATOM   8218  OE2 GLU A 517      22.294  56.878 160.987  1.00  0.00           O
ATOM   8219  C   GLU A 517      17.314  56.048 159.617  1.00  0.00           C
ATOM   8220  O   GLU A 517      16.704  55.179 159.017  1.00  0.00           O
ATOM   8221  N   ALA A 518      16.554  56.928 160.267  1.00  0.00           N
ATOM   8223  CA  ALA A 518      16.754  58.338 160.477  1.00  0.00           C
ATOM   8225  CB  ALA A 518      15.484  59.059 160.007  1.00  0.00           C
ATOM   8229  C   ALA A 518      16.944  58.608 161.947  1.00  0.00           C
ATOM   8230  O   ALA A 518      16.794  59.728 162.427  1.00  0.00           O
ATOM   8231  N   VAL A 519      17.244  57.568 162.737  1.00  0.00           N
ATOM   8233  CA  VAL A 519      17.204  57.669 164.177  1.00  0.00           C
ATOM   8235  CB  VAL A 519      16.704  56.409 164.847  1.00  0.00           C
ATOM   8237  CG1 VAL A 519      16.764  56.549 166.387  1.00  0.00           C
ATOM   8241  CG2 VAL A 519      15.244  56.229 164.397  1.00  0.00           C
ATOM   8245  C   VAL A 519      18.524  58.189 164.707  1.00  0.00           C
ATOM   8246  O   VAL A 519      19.464  57.479 165.067  1.00  0.00           O
ATOM   8247  N   SER A 520      18.604  59.529 164.787  1.00  0.00           N
ATOM   8249  CA  SER A 520      19.734  60.268 165.337  1.00  0.00           C
ATOM   8251  CB  SER A 520      19.494  61.788 165.127  1.00  0.00           C
ATOM   8254  OG  SER A 520      20.564  62.599 165.617  1.00  0.00           O
ATOM   8256  C   SER A 520      19.974  59.909 166.797  1.00  0.00           C
ATOM   8257  O   SER A 520      21.094  59.788 167.267  1.00  0.00           O
ATOM   8258  N   ALA A 521      18.884  59.678 167.547  1.00  0.00           N
ATOM   8260  CA  ALA A 521      18.884  59.298 168.927  1.00  0.00           C
ATOM   8262  CB  ALA A 521      17.644  59.919 169.607  1.00  0.00           C
ATOM   8266  C   ALA A 521      18.874  57.788 169.107  1.00  0.00           C
ATOM   8267  O   ALA A 521      17.964  57.228 169.697  1.00  0.00           O
ATOM   8268  N   LEU A 522      19.914  57.108 168.577  1.00  0.00           N
ATOM   8270  CA  LEU A 522      19.934  55.658 168.487  1.00  0.00           C
ATOM   8272  CB  LEU A 522      20.004  54.888 169.837  1.00  0.00           C
ATOM   8275  CG  LEU A 522      21.154  55.138 170.827  1.00  0.00           C
ATOM   8277  CD1 LEU A 522      21.064  54.049 171.907  1.00  0.00           C
ATOM   8281  CD2 LEU A 522      21.114  56.528 171.497  1.00  0.00           C
ATOM   8285  C   LEU A 522      20.924  55.068 167.477  1.00  0.00           C
ATOM   8286  O   LEU A 522      20.504  54.149 166.787  1.00  0.00           O
ATOM   8287  N   PRO A 523      22.194  55.468 167.257  1.00  0.00           N
ATOM   8288  CD  PRO A 523      22.884  56.579 167.927  1.00  0.00           C
ATOM   8291  CA  PRO A 523      23.114  54.678 166.437  1.00  0.00           C
ATOM   8293  CB  PRO A 523      24.394  55.529 166.397  1.00  0.00           C
ATOM   8296  CG  PRO A 523      24.364  56.309 167.707  1.00  0.00           C
ATOM   8299  C   PRO A 523      23.364  53.268 166.977  1.00  0.00           C
ATOM   8300  O   PRO A 523      23.774  53.099 168.127  1.00  0.00           O
ATOM   8301  N   GLY A 524      23.164  52.169 166.217  1.00  0.00           N
ATOM   8303  CA  GLY A 524      22.464  52.059 164.947  1.00  0.00           C
ATOM   8306  C   GLY A 524      21.224  51.299 165.237  1.00  0.00           C
ATOM   8307  O   GLY A 524      21.285  50.268 165.907  1.00  0.00           O
ATOM   8308  N   PHE A 525      20.084  51.768 164.717  1.00  0.00           N
ATOM   8310  CA  PHE A 525      18.864  51.008 164.697  1.00  0.00           C
ATOM   8312  CB  PHE A 525      17.684  51.768 165.347  1.00  0.00           C
ATOM   8315  CG  PHE A 525      17.744  51.728 166.857  1.00  0.00           C
ATOM   8316  CD1 PHE A 525      17.904  50.509 167.547  1.00  0.00           C
ATOM   8318  CE1 PHE A 525      17.844  50.468 168.947  1.00  0.00           C
ATOM   8320  CZ  PHE A 525      17.614  51.639 169.667  1.00  0.00           C
ATOM   8322  CD2 PHE A 525      17.524  52.899 167.597  1.00  0.00           C
ATOM   8324  CE2 PHE A 525      17.444  52.859 168.997  1.00  0.00           C
ATOM   8326  C   PHE A 525      18.544  50.678 163.257  1.00  0.00           C
ATOM   8327  O   PHE A 525      18.094  51.528 162.487  1.00  0.00           O
ATOM   8328  N   GLU A 526      18.754  49.419 162.867  1.00  0.00           N
ATOM   8330  CA  GLU A 526      18.434  48.929 161.547  1.00  0.00           C
ATOM   8332  CB  GLU A 526      19.204  47.619 161.247  1.00  0.00           C
ATOM   8335  CG  GLU A 526      20.664  47.878 160.777  1.00  0.00           C
ATOM   8338  CD  GLU A 526      21.694  48.298 161.827  1.00  0.00           C
ATOM   8339  OE1 GLU A 526      22.784  48.758 161.387  1.00  0.00           O
ATOM   8340  OE2 GLU A 526      21.454  48.139 163.037  1.00  0.00           O
ATOM   8341  C   GLU A 526      16.944  48.859 161.217  1.00  0.00           C
ATOM   8342  O   GLU A 526      16.134  48.239 161.907  1.00  0.00           O
ATOM   8343  N   PHE A 527      16.534  49.548 160.127  1.00  0.00           N
ATOM   8345  CA  PHE A 527      15.194  50.109 159.977  1.00  0.00           C
ATOM   8347  CB  PHE A 527      15.364  51.639 159.667  1.00  0.00           C
ATOM   8350  CG  PHE A 527      14.574  52.489 160.627  1.00  0.00           C
ATOM   8351  CD1 PHE A 527      14.914  52.469 161.987  1.00  0.00           C
ATOM   8353  CE1 PHE A 527      14.224  53.259 162.907  1.00  0.00           C
ATOM   8355  CZ  PHE A 527      13.164  54.079 162.487  1.00  0.00           C
ATOM   8357  CD2 PHE A 527      13.544  53.349 160.197  1.00  0.00           C
ATOM   8359  CE2 PHE A 527      12.834  54.128 161.127  1.00  0.00           C
ATOM   8361  C   PHE A 527      14.364  49.448 158.867  1.00  0.00           C
ATOM   8362  O   PHE A 527      13.214  49.818 158.657  1.00  0.00           O
ATOM   8363  N   GLY A 528      14.904  48.468 158.097  1.00  0.00           N
ATOM   8365  CA  GLY A 528      14.124  47.899 156.987  1.00  0.00           C
ATOM   8368  C   GLY A 528      14.964  47.158 155.997  1.00  0.00           C
ATOM   8369  O   GLY A 528      16.154  46.989 156.227  1.00  0.00           O
ATOM   8370  N   ASP A 529      14.334  46.689 154.887  1.00  0.00           N
ATOM   8372  CA  ASP A 529      14.894  45.989 153.737  1.00  0.00           C
ATOM   8374  CB  ASP A 529      14.244  46.549 152.457  1.00  0.00           C
ATOM   8377  CG  ASP A 529      12.794  46.188 152.267  1.00  0.00           C
ATOM   8378  OD1 ASP A 529      12.254  46.679 151.247  1.00  0.00           O
ATOM   8379  OD2 ASP A 529      12.204  45.499 153.127  1.00  0.00           O
ATOM   8380  C   ASP A 529      16.404  45.989 153.477  1.00  0.00           C
ATOM   8381  O   ASP A 529      17.044  47.038 153.317  1.00  0.00           O
ATOM   8382  N   ILE A 530      16.994  44.788 153.347  1.00  0.00           N
ATOM   8384  CA  ILE A 530      18.294  44.579 152.717  1.00  0.00           C
ATOM   8386  CB  ILE A 530      19.224  43.799 153.657  1.00  0.00           C
ATOM   8388  CG2 ILE A 530      18.794  42.318 153.807  1.00  0.00           C
ATOM   8392  CG1 ILE A 530      20.694  43.968 153.227  1.00  0.00           C
ATOM   8395  CD  ILE A 530      21.694  43.358 154.217  1.00  0.00           C
ATOM   8399  C   ILE A 530      18.064  43.849 151.407  1.00  0.00           C
ATOM   8400  O   ILE A 530      18.734  44.059 150.387  1.00  0.00           O
ATOM   8401  N   ALA A 531      17.004  43.009 151.377  1.00  0.00           N
ATOM   8403  CA  ALA A 531      16.314  42.559 150.217  1.00  0.00           C
ATOM   8405  CB  ALA A 531      16.314  41.019 150.187  1.00  0.00           C
ATOM   8409  C   ALA A 531      14.914  43.108 150.427  1.00  0.00           C
ATOM   8410  O   ALA A 531      14.414  43.038 151.547  1.00  0.00           O
ATOM   8411  N   ALA A 532      14.254  43.708 149.427  1.00  0.00           N
ATOM   8413  CA  ALA A 532      14.784  44.139 148.167  1.00  0.00           C
ATOM   8415  CB  ALA A 532      14.764  42.999 147.117  1.00  0.00           C
ATOM   8419  C   ALA A 532      13.984  45.389 147.817  1.00  0.00           C
ATOM   8420  O   ALA A 532      13.174  45.838 148.607  1.00  0.00           O
ATOM   8421  N   GLU A 533      14.264  46.159 146.757  1.00  0.00           N
ATOM   8423  CA  GLU A 533      14.804  45.779 145.487  1.00  0.00           C
ATOM   8425  CB  GLU A 533      14.144  46.759 144.487  1.00  0.00           C
ATOM   8428  CG  GLU A 533      14.184  46.299 143.027  1.00  0.00           C
ATOM   8431  CD  GLU A 533      13.364  47.188 142.107  1.00  0.00           C
ATOM   8432  OE1 GLU A 533      13.364  46.878 140.897  1.00  0.00           O
ATOM   8433  OE2 GLU A 533      12.724  48.158 142.587  1.00  0.00           O
ATOM   8434  C   GLU A 533      16.334  45.899 145.477  1.00  0.00           C
ATOM   8435  O   GLU A 533      16.974  45.698 144.457  1.00  0.00           O
ATOM   8436  N   ASN A 534      16.974  46.219 146.627  1.00  0.00           N
ATOM   8438  CA  ASN A 534      18.384  45.968 146.917  1.00  0.00           C
ATOM   8440  CB  ASN A 534      18.954  44.709 146.197  1.00  0.00           C
ATOM   8443  CG  ASN A 534      20.354  44.268 146.607  1.00  0.00           C
ATOM   8444  OD1 ASN A 534      21.304  44.378 145.837  1.00  0.00           O
ATOM   8445  ND2 ASN A 534      20.484  43.719 147.827  1.00  0.00           N
ATOM   8448  C   ASN A 534      19.244  47.218 146.757  1.00  0.00           C
ATOM   8449  O   ASN A 534      20.444  47.218 146.987  1.00  0.00           O
ATOM   8450  N   LEU A 535      18.624  48.358 146.447  1.00  0.00           N
ATOM   8452  CA  LEU A 535      18.794  49.559 147.227  1.00  0.00           C
ATOM   8454  CB  LEU A 535      17.414  50.018 147.777  1.00  0.00           C
ATOM   8457  CG  LEU A 535      16.334  50.548 146.797  1.00  0.00           C
ATOM   8459  CD1 LEU A 535      14.944  50.359 147.407  1.00  0.00           C
ATOM   8463  CD2 LEU A 535      16.344  49.979 145.367  1.00  0.00           C
ATOM   8467  C   LEU A 535      19.514  50.678 146.517  1.00  0.00           C
ATOM   8468  O   LEU A 535      19.074  51.819 146.437  1.00  0.00           O
ATOM   8469  N   SER A 536      20.724  50.399 145.997  1.00  0.00           N
ATOM   8471  CA  SER A 536      21.774  51.409 146.047  1.00  0.00           C
ATOM   8473  CB  SER A 536      23.134  50.678 146.177  1.00  0.00           C
ATOM   8476  OG  SER A 536      24.184  51.489 146.687  1.00  0.00           O
ATOM   8478  C   SER A 536      21.794  52.288 144.797  1.00  0.00           C
ATOM   8479  O   SER A 536      22.614  53.178 144.677  1.00  0.00           O
ATOM   8480  N   ARG A 537      20.874  52.069 143.847  1.00  0.00           N
ATOM   8482  CA  ARG A 537      20.634  52.908 142.687  1.00  0.00           C
ATOM   8484  CB  ARG A 537      21.805  53.009 141.647  1.00  0.00           C
ATOM   8487  CG  ARG A 537      22.834  54.119 141.987  1.00  0.00           C
ATOM   8490  CD  ARG A 537      23.374  54.919 140.797  1.00  0.00           C
ATOM   8493  NE  ARG A 537      22.244  55.739 140.247  1.00  0.00           N
ATOM   8495  CZ  ARG A 537      22.404  56.619 139.257  1.00  0.00           C
ATOM   8496  NH1 ARG A 537      21.464  57.508 139.007  1.00  0.00           N
ATOM   8499  NH2 ARG A 537      23.464  56.579 138.487  1.00  0.00           N
ATOM   8502  C   ARG A 537      19.284  52.588 142.027  1.00  0.00           C
ATOM   8503  O   ARG A 537      18.524  51.739 142.487  1.00  0.00           O
ATOM   8504  N   THR A 538      18.994  53.349 140.957  1.00  0.00           N
ATOM   8506  CA  THR A 538      17.884  53.279 140.017  1.00  0.00           C
ATOM   8508  CB  THR A 538      17.144  51.959 139.867  1.00  0.00           C
ATOM   8510  OG1 THR A 538      18.054  50.878 139.667  1.00  0.00           O
ATOM   8512  CG2 THR A 538      16.214  51.989 138.647  1.00  0.00           C
ATOM   8516  C   THR A 538      16.924  54.399 140.327  1.00  0.00           C
ATOM   8517  O   THR A 538      16.694  54.678 141.497  1.00  0.00           O
ATOM   8518  N   LEU A 539      16.404  55.059 139.267  1.00  0.00           N
ATOM   8520  CA  LEU A 539      15.624  56.289 139.247  1.00  0.00           C
ATOM   8522  CB  LEU A 539      14.804  56.718 140.507  1.00  0.00           C
ATOM   8525  CG  LEU A 539      13.444  56.019 140.707  1.00  0.00           C
ATOM   8527  CD1 LEU A 539      12.694  56.569 141.927  1.00  0.00           C
ATOM   8531  CD2 LEU A 539      13.524  54.489 140.797  1.00  0.00           C
ATOM   8535  C   LEU A 539      16.494  57.438 138.747  1.00  0.00           C
ATOM   8536  O   LEU A 539      17.544  57.729 139.327  1.00  0.00           O
ATOM   8537  N   ASP A 540      16.074  58.119 137.677  1.00  0.00           N
ATOM   8539  CA  ASP A 540      16.584  59.439 137.347  1.00  0.00           C
ATOM   8541  CB  ASP A 540      17.684  59.378 136.247  1.00  0.00           C
ATOM   8544  CG  ASP A 540      19.054  59.098 136.847  1.00  0.00           C
ATOM   8545  OD1 ASP A 540      19.874  58.378 136.217  1.00  0.00           O
ATOM   8546  OD2 ASP A 540      19.384  59.758 137.867  1.00  0.00           O
ATOM   8547  C   ASP A 540      15.404  60.338 136.977  1.00  0.00           C
ATOM   8548  O   ASP A 540      14.564  60.008 136.137  1.00  0.00           O
ATOM   8549  N   GLU A 541      15.354  61.499 137.657  1.00  0.00           N
ATOM   8551  CA  GLU A 541      14.334  62.518 137.487  1.00  0.00           C
ATOM   8553  CB  GLU A 541      12.844  62.069 137.627  1.00  0.00           C
ATOM   8556  CG  GLU A 541      11.794  63.198 137.437  1.00  0.00           C
ATOM   8559  CD  GLU A 541      11.694  63.739 136.017  1.00  0.00           C
ATOM   8560  OE1 GLU A 541      11.244  64.899 135.847  1.00  0.00           O
ATOM   8561  OE2 GLU A 541      11.994  62.989 135.057  1.00  0.00           O
ATOM   8562  C   GLU A 541      14.634  63.568 138.527  1.00  0.00           C
ATOM   8563  O   GLU A 541      14.084  63.599 139.627  1.00  0.00           O
ATOM   8564  N   VAL A 542      15.534  64.498 138.197  1.00  0.00           N
ATOM   8566  CA  VAL A 542      15.464  65.809 138.797  1.00  0.00           C
ATOM   8568  CB  VAL A 542      16.664  66.258 139.637  1.00  0.00           C
ATOM   8570  CG1 VAL A 542      16.324  67.588 140.337  1.00  0.00           C
ATOM   8574  CG2 VAL A 542      17.004  65.188 140.687  1.00  0.00           C
ATOM   8578  C   VAL A 542      15.334  66.679 137.577  1.00  0.00           C
ATOM   8579  O   VAL A 542      16.064  66.518 136.607  1.00  0.00           O
ATOM   8580  N   GLN A 543      14.344  67.559 137.577  1.00  0.00           N
ATOM   8582  CA  GLN A 543      14.074  68.399 136.447  1.00  0.00           C
ATOM   8584  CB  GLN A 543      12.604  68.119 136.037  1.00  0.00           C
ATOM   8587  CG  GLN A 543      12.304  68.078 134.527  1.00  0.00           C
ATOM   8590  CD  GLN A 543      13.254  67.158 133.757  1.00  0.00           C
ATOM   8591  OE1 GLN A 543      14.114  67.628 132.997  1.00  0.00           O
ATOM   8592  NE2 GLN A 543      13.134  65.829 133.977  1.00  0.00           N
ATOM   8595  C   GLN A 543      14.354  69.809 136.937  1.00  0.00           C
ATOM   8596  O   GLN A 543      15.214  70.018 137.787  1.00  0.00           O
ATOM   8597  N   LEU A 544      13.624  70.799 136.387  1.00  0.00           N
ATOM   8599  CA  LEU A 544      13.734  72.228 136.667  1.00  0.00           C
ATOM   8601  CB  LEU A 544      14.194  72.759 138.057  1.00  0.00           C
ATOM   8604  CG  LEU A 544      13.214  72.628 139.247  1.00  0.00           C
ATOM   8606  CD1 LEU A 544      13.714  73.529 140.387  1.00  0.00           C
ATOM   8610  CD2 LEU A 544      13.034  71.199 139.757  1.00  0.00           C
ATOM   8614  C   LEU A 544      14.494  72.948 135.567  1.00  0.00           C
ATOM   8615  O   LEU A 544      15.654  72.658 135.257  1.00  0.00           O
ATOM   8616  N   THR A 545      13.794  73.938 134.997  1.00  0.00           N
ATOM   8618  CA  THR A 545      14.334  75.139 134.367  1.00  0.00           C
ATOM   8620  CB  THR A 545      13.764  75.358 132.957  1.00  0.00           C
ATOM   8622  OG1 THR A 545      14.434  76.408 132.267  1.00  0.00           O
ATOM   8624  CG2 THR A 545      12.264  75.718 132.947  1.00  0.00           C
ATOM   8628  C   THR A 545      13.984  76.328 135.257  1.00  0.00           C
ATOM   8629  O   THR A 545      14.294  77.478 134.977  1.00  0.00           O
ATOM   8630  N   LEU A 546      13.324  76.079 136.397  1.00  0.00           N
ATOM   8632  CA  LEU A 546      12.164  76.828 136.867  1.00  0.00           C
ATOM   8634  CB  LEU A 546      11.684  76.209 138.217  1.00  0.00           C
ATOM   8637  CG  LEU A 546      10.194  75.819 138.237  1.00  0.00           C
ATOM   8639  CD1 LEU A 546       9.774  75.389 139.647  1.00  0.00           C
ATOM   8643  CD2 LEU A 546       9.874  74.698 137.247  1.00  0.00           C
ATOM   8647  C   LEU A 546      12.224  78.358 136.967  1.00  0.00           C
ATOM   8648  O   LEU A 546      12.854  78.938 137.857  1.00  0.00           O
ATOM   8649  N   ASP A 547      11.454  79.029 136.087  1.00  0.00           N
ATOM   8651  CA  ASP A 547      11.094  80.428 136.147  1.00  0.00           C
ATOM   8653  CB  ASP A 547      11.064  81.018 134.707  1.00  0.00           C
ATOM   8656  CG  ASP A 547      12.474  81.249 134.197  1.00  0.00           C
ATOM   8657  OD1 ASP A 547      12.664  81.249 132.957  1.00  0.00           O
ATOM   8658  OD2 ASP A 547      13.334  81.619 135.047  1.00  0.00           O
ATOM   8659  C   ASP A 547       9.694  80.559 136.757  1.00  0.00           C
ATOM   8660  O   ASP A 547       8.854  79.679 136.577  1.00  0.00           O
ATOM   8661  N   ASP A 548       9.364  81.628 137.497  1.00  0.00           N
ATOM   8663  CA  ASP A 548      10.264  82.539 138.167  1.00  0.00           C
ATOM   8665  CB  ASP A 548      10.724  83.728 137.267  1.00  0.00           C
ATOM   8668  CG  ASP A 548       9.784  84.919 137.057  1.00  0.00           C
ATOM   8669  OD1 ASP A 548      10.274  86.069 136.897  1.00  0.00           O
ATOM   8670  OD2 ASP A 548       8.554  84.679 136.967  1.00  0.00           O
ATOM   8671  C   ASP A 548       9.574  82.899 139.477  1.00  0.00           C
ATOM   8672  O   ASP A 548       8.414  82.548 139.687  1.00  0.00           O
ATOM   8673  N   LYS A 549      10.234  83.538 140.467  1.00  0.00           N
ATOM   8675  CA  LYS A 549      11.664  83.728 140.607  1.00  0.00           C
ATOM   8677  CB  LYS A 549      12.084  85.209 140.857  1.00  0.00           C
ATOM   8680  CG  LYS A 549      11.944  86.128 139.637  1.00  0.00           C
ATOM   8683  CD  LYS A 549      12.534  87.539 139.817  1.00  0.00           C
ATOM   8686  CE  LYS A 549      12.504  88.278 138.467  1.00  0.00           C
ATOM   8689  NZ  LYS A 549      13.344  89.508 138.427  1.00  0.00           N
ATOM   8693  C   LYS A 549      12.184  82.908 141.767  1.00  0.00           C
ATOM   8694  O   LYS A 549      11.804  83.128 142.917  1.00  0.00           O
ATOM   8695  N   GLY A 550      13.094  81.948 141.487  1.00  0.00           N
ATOM   8697  CA  GLY A 550      13.774  81.179 142.527  1.00  0.00           C
ATOM   8700  C   GLY A 550      12.894  80.308 143.387  1.00  0.00           C
ATOM   8701  O   GLY A 550      13.244  80.039 144.527  1.00  0.00           O
ATOM   8702  N   ARG A 551      11.754  79.878 142.827  1.00  0.00           N
ATOM   8704  CA  ARG A 551      10.734  79.058 143.437  1.00  0.00           C
ATOM   8706  CB  ARG A 551       9.284  79.518 143.037  1.00  0.00           C
ATOM   8709  CG  ARG A 551       8.954  81.018 143.287  1.00  0.00           C
ATOM   8712  CD  ARG A 551       7.584  81.499 142.757  1.00  0.00           C
ATOM   8715  NE  ARG A 551       7.454  82.978 143.047  1.00  0.00           N
ATOM   8717  CZ  ARG A 551       6.534  83.789 142.537  1.00  0.00           C
ATOM   8718  NH1 ARG A 551       6.564  85.069 142.857  1.00  0.00           N
ATOM   8721  NH2 ARG A 551       5.564  83.389 141.747  1.00  0.00           N
ATOM   8724  C   ARG A 551      10.954  77.628 142.947  1.00  0.00           C
ATOM   8725  O   ARG A 551      11.604  77.408 141.917  1.00  0.00           O
ATOM   8726  N   GLY A 552      10.444  76.619 143.667  1.00  0.00           N
ATOM   8728  CA  GLY A 552      10.524  75.209 143.267  1.00  0.00           C
ATOM   8731  C   GLY A 552       9.224  74.458 143.307  1.00  0.00           C
ATOM   8732  O   GLY A 552       8.354  74.759 144.117  1.00  0.00           O
ATOM   8733  N   GLU A 553       9.094  73.398 142.477  1.00  0.00           N
ATOM   8735  CA  GLU A 553       8.134  72.319 142.597  1.00  0.00           C
ATOM   8737  CB  GLU A 553       6.724  72.718 142.087  1.00  0.00           C
ATOM   8740  CG  GLU A 553       5.564  71.968 142.797  1.00  0.00           C
ATOM   8743  CD  GLU A 553       5.484  72.268 144.287  1.00  0.00           C
ATOM   8744  OE1 GLU A 553       5.564  71.328 145.137  1.00  0.00           O
ATOM   8745  OE2 GLU A 553       5.354  73.468 144.637  1.00  0.00           O
ATOM   8746  C   GLU A 553       8.704  71.138 141.787  1.00  0.00           C
ATOM   8747  O   GLU A 553       9.584  71.349 140.957  1.00  0.00           O
ATOM   8748  N   VAL A 554       8.284  69.888 142.067  1.00  0.00           N
ATOM   8750  CA  VAL A 554       9.124  68.698 141.937  1.00  0.00           C
ATOM   8752  CB  VAL A 554       9.474  68.119 143.317  1.00  0.00           C
ATOM   8754  CG1 VAL A 554      10.204  66.759 143.267  1.00  0.00           C
ATOM   8758  CG2 VAL A 554      10.364  69.149 144.027  1.00  0.00           C
ATOM   8762  C   VAL A 554       8.474  67.639 141.067  1.00  0.00           C
ATOM   8763  O   VAL A 554       7.254  67.518 140.987  1.00  0.00           O
ATOM   8764  N   SER A 555       9.274  66.819 140.347  1.00  0.00           N
ATOM   8766  CA  SER A 555       8.774  65.709 139.567  1.00  0.00           C
ATOM   8768  CB  SER A 555       9.124  65.829 138.067  1.00  0.00           C
ATOM   8771  OG  SER A 555      10.484  66.219 137.897  1.00  0.00           O
ATOM   8773  C   SER A 555       9.234  64.389 140.137  1.00  0.00           C
ATOM   8774  O   SER A 555      10.404  64.128 140.407  1.00  0.00           O
ATOM   8775  N   THR A 556       8.254  63.519 140.397  1.00  0.00           N
ATOM   8777  CA  THR A 556       8.444  62.118 140.727  1.00  0.00           C
ATOM   8779  CB  THR A 556       9.044  61.829 142.107  1.00  0.00           C
ATOM   8781  OG1 THR A 556       9.604  60.529 142.157  1.00  0.00           O
ATOM   8783  CG2 THR A 556       8.024  61.928 143.257  1.00  0.00           C
ATOM   8787  C   THR A 556       7.024  61.609 140.577  1.00  0.00           C
ATOM   8788  O   THR A 556       6.104  62.409 140.377  1.00  0.00           O
ATOM   8789  N   GLU A 557       6.774  60.288 140.657  1.00  0.00           N
ATOM   8791  CA  GLU A 557       5.424  59.788 140.477  1.00  0.00           C
ATOM   8793  CB  GLU A 557       5.304  58.958 139.167  1.00  0.00           C
ATOM   8796  CG  GLU A 557       3.884  58.568 138.677  1.00  0.00           C
ATOM   8799  CD  GLU A 557       2.824  59.608 138.997  1.00  0.00           C
ATOM   8800  OE1 GLU A 557       1.934  59.309 139.827  1.00  0.00           O
ATOM   8801  OE2 GLU A 557       2.844  60.739 138.437  1.00  0.00           O
ATOM   8802  C   GLU A 557       5.044  58.999 141.707  1.00  0.00           C
ATOM   8803  O   GLU A 557       5.814  58.869 142.657  1.00  0.00           O
ATOM   8804  N   SER A 558       3.804  58.498 141.777  1.00  0.00           N
ATOM   8806  CA  SER A 558       3.244  58.029 143.027  1.00  0.00           C
ATOM   8808  CB  SER A 558       1.734  58.399 143.037  1.00  0.00           C
ATOM   8811  OG  SER A 558       0.994  57.968 144.187  1.00  0.00           O
ATOM   8813  C   SER A 558       3.474  56.549 143.227  1.00  0.00           C
ATOM   8814  O   SER A 558       3.044  55.949 144.217  1.00  0.00           O
ATOM   8815  N   GLN A 559       4.204  55.899 142.307  1.00  0.00           N
ATOM   8817  CA  GLN A 559       4.334  54.459 142.277  1.00  0.00           C
ATOM   8819  CB  GLN A 559       4.364  53.919 140.827  1.00  0.00           C
ATOM   8822  CG  GLN A 559       3.954  52.428 140.657  1.00  0.00           C
ATOM   8825  CD  GLN A 559       2.694  52.018 141.427  1.00  0.00           C
ATOM   8826  OE1 GLN A 559       2.724  51.219 142.357  1.00  0.00           O
ATOM   8827  NE2 GLN A 559       1.544  52.619 141.037  1.00  0.00           N
ATOM   8830  C   GLN A 559       5.554  54.028 143.087  1.00  0.00           C
ATOM   8831  O   GLN A 559       6.704  54.128 142.677  1.00  0.00           O
ATOM   8832  N   TRP A 560       5.254  53.559 144.307  1.00  0.00           N
ATOM   8834  CA  TRP A 560       6.164  53.128 145.337  1.00  0.00           C
ATOM   8836  CB  TRP A 560       7.404  54.028 145.647  1.00  0.00           C
ATOM   8839  CG  TRP A 560       7.194  55.509 145.827  1.00  0.00           C
ATOM   8840  CD1 TRP A 560       6.094  56.198 146.267  1.00  0.00           C
ATOM   8842  NE1 TRP A 560       6.354  57.539 146.227  1.00  0.00           N
ATOM   8844  CE2 TRP A 560       7.614  57.749 145.777  1.00  0.00           C
ATOM   8845  CD2 TRP A 560       8.194  56.489 145.527  1.00  0.00           C
ATOM   8846  CE3 TRP A 560       9.514  56.419 145.057  1.00  0.00           C
ATOM   8848  CZ3 TRP A 560      10.204  57.599 144.807  1.00  0.00           C
ATOM   8850  CZ2 TRP A 560       8.294  58.929 145.517  1.00  0.00           C
ATOM   8852  CH2 TRP A 560       9.594  58.838 145.027  1.00  0.00           C
ATOM   8854  C   TRP A 560       5.304  52.889 146.557  1.00  0.00           C
ATOM   8855  O   TRP A 560       5.634  53.209 147.697  1.00  0.00           O
ATOM   8856  N   LYS A 561       4.145  52.288 146.287  1.00  0.00           N
ATOM   8858  CA  LYS A 561       3.564  51.279 147.127  1.00  0.00           C
ATOM   8860  CB  LYS A 561       2.185  51.718 147.717  1.00  0.00           C
ATOM   8863  CG  LYS A 561       1.015  51.829 146.717  1.00  0.00           C
ATOM   8866  CD  LYS A 561      -0.245  52.529 147.267  1.00  0.00           C
ATOM   8869  CE  LYS A 561      -0.155  54.059 147.327  1.00  0.00           C
ATOM   8872  NZ  LYS A 561      -1.465  54.658 147.687  1.00  0.00           N
ATOM   8876  C   LYS A 561       3.464  50.198 146.077  1.00  0.00           C
ATOM   8877  O   LYS A 561       3.095  50.499 144.937  1.00  0.00           O
ATOM   8878  N   GLU A 562       3.834  48.939 146.317  1.00  0.00           N
ATOM   8880  CA  GLU A 562       4.254  48.358 147.577  1.00  0.00           C
ATOM   8882  CB  GLU A 562       3.904  46.849 147.527  1.00  0.00           C
ATOM   8885  CG  GLU A 562       4.454  45.938 148.657  1.00  0.00           C
ATOM   8888  CD  GLU A 562       3.654  44.628 148.767  1.00  0.00           C
ATOM   8889  OE1 GLU A 562       3.604  44.049 149.877  1.00  0.00           O
ATOM   8890  OE2 GLU A 562       2.964  44.249 147.777  1.00  0.00           O
ATOM   8891  C   GLU A 562       5.724  48.599 147.927  1.00  0.00           C
ATOM   8892  O   GLU A 562       6.624  48.079 147.267  1.00  0.00           O
ATOM   8893  N   THR A 563       5.994  49.378 148.987  1.00  0.00           N
ATOM   8895  CA  THR A 563       7.274  49.408 149.687  1.00  0.00           C
ATOM   8897  CB  THR A 563       8.014  50.759 149.777  1.00  0.00           C
ATOM   8899  OG1 THR A 563       7.134  51.819 150.107  1.00  0.00           O
ATOM   8901  CG2 THR A 563       8.654  51.138 148.437  1.00  0.00           C
ATOM   8905  C   THR A 563       6.964  49.018 151.107  1.00  0.00           C
ATOM   8906  O   THR A 563       5.964  49.459 151.687  1.00  0.00           O
ATOM   8907  N   HIS A 564       7.804  48.198 151.737  1.00  0.00           N
ATOM   8909  CA  HIS A 564       7.824  48.079 153.187  1.00  0.00           C
ATOM   8911  CB  HIS A 564       7.964  46.598 153.607  1.00  0.00           C
ATOM   8914  ND1 HIS A 564       7.164  44.378 152.797  1.00  0.00           N
ATOM   8915  CG  HIS A 564       6.904  45.718 152.997  1.00  0.00           C
ATOM   8916  CE1 HIS A 564       6.104  43.909 152.187  1.00  0.00           C
ATOM   8918  NE2 HIS A 564       5.174  44.868 151.967  1.00  0.00           N
ATOM   8920  CD2 HIS A 564       5.684  46.038 152.487  1.00  0.00           C
ATOM   8922  C   HIS A 564       9.004  48.869 153.747  1.00  0.00           C
ATOM   8923  O   HIS A 564       9.074  49.209 154.927  1.00  0.00           O
ATOM   8924  N   SER A 565       9.954  49.209 152.867  1.00  0.00           N
ATOM   8926  CA  SER A 565      11.204  49.878 153.097  1.00  0.00           C
ATOM   8928  CB  SER A 565      12.044  49.938 151.787  1.00  0.00           C
ATOM   8931  OG  SER A 565      11.484  49.098 150.767  1.00  0.00           O
ATOM   8933  C   SER A 565      11.064  51.318 153.567  1.00  0.00           C
ATOM   8934  O   SER A 565      10.164  52.048 153.137  1.00  0.00           O
ATOM   8935  N   PRO A 566      12.024  51.798 154.347  1.00  0.00           N
ATOM   8936  CD  PRO A 566      12.534  51.108 155.527  1.00  0.00           C
ATOM   8939  CA  PRO A 566      12.314  53.218 154.397  1.00  0.00           C
ATOM   8941  CB  PRO A 566      13.034  53.449 155.737  1.00  0.00           C
ATOM   8944  CG  PRO A 566      12.624  52.228 156.557  1.00  0.00           C
ATOM   8947  C   PRO A 566      13.224  53.559 153.237  1.00  0.00           C
ATOM   8948  O   PRO A 566      14.404  53.189 153.237  1.00  0.00           O
ATOM   8949  N   LEU A 567      12.694  54.239 152.217  1.00  0.00           N
ATOM   8951  CA  LEU A 567      13.464  54.758 151.117  1.00  0.00           C
ATOM   8953  CB  LEU A 567      12.614  54.969 149.837  1.00  0.00           C
ATOM   8956  CG  LEU A 567      12.934  54.009 148.667  1.00  0.00           C
ATOM   8958  CD1 LEU A 567      12.264  54.509 147.377  1.00  0.00           C
ATOM   8962  CD2 LEU A 567      12.454  52.578 148.957  1.00  0.00           C
ATOM   8966  C   LEU A 567      14.184  56.038 151.517  1.00  0.00           C
ATOM   8967  O   LEU A 567      13.814  56.739 152.457  1.00  0.00           O
ATOM   8968  N   GLN A 568      15.254  56.349 150.777  1.00  0.00           N
ATOM   8970  CA  GLN A 568      15.854  57.659 150.757  1.00  0.00           C
ATOM   8972  CB  GLN A 568      17.364  57.599 151.107  1.00  0.00           C
ATOM   8975  CG  GLN A 568      18.004  58.948 151.547  1.00  0.00           C
ATOM   8978  CD  GLN A 568      19.434  58.748 152.067  1.00  0.00           C
ATOM   8979  OE1 GLN A 568      20.414  58.838 151.327  1.00  0.00           O
ATOM   8980  NE2 GLN A 568      19.574  58.438 153.377  1.00  0.00           N
ATOM   8983  C   GLN A 568      15.634  58.088 149.327  1.00  0.00           C
ATOM   8984  O   GLN A 568      15.784  57.288 148.387  1.00  0.00           O
ATOM   8985  N   VAL A 569      15.224  59.349 149.147  1.00  0.00           N
ATOM   8987  CA  VAL A 569      15.214  60.018 147.867  1.00  0.00           C
ATOM   8989  CB  VAL A 569      13.904  60.739 147.577  1.00  0.00           C
ATOM   8991  CG1 VAL A 569      13.914  61.268 146.137  1.00  0.00           C
ATOM   8995  CG2 VAL A 569      12.734  59.769 147.847  1.00  0.00           C
ATOM   8999  C   VAL A 569      16.334  61.019 147.977  1.00  0.00           C
ATOM   9000  O   VAL A 569      16.394  61.798 148.927  1.00  0.00           O
ATOM   9001  N   ILE A 570      17.294  60.998 147.047  1.00  0.00           N
ATOM   9003  CA  ILE A 570      18.384  61.959 147.087  1.00  0.00           C
ATOM   9005  CB  ILE A 570      19.764  61.369 146.757  1.00  0.00           C
ATOM   9007  CG2 ILE A 570      20.204  61.628 145.297  1.00  0.00           C
ATOM   9011  CG1 ILE A 570      20.814  61.889 147.767  1.00  0.00           C
ATOM   9014  CD  ILE A 570      22.084  61.019 147.787  1.00  0.00           C
ATOM   9018  C   ILE A 570      18.004  63.128 146.217  1.00  0.00           C
ATOM   9019  O   ILE A 570      17.384  63.018 145.167  1.00  0.00           O
ATOM   9020  N   PHE A 571      18.394  64.319 146.677  1.00  0.00           N
ATOM   9022  CA  PHE A 571      18.544  65.478 145.837  1.00  0.00           C
ATOM   9024  CB  PHE A 571      18.234  66.739 146.677  1.00  0.00           C
ATOM   9027  CG  PHE A 571      18.094  68.009 145.897  1.00  0.00           C
ATOM   9028  CD1 PHE A 571      16.994  68.198 145.057  1.00  0.00           C
ATOM   9030  CE1 PHE A 571      16.734  69.458 144.517  1.00  0.00           C
ATOM   9032  CZ  PHE A 571      17.604  70.518 144.767  1.00  0.00           C
ATOM   9034  CD2 PHE A 571      18.964  69.079 146.157  1.00  0.00           C
ATOM   9036  CE2 PHE A 571      18.714  70.329 145.587  1.00  0.00           C
ATOM   9038  C   PHE A 571      20.014  65.448 145.497  1.00  0.00           C
ATOM   9039  O   PHE A 571      20.854  65.198 146.357  1.00  0.00           O
ATOM   9040  N   GLN A 572      20.364  65.689 144.237  1.00  0.00           N
ATOM   9042  CA  GLN A 572      21.734  65.919 143.897  1.00  0.00           C
ATOM   9044  CB  GLN A 572      22.334  64.669 143.217  1.00  0.00           C
ATOM   9047  CG  GLN A 572      23.834  64.459 143.517  1.00  0.00           C
ATOM   9050  CD  GLN A 572      24.134  64.439 145.017  1.00  0.00           C
ATOM   9051  OE1 GLN A 572      24.764  65.338 145.577  1.00  0.00           O
ATOM   9052  NE2 GLN A 572      23.644  63.378 145.687  1.00  0.00           N
ATOM   9055  C   GLN A 572      21.714  67.088 142.947  1.00  0.00           C
ATOM   9056  O   GLN A 572      21.114  67.009 141.867  1.00  0.00           O
ATOM   9057  N   GLY A 573      22.354  68.209 143.327  1.00  0.00           N
ATOM   9059  CA  GLY A 573      22.514  69.368 142.457  1.00  0.00           C
ATOM   9062  C   GLY A 573      23.804  69.368 141.647  1.00  0.00           C
ATOM   9063  O   GLY A 573      24.524  68.378 141.577  1.00  0.00           O
ATOM   9064  N   SER A 574      24.064  70.529 141.017  1.00  0.00           N
ATOM   9066  CA  SER A 574      25.144  70.828 140.067  1.00  0.00           C
ATOM   9068  CB  SER A 574      25.584  69.689 139.097  1.00  0.00           C
ATOM   9071  OG  SER A 574      26.544  70.089 138.107  1.00  0.00           O
ATOM   9073  C   SER A 574      24.704  72.039 139.257  1.00  0.00           C
ATOM   9074  O   SER A 574      24.604  72.039 138.027  1.00  0.00           O
ATOM   9075  N   LEU A 575      24.304  73.118 139.947  1.00  0.00           N
ATOM   9077  CA  LEU A 575      23.634  74.228 139.307  1.00  0.00           C
ATOM   9079  CB  LEU A 575      23.124  75.188 140.397  1.00  0.00           C
ATOM   9082  CG  LEU A 575      21.734  75.768 140.117  1.00  0.00           C
ATOM   9084  CD1 LEU A 575      21.394  76.798 141.197  1.00  0.00           C
ATOM   9088  CD2 LEU A 575      20.654  74.679 140.107  1.00  0.00           C
ATOM   9092  C   LEU A 575      24.464  74.978 138.247  1.00  0.00           C
ATOM   9093  O   LEU A 575      25.644  75.268 138.447  1.00  0.00           O
ATOM   9094  N   LEU A 576      23.814  75.338 137.127  1.00  0.00           N
ATOM   9096  CA  LEU A 576      24.294  76.239 136.097  1.00  0.00           C
ATOM   9098  CB  LEU A 576      24.954  75.518 134.877  1.00  0.00           C
ATOM   9101  CG  LEU A 576      24.644  74.018 134.657  1.00  0.00           C
ATOM   9103  CD1 LEU A 576      25.624  73.468 133.607  1.00  0.00           C
ATOM   9107  CD2 LEU A 576      23.204  73.758 134.207  1.00  0.00           C
ATOM   9111  C   LEU A 576      23.104  77.078 135.657  1.00  0.00           C
ATOM   9112  O   LEU A 576      21.984  76.688 135.957  1.00  0.00           O
ATOM   9113  N   GLU A 577      23.244  78.229 134.967  1.00  0.00           N
ATOM   9115  CA  GLU A 577      24.454  78.979 134.697  1.00  0.00           C
ATOM   9117  CB  GLU A 577      24.714  79.029 133.157  1.00  0.00           C
ATOM   9120  CG  GLU A 577      24.074  80.179 132.337  1.00  0.00           C
ATOM   9123  CD  GLU A 577      22.594  79.969 132.087  1.00  0.00           C
ATOM   9124  OE1 GLU A 577      21.774  80.838 132.477  1.00  0.00           O
ATOM   9125  OE2 GLU A 577      22.274  78.918 131.457  1.00  0.00           O
ATOM   9126  C   GLU A 577      24.214  80.349 135.317  1.00  0.00           C
ATOM   9127  O   GLU A 577      23.094  80.679 135.677  1.00  0.00           O
ATOM   9128  N   SER A 578      25.234  81.199 135.557  1.00  0.00           N
ATOM   9130  CA  SER A 578      26.544  81.228 134.917  1.00  0.00           C
ATOM   9132  CB  SER A 578      26.784  82.539 134.097  1.00  0.00           C
ATOM   9135  OG  SER A 578      26.694  83.739 134.877  1.00  0.00           O
ATOM   9137  C   SER A 578      27.684  80.998 135.897  1.00  0.00           C
ATOM   9138  O   SER A 578      27.684  81.529 137.007  1.00  0.00           O
ATOM   9139  N   GLY A 579      28.704  80.188 135.577  1.00  0.00           N
ATOM   9141  CA  GLY A 579      28.944  79.539 134.297  1.00  0.00           C
ATOM   9144  C   GLY A 579      30.384  79.178 134.047  1.00  0.00           C
ATOM   9145  O   GLY A 579      31.014  79.768 133.167  1.00  0.00           O
ATOM   9146  N   GLY A 580      30.984  78.188 134.737  1.00  0.00           N
ATOM   9148  CA  GLY A 580      30.304  77.099 135.437  1.00  0.00           C
ATOM   9151  C   GLY A 580      30.424  77.099 136.937  1.00  0.00           C
ATOM   9152  O   GLY A 580      30.084  78.059 137.617  1.00  0.00           O
ATOM   9153  N   ARG A 581      30.874  75.948 137.467  1.00  0.00           N
ATOM   9155  CA  ARG A 581      30.994  75.568 138.857  1.00  0.00           C
ATOM   9157  CB  ARG A 581      31.884  76.529 139.687  1.00  0.00           C
ATOM   9160  CG  ARG A 581      33.354  76.429 139.227  1.00  0.00           C
ATOM   9163  CD  ARG A 581      34.324  77.368 139.927  1.00  0.00           C
ATOM   9166  NE  ARG A 581      35.664  77.018 139.367  1.00  0.00           N
ATOM   9168  CZ  ARG A 581      36.744  77.768 139.497  1.00  0.00           C
ATOM   9169  NH1 ARG A 581      37.784  77.508 138.737  1.00  0.00           N
ATOM   9172  NH2 ARG A 581      36.834  78.719 140.397  1.00  0.00           N
ATOM   9175  C   ARG A 581      29.704  75.128 139.547  1.00  0.00           C
ATOM   9176  O   ARG A 581      28.634  75.618 139.197  1.00  0.00           O
ATOM   9177  N   PRO A 582      29.684  74.198 140.497  1.00  0.00           N
ATOM   9178  CD  PRO A 582      30.884  73.429 140.877  1.00  0.00           C
ATOM   9181  CA  PRO A 582      28.554  73.278 140.467  1.00  0.00           C
ATOM   9183  CB  PRO A 582      29.174  72.059 139.787  1.00  0.00           C
ATOM   9186  CG  PRO A 582      30.624  72.028 140.307  1.00  0.00           C
ATOM   9189  C   PRO A 582      28.054  72.969 141.857  1.00  0.00           C
ATOM   9190  O   PRO A 582      28.744  72.368 142.687  1.00  0.00           O
ATOM   9191  N   VAL A 583      26.794  73.299 142.157  1.00  0.00           N
ATOM   9193  CA  VAL A 583      26.254  73.109 143.487  1.00  0.00           C
ATOM   9195  CB  VAL A 583      25.234  74.169 143.857  1.00  0.00           C
ATOM   9197  CG1 VAL A 583      25.174  74.239 145.387  1.00  0.00           C
ATOM   9201  CG2 VAL A 583      25.684  75.539 143.307  1.00  0.00           C
ATOM   9205  C   VAL A 583      25.704  71.698 143.677  1.00  0.00           C
ATOM   9206  O   VAL A 583      24.534  71.468 143.957  1.00  0.00           O
ATOM   9207  N   THR A 584      26.584  70.688 143.527  1.00  0.00           N
ATOM   9209  CA  THR A 584      26.354  69.339 144.027  1.00  0.00           C
ATOM   9211  CB  THR A 584      27.384  68.319 143.557  1.00  0.00           C
ATOM   9213  OG1 THR A 584      27.354  68.189 142.147  1.00  0.00           O
ATOM   9215  CG2 THR A 584      27.084  66.928 144.107  1.00  0.00           C
ATOM   9219  C   THR A 584      26.254  69.359 145.537  1.00  0.00           C
ATOM   9220  O   THR A 584      27.144  69.819 146.247  1.00  0.00           O
ATOM   9221  N   ARG A 585      25.114  68.908 146.087  1.00  0.00           N
ATOM   9223  CA  ARG A 585      24.884  69.029 147.497  1.00  0.00           C
ATOM   9225  CB  ARG A 585      24.324  70.428 147.877  1.00  0.00           C
ATOM   9228  CG  ARG A 585      24.594  70.819 149.347  1.00  0.00           C
ATOM   9231  CD  ARG A 585      24.474  72.319 149.637  1.00  0.00           C
ATOM   9234  NE  ARG A 585      25.654  72.969 148.987  1.00  0.00           N
ATOM   9236  CZ  ARG A 585      25.814  74.268 148.827  1.00  0.00           C
ATOM   9237  NH1 ARG A 585      26.974  74.698 148.387  1.00  0.00           N
ATOM   9240  NH2 ARG A 585      24.884  75.128 149.127  1.00  0.00           N
ATOM   9243  C   ARG A 585      23.924  67.919 147.867  1.00  0.00           C
ATOM   9244  O   ARG A 585      23.134  67.478 147.027  1.00  0.00           O
ATOM   9245  N   ARG A 586      24.034  67.438 149.117  1.00  0.00           N
ATOM   9247  CA  ARG A 586      23.144  66.489 149.767  1.00  0.00           C
ATOM   9249  CB  ARG A 586      23.494  66.378 151.287  1.00  0.00           C
ATOM   9252  CG  ARG A 586      24.774  65.569 151.577  1.00  0.00           C
ATOM   9255  CD  ARG A 586      25.104  65.459 153.067  1.00  0.00           C
ATOM   9258  NE  ARG A 586      25.954  64.249 153.267  1.00  0.00           N
ATOM   9260  CZ  ARG A 586      25.994  63.548 154.397  1.00  0.00           C
ATOM   9261  NH1 ARG A 586      26.904  62.599 154.527  1.00  0.00           N
ATOM   9264  NH2 ARG A 586      25.134  63.708 155.367  1.00  0.00           N
ATOM   9267  C   ARG A 586      21.634  66.709 149.627  1.00  0.00           C
ATOM   9268  O   ARG A 586      21.154  67.819 149.417  1.00  0.00           O
ATOM   9269  N   ALA A 587      20.854  65.658 149.907  1.00  0.00           N
ATOM   9271  CA  ALA A 587      19.644  65.858 150.657  1.00  0.00           C
ATOM   9273  CB  ALA A 587      18.394  66.188 149.837  1.00  0.00           C
ATOM   9277  C   ALA A 587      19.374  64.599 151.427  1.00  0.00           C
ATOM   9278  O   ALA A 587      19.964  63.548 151.187  1.00  0.00           O
ATOM   9279  N   GLU A 588      18.474  64.728 152.407  1.00  0.00           N
ATOM   9281  CA  GLU A 588      17.914  63.638 153.137  1.00  0.00           C
ATOM   9283  CB  GLU A 588      18.014  63.878 154.657  1.00  0.00           C
ATOM   9286  CG  GLU A 588      17.794  62.588 155.477  1.00  0.00           C
ATOM   9289  CD  GLU A 588      18.914  61.569 155.257  1.00  0.00           C
ATOM   9290  OE1 GLU A 588      18.704  60.399 155.657  1.00  0.00           O
ATOM   9291  OE2 GLU A 588      19.994  61.959 154.747  1.00  0.00           O
ATOM   9292  C   GLU A 588      16.454  63.669 152.757  1.00  0.00           C
ATOM   9293  O   GLU A 588      15.824  64.728 152.707  1.00  0.00           O
ATOM   9294  N   GLN A 589      15.864  62.498 152.477  1.00  0.00           N
ATOM   9296  CA  GLN A 589      14.424  62.399 152.437  1.00  0.00           C
ATOM   9298  CB  GLN A 589      13.904  62.339 150.977  1.00  0.00           C
ATOM   9301  CG  GLN A 589      12.364  62.419 150.767  1.00  0.00           C
ATOM   9304  CD  GLN A 589      11.724  63.748 151.147  1.00  0.00           C
ATOM   9305  OE1 GLN A 589      10.584  64.038 150.787  1.00  0.00           O
ATOM   9306  NE2 GLN A 589      12.494  64.639 151.817  1.00  0.00           N
ATOM   9309  C   GLN A 589      14.054  61.169 153.197  1.00  0.00           C
ATOM   9310  O   GLN A 589      14.674  60.119 153.037  1.00  0.00           O
ATOM   9311  N   ALA A 590      13.024  61.279 154.047  1.00  0.00           N
ATOM   9313  CA  ALA A 590      12.394  60.128 154.637  1.00  0.00           C
ATOM   9315  CB  ALA A 590      11.684  60.529 155.957  1.00  0.00           C
ATOM   9319  C   ALA A 590      11.364  59.608 153.667  1.00  0.00           C
ATOM   9320  O   ALA A 590      10.544  60.369 153.167  1.00  0.00           O
ATOM   9321  N   ILE A 591      11.354  58.309 153.387  1.00  0.00           N
ATOM   9323  CA  ILE A 591      10.164  57.638 152.907  1.00  0.00           C
ATOM   9325  CB  ILE A 591      10.284  57.069 151.497  1.00  0.00           C
ATOM   9327  CG2 ILE A 591       9.264  55.928 151.237  1.00  0.00           C
ATOM   9331  CG1 ILE A 591      10.104  58.218 150.467  1.00  0.00           C
ATOM   9334  CD  ILE A 591      10.104  57.809 148.987  1.00  0.00           C
ATOM   9338  C   ILE A 591       9.874  56.598 153.947  1.00  0.00           C
ATOM   9339  O   ILE A 591      10.784  56.019 154.527  1.00  0.00           O
ATOM   9340  N   TRP A 592       8.584  56.378 154.237  1.00  0.00           N
ATOM   9342  CA  TRP A 592       8.124  55.468 155.257  1.00  0.00           C
ATOM   9344  CB  TRP A 592       7.394  56.248 156.367  1.00  0.00           C
ATOM   9347  CG  TRP A 592       8.124  57.339 157.057  1.00  0.00           C
ATOM   9348  CD1 TRP A 592       7.534  58.508 157.447  1.00  0.00           C
ATOM   9350  NE1 TRP A 592       8.374  59.189 158.277  1.00  0.00           N
ATOM   9352  CE2 TRP A 592       9.544  58.498 158.397  1.00  0.00           C
ATOM   9353  CD2 TRP A 592       9.424  57.298 157.667  1.00  0.00           C
ATOM   9354  CE3 TRP A 592      10.464  56.359 157.717  1.00  0.00           C
ATOM   9356  CZ3 TRP A 592      11.604  56.649 158.467  1.00  0.00           C
ATOM   9358  CZ2 TRP A 592      10.684  58.799 159.107  1.00  0.00           C
ATOM   9360  CH2 TRP A 592      11.714  57.848 159.147  1.00  0.00           C
ATOM   9362  C   TRP A 592       7.144  54.459 154.707  1.00  0.00           C
ATOM   9363  O   TRP A 592       6.804  54.428 153.517  1.00  0.00           O
ATOM   9364  N   PRO A 593       6.654  53.618 155.617  1.00  0.00           N
ATOM   9365  CD  PRO A 593       7.244  52.258 155.587  1.00  0.00           C
ATOM   9368  CA  PRO A 593       5.194  53.508 155.697  1.00  0.00           C
ATOM   9370  CB  PRO A 593       4.904  52.149 155.057  1.00  0.00           C
ATOM   9373  CG  PRO A 593       6.064  51.279 155.557  1.00  0.00           C
ATOM   9376  C   PRO A 593       4.764  53.608 157.157  1.00  0.00           C
ATOM   9377  O   PRO A 593       3.564  53.529 157.447  1.00  0.00           O
ATOM   9378  N   ALA A 594       5.744  53.828 158.047  1.00  0.00           N
ATOM   9380  CA  ALA A 594       5.674  54.338 159.417  1.00  0.00           C
ATOM   9382  CB  ALA A 594       7.034  55.018 159.747  1.00  0.00           C
ATOM   9386  C   ALA A 594       4.504  55.288 159.767  1.00  0.00           C
ATOM   9387  O   ALA A 594       3.974  56.019 158.937  1.00  0.00           O
ATOM   9388  N   ASP A 595       4.004  55.249 161.017  1.00  0.00           N
ATOM   9390  CA  ASP A 595       4.814  55.138 162.207  1.00  0.00           C
ATOM   9392  CB  ASP A 595       5.184  56.569 162.727  1.00  0.00           C
ATOM   9395  CG  ASP A 595       4.094  57.358 163.437  1.00  0.00           C
ATOM   9396  OD1 ASP A 595       4.244  58.618 163.497  1.00  0.00           O
ATOM   9397  OD2 ASP A 595       3.204  56.759 164.077  1.00  0.00           O
ATOM   9398  C   ASP A 595       4.254  54.179 163.237  1.00  0.00           C
ATOM   9399  O   ASP A 595       3.144  53.659 163.147  1.00  0.00           O
ATOM   9400  N   ALA A 596       5.054  53.789 164.247  1.00  0.00           N
ATOM   9402  CA  ALA A 596       6.504  53.828 164.257  1.00  0.00           C
ATOM   9404  CB  ALA A 596       7.034  54.139 165.657  1.00  0.00           C
ATOM   9408  C   ALA A 596       7.044  52.518 163.747  1.00  0.00           C
ATOM   9409  O   ALA A 596       6.344  51.509 163.697  1.00  0.00           O
ATOM   9410  N   LEU A 597       8.314  52.529 163.307  1.00  0.00           N
ATOM   9412  CA  LEU A 597       8.944  51.458 162.567  1.00  0.00           C
ATOM   9414  CB  LEU A 597       9.544  52.018 161.247  1.00  0.00           C
ATOM   9417  CG  LEU A 597       9.124  51.299 159.947  1.00  0.00           C
ATOM   9419  CD1 LEU A 597       9.774  51.978 158.737  1.00  0.00           C
ATOM   9423  CD2 LEU A 597       7.604  51.188 159.747  1.00  0.00           C
ATOM   9427  C   LEU A 597       9.974  50.779 163.477  1.00  0.00           C
ATOM   9428  O   LEU A 597      10.304  51.299 164.547  1.00  0.00           O
ATOM   9429  N   PRO A 598      10.434  49.559 163.187  1.00  0.00           N
ATOM   9430  CD  PRO A 598       9.954  48.708 162.087  1.00  0.00           C
ATOM   9433  CA  PRO A 598      11.394  48.838 164.007  1.00  0.00           C
ATOM   9435  CB  PRO A 598      11.654  47.559 163.217  1.00  0.00           C
ATOM   9438  CG  PRO A 598      10.344  47.288 162.487  1.00  0.00           C
ATOM   9441  C   PRO A 598      12.704  49.529 164.347  1.00  0.00           C
ATOM   9442  O   PRO A 598      13.164  50.389 163.607  1.00  0.00           O
ATOM   9443  N   GLY A 599      13.344  49.088 165.437  1.00  0.00           N
ATOM   9445  CA  GLY A 599      14.764  49.239 165.607  1.00  0.00           C
ATOM   9448  C   GLY A 599      15.264  47.859 165.917  1.00  0.00           C
ATOM   9449  O   GLY A 599      14.514  47.009 166.407  1.00  0.00           O
ATOM   9450  N   ILE A 600      16.534  47.619 165.637  1.00  0.00           N
ATOM   9452  CA  ILE A 600      17.264  46.499 166.187  1.00  0.00           C
ATOM   9454  CB  ILE A 600      17.164  45.189 165.387  1.00  0.00           C
ATOM   9456  CG2 ILE A 600      17.544  45.399 163.907  1.00  0.00           C
ATOM   9460  CG1 ILE A 600      18.024  44.079 166.027  1.00  0.00           C
ATOM   9463  CD  ILE A 600      17.644  42.679 165.567  1.00  0.00           C
ATOM   9467  C   ILE A 600      18.684  46.968 166.257  1.00  0.00           C
ATOM   9468  O   ILE A 600      19.154  47.679 165.367  1.00  0.00           O
ATOM   9469  N   ARG A 601      19.404  46.628 167.327  1.00  0.00           N
ATOM   9471  CA  ARG A 601      20.794  47.018 167.457  1.00  0.00           C
ATOM   9473  CB  ARG A 601      20.964  47.729 168.817  1.00  0.00           C
ATOM   9476  CG  ARG A 601      22.034  48.828 168.907  1.00  0.00           C
ATOM   9479  CD  ARG A 601      21.854  49.588 170.227  1.00  0.00           C
ATOM   9482  NE  ARG A 601      22.944  50.608 170.377  1.00  0.00           N
ATOM   9484  CZ  ARG A 601      23.164  51.229 171.527  1.00  0.00           C
ATOM   9485  NH1 ARG A 601      24.074  52.169 171.667  1.00  0.00           N
ATOM   9488  NH2 ARG A 601      22.454  50.919 172.597  1.00  0.00           N
ATOM   9491  C   ARG A 601      21.584  45.718 167.407  1.00  0.00           C
ATOM   9492  O   ARG A 601      21.354  44.868 168.277  1.00  0.00           O
ATOM   9493  N   PRO A 602      22.504  45.529 166.477  1.00  0.00           N
ATOM   9494  CD  PRO A 602      22.224  45.878 165.077  1.00  0.00           C
ATOM   9497  CA  PRO A 602      23.354  44.349 166.527  1.00  0.00           C
ATOM   9499  CB  PRO A 602      22.824  43.529 165.337  1.00  0.00           C
ATOM   9502  CG  PRO A 602      22.304  44.559 164.307  1.00  0.00           C
ATOM   9505  C   PRO A 602      24.794  44.818 166.347  1.00  0.00           C
ATOM   9506  O   PRO A 602      25.314  44.779 165.237  1.00  0.00           O
ATOM   9507  N   GLN A 603      25.564  45.278 167.357  1.00  0.00           N
ATOM   9509  CA  GLN A 603      25.564  45.078 168.797  1.00  0.00           C
ATOM   9511  CB  GLN A 603      24.214  45.459 169.447  1.00  0.00           C
ATOM   9514  CG  GLN A 603      24.214  45.919 170.927  1.00  0.00           C
ATOM   9517  CD  GLN A 603      24.334  44.798 171.947  1.00  0.00           C
ATOM   9518  OE1 GLN A 603      24.994  44.948 172.977  1.00  0.00           O
ATOM   9519  NE2 GLN A 603      23.684  43.638 171.707  1.00  0.00           N
ATOM   9522  C   GLN A 603      25.994  43.628 169.027  1.00  0.00           C
ATOM   9523  O   GLN A 603      25.464  42.718 168.407  1.00  0.00           O
ATOM   9524  N   PHE A 604      27.064  43.329 169.777  1.00  0.00           N
ATOM   9526  CA  PHE A 604      27.624  44.088 170.887  1.00  0.00           C
ATOM   9528  CB  PHE A 604      27.584  43.298 172.247  1.00  0.00           C
ATOM   9531  CG  PHE A 604      28.194  41.908 172.277  1.00  0.00           C
ATOM   9532  CD1 PHE A 604      29.294  41.639 173.117  1.00  0.00           C
ATOM   9534  CE1 PHE A 604      29.814  40.348 173.227  1.00  0.00           C
ATOM   9536  CZ  PHE A 604      29.224  39.298 172.517  1.00  0.00           C
ATOM   9538  CD2 PHE A 604      27.594  40.838 171.597  1.00  0.00           C
ATOM   9540  CE2 PHE A 604      28.114  39.538 171.697  1.00  0.00           C
ATOM   9542  C   PHE A 604      28.984  44.699 170.557  1.00  0.00           C
ATOM   9543  O   PHE A 604      29.744  45.068 171.447  1.00  0.00           O
ATOM   9544  N   ALA A 605      29.264  44.878 169.247  1.00  0.00           N
ATOM   9546  CA  ALA A 605      30.384  45.658 168.777  1.00  0.00           C
ATOM   9548  CB  ALA A 605      31.674  44.798 168.727  1.00  0.00           C
ATOM   9552  C   ALA A 605      30.104  46.239 167.387  1.00  0.00           C
ATOM   9553  O   ALA A 605      29.194  45.829 166.657  1.00  0.00           O
ATOM   9554  N   SER A 606      30.954  47.209 166.987  1.00  0.00           N
ATOM   9556  CA  SER A 606      31.144  47.718 165.637  1.00  0.00           C
ATOM   9558  CB  SER A 606      32.004  49.018 165.637  1.00  0.00           C
ATOM   9561  OG  SER A 606      31.544  49.919 166.637  1.00  0.00           O
ATOM   9563  C   SER A 606      31.864  46.668 164.807  1.00  0.00           C
ATOM   9564  O   SER A 606      31.704  45.478 165.057  1.00  0.00           O
ATOM   9565  N   LYS A 607      32.704  47.079 163.827  1.00  0.00           N
ATOM   9567  CA  LYS A 607      33.844  46.268 163.407  1.00  0.00           C
ATOM   9569  CB  LYS A 607      33.484  44.868 162.797  1.00  0.00           C
ATOM   9572  CG  LYS A 607      34.404  43.739 163.257  1.00  0.00           C
ATOM   9575  CD  LYS A 607      34.254  43.288 164.727  1.00  0.00           C
ATOM   9578  CE  LYS A 607      34.764  44.239 165.817  1.00  0.00           C
ATOM   9581  NZ  LYS A 607      35.194  43.468 166.987  1.00  0.00           N
ATOM   9585  C   LYS A 607      34.654  47.029 162.377  1.00  0.00           C
ATOM   9586  O   LYS A 607      34.344  48.158 162.007  1.00  0.00           O
ATOM   9587  N   SER A 608      35.704  46.369 161.847  1.00  0.00           N
ATOM   9589  CA  SER A 608      36.324  46.739 160.607  1.00  0.00           C
ATOM   9591  CB  SER A 608      37.854  46.838 160.737  1.00  0.00           C
ATOM   9594  OG  SER A 608      38.424  47.239 159.497  1.00  0.00           O
ATOM   9596  C   SER A 608      35.974  45.658 159.607  1.00  0.00           C
ATOM   9597  O   SER A 608      36.204  44.478 159.827  1.00  0.00           O
ATOM   9598  N   VAL A 609      35.344  46.038 158.477  1.00  0.00           N
ATOM   9600  CA  VAL A 609      35.064  45.119 157.397  1.00  0.00           C
ATOM   9602  CB  VAL A 609      33.594  44.718 157.287  1.00  0.00           C
ATOM   9604  CG1 VAL A 609      33.304  43.979 155.967  1.00  0.00           C
ATOM   9608  CG2 VAL A 609      33.234  43.818 158.487  1.00  0.00           C
ATOM   9612  C   VAL A 609      35.524  45.798 156.147  1.00  0.00           C
ATOM   9613  O   VAL A 609      34.904  46.749 155.687  1.00  0.00           O
ATOM   9614  N   TYR A 610      36.634  45.309 155.557  1.00  0.00           N
ATOM   9616  CA  TYR A 610      37.124  45.779 154.297  1.00  0.00           C
ATOM   9618  CB  TYR A 610      38.684  45.889 154.287  1.00  0.00           C
ATOM   9621  CG  TYR A 610      39.484  44.688 153.827  1.00  0.00           C
ATOM   9622  CD1 TYR A 610      39.904  43.719 154.737  1.00  0.00           C
ATOM   9624  CE1 TYR A 610      40.794  42.708 154.337  1.00  0.00           C
ATOM   9626  CZ  TYR A 610      41.274  42.659 153.017  1.00  0.00           C
ATOM   9627  OH  TYR A 610      42.264  41.718 152.637  1.00  0.00           O
ATOM   9629  CD2 TYR A 610      39.954  44.628 152.507  1.00  0.00           C
ATOM   9631  CE2 TYR A 610      40.834  43.618 152.097  1.00  0.00           C
ATOM   9633  C   TYR A 610      36.504  44.919 153.217  1.00  0.00           C
ATOM   9634  O   TYR A 610      36.454  43.698 153.297  1.00  0.00           O
ATOM   9635  N   ASP A 611      35.954  45.599 152.197  1.00  0.00           N
ATOM   9637  CA  ASP A 611      35.174  45.078 151.107  1.00  0.00           C
ATOM   9639  CB  ASP A 611      33.634  45.008 151.387  1.00  0.00           C
ATOM   9642  CG  ASP A 611      33.114  43.809 152.167  1.00  0.00           C
ATOM   9643  OD1 ASP A 611      31.934  43.929 152.607  1.00  0.00           O
ATOM   9644  OD2 ASP A 611      33.734  42.729 152.167  1.00  0.00           O
ATOM   9645  C   ASP A 611      35.444  46.138 150.047  1.00  0.00           C
ATOM   9646  O   ASP A 611      36.484  46.788 150.037  1.00  0.00           O
ATOM   9647  N   TYR A 612      34.484  46.419 149.147  1.00  0.00           N
ATOM   9649  CA  TYR A 612      34.464  47.679 148.437  1.00  0.00           C
ATOM   9651  CB  TYR A 612      34.914  47.588 146.937  1.00  0.00           C
ATOM   9654  CG  TYR A 612      36.264  46.939 146.597  1.00  0.00           C
ATOM   9655  CD1 TYR A 612      37.064  47.539 145.607  1.00  0.00           C
ATOM   9657  CE1 TYR A 612      38.244  46.939 145.147  1.00  0.00           C
ATOM   9659  CZ  TYR A 612      38.654  45.698 145.657  1.00  0.00           C
ATOM   9660  OH  TYR A 612      39.814  45.078 145.167  1.00  0.00           O
ATOM   9662  CD2 TYR A 612      36.684  45.669 147.057  1.00  0.00           C
ATOM   9664  CE2 TYR A 612      37.864  45.059 146.607  1.00  0.00           C
ATOM   9666  C   TYR A 612      32.994  48.048 148.547  1.00  0.00           C
ATOM   9667  O   TYR A 612      32.134  47.169 148.677  1.00  0.00           O
ATOM   9668  N   ARG A 613      32.594  49.338 148.587  1.00  0.00           N
ATOM   9670  CA  ARG A 613      33.354  50.548 148.367  1.00  0.00           C
ATOM   9672  CB  ARG A 613      32.794  51.299 147.117  1.00  0.00           C
ATOM   9675  CG  ARG A 613      31.314  51.709 147.257  1.00  0.00           C
ATOM   9678  CD  ARG A 613      30.794  52.479 146.037  1.00  0.00           C
ATOM   9681  NE  ARG A 613      29.324  52.669 146.257  1.00  0.00           N
ATOM   9683  CZ  ARG A 613      28.424  52.878 145.307  1.00  0.00           C
ATOM   9684  NH1 ARG A 613      27.144  52.908 145.617  1.00  0.00           N
ATOM   9687  NH2 ARG A 613      28.754  53.048 144.047  1.00  0.00           N
ATOM   9690  C   ARG A 613      33.164  51.458 149.577  1.00  0.00           C
ATOM   9691  O   ARG A 613      32.184  51.318 150.307  1.00  0.00           O
ATOM   9692  N   THR A 614      34.024  52.458 149.817  1.00  0.00           N
ATOM   9694  CA  THR A 614      35.274  52.799 149.117  1.00  0.00           C
ATOM   9696  CB  THR A 614      35.384  54.298 148.887  1.00  0.00           C
ATOM   9698  OG1 THR A 614      34.274  54.758 148.137  1.00  0.00           O
ATOM   9700  CG2 THR A 614      36.624  54.688 148.067  1.00  0.00           C
ATOM   9704  C   THR A 614      36.454  52.279 149.917  1.00  0.00           C
ATOM   9705  O   THR A 614      36.944  52.908 150.847  1.00  0.00           O
ATOM   9706  N   ASP A 615      36.894  51.029 149.627  1.00  0.00           N
ATOM   9708  CA  ASP A 615      37.714  50.169 150.477  1.00  0.00           C
ATOM   9710  CB  ASP A 615      39.094  50.788 150.807  1.00  0.00           C
ATOM   9713  CG  ASP A 615      40.134  49.699 151.027  1.00  0.00           C
ATOM   9714  OD1 ASP A 615      40.854  49.748 152.047  1.00  0.00           O
ATOM   9715  OD2 ASP A 615      40.264  48.849 150.097  1.00  0.00           O
ATOM   9716  C   ASP A 615      37.024  49.618 151.717  1.00  0.00           C
ATOM   9717  O   ASP A 615      37.274  48.489 152.127  1.00  0.00           O
ATOM   9718  N   SER A 616      36.064  50.359 152.287  1.00  0.00           N
ATOM   9720  CA  SER A 616      35.234  49.919 153.387  1.00  0.00           C
ATOM   9722  CB  SER A 616      34.354  48.659 153.127  1.00  0.00           C
ATOM   9725  OG  SER A 616      33.324  48.859 152.157  1.00  0.00           O
ATOM   9727  C   SER A 616      35.984  49.779 154.707  1.00  0.00           C
ATOM   9728  O   SER A 616      36.844  48.929 154.907  1.00  0.00           O
ATOM   9729  N   THR A 617      35.614  50.569 155.707  1.00  0.00           N
ATOM   9731  CA  THR A 617      35.694  50.109 157.087  1.00  0.00           C
ATOM   9733  CB  THR A 617      36.864  50.678 157.907  1.00  0.00           C
ATOM   9735  OG1 THR A 617      38.004  49.829 157.867  1.00  0.00           O
ATOM   9737  CG2 THR A 617      36.504  50.768 159.397  1.00  0.00           C
ATOM   9741  C   THR A 617      34.324  50.448 157.607  1.00  0.00           C
ATOM   9742  O   THR A 617      33.844  51.569 157.447  1.00  0.00           O
ATOM   9743  N   VAL A 618      33.584  49.459 158.127  1.00  0.00           N
ATOM   9745  CA  VAL A 618      32.154  49.389 157.847  1.00  0.00           C
ATOM   9747  CB  VAL A 618      31.864  48.508 156.627  1.00  0.00           C
ATOM   9749  CG1 VAL A 618      30.674  47.559 156.807  1.00  0.00           C
ATOM   9753  CG2 VAL A 618      31.654  49.408 155.387  1.00  0.00           C
ATOM   9757  C   VAL A 618      31.434  48.948 159.087  1.00  0.00           C
ATOM   9758  O   VAL A 618      31.894  48.069 159.807  1.00  0.00           O
ATOM   9759  N   LYS A 619      30.264  49.579 159.367  1.00  0.00           N
ATOM   9761  CA  LYS A 619      29.434  49.239 160.507  1.00  0.00           C
ATOM   9763  CB  LYS A 619      28.174  50.138 160.637  1.00  0.00           C
ATOM   9766  CG  LYS A 619      28.414  51.579 161.107  1.00  0.00           C
ATOM   9769  CD  LYS A 619      27.104  52.378 161.057  1.00  0.00           C
ATOM   9772  CE  LYS A 619      25.944  51.779 161.837  1.00  0.00           C
ATOM   9775  NZ  LYS A 619      24.814  52.718 161.847  1.00  0.00           N
ATOM   9779  C   LYS A 619      28.894  47.829 160.497  1.00  0.00           C
ATOM   9780  O   LYS A 619      28.424  47.349 159.467  1.00  0.00           O
ATOM   9781  N   GLN A 620      28.874  47.239 161.707  1.00  0.00           N
ATOM   9783  CA  GLN A 620      28.164  46.048 162.187  1.00  0.00           C
ATOM   9785  CB  GLN A 620      26.784  46.448 162.797  1.00  0.00           C
ATOM   9788  CG  GLN A 620      25.464  46.008 162.107  1.00  0.00           C
ATOM   9791  CD  GLN A 620      25.374  46.419 160.637  1.00  0.00           C
ATOM   9792  OE1 GLN A 620      25.004  45.658 159.747  1.00  0.00           O
ATOM   9793  NE2 GLN A 620      25.664  47.708 160.377  1.00  0.00           N
ATOM   9796  C   GLN A 620      28.074  44.798 161.307  1.00  0.00           C
ATOM   9797  O   GLN A 620      28.204  44.809 160.097  1.00  0.00           O
ATOM   9798  N   PRO A 621      27.774  43.649 161.867  1.00  0.00           N
ATOM   9799  CD  PRO A 621      27.244  42.568 161.047  1.00  0.00           C
ATOM   9802  CA  PRO A 621      28.094  43.189 163.207  1.00  0.00           C
ATOM   9804  CB  PRO A 621      26.904  42.228 163.407  1.00  0.00           C
ATOM   9807  CG  PRO A 621      26.684  41.559 162.047  1.00  0.00           C
ATOM   9810  C   PRO A 621      29.424  42.458 163.107  1.00  0.00           C
ATOM   9811  O   PRO A 621      30.324  42.939 162.427  1.00  0.00           O
ATOM   9812  N   ILE A 622      29.544  41.258 163.707  1.00  0.00           N
ATOM   9814  CA  ILE A 622      30.454  40.229 163.227  1.00  0.00           C
ATOM   9816  CB  ILE A 622      31.974  40.459 163.237  1.00  0.00           C
ATOM   9818  CG2 ILE A 622      32.604  40.389 164.637  1.00  0.00           C
ATOM   9822  CG1 ILE A 622      32.634  39.399 162.337  1.00  0.00           C
ATOM   9825  CD  ILE A 622      34.074  39.718 161.967  1.00  0.00           C
ATOM   9829  C   ILE A 622      30.104  38.939 163.907  1.00  0.00           C
ATOM   9830  O   ILE A 622      29.884  37.968 163.187  1.00  0.00           O
ATOM   9831  N   VAL A 623      29.954  38.909 165.247  1.00  0.00           N
ATOM   9833  CA  VAL A 623      29.314  37.809 165.957  1.00  0.00           C
ATOM   9835  CB  VAL A 623      27.854  37.609 165.487  1.00  0.00           C
ATOM   9837  CG1 VAL A 623      27.224  36.279 165.937  1.00  0.00           C
ATOM   9841  CG2 VAL A 623      27.014  38.799 165.967  1.00  0.00           C
ATOM   9845  C   VAL A 623      30.174  36.549 166.057  1.00  0.00           C
ATOM   9846  O   VAL A 623      31.014  36.258 165.217  1.00  0.00           O
ATOM   9847  N   ASP A 624      30.004  35.838 167.187  1.00  0.00           N
ATOM   9849  CA  ASP A 624      30.854  34.839 167.797  1.00  0.00           C
ATOM   9851  CB  ASP A 624      30.434  34.839 169.297  1.00  0.00           C
ATOM   9854  CG  ASP A 624      30.344  36.208 169.987  1.00  0.00           C
ATOM   9855  OD1 ASP A 624      29.514  36.268 170.927  1.00  0.00           O
ATOM   9856  OD2 ASP A 624      31.034  37.199 169.637  1.00  0.00           O
ATOM   9857  C   ASP A 624      30.724  33.419 167.157  1.00  0.00           C
ATOM   9858  O   ASP A 624      29.964  33.218 166.207  1.00  0.00           O
ATOM   9859  N   GLU A 625      31.454  32.368 167.637  1.00  0.00           N
ATOM   9861  CA  GLU A 625      31.184  30.979 167.257  1.00  0.00           C
ATOM   9863  CB  GLU A 625      32.094  30.478 166.087  1.00  0.00           C
ATOM   9866  CG  GLU A 625      33.144  29.348 166.297  1.00  0.00           C
ATOM   9869  CD  GLU A 625      34.424  29.769 167.017  1.00  0.00           C
ATOM   9870  OE1 GLU A 625      35.454  29.049 166.857  1.00  0.00           O
ATOM   9871  OE2 GLU A 625      34.404  30.788 167.727  1.00  0.00           O
ATOM   9872  C   GLU A 625      31.184  30.029 168.467  1.00  0.00           C
ATOM   9873  O   GLU A 625      32.174  29.779 169.147  1.00  0.00           O
ATOM   9874  N   GLY A 626      30.074  29.369 168.827  1.00  0.00           N
ATOM   9876  CA  GLY A 626      28.694  29.829 168.737  1.00  0.00           C
ATOM   9879  C   GLY A 626      28.284  30.439 170.047  1.00  0.00           C
ATOM   9880  O   GLY A 626      29.104  30.968 170.797  1.00  0.00           O
ATOM   9881  N   SER A 627      26.994  30.338 170.397  1.00  0.00           N
ATOM   9883  CA  SER A 627      26.474  30.878 171.657  1.00  0.00           C
ATOM   9885  CB  SER A 627      27.064  30.148 172.927  1.00  0.00           C
ATOM   9888  OG  SER A 627      26.534  30.579 174.197  1.00  0.00           O
ATOM   9890  C   SER A 627      26.574  32.399 171.737  1.00  0.00           C
ATOM   9891  O   SER A 627      27.004  33.088 170.817  1.00  0.00           O
ATOM   9892  N   ASN A 628      26.084  32.968 172.847  1.00  0.00           N
ATOM   9894  CA  ASN A 628      25.664  34.358 172.917  1.00  0.00           C
ATOM   9896  CB  ASN A 628      26.844  35.389 172.877  1.00  0.00           C
ATOM   9899  CG  ASN A 628      27.884  35.299 174.017  1.00  0.00           C
ATOM   9900  OD1 ASN A 628      28.854  36.059 174.037  1.00  0.00           O
ATOM   9901  ND2 ASN A 628      27.674  34.399 174.997  1.00  0.00           N
ATOM   9904  C   ASN A 628      24.554  34.678 171.907  1.00  0.00           C
ATOM   9905  O   ASN A 628      23.854  33.818 171.377  1.00  0.00           O
ATOM   9906  N   ALA A 629      24.294  35.968 171.717  1.00  0.00           N
ATOM   9908  CA  ALA A 629      23.164  36.468 170.977  1.00  0.00           C
ATOM   9910  CB  ALA A 629      21.894  36.248 171.807  1.00  0.00           C
ATOM   9914  C   ALA A 629      23.404  37.939 170.847  1.00  0.00           C
ATOM   9915  O   ALA A 629      24.294  38.438 171.527  1.00  0.00           O
ATOM   9916  N   ALA A 630      22.544  38.659 170.107  1.00  0.00           N
ATOM   9918  CA  ALA A 630      22.534  40.119 170.187  1.00  0.00           C
ATOM   9920  CB  ALA A 630      23.894  40.728 169.817  1.00  0.00           C
ATOM   9924  C   ALA A 630      21.504  40.798 169.297  1.00  0.00           C
ATOM   9925  O   ALA A 630      21.814  41.338 168.237  1.00  0.00           O
ATOM   9926  N   PHE A 631      20.244  40.858 169.777  1.00  0.00           N
ATOM   9928  CA  PHE A 631      19.254  41.798 169.277  1.00  0.00           C
ATOM   9930  CB  PHE A 631      17.824  41.178 169.157  1.00  0.00           C
ATOM   9933  CG  PHE A 631      17.724  39.788 168.577  1.00  0.00           C
ATOM   9934  CD1 PHE A 631      16.644  38.979 168.977  1.00  0.00           C
ATOM   9936  CE1 PHE A 631      16.444  37.708 168.427  1.00  0.00           C
ATOM   9938  CZ  PHE A 631      17.344  37.218 167.467  1.00  0.00           C
ATOM   9940  CD2 PHE A 631      18.604  39.288 167.597  1.00  0.00           C
ATOM   9942  CE2 PHE A 631      18.424  37.999 167.057  1.00  0.00           C
ATOM   9944  C   PHE A 631      19.184  42.999 170.227  1.00  0.00           C
ATOM   9945  O   PHE A 631      19.694  42.968 171.357  1.00  0.00           O
ATOM   9946  N   ASP A 632      18.474  44.059 169.777  1.00  0.00           N
ATOM   9948  CA  ASP A 632      17.684  44.969 170.587  1.00  0.00           C
ATOM   9950  CB  ASP A 632      18.354  46.369 170.697  1.00  0.00           C
ATOM   9953  CG  ASP A 632      18.364  46.878 172.127  1.00  0.00           C
ATOM   9954  OD1 ASP A 632      19.194  47.799 172.427  1.00  0.00           O
ATOM   9955  OD2 ASP A 632      17.574  46.369 172.947  1.00  0.00           O
ATOM   9956  C   ASP A 632      16.364  44.969 169.807  1.00  0.00           C
ATOM   9957  O   ASP A 632      16.224  44.128 168.917  1.00  0.00           O
ATOM   9958  N   ILE A 633      15.344  45.809 170.097  1.00  0.00           N
ATOM   9960  CA  ILE A 633      14.044  45.448 169.547  1.00  0.00           C
ATOM   9962  CB  ILE A 633      13.384  44.329 170.367  1.00  0.00           C
ATOM   9964  CG2 ILE A 633      12.364  44.849 171.417  1.00  0.00           C
ATOM   9968  CG1 ILE A 633      12.804  43.239 169.427  1.00  0.00           C
ATOM   9971  CD  ILE A 633      12.754  41.849 170.057  1.00  0.00           C
ATOM   9975  C   ILE A 633      13.104  46.588 169.187  1.00  0.00           C
ATOM   9976  O   ILE A 633      13.344  47.768 169.427  1.00  0.00           O
ATOM   9977  N   VAL A 634      12.054  46.188 168.427  1.00  0.00           N
ATOM   9979  CA  VAL A 634      11.074  46.978 167.707  1.00  0.00           C
ATOM   9981  CB  VAL A 634       9.864  46.128 167.317  1.00  0.00           C
ATOM   9983  CG1 VAL A 634       9.094  46.779 166.157  1.00  0.00           C
ATOM   9987  CG2 VAL A 634      10.324  44.748 166.827  1.00  0.00           C
ATOM   9991  C   VAL A 634      10.614  48.268 168.377  1.00  0.00           C
ATOM   9992  O   VAL A 634      10.224  48.279 169.537  1.00  0.00           O
ATOM   9993  N   TYR A 635      10.604  49.378 167.597  1.00  0.00           N
ATOM   9995  CA  TYR A 635       9.964  50.649 167.867  1.00  0.00           C
ATOM   9997  CB  TYR A 635       8.764  50.698 168.867  1.00  0.00           C
ATOM  10000  CG  TYR A 635       7.544  50.099 168.207  1.00  0.00           C
ATOM  10001  CD1 TYR A 635       7.214  48.729 168.237  1.00  0.00           C
ATOM  10003  CE1 TYR A 635       6.114  48.248 167.527  1.00  0.00           C
ATOM  10005  CZ  TYR A 635       5.314  49.128 166.797  1.00  0.00           C
ATOM  10006  OH  TYR A 635       4.194  48.649 166.097  1.00  0.00           O
ATOM  10008  CD2 TYR A 635       6.724  50.959 167.487  1.00  0.00           C
ATOM  10010  CE2 TYR A 635       5.614  50.489 166.767  1.00  0.00           C
ATOM  10012  C   TYR A 635      10.974  51.759 168.097  1.00  0.00           C
ATOM  10013  O   TYR A 635      11.324  52.069 169.227  1.00  0.00           O
ATOM  10014  N   SER A 636      11.414  52.409 167.017  1.00  0.00           N
ATOM  10016  CA  SER A 636      12.164  53.638 167.087  1.00  0.00           C
ATOM  10018  CB  SER A 636      13.684  53.468 166.827  1.00  0.00           C
ATOM  10021  OG  SER A 636      14.314  52.878 167.957  1.00  0.00           O
ATOM  10023  C   SER A 636      11.574  54.599 166.087  1.00  0.00           C
ATOM  10024  O   SER A 636      10.844  54.209 165.187  1.00  0.00           O
ATOM  10025  N   ASP A 637      11.814  55.908 166.287  1.00  0.00           N
ATOM  10027  CA  ASP A 637      10.924  56.878 165.687  1.00  0.00           C
ATOM  10029  CB  ASP A 637       9.584  56.928 166.467  1.00  0.00           C
ATOM  10032  CG  ASP A 637       8.424  57.448 165.627  1.00  0.00           C
ATOM  10033  OD1 ASP A 637       7.284  57.409 166.167  1.00  0.00           O
ATOM  10034  OD2 ASP A 637       8.634  57.859 164.457  1.00  0.00           O
ATOM  10035  C   ASP A 637      11.614  58.228 165.677  1.00  0.00           C
ATOM  10036  O   ASP A 637      12.694  58.419 166.247  1.00  0.00           O
ATOM  10037  N   ALA A 638      10.964  59.239 165.077  1.00  0.00           N
ATOM  10039  CA  ALA A 638      11.184  60.608 165.457  1.00  0.00           C
ATOM  10041  CB  ALA A 638      11.074  61.569 164.277  1.00  0.00           C
ATOM  10045  C   ALA A 638      10.174  61.008 166.537  1.00  0.00           C
ATOM  10046  O   ALA A 638       8.964  60.989 166.337  1.00  0.00           O
ATOM  10047  N   GLN A 639      10.604  61.369 167.747  1.00  0.00           N
ATOM  10049  CA  GLN A 639      11.944  61.779 168.097  1.00  0.00           C
ATOM  10051  CB  GLN A 639      12.324  63.158 167.497  1.00  0.00           C
ATOM  10054  CG  GLN A 639      11.634  64.468 167.987  1.00  0.00           C
ATOM  10057  CD  GLN A 639      10.134  64.419 168.277  1.00  0.00           C
ATOM  10058  OE1 GLN A 639       9.704  64.739 169.387  1.00  0.00           O
ATOM  10059  NE2 GLN A 639       9.304  64.099 167.257  1.00  0.00           N
ATOM  10062  C   GLN A 639      12.094  61.679 169.607  1.00  0.00           C
ATOM  10063  O   GLN A 639      12.034  62.638 170.377  1.00  0.00           O
ATOM  10064  N   GLY A 640      12.304  60.459 170.137  1.00  0.00           N
ATOM  10066  CA  GLY A 640      12.184  59.139 169.497  1.00  0.00           C
ATOM  10069  C   GLY A 640      11.144  58.408 170.267  1.00  0.00           C
ATOM  10070  O   GLY A 640       9.974  58.799 170.267  1.00  0.00           O
ATOM  10071  N   VAL A 641      11.594  57.368 170.997  1.00  0.00           N
ATOM  10073  CA  VAL A 641      10.904  56.649 172.057  1.00  0.00           C
ATOM  10075  CB  VAL A 641       9.924  57.469 172.927  1.00  0.00           C
ATOM  10077  CG1 VAL A 641       9.374  56.658 174.117  1.00  0.00           C
ATOM  10081  CG2 VAL A 641      10.664  58.698 173.497  1.00  0.00           C
ATOM  10085  C   VAL A 641      10.334  55.338 171.517  1.00  0.00           C
ATOM  10086  O   VAL A 641       9.854  55.249 170.387  1.00  0.00           O
ATOM  10087  N   LYS A 642      10.434  54.228 172.307  1.00  0.00           N
ATOM  10089  CA  LYS A 642       9.614  53.038 172.087  1.00  0.00           C
ATOM  10091  CB  LYS A 642      10.074  51.858 172.977  1.00  0.00           C
ATOM  10094  CG  LYS A 642      11.414  51.258 172.507  1.00  0.00           C
ATOM  10097  CD  LYS A 642      12.464  51.008 173.607  1.00  0.00           C
ATOM  10100  CE  LYS A 642      12.974  52.298 174.257  1.00  0.00           C
ATOM  10103  NZ  LYS A 642      14.254  52.099 174.977  1.00  0.00           N
ATOM  10107  C   LYS A 642       8.114  53.319 172.127  1.00  0.00           C
ATOM  10108  O   LYS A 642       7.684  54.468 172.227  1.00  0.00           O
ATOM  10109  N   LYS A 643       7.224  52.329 171.967  1.00  0.00           N
ATOM  10111  CA  LYS A 643       5.824  52.708 171.767  1.00  0.00           C
ATOM  10113  CB  LYS A 643       5.554  52.809 170.247  1.00  0.00           C
ATOM  10116  CG  LYS A 643       4.564  53.929 169.867  1.00  0.00           C
ATOM  10119  CD  LYS A 643       4.824  54.439 168.427  1.00  0.00           C
ATOM  10122  CE  LYS A 643       3.934  55.628 167.997  1.00  0.00           C
ATOM  10125  NZ  LYS A 643       4.134  55.908 166.567  1.00  0.00           N
ATOM  10129  C   LYS A 643       4.934  51.768 172.547  1.00  0.00           C
[truncated: 3,819,978 more chars]
