# Supplementary material for: Characterizing Membrane Association and Periplasmic Transfer of Bacterial Lipoproteins through Molecular Dynamics Simulations
Source: Structure. 2020 Apr 7;28(4):475–487.e3. doi: 10.1016/j.str.2020.01.012 (PMC7139219; doi:10.1016/j.str.2020.01.012)
Supplement: Data S1. Final Coordinates from Simulations (Y–Z), Related to Figure 3 [file mmc3.zip › Y-Z/YFHM-5-atomistic.pdb]

TITLE     Protein
REMARK    THIS IS A SIMULATION BOX
CRYST1  161.516  161.516  224.314  90.00  90.00  90.00 P 1           1
MODEL        1
ATOM      1  N   CYSTA   1      80.198  84.196  81.172  1.00  0.00           N
ATOM      3  CA  CYSTA   1      80.508  83.256  82.252  1.00  0.00           C
ATOM      5  C   CYSTA   1      79.608  83.416  83.462  1.00  0.00           C
ATOM      6  O   CYSTA   1      79.728  82.656  84.422  1.00  0.00           O
ATOM      7  CB  CYSTA   1      81.938  83.476  82.802  1.00  0.00           C
ATOM     10  SG  CYSTA   1      83.188  83.416  81.512  1.00  0.00           S
ATOM     11  C1  CYSTA   1      83.258  85.196  81.052  1.00  0.00           C
ATOM     14  CA1 CYSTA   1      80.268  83.926  79.852  1.00  0.00           C
ATOM     15  OA1 CYSTA   1      80.128  84.866  79.072  1.00  0.00           O
ATOM     16  CA2 CYSTA   1      80.578  82.566  79.292  1.00  0.00           C
ATOM     19  C11 CYSTA   1      84.688  85.746  80.782  1.00  0.00           C
ATOM     21  O11 CYSTA   1      85.088  85.476  79.412  1.00  0.00           O
ATOM     22  CX1 CYSTA   1      85.658  84.306  79.162  1.00  0.00           C
ATOM     23  OX1 CYSTA   1      85.688  83.346  79.892  1.00  0.00           O
ATOM     24  CX2 CYSTA   1      86.348  84.326  77.792  1.00  0.00           C
ATOM     27  C12 CYSTA   1      85.678  85.346  81.932  1.00  0.00           C
ATOM     30  O12 CYSTA   1      87.068  85.326  81.582  1.00  0.00           O
ATOM     31  CD1 CYSTA   1      87.718  86.456  81.782  1.00  0.00           C
ATOM     32  OD1 CYSTA   1      87.218  87.516  82.142  1.00  0.00           O
ATOM     33  CD2 CYSTA   1      89.178  86.206  81.512  1.00  0.00           C
ATOM     36  CA3 CYSTA   1      79.388  81.596  79.342  1.00  0.00           C
ATOM     39  CA4 CYSTA   1      79.738  80.226  78.722  1.00  0.00           C
ATOM     42  CA5 CYSTA   1      78.548  79.256  78.702  1.00  0.00           C
ATOM     45  CA6 CYSTA   1      78.508  78.346  79.942  1.00  0.00           C
ATOM     48  CA7 CYSTA   1      77.258  77.446  80.002  1.00  0.00           C
ATOM     51  CA8 CYSTA   1      77.148  76.406  78.872  1.00  0.00           C
ATOM     54  CA9 CYSTA   1      75.708  75.916  78.702  1.00  0.00           C
ATOM     57 0CA1 CYSTA   1      75.458  75.126  77.402  1.00  0.00           C
ATOM     60 1CA1 CYSTA   1      74.188  75.616  76.702  1.00  0.00           C
ATOM     63 2CA1 CYSTA   1      73.628  74.666  75.642  1.00  0.00           C
ATOM     66 3CA1 CYSTA   1      72.418  75.306  74.932  1.00  0.00           C
ATOM     69 4CA1 CYSTA   1      71.578  74.346  74.082  1.00  0.00           C
ATOM     72 5CA1 CYSTA   1      72.318  73.846  72.832  1.00  0.00           C
ATOM     75 6CA1 CYSTA   1      71.478  72.916  71.952  1.00  0.00           C
ATOM     79  CD3 CYSTA   1      89.628  86.966  80.252  1.00  0.00           C
ATOM     82  CD4 CYSTA   1      89.058  86.386  78.972  1.00  0.00           C
ATOM     85  CD5 CYSTA   1      89.528  87.156  77.742  1.00  0.00           C
ATOM     88  CD6 CYSTA   1      89.878  86.226  76.582  1.00  0.00           C
ATOM     91  CD7 CYSTA   1      89.898  87.016  75.272  1.00  0.00           C
ATOM     94  CD8 CYSTA   1      89.918  86.116  74.042  1.00  0.00           C
ATOM     97  CD9 CYSTA   1      89.708  86.936  72.762  1.00  0.00           C
ATOM    100 0CD1 CYSTA   1      90.438  86.326  71.562  1.00  0.00           C
ATOM    103 1CD1 CYSTA   1      90.368  87.216  70.312  1.00  0.00           C
ATOM    106 2CD1 CYSTA   1      91.428  86.806  69.282  1.00  0.00           C
ATOM    109 3CD1 CYSTA   1      91.658  87.846  68.182  1.00  0.00           C
ATOM    112 4CD1 CYSTA   1      90.688  87.726  67.002  1.00  0.00           C
ATOM    115 5CD1 CYSTA   1      91.138  88.576  65.802  1.00  0.00           C
ATOM    118 6CD1 CYSTA   1      90.368  88.276  64.522  1.00  0.00           C
ATOM    122  CX3 CYSTA   1      86.178  83.006  77.002  1.00  0.00           C
ATOM    125  CX4 CYSTA   1      85.238  83.076  75.792  1.00  0.00           C
ATOM    128  CX5 CYSTA   1      85.948  82.846  74.452  1.00  0.00           C
ATOM    131  CX6 CYSTA   1      86.208  81.376  74.082  1.00  0.00           C
ATOM    134  CX7 CYSTA   1      86.738  81.246  72.642  1.00  0.00           C
ATOM    137  CX8 CYSTA   1      86.558  79.846  72.022  1.00  0.00           C
ATOM    140  CX9 CYSTA   1      85.308  79.686  71.192  1.00  0.00           C
ATOM    142 0CX1 CYSTA   1      85.168  80.006  69.882  1.00  0.00           C
ATOM    144 1CX1 CYSTA   1      86.238  80.606  69.002  1.00  0.00           C
ATOM    147 2CX1 CYSTA   1      86.308  80.056  67.562  1.00  0.00           C
ATOM    150 3CX1 CYSTA   1      85.588  80.926  66.512  1.00  0.00           C
ATOM    153 4CX1 CYSTA   1      86.298  80.876  65.152  1.00  0.00           C
ATOM    156 5CX1 CYSTA   1      85.658  81.756  64.072  1.00  0.00           C
ATOM    159 6CX1 CYSTA   1      86.638  82.136  62.952  1.00  0.00           C
ATOM    162 7CX1 CYSTA   1      86.038  83.076  61.902  1.00  0.00           C
ATOM    165 8CX1 CYSTA   1      87.038  83.526  60.832  1.00  0.00           C
ATOM    169  N   ASP A   2      78.798  84.486  83.482  1.00  0.00           N
ATOM    171  CA  ASP A   2      78.708  85.316  84.672  1.00  0.00           C
ATOM    173  CB  ASP A   2      78.178  86.716  84.332  1.00  0.00           C
ATOM    176  CG  ASP A   2      79.258  87.526  83.642  1.00  0.00           C
ATOM    177  OD1 ASP A   2      79.018  88.746  83.542  1.00  0.00           O
ATOM    178  OD2 ASP A   2      80.308  86.966  83.242  1.00  0.00           O
ATOM    179  C   ASP A   2      77.978  84.796  85.892  1.00  0.00           C
ATOM    180  O   ASP A   2      76.768  84.546  85.942  1.00  0.00           O
ATOM    181  N   ASN A   3      78.758  84.706  86.972  1.00  0.00           N
ATOM    183  CA  ASN A   3      78.348  84.316  88.282  1.00  0.00           C
ATOM    185  CB  ASN A   3      78.698  82.826  88.522  1.00  0.00           C
ATOM    188  CG  ASN A   3      77.798  81.896  87.702  1.00  0.00           C
ATOM    189  OD1 ASN A   3      78.258  81.016  86.982  1.00  0.00           O
ATOM    190  ND2 ASN A   3      76.458  82.046  87.872  1.00  0.00           N
ATOM    193  C   ASN A   3      79.028  85.236  89.302  1.00  0.00           C
ATOM    194  O   ASN A   3      79.838  84.816  90.122  1.00  0.00           O
ATOM    195  N   ASN A   4      78.748  86.546  89.232  1.00  0.00           N
ATOM    197  CA  ASN A   4      79.328  87.536  90.132  1.00  0.00           C
ATOM    199  CB  ASN A   4      79.108  88.946  89.542  1.00  0.00           C
ATOM    202  CG  ASN A   4      80.078  89.116  88.402  1.00  0.00           C
ATOM    203  OD1 ASN A   4      79.708  89.106  87.232  1.00  0.00           O
ATOM    204  ND2 ASN A   4      81.378  89.266  88.752  1.00  0.00           N
ATOM    207  C   ASN A   4      78.798  87.506  91.552  1.00  0.00           C
ATOM    208  O   ASN A   4      79.458  87.076  92.492  1.00  0.00           O
ATOM    209  N   ASP A   5      77.548  87.986  91.742  1.00  0.00           N
ATOM    211  CA  ASP A   5      76.908  88.136  93.032  1.00  0.00           C
ATOM    213  CB  ASP A   5      76.068  89.456  93.072  1.00  0.00           C
ATOM    216  CG  ASP A   5      76.888  90.736  92.922  1.00  0.00           C
ATOM    217  OD1 ASP A   5      76.258  91.836  92.862  1.00  0.00           O
ATOM    218  OD2 ASP A   5      78.138  90.676  92.892  1.00  0.00           O
ATOM    219  C   ASP A   5      76.008  86.916  93.282  1.00  0.00           C
ATOM    220  O   ASP A   5      75.188  86.896  94.192  1.00  0.00           O
ATOM    221  N   ASN A   6      76.178  85.886  92.422  1.00  0.00           N
ATOM    223  CA  ASN A   6      75.498  84.596  92.382  1.00  0.00           C
ATOM    225  CB  ASN A   6      73.958  84.806  92.272  1.00  0.00           C
ATOM    228  CG  ASN A   6      73.008  83.686  91.842  1.00  0.00           C
ATOM    229  OD1 ASN A   6      71.888  83.626  92.352  1.00  0.00           O
ATOM    230  ND2 ASN A   6      73.368  82.766  90.922  1.00  0.00           N
ATOM    233  C   ASN A   6      76.068  83.846  91.182  1.00  0.00           C
ATOM    234  O   ASN A   6      75.788  84.176  90.032  1.00  0.00           O
ATOM    235  N   ALA A   7      76.868  82.776  91.312  1.00  0.00           N
ATOM    237  CA  ALA A   7      77.298  82.026  92.482  1.00  0.00           C
ATOM    239  CB  ALA A   7      77.738  80.666  91.922  1.00  0.00           C
ATOM    243  C   ALA A   7      78.378  82.786  93.272  1.00  0.00           C
ATOM    244  O   ALA A   7      78.318  84.006  93.162  1.00  0.00           O
ATOM    245  N   PRO A   8      79.378  82.336  94.062  1.00  0.00           N
ATOM    246  CD  PRO A   8      80.518  83.236  94.262  1.00  0.00           C
ATOM    249  CA  PRO A   8      79.738  80.946  94.392  1.00  0.00           C
ATOM    251  CB  PRO A   8      81.238  81.046  94.692  1.00  0.00           C
ATOM    254  CG  PRO A   8      81.678  82.326  93.962  1.00  0.00           C
ATOM    257  C   PRO A   8      79.028  80.356  95.612  1.00  0.00           C
ATOM    258  O   PRO A   8      78.118  80.966  96.152  1.00  0.00           O
ATOM    259  N   THR A   9      79.498  79.146  96.022  1.00  0.00           N
ATOM    261  CA  THR A   9      79.028  78.306  97.122  1.00  0.00           C
ATOM    263  CB  THR A   9      79.858  77.006  97.222  1.00  0.00           C
ATOM    265  OG1 THR A   9      79.638  76.236  96.042  1.00  0.00           O
ATOM    267  CG2 THR A   9      79.478  76.076  98.382  1.00  0.00           C
ATOM    271  C   THR A   9      78.858  78.966  98.492  1.00  0.00           C
ATOM    272  O   THR A   9      79.608  79.856  98.882  1.00  0.00           O
ATOM    273  N   ALA A  10      77.778  78.506  99.172  1.00  0.00           N
ATOM    275  CA  ALA A  10      77.078  78.876 100.382  1.00  0.00           C
ATOM    277  CB  ALA A  10      75.988  77.796 100.462  1.00  0.00           C
ATOM    281  C   ALA A  10      77.828  79.086 101.712  1.00  0.00           C
ATOM    282  O   ALA A  10      79.058  79.116 101.792  1.00  0.00           O
ATOM    283  N   VAL A  11      77.118  79.356 102.852  1.00  0.00           N
ATOM    285  CA  VAL A  11      76.338  78.306 103.552  1.00  0.00           C
ATOM    287  CB  VAL A  11      76.988  77.816 104.862  1.00  0.00           C
ATOM    289  CG1 VAL A  11      76.338  76.526 105.402  1.00  0.00           C
ATOM    293  CG2 VAL A  11      78.458  77.456 104.572  1.00  0.00           C
ATOM    297  C   VAL A  11      74.848  78.656 103.702  1.00  0.00           C
ATOM    298  O   VAL A  11      74.048  77.906 104.262  1.00  0.00           O
ATOM    299  N   LYS A  12      74.328  79.706 103.022  1.00  0.00           N
ATOM    301  CA  LYS A  12      73.028  79.506 102.382  1.00  0.00           C
ATOM    303  CB  LYS A  12      71.768  80.076 103.092  1.00  0.00           C
ATOM    306  CG  LYS A  12      70.478  79.846 102.262  1.00  0.00           C
ATOM    309  CD  LYS A  12      69.218  79.376 103.032  1.00  0.00           C
ATOM    312  CE  LYS A  12      68.188  78.786 102.032  1.00  0.00           C
ATOM    315  NZ  LYS A  12      66.808  78.726 102.552  1.00  0.00           N
ATOM    319  C   LYS A  12      73.108  79.866 100.912  1.00  0.00           C
ATOM    320  O   LYS A  12      73.428  80.986 100.542  1.00  0.00           O
ATOM    321  N   LYS A  13      72.878  78.846 100.062  1.00  0.00           N
ATOM    323  CA  LYS A  13      72.948  78.856  98.622  1.00  0.00           C
ATOM    325  CB  LYS A  13      72.438  77.536  98.002  1.00  0.00           C
ATOM    328  CG  LYS A  13      73.478  76.406  98.142  1.00  0.00           C
ATOM    331  CD  LYS A  13      72.998  75.066  97.552  1.00  0.00           C
ATOM    334  CE  LYS A  13      74.138  74.086  97.212  1.00  0.00           C
ATOM    337  NZ  LYS A  13      73.628  72.926  96.442  1.00  0.00           N
ATOM    341  C   LYS A  13      72.538  80.086  97.852  1.00  0.00           C
ATOM    342  O   LYS A  13      71.568  80.786  98.152  1.00  0.00           O
ATOM    343  N   ASP A  14      73.368  80.356  96.832  1.00  0.00           N
ATOM    345  CA  ASP A  14      73.228  81.406  95.862  1.00  0.00           C
ATOM    347  CB  ASP A  14      71.898  81.326  95.072  1.00  0.00           C
ATOM    350  CG  ASP A  14      71.588  79.906  94.612  1.00  0.00           C
ATOM    351  OD1 ASP A  14      70.378  79.596  94.462  1.00  0.00           O
ATOM    352  OD2 ASP A  14      72.518  79.086  94.382  1.00  0.00           O
ATOM    353  C   ASP A  14      73.588  82.736  96.522  1.00  0.00           C
ATOM    354  O   ASP A  14      73.348  83.826  96.042  1.00  0.00           O
ATOM    355  N   ALA A  15      74.298  82.656  97.652  1.00  0.00           N
ATOM    357  CA  ALA A  15      75.028  83.736  98.252  1.00  0.00           C
ATOM    359  CB  ALA A  15      74.318  84.096  99.562  1.00  0.00           C
ATOM    363  C   ALA A  15      76.428  83.186  98.462  1.00  0.00           C
ATOM    364  O   ALA A  15      76.558  81.996  98.742  1.00  0.00           O
ATOM    365  N   PRO A  16      77.478  83.966  98.272  1.00  0.00           N
ATOM    366  CD  PRO A  16      78.828  83.416  98.142  1.00  0.00           C
ATOM    369  CA  PRO A  16      77.528  85.316  98.792  1.00  0.00           C
ATOM    371  CB  PRO A  16      78.788  85.306  99.662  1.00  0.00           C
ATOM    374  CG  PRO A  16      79.748  84.316  98.982  1.00  0.00           C
ATOM    377  C   PRO A  16      77.588  86.356  97.692  1.00  0.00           C
ATOM    378  O   PRO A  16      78.558  86.466  96.942  1.00  0.00           O
ATOM    379  N   SER A  17      76.518  87.166  97.642  1.00  0.00           N
ATOM    381  CA  SER A  17      76.498  88.486  97.052  1.00  0.00           C
ATOM    383  CB  SER A  17      75.118  89.176  97.222  1.00  0.00           C
ATOM    386  OG  SER A  17      74.068  88.346  96.752  1.00  0.00           O
ATOM    388  C   SER A  17      77.448  89.416  97.762  1.00  0.00           C
ATOM    389  O   SER A  17      77.298  89.676  98.952  1.00  0.00           O
ATOM    390  N   GLU A  18      78.388  90.036  97.042  1.00  0.00           N
ATOM    392  CA  GLU A  18      79.278  91.026  97.632  1.00  0.00           C
ATOM    394  CB  GLU A  18      80.708  90.836  97.092  1.00  0.00           C
ATOM    397  CG  GLU A  18      81.798  90.656  98.192  1.00  0.00           C
ATOM    400  CD  GLU A  18      81.528  89.486  99.132  1.00  0.00           C
ATOM    401  OE1 GLU A  18      80.948  89.726 100.222  1.00  0.00           O
ATOM    402  OE2 GLU A  18      81.948  88.336  98.822  1.00  0.00           O
ATOM    403  C   GLU A  18      78.668  92.406  97.392  1.00  0.00           C
ATOM    404  O   GLU A  18      79.158  93.246  96.642  1.00  0.00           O
ATOM    405  N   VAL A  19      77.508  92.636  98.042  1.00  0.00           N
ATOM    407  CA  VAL A  19      76.698  93.846  97.942  1.00  0.00           C
ATOM    409  CB  VAL A  19      75.378  93.586  97.212  1.00  0.00           C
ATOM    411  CG1 VAL A  19      74.598  94.896  96.992  1.00  0.00           C
ATOM    415  CG2 VAL A  19      75.638  92.946  95.842  1.00  0.00           C
ATOM    419  C   VAL A  19      76.458  94.396  99.352  1.00  0.00           C
ATOM    420  O   VAL A  19      76.058  93.666 100.262  1.00  0.00           O
ATOM    421  N   THR A  20      76.738  95.696  99.592  1.00  0.00           N
ATOM    423  CA  THR A  20      76.668  96.326 100.922  1.00  0.00           C
ATOM    425  CB  THR A  20      77.728  97.456 101.202  1.00  0.00           C
ATOM    427  OG1 THR A  20      77.328  98.556 102.032  1.00  0.00           O
ATOM    429  CG2 THR A  20      78.198  98.066  99.882  1.00  0.00           C
ATOM    433  C   THR A  20      75.268  96.736 101.272  1.00  0.00           C
ATOM    434  O   THR A  20      74.758  97.756 100.812  1.00  0.00           O
ATOM    435  N   LYS A  21      74.648  95.986 102.202  1.00  0.00           N
ATOM    437  CA  LYS A  21      73.638  96.536 103.082  1.00  0.00           C
ATOM    439  CB  LYS A  21      74.298  96.886 104.442  1.00  0.00           C
ATOM    442  CG  LYS A  21      75.128  95.736 105.042  1.00  0.00           C
ATOM    445  CD  LYS A  21      75.578  96.096 106.452  1.00  0.00           C
ATOM    448  CE  LYS A  21      76.478  95.046 107.132  1.00  0.00           C
ATOM    451  NZ  LYS A  21      75.688  94.016 107.832  1.00  0.00           N
ATOM    455  C   LYS A  21      72.408  95.656 103.242  1.00  0.00           C
ATOM    456  O   LYS A  21      71.768  95.286 102.272  1.00  0.00           O
ATOM    457  N   ALA A  22      72.008  95.366 104.492  1.00  0.00           N
ATOM    459  CA  ALA A  22      70.608  95.296 104.862  1.00  0.00           C
ATOM    461  CB  ALA A  22      69.918  96.636 104.482  1.00  0.00           C
ATOM    465  C   ALA A  22      69.848  94.066 104.352  1.00  0.00           C
ATOM    466  O   ALA A  22      69.278  94.086 103.262  1.00  0.00           O
ATOM    467  N   ALA A  23      69.698  92.966 105.112  1.00  0.00           N
ATOM    469  CA  ALA A  23      70.498  92.516 106.222  1.00  0.00           C
ATOM    471  CB  ALA A  23      69.718  92.546 107.552  1.00  0.00           C
ATOM    475  C   ALA A  23      71.008  91.096 105.982  1.00  0.00           C
ATOM    476  O   ALA A  23      70.778  90.486 104.942  1.00  0.00           O
ATOM    477  N   SER A  24      71.778  90.576 106.972  1.00  0.00           N
ATOM    479  CA  SER A  24      72.768  89.526 106.792  1.00  0.00           C
ATOM    481  CB  SER A  24      74.058  89.836 107.592  1.00  0.00           C
ATOM    484  OG  SER A  24      75.138  89.006 107.182  1.00  0.00           O
ATOM    486  C   SER A  24      72.188  88.186 107.222  1.00  0.00           C
ATOM    487  O   SER A  24      72.848  87.246 107.652  1.00  0.00           O
ATOM    488  N   SER A  25      70.858  88.106 107.092  1.00  0.00           N
ATOM    490  CA  SER A  25      70.068  86.906 107.212  1.00  0.00           C
ATOM    492  CB  SER A  25      69.118  86.926 108.442  1.00  0.00           C
ATOM    495  OG  SER A  25      68.378  88.156 108.572  1.00  0.00           O
ATOM    497  C   SER A  25      69.368  86.626 105.872  1.00  0.00           C
ATOM    498  O   SER A  25      68.808  87.506 105.232  1.00  0.00           O
ATOM    499  N   GLU A  26      69.408  85.376 105.332  1.00  0.00           N
ATOM    501  CA  GLU A  26      70.198  84.256 105.822  1.00  0.00           C
ATOM    503  CB  GLU A  26      69.658  82.936 105.202  1.00  0.00           C
ATOM    506  CG  GLU A  26      69.508  81.796 106.232  1.00  0.00           C
ATOM    509  CD  GLU A  26      68.038  81.586 106.562  1.00  0.00           C
ATOM    510  OE1 GLU A  26      67.428  80.686 105.912  1.00  0.00           O
ATOM    511  OE2 GLU A  26      67.488  82.336 107.402  1.00  0.00           O
ATOM    512  C   GLU A  26      71.688  84.436 105.492  1.00  0.00           C
ATOM    513  O   GLU A  26      72.508  84.666 106.372  1.00  0.00           O
ATOM    514  N   ASN A  27      72.018  84.446 104.192  1.00  0.00           N
ATOM    516  CA  ASN A  27      73.208  84.956 103.552  1.00  0.00           C
ATOM    518  CB  ASN A  27      74.248  83.856 103.172  1.00  0.00           C
ATOM    521  CG  ASN A  27      75.138  83.316 104.312  1.00  0.00           C
ATOM    522  OD1 ASN A  27      75.808  82.296 104.122  1.00  0.00           O
ATOM    523  ND2 ASN A  27      75.208  84.026 105.452  1.00  0.00           N
ATOM    526  C   ASN A  27      72.578  85.486 102.272  1.00  0.00           C
ATOM    527  O   ASN A  27      71.638  84.866 101.802  1.00  0.00           O
ATOM    528  N   ALA A  28      72.938  86.626 101.682  1.00  0.00           N
ATOM    530  CA  ALA A  28      74.048  87.486 102.012  1.00  0.00           C
ATOM    532  CB  ALA A  28      75.038  87.526 100.842  1.00  0.00           C
ATOM    536  C   ALA A  28      73.558  88.886 102.292  1.00  0.00           C
ATOM    537  O   ALA A  28      73.218  89.226 103.422  1.00  0.00           O
ATOM    538  N   SER A  29      73.548  89.776 101.282  1.00  0.00           N
ATOM    540  CA  SER A  29      73.688  91.216 101.482  1.00  0.00           C
ATOM    542  CB  SER A  29      72.348  91.946 101.742  1.00  0.00           C
ATOM    545  OG  SER A  29      71.628  92.056 100.512  1.00  0.00           O
ATOM    547  C   SER A  29      74.788  91.606 102.452  1.00  0.00           C
ATOM    548  O   SER A  29      74.568  92.296 103.452  1.00  0.00           O
ATOM    549  N   SER A  30      75.988  91.076 102.152  1.00  0.00           N
ATOM    551  CA  SER A  30      77.258  91.216 102.822  1.00  0.00           C
ATOM    553  CB  SER A  30      78.418  90.546 102.022  1.00  0.00           C
ATOM    556  OG  SER A  30      78.188  89.146 101.902  1.00  0.00           O
ATOM    558  C   SER A  30      77.678  92.596 103.262  1.00  0.00           C
ATOM    559  O   SER A  30      77.098  93.636 102.962  1.00  0.00           O
ATOM    560  N   ALA A  31      78.778  92.646 104.032  1.00  0.00           N
ATOM    562  CA  ALA A  31      79.418  93.856 104.452  1.00  0.00           C
ATOM    564  CB  ALA A  31      79.778  93.786 105.942  1.00  0.00           C
ATOM    568  C   ALA A  31      80.678  94.046 103.632  1.00  0.00           C
ATOM    569  O   ALA A  31      81.668  93.336 103.772  1.00  0.00           O
ATOM    570  N   LYS A  32      80.658  95.066 102.782  1.00  0.00           N
ATOM    572  CA  LYS A  32      81.888  95.556 102.202  1.00  0.00           C
ATOM    574  CB  LYS A  32      82.148  95.036 100.772  1.00  0.00           C
ATOM    577  CG  LYS A  32      81.048  95.316  99.732  1.00  0.00           C
ATOM    580  CD  LYS A  32      81.578  95.096  98.302  1.00  0.00           C
ATOM    583  CE  LYS A  32      80.838  95.886  97.222  1.00  0.00           C
ATOM    586  NZ  LYS A  32      81.528  95.756  95.912  1.00  0.00           N
ATOM    590  C   LYS A  32      81.878  97.056 102.322  1.00  0.00           C
ATOM    591  O   LYS A  32      82.178  97.826 101.412  1.00  0.00           O
ATOM    592  N   LEU A  33      81.568  97.536 103.542  1.00  0.00           N
ATOM    594  CA  LEU A  33      82.158  98.746 104.062  1.00  0.00           C
ATOM    596  CB  LEU A  33      81.358  99.386 105.232  1.00  0.00           C
ATOM    599  CG  LEU A  33      79.828  99.156 105.242  1.00  0.00           C
ATOM    601  CD1 LEU A  33      79.108 100.406 105.772  1.00  0.00           C
ATOM    605  CD2 LEU A  33      79.448  97.956 106.132  1.00  0.00           C
ATOM    609  C   LEU A  33      83.598  98.456 104.502  1.00  0.00           C
ATOM    610  O   LEU A  33      83.858  97.626 105.372  1.00  0.00           O
ATOM    611  N   SER A  34      84.558  99.176 103.892  1.00  0.00           N
ATOM    613  CA  SER A  34      85.848  99.526 104.482  1.00  0.00           C
ATOM    615  CB  SER A  34      86.978  99.776 103.432  1.00  0.00           C
ATOM    618  OG  SER A  34      86.708 100.866 102.542  1.00  0.00           O
ATOM    620  C   SER A  34      85.648 100.746 105.362  1.00  0.00           C
ATOM    621  O   SER A  34      84.538 101.276 105.422  1.00  0.00           O
ATOM    622  N   VAL A  35      86.668 101.186 106.152  1.00  0.00           N
ATOM    624  CA  VAL A  35      86.398 102.036 107.322  1.00  0.00           C
ATOM    626  CB  VAL A  35      86.798 101.216 108.562  1.00  0.00           C
ATOM    628  CG1 VAL A  35      86.648 101.996 109.882  1.00  0.00           C
ATOM    632  CG2 VAL A  35      85.908  99.946 108.652  1.00  0.00           C
ATOM    636  C   VAL A  35      87.018 103.466 107.282  1.00  0.00           C
ATOM    637  O   VAL A  35      88.178 103.676 107.692  1.00  0.00           O
ATOM    638  N   PRO A  36      86.208 104.476 106.842  1.00  0.00           N
ATOM    639  CD  PRO A  36      85.768 104.276 105.432  1.00  0.00           C
ATOM    642  CA  PRO A  36      86.518 105.916 107.032  1.00  0.00           C
ATOM    644  CB  PRO A  36      87.138 106.236 105.672  1.00  0.00           C
ATOM    647  CG  PRO A  36      86.198 105.546 104.682  1.00  0.00           C
ATOM    650  C   PRO A  36      85.238 106.806 107.272  1.00  0.00           C
ATOM    651  O   PRO A  36      84.188 106.206 107.432  1.00  0.00           O
ATOM    652  N   GLU A  37      85.268 108.216 107.312  1.00  0.00           N
ATOM    654  CA  GLU A  37      84.238 109.096 108.002  1.00  0.00           C
ATOM    656  CB  GLU A  37      84.348 108.596 109.512  1.00  0.00           C
ATOM    659  CG  GLU A  37      83.218 107.656 110.052  1.00  0.00           C
ATOM    662  CD  GLU A  37      83.548 106.736 111.252  1.00  0.00           C
ATOM    663  OE1 GLU A  37      82.648 105.966 111.672  1.00  0.00           O
ATOM    664  OE2 GLU A  37      84.698 106.756 111.762  1.00  0.00           O
ATOM    665  C   GLU A  37      84.398 110.746 107.942  1.00  0.00           C
ATOM    666  O   GLU A  37      85.398 111.146 108.542  1.00  0.00           O
ATOM    667  N   ARG A  38      83.568 111.736 107.232  1.00  0.00           N
ATOM    669  CA  ARG A  38      83.918 113.196 106.702  1.00  0.00           C
ATOM    671  CB  ARG A  38      84.888 112.926 105.472  1.00  0.00           C
ATOM    674  CG  ARG A  38      85.938 111.776 105.632  1.00  0.00           C
ATOM    677  CD  ARG A  38      87.078 111.646 104.602  1.00  0.00           C
ATOM    680  NE  ARG A  38      87.648 110.236 104.642  1.00  0.00           N
ATOM    682  CZ  ARG A  38      87.758 109.446 103.572  1.00  0.00           C
ATOM    683  NH1 ARG A  38      88.478 108.346 103.642  1.00  0.00           N
ATOM    686  NH2 ARG A  38      87.188 109.726 102.422  1.00  0.00           N
ATOM    689  C   ARG A  38      82.788 114.466 106.282  1.00  0.00           C
ATOM    690  O   ARG A  38      81.608 114.126 106.242  1.00  0.00           O
ATOM    691  N   GLN A  39      83.018 115.926 106.002  1.00  0.00           N
ATOM    693  CA  GLN A  39      82.068 117.246 106.052  1.00  0.00           C
ATOM    695  CB  GLN A  39      82.078 117.596 107.602  1.00  0.00           C
ATOM    698  CG  GLN A  39      82.698 116.596 108.682  1.00  0.00           C
ATOM    701  CD  GLN A  39      81.848 115.376 109.162  1.00  0.00           C
ATOM    702  OE1 GLN A  39      80.618 115.396 109.152  1.00  0.00           O
ATOM    703  NE2 GLN A  39      82.518 114.326 109.692  1.00  0.00           N
ATOM    706  C   GLN A  39      82.238 118.796 105.112  1.00  0.00           C
ATOM    707  O   GLN A  39      83.358 118.896 104.632  1.00  0.00           O
ATOM    708  N   LYS A  40      81.288 119.996 104.832  1.00  0.00           N
ATOM    710  CA  LYS A  40      81.338 121.686 104.572  1.00  0.00           C
ATOM    712  CB  LYS A  40      82.658 122.186 105.472  1.00  0.00           C
ATOM    715  CG  LYS A  40      83.008 121.646 106.992  1.00  0.00           C
ATOM    718  CD  LYS A  40      84.308 120.826 107.312  1.00  0.00           C
ATOM    721  CE  LYS A  40      84.448 120.356 108.792  1.00  0.00           C
ATOM    724  NZ  LYS A  40      85.418 119.236 108.972  1.00  0.00           N
ATOM    728  C   LYS A  40      80.938 122.946 103.202  1.00  0.00           C
ATOM    729  O   LYS A  40      81.418 122.606 102.132  1.00  0.00           O
ATOM    730  N   LEU A  41      80.168 124.346 103.062  1.00  0.00           N
ATOM    732  CA  LEU A  41      79.988 125.686 101.952  1.00  0.00           C
ATOM    734  CB  LEU A  41      81.128 126.826 102.382  1.00  0.00           C
ATOM    737  CG  LEU A  41      81.258 128.366 101.832  1.00  0.00           C
ATOM    739  CD1 LEU A  41      80.578 129.486 102.662  1.00  0.00           C
ATOM    743  CD2 LEU A  41      82.708 128.866 101.602  1.00  0.00           C
ATOM    747  C   LEU A  41      78.578 126.726 101.292  1.00  0.00           C
ATOM    748  O   LEU A  41      77.478 126.356 101.672  1.00  0.00           O
ATOM    749  N   ALA A  42      78.488 127.946 100.312  1.00  0.00           N
ATOM    751  CA  ALA A  42      77.538 129.276  99.832  1.00  0.00           C
ATOM    753  CB  ALA A  42      78.188 130.556 100.422  1.00  0.00           C
ATOM    757  C   ALA A  42      76.948 130.046  98.292  1.00  0.00           C
ATOM    758  O   ALA A  42      76.858 129.316  97.322  1.00  0.00           O
ATOM    759  N   GLN A  43      76.568 131.506  98.012  1.00  0.00           N
ATOM    761  CA  GLN A  43      75.788 132.616  97.012  1.00  0.00           C
ATOM    763  CB  GLN A  43      76.658 133.996  96.842  1.00  0.00           C
ATOM    766  CG  GLN A  43      76.208 135.176  95.852  1.00  0.00           C
ATOM    769  CD  GLN A  43      77.068 136.376  95.362  1.00  0.00           C
ATOM    770  OE1 GLN A  43      77.928 136.206  94.512  1.00  0.00           O
ATOM    771  NE2 GLN A  43      76.688 137.626  95.702  1.00  0.00           N
ATOM    774  C   GLN A  43      74.908 132.686  95.542  1.00  0.00           C
ATOM    775  O   GLN A  43      75.198 131.916  94.632  1.00  0.00           O
ATOM    776  N   GLN A  44      73.878 133.696  95.232  1.00  0.00           N
ATOM    778  CA  GLN A  44      73.468 134.566  93.952  1.00  0.00           C
ATOM    780  CB  GLN A  44      72.668 133.856  92.802  1.00  0.00           C
ATOM    783  CG  GLN A  44      73.398 133.386  91.522  1.00  0.00           C
ATOM    786  CD  GLN A  44      72.418 132.756  90.502  1.00  0.00           C
ATOM    787  OE1 GLN A  44      72.598 131.596  90.142  1.00  0.00           O
ATOM    788  NE2 GLN A  44      71.358 133.476  90.082  1.00  0.00           N
ATOM    791  C   GLN A  44      72.548 135.896  94.102  1.00  0.00           C
ATOM    792  O   GLN A  44      72.018 136.096  95.192  1.00  0.00           O
ATOM    793  N   SER A  45      72.218 136.796  93.052  1.00  0.00           N
ATOM    795  CA  SER A  45      70.858 137.486  92.922  1.00  0.00           C
ATOM    797  CB  SER A  45      70.528 138.506  94.062  1.00  0.00           C
ATOM    800  OG  SER A  45      69.158 138.436  94.452  1.00  0.00           O
ATOM    802  C   SER A  45      70.128 138.056  91.602  1.00  0.00           C
ATOM    803  O   SER A  45      69.018 137.606  91.382  1.00  0.00           O
ATOM    804  N   ALA A  46      70.558 139.046  90.742  1.00  0.00           N
ATOM    806  CA  ALA A  46      69.798 140.076  89.932  1.00  0.00           C
ATOM    808  CB  ALA A  46      70.418 140.266  88.532  1.00  0.00           C
ATOM    812  C   ALA A  46      68.258 140.346  89.712  1.00  0.00           C
ATOM    813  O   ALA A  46      67.388 139.476  89.692  1.00  0.00           O
ATOM    814  N   GLY A  47      67.908 141.656  89.462  1.00  0.00           N
ATOM    816  CA  GLY A  47      66.688 142.216  88.832  1.00  0.00           C
ATOM    819  C   GLY A  47      65.528 142.956  89.532  1.00  0.00           C
ATOM    820  O   GLY A  47      64.588 143.306  88.832  1.00  0.00           O
ATOM    821  N   LYS A  48      65.488 143.266  90.862  1.00  0.00           N
ATOM    823  CA  LYS A  48      64.208 143.656  91.492  1.00  0.00           C
ATOM    825  CB  LYS A  48      63.788 142.606  92.552  1.00  0.00           C
ATOM    828  CG  LYS A  48      63.718 141.176  92.012  1.00  0.00           C
ATOM    831  CD  LYS A  48      62.498 140.756  91.192  1.00  0.00           C
ATOM    834  CE  LYS A  48      62.678 139.336  90.622  1.00  0.00           C
ATOM    837  NZ  LYS A  48      61.458 138.876  89.932  1.00  0.00           N
ATOM    841  C   LYS A  48      64.138 145.026  92.182  1.00  0.00           C
ATOM    842  O   LYS A  48      65.108 145.766  92.332  1.00  0.00           O
ATOM    843  N   VAL A  49      62.908 145.376  92.622  1.00  0.00           N
ATOM    845  CA  VAL A  49      62.608 146.416  93.592  1.00  0.00           C
ATOM    847  CB  VAL A  49      61.228 147.036  93.372  1.00  0.00           C
ATOM    849  CG1 VAL A  49      61.208 147.616  91.952  1.00  0.00           C
ATOM    853  CG2 VAL A  49      60.088 146.016  93.552  1.00  0.00           C
ATOM    857  C   VAL A  49      62.688 145.886  95.012  1.00  0.00           C
ATOM    858  O   VAL A  49      62.538 144.686  95.252  1.00  0.00           O
ATOM    859  N   LEU A  50      62.928 146.776  96.002  1.00  0.00           N
ATOM    861  CA  LEU A  50      63.088 146.376  97.382  1.00  0.00           C
ATOM    863  CB  LEU A  50      64.168 147.196  98.122  1.00  0.00           C
ATOM    866  CG  LEU A  50      64.458 146.766  99.572  1.00  0.00           C
ATOM    868  CD1 LEU A  50      64.998 145.326  99.672  1.00  0.00           C
ATOM    872  CD2 LEU A  50      65.478 147.706 100.222  1.00  0.00           C
ATOM    876  C   LEU A  50      61.758 146.476  98.102  1.00  0.00           C
ATOM    877  O   LEU A  50      61.198 147.546  98.342  1.00  0.00           O
ATOM    878  N   THR A  51      61.198 145.316  98.482  1.00  0.00           N
ATOM    880  CA  THR A  51      59.928 145.256  99.192  1.00  0.00           C
ATOM    882  CB  THR A  51      58.788 144.466  98.552  1.00  0.00           C
ATOM    884  OG1 THR A  51      59.048 143.076  98.332  1.00  0.00           O
ATOM    886  CG2 THR A  51      58.488 145.106  97.192  1.00  0.00           C
ATOM    890  C   THR A  51      60.188 144.746 100.572  1.00  0.00           C
ATOM    891  O   THR A  51      61.098 143.966 100.842  1.00  0.00           O
ATOM    892  N   LEU A  52      59.378 145.206 101.532  1.00  0.00           N
ATOM    894  CA  LEU A  52      59.418 144.676 102.862  1.00  0.00           C
ATOM    896  CB  LEU A  52      59.078 145.756 103.912  1.00  0.00           C
ATOM    899  CG  LEU A  52      59.108 145.246 105.362  1.00  0.00           C
ATOM    901  CD1 LEU A  52      60.548 144.976 105.822  1.00  0.00           C
ATOM    905  CD2 LEU A  52      58.358 146.226 106.272  1.00  0.00           C
ATOM    909  C   LEU A  52      58.408 143.556 102.902  1.00  0.00           C
ATOM    910  O   LEU A  52      57.258 143.716 102.482  1.00  0.00           O
ATOM    911  N   LEU A  53      58.798 142.356 103.352  1.00  0.00           N
ATOM    913  CA  LEU A  53      57.848 141.256 103.372  1.00  0.00           C
ATOM    915  CB  LEU A  53      58.538 139.906 103.112  1.00  0.00           C
ATOM    918  CG  LEU A  53      59.178 139.766 101.712  1.00  0.00           C
ATOM    920  CD1 LEU A  53      59.758 138.346 101.552  1.00  0.00           C
ATOM    924  CD2 LEU A  53      58.178 140.056 100.582  1.00  0.00           C
ATOM    928  C   LEU A  53      57.068 141.216 104.672  1.00  0.00           C
ATOM    929  O   LEU A  53      55.858 141.036 104.672  1.00  0.00           O
ATOM    930  N   ASP A  54      57.758 141.456 105.802  1.00  0.00           N
ATOM    932  CA  ASP A  54      57.118 141.496 107.092  1.00  0.00           C
ATOM    934  CB  ASP A  54      56.858 140.056 107.652  1.00  0.00           C
ATOM    937  CG  ASP A  54      56.028 140.036 108.922  1.00  0.00           C
ATOM    938  OD1 ASP A  54      55.188 140.956 109.112  1.00  0.00           O
ATOM    939  OD2 ASP A  54      56.208 139.076 109.712  1.00  0.00           O
ATOM    940  C   ASP A  54      57.938 142.326 108.072  1.00  0.00           C
ATOM    941  O   ASP A  54      59.108 142.676 107.842  1.00  0.00           O
ATOM    942  N   LEU A  55      57.308 142.686 109.202  1.00  0.00           N
ATOM    944  CA  LEU A  55      57.948 143.156 110.402  1.00  0.00           C
ATOM    946  CB  LEU A  55      57.918 144.686 110.512  1.00  0.00           C
ATOM    949  CG  LEU A  55      58.338 145.306 111.862  1.00  0.00           C
ATOM    951  CD1 LEU A  55      59.648 144.766 112.432  1.00  0.00           C
ATOM    955  CD2 LEU A  55      58.448 146.816 111.682  1.00  0.00           C
ATOM    959  C   LEU A  55      57.178 142.606 111.572  1.00  0.00           C
ATOM    960  O   LEU A  55      55.998 142.886 111.752  1.00  0.00           O
ATOM    961  N   SER A  56      57.838 141.826 112.422  1.00  0.00           N
ATOM    963  CA  SER A  56      57.128 141.226 113.512  1.00  0.00           C
ATOM    965  CB  SER A  56      56.278 140.006 113.052  1.00  0.00           C
ATOM    968  OG  SER A  56      57.048 138.976 112.432  1.00  0.00           O
ATOM    970  C   SER A  56      58.128 140.906 114.582  1.00  0.00           C
ATOM    971  O   SER A  56      59.338 140.936 114.362  1.00  0.00           O
ATOM    972  N   GLU A  57      57.668 140.636 115.822  1.00  0.00           N
ATOM    974  CA  GLU A  57      58.488 140.046 116.862  1.00  0.00           C
ATOM    976  CB  GLU A  57      58.028 140.516 118.262  1.00  0.00           C
ATOM    979  CG  GLU A  57      58.908 139.976 119.422  1.00  0.00           C
ATOM    982  CD  GLU A  57      58.428 140.496 120.762  1.00  0.00           C
ATOM    983  OE1 GLU A  57      58.348 141.746 120.912  1.00  0.00           O
ATOM    984  OE2 GLU A  57      58.128 139.656 121.642  1.00  0.00           O
ATOM    985  C   GLU A  57      58.418 138.536 116.802  1.00  0.00           C
ATOM    986  O   GLU A  57      57.378 137.956 116.492  1.00  0.00           O
ATOM    987  N   VAL A  58      59.518 137.836 117.082  1.00  0.00           N
ATOM    989  CA  VAL A  58      59.598 136.406 116.992  1.00  0.00           C
ATOM    991  CB  VAL A  58      59.928 135.976 115.562  1.00  0.00           C
ATOM    993  CG1 VAL A  58      61.348 136.446 115.162  1.00  0.00           C
ATOM    997  CG2 VAL A  58      59.708 134.456 115.372  1.00  0.00           C
ATOM   1001  C   VAL A  58      60.678 135.996 117.982  1.00  0.00           C
ATOM   1002  O   VAL A  58      61.518 136.806 118.372  1.00  0.00           O
ATOM   1003  N   GLN A  59      60.678 134.756 118.472  1.00  0.00           N
ATOM   1005  CA  GLN A  59      61.638 134.356 119.472  1.00  0.00           C
ATOM   1007  CB  GLN A  59      61.018 133.436 120.512  1.00  0.00           C
ATOM   1010  CG  GLN A  59      59.748 134.006 121.182  1.00  0.00           C
ATOM   1013  CD  GLN A  59      59.478 133.206 122.442  1.00  0.00           C
ATOM   1014  OE1 GLN A  59      59.738 131.996 122.522  1.00  0.00           O
ATOM   1015  NE2 GLN A  59      58.978 133.866 123.512  1.00  0.00           N
ATOM   1018  C   GLN A  59      62.878 133.696 118.892  1.00  0.00           C
ATOM   1019  O   GLN A  59      62.808 132.786 118.062  1.00  0.00           O
ATOM   1020  N   LEU A  60      64.058 134.126 119.372  1.00  0.00           N
ATOM   1022  CA  LEU A  60      65.348 133.566 119.022  1.00  0.00           C
ATOM   1024  CB  LEU A  60      66.158 134.616 118.222  1.00  0.00           C
ATOM   1027  CG  LEU A  60      67.488 134.196 117.552  1.00  0.00           C
ATOM   1029  CD1 LEU A  60      68.008 135.396 116.762  1.00  0.00           C
ATOM   1033  CD2 LEU A  60      68.588 133.746 118.512  1.00  0.00           C
ATOM   1037  C   LEU A  60      66.028 133.236 120.342  1.00  0.00           C
ATOM   1038  O   LEU A  60      66.058 134.086 121.232  1.00  0.00           O
ATOM   1039  N   ASP A  61      66.528 131.996 120.522  1.00  0.00           N
ATOM   1041  CA  ASP A  61      67.198 131.516 121.722  1.00  0.00           C
ATOM   1043  CB  ASP A  61      68.598 132.166 121.942  1.00  0.00           C
ATOM   1046  CG  ASP A  61      69.668 131.696 120.962  1.00  0.00           C
ATOM   1047  OD1 ASP A  61      69.468 130.716 120.202  1.00  0.00           O
ATOM   1048  OD2 ASP A  61      70.768 132.306 121.062  1.00  0.00           O
ATOM   1049  C   ASP A  61      66.378 131.556 123.032  1.00  0.00           C
ATOM   1050  O   ASP A  61      66.928 131.486 124.132  1.00  0.00           O
ATOM   1051  N   GLY A  62      65.028 131.646 122.972  1.00  0.00           N
ATOM   1053  CA  GLY A  62      64.198 131.786 124.172  1.00  0.00           C
ATOM   1056  C   GLY A  62      64.058 133.216 124.612  1.00  0.00           C
ATOM   1057  O   GLY A  62      63.668 133.476 125.742  1.00  0.00           O
ATOM   1058  N   ALA A  63      64.388 134.146 123.702  1.00  0.00           N
ATOM   1060  CA  ALA A  63      64.348 135.566 123.882  1.00  0.00           C
ATOM   1062  CB  ALA A  63      65.778 136.086 123.742  1.00  0.00           C
ATOM   1066  C   ALA A  63      63.478 136.256 122.842  1.00  0.00           C
ATOM   1067  O   ALA A  63      63.468 135.866 121.672  1.00  0.00           O
ATOM   1068  N   ALA A  64      62.738 137.316 123.232  1.00  0.00           N
ATOM   1070  CA  ALA A  64      62.078 138.216 122.282  1.00  0.00           C
ATOM   1072  CB  ALA A  64      61.118 139.166 123.002  1.00  0.00           C
ATOM   1076  C   ALA A  64      63.038 139.016 121.392  1.00  0.00           C
ATOM   1077  O   ALA A  64      63.948 139.716 121.852  1.00  0.00           O
ATOM   1078  N   THR A  65      62.828 138.886 120.072  1.00  0.00           N
ATOM   1080  CA  THR A  65      63.678 139.396 119.012  1.00  0.00           C
ATOM   1082  CB  THR A  65      64.508 138.296 118.352  1.00  0.00           C
ATOM   1084  OG1 THR A  65      65.408 137.696 119.272  1.00  0.00           O
ATOM   1086  CG2 THR A  65      65.378 138.816 117.202  1.00  0.00           C
ATOM   1090  C   THR A  65      62.778 140.056 117.972  1.00  0.00           C
ATOM   1091  O   THR A  65      61.828 139.466 117.472  1.00  0.00           O
ATOM   1092  N   LEU A  66      63.048 141.316 117.602  1.00  0.00           N
ATOM   1094  CA  LEU A  66      62.318 142.076 116.592  1.00  0.00           C
ATOM   1096  CB  LEU A  66      62.398 143.596 116.942  1.00  0.00           C
ATOM   1099  CG  LEU A  66      61.618 144.666 116.132  1.00  0.00           C
ATOM   1101  CD1 LEU A  66      62.248 144.956 114.762  1.00  0.00           C
ATOM   1105  CD2 LEU A  66      60.118 144.356 116.032  1.00  0.00           C
ATOM   1109  C   LEU A  66      62.958 141.786 115.252  1.00  0.00           C
ATOM   1110  O   LEU A  66      64.168 141.966 115.092  1.00  0.00           O
ATOM   1111  N   VAL A  67      62.178 141.306 114.252  1.00  0.00           N
ATOM   1113  CA  VAL A  67      62.728 140.906 112.962  1.00  0.00           C
ATOM   1115  CB  VAL A  67      62.678 139.406 112.722  1.00  0.00           C
ATOM   1117  CG1 VAL A  67      63.168 139.026 111.312  1.00  0.00           C
ATOM   1121  CG2 VAL A  67      63.578 138.706 113.762  1.00  0.00           C
ATOM   1125  C   VAL A  67      62.068 141.646 111.802  1.00  0.00           C
ATOM   1126  O   VAL A  67      60.858 141.666 111.632  1.00  0.00           O
ATOM   1127  N   LEU A  68      62.918 142.246 110.942  1.00  0.00           N
ATOM   1129  CA  LEU A  68      62.548 142.756 109.642  1.00  0.00           C
ATOM   1131  CB  LEU A  68      63.298 144.076 109.332  1.00  0.00           C
ATOM   1134  CG  LEU A  68      62.858 145.326 110.112  1.00  0.00           C
ATOM   1136  CD1 LEU A  68      63.298 145.406 111.582  1.00  0.00           C
ATOM   1140  CD2 LEU A  68      63.308 146.576 109.352  1.00  0.00           C
ATOM   1144  C   LEU A  68      62.968 141.766 108.572  1.00  0.00           C
ATOM   1145  O   LEU A  68      64.118 141.326 108.552  1.00  0.00           O
ATOM   1146  N   THR A  69      62.058 141.416 107.632  1.00  0.00           N
ATOM   1148  CA  THR A  69      62.408 140.546 106.512  1.00  0.00           C
ATOM   1150  CB  THR A  69      61.678 139.196 106.482  1.00  0.00           C
ATOM   1152  OG1 THR A  69      60.268 139.296 106.332  1.00  0.00           O
ATOM   1154  CG2 THR A  69      61.928 138.466 107.802  1.00  0.00           C
ATOM   1158  C   THR A  69      62.208 141.296 105.212  1.00  0.00           C
ATOM   1159  O   THR A  69      61.128 141.766 104.872  1.00  0.00           O
ATOM   1160  N   PHE A  70      63.298 141.446 104.432  1.00  0.00           N
ATOM   1162  CA  PHE A  70      63.218 142.076 103.122  1.00  0.00           C
ATOM   1164  CB  PHE A  70      64.348 143.116 102.902  1.00  0.00           C
ATOM   1167  CG  PHE A  70      64.138 144.296 103.812  1.00  0.00           C
ATOM   1168  CD1 PHE A  70      63.418 145.416 103.362  1.00  0.00           C
ATOM   1170  CE1 PHE A  70      63.248 146.536 104.182  1.00  0.00           C
ATOM   1172  CZ  PHE A  70      63.798 146.546 105.472  1.00  0.00           C
ATOM   1174  CD2 PHE A  70      64.698 144.326 105.102  1.00  0.00           C
ATOM   1176  CE2 PHE A  70      64.518 145.436 105.932  1.00  0.00           C
ATOM   1178  C   PHE A  70      63.188 141.046 102.022  1.00  0.00           C
ATOM   1179  O   PHE A  70      63.668 139.916 102.162  1.00  0.00           O
ATOM   1180  N   SER A  71      62.588 141.406 100.872  1.00  0.00           N
ATOM   1182  CA  SER A  71      62.528 140.526  99.702  1.00  0.00           C
ATOM   1184  CB  SER A  71      61.528 141.006  98.622  1.00  0.00           C
ATOM   1187  OG  SER A  71      61.698 142.376  98.242  1.00  0.00           O
ATOM   1189  C   SER A  71      63.878 140.316  99.042  1.00  0.00           C
ATOM   1190  O   SER A  71      64.138 139.276  98.442  1.00  0.00           O
ATOM   1191  N   ILE A  72      64.758 141.306  99.162  1.00  0.00           N
ATOM   1193  CA  ILE A  72      66.038 141.356  98.492  1.00  0.00           C
ATOM   1195  CB  ILE A  72      66.048 142.526  97.492  1.00  0.00           C
ATOM   1197  CG2 ILE A  72      67.348 143.356  97.512  1.00  0.00           C
ATOM   1201  CG1 ILE A  72      65.768 142.056  96.042  1.00  0.00           C
ATOM   1204  CD  ILE A  72      64.498 141.216  95.872  1.00  0.00           C
ATOM   1208  C   ILE A  72      67.118 141.456  99.562  1.00  0.00           C
ATOM   1209  O   ILE A  72      66.948 142.206 100.532  1.00  0.00           O
ATOM   1210  N   PRO A  73      68.228 140.726  99.492  1.00  0.00           N
ATOM   1211  CD  PRO A  73      68.368 139.546  98.632  1.00  0.00           C
ATOM   1214  CA  PRO A  73      69.508 141.086 100.102  1.00  0.00           C
ATOM   1216  CB  PRO A  73      70.518 140.226  99.332  1.00  0.00           C
ATOM   1219  CG  PRO A  73      69.718 138.966  99.032  1.00  0.00           C
ATOM   1222  C   PRO A  73      69.908 142.546 100.082  1.00  0.00           C
ATOM   1223  O   PRO A  73      70.078 143.116  99.002  1.00  0.00           O
ATOM   1224  N   LEU A  74      70.108 143.156 101.262  1.00  0.00           N
ATOM   1226  CA  LEU A  74      70.408 144.556 101.412  1.00  0.00           C
ATOM   1228  CB  LEU A  74      70.048 145.026 102.832  1.00  0.00           C
ATOM   1231  CG  LEU A  74      68.598 144.756 103.282  1.00  0.00           C
ATOM   1233  CD1 LEU A  74      68.358 145.496 104.612  1.00  0.00           C
ATOM   1237  CD2 LEU A  74      67.558 145.186 102.242  1.00  0.00           C
ATOM   1241  C   LEU A  74      71.848 144.896 101.032  1.00  0.00           C
ATOM   1242  O   LEU A  74      72.418 144.296 100.122  1.00  0.00           O
ATOM   1243  N   ASP A  75      72.508 145.846 101.702  1.00  0.00           N
ATOM   1245  CA  ASP A  75      73.908 146.166 101.432  1.00  0.00           C
ATOM   1247  CB  ASP A  75      73.998 147.606 100.882  1.00  0.00           C
ATOM   1250  CG  ASP A  75      75.328 147.886 100.242  1.00  0.00           C
ATOM   1251  OD1 ASP A  75      76.058 146.916  99.882  1.00  0.00           O
ATOM   1252  OD2 ASP A  75      75.618 149.086 100.042  1.00  0.00           O
ATOM   1253  C   ASP A  75      74.718 146.016 102.722  1.00  0.00           C
ATOM   1254  O   ASP A  75      74.548 146.826 103.642  1.00  0.00           O
ATOM   1255  N   PRO A  76      75.568 145.036 102.942  1.00  0.00           N
ATOM   1256  CD  PRO A  76      75.878 143.966 101.992  1.00  0.00           C
ATOM   1259  CA  PRO A  76      76.018 144.736 104.282  1.00  0.00           C
ATOM   1261  CB  PRO A  76      76.158 143.206 104.252  1.00  0.00           C
ATOM   1264  CG  PRO A  76      76.558 142.876 102.812  1.00  0.00           C
ATOM   1267  C   PRO A  76      77.298 145.496 104.612  1.00  0.00           C
ATOM   1268  O   PRO A  76      78.368 144.976 104.352  1.00  0.00           O
ATOM   1269  N   ASP A  77      77.208 146.716 105.192  1.00  0.00           N
ATOM   1271  CA  ASP A  77      78.358 147.386 105.812  1.00  0.00           C
ATOM   1273  CB  ASP A  77      78.818 148.506 104.832  1.00  0.00           C
ATOM   1276  CG  ASP A  77      80.258 148.966 104.942  1.00  0.00           C
ATOM   1277  OD1 ASP A  77      81.018 148.496 105.832  1.00  0.00           O
ATOM   1278  OD2 ASP A  77      80.668 149.846 104.122  1.00  0.00           O
ATOM   1279  C   ASP A  77      77.938 147.886 107.222  1.00  0.00           C
ATOM   1280  O   ASP A  77      78.748 148.196 108.092  1.00  0.00           O
ATOM   1281  N   GLN A  78      76.618 147.806 107.522  1.00  0.00           N
ATOM   1283  CA  GLN A  78      75.988 148.146 108.792  1.00  0.00           C
ATOM   1285  CB  GLN A  78      76.608 147.576 110.102  1.00  0.00           C
ATOM   1288  CG  GLN A  78      76.428 146.046 110.222  1.00  0.00           C
ATOM   1291  CD  GLN A  78      77.018 145.406 111.482  1.00  0.00           C
ATOM   1292  OE1 GLN A  78      78.118 144.846 111.452  1.00  0.00           O
ATOM   1293  NE2 GLN A  78      76.268 145.406 112.602  1.00  0.00           N
ATOM   1296  C   GLN A  78      75.468 149.576 108.902  1.00  0.00           C
ATOM   1297  O   GLN A  78      75.488 150.186 109.972  1.00  0.00           O
ATOM   1298  N   ASP A  79      74.938 150.156 107.812  1.00  0.00           N
ATOM   1300  CA  ASP A  79      74.468 151.536 107.782  1.00  0.00           C
ATOM   1302  CB  ASP A  79      74.408 152.026 106.312  1.00  0.00           C
ATOM   1305  CG  ASP A  79      75.808 152.076 105.732  1.00  0.00           C
ATOM   1306  OD1 ASP A  79      76.688 152.716 106.382  1.00  0.00           O
ATOM   1307  OD2 ASP A  79      75.988 151.536 104.612  1.00  0.00           O
ATOM   1308  C   ASP A  79      73.088 151.766 108.442  1.00  0.00           C
ATOM   1309  O   ASP A  79      72.208 152.436 107.902  1.00  0.00           O
ATOM   1310  N   PHE A  80      72.848 151.176 109.622  1.00  0.00           N
ATOM   1312  CA  PHE A  80      71.518 150.996 110.182  1.00  0.00           C
ATOM   1314  CB  PHE A  80      71.338 149.546 110.682  1.00  0.00           C
ATOM   1317  CG  PHE A  80      71.318 148.616 109.492  1.00  0.00           C
ATOM   1318  CD1 PHE A  80      70.218 148.646 108.612  1.00  0.00           C
ATOM   1320  CE1 PHE A  80      70.128 147.736 107.562  1.00  0.00           C
ATOM   1322  CZ  PHE A  80      71.138 146.786 107.382  1.00  0.00           C
ATOM   1324  CD2 PHE A  80      72.348 147.696 109.272  1.00  0.00           C
ATOM   1326  CE2 PHE A  80      72.268 146.786 108.212  1.00  0.00           C
ATOM   1328  C   PHE A  80      71.198 151.966 111.302  1.00  0.00           C
ATOM   1329  O   PHE A  80      70.078 152.016 111.792  1.00  0.00           O
ATOM   1330  N   SER A  81      72.158 152.806 111.712  1.00  0.00           N
ATOM   1332  CA  SER A  81      71.898 153.846 112.712  1.00  0.00           C
ATOM   1334  CB  SER A  81      73.198 154.526 113.222  1.00  0.00           C
ATOM   1337  OG  SER A  81      73.938 153.626 114.052  1.00  0.00           O
ATOM   1339  C   SER A  81      70.878 154.926 112.332  1.00  0.00           C
ATOM   1340  O   SER A  81      70.088 155.376 113.162  1.00  0.00           O
ATOM   1341  N   ARG A  82      70.888 155.426 111.082  1.00  0.00           N
ATOM   1343  CA  ARG A  82      70.038 156.546 110.682  1.00  0.00           C
ATOM   1345  CB  ARG A  82      70.778 157.446 109.662  1.00  0.00           C
ATOM   1348  CG  ARG A  82      71.828 158.356 110.312  1.00  0.00           C
ATOM   1351  CD  ARG A  82      72.638 159.186 109.312  1.00  0.00           C
ATOM   1354  NE  ARG A  82      71.708 160.056 108.532  1.00  0.00           N
ATOM   1356  CZ  ARG A  82      71.308 159.846 107.302  1.00  0.00           C
ATOM   1357  NH1 ARG A  82      71.778 158.876 106.552  1.00  0.00           N
ATOM   1360  NH2 ARG A  82      70.398 160.646 106.762  1.00  0.00           N
ATOM   1363  C   ARG A  82      68.738 156.156 110.022  1.00  0.00           C
ATOM   1364  O   ARG A  82      67.728 156.846 110.142  1.00  0.00           O
ATOM   1365  N   VAL A  83      68.748 155.026 109.302  1.00  0.00           N
ATOM   1367  CA  VAL A  83      67.688 154.736 108.362  1.00  0.00           C
ATOM   1369  CB  VAL A  83      68.238 153.996 107.152  1.00  0.00           C
ATOM   1371  CG1 VAL A  83      68.988 152.706 107.542  1.00  0.00           C
ATOM   1375  CG2 VAL A  83      67.098 153.696 106.172  1.00  0.00           C
ATOM   1379  C   VAL A  83      66.608 153.916 109.002  1.00  0.00           C
ATOM   1380  O   VAL A  83      65.428 154.056 108.702  1.00  0.00           O
ATOM   1381  N   ILE A  84      66.978 153.026 109.942  1.00  0.00           N
ATOM   1383  CA  ILE A  84      66.028 152.116 110.532  1.00  0.00           C
ATOM   1385  CB  ILE A  84      66.168 150.706 109.972  1.00  0.00           C
ATOM   1387  CG2 ILE A  84      67.418 149.976 110.492  1.00  0.00           C
ATOM   1391  CG1 ILE A  84      64.858 149.876 110.102  1.00  0.00           C
ATOM   1394  CD  ILE A  84      64.598 149.226 111.462  1.00  0.00           C
ATOM   1398  C   ILE A  84      66.218 152.256 112.012  1.00  0.00           C
ATOM   1399  O   ILE A  84      67.328 152.226 112.552  1.00  0.00           O
ATOM   1400  N   HIS A  85      65.138 152.566 112.742  1.00  0.00           N
ATOM   1402  CA  HIS A  85      65.288 152.896 114.142  1.00  0.00           C
ATOM   1404  CB  HIS A  85      65.848 154.326 114.372  1.00  0.00           C
ATOM   1407  ND1 HIS A  85      64.408 156.376 113.852  1.00  0.00           N
ATOM   1408  CG  HIS A  85      65.338 155.406 113.472  1.00  0.00           C
ATOM   1409  CE1 HIS A  85      64.438 157.256 112.862  1.00  0.00           C
ATOM   1411  NE2 HIS A  85      65.348 156.936 111.922  1.00  0.00           N
ATOM   1413  CD2 HIS A  85      65.918 155.746 112.302  1.00  0.00           C
ATOM   1415  C   HIS A  85      64.048 152.596 114.942  1.00  0.00           C
ATOM   1416  O   HIS A  85      62.918 152.836 114.512  1.00  0.00           O
ATOM   1417  N   VAL A  86      64.238 152.086 116.182  1.00  0.00           N
ATOM   1419  CA  VAL A  86      63.138 151.746 117.052  1.00  0.00           C
ATOM   1421  CB  VAL A  86      63.138 150.306 117.522  1.00  0.00           C
ATOM   1423  CG1 VAL A  86      61.788 150.026 118.192  1.00  0.00           C
ATOM   1427  CG2 VAL A  86      63.318 149.416 116.292  1.00  0.00           C
ATOM   1431  C   VAL A  86      63.138 152.666 118.242  1.00  0.00           C
ATOM   1432  O   VAL A  86      64.108 152.816 118.982  1.00  0.00           O
ATOM   1433  N   VAL A  87      62.028 153.396 118.412  1.00  0.00           N
ATOM   1435  CA  VAL A  87      61.828 154.326 119.502  1.00  0.00           C
ATOM   1437  CB  VAL A  87      61.678 155.766 119.022  1.00  0.00           C
ATOM   1439  CG1 VAL A  87      60.568 155.876 117.962  1.00  0.00           C
ATOM   1443  CG2 VAL A  87      61.498 156.716 120.222  1.00  0.00           C
ATOM   1447  C   VAL A  87      60.618 153.856 120.272  1.00  0.00           C
ATOM   1448  O   VAL A  87      59.578 153.506 119.722  1.00  0.00           O
ATOM   1449  N   ASP A  88      60.748 153.806 121.602  1.00  0.00           N
ATOM   1451  CA  ASP A  88      59.668 153.416 122.482  1.00  0.00           C
ATOM   1453  CB  ASP A  88      60.388 152.736 123.682  1.00  0.00           C
ATOM   1456  CG  ASP A  88      59.498 152.266 124.812  1.00  0.00           C
ATOM   1457  OD1 ASP A  88      58.698 153.096 125.292  1.00  0.00           O
ATOM   1458  OD2 ASP A  88      59.718 151.126 125.302  1.00  0.00           O
ATOM   1459  C   ASP A  88      58.778 154.646 122.772  1.00  0.00           C
ATOM   1460  O   ASP A  88      59.318 155.746 122.942  1.00  0.00           O
ATOM   1461  N   LYS A  89      57.428 154.536 122.812  1.00  0.00           N
ATOM   1463  CA  LYS A  89      56.528 155.676 123.072  1.00  0.00           C
ATOM   1465  CB  LYS A  89      55.038 155.436 122.672  1.00  0.00           C
ATOM   1468  CG  LYS A  89      54.668 155.716 121.202  1.00  0.00           C
ATOM   1471  CD  LYS A  89      55.038 157.096 120.642  1.00  0.00           C
ATOM   1474  CE  LYS A  89      54.318 157.356 119.312  1.00  0.00           C
ATOM   1477  NZ  LYS A  89      54.878 158.556 118.652  1.00  0.00           N
ATOM   1481  C   LYS A  89      56.528 156.196 124.502  1.00  0.00           C
ATOM   1482  O   LYS A  89      56.028 157.296 124.762  1.00  0.00           O
ATOM   1483  N   LYS A  90      57.078 155.406 125.452  1.00  0.00           N
ATOM   1485  CA  LYS A  90      57.238 155.806 126.822  1.00  0.00           C
ATOM   1487  CB  LYS A  90      56.778 154.676 127.792  1.00  0.00           C
ATOM   1490  CG  LYS A  90      55.288 154.336 127.702  1.00  0.00           C
ATOM   1493  CD  LYS A  90      54.358 155.396 128.322  1.00  0.00           C
ATOM   1496  CE  LYS A  90      54.378 155.486 129.862  1.00  0.00           C
ATOM   1499  NZ  LYS A  90      53.858 154.216 130.432  1.00  0.00           N
ATOM   1503  C   LYS A  90      58.688 156.116 127.112  1.00  0.00           C
ATOM   1504  O   LYS A  90      58.978 157.046 127.862  1.00  0.00           O
ATOM   1505  N   SER A  91      59.668 155.356 126.592  1.00  0.00           N
ATOM   1507  CA  SER A  91      61.068 155.546 126.962  1.00  0.00           C
ATOM   1509  CB  SER A  91      61.868 154.236 127.132  1.00  0.00           C
ATOM   1512  OG  SER A  91      61.368 153.516 128.252  1.00  0.00           O
ATOM   1514  C   SER A  91      61.818 156.436 126.022  1.00  0.00           C
ATOM   1515  O   SER A  91      62.358 157.456 126.422  1.00  0.00           O
ATOM   1516  N   GLY A  92      61.818 156.086 124.732  1.00  0.00           N
ATOM   1518  CA  GLY A  92      62.418 156.916 123.682  1.00  0.00           C
ATOM   1521  C   GLY A  92      63.898 156.756 123.442  1.00  0.00           C
ATOM   1522  O   GLY A  92      64.698 157.526 123.982  1.00  0.00           O
ATOM   1523  N   LYS A  93      64.288 155.826 122.542  1.00  0.00           N
ATOM   1525  CA  LYS A  93      65.628 155.286 122.312  1.00  0.00           C
ATOM   1527  CB  LYS A  93      66.868 156.196 122.502  1.00  0.00           C
ATOM   1530  CG  LYS A  93      66.968 157.376 121.522  1.00  0.00           C
ATOM   1533  CD  LYS A  93      68.188 158.256 121.812  1.00  0.00           C
ATOM   1536  CE  LYS A  93      68.398 159.406 120.812  1.00  0.00           C
ATOM   1539  NZ  LYS A  93      67.348 160.446 120.872  1.00  0.00           N
ATOM   1543  C   LYS A  93      65.758 153.936 122.992  1.00  0.00           C
ATOM   1544  O   LYS A  93      65.288 153.706 124.102  1.00  0.00           O
ATOM   1545  N   VAL A  94      66.318 152.956 122.292  1.00  0.00           N
ATOM   1547  CA  VAL A  94      66.388 151.596 122.762  1.00  0.00           C
ATOM   1549  CB  VAL A  94      65.248 150.736 122.212  1.00  0.00           C
ATOM   1551  CG1 VAL A  94      65.428 150.376 120.732  1.00  0.00           C
ATOM   1555  CG2 VAL A  94      65.038 149.476 123.062  1.00  0.00           C
ATOM   1559  C   VAL A  94      67.788 151.166 122.392  1.00  0.00           C
ATOM   1560  O   VAL A  94      68.578 151.996 121.952  1.00  0.00           O
ATOM   1561  N   ASP A  95      68.188 149.916 122.642  1.00  0.00           N
ATOM   1563  CA  ASP A  95      69.418 149.356 122.162  1.00  0.00           C
ATOM   1565  CB  ASP A  95      69.708 147.936 122.722  1.00  0.00           C
ATOM   1568  CG  ASP A  95      69.568 147.756 124.222  1.00  0.00           C
ATOM   1569  OD1 ASP A  95      68.868 148.556 124.892  1.00  0.00           O
ATOM   1570  OD2 ASP A  95      70.078 146.706 124.692  1.00  0.00           O
ATOM   1571  C   ASP A  95      69.348 149.236 120.642  1.00  0.00           C
ATOM   1572  O   ASP A  95      68.698 148.336 120.122  1.00  0.00           O
ATOM   1573  N   GLY A  96      69.998 150.136 119.892  1.00  0.00           N
ATOM   1575  CA  GLY A  96      70.118 149.976 118.452  1.00  0.00           C
ATOM   1578  C   GLY A  96      71.388 149.256 118.172  1.00  0.00           C
ATOM   1579  O   GLY A  96      72.318 149.826 117.602  1.00  0.00           O
ATOM   1580  N   ALA A  97      71.438 147.996 118.602  1.00  0.00           N
ATOM   1582  CA  ALA A  97      72.458 147.066 118.222  1.00  0.00           C
ATOM   1584  CB  ALA A  97      72.778 146.106 119.362  1.00  0.00           C
ATOM   1588  C   ALA A  97      71.858 146.286 117.082  1.00  0.00           C
ATOM   1589  O   ALA A  97      70.888 145.576 117.282  1.00  0.00           O
ATOM   1590  N   TRP A  98      72.378 146.456 115.862  1.00  0.00           N
ATOM   1592  CA  TRP A  98      71.688 145.926 114.712  1.00  0.00           C
ATOM   1594  CB  TRP A  98      71.528 147.016 113.612  1.00  0.00           C
ATOM   1597  CG  TRP A  98      70.698 148.156 114.082  1.00  0.00           C
ATOM   1598  CD1 TRP A  98      71.108 149.346 114.632  1.00  0.00           C
ATOM   1600  NE1 TRP A  98      69.998 150.096 114.952  1.00  0.00           N
ATOM   1602  CE2 TRP A  98      68.868 149.426 114.602  1.00  0.00           C
ATOM   1603  CD2 TRP A  98      69.258 148.186 114.072  1.00  0.00           C
ATOM   1604  CE3 TRP A  98      68.288 147.266 113.662  1.00  0.00           C
ATOM   1606  CZ3 TRP A  98      66.948 147.646 113.732  1.00  0.00           C
ATOM   1608  CZ2 TRP A  98      67.538 149.786 114.702  1.00  0.00           C
ATOM   1610  CH2 TRP A  98      66.578 148.896 114.222  1.00  0.00           C
ATOM   1612  C   TRP A  98      72.458 144.726 114.192  1.00  0.00           C
ATOM   1613  O   TRP A  98      73.528 144.856 113.592  1.00  0.00           O
ATOM   1614  N   GLU A  99      71.888 143.526 114.392  1.00  0.00           N
ATOM   1616  CA  GLU A  99      72.508 142.266 113.992  1.00  0.00           C
ATOM   1618  CB  GLU A  99      72.208 141.116 115.032  1.00  0.00           C
ATOM   1621  CG  GLU A  99      72.798 139.706 114.712  1.00  0.00           C
ATOM   1624  CD  GLU A  99      72.568 138.646 115.802  1.00  0.00           C
ATOM   1625  OE1 GLU A  99      73.448 138.376 116.652  1.00  0.00           O
ATOM   1626  OE2 GLU A  99      71.488 137.986 115.782  1.00  0.00           O
ATOM   1627  C   GLU A  99      72.038 141.916 112.592  1.00  0.00           C
ATOM   1628  O   GLU A  99      70.848 142.036 112.272  1.00  0.00           O
ATOM   1629  N   LEU A 100      72.938 141.516 111.682  1.00  0.00           N
ATOM   1631  CA  LEU A 100      72.528 140.786 110.492  1.00  0.00           C
ATOM   1633  CB  LEU A 100      73.378 141.076 109.232  1.00  0.00           C
ATOM   1636  CG  LEU A 100      73.338 142.506 108.652  1.00  0.00           C
ATOM   1638  CD1 LEU A 100      71.908 143.056 108.582  1.00  0.00           C
ATOM   1642  CD2 LEU A 100      74.308 143.456 109.372  1.00  0.00           C
ATOM   1646  C   LEU A 100      72.648 139.306 110.772  1.00  0.00           C
ATOM   1647  O   LEU A 100      73.578 138.876 111.452  1.00  0.00           O
ATOM   1648  N   SER A 101      71.748 138.466 110.242  1.00  0.00           N
ATOM   1650  CA  SER A 101      72.008 137.046 110.252  1.00  0.00           C
ATOM   1652  CB  SER A 101      70.738 136.146 110.322  1.00  0.00           C
ATOM   1655  OG  SER A 101      69.878 136.196 109.172  1.00  0.00           O
ATOM   1657  C   SER A 101      72.948 136.666 109.122  1.00  0.00           C
ATOM   1658  O   SER A 101      73.368 137.506 108.322  1.00  0.00           O
ATOM   1659  N   ASP A 102      73.368 135.386 109.012  1.00  0.00           N
ATOM   1661  CA  ASP A 102      74.158 134.946 107.892  1.00  0.00           C
ATOM   1663  CB  ASP A 102      74.508 133.436 108.032  1.00  0.00           C
ATOM   1666  CG  ASP A 102      75.238 133.076 109.312  1.00  0.00           C
ATOM   1667  OD1 ASP A 102      75.798 133.956 110.002  1.00  0.00           O
ATOM   1668  OD2 ASP A 102      75.348 131.846 109.552  1.00  0.00           O
ATOM   1669  C   ASP A 102      73.428 135.156 106.562  1.00  0.00           C
ATOM   1670  O   ASP A 102      74.018 135.386 105.502  1.00  0.00           O
ATOM   1671  N   ASN A 103      72.078 135.086 106.602  1.00  0.00           N
ATOM   1673  CA  ASN A 103      71.218 135.586 105.552  1.00  0.00           C
ATOM   1675  CB  ASN A 103      69.798 134.966 105.692  1.00  0.00           C
ATOM   1678  CG  ASN A 103      68.918 135.176 104.472  1.00  0.00           C
ATOM   1679  OD1 ASN A 103      69.328 135.766 103.462  1.00  0.00           O
ATOM   1680  ND2 ASN A 103      67.678 134.666 104.532  1.00  0.00           N
ATOM   1683  C   ASN A 103      71.158 137.116 105.482  1.00  0.00           C
ATOM   1684  O   ASN A 103      70.898 137.836 106.442  1.00  0.00           O
ATOM   1685  N   LEU A 104      71.318 137.646 104.262  1.00  0.00           N
ATOM   1687  CA  LEU A 104      71.308 139.046 103.922  1.00  0.00           C
ATOM   1689  CB  LEU A 104      71.908 139.176 102.512  1.00  0.00           C
ATOM   1692  CG  LEU A 104      73.388 138.776 102.452  1.00  0.00           C
ATOM   1694  CD1 LEU A 104      73.918 138.896 101.032  1.00  0.00           C
ATOM   1698  CD2 LEU A 104      74.228 139.616 103.402  1.00  0.00           C
ATOM   1702  C   LEU A 104      69.928 139.656 103.892  1.00  0.00           C
ATOM   1703  O   LEU A 104      69.778 140.876 103.932  1.00  0.00           O
ATOM   1704  N   LYS A 105      68.878 138.816 103.812  1.00  0.00           N
ATOM   1706  CA  LYS A 105      67.508 139.266 103.702  1.00  0.00           C
ATOM   1708  CB  LYS A 105      66.588 138.116 103.212  1.00  0.00           C
ATOM   1711  CG  LYS A 105      66.948 137.546 101.822  1.00  0.00           C
ATOM   1714  CD  LYS A 105      66.178 136.246 101.492  1.00  0.00           C
ATOM   1717  CE  LYS A 105      66.648 135.546 100.202  1.00  0.00           C
ATOM   1720  NZ  LYS A 105      65.918 134.266  99.982  1.00  0.00           N
ATOM   1724  C   LYS A 105      66.958 139.806 105.032  1.00  0.00           C
ATOM   1725  O   LYS A 105      65.938 140.496 105.052  1.00  0.00           O
ATOM   1726  N   GLU A 106      67.608 139.466 106.162  1.00  0.00           N
ATOM   1728  CA  GLU A 106      67.008 139.606 107.472  1.00  0.00           C
ATOM   1730  CB  GLU A 106      66.778 138.226 108.142  1.00  0.00           C
ATOM   1733  CG  GLU A 106      65.848 137.296 107.322  1.00  0.00           C
ATOM   1736  CD  GLU A 106      65.618 135.916 107.932  1.00  0.00           C
ATOM   1737  OE1 GLU A 106      65.738 135.746 109.172  1.00  0.00           O
ATOM   1738  OE2 GLU A 106      65.328 134.976 107.142  1.00  0.00           O
ATOM   1739  C   GLU A 106      67.818 140.546 108.342  1.00  0.00           C
ATOM   1740  O   GLU A 106      69.038 140.466 108.472  1.00  0.00           O
ATOM   1741  N   LEU A 107      67.128 141.496 108.992  1.00  0.00           N
ATOM   1743  CA  LEU A 107      67.698 142.546 109.802  1.00  0.00           C
ATOM   1745  CB  LEU A 107      67.438 143.866 109.042  1.00  0.00           C
ATOM   1748  CG  LEU A 107      67.908 145.206 109.652  1.00  0.00           C
ATOM   1750  CD1 LEU A 107      67.108 145.606 110.892  1.00  0.00           C
ATOM   1754  CD2 LEU A 107      69.398 145.226 109.962  1.00  0.00           C
ATOM   1758  C   LEU A 107      67.028 142.436 111.172  1.00  0.00           C
ATOM   1759  O   LEU A 107      65.858 142.076 111.252  1.00  0.00           O
ATOM   1760  N   ARG A 108      67.768 142.616 112.292  1.00  0.00           N
ATOM   1762  CA  ARG A 108      67.348 142.086 113.582  1.00  0.00           C
ATOM   1764  CB  ARG A 108      68.048 140.716 113.722  1.00  0.00           C
ATOM   1767  CG  ARG A 108      67.538 139.776 114.822  1.00  0.00           C
ATOM   1770  CD  ARG A 108      68.238 138.406 114.782  1.00  0.00           C
ATOM   1773  NE  ARG A 108      67.718 137.596 113.622  1.00  0.00           N
ATOM   1775  CZ  ARG A 108      68.338 136.476 113.232  1.00  0.00           C
ATOM   1776  NH1 ARG A 108      69.468 136.066 113.762  1.00  0.00           N
ATOM   1779  NH2 ARG A 108      67.778 135.756 112.282  1.00  0.00           N
ATOM   1782  C   ARG A 108      67.748 142.986 114.762  1.00  0.00           C
ATOM   1783  O   ARG A 108      68.798 143.636 114.702  1.00  0.00           O
ATOM   1784  N   LEU A 109      66.908 143.006 115.822  1.00  0.00           N
ATOM   1786  CA  LEU A 109      67.228 143.526 117.162  1.00  0.00           C
ATOM   1788  CB  LEU A 109      66.398 144.766 117.582  1.00  0.00           C
ATOM   1791  CG  LEU A 109      66.628 146.046 116.772  1.00  0.00           C
ATOM   1793  CD1 LEU A 109      65.588 147.096 117.172  1.00  0.00           C
ATOM   1797  CD2 LEU A 109      68.038 146.586 116.992  1.00  0.00           C
ATOM   1801  C   LEU A 109      66.878 142.486 118.222  1.00  0.00           C
ATOM   1802  O   LEU A 109      65.758 141.966 118.232  1.00  0.00           O
ATOM   1803  N   ARG A 110      67.788 142.186 119.152  1.00  0.00           N
ATOM   1805  CA  ARG A 110      67.568 141.256 120.232  1.00  0.00           C
ATOM   1807  CB  ARG A 110      68.808 140.346 120.372  1.00  0.00           C
ATOM   1810  CG  ARG A 110      69.148 139.576 119.082  1.00  0.00           C
ATOM   1813  CD  ARG A 110      70.598 139.056 119.092  1.00  0.00           C
ATOM   1816  NE  ARG A 110      70.588 137.806 119.912  1.00  0.00           N
ATOM   1818  CZ  ARG A 110      70.908 136.606 119.452  1.00  0.00           C
ATOM   1819  NH1 ARG A 110      71.338 136.396 118.232  1.00  0.00           N
ATOM   1822  NH2 ARG A 110      70.778 135.566 120.282  1.00  0.00           N
ATOM   1825  C   ARG A 110      67.398 141.976 121.562  1.00  0.00           C
ATOM   1826  O   ARG A 110      68.008 143.006 121.812  1.00  0.00           O
ATOM   1827  N   HIS A 111      66.598 141.416 122.492  1.00  0.00           N
ATOM   1829  CA  HIS A 111      66.628 141.746 123.912  1.00  0.00           C
ATOM   1831  CB  HIS A 111      68.018 141.926 124.582  1.00  0.00           C
ATOM   1834  ND1 HIS A 111      68.808 139.656 125.272  1.00  0.00           N
ATOM   1835  CG  HIS A 111      68.958 140.766 124.452  1.00  0.00           C
ATOM   1836  CE1 HIS A 111      69.868 138.916 125.042  1.00  0.00           C
ATOM   1838  NE2 HIS A 111      70.698 139.476 124.132  1.00  0.00           N
ATOM   1840  CD2 HIS A 111      70.118 140.676 123.742  1.00  0.00           C
ATOM   1842  C   HIS A 111      65.738 142.926 124.232  1.00  0.00           C
ATOM   1843  O   HIS A 111      66.148 143.956 124.762  1.00  0.00           O
ATOM   1844  N   LEU A 112      64.448 142.786 123.892  1.00  0.00           N
ATOM   1846  CA  LEU A 112      63.428 143.796 124.082  1.00  0.00           C
ATOM   1848  CB  LEU A 112      62.328 143.636 123.022  1.00  0.00           C
ATOM   1851  CG  LEU A 112      62.798 143.516 121.562  1.00  0.00           C
ATOM   1853  CD1 LEU A 112      61.568 143.306 120.672  1.00  0.00           C
ATOM   1857  CD2 LEU A 112      63.678 144.706 121.122  1.00  0.00           C
ATOM   1861  C   LEU A 112      62.788 143.706 125.452  1.00  0.00           C
ATOM   1862  O   LEU A 112      62.728 142.626 126.052  1.00  0.00           O
ATOM   1863  N   GLU A 113      62.248 144.816 126.002  1.00  0.00           N
ATOM   1865  CA  GLU A 113      61.508 144.766 127.262  1.00  0.00           C
ATOM   1867  CB  GLU A 113      61.658 146.076 128.062  1.00  0.00           C
ATOM   1870  CG  GLU A 113      61.188 145.916 129.532  1.00  0.00           C
ATOM   1873  CD  GLU A 113      61.288 147.216 130.312  1.00  0.00           C
ATOM   1874  OE1 GLU A 113      62.368 147.856 130.312  1.00  0.00           O
ATOM   1875  OE2 GLU A 113      60.278 147.566 130.972  1.00  0.00           O
ATOM   1876  C   GLU A 113      60.008 144.456 127.032  1.00  0.00           C
ATOM   1877  O   GLU A 113      59.358 145.156 126.242  1.00  0.00           O
ATOM   1878  N   PRO A 114      59.408 143.396 127.602  1.00  0.00           N
ATOM   1879  CD  PRO A 114      60.098 142.406 128.442  1.00  0.00           C
ATOM   1882  CA  PRO A 114      57.998 143.026 127.402  1.00  0.00           C
ATOM   1884  CB  PRO A 114      57.808 141.736 128.212  1.00  0.00           C
ATOM   1887  CG  PRO A 114      59.218 141.166 128.382  1.00  0.00           C
ATOM   1890  C   PRO A 114      56.988 144.096 127.792  1.00  0.00           C
ATOM   1891  O   PRO A 114      57.198 144.796 128.782  1.00  0.00           O
ATOM   1892  N   LYS A 115      55.878 144.226 127.062  1.00  0.00           N
ATOM   1894  CA  LYS A 115      54.718 145.036 127.422  1.00  0.00           C
ATOM   1896  CB  LYS A 115      54.008 144.626 128.742  1.00  0.00           C
ATOM   1899  CG  LYS A 115      53.048 143.446 128.512  1.00  0.00           C
ATOM   1902  CD  LYS A 115      52.078 143.186 129.672  1.00  0.00           C
ATOM   1905  CE  LYS A 115      50.718 142.636 129.212  1.00  0.00           C
ATOM   1908  NZ  LYS A 115      49.888 143.746 128.692  1.00  0.00           N
ATOM   1912  C   LYS A 115      54.828 146.546 127.232  1.00  0.00           C
ATOM   1913  O   LYS A 115      54.018 147.326 127.732  1.00  0.00           O
ATOM   1914  N   ARG A 116      55.798 146.966 126.412  1.00  0.00           N
ATOM   1916  CA  ARG A 116      55.978 148.346 126.022  1.00  0.00           C
ATOM   1918  CB  ARG A 116      57.418 148.836 126.322  1.00  0.00           C
ATOM   1921  CG  ARG A 116      57.828 148.586 127.792  1.00  0.00           C
ATOM   1924  CD  ARG A 116      58.498 149.756 128.542  1.00  0.00           C
ATOM   1927  NE  ARG A 116      59.858 149.986 127.972  1.00  0.00           N
ATOM   1929  CZ  ARG A 116      60.968 150.216 128.682  1.00  0.00           C
ATOM   1930  NH1 ARG A 116      60.958 150.336 129.982  1.00  0.00           N
ATOM   1933  NH2 ARG A 116      62.118 150.276 128.042  1.00  0.00           N
ATOM   1936  C   ARG A 116      55.608 148.496 124.552  1.00  0.00           C
ATOM   1937  O   ARG A 116      55.488 147.516 123.822  1.00  0.00           O
ATOM   1938  N   ASP A 117      55.358 149.736 124.132  1.00  0.00           N
ATOM   1940  CA  ASP A 117      54.988 150.096 122.792  1.00  0.00           C
ATOM   1942  CB  ASP A 117      53.948 151.246 122.922  1.00  0.00           C
ATOM   1945  CG  ASP A 117      53.298 151.766 121.652  1.00  0.00           C
ATOM   1946  OD1 ASP A 117      53.618 151.296 120.542  1.00  0.00           O
ATOM   1947  OD2 ASP A 117      52.448 152.686 121.792  1.00  0.00           O
ATOM   1948  C   ASP A 117      56.248 150.526 122.062  1.00  0.00           C
ATOM   1949  O   ASP A 117      56.998 151.396 122.522  1.00  0.00           O
ATOM   1950  N   LEU A 118      56.528 149.936 120.882  1.00  0.00           N
ATOM   1952  CA  LEU A 118      57.738 150.206 120.122  1.00  0.00           C
ATOM   1954  CB  LEU A 118      58.668 148.946 120.012  1.00  0.00           C
ATOM   1957  CG  LEU A 118      59.488 148.546 121.282  1.00  0.00           C
ATOM   1959  CD1 LEU A 118      60.548 149.586 121.682  1.00  0.00           C
ATOM   1963  CD2 LEU A 118      58.628 148.216 122.512  1.00  0.00           C
ATOM   1967  C   LEU A 118      57.338 150.696 118.722  1.00  0.00           C
ATOM   1968  O   LEU A 118      56.608 150.026 117.992  1.00  0.00           O
ATOM   1969  N   ILE A 119      57.818 151.876 118.312  1.00  0.00           N
ATOM   1971  CA  ILE A 119      57.618 152.406 116.962  1.00  0.00           C
ATOM   1973  CB  ILE A 119      57.408 153.916 116.862  1.00  0.00           C
ATOM   1975  CG2 ILE A 119      57.188 154.336 115.392  1.00  0.00           C
ATOM   1979  CG1 ILE A 119      56.238 154.426 117.722  1.00  0.00           C
ATOM   1982  CD  ILE A 119      54.908 153.686 117.502  1.00  0.00           C
ATOM   1986  C   ILE A 119      58.858 152.076 116.162  1.00  0.00           C
ATOM   1987  O   ILE A 119      59.948 152.576 116.442  1.00  0.00           O
ATOM   1988  N   VAL A 120      58.698 151.246 115.122  1.00  0.00           N
ATOM   1990  CA  VAL A 120      59.758 150.916 114.202  1.00  0.00           C
ATOM   1992  CB  VAL A 120      59.758 149.426 113.852  1.00  0.00           C
ATOM   1994  CG1 VAL A 120      60.898 149.096 112.862  1.00  0.00           C
ATOM   1998  CG2 VAL A 120      59.918 148.576 115.132  1.00  0.00           C
ATOM   2002  C   VAL A 120      59.568 151.736 112.942  1.00  0.00           C
ATOM   2003  O   VAL A 120      58.558 151.636 112.242  1.00  0.00           O
ATOM   2004  N   THR A 121      60.558 152.576 112.592  1.00  0.00           N
ATOM   2006  CA  THR A 121      60.538 153.296 111.312  1.00  0.00           C
ATOM   2008  CB  THR A 121      60.548 154.816 111.402  1.00  0.00           C
ATOM   2010  OG1 THR A 121      60.218 155.386 110.142  1.00  0.00           O
ATOM   2012  CG2 THR A 121      61.918 155.386 111.802  1.00  0.00           C
ATOM   2016  C   THR A 121      61.668 152.816 110.442  1.00  0.00           C
ATOM   2017  O   THR A 121      62.728 152.416 110.912  1.00  0.00           O
ATOM   2018  N   ILE A 122      61.428 152.836 109.122  1.00  0.00           N
ATOM   2020  CA  ILE A 122      62.388 152.556 108.082  1.00  0.00           C
ATOM   2022  CB  ILE A 122      62.008 151.296 107.282  1.00  0.00           C
ATOM   2024  CG2 ILE A 122      62.998 151.026 106.132  1.00  0.00           C
ATOM   2028  CG1 ILE A 122      61.838 150.026 108.142  1.00  0.00           C
ATOM   2031  CD  ILE A 122      60.928 149.006 107.452  1.00  0.00           C
ATOM   2035  C   ILE A 122      62.298 153.776 107.182  1.00  0.00           C
ATOM   2036  O   ILE A 122      61.218 154.146 106.732  1.00  0.00           O
ATOM   2037  N   GLY A 123      63.418 154.466 106.942  1.00  0.00           N
ATOM   2039  CA  GLY A 123      63.478 155.586 106.012  1.00  0.00           C
ATOM   2042  C   GLY A 123      63.448 155.146 104.582  1.00  0.00           C
ATOM   2043  O   GLY A 123      63.278 153.976 104.232  1.00  0.00           O
ATOM   2044  N   LYS A 124      63.688 156.076 103.662  1.00  0.00           N
ATOM   2046  CA  LYS A 124      63.678 155.786 102.252  1.00  0.00           C
ATOM   2048  CB  LYS A 124      63.098 157.056 101.582  1.00  0.00           C
ATOM   2051  CG  LYS A 124      63.218 157.106 100.052  1.00  0.00           C
ATOM   2054  CD  LYS A 124      62.278 158.126  99.402  1.00  0.00           C
ATOM   2057  CE  LYS A 124      62.568 158.356  97.912  1.00  0.00           C
ATOM   2060  NZ  LYS A 124      62.538 157.076  97.182  1.00  0.00           N
ATOM   2064  C   LYS A 124      65.048 155.356 101.712  1.00  0.00           C
ATOM   2065  O   LYS A 124      65.258 155.146 100.522  1.00  0.00           O
ATOM   2066  N   GLU A 125      66.028 155.206 102.612  1.00  0.00           N
ATOM   2068  CA  GLU A 125      67.428 155.046 102.262  1.00  0.00           C
ATOM   2070  CB  GLU A 125      68.268 156.286 102.702  1.00  0.00           C
ATOM   2073  CG  GLU A 125      68.108 156.746 104.172  1.00  0.00           C
ATOM   2076  CD  GLU A 125      69.378 156.846 105.022  1.00  0.00           C
ATOM   2077  OE1 GLU A 125      70.508 156.606 104.512  1.00  0.00           O
ATOM   2078  OE2 GLU A 125      69.228 157.236 106.202  1.00  0.00           O
ATOM   2079  C   GLU A 125      68.078 153.736 102.672  1.00  0.00           C
ATOM   2080  O   GLU A 125      69.298 153.646 102.762  1.00  0.00           O
ATOM   2081  N   VAL A 126      67.328 152.626 102.852  1.00  0.00           N
ATOM   2083  CA  VAL A 126      67.998 151.326 102.722  1.00  0.00           C
ATOM   2085  CB  VAL A 126      67.428 150.156 103.552  1.00  0.00           C
ATOM   2087  CG1 VAL A 126      67.778 150.356 105.042  1.00  0.00           C
ATOM   2091  CG2 VAL A 126      65.918 149.936 103.362  1.00  0.00           C
ATOM   2095  C   VAL A 126      68.248 150.996 101.242  1.00  0.00           C
ATOM   2096  O   VAL A 126      67.558 150.186 100.632  1.00  0.00           O
ATOM   2097  N   LYS A 127      69.288 151.616 100.622  1.00  0.00           N
ATOM   2099  CA  LYS A 127      69.848 151.196  99.352  1.00  0.00           C
ATOM   2101  CB  LYS A 127      70.698 152.326  98.682  1.00  0.00           C
ATOM   2104  CG  LYS A 127      71.958 151.936  97.882  1.00  0.00           C
ATOM   2107  CD  LYS A 127      73.248 152.026  98.712  1.00  0.00           C
ATOM   2110  CE  LYS A 127      74.538 151.596  97.992  1.00  0.00           C
ATOM   2113  NZ  LYS A 127      74.638 150.126  97.882  1.00  0.00           N
ATOM   2117  C   LYS A 127      70.538 149.846  99.442  1.00  0.00           C
ATOM   2118  O   LYS A 127      71.578 149.696 100.082  1.00  0.00           O
ATOM   2119  N   ALA A 128      69.948 148.816  98.812  1.00  0.00           N
ATOM   2121  CA  ALA A 128      70.488 147.466  98.822  1.00  0.00           C
ATOM   2123  CB  ALA A 128      69.338 146.496  98.522  1.00  0.00           C
ATOM   2127  C   ALA A 128      71.738 147.336  97.952  1.00  0.00           C
ATOM   2128  O   ALA A 128      72.208 148.326  97.372  1.00  0.00           O
ATOM   2129  N   LEU A 129      72.378 146.136  97.872  1.00  0.00           N
ATOM   2131  CA  LEU A 129      73.628 145.936  97.142  1.00  0.00           C
ATOM   2133  CB  LEU A 129      74.148 144.486  97.302  1.00  0.00           C
ATOM   2136  CG  LEU A 129      75.508 144.226  96.602  1.00  0.00           C
ATOM   2138  CD1 LEU A 129      76.378 143.266  97.412  1.00  0.00           C
ATOM   2142  CD2 LEU A 129      75.378 143.696  95.162  1.00  0.00           C
ATOM   2146  C   LEU A 129      73.498 146.276  95.662  1.00  0.00           C
ATOM   2147  O   LEU A 129      74.338 146.906  95.032  1.00  0.00           O
ATOM   2148  N   ASN A 130      72.338 145.876  95.132  1.00  0.00           N
ATOM   2150  CA  ASN A 130      71.818 146.226  93.832  1.00  0.00           C
ATOM   2152  CB  ASN A 130      70.468 145.496  93.602  1.00  0.00           C
ATOM   2155  CG  ASN A 130      69.418 145.646  94.702  1.00  0.00           C
ATOM   2156  OD1 ASN A 130      69.598 146.436  95.622  1.00  0.00           O
ATOM   2157  ND2 ASN A 130      68.278 144.936  94.622  1.00  0.00           N
ATOM   2160  C   ASN A 130      71.638 147.716  93.582  1.00  0.00           C
ATOM   2161  O   ASN A 130      71.748 148.176  92.452  1.00  0.00           O
ATOM   2162  N   ASN A 131      71.298 148.446  94.642  1.00  0.00           N
ATOM   2164  CA  ASN A 131      70.918 149.836  94.682  1.00  0.00           C
ATOM   2166  CB  ASN A 131      71.788 150.796  93.832  1.00  0.00           C
ATOM   2169  CG  ASN A 131      73.218 150.616  94.272  1.00  0.00           C
ATOM   2170  OD1 ASN A 131      73.538 150.206  95.392  1.00  0.00           O
ATOM   2171  ND2 ASN A 131      74.178 150.956  93.402  1.00  0.00           N
ATOM   2174  C   ASN A 131      69.458 149.966  94.392  1.00  0.00           C
ATOM   2175  O   ASN A 131      68.988 151.036  94.012  1.00  0.00           O
ATOM   2176  N   ALA A 132      68.678 148.906  94.662  1.00  0.00           N
ATOM   2178  CA  ALA A 132      67.248 149.016  94.722  1.00  0.00           C
ATOM   2180  CB  ALA A 132      66.508 147.696  94.442  1.00  0.00           C
ATOM   2184  C   ALA A 132      66.908 149.556  96.102  1.00  0.00           C
ATOM   2185  O   ALA A 132      66.858 148.846  97.102  1.00  0.00           O
ATOM   2186  N   THR A 133      66.778 150.886  96.172  1.00  0.00           N
ATOM   2188  CA  THR A 133      66.508 151.626  97.372  1.00  0.00           C
ATOM   2190  CB  THR A 133      66.928 153.086  97.272  1.00  0.00           C
ATOM   2192  OG1 THR A 133      67.008 153.656  98.572  1.00  0.00           O
ATOM   2194  CG2 THR A 133      65.968 153.906  96.372  1.00  0.00           C
ATOM   2198  C   THR A 133      65.058 151.496  97.752  1.00  0.00           C
ATOM   2199  O   THR A 133      64.168 151.356  96.922  1.00  0.00           O
ATOM   2200  N   PHE A 134      64.758 151.516  99.052  1.00  0.00           N
ATOM   2202  CA  PHE A 134      63.388 151.456  99.512  1.00  0.00           C
ATOM   2204  CB  PHE A 134      63.358 151.306 101.052  1.00  0.00           C
ATOM   2207  CG  PHE A 134      62.118 150.586 101.472  1.00  0.00           C
ATOM   2208  CD1 PHE A 134      61.938 149.236 101.102  1.00  0.00           C
ATOM   2210  CE1 PHE A 134      60.798 148.536 101.512  1.00  0.00           C
ATOM   2212  CZ  PHE A 134      59.818 149.176 102.282  1.00  0.00           C
ATOM   2214  CD2 PHE A 134      61.138 151.216 102.232  1.00  0.00           C
ATOM   2216  CE2 PHE A 134      59.978 150.516 102.622  1.00  0.00           C
ATOM   2218  C   PHE A 134      62.598 152.676  99.032  1.00  0.00           C
ATOM   2219  O   PHE A 134      63.108 153.786  98.972  1.00  0.00           O
ATOM   2220  N   SER A 135      61.338 152.496  98.602  1.00  0.00           N
ATOM   2222  CA  SER A 135      60.598 153.566  97.952  1.00  0.00           C
ATOM   2224  CB  SER A 135      59.288 153.086  97.292  1.00  0.00           C
ATOM   2227  OG  SER A 135      58.728 154.096  96.442  1.00  0.00           O
ATOM   2229  C   SER A 135      60.248 154.746  98.842  1.00  0.00           C
ATOM   2230  O   SER A 135      60.468 155.896  98.442  1.00  0.00           O
ATOM   2231  N   LYS A 136      59.728 154.496 100.062  1.00  0.00           N
ATOM   2233  CA  LYS A 136      59.258 155.536 100.952  1.00  0.00           C
ATOM   2235  CB  LYS A 136      57.788 155.956 100.702  1.00  0.00           C
ATOM   2238  CG  LYS A 136      57.518 156.616  99.342  1.00  0.00           C
ATOM   2241  CD  LYS A 136      58.248 157.946  99.102  1.00  0.00           C
ATOM   2244  CE  LYS A 136      58.428 158.186  97.602  1.00  0.00           C
ATOM   2247  NZ  LYS A 136      58.958 159.526  97.252  1.00  0.00           N
ATOM   2251  C   LYS A 136      59.318 155.026 102.372  1.00  0.00           C
ATOM   2252  O   LYS A 136      59.388 153.826 102.622  1.00  0.00           O
ATOM   2253  N   ASP A 137      59.268 155.976 103.322  1.00  0.00           N
ATOM   2255  CA  ASP A 137      59.008 155.756 104.732  1.00  0.00           C
ATOM   2257  CB  ASP A 137      58.698 157.086 105.462  1.00  0.00           C
ATOM   2260  CG  ASP A 137      59.648 158.236 105.152  1.00  0.00           C
ATOM   2261  OD1 ASP A 137      60.688 158.046 104.472  1.00  0.00           O
ATOM   2262  OD2 ASP A 137      59.358 159.356 105.632  1.00  0.00           O
ATOM   2263  C   ASP A 137      57.878 154.766 105.042  1.00  0.00           C
ATOM   2264  O   ASP A 137      56.818 154.766 104.422  1.00  0.00           O
ATOM   2265  N   TYR A 138      58.068 153.936 106.072  1.00  0.00           N
ATOM   2267  CA  TYR A 138      57.108 152.946 106.532  1.00  0.00           C
ATOM   2269  CB  TYR A 138      57.408 151.506 106.002  1.00  0.00           C
ATOM   2272  CG  TYR A 138      56.498 150.456 106.622  1.00  0.00           C
ATOM   2273  CD1 TYR A 138      55.108 150.486 106.452  1.00  0.00           C
ATOM   2275  CE1 TYR A 138      54.278 149.566 107.122  1.00  0.00           C
ATOM   2277  CZ  TYR A 138      54.848 148.606 107.962  1.00  0.00           C
ATOM   2278  OH  TYR A 138      54.018 147.666 108.622  1.00  0.00           O
ATOM   2280  CD2 TYR A 138      57.048 149.466 107.452  1.00  0.00           C
ATOM   2282  CE2 TYR A 138      56.238 148.566 108.142  1.00  0.00           C
ATOM   2284  C   TYR A 138      57.188 153.016 108.032  1.00  0.00           C
ATOM   2285  O   TYR A 138      58.268 153.126 108.612  1.00  0.00           O
ATOM   2286  N   GLU A 139      56.028 152.976 108.702  1.00  0.00           N
ATOM   2288  CA  GLU A 139      55.938 153.076 110.122  1.00  0.00           C
ATOM   2290  CB  GLU A 139      55.398 154.466 110.532  1.00  0.00           C
ATOM   2293  CG  GLU A 139      55.348 154.726 112.062  1.00  0.00           C
ATOM   2296  CD  GLU A 139      53.938 154.716 112.672  1.00  0.00           C
ATOM   2297  OE1 GLU A 139      52.928 154.786 111.922  1.00  0.00           O
ATOM   2298  OE2 GLU A 139      53.878 154.836 113.912  1.00  0.00           O
ATOM   2299  C   GLU A 139      55.058 151.936 110.592  1.00  0.00           C
ATOM   2300  O   GLU A 139      54.158 151.486 109.902  1.00  0.00           O
ATOM   2301  N   LYS A 140      55.378 151.396 111.772  1.00  0.00           N
ATOM   2303  CA  LYS A 140      54.738 150.226 112.302  1.00  0.00           C
ATOM   2305  CB  LYS A 140      55.548 148.956 111.932  1.00  0.00           C
ATOM   2308  CG  LYS A 140      54.798 147.596 111.912  1.00  0.00           C
ATOM   2311  CD  LYS A 140      54.538 146.986 113.292  1.00  0.00           C
ATOM   2314  CE  LYS A 140      54.498 145.446 113.362  1.00  0.00           C
ATOM   2317  NZ  LYS A 140      53.538 144.826 112.412  1.00  0.00           N
ATOM   2321  C   LYS A 140      54.698 150.466 113.802  1.00  0.00           C
ATOM   2322  O   LYS A 140      55.678 150.926 114.402  1.00  0.00           O
ATOM   2323  N   THR A 141      53.548 150.136 114.402  1.00  0.00           N
ATOM   2325  CA  THR A 141      53.338 150.176 115.842  1.00  0.00           C
ATOM   2327  CB  THR A 141      52.098 150.966 116.272  1.00  0.00           C
ATOM   2329  OG1 THR A 141      52.238 152.306 115.862  1.00  0.00           O
ATOM   2331  CG2 THR A 141      51.948 150.996 117.802  1.00  0.00           C
ATOM   2335  C   THR A 141      53.158 148.746 116.282  1.00  0.00           C
ATOM   2336  O   THR A 141      52.298 148.016 115.762  1.00  0.00           O
ATOM   2337  N   ILE A 142      54.008 148.286 117.212  1.00  0.00           N
ATOM   2339  CA  ILE A 142      53.998 146.916 117.682  1.00  0.00           C
ATOM   2341  CB  ILE A 142      55.198 146.086 117.212  1.00  0.00           C
ATOM   2343  CG2 ILE A 142      56.468 146.366 118.052  1.00  0.00           C
ATOM   2347  CG1 ILE A 142      54.868 144.576 117.172  1.00  0.00           C
ATOM   2350  CD  ILE A 142      55.968 143.746 116.492  1.00  0.00           C
ATOM   2354  C   ILE A 142      53.918 146.956 119.182  1.00  0.00           C
ATOM   2355  O   ILE A 142      54.558 147.756 119.872  1.00  0.00           O
ATOM   2356  N   THR A 143      53.118 146.056 119.752  1.00  0.00           N
ATOM   2358  CA  THR A 143      53.188 145.776 121.162  1.00  0.00           C
ATOM   2360  CB  THR A 143      51.818 145.546 121.772  1.00  0.00           C
ATOM   2362  OG1 THR A 143      51.098 144.456 121.182  1.00  0.00           O
ATOM   2364  CG2 THR A 143      50.998 146.816 121.532  1.00  0.00           C
ATOM   2368  C   THR A 143      54.088 144.586 121.342  1.00  0.00           C
ATOM   2369  O   THR A 143      53.918 143.576 120.662  1.00  0.00           O
ATOM   2370  N   THR A 144      55.068 144.636 122.262  1.00  0.00           N
ATOM   2372  CA  THR A 144      56.078 143.576 122.402  1.00  0.00           C
ATOM   2374  CB  THR A 144      57.398 144.036 123.022  1.00  0.00           C
ATOM   2376  OG1 THR A 144      57.198 144.866 124.172  1.00  0.00           O
ATOM   2378  CG2 THR A 144      58.218 144.836 122.002  1.00  0.00           C
ATOM   2382  C   THR A 144      55.578 142.456 123.282  1.00  0.00           C
ATOM   2383  O   THR A 144      56.318 141.566 123.692  1.00  0.00           O
ATOM   2384  N   ARG A 145      54.268 142.476 123.572  1.00  0.00           N
ATOM   2386  CA  ARG A 145      53.508 141.456 124.272  1.00  0.00           C
ATOM   2388  CB  ARG A 145      53.538 140.096 123.512  1.00  0.00           C
ATOM   2391  CG  ARG A 145      53.188 140.176 122.012  1.00  0.00           C
ATOM   2394  CD  ARG A 145      53.598 138.886 121.312  1.00  0.00           C
ATOM   2397  NE  ARG A 145      53.198 139.016 119.882  1.00  0.00           N
ATOM   2399  CZ  ARG A 145      53.558 138.156 118.942  1.00  0.00           C
ATOM   2400  NH1 ARG A 145      54.358 137.136 119.132  1.00  0.00           N
ATOM   2403  NH2 ARG A 145      53.138 138.386 117.712  1.00  0.00           N
ATOM   2406  C   ARG A 145      53.998 141.246 125.682  1.00  0.00           C
ATOM   2407  O   ARG A 145      54.918 141.906 126.142  1.00  0.00           O
ATOM   2408  N   ASP A 146      53.388 140.326 126.462  1.00  0.00           N
ATOM   2410  CA  ASP A 146      54.088 139.766 127.582  1.00  0.00           C
ATOM   2412  CB  ASP A 146      53.298 139.696 128.912  1.00  0.00           C
ATOM   2415  CG  ASP A 146      51.918 139.086 128.882  1.00  0.00           C
ATOM   2416  OD1 ASP A 146      51.188 139.076 127.862  1.00  0.00           O
ATOM   2417  OD2 ASP A 146      51.448 138.796 130.022  1.00  0.00           O
ATOM   2418  C   ASP A 146      54.668 138.426 127.242  1.00  0.00           C
ATOM   2419  O   ASP A 146      54.098 137.636 126.472  1.00  0.00           O
ATOM   2420  N   ILE A 147      55.818 138.136 127.882  1.00  0.00           N
ATOM   2422  CA  ILE A 147      56.408 136.826 127.972  1.00  0.00           C
ATOM   2424  CB  ILE A 147      57.638 136.846 128.882  1.00  0.00           C
ATOM   2426  CG2 ILE A 147      57.308 137.406 130.292  1.00  0.00           C
ATOM   2430  CG1 ILE A 147      58.268 135.446 128.972  1.00  0.00           C
ATOM   2433  CD  ILE A 147      59.618 135.416 129.692  1.00  0.00           C
ATOM   2437  C   ILE A 147      55.418 135.746 128.402  1.00  0.00           C
ATOM   2438  O   ILE A 147      54.688 135.906 129.382  1.00  0.00           O
ATOM   2439  N   GLN A 148      55.408 134.616 127.632  1.00  0.00           N
ATOM   2441  CA  GLN A 148      54.648 133.406 127.902  1.00  0.00           C
ATOM   2443  CB  GLN A 148      55.248 132.166 127.192  1.00  0.00           C
ATOM   2446  CG  GLN A 148      55.348 132.256 125.652  1.00  0.00           C
ATOM   2449  CD  GLN A 148      54.048 132.786 125.062  1.00  0.00           C
ATOM   2450  OE1 GLN A 148      53.868 133.996 124.912  1.00  0.00           O
ATOM   2451  NE2 GLN A 148      53.088 131.886 124.762  1.00  0.00           N
ATOM   2454  C   GLN A 148      54.518 133.076 129.392  1.00  0.00           C
ATOM   2455  O   GLN A 148      55.548 132.736 129.992  1.00  0.00           O
ATOM   2456  N   PRO A 149      53.348 133.136 130.032  1.00  0.00           N
ATOM   2457  CD  PRO A 149      52.108 133.626 129.452  1.00  0.00           C
ATOM   2460  CA  PRO A 149      53.168 132.756 131.422  1.00  0.00           C
ATOM   2462  CB  PRO A 149      51.658 132.836 131.652  1.00  0.00           C
ATOM   2465  CG  PRO A 149      51.168 133.856 130.642  1.00  0.00           C
ATOM   2468  C   PRO A 149      53.698 131.386 131.702  1.00  0.00           C
ATOM   2469  O   PRO A 149      53.408 130.446 130.962  1.00  0.00           O
ATOM   2470  N   SER A 150      54.468 131.256 132.782  1.00  0.00           N
ATOM   2472  CA  SER A 150      54.878 129.966 133.252  1.00  0.00           C
ATOM   2474  CB  SER A 150      56.388 129.666 133.102  1.00  0.00           C
ATOM   2477  OG  SER A 150      56.618 128.286 133.362  1.00  0.00           O
ATOM   2479  C   SER A 150      54.518 129.956 134.692  1.00  0.00           C
ATOM   2480  O   SER A 150      54.748 130.916 135.422  1.00  0.00           O
ATOM   2481  N   VAL A 151      53.928 128.846 135.132  1.00  0.00           N
ATOM   2483  CA  VAL A 151      53.768 128.536 136.522  1.00  0.00           C
ATOM   2485  CB  VAL A 151      52.358 128.756 137.062  1.00  0.00           C
ATOM   2487  CG1 VAL A 151      52.248 128.456 138.572  1.00  0.00           C
ATOM   2491  CG2 VAL A 151      51.888 130.186 136.832  1.00  0.00           C
ATOM   2495  C   VAL A 151      54.028 127.066 136.532  1.00  0.00           C
ATOM   2496  O   VAL A 151      53.678 126.336 135.612  1.00  0.00           O
ATOM   2497  N   GLY A 152      54.648 126.596 137.602  1.00  0.00           N
ATOM   2499  CA  GLY A 152      54.158 125.386 138.212  1.00  0.00           C
ATOM   2502  C   GLY A 152      54.378 125.676 139.642  1.00  0.00           C
ATOM   2503  O   GLY A 152      54.838 126.756 140.032  1.00  0.00           O
ATOM   2504  N   PHE A 153      54.188 124.656 140.472  1.00  0.00           N
ATOM   2506  CA  PHE A 153      54.878 124.626 141.722  1.00  0.00           C
ATOM   2508  CB  PHE A 153      54.088 123.886 142.802  1.00  0.00           C
ATOM   2511  CG  PHE A 153      52.618 124.196 143.022  1.00  0.00           C
ATOM   2512  CD1 PHE A 153      51.618 124.036 142.042  1.00  0.00           C
ATOM   2514  CE1 PHE A 153      50.258 124.056 142.382  1.00  0.00           C
ATOM   2516  CZ  PHE A 153      49.878 124.256 143.712  1.00  0.00           C
ATOM   2518  CD2 PHE A 153      52.208 124.436 144.342  1.00  0.00           C
ATOM   2520  CE2 PHE A 153      50.858 124.466 144.692  1.00  0.00           C
ATOM   2522  C   PHE A 153      56.188 123.926 141.342  1.00  0.00           C
ATOM   2523  O   PHE A 153      56.438 123.696 140.152  1.00  0.00           O
ATOM   2524  N   ALA A 154      57.128 123.656 142.262  1.00  0.00           N
ATOM   2526  CA  ALA A 154      58.498 123.546 141.772  1.00  0.00           C
ATOM   2528  CB  ALA A 154      59.198 124.726 142.482  1.00  0.00           C
ATOM   2532  C   ALA A 154      59.168 122.126 141.722  1.00  0.00           C
ATOM   2533  O   ALA A 154      60.028 121.876 140.882  1.00  0.00           O
ATOM   2534  N   SER A 155      58.818 121.116 142.552  1.00  0.00           N
ATOM   2536  CA  SER A 155      59.418 119.746 142.542  1.00  0.00           C
ATOM   2538  CB  SER A 155      60.498 119.526 143.642  1.00  0.00           C
ATOM   2541  OG  SER A 155      61.088 118.226 143.602  1.00  0.00           O
ATOM   2543  C   SER A 155      58.328 118.726 142.812  1.00  0.00           C
ATOM   2544  O   SER A 155      57.318 119.116 143.342  1.00  0.00           O
ATOM   2545  N   ARG A 156      58.438 117.406 142.522  1.00  0.00           N
ATOM   2547  CA  ARG A 156      57.238 116.556 142.392  1.00  0.00           C
ATOM   2549  CB  ARG A 156      57.598 115.136 141.862  1.00  0.00           C
ATOM   2552  CG  ARG A 156      58.028 114.076 142.912  1.00  0.00           C
ATOM   2555  CD  ARG A 156      58.148 112.656 142.352  1.00  0.00           C
ATOM   2558  NE  ARG A 156      59.368 112.616 141.492  1.00  0.00           N
ATOM   2560  CZ  ARG A 156      59.518 111.716 140.522  1.00  0.00           C
ATOM   2561  NH1 ARG A 156      58.588 110.846 140.252  1.00  0.00           N
ATOM   2564  NH2 ARG A 156      60.668 111.696 139.902  1.00  0.00           N
ATOM   2567  C   ARG A 156      56.408 116.346 143.662  1.00  0.00           C
ATOM   2568  O   ARG A 156      55.308 115.816 143.602  1.00  0.00           O
ATOM   2569  N   GLY A 157      56.938 116.716 144.842  1.00  0.00           N
ATOM   2571  CA  GLY A 157      56.318 116.466 146.132  1.00  0.00           C
ATOM   2574  C   GLY A 157      57.068 115.416 146.872  1.00  0.00           C
ATOM   2575  O   GLY A 157      58.058 114.866 146.372  1.00  0.00           O
ATOM   2576  N   SER A 158      56.638 115.116 148.102  1.00  0.00           N
ATOM   2578  CA  SER A 158      57.278 114.046 148.842  1.00  0.00           C
ATOM   2580  CB  SER A 158      58.508 114.486 149.692  1.00  0.00           C
ATOM   2583  OG  SER A 158      58.168 115.216 150.872  1.00  0.00           O
ATOM   2585  C   SER A 158      56.238 113.386 149.702  1.00  0.00           C
ATOM   2586  O   SER A 158      55.118 113.856 149.852  1.00  0.00           O
ATOM   2587  N   LEU A 159      56.578 112.216 150.262  1.00  0.00           N
ATOM   2589  CA  LEU A 159      55.648 111.376 150.972  1.00  0.00           C
ATOM   2591  CB  LEU A 159      56.078 109.886 150.812  1.00  0.00           C
ATOM   2594  CG  LEU A 159      56.068 109.296 149.382  1.00  0.00           C
ATOM   2596  CD1 LEU A 159      57.278 109.686 148.512  1.00  0.00           C
ATOM   2600  CD2 LEU A 159      56.028 107.766 149.482  1.00  0.00           C
ATOM   2604  C   LEU A 159      55.648 111.716 152.462  1.00  0.00           C
ATOM   2605  O   LEU A 159      54.978 111.066 153.272  1.00  0.00           O
ATOM   2606  N   LEU A 160      56.418 112.746 152.842  1.00  0.00           N
ATOM   2608  CA  LEU A 160      56.608 113.226 154.192  1.00  0.00           C
ATOM   2610  CB  LEU A 160      57.708 114.306 154.322  1.00  0.00           C
ATOM   2613  CG  LEU A 160      59.148 113.756 154.332  1.00  0.00           C
ATOM   2615  CD1 LEU A 160      59.528 113.076 153.012  1.00  0.00           C
ATOM   2619  CD2 LEU A 160      60.148 114.866 154.682  1.00  0.00           C
ATOM   2623  C   LEU A 160      55.318 113.776 154.762  1.00  0.00           C
ATOM   2624  O   LEU A 160      54.688 114.626 154.122  1.00  0.00           O
ATOM   2625  N   PRO A 161      54.878 113.356 155.942  1.00  0.00           N
ATOM   2626  CD  PRO A 161      55.328 112.156 156.622  1.00  0.00           C
ATOM   2629  CA  PRO A 161      53.738 113.946 156.582  1.00  0.00           C
ATOM   2631  CB  PRO A 161      53.098 112.736 157.282  1.00  0.00           C
ATOM   2634  CG  PRO A 161      54.308 111.916 157.732  1.00  0.00           C
ATOM   2637  C   PRO A 161      54.138 114.996 157.582  1.00  0.00           C
ATOM   2638  O   PRO A 161      55.268 115.026 158.082  1.00  0.00           O
ATOM   2639  N   GLY A 162      53.178 115.866 157.892  1.00  0.00           N
ATOM   2641  CA  GLY A 162      53.218 116.706 159.072  1.00  0.00           C
ATOM   2644  C   GLY A 162      51.808 116.906 159.512  1.00  0.00           C
ATOM   2645  O   GLY A 162      50.858 116.806 158.732  1.00  0.00           O
ATOM   2646  N   LYS A 163      51.598 117.236 160.792  1.00  0.00           N
ATOM   2648  CA  LYS A 163      50.318 117.716 161.252  1.00  0.00           C
ATOM   2650  CB  LYS A 163      50.288 117.776 162.792  1.00  0.00           C
ATOM   2653  CG  LYS A 163      48.878 117.846 163.382  1.00  0.00           C
ATOM   2656  CD  LYS A 163      48.928 117.756 164.902  1.00  0.00           C
ATOM   2659  CE  LYS A 163      47.538 117.666 165.532  1.00  0.00           C
ATOM   2662  NZ  LYS A 163      47.568 118.136 166.922  1.00  0.00           N
ATOM   2666  C   LYS A 163      50.108 119.116 160.732  1.00  0.00           C
ATOM   2667  O   LYS A 163      50.998 119.956 160.872  1.00  0.00           O
ATOM   2668  N   VAL A 164      48.968 119.396 160.092  1.00  0.00           N
ATOM   2670  CA  VAL A 164      48.748 120.626 159.352  1.00  0.00           C
ATOM   2672  CB  VAL A 164      48.228 121.786 160.202  1.00  0.00           C
ATOM   2674  CG1 VAL A 164      49.288 122.566 161.022  1.00  0.00           C
ATOM   2678  CG2 VAL A 164      47.448 122.736 159.292  1.00  0.00           C
ATOM   2682  C   VAL A 164      49.858 120.976 158.352  1.00  0.00           C
ATOM   2683  O   VAL A 164      50.608 121.946 158.462  1.00  0.00           O
ATOM   2684  N   VAL A 165      50.018 120.186 157.292  1.00  0.00           N
ATOM   2686  CA  VAL A 165      50.848 120.596 156.172  1.00  0.00           C
ATOM   2688  CB  VAL A 165      51.228 119.466 155.232  1.00  0.00           C
ATOM   2690  CG1 VAL A 165      52.328 118.626 155.912  1.00  0.00           C
ATOM   2694  CG2 VAL A 165      50.018 118.576 154.912  1.00  0.00           C
ATOM   2698  C   VAL A 165      50.238 121.786 155.442  1.00  0.00           C
ATOM   2699  O   VAL A 165      49.078 121.776 155.022  1.00  0.00           O
ATOM   2700  N   GLU A 166      51.008 122.886 155.352  1.00  0.00           N
ATOM   2702  CA  GLU A 166      50.578 124.056 154.672  1.00  0.00           C
ATOM   2704  CB  GLU A 166      49.718 124.986 155.582  1.00  0.00           C
ATOM   2707  CG  GLU A 166      50.458 125.876 156.622  1.00  0.00           C
ATOM   2710  CD  GLU A 166      50.738 125.226 157.982  1.00  0.00           C
ATOM   2711  OE1 GLU A 166      51.918 125.166 158.442  1.00  0.00           O
ATOM   2712  OE2 GLU A 166      49.728 124.856 158.642  1.00  0.00           O
ATOM   2713  C   GLU A 166      51.818 124.746 154.192  1.00  0.00           C
ATOM   2714  O   GLU A 166      52.888 124.586 154.762  1.00  0.00           O
ATOM   2715  N   GLY A 167      51.698 125.526 153.102  1.00  0.00           N
ATOM   2717  CA  GLY A 167      52.818 126.056 152.352  1.00  0.00           C
ATOM   2720  C   GLY A 167      53.178 125.146 151.232  1.00  0.00           C
ATOM   2721  O   GLY A 167      53.968 124.226 151.382  1.00  0.00           O
ATOM   2722  N   LEU A 168      52.668 125.416 150.032  1.00  0.00           N
ATOM   2724  CA  LEU A 168      53.198 124.776 148.852  1.00  0.00           C
ATOM   2726  CB  LEU A 168      52.048 124.116 148.042  1.00  0.00           C
ATOM   2729  CG  LEU A 168      51.718 122.636 148.392  1.00  0.00           C
ATOM   2731  CD1 LEU A 168      51.658 122.306 149.892  1.00  0.00           C
ATOM   2735  CD2 LEU A 168      50.418 122.226 147.692  1.00  0.00           C
ATOM   2739  C   LEU A 168      53.918 125.876 148.082  1.00  0.00           C
ATOM   2740  O   LEU A 168      53.268 126.746 147.502  1.00  0.00           O
ATOM   2741  N   PRO A 169      55.248 125.946 148.082  1.00  0.00           N
ATOM   2742  CD  PRO A 169      56.068 125.406 149.172  1.00  0.00           C
ATOM   2745  CA  PRO A 169      56.038 126.816 147.212  1.00  0.00           C
ATOM   2747  CB  PRO A 169      57.468 126.346 147.492  1.00  0.00           C
ATOM   2750  CG  PRO A 169      57.448 126.026 148.982  1.00  0.00           C
ATOM   2753  C   PRO A 169      55.698 126.796 145.732  1.00  0.00           C
ATOM   2754  O   PRO A 169      55.448 125.726 145.202  1.00  0.00           O
ATOM   2755  N   VAL A 170      55.708 127.956 145.032  1.00  0.00           N
ATOM   2757  CA  VAL A 170      55.588 128.026 143.582  1.00  0.00           C
ATOM   2759  CB  VAL A 170      54.248 128.576 143.052  1.00  0.00           C
ATOM   2761  CG1 VAL A 170      53.118 127.576 143.332  1.00  0.00           C
ATOM   2765  CG2 VAL A 170      53.928 129.956 143.642  1.00  0.00           C
ATOM   2769  C   VAL A 170      56.668 128.916 143.002  1.00  0.00           C
ATOM   2770  O   VAL A 170      57.258 129.736 143.702  1.00  0.00           O
ATOM   2771  N   MET A 171      56.898 128.806 141.682  1.00  0.00           N
ATOM   2773  CA  MET A 171      57.458 129.886 140.912  1.00  0.00           C
ATOM   2775  CB  MET A 171      58.888 129.586 140.402  1.00  0.00           C
ATOM   2778  CG  MET A 171      59.938 129.556 141.532  1.00  0.00           C
ATOM   2781  SD  MET A 171      61.638 129.286 140.972  1.00  0.00           S
ATOM   2782  CE  MET A 171      61.768 130.876 140.102  1.00  0.00           C
ATOM   2786  C   MET A 171      56.558 130.286 139.762  1.00  0.00           C
ATOM   2787  O   MET A 171      56.338 129.536 138.812  1.00  0.00           O
ATOM   2788  N   ALA A 172      56.038 131.536 139.812  1.00  0.00           N
ATOM   2790  CA  ALA A 172      55.088 132.056 138.852  1.00  0.00           C
ATOM   2792  CB  ALA A 172      53.758 132.426 139.542  1.00  0.00           C
ATOM   2796  C   ALA A 172      55.658 133.266 138.122  1.00  0.00           C
ATOM   2797  O   ALA A 172      56.378 134.096 138.682  1.00  0.00           O
ATOM   2798  N   LEU A 173      55.358 133.376 136.822  1.00  0.00           N
ATOM   2800  CA  LEU A 173      55.728 134.516 136.012  1.00  0.00           C
ATOM   2802  CB  LEU A 173      56.748 134.096 134.932  1.00  0.00           C
ATOM   2805  CG  LEU A 173      57.708 135.206 134.472  1.00  0.00           C
ATOM   2807  CD1 LEU A 173      58.638 134.726 133.362  1.00  0.00           C
ATOM   2811  CD2 LEU A 173      57.028 136.496 134.012  1.00  0.00           C
ATOM   2815  C   LEU A 173      54.478 135.036 135.342  1.00  0.00           C
ATOM   2816  O   LEU A 173      53.868 134.346 134.522  1.00  0.00           O
ATOM   2817  N   ASN A 174      54.078 136.276 135.672  1.00  0.00           N
ATOM   2819  CA  ASN A 174      53.058 137.056 134.972  1.00  0.00           C
ATOM   2821  CB  ASN A 174      53.308 137.196 133.442  1.00  0.00           C
ATOM   2824  CG  ASN A 174      54.388 138.246 133.242  1.00  0.00           C
ATOM   2825  OD1 ASN A 174      54.918 138.806 134.192  1.00  0.00           O
ATOM   2826  ND2 ASN A 174      54.648 138.586 131.972  1.00  0.00           N
ATOM   2829  C   ASN A 174      51.628 136.646 135.232  1.00  0.00           C
ATOM   2830  O   ASN A 174      50.698 137.196 134.632  1.00  0.00           O
ATOM   2831  N   VAL A 175      51.408 135.706 136.152  1.00  0.00           N
ATOM   2833  CA  VAL A 175      50.168 134.996 136.282  1.00  0.00           C
ATOM   2835  CB  VAL A 175      50.428 133.526 136.572  1.00  0.00           C
ATOM   2837  CG1 VAL A 175      49.148 132.776 136.962  1.00  0.00           C
ATOM   2841  CG2 VAL A 175      51.068 132.956 135.302  1.00  0.00           C
ATOM   2845  C   VAL A 175      49.338 135.646 137.342  1.00  0.00           C
ATOM   2846  O   VAL A 175      49.858 136.066 138.362  1.00  0.00           O
ATOM   2847  N   ASN A 176      48.038 135.786 137.092  1.00  0.00           N
ATOM   2849  CA  ASN A 176      47.188 136.646 137.872  1.00  0.00           C
ATOM   2851  CB  ASN A 176      46.358 137.416 136.812  1.00  0.00           C
ATOM   2854  CG  ASN A 176      45.688 138.656 137.382  1.00  0.00           C
ATOM   2855  OD1 ASN A 176      45.978 139.126 138.482  1.00  0.00           O
ATOM   2856  ND2 ASN A 176      44.788 139.226 136.572  1.00  0.00           N
ATOM   2859  C   ASN A 176      46.288 135.816 138.762  1.00  0.00           C
ATOM   2860  O   ASN A 176      45.378 136.326 139.412  1.00  0.00           O
ATOM   2861  N   ASN A 177      46.478 134.486 138.762  1.00  0.00           N
ATOM   2863  CA  ASN A 177      45.608 133.546 139.422  1.00  0.00           C
ATOM   2865  CB  ASN A 177      44.078 133.786 139.222  1.00  0.00           C
ATOM   2868  CG  ASN A 177      43.658 133.866 137.752  1.00  0.00           C
ATOM   2869  OD1 ASN A 177      43.358 132.896 137.052  1.00  0.00           O
ATOM   2870  ND2 ASN A 177      43.538 135.106 137.242  1.00  0.00           N
ATOM   2873  C   ASN A 177      45.948 132.136 138.972  1.00  0.00           C
ATOM   2874  O   ASN A 177      46.228 131.866 137.802  1.00  0.00           O
ATOM   2875  N   VAL A 178      45.938 131.206 139.942  1.00  0.00           N
ATOM   2877  CA  VAL A 178      46.138 129.796 139.692  1.00  0.00           C
ATOM   2879  CB  VAL A 178      47.448 129.266 140.292  1.00  0.00           C
ATOM   2881  CG1 VAL A 178      48.618 129.766 139.422  1.00  0.00           C
ATOM   2885  CG2 VAL A 178      47.638 129.746 141.742  1.00  0.00           C
ATOM   2889  C   VAL A 178      44.928 129.016 140.172  1.00  0.00           C
ATOM   2890  O   VAL A 178      44.528 129.056 141.332  1.00  0.00           O
ATOM   2891  N   ASP A 179      44.288 128.266 139.252  1.00  0.00           N
ATOM   2893  CA  ASP A 179      43.258 127.316 139.592  1.00  0.00           C
ATOM   2895  CB  ASP A 179      42.228 127.236 138.432  1.00  0.00           C
ATOM   2898  CG  ASP A 179      41.148 126.176 138.512  1.00  0.00           C
ATOM   2899  OD1 ASP A 179      41.268 125.216 139.292  1.00  0.00           O
ATOM   2900  OD2 ASP A 179      40.188 126.246 137.702  1.00  0.00           O
ATOM   2901  C   ASP A 179      43.928 125.996 139.992  1.00  0.00           C
ATOM   2902  O   ASP A 179      44.468 125.246 139.172  1.00  0.00           O
ATOM   2903  N   VAL A 180      43.938 125.746 141.312  1.00  0.00           N
ATOM   2905  CA  VAL A 180      44.618 124.646 141.952  1.00  0.00           C
ATOM   2907  CB  VAL A 180      45.568 125.066 143.062  1.00  0.00           C
ATOM   2909  CG1 VAL A 180      46.088 123.826 143.832  1.00  0.00           C
ATOM   2913  CG2 VAL A 180      46.748 125.836 142.452  1.00  0.00           C
ATOM   2917  C   VAL A 180      43.588 123.736 142.552  1.00  0.00           C
ATOM   2918  O   VAL A 180      42.818 124.086 143.442  1.00  0.00           O
ATOM   2919  N   ASN A 181      43.538 122.486 142.072  1.00  0.00           N
ATOM   2921  CA  ASN A 181      42.488 121.576 142.452  1.00  0.00           C
ATOM   2923  CB  ASN A 181      41.868 120.806 141.252  1.00  0.00           C
ATOM   2926  CG  ASN A 181      41.298 121.716 140.152  1.00  0.00           C
ATOM   2927  OD1 ASN A 181      40.148 121.546 139.762  1.00  0.00           O
ATOM   2928  ND2 ASN A 181      42.068 122.696 139.652  1.00  0.00           N
ATOM   2931  C   ASN A 181      43.128 120.626 143.432  1.00  0.00           C
ATOM   2932  O   ASN A 181      43.948 119.796 143.062  1.00  0.00           O
ATOM   2933  N   PHE A 182      42.778 120.786 144.722  1.00  0.00           N
ATOM   2935  CA  PHE A 182      43.088 119.836 145.772  1.00  0.00           C
ATOM   2937  CB  PHE A 182      42.718 120.346 147.192  1.00  0.00           C
ATOM   2940  CG  PHE A 182      43.558 121.566 147.392  1.00  0.00           C
ATOM   2941  CD1 PHE A 182      44.948 121.386 147.472  1.00  0.00           C
ATOM   2943  CE1 PHE A 182      45.798 122.486 147.352  1.00  0.00           C
ATOM   2945  CZ  PHE A 182      45.268 123.766 147.202  1.00  0.00           C
ATOM   2947  CD2 PHE A 182      43.028 122.856 147.292  1.00  0.00           C
ATOM   2949  CE2 PHE A 182      43.878 123.956 147.192  1.00  0.00           C
ATOM   2951  C   PHE A 182      42.418 118.536 145.532  1.00  0.00           C
ATOM   2952  O   PHE A 182      41.268 118.486 145.132  1.00  0.00           O
ATOM   2953  N   PHE A 183      43.128 117.436 145.752  1.00  0.00           N
ATOM   2955  CA  PHE A 183      42.638 116.116 145.492  1.00  0.00           C
ATOM   2957  CB  PHE A 183      43.448 115.416 144.382  1.00  0.00           C
ATOM   2960  CG  PHE A 183      43.418 115.986 142.982  1.00  0.00           C
ATOM   2961  CD1 PHE A 183      42.428 116.846 142.492  1.00  0.00           C
ATOM   2963  CE1 PHE A 183      42.388 117.196 141.132  1.00  0.00           C
ATOM   2965  CZ  PHE A 183      43.338 116.696 140.252  1.00  0.00           C
ATOM   2967  CD2 PHE A 183      44.398 115.526 142.082  1.00  0.00           C
ATOM   2969  CE2 PHE A 183      44.358 115.866 140.732  1.00  0.00           C
ATOM   2971  C   PHE A 183      42.828 115.316 146.752  1.00  0.00           C
ATOM   2972  O   PHE A 183      43.808 115.486 147.462  1.00  0.00           O
ATOM   2973  N   ARG A 184      41.888 114.416 147.032  1.00  0.00           N
ATOM   2975  CA  ARG A 184      42.058 113.376 148.012  1.00  0.00           C
ATOM   2977  CB  ARG A 184      41.108 113.526 149.212  1.00  0.00           C
ATOM   2980  CG  ARG A 184      39.608 113.456 148.852  1.00  0.00           C
ATOM   2983  CD  ARG A 184      38.718 114.006 149.972  1.00  0.00           C
ATOM   2986  NE  ARG A 184      38.818 113.066 151.132  1.00  0.00           N
ATOM   2988  CZ  ARG A 184      39.188 113.396 152.362  1.00  0.00           C
ATOM   2989  NH1 ARG A 184      39.178 114.626 152.812  1.00  0.00           N
ATOM   2992  NH2 ARG A 184      39.468 112.416 153.202  1.00  0.00           N
ATOM   2995  C   ARG A 184      41.858 112.036 147.342  1.00  0.00           C
ATOM   2996  O   ARG A 184      41.088 111.836 146.402  1.00  0.00           O
ATOM   2997  N   VAL A 185      42.608 111.056 147.832  1.00  0.00           N
ATOM   2999  CA  VAL A 185      42.358 109.666 147.632  1.00  0.00           C
ATOM   3001  CB  VAL A 185      43.608 108.856 147.892  1.00  0.00           C
ATOM   3003  CG1 VAL A 185      44.438 109.506 149.012  1.00  0.00           C
ATOM   3007  CG2 VAL A 185      43.328 107.386 148.222  1.00  0.00           C
ATOM   3011  C   VAL A 185      41.128 109.136 148.362  1.00  0.00           C
ATOM   3012  O   VAL A 185      40.858 109.406 149.532  1.00  0.00           O
ATOM   3013  N   LYS A 186      40.358 108.296 147.642  1.00  0.00           N
ATOM   3015  CA  LYS A 186      39.468 107.326 148.222  1.00  0.00           C
ATOM   3017  CB  LYS A 186      38.698 106.676 147.052  1.00  0.00           C
ATOM   3020  CG  LYS A 186      37.858 105.456 147.432  1.00  0.00           C
ATOM   3023  CD  LYS A 186      37.138 104.896 146.202  1.00  0.00           C
ATOM   3026  CE  LYS A 186      36.358 103.616 146.482  1.00  0.00           C
ATOM   3029  NZ  LYS A 186      35.568 103.786 147.702  1.00  0.00           N
ATOM   3033  C   LYS A 186      40.138 106.216 149.082  1.00  0.00           C
ATOM   3034  O   LYS A 186      40.998 105.506 148.542  1.00  0.00           O
ATOM   3035  N   PRO A 187      39.808 105.946 150.342  1.00  0.00           N
ATOM   3036  CD  PRO A 187      38.948 106.826 151.152  1.00  0.00           C
ATOM   3039  CA  PRO A 187      40.668 105.126 151.202  1.00  0.00           C
ATOM   3041  CB  PRO A 187      40.068 105.286 152.602  1.00  0.00           C
ATOM   3044  CG  PRO A 187      39.478 106.696 152.562  1.00  0.00           C
ATOM   3047  C   PRO A 187      40.718 103.666 150.802  1.00  0.00           C
ATOM   3048  O   PRO A 187      41.768 103.036 150.912  1.00  0.00           O
ATOM   3049  N   GLU A 188      39.608 103.106 150.302  1.00  0.00           N
ATOM   3051  CA  GLU A 188      39.548 101.736 149.812  1.00  0.00           C
ATOM   3053  CB  GLU A 188      38.108 101.386 149.312  1.00  0.00           C
ATOM   3056  CG  GLU A 188      37.048 101.406 150.442  1.00  0.00           C
ATOM   3059  CD  GLU A 188      35.598 101.146 150.012  1.00  0.00           C
ATOM   3060  OE1 GLU A 188      35.168 101.616 148.932  1.00  0.00           O
ATOM   3061  OE2 GLU A 188      34.848 100.636 150.872  1.00  0.00           O
ATOM   3062  C   GLU A 188      40.558 101.486 148.692  1.00  0.00           C
ATOM   3063  O   GLU A 188      41.208 100.446 148.602  1.00  0.00           O
ATOM   3064  N   SER A 189      40.758 102.476 147.812  1.00  0.00           N
ATOM   3066  CA  SER A 189      41.538 102.306 146.592  1.00  0.00           C
ATOM   3068  CB  SER A 189      40.878 103.156 145.482  1.00  0.00           C
ATOM   3071  OG  SER A 189      41.338 102.836 144.172  1.00  0.00           O
ATOM   3073  C   SER A 189      42.968 102.756 146.822  1.00  0.00           C
ATOM   3074  O   SER A 189      43.798 102.796 145.922  1.00  0.00           O
ATOM   3075  N   LEU A 190      43.338 103.086 148.082  1.00  0.00           N
ATOM   3077  CA  LEU A 190      44.618 103.646 148.482  1.00  0.00           C
ATOM   3079  CB  LEU A 190      44.518 104.086 149.992  1.00  0.00           C
ATOM   3082  CG  LEU A 190      45.718 104.726 150.742  1.00  0.00           C
ATOM   3084  CD1 LEU A 190      46.878 103.776 150.982  1.00  0.00           C
ATOM   3088  CD2 LEU A 190      46.248 106.026 150.132  1.00  0.00           C
ATOM   3092  C   LEU A 190      45.868 102.826 148.082  1.00  0.00           C
ATOM   3093  O   LEU A 190      46.818 103.446 147.602  1.00  0.00           O
ATOM   3094  N   PRO A 191      45.928 101.486 148.172  1.00  0.00           N
ATOM   3095  CD  PRO A 191      45.108 100.706 149.092  1.00  0.00           C
ATOM   3098  CA  PRO A 191      47.118 100.716 147.782  1.00  0.00           C
ATOM   3100  CB  PRO A 191      46.828  99.286 148.242  1.00  0.00           C
ATOM   3103  CG  PRO A 191      45.928  99.476 149.462  1.00  0.00           C
ATOM   3106  C   PRO A 191      47.308 100.736 146.292  1.00  0.00           C
ATOM   3107  O   PRO A 191      48.438 100.856 145.832  1.00  0.00           O
ATOM   3108  N   ALA A 192      46.208 100.636 145.512  1.00  0.00           N
ATOM   3110  CA  ALA A 192      46.188 100.796 144.072  1.00  0.00           C
ATOM   3112  CB  ALA A 192      44.748 100.606 143.542  1.00  0.00           C
ATOM   3116  C   ALA A 192      46.658 102.176 143.662  1.00  0.00           C
ATOM   3117  O   ALA A 192      47.398 102.356 142.692  1.00  0.00           O
ATOM   3118  N   PHE A 193      46.218 103.186 144.412  1.00  0.00           N
ATOM   3120  CA  PHE A 193      46.568 104.556 144.172  1.00  0.00           C
ATOM   3122  CB  PHE A 193      45.368 105.456 144.612  1.00  0.00           C
ATOM   3125  CG  PHE A 193      45.818 106.766 145.142  1.00  0.00           C
ATOM   3126  CD1 PHE A 193      46.348 107.746 144.292  1.00  0.00           C
ATOM   3128  CE1 PHE A 193      47.128 108.776 144.832  1.00  0.00           C
ATOM   3130  CZ  PHE A 193      47.248 108.926 146.212  1.00  0.00           C
ATOM   3132  CD2 PHE A 193      46.028 106.876 146.512  1.00  0.00           C
ATOM   3134  CE2 PHE A 193      46.688 107.966 147.062  1.00  0.00           C
ATOM   3136  C   PHE A 193      47.978 105.006 144.612  1.00  0.00           C
ATOM   3137  O   PHE A 193      48.518 105.896 143.972  1.00  0.00           O
ATOM   3138  N   ILE A 194      48.638 104.456 145.632  1.00  0.00           N
ATOM   3140  CA  ILE A 194      50.038 104.816 145.912  1.00  0.00           C
ATOM   3142  CB  ILE A 194      50.348 104.926 147.402  1.00  0.00           C
ATOM   3144  CG2 ILE A 194      51.808 105.356 147.622  1.00  0.00           C
ATOM   3148  CG1 ILE A 194      49.428 105.966 148.082  1.00  0.00           C
ATOM   3151  CD  ILE A 194      49.708 107.406 147.642  1.00  0.00           C
ATOM   3155  C   ILE A 194      50.978 103.836 145.212  1.00  0.00           C
ATOM   3156  O   ILE A 194      52.158 104.086 144.982  1.00  0.00           O
ATOM   3157  N   SER A 195      50.408 102.736 144.692  1.00  0.00           N
ATOM   3159  CA  SER A 195      51.108 101.936 143.692  1.00  0.00           C
ATOM   3161  CB  SER A 195      50.718 100.446 143.802  1.00  0.00           C
ATOM   3164  OG  SER A 195      51.668  99.646 143.122  1.00  0.00           O
ATOM   3166  C   SER A 195      50.788 102.496 142.302  1.00  0.00           C
ATOM   3167  O   SER A 195      51.328 102.086 141.282  1.00  0.00           O
ATOM   3168  N   GLN A 196      49.988 103.576 142.272  1.00  0.00           N
ATOM   3170  CA  GLN A 196      50.228 104.716 141.432  1.00  0.00           C
ATOM   3172  CB  GLN A 196      48.908 105.306 140.852  1.00  0.00           C
ATOM   3175  CG  GLN A 196      48.178 104.296 139.932  1.00  0.00           C
ATOM   3178  CD  GLN A 196      46.868 104.826 139.332  1.00  0.00           C
ATOM   3179  OE1 GLN A 196      46.568 104.676 138.142  1.00  0.00           O
ATOM   3180  NE2 GLN A 196      45.998 105.396 140.192  1.00  0.00           N
ATOM   3183  C   GLN A 196      51.168 105.726 142.122  1.00  0.00           C
ATOM   3184  O   GLN A 196      52.368 105.516 142.122  1.00  0.00           O
ATOM   3185  N   TRP A 197      50.678 106.846 142.692  1.00  0.00           N
ATOM   3187  CA  TRP A 197      51.368 108.086 143.082  1.00  0.00           C
ATOM   3189  CB  TRP A 197      51.408 108.476 144.592  1.00  0.00           C
ATOM   3192  CG  TRP A 197      52.228 109.726 144.852  1.00  0.00           C
ATOM   3193  CD1 TRP A 197      53.458 109.756 145.452  1.00  0.00           C
ATOM   3195  NE1 TRP A 197      54.158 110.866 145.022  1.00  0.00           N
ATOM   3197  CE2 TRP A 197      53.378 111.586 144.152  1.00  0.00           C
ATOM   3198  CD2 TRP A 197      52.138 110.916 144.042  1.00  0.00           C
ATOM   3199  CE3 TRP A 197      51.168 111.396 143.142  1.00  0.00           C
ATOM   3201  CZ3 TRP A 197      51.478 112.506 142.352  1.00  0.00           C
ATOM   3203  CZ2 TRP A 197      53.648 112.736 143.432  1.00  0.00           C
ATOM   3205  CH2 TRP A 197      52.688 113.186 142.522  1.00  0.00           C
ATOM   3207  C   TRP A 197      52.568 108.536 142.282  1.00  0.00           C
ATOM   3208  O   TRP A 197      52.418 109.386 141.412  1.00  0.00           O
ATOM   3209  N   GLU A 198      53.748 107.916 142.472  1.00  0.00           N
ATOM   3211  CA  GLU A 198      54.898 108.106 141.612  1.00  0.00           C
ATOM   3213  CB  GLU A 198      56.098 107.266 142.142  1.00  0.00           C
ATOM   3216  CG  GLU A 198      56.718 107.806 143.462  1.00  0.00           C
ATOM   3219  CD  GLU A 198      57.348 109.186 143.322  1.00  0.00           C
ATOM   3220  OE1 GLU A 198      58.278 109.356 142.482  1.00  0.00           O
ATOM   3221  OE2 GLU A 198      56.938 110.136 144.052  1.00  0.00           O
ATOM   3222  C   GLU A 198      54.568 107.756 140.162  1.00  0.00           C
ATOM   3223  O   GLU A 198      55.288 108.086 139.232  1.00  0.00           O
ATOM   3224  N   TYR A 199      53.388 107.106 139.972  1.00  0.00           N
ATOM   3226  CA  TYR A 199      52.658 106.976 138.742  1.00  0.00           C
ATOM   3228  CB  TYR A 199      52.708 105.456 138.332  1.00  0.00           C
ATOM   3231  CG  TYR A 199      53.898 104.696 138.912  1.00  0.00           C
ATOM   3232  CD1 TYR A 199      55.228 104.856 138.472  1.00  0.00           C
ATOM   3234  CE1 TYR A 199      56.298 104.256 139.172  1.00  0.00           C
ATOM   3236  CZ  TYR A 199      56.028 103.496 140.322  1.00  0.00           C
ATOM   3237  OH  TYR A 199      57.018 102.946 141.152  1.00  0.00           O
ATOM   3239  CD2 TYR A 199      53.668 103.856 140.002  1.00  0.00           C
ATOM   3241  CE2 TYR A 199      54.718 103.286 140.732  1.00  0.00           C
ATOM   3243  C   TYR A 199      51.168 107.536 138.632  1.00  0.00           C
ATOM   3244  O   TYR A 199      50.608 107.276 137.582  1.00  0.00           O
ATOM   3245  N   ARG A 200      50.488 108.276 139.592  1.00  0.00           N
ATOM   3247  CA  ARG A 200      49.088 108.856 139.482  1.00  0.00           C
ATOM   3249  CB  ARG A 200      48.018 108.036 138.702  1.00  0.00           C
ATOM   3252  CG  ARG A 200      47.098 108.876 137.792  1.00  0.00           C
ATOM   3255  CD  ARG A 200      45.668 108.326 137.762  1.00  0.00           C
ATOM   3258  NE  ARG A 200      44.858 109.186 136.842  1.00  0.00           N
ATOM   3260  CZ  ARG A 200      43.548 109.356 136.992  1.00  0.00           C
ATOM   3261  NH1 ARG A 200      42.958 109.206 138.152  1.00  0.00           N
ATOM   3264  NH2 ARG A 200      42.808 109.676 135.942  1.00  0.00           N
ATOM   3267  C   ARG A 200      48.298 109.256 140.802  1.00  0.00           C
ATOM   3268  O   ARG A 200      48.578 108.786 141.902  1.00  0.00           O
ATOM   3269  N   ASN A 201      47.228 110.116 140.722  1.00  0.00           N
ATOM   3271  CA  ASN A 201      46.298 110.456 141.842  1.00  0.00           C
ATOM   3273  CB  ASN A 201      46.868 111.686 142.632  1.00  0.00           C
ATOM   3276  CG  ASN A 201      46.328 111.976 144.042  1.00  0.00           C
ATOM   3277  OD1 ASN A 201      45.228 112.496 144.222  1.00  0.00           O
ATOM   3278  ND2 ASN A 201      47.128 111.756 145.092  1.00  0.00           N
ATOM   3281  C   ASN A 201      44.788 110.626 141.432  1.00  0.00           C
ATOM   3282  O   ASN A 201      44.348 110.076 140.422  1.00  0.00           O
ATOM   3283  N   SER A 202      43.958 111.376 142.222  1.00  0.00           N
ATOM   3285  CA  SER A 202      42.488 111.346 142.282  1.00  0.00           C
ATOM   3287  CB  SER A 202      41.998 110.606 143.572  1.00  0.00           C
ATOM   3290  OG  SER A 202      42.388 109.226 143.592  1.00  0.00           O
ATOM   3292  C   SER A 202      41.788 112.736 142.212  1.00  0.00           C
ATOM   3293  O   SER A 202      42.048 113.476 141.262  1.00  0.00           O
ATOM   3294  N   LEU A 203      40.858 113.126 143.142  1.00  0.00           N
ATOM   3296  CA  LEU A 203      40.018 114.346 143.022  1.00  0.00           C
ATOM   3298  CB  LEU A 203      38.768 114.166 142.112  1.00  0.00           C
ATOM   3301  CG  LEU A 203      38.538 115.286 141.062  1.00  0.00           C
ATOM   3303  CD1 LEU A 203      38.508 116.726 141.582  1.00  0.00           C
ATOM   3307  CD2 LEU A 203      39.538 115.196 139.902  1.00  0.00           C
ATOM   3311  C   LEU A 203      39.558 114.866 144.402  1.00  0.00           C
ATOM   3312  O   LEU A 203      39.648 114.166 145.412  1.00  0.00           O
ATOM   3313  N   ALA A 204      39.108 116.136 144.512  1.00  0.00           N
ATOM   3315  CA  ALA A 204      38.868 116.876 145.742  1.00  0.00           C
ATOM   3317  CB  ALA A 204      38.378 118.296 145.352  1.00  0.00           C
ATOM   3321  C   ALA A 204      37.798 116.386 146.712  1.00  0.00           C
ATOM   3322  O   ALA A 204      38.008 116.226 147.912  1.00  0.00           O
ATOM   3323  N   ASN A 205      36.578 116.176 146.202  1.00  0.00           N
ATOM   3325  CA  ASN A 205      35.438 115.936 147.042  1.00  0.00           C
ATOM   3327  CB  ASN A 205      34.488 117.156 147.122  1.00  0.00           C
ATOM   3330  CG  ASN A 205      33.378 116.926 148.142  1.00  0.00           C
ATOM   3331  OD1 ASN A 205      32.508 116.076 147.922  1.00  0.00           O
ATOM   3332  ND2 ASN A 205      33.378 117.656 149.282  1.00  0.00           N
ATOM   3335  C   ASN A 205      34.828 114.716 146.442  1.00  0.00           C
ATOM   3336  O   ASN A 205      34.698 114.586 145.232  1.00  0.00           O
ATOM   3337  N   TRP A 206      34.588 113.726 147.302  1.00  0.00           N
ATOM   3339  CA  TRP A 206      34.288 112.406 146.852  1.00  0.00           C
ATOM   3341  CB  TRP A 206      35.518 111.486 147.102  1.00  0.00           C
ATOM   3344  CG  TRP A 206      35.328 110.086 146.612  1.00  0.00           C
ATOM   3345  CD1 TRP A 206      35.468 109.696 145.312  1.00  0.00           C
ATOM   3347  NE1 TRP A 206      35.028 108.406 145.162  1.00  0.00           N
ATOM   3349  CE2 TRP A 206      34.658 107.916 146.402  1.00  0.00           C
ATOM   3350  CD2 TRP A 206      34.858 108.946 147.342  1.00  0.00           C
ATOM   3351  CE3 TRP A 206      34.568 108.726 148.692  1.00  0.00           C
ATOM   3353  CZ3 TRP A 206      34.068 107.486 149.072  1.00  0.00           C
ATOM   3355  CZ2 TRP A 206      34.138 106.676 146.782  1.00  0.00           C
ATOM   3357  CH2 TRP A 206      33.838 106.486 148.132  1.00  0.00           C
ATOM   3359  C   TRP A 206      33.028 112.016 147.572  1.00  0.00           C
ATOM   3360  O   TRP A 206      32.978 111.956 148.812  1.00  0.00           O
ATOM   3361  N   GLN A 207      31.948 111.796 146.802  1.00  0.00           N
ATOM   3363  CA  GLN A 207      30.668 111.336 147.282  1.00  0.00           C
ATOM   3365  CB  GLN A 207      29.658 111.296 146.092  1.00  0.00           C
ATOM   3368  CG  GLN A 207      28.178 111.416 146.502  1.00  0.00           C
ATOM   3371  CD  GLN A 207      27.898 112.746 147.182  1.00  0.00           C
ATOM   3372  OE1 GLN A 207      28.368 113.816 146.762  1.00  0.00           O
ATOM   3373  NE2 GLN A 207      27.098 112.716 148.262  1.00  0.00           N
ATOM   3376  C   GLN A 207      30.818 109.936 147.882  1.00  0.00           C
ATOM   3377  O   GLN A 207      31.378 109.046 147.262  1.00  0.00           O
ATOM   3378  N   SER A 208      30.358 109.756 149.142  1.00  0.00           N
ATOM   3380  CA  SER A 208      30.438 108.496 149.882  1.00  0.00           C
ATOM   3382  CB  SER A 208      29.928 108.656 151.352  1.00  0.00           C
ATOM   3385  OG  SER A 208      30.238 107.506 152.142  1.00  0.00           O
ATOM   3387  C   SER A 208      29.668 107.356 149.222  1.00  0.00           C
ATOM   3388  O   SER A 208      30.148 106.236 149.102  1.00  0.00           O
ATOM   3389  N   ASP A 209      28.448 107.646 148.752  1.00  0.00           N
ATOM   3391  CA  ASP A 209      27.658 106.766 147.942  1.00  0.00           C
ATOM   3393  CB  ASP A 209      26.168 106.936 148.332  1.00  0.00           C
ATOM   3396  CG  ASP A 209      25.688 108.366 148.132  1.00  0.00           C
ATOM   3397  OD1 ASP A 209      26.298 109.306 148.712  1.00  0.00           O
ATOM   3398  OD2 ASP A 209      24.678 108.536 147.412  1.00  0.00           O
ATOM   3399  C   ASP A 209      27.918 107.016 146.452  1.00  0.00           C
ATOM   3400  O   ASP A 209      28.078 108.136 145.972  1.00  0.00           O
ATOM   3401  N   LYS A 210      28.048 105.926 145.692  1.00  0.00           N
ATOM   3403  CA  LYS A 210      28.358 106.026 144.302  1.00  0.00           C
ATOM   3405  CB  LYS A 210      29.908 105.956 144.072  1.00  0.00           C
ATOM   3408  CG  LYS A 210      30.698 104.676 144.492  1.00  0.00           C
ATOM   3411  CD  LYS A 210      30.818 104.376 146.012  1.00  0.00           C
ATOM   3414  CE  LYS A 210      31.338 102.966 146.332  1.00  0.00           C
ATOM   3417  NZ  LYS A 210      31.418 102.726 147.792  1.00  0.00           N
ATOM   3421  C   LYS A 210      27.588 104.936 143.592  1.00  0.00           C
ATOM   3422  O   LYS A 210      27.898 103.756 143.662  1.00  0.00           O
ATOM   3423  N   LEU A 211      26.538 105.306 142.832  1.00  0.00           N
ATOM   3425  CA  LEU A 211      25.978 104.436 141.822  1.00  0.00           C
ATOM   3427  CB  LEU A 211      24.448 104.616 141.632  1.00  0.00           C
ATOM   3430  CG  LEU A 211      23.568 104.146 142.812  1.00  0.00           C
ATOM   3432  CD1 LEU A 211      23.638 105.016 144.072  1.00  0.00           C
ATOM   3436  CD2 LEU A 211      22.088 104.056 142.412  1.00  0.00           C
ATOM   3440  C   LEU A 211      26.698 104.786 140.542  1.00  0.00           C
ATOM   3441  O   LEU A 211      27.208 103.936 139.812  1.00  0.00           O
ATOM   3442  N   LEU A 212      26.848 106.106 140.352  1.00  0.00           N
ATOM   3444  CA  LEU A 212      27.598 106.736 139.302  1.00  0.00           C
ATOM   3446  CB  LEU A 212      26.678 107.106 138.122  1.00  0.00           C
ATOM   3449  CG  LEU A 212      26.048 105.906 137.392  1.00  0.00           C
ATOM   3451  CD1 LEU A 212      24.998 106.386 136.392  1.00  0.00           C
ATOM   3455  CD2 LEU A 212      27.098 105.066 136.682  1.00  0.00           C
ATOM   3459  C   LEU A 212      28.198 107.976 139.932  1.00  0.00           C
ATOM   3460  O   LEU A 212      27.808 108.386 141.022  1.00  0.00           O
ATOM   3461  N   GLN A 213      29.198 108.586 139.282  1.00  0.00           N
ATOM   3463  CA  GLN A 213      29.908 109.736 139.802  1.00  0.00           C
ATOM   3465  CB  GLN A 213      31.388 109.436 140.152  1.00  0.00           C
ATOM   3468  CG  GLN A 213      32.258 108.816 139.032  1.00  0.00           C
ATOM   3471  CD  GLN A 213      32.988 107.556 139.512  1.00  0.00           C
ATOM   3472  OE1 GLN A 213      34.188 107.476 139.782  1.00  0.00           O
ATOM   3473  NE2 GLN A 213      32.178 106.476 139.642  1.00  0.00           N
ATOM   3476  C   GLN A 213      29.738 110.916 138.882  1.00  0.00           C
ATOM   3477  O   GLN A 213      29.598 110.766 137.672  1.00  0.00           O
ATOM   3478  N   MET A 214      29.628 112.116 139.492  1.00  0.00           N
ATOM   3480  CA  MET A 214      29.038 113.306 138.942  1.00  0.00           C
ATOM   3482  CB  MET A 214      27.688 113.076 138.222  1.00  0.00           C
ATOM   3485  CG  MET A 214      26.988 114.366 137.762  1.00  0.00           C
ATOM   3488  SD  MET A 214      25.408 114.096 136.922  1.00  0.00           S
ATOM   3489  CE  MET A 214      24.468 113.846 138.462  1.00  0.00           C
ATOM   3493  C   MET A 214      28.818 114.206 140.132  1.00  0.00           C
ATOM   3494  O   MET A 214      28.018 113.886 141.002  1.00  0.00           O
ATOM   3495  N   ALA A 215      29.558 115.326 140.222  1.00  0.00           N
ATOM   3497  CA  ALA A 215      29.648 116.096 141.432  1.00  0.00           C
ATOM   3499  CB  ALA A 215      30.078 115.256 142.662  1.00  0.00           C
ATOM   3503  C   ALA A 215      30.648 117.216 141.202  1.00  0.00           C
ATOM   3504  O   ALA A 215      31.768 116.976 140.752  1.00  0.00           O
ATOM   3505  N   ASP A 216      30.218 118.466 141.472  1.00  0.00           N
ATOM   3507  CA  ASP A 216      30.838 119.666 140.952  1.00  0.00           C
ATOM   3509  CB  ASP A 216      29.688 120.386 140.172  1.00  0.00           C
ATOM   3512  CG  ASP A 216      30.108 121.336 139.052  1.00  0.00           C
ATOM   3513  OD1 ASP A 216      31.248 121.236 138.542  1.00  0.00           O
ATOM   3514  OD2 ASP A 216      29.198 122.056 138.552  1.00  0.00           O
ATOM   3515  C   ASP A 216      31.428 120.496 142.112  1.00  0.00           C
ATOM   3516  O   ASP A 216      32.028 121.556 141.942  1.00  0.00           O
ATOM   3517  N   LEU A 217      31.328 119.966 143.362  1.00  0.00           N
ATOM   3519  CA  LEU A 217      31.838 120.556 144.602  1.00  0.00           C
ATOM   3521  CB  LEU A 217      30.938 120.226 145.832  1.00  0.00           C
ATOM   3524  CG  LEU A 217      30.928 118.796 146.402  1.00  0.00           C
ATOM   3526  CD1 LEU A 217      30.218 118.786 147.762  1.00  0.00           C
ATOM   3530  CD2 LEU A 217      30.288 117.776 145.462  1.00  0.00           C
ATOM   3534  C   LEU A 217      33.298 120.166 144.862  1.00  0.00           C
ATOM   3535  O   LEU A 217      33.788 120.116 146.012  1.00  0.00           O
ATOM   3536  N   VAL A 218      34.058 119.926 143.772  1.00  0.00           N
ATOM   3538  CA  VAL A 218      35.498 120.126 143.692  1.00  0.00           C
ATOM   3540  CB  VAL A 218      36.028 119.956 142.252  1.00  0.00           C
ATOM   3542  CG1 VAL A 218      37.548 120.196 142.092  1.00  0.00           C
ATOM   3546  CG2 VAL A 218      35.268 120.856 141.272  1.00  0.00           C
ATOM   3550  C   VAL A 218      35.958 121.406 144.382  1.00  0.00           C
ATOM   3551  O   VAL A 218      35.178 122.326 144.622  1.00  0.00           O
ATOM   3552  N   TYR A 219      37.218 121.486 144.852  1.00  0.00           N
ATOM   3554  CA  TYR A 219      37.618 122.626 145.652  1.00  0.00           C
ATOM   3556  CB  TYR A 219      39.018 122.456 146.322  1.00  0.00           C
ATOM   3559  CG  TYR A 219      38.788 122.906 147.732  1.00  0.00           C
ATOM   3560  CD1 TYR A 219      38.998 124.236 148.142  1.00  0.00           C
ATOM   3562  CE1 TYR A 219      38.408 124.706 149.322  1.00  0.00           C
ATOM   3564  CZ  TYR A 219      37.618 123.836 150.092  1.00  0.00           C
ATOM   3565  OH  TYR A 219      36.988 124.296 151.252  1.00  0.00           O
ATOM   3567  CD2 TYR A 219      38.038 122.046 148.542  1.00  0.00           C
ATOM   3569  CE2 TYR A 219      37.458 122.506 149.712  1.00  0.00           C
ATOM   3571  C   TYR A 219      37.618 123.926 144.882  1.00  0.00           C
ATOM   3572  O   TYR A 219      38.168 123.996 143.792  1.00  0.00           O
ATOM   3573  N   THR A 220      37.078 124.986 145.512  1.00  0.00           N
ATOM   3575  CA  THR A 220      37.208 126.376 145.072  1.00  0.00           C
ATOM   3577  CB  THR A 220      36.128 127.276 145.642  1.00  0.00           C
ATOM   3579  OG1 THR A 220      34.868 126.676 145.362  1.00  0.00           O
ATOM   3581  CG2 THR A 220      36.108 128.646 144.952  1.00  0.00           C
ATOM   3585  C   THR A 220      38.598 126.856 145.402  1.00  0.00           C
ATOM   3586  O   THR A 220      38.838 127.646 146.312  1.00  0.00           O
ATOM   3587  N   GLY A 221      39.568 126.256 144.692  1.00  0.00           N
ATOM   3589  CA  GLY A 221      40.988 126.306 145.002  1.00  0.00           C
ATOM   3592  C   GLY A 221      41.608 127.316 144.112  1.00  0.00           C
ATOM   3593  O   GLY A 221      42.068 127.036 143.002  1.00  0.00           O
ATOM   3594  N   ARG A 222      41.558 128.556 144.572  1.00  0.00           N
ATOM   3596  CA  ARG A 222      41.828 129.676 143.742  1.00  0.00           C
ATOM   3598  CB  ARG A 222      40.528 130.376 143.312  1.00  0.00           C
ATOM   3601  CG  ARG A 222      40.698 131.116 141.982  1.00  0.00           C
ATOM   3604  CD  ARG A 222      39.358 131.416 141.302  1.00  0.00           C
ATOM   3607  NE  ARG A 222      39.108 130.286 140.362  1.00  0.00           N
ATOM   3609  CZ  ARG A 222      38.878 130.336 139.052  1.00  0.00           C
ATOM   3610  NH1 ARG A 222      38.948 131.436 138.322  1.00  0.00           N
ATOM   3613  NH2 ARG A 222      38.658 129.216 138.392  1.00  0.00           N
ATOM   3616  C   ARG A 222      42.658 130.586 144.552  1.00  0.00           C
ATOM   3617  O   ARG A 222      42.308 130.976 145.662  1.00  0.00           O
ATOM   3618  N   PHE A 223      43.828 130.926 144.012  1.00  0.00           N
ATOM   3620  CA  PHE A 223      44.788 131.706 144.722  1.00  0.00           C
ATOM   3622  CB  PHE A 223      46.038 130.886 145.082  1.00  0.00           C
ATOM   3625  CG  PHE A 223      45.628 129.676 145.892  1.00  0.00           C
ATOM   3626  CD1 PHE A 223      45.368 129.846 147.262  1.00  0.00           C
ATOM   3628  CE1 PHE A 223      45.168 128.746 148.092  1.00  0.00           C
ATOM   3630  CZ  PHE A 223      45.158 127.456 147.552  1.00  0.00           C
ATOM   3632  CD2 PHE A 223      45.638 128.386 145.352  1.00  0.00           C
ATOM   3634  CE2 PHE A 223      45.388 127.276 146.182  1.00  0.00           C
ATOM   3636  C   PHE A 223      45.138 132.896 143.862  1.00  0.00           C
ATOM   3637  O   PHE A 223      45.578 132.756 142.722  1.00  0.00           O
ATOM   3638  N   ASP A 224      44.938 134.096 144.432  1.00  0.00           N
ATOM   3640  CA  ASP A 224      45.468 135.316 143.892  1.00  0.00           C
ATOM   3642  CB  ASP A 224      44.698 136.526 144.472  1.00  0.00           C
ATOM   3645  CG  ASP A 224      45.068 137.836 143.812  1.00  0.00           C
ATOM   3646  OD1 ASP A 224      45.778 137.816 142.782  1.00  0.00           O
ATOM   3647  OD2 ASP A 224      44.588 138.896 144.302  1.00  0.00           O
ATOM   3648  C   ASP A 224      46.948 135.376 144.202  1.00  0.00           C
ATOM   3649  O   ASP A 224      47.378 135.286 145.352  1.00  0.00           O
ATOM   3650  N   LEU A 225      47.758 135.486 143.162  1.00  0.00           N
ATOM   3652  CA  LEU A 225      49.158 135.726 143.352  1.00  0.00           C
ATOM   3654  CB  LEU A 225      50.038 134.486 143.112  1.00  0.00           C
ATOM   3657  CG  LEU A 225      50.038 133.446 144.242  1.00  0.00           C
ATOM   3659  CD1 LEU A 225      48.998 132.336 144.012  1.00  0.00           C
ATOM   3663  CD2 LEU A 225      51.428 132.806 144.372  1.00  0.00           C
ATOM   3667  C   LEU A 225      49.448 136.766 142.342  1.00  0.00           C
ATOM   3668  O   LEU A 225      49.158 136.576 141.162  1.00  0.00           O
ATOM   3669  N   ASN A 226      50.038 137.886 142.762  1.00  0.00           N
ATOM   3671  CA  ASN A 226      50.448 138.926 141.862  1.00  0.00           C
ATOM   3673  CB  ASN A 226      49.848 140.286 142.342  1.00  0.00           C
ATOM   3676  CG  ASN A 226      48.318 140.276 142.352  1.00  0.00           C
ATOM   3677  OD1 ASN A 226      47.728 140.566 141.312  1.00  0.00           O
ATOM   3678  ND2 ASN A 226      47.668 140.096 143.522  1.00  0.00           N
ATOM   3681  C   ASN A 226      51.978 138.986 141.902  1.00  0.00           C
ATOM   3682  O   ASN A 226      52.508 139.556 142.852  1.00  0.00           O
ATOM   3683  N   PRO A 227      52.708 138.476 140.912  1.00  0.00           N
ATOM   3684  CD  PRO A 227      52.268 137.406 140.012  1.00  0.00           C
ATOM   3687  CA  PRO A 227      54.148 138.686 140.812  1.00  0.00           C
ATOM   3689  CB  PRO A 227      54.658 137.536 139.902  1.00  0.00           C
ATOM   3692  CG  PRO A 227      53.508 136.526 139.842  1.00  0.00           C
ATOM   3695  C   PRO A 227      54.388 140.016 140.142  1.00  0.00           C
ATOM   3696  O   PRO A 227      53.518 140.506 139.412  1.00  0.00           O
ATOM   3697  N   ALA A 228      55.578 140.626 140.332  1.00  0.00           N
ATOM   3699  CA  ALA A 228      56.008 141.786 139.582  1.00  0.00           C
ATOM   3701  CB  ALA A 228      57.348 142.316 140.122  1.00  0.00           C
ATOM   3705  C   ALA A 228      56.108 141.466 138.102  1.00  0.00           C
ATOM   3706  O   ALA A 228      56.508 140.366 137.702  1.00  0.00           O
ATOM   3707  N   ARG A 229      55.658 142.366 137.222  1.00  0.00           N
ATOM   3709  CA  ARG A 229      55.278 141.906 135.902  1.00  0.00           C
ATOM   3711  CB  ARG A 229      54.108 142.706 135.292  1.00  0.00           C
ATOM   3714  CG  ARG A 229      53.478 141.946 134.112  1.00  0.00           C
ATOM   3717  CD  ARG A 229      52.108 142.476 133.692  1.00  0.00           C
ATOM   3720  NE  ARG A 229      51.478 141.426 132.832  1.00  0.00           N
ATOM   3722  CZ  ARG A 229      50.908 140.326 133.292  1.00  0.00           C
ATOM   3723  NH1 ARG A 229      50.768 140.066 134.582  1.00  0.00           N
ATOM   3726  NH2 ARG A 229      50.548 139.376 132.452  1.00  0.00           N
ATOM   3729  C   ARG A 229      56.458 141.926 134.982  1.00  0.00           C
ATOM   3730  O   ARG A 229      57.128 142.936 134.792  1.00  0.00           O
ATOM   3731  N   ASN A 230      56.708 140.756 134.382  1.00  0.00           N
ATOM   3733  CA  ASN A 230      57.758 140.416 133.452  1.00  0.00           C
ATOM   3735  CB  ASN A 230      58.048 141.486 132.372  1.00  0.00           C
ATOM   3738  CG  ASN A 230      56.708 141.806 131.742  1.00  0.00           C
ATOM   3739  OD1 ASN A 230      56.028 140.916 131.222  1.00  0.00           O
ATOM   3740  ND2 ASN A 230      56.278 143.086 131.792  1.00  0.00           N
ATOM   3743  C   ASN A 230      58.988 139.956 134.192  1.00  0.00           C
ATOM   3744  O   ASN A 230      60.088 139.906 133.652  1.00  0.00           O
ATOM   3745  N   THR A 231      58.788 139.536 135.452  1.00  0.00           N
ATOM   3747  CA  THR A 231      59.818 138.926 136.262  1.00  0.00           C
ATOM   3749  CB  THR A 231      60.378 139.856 137.342  1.00  0.00           C
ATOM   3751  OG1 THR A 231      59.378 140.556 138.052  1.00  0.00           O
ATOM   3753  CG2 THR A 231      61.158 140.966 136.662  1.00  0.00           C
ATOM   3757  C   THR A 231      59.288 137.646 136.892  1.00  0.00           C
ATOM   3758  O   THR A 231      58.098 137.496 137.142  1.00  0.00           O
ATOM   3759  N   ARG A 232      60.168 136.656 137.142  1.00  0.00           N
ATOM   3761  CA  ARG A 232      59.798 135.516 137.952  1.00  0.00           C
ATOM   3763  CB  ARG A 232      60.648 134.256 137.632  1.00  0.00           C
ATOM   3766  CG  ARG A 232      60.428 133.686 136.232  1.00  0.00           C
ATOM   3769  CD  ARG A 232      61.308 132.476 135.942  1.00  0.00           C
ATOM   3772  NE  ARG A 232      60.998 132.006 134.552  1.00  0.00           N
ATOM   3774  CZ  ARG A 232      61.588 132.446 133.442  1.00  0.00           C
ATOM   3775  NH1 ARG A 232      62.608 133.266 133.472  1.00  0.00           N
ATOM   3778  NH2 ARG A 232      61.108 132.116 132.252  1.00  0.00           N
ATOM   3781  C   ARG A 232      59.928 135.806 139.432  1.00  0.00           C
ATOM   3782  O   ARG A 232      60.868 136.466 139.872  1.00  0.00           O
ATOM   3783  N   GLU A 233      58.988 135.246 140.222  1.00  0.00           N
ATOM   3785  CA  GLU A 233      59.048 135.236 141.672  1.00  0.00           C
ATOM   3787  CB  GLU A 233      57.998 136.186 142.292  1.00  0.00           C
ATOM   3790  CG  GLU A 233      58.278 137.656 141.922  1.00  0.00           C
ATOM   3793  CD  GLU A 233      57.638 138.666 142.862  1.00  0.00           C
ATOM   3794  OE1 GLU A 233      57.648 138.426 144.092  1.00  0.00           O
ATOM   3795  OE2 GLU A 233      57.218 139.726 142.342  1.00  0.00           O
ATOM   3796  C   GLU A 233      58.848 133.836 142.212  1.00  0.00           C
ATOM   3797  O   GLU A 233      58.028 133.076 141.702  1.00  0.00           O
ATOM   3798  N   LYS A 234      59.558 133.476 143.302  1.00  0.00           N
ATOM   3800  CA  LYS A 234      59.098 132.396 144.162  1.00  0.00           C
ATOM   3802  CB  LYS A 234      60.208 131.726 145.012  1.00  0.00           C
ATOM   3805  CG  LYS A 234      60.618 132.436 146.322  1.00  0.00           C
ATOM   3808  CD  LYS A 234      61.518 131.566 147.212  1.00  0.00           C
ATOM   3811  CE  LYS A 234      60.968 131.296 148.622  1.00  0.00           C
ATOM   3814  NZ  LYS A 234      60.878 132.506 149.472  1.00  0.00           N
ATOM   3818  C   LYS A 234      58.038 132.956 145.092  1.00  0.00           C
ATOM   3819  O   LYS A 234      58.208 134.036 145.662  1.00  0.00           O
ATOM   3820  N   LEU A 235      56.918 132.236 145.262  1.00  0.00           N
ATOM   3822  CA  LEU A 235      55.788 132.696 146.052  1.00  0.00           C
ATOM   3824  CB  LEU A 235      54.718 133.416 145.192  1.00  0.00           C
ATOM   3827  CG  LEU A 235      55.198 134.706 144.482  1.00  0.00           C
ATOM   3829  CD1 LEU A 235      54.178 135.206 143.452  1.00  0.00           C
ATOM   3833  CD2 LEU A 235      55.488 135.836 145.482  1.00  0.00           C
ATOM   3837  C   LEU A 235      55.238 131.466 146.752  1.00  0.00           C
ATOM   3838  O   LEU A 235      55.668 130.356 146.472  1.00  0.00           O
ATOM   3839  N   LEU A 236      54.368 131.626 147.762  1.00  0.00           N
ATOM   3841  CA  LEU A 236      54.058 130.566 148.712  1.00  0.00           C
ATOM   3843  CB  LEU A 236      54.498 130.936 150.152  1.00  0.00           C
ATOM   3846  CG  LEU A 236      56.008 130.956 150.472  1.00  0.00           C
ATOM   3848  CD1 LEU A 236      56.558 129.526 150.462  1.00  0.00           C
ATOM   3852  CD2 LEU A 236      56.858 131.936 149.652  1.00  0.00           C
ATOM   3856  C   LEU A 236      52.568 130.346 148.792  1.00  0.00           C
ATOM   3857  O   LEU A 236      51.848 131.306 149.052  1.00  0.00           O
ATOM   3858  N   LEU A 237      52.068 129.106 148.592  1.00  0.00           N
ATOM   3860  CA  LEU A 237      50.648 128.866 148.612  1.00  0.00           C
ATOM   3862  CB  LEU A 237      50.228 127.826 147.532  1.00  0.00           C
ATOM   3865  CG  LEU A 237      50.658 128.076 146.052  1.00  0.00           C
ATOM   3867  CD1 LEU A 237      49.578 127.536 145.092  1.00  0.00           C
ATOM   3871  CD2 LEU A 237      51.018 129.506 145.662  1.00  0.00           C
ATOM   3875  C   LEU A 237      50.198 128.346 149.982  1.00  0.00           C
ATOM   3876  O   LEU A 237      50.568 127.216 150.312  1.00  0.00           O
ATOM   3877  N   PRO A 238      49.448 129.036 150.842  1.00  0.00           N
ATOM   3878  CD  PRO A 238      49.038 130.436 150.652  1.00  0.00           C
ATOM   3881  CA  PRO A 238      48.898 128.486 152.072  1.00  0.00           C
ATOM   3883  CB  PRO A 238      48.388 129.696 152.852  1.00  0.00           C
ATOM   3886  CG  PRO A 238      48.028 130.706 151.772  1.00  0.00           C
ATOM   3889  C   PRO A 238      47.798 127.456 151.862  1.00  0.00           C
ATOM   3890  O   PRO A 238      47.028 127.486 150.902  1.00  0.00           O
ATOM   3891  N   LEU A 239      47.728 126.466 152.772  1.00  0.00           N
ATOM   3893  CA  LEU A 239      46.708 125.426 152.782  1.00  0.00           C
ATOM   3895  CB  LEU A 239      47.348 124.006 152.692  1.00  0.00           C
ATOM   3898  CG  LEU A 239      48.038 123.566 151.372  1.00  0.00           C
ATOM   3900  CD1 LEU A 239      47.048 123.176 150.272  1.00  0.00           C
ATOM   3904  CD2 LEU A 239      49.018 124.586 150.772  1.00  0.00           C
ATOM   3908  C   LEU A 239      45.978 125.546 154.112  1.00  0.00           C
ATOM   3909  O   LEU A 239      45.238 124.656 154.552  1.00  0.00           O
ATOM   3910  N   GLY A 240      46.218 126.676 154.832  1.00  0.00           N
ATOM   3912  CA  GLY A 240      45.808 126.896 156.202  1.00  0.00           C
ATOM   3915  C   GLY A 240      44.328 127.056 156.352  1.00  0.00           C
ATOM   3916  O   GLY A 240      43.718 126.546 157.292  1.00  0.00           O
ATOM   3917  N   ASP A 241      43.708 127.766 155.402  1.00  0.00           N
ATOM   3919  CA  ASP A 241      42.358 128.246 155.552  1.00  0.00           C
ATOM   3921  CB  ASP A 241      42.278 129.516 154.682  1.00  0.00           C
ATOM   3924  CG  ASP A 241      43.298 130.546 155.142  1.00  0.00           C
ATOM   3925  OD1 ASP A 241      43.718 130.516 156.332  1.00  0.00           O
ATOM   3926  OD2 ASP A 241      43.648 131.426 154.322  1.00  0.00           O
ATOM   3927  C   ASP A 241      41.298 127.216 155.162  1.00  0.00           C
ATOM   3928  O   ASP A 241      40.168 127.246 155.642  1.00  0.00           O
ATOM   3929  N   ILE A 242      41.648 126.226 154.322  1.00  0.00           N
ATOM   3931  CA  ILE A 242      40.748 125.206 153.822  1.00  0.00           C
ATOM   3933  CB  ILE A 242      41.348 124.516 152.592  1.00  0.00           C
ATOM   3935  CG2 ILE A 242      40.318 123.506 152.032  1.00  0.00           C
ATOM   3939  CG1 ILE A 242      41.758 125.576 151.532  1.00  0.00           C
ATOM   3942  CD  ILE A 242      42.298 124.986 150.212  1.00  0.00           C
ATOM   3946  C   ILE A 242      40.338 124.146 154.852  1.00  0.00           C
ATOM   3947  O   ILE A 242      41.128 123.296 155.252  1.00  0.00           O
ATOM   3948  N   LYS A 243      39.058 124.136 155.312  1.00  0.00           N
ATOM   3950  CA  LYS A 243      38.618 123.216 156.352  1.00  0.00           C
ATOM   3952  CB  LYS A 243      37.348 123.706 157.102  1.00  0.00           C
ATOM   3955  CG  LYS A 243      37.298 125.206 157.462  1.00  0.00           C
ATOM   3958  CD  LYS A 243      38.538 125.766 158.182  1.00  0.00           C
ATOM   3961  CE  LYS A 243      38.998 125.026 159.442  1.00  0.00           C
ATOM   3964  NZ  LYS A 243      37.968 125.006 160.522  1.00  0.00           N
ATOM   3968  C   LYS A 243      38.398 121.756 155.892  1.00  0.00           C
ATOM   3969  O   LYS A 243      38.628 120.856 156.692  1.00  0.00           O
ATOM   3970  N   PRO A 244      38.018 121.416 154.652  1.00  0.00           N
ATOM   3971  CD  PRO A 244      37.108 122.256 153.882  1.00  0.00           C
ATOM   3974  CA  PRO A 244      37.958 120.016 154.202  1.00  0.00           C
ATOM   3976  CB  PRO A 244      37.188 120.136 152.862  1.00  0.00           C
ATOM   3979  CG  PRO A 244      36.238 121.296 153.102  1.00  0.00           C
ATOM   3982  C   PRO A 244      39.308 119.366 153.932  1.00  0.00           C
ATOM   3983  O   PRO A 244      39.348 118.346 153.252  1.00  0.00           O
ATOM   3984  N   LEU A 245      40.408 119.946 154.442  1.00  0.00           N
ATOM   3986  CA  LEU A 245      41.748 119.566 154.042  1.00  0.00           C
ATOM   3988  CB  LEU A 245      42.398 120.746 153.282  1.00  0.00           C
ATOM   3991  CG  LEU A 245      43.868 120.566 152.902  1.00  0.00           C
ATOM   3993  CD1 LEU A 245      44.098 119.366 151.982  1.00  0.00           C
ATOM   3997  CD2 LEU A 245      44.388 121.826 152.232  1.00  0.00           C
ATOM   4001  C   LEU A 245      42.608 119.136 155.212  1.00  0.00           C
ATOM   4002  O   LEU A 245      43.418 118.226 155.062  1.00  0.00           O
ATOM   4003  N   GLN A 246      42.448 119.666 156.442  1.00  0.00           N
ATOM   4005  CA  GLN A 246      43.368 119.236 157.502  1.00  0.00           C
ATOM   4007  CB  GLN A 246      43.648 120.306 158.592  1.00  0.00           C
ATOM   4010  CG  GLN A 246      42.508 120.616 159.592  1.00  0.00           C
ATOM   4013  CD  GLN A 246      41.268 121.106 158.872  1.00  0.00           C
ATOM   4014  OE1 GLN A 246      41.388 122.046 158.072  1.00  0.00           O
ATOM   4015  NE2 GLN A 246      40.098 120.476 159.072  1.00  0.00           N
ATOM   4018  C   GLN A 246      42.898 117.946 158.182  1.00  0.00           C
ATOM   4019  O   GLN A 246      43.408 117.526 159.212  1.00  0.00           O
ATOM   4020  N   GLN A 247      41.928 117.276 157.562  1.00  0.00           N
ATOM   4022  CA  GLN A 247      41.238 116.096 158.042  1.00  0.00           C
ATOM   4024  CB  GLN A 247      40.138 115.796 157.002  1.00  0.00           C
ATOM   4027  CG  GLN A 247      39.488 114.396 157.012  1.00  0.00           C
ATOM   4030  CD  GLN A 247      38.358 114.266 155.982  1.00  0.00           C
ATOM   4031  OE1 GLN A 247      37.908 113.186 155.612  1.00  0.00           O
ATOM   4032  NE2 GLN A 247      37.888 115.406 155.412  1.00  0.00           N
ATOM   4035  C   GLN A 247      42.118 114.896 158.372  1.00  0.00           C
ATOM   4036  O   GLN A 247      41.878 114.266 159.392  1.00  0.00           O
ATOM   4037  N   ALA A 248      43.138 114.646 157.522  1.00  0.00           N
ATOM   4039  CA  ALA A 248      44.118 113.586 157.572  1.00  0.00           C
ATOM   4041  CB  ALA A 248      44.288 112.806 158.902  1.00  0.00           C
ATOM   4045  C   ALA A 248      43.928 112.646 156.402  1.00  0.00           C
ATOM   4046  O   ALA A 248      42.828 112.406 155.912  1.00  0.00           O
ATOM   4047  N   GLY A 249      45.058 112.136 155.862  1.00  0.00           N
ATOM   4049  CA  GLY A 249      45.048 111.386 154.622  1.00  0.00           C
ATOM   4052  C   GLY A 249      46.058 111.966 153.692  1.00  0.00           C
ATOM   4053  O   GLY A 249      46.808 112.886 154.022  1.00  0.00           O
ATOM   4054  N   VAL A 250      46.118 111.376 152.502  1.00  0.00           N
ATOM   4056  CA  VAL A 250      47.078 111.716 151.482  1.00  0.00           C
ATOM   4058  CB  VAL A 250      47.648 110.466 150.822  1.00  0.00           C
ATOM   4060  CG1 VAL A 250      48.778 110.886 149.872  1.00  0.00           C
ATOM   4064  CG2 VAL A 250      48.198 109.486 151.872  1.00  0.00           C
ATOM   4068  C   VAL A 250      46.378 112.616 150.472  1.00  0.00           C
ATOM   4069  O   VAL A 250      45.218 112.386 150.112  1.00  0.00           O
ATOM   4070  N   TYR A 251      47.048 113.696 150.042  1.00  0.00           N
ATOM   4072  CA  TYR A 251      46.448 114.736 149.242  1.00  0.00           C
ATOM   4074  CB  TYR A 251      46.198 116.026 150.052  1.00  0.00           C
ATOM   4077  CG  TYR A 251      45.068 115.836 151.022  1.00  0.00           C
ATOM   4078  CD1 TYR A 251      45.298 115.406 152.342  1.00  0.00           C
ATOM   4080  CE1 TYR A 251      44.238 115.326 153.262  1.00  0.00           C
ATOM   4082  CZ  TYR A 251      42.948 115.696 152.862  1.00  0.00           C
ATOM   4083  OH  TYR A 251      41.868 115.726 153.752  1.00  0.00           O
ATOM   4085  CD2 TYR A 251      43.768 116.186 150.632  1.00  0.00           C
ATOM   4087  CE2 TYR A 251      42.708 116.106 151.552  1.00  0.00           C
ATOM   4089  C   TYR A 251      47.328 115.096 148.072  1.00  0.00           C
ATOM   4090  O   TYR A 251      48.508 114.726 147.992  1.00  0.00           O
ATOM   4091  N   LEU A 252      46.758 115.806 147.092  1.00  0.00           N
ATOM   4093  CA  LEU A 252      47.468 116.166 145.892  1.00  0.00           C
ATOM   4095  CB  LEU A 252      47.238 115.046 144.842  1.00  0.00           C
ATOM   4098  CG  LEU A 252      48.168 114.856 143.632  1.00  0.00           C
ATOM   4100  CD1 LEU A 252      48.408 116.076 142.762  1.00  0.00           C
ATOM   4104  CD2 LEU A 252      49.458 114.196 144.082  1.00  0.00           C
ATOM   4108  C   LEU A 252      46.948 117.506 145.442  1.00  0.00           C
ATOM   4109  O   LEU A 252      45.798 117.846 145.722  1.00  0.00           O
ATOM   4110  N   ALA A 253      47.768 118.336 144.782  1.00  0.00           N
ATOM   4112  CA  ALA A 253      47.338 119.576 144.182  1.00  0.00           C
ATOM   4114  CB  ALA A 253      47.918 120.736 145.002  1.00  0.00           C
ATOM   4118  C   ALA A 253      47.818 119.656 142.732  1.00  0.00           C
ATOM   4119  O   ALA A 253      48.978 119.356 142.442  1.00  0.00           O
ATOM   4120  N   VAL A 254      46.928 120.036 141.772  1.00  0.00           N
ATOM   4122  CA  VAL A 254      47.298 120.136 140.352  1.00  0.00           C
ATOM   4124  CB  VAL A 254      46.468 119.296 139.372  1.00  0.00           C
ATOM   4126  CG1 VAL A 254      46.818 117.816 139.542  1.00  0.00           C
ATOM   4130  CG2 VAL A 254      44.968 119.556 139.542  1.00  0.00           C
ATOM   4134  C   VAL A 254      47.278 121.546 139.812  1.00  0.00           C
ATOM   4135  O   VAL A 254      46.398 122.356 140.112  1.00  0.00           O
ATOM   4136  N   MET A 255      48.218 121.826 138.912  1.00  0.00           N
ATOM   4138  CA  MET A 255      48.288 122.996 138.082  1.00  0.00           C
ATOM   4140  CB  MET A 255      49.448 123.906 138.562  1.00  0.00           C
ATOM   4143  CG  MET A 255      49.008 125.356 138.822  1.00  0.00           C
ATOM   4146  SD  MET A 255      48.378 126.256 137.372  1.00  0.00           S
ATOM   4147  CE  MET A 255      49.958 126.156 136.492  1.00  0.00           C
ATOM   4151  C   MET A 255      48.518 122.486 136.672  1.00  0.00           C
ATOM   4152  O   MET A 255      48.828 121.326 136.452  1.00  0.00           O
ATOM   4153  N   ASN A 256      48.378 123.346 135.642  1.00  0.00           N
ATOM   4155  CA  ASN A 256      48.528 122.956 134.242  1.00  0.00           C
ATOM   4157  CB  ASN A 256      48.148 124.146 133.322  1.00  0.00           C
ATOM   4160  CG  ASN A 256      46.738 124.636 133.662  1.00  0.00           C
ATOM   4161  OD1 ASN A 256      45.738 123.926 133.542  1.00  0.00           O
ATOM   4162  ND2 ASN A 256      46.658 125.906 134.112  1.00  0.00           N
ATOM   4165  C   ASN A 256      49.958 122.536 133.882  1.00  0.00           C
ATOM   4166  O   ASN A 256      50.188 121.806 132.912  1.00  0.00           O
ATOM   4167  N   GLN A 257      50.958 123.026 134.642  1.00  0.00           N
ATOM   4169  CA  GLN A 257      52.338 123.196 134.202  1.00  0.00           C
ATOM   4171  CB  GLN A 257      52.558 124.536 133.442  1.00  0.00           C
ATOM   4174  CG  GLN A 257      51.958 124.586 132.022  1.00  0.00           C
ATOM   4177  CD  GLN A 257      52.548 125.756 131.232  1.00  0.00           C
ATOM   4178  OE1 GLN A 257      52.588 126.906 131.682  1.00  0.00           O
ATOM   4179  NE2 GLN A 257      53.018 125.476 129.992  1.00  0.00           N
ATOM   4182  C   GLN A 257      53.328 123.096 135.362  1.00  0.00           C
ATOM   4183  O   GLN A 257      52.958 123.026 136.532  1.00  0.00           O
ATOM   4184  N   ALA A 258      54.638 123.016 135.032  1.00  0.00           N
ATOM   4186  CA  ALA A 258      55.718 122.646 135.932  1.00  0.00           C
ATOM   4188  CB  ALA A 258      56.588 121.566 135.252  1.00  0.00           C
ATOM   4192  C   ALA A 258      56.668 123.806 136.222  1.00  0.00           C
ATOM   4193  O   ALA A 258      56.888 124.666 135.382  1.00  0.00           O
ATOM   4194  N   GLY A 259      57.288 123.826 137.432  1.00  0.00           N
ATOM   4196  CA  GLY A 259      58.318 124.776 137.832  1.00  0.00           C
ATOM   4199  C   GLY A 259      59.598 124.116 138.282  1.00  0.00           C
ATOM   4200  O   GLY A 259      59.838 122.956 137.952  1.00  0.00           O
ATOM   4201  N   ARG A 260      60.468 124.836 139.032  1.00  0.00           N
ATOM   4203  CA  ARG A 260      61.818 124.356 139.322  1.00  0.00           C
ATOM   4205  CB  ARG A 260      62.848 125.076 138.442  1.00  0.00           C
ATOM   4208  CG  ARG A 260      62.618 126.586 138.412  1.00  0.00           C
ATOM   4211  CD  ARG A 260      63.928 127.376 138.392  1.00  0.00           C
ATOM   4214  NE  ARG A 260      63.588 128.736 137.892  1.00  0.00           N
ATOM   4216  CZ  ARG A 260      64.428 129.756 137.862  1.00  0.00           C
ATOM   4217  NH1 ARG A 260      65.608 129.716 138.432  1.00  0.00           N
ATOM   4220  NH2 ARG A 260      64.058 130.806 137.162  1.00  0.00           N
ATOM   4223  C   ARG A 260      62.328 124.396 140.772  1.00  0.00           C
ATOM   4224  O   ARG A 260      62.838 125.396 141.272  1.00  0.00           O
ATOM   4225  N   TYR A 261      62.248 123.216 141.402  1.00  0.00           N
ATOM   4227  CA  TYR A 261      62.548 122.786 142.752  1.00  0.00           C
ATOM   4229  CB  TYR A 261      64.048 122.746 143.092  1.00  0.00           C
ATOM   4232  CG  TYR A 261      64.318 121.666 144.112  1.00  0.00           C
ATOM   4233  CD1 TYR A 261      64.628 121.976 145.442  1.00  0.00           C
ATOM   4235  CE1 TYR A 261      64.858 120.936 146.362  1.00  0.00           C
ATOM   4237  CZ  TYR A 261      64.798 119.606 145.952  1.00  0.00           C
ATOM   4238  OH  TYR A 261      65.038 118.546 146.852  1.00  0.00           O
ATOM   4240  CD2 TYR A 261      64.278 120.326 143.702  1.00  0.00           C
ATOM   4242  CE2 TYR A 261      64.518 119.296 144.622  1.00  0.00           C
ATOM   4244  C   TYR A 261      61.698 123.426 143.842  1.00  0.00           C
ATOM   4245  O   TYR A 261      61.838 124.606 144.142  1.00  0.00           O
ATOM   4246  N   ASP A 262      60.778 122.606 144.422  1.00  0.00           N
ATOM   4248  CA  ASP A 262      59.968 122.746 145.632  1.00  0.00           C
ATOM   4250  CB  ASP A 262      60.478 123.876 146.602  1.00  0.00           C
ATOM   4253  CG  ASP A 262      60.368 123.516 148.072  1.00  0.00           C
ATOM   4254  OD1 ASP A 262      60.208 122.306 148.382  1.00  0.00           O
ATOM   4255  OD2 ASP A 262      60.558 124.416 148.922  1.00  0.00           O
ATOM   4256  C   ASP A 262      58.418 122.706 145.372  1.00  0.00           C
ATOM   4257  O   ASP A 262      57.758 123.716 145.202  1.00  0.00           O
ATOM   4258  N   TYR A 263      57.798 121.486 145.302  1.00  0.00           N
ATOM   4260  CA  TYR A 263      56.348 121.256 145.482  1.00  0.00           C
ATOM   4262  CB  TYR A 263      55.838 121.786 146.862  1.00  0.00           C
ATOM   4265  CG  TYR A 263      56.448 120.996 148.002  1.00  0.00           C
ATOM   4266  CD1 TYR A 263      56.148 119.636 148.132  1.00  0.00           C
ATOM   4268  CE1 TYR A 263      56.608 118.886 149.212  1.00  0.00           C
ATOM   4270  CZ  TYR A 263      57.398 119.486 150.192  1.00  0.00           C
ATOM   4271  OH  TYR A 263      57.848 118.676 151.242  1.00  0.00           O
ATOM   4273  CD2 TYR A 263      57.248 121.596 148.992  1.00  0.00           C
ATOM   4275  CE2 TYR A 263      57.728 120.846 150.082  1.00  0.00           C
ATOM   4277  C   TYR A 263      55.218 121.286 144.372  1.00  0.00           C
ATOM   4278  O   TYR A 263      54.078 121.556 144.712  1.00  0.00           O
ATOM   4279  N   SER A 264      55.458 120.876 143.092  1.00  0.00           N
ATOM   4281  CA  SER A 264      54.548 120.296 142.052  1.00  0.00           C
ATOM   4283  CB  SER A 264      53.028 120.776 141.932  1.00  0.00           C
ATOM   4286  OG  SER A 264      52.638 121.386 140.692  1.00  0.00           O
ATOM   4288  C   SER A 264      55.238 120.256 140.682  1.00  0.00           C
ATOM   4289  O   SER A 264      56.068 121.096 140.352  1.00  0.00           O
ATOM   4290  N   ASN A 265      54.998 119.236 139.842  1.00  0.00           N
ATOM   4292  CA  ASN A 265      55.218 119.436 138.402  1.00  0.00           C
ATOM   4294  CB  ASN A 265      56.578 118.936 137.832  1.00  0.00           C
ATOM   4297  CG  ASN A 265      57.428 118.166 138.832  1.00  0.00           C
ATOM   4298  OD1 ASN A 265      57.158 116.996 139.122  1.00  0.00           O
ATOM   4299  ND2 ASN A 265      58.528 118.806 139.282  1.00  0.00           N
ATOM   4302  C   ASN A 265      54.098 118.796 137.632  1.00  0.00           C
ATOM   4303  O   ASN A 265      53.948 117.576 137.682  1.00  0.00           O
ATOM   4304  N   PRO A 266      53.318 119.646 136.952  1.00  0.00           N
ATOM   4305  CD  PRO A 266      53.478 119.466 135.482  1.00  0.00           C
ATOM   4308  CA  PRO A 266      51.868 119.666 137.172  1.00  0.00           C
ATOM   4310  CB  PRO A 266      51.278 118.726 136.122  1.00  0.00           C
ATOM   4313  CG  PRO A 266      52.088 119.146 134.902  1.00  0.00           C
ATOM   4316  C   PRO A 266      51.288 119.476 138.562  1.00  0.00           C
ATOM   4317  O   PRO A 266      50.418 120.236 138.972  1.00  0.00           O
ATOM   4318  N   ALA A 267      51.708 118.426 139.272  1.00  0.00           N
ATOM   4320  CA  ALA A 267      50.948 117.756 140.282  1.00  0.00           C
ATOM   4322  CB  ALA A 267      50.418 116.506 139.552  1.00  0.00           C
ATOM   4326  C   ALA A 267      51.878 117.406 141.442  1.00  0.00           C
ATOM   4327  O   ALA A 267      53.018 116.986 141.192  1.00  0.00           O
ATOM   4328  N   THR A 268      51.468 117.636 142.712  1.00  0.00           N
ATOM   4330  CA  THR A 268      52.318 117.406 143.892  1.00  0.00           C
ATOM   4332  CB  THR A 268      52.778 118.666 144.632  1.00  0.00           C
ATOM   4334  OG1 THR A 268      53.708 118.406 145.672  1.00  0.00           O
ATOM   4336  CG2 THR A 268      51.628 119.526 145.192  1.00  0.00           C
ATOM   4340  C   THR A 268      51.608 116.586 144.902  1.00  0.00           C
ATOM   4341  O   THR A 268      50.448 116.856 145.202  1.00  0.00           O
ATOM   4342  N   LEU A 269      52.278 115.586 145.502  1.00  0.00           N
ATOM   4344  CA  LEU A 269      51.758 114.916 146.682  1.00  0.00           C
ATOM   4346  CB  LEU A 269      52.108 113.416 146.692  1.00  0.00           C
ATOM   4349  CG  LEU A 269      51.238 112.546 147.622  1.00  0.00           C
ATOM   4351  CD1 LEU A 269      50.078 111.916 146.822  1.00  0.00           C
ATOM   4355  CD2 LEU A 269      52.088 111.496 148.352  1.00  0.00           C
ATOM   4359  C   LEU A 269      52.238 115.576 147.952  1.00  0.00           C
ATOM   4360  O   LEU A 269      53.388 115.976 148.122  1.00  0.00           O
ATOM   4361  N   PHE A 270      51.298 115.656 148.902  1.00  0.00           N
ATOM   4363  CA  PHE A 270      51.608 115.896 150.282  1.00  0.00           C
ATOM   4365  CB  PHE A 270      51.448 117.386 150.662  1.00  0.00           C
ATOM   4368  CG  PHE A 270      50.078 117.976 150.392  1.00  0.00           C
ATOM   4369  CD1 PHE A 270      49.158 118.066 151.442  1.00  0.00           C
ATOM   4371  CE1 PHE A 270      47.938 118.716 151.272  1.00  0.00           C
ATOM   4373  CZ  PHE A 270      47.598 119.256 150.022  1.00  0.00           C
ATOM   4375  CD2 PHE A 270      49.748 118.526 149.142  1.00  0.00           C
ATOM   4377  CE2 PHE A 270      48.498 119.146 148.952  1.00  0.00           C
ATOM   4379  C   PHE A 270      50.708 115.006 151.112  1.00  0.00           C
ATOM   4380  O   PHE A 270      49.628 114.616 150.692  1.00  0.00           O
ATOM   4381  N   THR A 271      51.168 114.636 152.322  1.00  0.00           N
ATOM   4383  CA  THR A 271      50.478 113.686 153.172  1.00  0.00           C
ATOM   4385  CB  THR A 271      51.238 112.376 153.362  1.00  0.00           C
ATOM   4387  OG1 THR A 271      51.468 111.766 152.102  1.00  0.00           O
ATOM   4389  CG2 THR A 271      50.408 111.386 154.182  1.00  0.00           C
ATOM   4393  C   THR A 271      50.238 114.326 154.512  1.00  0.00           C
ATOM   4394  O   THR A 271      51.088 115.046 155.022  1.00  0.00           O
ATOM   4395  N   LEU A 272      49.068 114.116 155.122  1.00  0.00           N
ATOM   4397  CA  LEU A 272      48.798 114.666 156.432  1.00  0.00           C
ATOM   4399  CB  LEU A 272      47.658 115.696 156.302  1.00  0.00           C
ATOM   4402  CG  LEU A 272      47.548 116.716 157.462  1.00  0.00           C
ATOM   4404  CD1 LEU A 272      46.588 117.836 157.032  1.00  0.00           C
ATOM   4408  CD2 LEU A 272      47.068 116.116 158.792  1.00  0.00           C
ATOM   4412  C   LEU A 272      48.438 113.536 157.382  1.00  0.00           C
ATOM   4413  O   LEU A 272      47.378 112.906 157.282  1.00  0.00           O
ATOM   4414  N   SER A 273      49.328 113.246 158.352  1.00  0.00           N
ATOM   4416  CA  SER A 273      49.148 112.146 159.272  1.00  0.00           C
ATOM   4418  CB  SER A 273      49.388 110.766 158.612  1.00  0.00           C
ATOM   4421  OG  SER A 273      50.678 110.726 158.012  1.00  0.00           O
ATOM   4423  C   SER A 273      50.048 112.306 160.482  1.00  0.00           C
ATOM   4424  O   SER A 273      50.938 113.156 160.492  1.00  0.00           O
ATOM   4425  N   ASP A 274      49.808 111.516 161.562  1.00  0.00           N
ATOM   4427  CA  ASP A 274      50.598 111.536 162.792  1.00  0.00           C
ATOM   4429  CB  ASP A 274      49.598 111.556 163.982  1.00  0.00           C
ATOM   4432  CG  ASP A 274      50.258 111.756 165.332  1.00  0.00           C
ATOM   4433  OD1 ASP A 274      51.308 112.446 165.382  1.00  0.00           O
ATOM   4434  OD2 ASP A 274      49.668 111.316 166.352  1.00  0.00           O
ATOM   4435  C   ASP A 274      51.508 110.316 162.882  1.00  0.00           C
ATOM   4436  O   ASP A 274      52.358 110.186 163.762  1.00  0.00           O
ATOM   4437  N   ILE A 275      51.368 109.356 161.942  1.00  0.00           N
ATOM   4439  CA  ILE A 275      52.158 108.146 161.932  1.00  0.00           C
ATOM   4441  CB  ILE A 275      51.588 107.036 161.042  1.00  0.00           C
ATOM   4443  CG2 ILE A 275      52.438 105.756 161.212  1.00  0.00           C
ATOM   4447  CG1 ILE A 275      50.088 106.736 161.242  1.00  0.00           C
ATOM   4450  CD  ILE A 275      49.728 106.226 162.632  1.00  0.00           C
ATOM   4454  C   ILE A 275      53.568 108.476 161.442  1.00  0.00           C
ATOM   4455  O   ILE A 275      53.778 108.846 160.292  1.00  0.00           O
ATOM   4456  N   GLY A 276      54.588 108.306 162.292  1.00  0.00           N
ATOM   4458  CA  GLY A 276      55.968 108.336 161.862  1.00  0.00           C
ATOM   4461  C   GLY A 276      56.438 106.926 161.662  1.00  0.00           C
ATOM   4462  O   GLY A 276      56.468 106.156 162.612  1.00  0.00           O
ATOM   4463  N   VAL A 277      56.878 106.546 160.442  1.00  0.00           N
ATOM   4465  CA  VAL A 277      57.498 105.246 160.202  1.00  0.00           C
ATOM   4467  CB  VAL A 277      56.878 104.476 159.032  1.00  0.00           C
ATOM   4469  CG1 VAL A 277      55.378 104.266 159.312  1.00  0.00           C
ATOM   4473  CG2 VAL A 277      57.088 105.206 157.692  1.00  0.00           C
ATOM   4477  C   VAL A 277      59.008 105.376 160.032  1.00  0.00           C
ATOM   4478  O   VAL A 277      59.528 106.266 159.362  1.00  0.00           O
ATOM   4479  N   SER A 278      59.758 104.466 160.652  1.00  0.00           N
ATOM   4481  CA  SER A 278      61.178 104.276 160.362  1.00  0.00           C
ATOM   4483  CB  SER A 278      62.098 104.616 161.562  1.00  0.00           C
ATOM   4486  OG  SER A 278      63.478 104.386 161.252  1.00  0.00           O
ATOM   4488  C   SER A 278      61.338 102.826 159.982  1.00  0.00           C
ATOM   4489  O   SER A 278      60.638 101.966 160.502  1.00  0.00           O
ATOM   4490  N   ALA A 279      62.238 102.506 159.032  1.00  0.00           N
ATOM   4492  CA  ALA A 279      62.368 101.136 158.572  1.00  0.00           C
ATOM   4494  CB  ALA A 279      61.518 100.916 157.302  1.00  0.00           C
ATOM   4498  C   ALA A 279      63.808 100.826 158.272  1.00  0.00           C
ATOM   4499  O   ALA A 279      64.518 101.596 157.612  1.00  0.00           O
ATOM   4500  N   HIS A 280      64.278  99.636 158.712  1.00  0.00           N
ATOM   4502  CA  HIS A 280      65.618  99.196 158.362  1.00  0.00           C
ATOM   4504  CB  HIS A 280      66.518  98.776 159.522  1.00  0.00           C
ATOM   4507  ND1 HIS A 280      67.418  99.306 161.682  1.00  0.00           N
ATOM   4508  CG  HIS A 280      66.608  99.726 160.662  1.00  0.00           C
ATOM   4509  CE1 HIS A 280      67.328 100.236 162.612  1.00  0.00           C
ATOM   4511  NE2 HIS A 280      66.448 101.206 162.262  1.00  0.00           N
ATOM   4513  CD2 HIS A 280      65.988 100.886 161.002  1.00  0.00           C
ATOM   4515  C   HIS A 280      65.508  97.986 157.482  1.00  0.00           C
ATOM   4516  O   HIS A 280      64.638  97.116 157.632  1.00  0.00           O
ATOM   4517  N   ARG A 281      66.378  97.956 156.472  1.00  0.00           N
ATOM   4519  CA  ARG A 281      66.348  96.916 155.492  1.00  0.00           C
ATOM   4521  CB  ARG A 281      65.998  97.516 154.132  1.00  0.00           C
ATOM   4524  CG  ARG A 281      65.478  96.436 153.192  1.00  0.00           C
ATOM   4527  CD  ARG A 281      64.808  97.026 151.972  1.00  0.00           C
ATOM   4530  NE  ARG A 281      65.948  97.516 151.162  1.00  0.00           N
ATOM   4532  CZ  ARG A 281      65.858  98.016 149.942  1.00  0.00           C
ATOM   4533  NH1 ARG A 281      64.678  98.316 149.462  1.00  0.00           N
ATOM   4536  NH2 ARG A 281      66.938  98.196 149.222  1.00  0.00           N
ATOM   4539  C   ARG A 281      67.698  96.256 155.392  1.00  0.00           C
ATOM   4540  O   ARG A 281      68.738  96.906 155.422  1.00  0.00           O
ATOM   4541  N   TYR A 282      67.668  94.926 155.292  1.00  0.00           N
ATOM   4543  CA  TYR A 282      68.858  94.116 155.382  1.00  0.00           C
ATOM   4545  CB  TYR A 282      68.728  93.066 156.512  1.00  0.00           C
ATOM   4548  CG  TYR A 282      68.618  93.856 157.802  1.00  0.00           C
ATOM   4549  CD1 TYR A 282      69.758  94.136 158.572  1.00  0.00           C
ATOM   4551  CE1 TYR A 282      69.658  94.966 159.712  1.00  0.00           C
ATOM   4553  CZ  TYR A 282      68.448  95.566 160.032  1.00  0.00           C
ATOM   4554  OH  TYR A 282      68.328  96.296 161.222  1.00  0.00           O
ATOM   4556  CD2 TYR A 282      67.388  94.406 158.192  1.00  0.00           C
ATOM   4558  CE2 TYR A 282      67.318  95.316 159.252  1.00  0.00           C
ATOM   4560  C   TYR A 282      69.048  93.566 153.992  1.00  0.00           C
ATOM   4561  O   TYR A 282      68.738  94.216 152.992  1.00  0.00           O
ATOM   4562  N   HIS A 283      69.568  92.346 153.852  1.00  0.00           N
ATOM   4564  CA  HIS A 283      69.498  91.696 152.552  1.00  0.00           C
ATOM   4566  CB  HIS A 283      70.558  90.606 152.372  1.00  0.00           C
ATOM   4569  ND1 HIS A 283      69.648  88.376 152.862  1.00  0.00           N
ATOM   4570  CG  HIS A 283      70.418  89.436 153.292  1.00  0.00           C
ATOM   4571  CE1 HIS A 283      69.808  87.436 153.772  1.00  0.00           C
ATOM   4573  NE2 HIS A 283      70.648  87.836 154.762  1.00  0.00           N
ATOM   4575  CD2 HIS A 283      71.058  89.116 154.442  1.00  0.00           C
ATOM   4577  C   HIS A 283      68.098  91.226 152.152  1.00  0.00           C
ATOM   4578  O   HIS A 283      67.668  91.476 151.022  1.00  0.00           O
ATOM   4579  N   ASN A 284      67.328  90.596 153.062  1.00  0.00           N
ATOM   4581  CA  ASN A 284      66.068  89.936 152.732  1.00  0.00           C
ATOM   4583  CB  ASN A 284      66.408  88.446 152.442  1.00  0.00           C
ATOM   4586  CG  ASN A 284      65.288  87.616 151.802  1.00  0.00           C
ATOM   4587  OD1 ASN A 284      64.278  88.086 151.292  1.00  0.00           O
ATOM   4588  ND2 ASN A 284      65.518  86.276 151.812  1.00  0.00           N
ATOM   4591  C   ASN A 284      65.058  90.056 153.892  1.00  0.00           C
ATOM   4592  O   ASN A 284      63.998  89.456 153.912  1.00  0.00           O
ATOM   4593  N   ARG A 285      65.338  90.906 154.892  1.00  0.00           N
ATOM   4595  CA  ARG A 285      64.478  91.156 156.032  1.00  0.00           C
ATOM   4597  CB  ARG A 285      65.158  90.736 157.372  1.00  0.00           C
ATOM   4600  CG  ARG A 285      64.228  90.886 158.592  1.00  0.00           C
ATOM   4603  CD  ARG A 285      64.938  90.876 159.942  1.00  0.00           C
ATOM   4606  NE  ARG A 285      65.158  89.486 160.392  1.00  0.00           N
ATOM   4608  CZ  ARG A 285      65.218  89.166 161.682  1.00  0.00           C
ATOM   4609  NH1 ARG A 285      65.018  90.046 162.642  1.00  0.00           N
ATOM   4612  NH2 ARG A 285      65.508  87.916 161.962  1.00  0.00           N
ATOM   4615  C   ARG A 285      64.168  92.646 156.092  1.00  0.00           C
ATOM   4616  O   ARG A 285      65.048  93.476 155.862  1.00  0.00           O
ATOM   4617  N   LEU A 286      62.928  93.016 156.432  1.00  0.00           N
ATOM   4619  CA  LEU A 286      62.538  94.376 156.742  1.00  0.00           C
ATOM   4621  CB  LEU A 286      61.308  94.836 155.902  1.00  0.00           C
ATOM   4624  CG  LEU A 286      61.578  95.366 154.482  1.00  0.00           C
ATOM   4626  CD1 LEU A 286      62.208  96.766 154.542  1.00  0.00           C
ATOM   4630  CD2 LEU A 286      62.368  94.406 153.602  1.00  0.00           C
ATOM   4634  C   LEU A 286      62.048  94.386 158.172  1.00  0.00           C
ATOM   4635  O   LEU A 286      61.148  93.626 158.482  1.00  0.00           O
ATOM   4636  N   ASP A 287      62.558  95.286 159.042  1.00  0.00           N
ATOM   4638  CA  ASP A 287      61.858  95.586 160.292  1.00  0.00           C
ATOM   4640  CB  ASP A 287      62.678  95.326 161.592  1.00  0.00           C
ATOM   4643  CG  ASP A 287      62.918  93.856 161.882  1.00  0.00           C
ATOM   4644  OD1 ASP A 287      62.668  92.986 161.022  1.00  0.00           O
ATOM   4645  OD2 ASP A 287      63.558  93.576 162.932  1.00  0.00           O
ATOM   4646  C   ASP A 287      61.358  97.026 160.242  1.00  0.00           C
ATOM   4647  O   ASP A 287      61.998  97.926 159.712  1.00  0.00           O
ATOM   4648  N   ILE A 288      60.128  97.226 160.742  1.00  0.00           N
ATOM   4650  CA  ILE A 288      59.378  98.466 160.602  1.00  0.00           C
ATOM   4652  CB  ILE A 288      58.138  98.366 159.702  1.00  0.00           C
ATOM   4654  CG2 ILE A 288      57.408  99.736 159.652  1.00  0.00           C
ATOM   4658  CG1 ILE A 288      58.478  97.906 158.262  1.00  0.00           C
ATOM   4661  CD  ILE A 288      58.568  96.386 158.062  1.00  0.00           C
ATOM   4665  C   ILE A 288      58.988  98.916 161.992  1.00  0.00           C
ATOM   4666  O   ILE A 288      58.458  98.146 162.802  1.00  0.00           O
ATOM   4667  N   PHE A 289      59.238 100.206 162.302  1.00  0.00           N
ATOM   4669  CA  PHE A 289      58.888 100.856 163.552  1.00  0.00           C
ATOM   4671  CB  PHE A 289      60.108 101.426 164.302  1.00  0.00           C
ATOM   4674  CG  PHE A 289      60.958 100.346 164.892  1.00  0.00           C
ATOM   4675  CD1 PHE A 289      61.908  99.686 164.102  1.00  0.00           C
ATOM   4677  CE1 PHE A 289      62.768  98.746 164.682  1.00  0.00           C
ATOM   4679  CZ  PHE A 289      62.708  98.476 166.052  1.00  0.00           C
ATOM   4681  CD2 PHE A 289      60.868 100.026 166.262  1.00  0.00           C
ATOM   4683  CE2 PHE A 289      61.738  99.106 166.842  1.00  0.00           C
ATOM   4685  C   PHE A 289      57.898 101.986 163.342  1.00  0.00           C
ATOM   4686  O   PHE A 289      58.018 102.776 162.402  1.00  0.00           O
ATOM   4687  N   THR A 290      56.888 102.096 164.222  1.00  0.00           N
ATOM   4689  CA  THR A 290      55.838 103.096 164.082  1.00  0.00           C
ATOM   4691  CB  THR A 290      54.508 102.476 163.662  1.00  0.00           C
ATOM   4693  OG1 THR A 290      53.558 103.466 163.312  1.00  0.00           O
ATOM   4695  CG2 THR A 290      53.888 101.616 164.762  1.00  0.00           C
ATOM   4699  C   THR A 290      55.738 103.926 165.352  1.00  0.00           C
ATOM   4700  O   THR A 290      55.728 103.426 166.472  1.00  0.00           O
ATOM   4701  N   GLN A 291      55.738 105.266 165.202  1.00  0.00           N
ATOM   4703  CA  GLN A 291      55.848 106.226 166.282  1.00  0.00           C
ATOM   4705  CB  GLN A 291      57.298 106.766 166.452  1.00  0.00           C
ATOM   4708  CG  GLN A 291      58.278 105.746 167.072  1.00  0.00           C
ATOM   4711  CD  GLN A 291      59.718 106.256 167.082  1.00  0.00           C
ATOM   4712  OE1 GLN A 291      60.638 105.466 166.822  1.00  0.00           O
ATOM   4713  NE2 GLN A 291      59.948 107.556 167.382  1.00  0.00           N
ATOM   4716  C   GLN A 291      54.938 107.406 166.042  1.00  0.00           C
ATOM   4717  O   GLN A 291      54.438 107.606 164.932  1.00  0.00           O
ATOM   4718  N   SER A 292      54.708 108.246 167.072  1.00  0.00           N
ATOM   4720  CA  SER A 292      53.988 109.496 166.902  1.00  0.00           C
ATOM   4722  CB  SER A 292      53.198 109.896 168.182  1.00  0.00           C
ATOM   4725  OG  SER A 292      52.488 111.136 168.062  1.00  0.00           O
ATOM   4727  C   SER A 292      54.918 110.626 166.512  1.00  0.00           C
ATOM   4728  O   SER A 292      55.998 110.816 167.082  1.00  0.00           O
ATOM   4729  N   LEU A 293      54.468 111.426 165.532  1.00  0.00           N
ATOM   4731  CA  LEU A 293      55.148 112.626 165.112  1.00  0.00           C
ATOM   4733  CB  LEU A 293      54.668 113.036 163.712  1.00  0.00           C
ATOM   4736  CG  LEU A 293      54.998 112.006 162.622  1.00  0.00           C
ATOM   4738  CD1 LEU A 293      54.358 112.416 161.292  1.00  0.00           C
ATOM   4742  CD2 LEU A 293      56.508 111.806 162.442  1.00  0.00           C
ATOM   4746  C   LEU A 293      54.918 113.786 166.072  1.00  0.00           C
ATOM   4747  O   LEU A 293      55.768 114.656 166.172  1.00  0.00           O
ATOM   4748  N   GLU A 294      53.778 113.766 166.802  1.00  0.00           N
ATOM   4750  CA  GLU A 294      53.348 114.816 167.712  1.00  0.00           C
ATOM   4752  CB  GLU A 294      51.808 114.976 167.532  1.00  0.00           C
ATOM   4755  CG  GLU A 294      51.098 115.936 168.512  1.00  0.00           C
ATOM   4758  CD  GLU A 294      50.958 117.356 168.002  1.00  0.00           C
ATOM   4759  OE1 GLU A 294      51.958 117.936 167.512  1.00  0.00           O
ATOM   4760  OE2 GLU A 294      49.828 117.896 168.152  1.00  0.00           O
ATOM   4761  C   GLU A 294      53.638 114.496 169.182  1.00  0.00           C
ATOM   4762  O   GLU A 294      53.988 115.356 169.992  1.00  0.00           O
ATOM   4763  N   ASN A 295      53.468 113.246 169.612  1.00  0.00           N
ATOM   4765  CA  ASN A 295      53.408 112.886 171.022  1.00  0.00           C
ATOM   4767  CB  ASN A 295      52.058 112.196 171.342  1.00  0.00           C
ATOM   4770  CG  ASN A 295      50.838 113.066 170.952  1.00  0.00           C
ATOM   4771  OD1 ASN A 295      49.898 112.596 170.312  1.00  0.00           O
ATOM   4772  ND2 ASN A 295      50.828 114.366 171.312  1.00  0.00           N
ATOM   4775  C   ASN A 295      54.658 112.076 171.372  1.00  0.00           C
ATOM   4776  O   ASN A 295      54.678 111.226 172.262  1.00  0.00           O
ATOM   4777  N   GLY A 296      55.748 112.356 170.632  1.00  0.00           N
ATOM   4779  CA  GLY A 296      57.078 111.816 170.862  1.00  0.00           C
ATOM   4782  C   GLY A 296      57.348 110.506 170.182  1.00  0.00           C
ATOM   4783  O   GLY A 296      58.078 110.426 169.202  1.00  0.00           O
ATOM   4784  N   ALA A 297      56.788 109.426 170.742  1.00  0.00           N
ATOM   4786  CA  ALA A 297      57.038 108.116 170.212  1.00  0.00           C
ATOM   4788  CB  ALA A 297      58.438 107.616 170.562  1.00  0.00           C
ATOM   4792  C   ALA A 297      56.018 107.146 170.752  1.00  0.00           C
ATOM   4793  O   ALA A 297      55.308 107.476 171.712  1.00  0.00           O
ATOM   4794  N   ALA A 298      55.948 105.956 170.132  1.00  0.00           N
ATOM   4796  CA  ALA A 298      55.198 104.776 170.542  1.00  0.00           C
ATOM   4798  CB  ALA A 298      55.108 104.586 172.062  1.00  0.00           C
ATOM   4802  C   ALA A 298      53.818 104.676 169.932  1.00  0.00           C
ATOM   4803  O   ALA A 298      52.878 105.326 170.382  1.00  0.00           O
ATOM   4804  N   GLN A 299      53.658 103.826 168.912  1.00  0.00           N
ATOM   4806  CA  GLN A 299      52.358 103.646 168.292  1.00  0.00           C
ATOM   4808  CB  GLN A 299      52.128 104.606 167.092  1.00  0.00           C
ATOM   4811  CG  GLN A 299      51.768 106.046 167.522  1.00  0.00           C
ATOM   4814  CD  GLN A 299      51.268 106.816 166.312  1.00  0.00           C
ATOM   4815  OE1 GLN A 299      51.198 106.246 165.222  1.00  0.00           O
ATOM   4816  NE2 GLN A 299      50.788 108.066 166.492  1.00  0.00           N
ATOM   4819  C   GLN A 299      52.108 102.216 167.882  1.00  0.00           C
ATOM   4820  O   GLN A 299      52.998 101.366 167.842  1.00  0.00           O
ATOM   4821  N   GLN A 300      50.838 101.906 167.592  1.00  0.00           N
ATOM   4823  CA  GLN A 300      50.448 100.626 167.052  1.00  0.00           C
ATOM   4825  CB  GLN A 300      49.868  99.706 168.152  1.00  0.00           C
ATOM   4828  CG  GLN A 300      48.998 100.416 169.222  1.00  0.00           C
ATOM   4831  CD  GLN A 300      47.618  99.786 169.412  1.00  0.00           C
ATOM   4832  OE1 GLN A 300      46.588 100.436 169.192  1.00  0.00           O
ATOM   4833  NE2 GLN A 300      47.578  98.526 169.872  1.00  0.00           N
ATOM   4836  C   GLN A 300      49.478 100.816 165.902  1.00  0.00           C
ATOM   4837  O   GLN A 300      48.378 101.336 166.082  1.00  0.00           O
ATOM   4838  N   GLY A 301      49.818 100.396 164.682  1.00  0.00           N
ATOM   4840  CA  GLY A 301      48.908 100.436 163.542  1.00  0.00           C
ATOM   4843  C   GLY A 301      49.158  99.206 162.732  1.00  0.00           C
ATOM   4844  O   GLY A 301      49.778  98.266 163.222  1.00  0.00           O
ATOM   4845  N   ILE A 302      48.708  99.196 161.472  1.00  0.00           N
ATOM   4847  CA  ILE A 302      48.918  98.076 160.582  1.00  0.00           C
ATOM   4849  CB  ILE A 302      47.598  97.386 160.212  1.00  0.00           C
ATOM   4851  CG2 ILE A 302      46.688  98.326 159.402  1.00  0.00           C
ATOM   4855  CG1 ILE A 302      47.858  96.036 159.512  1.00  0.00           C
ATOM   4858  CD  ILE A 302      46.638  95.156 159.262  1.00  0.00           C
ATOM   4862  C   ILE A 302      49.678  98.546 159.352  1.00  0.00           C
ATOM   4863  O   ILE A 302      49.408  99.616 158.792  1.00  0.00           O
ATOM   4864  N   GLU A 303      50.668  97.766 158.902  1.00  0.00           N
ATOM   4866  CA  GLU A 303      51.468  98.106 157.742  1.00  0.00           C
ATOM   4868  CB  GLU A 303      52.778  98.846 158.102  1.00  0.00           C
ATOM   4871  CG  GLU A 303      53.418  98.416 159.442  1.00  0.00           C
ATOM   4874  CD  GLU A 303      53.708  96.926 159.462  1.00  0.00           C
ATOM   4875  OE1 GLU A 303      54.648  96.526 158.742  1.00  0.00           O
ATOM   4876  OE2 GLU A 303      52.978  96.186 160.182  1.00  0.00           O
ATOM   4877  C   GLU A 303      51.638  96.926 156.802  1.00  0.00           C
ATOM   4878  O   GLU A 303      51.478  95.756 157.132  1.00  0.00           O
ATOM   4879  N   VAL A 304      51.838  97.256 155.502  1.00  0.00           N
ATOM   4881  CA  VAL A 304      51.818  96.286 154.422  1.00  0.00           C
ATOM   4883  CB  VAL A 304      50.448  96.186 153.722  1.00  0.00           C
ATOM   4885  CG1 VAL A 304      49.378  95.716 154.722  1.00  0.00           C
ATOM   4889  CG2 VAL A 304      50.048  97.536 153.082  1.00  0.00           C
ATOM   4893  C   VAL A 304      52.868  96.686 153.412  1.00  0.00           C
ATOM   4894  O   VAL A 304      53.258  97.846 153.302  1.00  0.00           O
ATOM   4895  N   SER A 305      53.338  95.716 152.602  1.00  0.00           N
ATOM   4897  CA  SER A 305      54.338  95.956 151.572  1.00  0.00           C
ATOM   4899  CB  SER A 305      55.578  95.046 151.762  1.00  0.00           C
ATOM   4902  OG  SER A 305      56.628  95.346 150.842  1.00  0.00           O
ATOM   4904  C   SER A 305      53.778  95.676 150.202  1.00  0.00           C
ATOM   4905  O   SER A 305      53.118  94.656 149.972  1.00  0.00           O
ATOM   4906  N   LEU A 306      54.038  96.586 149.242  1.00  0.00           N
ATOM   4908  CA  LEU A 306      53.488  96.576 147.902  1.00  0.00           C
ATOM   4910  CB  LEU A 306      52.508  97.746 147.592  1.00  0.00           C
ATOM   4913  CG  LEU A 306      51.348  98.036 148.582  1.00  0.00           C
ATOM   4915  CD1 LEU A 306      50.508  96.796 148.882  1.00  0.00           C
ATOM   4919  CD2 LEU A 306      51.788  98.706 149.892  1.00  0.00           C
ATOM   4923  C   LEU A 306      54.628  96.616 146.892  1.00  0.00           C
ATOM   4924  O   LEU A 306      55.758  97.046 147.182  1.00  0.00           O
ATOM   4925  N   LEU A 307      54.378  96.156 145.652  1.00  0.00           N
ATOM   4927  CA  LEU A 307      55.328  96.206 144.562  1.00  0.00           C
ATOM   4929  CB  LEU A 307      54.938  95.176 143.462  1.00  0.00           C
ATOM   4932  CG  LEU A 307      55.128  93.706 143.872  1.00  0.00           C
ATOM   4934  CD1 LEU A 307      54.508  92.756 142.832  1.00  0.00           C
ATOM   4938  CD2 LEU A 307      56.608  93.366 144.072  1.00  0.00           C
ATOM   4942  C   LEU A 307      55.448  97.586 143.932  1.00  0.00           C
ATOM   4943  O   LEU A 307      54.718  98.516 144.252  1.00  0.00           O
ATOM   4944  N   ASN A 308      56.408  97.806 143.012  1.00  0.00           N
ATOM   4946  CA  ASN A 308      56.358  98.946 142.102  1.00  0.00           C
ATOM   4948  CB  ASN A 308      57.728  99.266 141.422  1.00  0.00           C
ATOM   4951  CG  ASN A 308      58.348  98.086 140.672  1.00  0.00           C
ATOM   4952  OD1 ASN A 308      58.568  97.006 141.232  1.00  0.00           O
ATOM   4953  ND2 ASN A 308      58.658  98.296 139.372  1.00  0.00           N
ATOM   4956  C   ASN A 308      55.268  98.766 141.052  1.00  0.00           C
ATOM   4957  O   ASN A 308      55.208  97.726 140.392  1.00  0.00           O
ATOM   4958  N   GLU A 309      54.368  99.766 140.892  1.00  0.00           N
ATOM   4960  CA  GLU A 309      53.308  99.866 139.892  1.00  0.00           C
ATOM   4962  CB  GLU A 309      53.948  99.796 138.482  1.00  0.00           C
ATOM   4965  CG  GLU A 309      53.018  99.996 137.272  1.00  0.00           C
ATOM   4968  CD  GLU A 309      53.778  99.646 136.002  1.00  0.00           C
ATOM   4969  OE1 GLU A 309      54.218  98.466 135.892  1.00  0.00           O
ATOM   4970  OE2 GLU A 309      53.958 100.556 135.162  1.00  0.00           O
ATOM   4971  C   GLU A 309      52.138  98.886 140.052  1.00  0.00           C
ATOM   4972  O   GLU A 309      51.008  99.096 139.592  1.00  0.00           O
ATOM   4973  N   LYS A 310      52.388  97.766 140.732  1.00  0.00           N
ATOM   4975  CA  LYS A 310      51.428  96.716 140.972  1.00  0.00           C
ATOM   4977  CB  LYS A 310      52.068  95.336 140.662  1.00  0.00           C
ATOM   4980  CG  LYS A 310      52.248  95.026 139.162  1.00  0.00           C
ATOM   4983  CD  LYS A 310      53.338  95.846 138.442  1.00  0.00           C
ATOM   4986  CE  LYS A 310      53.748  95.276 137.072  1.00  0.00           C
ATOM   4989  NZ  LYS A 310      54.888  96.056 136.552  1.00  0.00           N
ATOM   4993  C   LYS A 310      50.968  96.796 142.412  1.00  0.00           C
ATOM   4994  O   LYS A 310      51.788  96.846 143.332  1.00  0.00           O
ATOM   4995  N   GLY A 311      49.648  96.846 142.682  1.00  0.00           N
ATOM   4997  CA  GLY A 311      49.138  97.116 144.022  1.00  0.00           C
ATOM   5000  C   GLY A 311      49.138  95.926 144.942  1.00  0.00           C
ATOM   5001  O   GLY A 311      48.708  95.996 146.092  1.00  0.00           O
ATOM   5002  N   GLN A 312      49.608  94.806 144.402  1.00  0.00           N
ATOM   5004  CA  GLN A 312      49.868  93.526 145.022  1.00  0.00           C
ATOM   5006  CB  GLN A 312      50.798  92.726 144.062  1.00  0.00           C
ATOM   5009  CG  GLN A 312      50.178  92.506 142.662  1.00  0.00           C
ATOM   5012  CD  GLN A 312      48.808  91.866 142.782  1.00  0.00           C
ATOM   5013  OE1 GLN A 312      47.768  92.476 142.522  1.00  0.00           O
ATOM   5014  NE2 GLN A 312      48.818  90.576 143.182  1.00  0.00           N
ATOM   5017  C   GLN A 312      50.528  93.586 146.392  1.00  0.00           C
ATOM   5018  O   GLN A 312      51.618  94.126 146.542  1.00  0.00           O
ATOM   5019  N   THR A 313      49.878  92.976 147.412  1.00  0.00           N
ATOM   5021  CA  THR A 313      50.448  92.996 148.752  1.00  0.00           C
ATOM   5023  CB  THR A 313      49.408  93.116 149.862  1.00  0.00           C
ATOM   5025  OG1 THR A 313      48.648  94.306 149.722  1.00  0.00           O
ATOM   5027  CG2 THR A 313      50.098  93.246 151.212  1.00  0.00           C
ATOM   5031  C   THR A 313      51.298  91.766 148.982  1.00  0.00           C
ATOM   5032  O   THR A 313      50.818  90.626 149.052  1.00  0.00           O
ATOM   5033  N   LEU A 314      52.628  91.956 149.102  1.00  0.00           N
ATOM   5035  CA  LEU A 314      53.588  90.916 149.382  1.00  0.00           C
ATOM   5037  CB  LEU A 314      55.048  91.446 149.362  1.00  0.00           C
ATOM   5040  CG  LEU A 314      55.588  91.946 148.002  1.00  0.00           C
ATOM   5042  CD1 LEU A 314      55.098  91.096 146.832  1.00  0.00           C
ATOM   5046  CD2 LEU A 314      55.288  93.426 147.762  1.00  0.00           C
ATOM   5050  C   LEU A 314      53.398  90.236 150.732  1.00  0.00           C
ATOM   5051  O   LEU A 314      53.558  89.036 150.872  1.00  0.00           O
ATOM   5052  N   THR A 315      53.118  91.056 151.752  1.00  0.00           N
ATOM   5054  CA  THR A 315      53.198  90.646 153.142  1.00  0.00           C
ATOM   5056  CB  THR A 315      54.638  90.466 153.622  1.00  0.00           C
ATOM   5058  OG1 THR A 315      54.708  89.866 154.902  1.00  0.00           O
ATOM   5060  CG2 THR A 315      55.408  91.786 153.682  1.00  0.00           C
ATOM   5064  C   THR A 315      52.478  91.706 153.942  1.00  0.00           C
ATOM   5065  O   THR A 315      52.288  92.836 153.462  1.00  0.00           O
ATOM   5066  N   GLN A 316      52.038  91.376 155.172  1.00  0.00           N
ATOM   5068  CA  GLN A 316      51.298  92.256 156.032  1.00  0.00           C
ATOM   5070  CB  GLN A 316      49.748  92.016 156.022  1.00  0.00           C
ATOM   5073  CG  GLN A 316      49.008  92.046 154.662  1.00  0.00           C
ATOM   5076  CD  GLN A 316      49.008  90.736 153.872  1.00  0.00           C
ATOM   5077  OE1 GLN A 316      49.458  89.676 154.302  1.00  0.00           O
ATOM   5078  NE2 GLN A 316      48.418  90.786 152.662  1.00  0.00           N
ATOM   5081  C   GLN A 316      51.708  91.886 157.442  1.00  0.00           C
ATOM   5082  O   GLN A 316      51.988  90.716 157.712  1.00  0.00           O
ATOM   5083  N   ALA A 317      51.658  92.836 158.392  1.00  0.00           N
ATOM   5085  CA  ALA A 317      51.778  92.546 159.802  1.00  0.00           C
ATOM   5087  CB  ALA A 317      53.248  92.466 160.262  1.00  0.00           C
ATOM   5091  C   ALA A 317      51.038  93.656 160.512  1.00  0.00           C
ATOM   5092  O   ALA A 317      50.558  94.576 159.862  1.00  0.00           O
ATOM   5093  N   THR A 318      50.888  93.566 161.842  1.00  0.00           N
ATOM   5095  CA  THR A 318      50.318  94.646 162.632  1.00  0.00           C
ATOM   5097  CB  THR A 318      48.968  94.296 163.242  1.00  0.00           C
ATOM   5099  OG1 THR A 318      48.018  93.766 162.322  1.00  0.00           O
ATOM   5101  CG2 THR A 318      48.298  95.516 163.882  1.00  0.00           C
ATOM   5105  C   THR A 318      51.228  94.926 163.832  1.00  0.00           C
ATOM   5106  O   THR A 318      51.498  94.036 164.642  1.00  0.00           O
ATOM   5107  N   SER A 319      51.638  96.196 164.012  1.00  0.00           N
ATOM   5109  CA  SER A 319      52.548  96.666 165.062  1.00  0.00           C
ATOM   5111  CB  SER A 319      52.718  98.196 164.962  1.00  0.00           C
ATOM   5114  OG  SER A 319      52.948  98.656 163.632  1.00  0.00           O
ATOM   5116  C   SER A 319      52.138  96.386 166.512  1.00  0.00           C
ATOM   5117  O   SER A 319      50.998  96.616 166.912  1.00  0.00           O
ATOM   5118  N   ASP A 320      53.058  95.916 167.362  1.00  0.00           N
ATOM   5120  CA  ASP A 320      52.798  95.446 168.712  1.00  0.00           C
ATOM   5122  CB  ASP A 320      53.798  94.296 169.052  1.00  0.00           C
ATOM   5125  CG  ASP A 320      55.268  94.696 169.092  1.00  0.00           C
ATOM   5126  OD1 ASP A 320      55.568  95.906 168.952  1.00  0.00           O
ATOM   5127  OD2 ASP A 320      56.098  93.796 169.372  1.00  0.00           O
ATOM   5128  C   ASP A 320      52.778  96.566 169.762  1.00  0.00           C
ATOM   5129  O   ASP A 320      52.438  97.716 169.502  1.00  0.00           O
ATOM   5130  N   ALA A 321      53.138  96.246 171.022  1.00  0.00           N
ATOM   5132  CA  ALA A 321      53.198  97.206 172.102  1.00  0.00           C
ATOM   5134  CB  ALA A 321      52.878  96.476 173.392  1.00  0.00           C
ATOM   5138  C   ALA A 321      54.578  97.786 172.292  1.00  0.00           C
ATOM   5139  O   ALA A 321      54.808  98.626 173.182  1.00  0.00           O
ATOM   5140  N   GLN A 322      55.528  97.366 171.462  1.00  0.00           N
ATOM   5142  CA  GLN A 322      56.788  98.056 171.292  1.00  0.00           C
ATOM   5144  CB  GLN A 322      57.928  97.016 171.302  1.00  0.00           C
ATOM   5147  CG  GLN A 322      58.228  96.446 172.712  1.00  0.00           C
ATOM   5150  CD  GLN A 322      58.698  97.556 173.662  1.00  0.00           C
ATOM   5151  OE1 GLN A 322      59.808  98.076 173.592  1.00  0.00           O
ATOM   5152  NE2 GLN A 322      57.818  97.986 174.592  1.00  0.00           N
ATOM   5155  C   GLN A 322      56.778  98.916 170.052  1.00  0.00           C
ATOM   5156  O   GLN A 322      57.478  99.916 169.972  1.00  0.00           O
ATOM   5157  N   GLY A 323      55.908  98.586 169.082  1.00  0.00           N
ATOM   5159  CA  GLY A 323      55.798  99.286 167.822  1.00  0.00           C
ATOM   5162  C   GLY A 323      56.788  98.716 166.852  1.00  0.00           C
ATOM   5163  O   GLY A 323      57.188  99.416 165.922  1.00  0.00           O
ATOM   5164  N   HIS A 324      57.198  97.446 167.052  1.00  0.00           N
ATOM   5166  CA  HIS A 324      58.228  96.766 166.282  1.00  0.00           C
ATOM   5168  CB  HIS A 324      59.328  96.116 167.162  1.00  0.00           C
ATOM   5171  ND1 HIS A 324      61.278  95.866 165.632  1.00  0.00           N
ATOM   5172  CG  HIS A 324      60.278  95.266 166.362  1.00  0.00           C
ATOM   5173  CE1 HIS A 324      61.908  94.896 165.022  1.00  0.00           C
ATOM   5175  NE2 HIS A 324      61.368  93.686 165.312  1.00  0.00           N
ATOM   5177  CD2 HIS A 324      60.328  93.916 166.182  1.00  0.00           C
ATOM   5179  C   HIS A 324      57.618  95.646 165.472  1.00  0.00           C
ATOM   5180  O   HIS A 324      56.978  94.736 165.992  1.00  0.00           O
ATOM   5181  N   VAL A 325      57.828  95.676 164.162  1.00  0.00           N
ATOM   5183  CA  VAL A 325      57.338  94.696 163.232  1.00  0.00           C
ATOM   5185  CB  VAL A 325      56.438  95.346 162.192  1.00  0.00           C
ATOM   5187  CG1 VAL A 325      55.968  94.316 161.142  1.00  0.00           C
ATOM   5191  CG2 VAL A 325      55.208  95.946 162.892  1.00  0.00           C
ATOM   5195  C   VAL A 325      58.518  94.076 162.532  1.00  0.00           C
ATOM   5196  O   VAL A 325      59.448  94.796 162.152  1.00  0.00           O
ATOM   5197  N   GLN A 326      58.488  92.756 162.292  1.00  0.00           N
ATOM   5199  CA  GLN A 326      59.338  92.126 161.302  1.00  0.00           C
ATOM   5201  CB  GLN A 326      60.028  90.836 161.832  1.00  0.00           C
ATOM   5204  CG  GLN A 326      60.768  91.106 163.162  1.00  0.00           C
ATOM   5207  CD  GLN A 326      61.748  90.026 163.612  1.00  0.00           C
ATOM   5208  OE1 GLN A 326      62.338  90.196 164.682  1.00  0.00           O
ATOM   5209  NE2 GLN A 326      61.898  88.916 162.852  1.00  0.00           N
ATOM   5212  C   GLN A 326      58.508  91.746 160.112  1.00  0.00           C
ATOM   5213  O   GLN A 326      57.338  91.386 160.232  1.00  0.00           O
ATOM   5214  N   LEU A 327      59.118  91.786 158.922  1.00  0.00           N
ATOM   5216  CA  LEU A 327      58.568  91.286 157.692  1.00  0.00           C
ATOM   5218  CB  LEU A 327      57.868  92.396 156.852  1.00  0.00           C
ATOM   5221  CG  LEU A 327      56.568  92.946 157.472  1.00  0.00           C
ATOM   5223  CD1 LEU A 327      56.008  94.146 156.682  1.00  0.00           C
ATOM   5227  CD2 LEU A 327      55.498  91.856 157.582  1.00  0.00           C
ATOM   5231  C   LEU A 327      59.738  90.736 156.892  1.00  0.00           C
ATOM   5232  O   LEU A 327      60.878  91.146 157.062  1.00  0.00           O
ATOM   5233  N   GLU A 328      59.498  89.796 155.952  1.00  0.00           N
ATOM   5235  CA  GLU A 328      60.568  89.276 155.122  1.00  0.00           C
ATOM   5237  CB  GLU A 328      60.578  87.726 155.152  1.00  0.00           C
ATOM   5240  CG  GLU A 328      61.828  87.106 154.472  1.00  0.00           C
ATOM   5243  CD  GLU A 328      62.968  86.726 155.422  1.00  0.00           C
ATOM   5244  OE1 GLU A 328      62.998  87.176 156.592  1.00  0.00           O
ATOM   5245  OE2 GLU A 328      63.758  85.826 155.022  1.00  0.00           O
ATOM   5246  C   GLU A 328      60.328  89.776 153.712  1.00  0.00           C
ATOM   5247  O   GLU A 328      59.308  89.446 153.102  1.00  0.00           O
ATOM   5248  N   ASN A 329      61.218  90.626 153.162  1.00  0.00           N
ATOM   5250  CA  ASN A 329      61.148  91.016 151.772  1.00  0.00           C
ATOM   5252  CB  ASN A 329      60.288  92.286 151.412  1.00  0.00           C
ATOM   5255  CG  ASN A 329      58.918  92.406 152.102  1.00  0.00           C
ATOM   5256  OD1 ASN A 329      57.868  92.346 151.452  1.00  0.00           O
ATOM   5257  ND2 ASN A 329      58.928  92.736 153.412  1.00  0.00           N
ATOM   5260  C   ASN A 329      62.558  91.286 151.252  1.00  0.00           C
ATOM   5261  O   ASN A 329      63.398  91.896 151.922  1.00  0.00           O
ATOM   5262  N   ASP A 330      62.798  90.896 149.982  1.00  0.00           N
ATOM   5264  CA  ASP A 330      63.978  91.226 149.202  1.00  0.00           C
ATOM   5266  CB  ASP A 330      64.378  90.006 148.292  1.00  0.00           C
ATOM   5269  CG  ASP A 330      65.788  90.116 147.712  1.00  0.00           C
ATOM   5270  OD1 ASP A 330      66.508  91.066 148.112  1.00  0.00           O
ATOM   5271  OD2 ASP A 330      66.208  89.306 146.842  1.00  0.00           O
ATOM   5272  C   ASP A 330      63.688  92.506 148.412  1.00  0.00           C
ATOM   5273  O   ASP A 330      62.758  93.276 148.672  1.00  0.00           O
ATOM   5274  N   LYS A 331      64.538  92.836 147.432  1.00  0.00           N
ATOM   5276  CA  LYS A 331      64.328  93.866 146.452  1.00  0.00           C
ATOM   5278  CB  LYS A 331      65.568  94.266 145.622  1.00  0.00           C
ATOM   5281  CG  LYS A 331      66.698  94.896 146.442  1.00  0.00           C
ATOM   5284  CD  LYS A 331      67.478  93.866 147.262  1.00  0.00           C
ATOM   5287  CE  LYS A 331      68.878  94.316 147.642  1.00  0.00           C
ATOM   5290  NZ  LYS A 331      69.438  93.336 148.582  1.00  0.00           N
ATOM   5294  C   LYS A 331      63.138  93.636 145.532  1.00  0.00           C
ATOM   5295  O   LYS A 331      62.788  92.516 145.202  1.00  0.00           O
ATOM   5296  N   ASN A 332      62.498  94.756 145.132  1.00  0.00           N
ATOM   5298  CA  ASN A 332      61.378  94.876 144.202  1.00  0.00           C
ATOM   5300  CB  ASN A 332      61.108  93.686 143.222  1.00  0.00           C
ATOM   5303  CG  ASN A 332      62.308  93.366 142.302  1.00  0.00           C
ATOM   5304  OD1 ASN A 332      62.878  94.236 141.622  1.00  0.00           O
ATOM   5305  ND2 ASN A 332      62.728  92.086 142.292  1.00  0.00           N
ATOM   5308  C   ASN A 332      60.138  95.326 144.992  1.00  0.00           C
ATOM   5309  O   ASN A 332      59.308  96.056 144.462  1.00  0.00           O
ATOM   5310  N   ALA A 333      60.118  95.046 146.332  1.00  0.00           N
ATOM   5312  CA  ALA A 333      59.268  95.716 147.312  1.00  0.00           C
ATOM   5314  CB  ALA A 333      59.518  95.166 148.732  1.00  0.00           C
ATOM   5318  C   ALA A 333      59.518  97.216 147.302  1.00  0.00           C
ATOM   5319  O   ALA A 333      60.608  97.686 147.642  1.00  0.00           O
ATOM   5320  N   ALA A 334      58.528  97.986 146.842  1.00  0.00           N
ATOM   5322  CA  ALA A 334      58.748  99.376 146.542  1.00  0.00           C
ATOM   5324  CB  ALA A 334      58.088  99.736 145.192  1.00  0.00           C
ATOM   5328  C   ALA A 334      58.168 100.226 147.632  1.00  0.00           C
ATOM   5329  O   ALA A 334      58.778 101.186 148.082  1.00  0.00           O
ATOM   5330  N   LEU A 335      56.958  99.876 148.102  1.00  0.00           N
ATOM   5332  CA  LEU A 335      56.168 100.796 148.872  1.00  0.00           C
ATOM   5334  CB  LEU A 335      54.898 101.106 148.052  1.00  0.00           C
ATOM   5337  CG  LEU A 335      53.908 102.066 148.712  1.00  0.00           C
ATOM   5339  CD1 LEU A 335      54.518 103.476 148.662  1.00  0.00           C
ATOM   5343  CD2 LEU A 335      52.558 101.996 147.992  1.00  0.00           C
ATOM   5347  C   LEU A 335      55.838 100.176 150.222  1.00  0.00           C
ATOM   5348  O   LEU A 335      55.368  99.046 150.312  1.00  0.00           O
ATOM   5349  N   LEU A 336      56.068 100.936 151.312  1.00  0.00           N
ATOM   5351  CA  LEU A 336      55.718 100.526 152.662  1.00  0.00           C
ATOM   5353  CB  LEU A 336      56.968 100.566 153.582  1.00  0.00           C
ATOM   5356  CG  LEU A 336      56.848 100.286 155.102  1.00  0.00           C
ATOM   5358  CD1 LEU A 336      58.278 100.286 155.662  1.00  0.00           C
ATOM   5362  CD2 LEU A 336      56.008 101.266 155.942  1.00  0.00           C
ATOM   5366  C   LEU A 336      54.638 101.456 153.142  1.00  0.00           C
ATOM   5367  O   LEU A 336      54.828 102.656 153.312  1.00  0.00           O
ATOM   5368  N   LEU A 337      53.448 100.896 153.362  1.00  0.00           N
ATOM   5370  CA  LEU A 337      52.218 101.636 153.502  1.00  0.00           C
ATOM   5372  CB  LEU A 337      51.288 101.166 152.342  1.00  0.00           C
ATOM   5375  CG  LEU A 337      49.988 101.936 152.012  1.00  0.00           C
ATOM   5377  CD1 LEU A 337      49.038 100.986 151.262  1.00  0.00           C
ATOM   5381  CD2 LEU A 337      49.328 102.556 153.242  1.00  0.00           C
ATOM   5385  C   LEU A 337      51.638 101.326 154.872  1.00  0.00           C
ATOM   5386  O   LEU A 337      51.178 100.206 155.142  1.00  0.00           O
ATOM   5387  N   ALA A 338      51.598 102.336 155.762  1.00  0.00           N
ATOM   5389  CA  ALA A 338      51.148 102.186 157.122  1.00  0.00           C
ATOM   5391  CB  ALA A 338      52.208 102.746 158.102  1.00  0.00           C
ATOM   5395  C   ALA A 338      49.848 102.926 157.322  1.00  0.00           C
ATOM   5396  O   ALA A 338      49.728 104.106 156.972  1.00  0.00           O
ATOM   5397  N   ARG A 339      48.848 102.236 157.872  1.00  0.00           N
ATOM   5399  CA  ARG A 339      47.498 102.736 158.032  1.00  0.00           C
ATOM   5401  CB  ARG A 339      46.458 101.946 157.192  1.00  0.00           C
ATOM   5404  CG  ARG A 339      46.848 101.786 155.712  1.00  0.00           C
ATOM   5407  CD  ARG A 339      47.338 100.366 155.372  1.00  0.00           C
ATOM   5410  NE  ARG A 339      46.128  99.536 155.082  1.00  0.00           N
ATOM   5412  CZ  ARG A 339      45.428  99.586 153.952  1.00  0.00           C
ATOM   5413  NH1 ARG A 339      45.808 100.286 152.912  1.00  0.00           N
ATOM   5416  NH2 ARG A 339      44.268  98.976 153.862  1.00  0.00           N
ATOM   5419  C   ARG A 339      47.118 102.656 159.492  1.00  0.00           C
ATOM   5420  O   ARG A 339      47.388 101.686 160.202  1.00  0.00           O
ATOM   5421  N   LYS A 340      46.448 103.706 159.982  1.00  0.00           N
ATOM   5423  CA  LYS A 340      45.718 103.596 161.222  1.00  0.00           C
ATOM   5425  CB  LYS A 340      46.508 104.256 162.352  1.00  0.00           C
ATOM   5428  CG  LYS A 340      45.778 104.266 163.692  1.00  0.00           C
ATOM   5431  CD  LYS A 340      46.538 105.046 164.762  1.00  0.00           C
ATOM   5434  CE  LYS A 340      47.748 104.296 165.282  1.00  0.00           C
ATOM   5437  NZ  LYS A 340      48.588 105.226 166.042  1.00  0.00           N
ATOM   5441  C   LYS A 340      44.408 104.306 161.032  1.00  0.00           C
ATOM   5442  O   LYS A 340      44.388 105.526 160.842  1.00  0.00           O
ATOM   5443  N   ASP A 341      43.278 103.566 161.032  1.00  0.00           N
ATOM   5445  CA  ASP A 341      42.008 104.036 160.522  1.00  0.00           C
ATOM   5447  CB  ASP A 341      41.148 104.646 161.672  1.00  0.00           C
ATOM   5450  CG  ASP A 341      39.708 104.826 161.232  1.00  0.00           C
ATOM   5451  OD1 ASP A 341      39.288 104.056 160.332  1.00  0.00           O
ATOM   5452  OD2 ASP A 341      38.988 105.656 161.832  1.00  0.00           O
ATOM   5453  C   ASP A 341      42.098 104.896 159.242  1.00  0.00           C
ATOM   5454  O   ASP A 341      42.528 104.446 158.182  1.00  0.00           O
ATOM   5455  N   GLY A 342      41.748 106.196 159.372  1.00  0.00           N
ATOM   5457  CA  GLY A 342      41.768 107.146 158.272  1.00  0.00           C
ATOM   5460  C   GLY A 342      43.038 107.926 158.052  1.00  0.00           C
ATOM   5461  O   GLY A 342      43.088 108.776 157.172  1.00  0.00           O
ATOM   5462  N   GLN A 343      44.108 107.676 158.842  1.00  0.00           N
ATOM   5464  CA  GLN A 343      45.368 108.376 158.662  1.00  0.00           C
ATOM   5466  CB  GLN A 343      45.908 109.096 159.952  1.00  0.00           C
ATOM   5469  CG  GLN A 343      46.478 108.196 161.092  1.00  0.00           C
ATOM   5472  CD  GLN A 343      46.998 108.946 162.342  1.00  0.00           C
ATOM   5473  OE1 GLN A 343      47.448 108.316 163.302  1.00  0.00           O
ATOM   5474  NE2 GLN A 343      46.968 110.296 162.352  1.00  0.00           N
ATOM   5477  C   GLN A 343      46.388 107.406 158.112  1.00  0.00           C
ATOM   5478  O   GLN A 343      46.438 106.216 158.462  1.00  0.00           O
ATOM   5479  N   THR A 344      47.208 107.886 157.162  1.00  0.00           N
ATOM   5481  CA  THR A 344      48.078 107.026 156.372  1.00  0.00           C
ATOM   5483  CB  THR A 344      47.618 106.876 154.922  1.00  0.00           C
ATOM   5485  OG1 THR A 344      46.348 106.236 154.912  1.00  0.00           O
ATOM   5487  CG2 THR A 344      48.538 105.966 154.102  1.00  0.00           C
ATOM   5491  C   THR A 344      49.438 107.646 156.352  1.00  0.00           C
ATOM   5492  O   THR A 344      49.558 108.856 156.182  1.00  0.00           O
ATOM   5493  N   THR A 345      50.488 106.816 156.512  1.00  0.00           N
ATOM   5495  CA  THR A 345      51.848 107.236 156.232  1.00  0.00           C
ATOM   5497  CB  THR A 345      52.758 107.376 157.452  1.00  0.00           C
ATOM   5499  OG1 THR A 345      52.478 108.636 158.032  1.00  0.00           O
ATOM   5501  CG2 THR A 345      54.258 107.386 157.152  1.00  0.00           C
ATOM   5505  C   THR A 345      52.438 106.376 155.162  1.00  0.00           C
ATOM   5506  O   THR A 345      52.188 105.166 155.102  1.00  0.00           O
ATOM   5507  N   LEU A 346      53.188 107.016 154.242  1.00  0.00           N
ATOM   5509  CA  LEU A 346      53.708 106.366 153.072  1.00  0.00           C
ATOM   5511  CB  LEU A 346      53.128 106.986 151.782  1.00  0.00           C
ATOM   5514  CG  LEU A 346      51.588 107.106 151.722  1.00  0.00           C
ATOM   5516  CD1 LEU A 346      51.248 108.006 150.542  1.00  0.00           C
ATOM   5520  CD2 LEU A 346      50.898 105.746 151.592  1.00  0.00           C
ATOM   5524  C   LEU A 346      55.228 106.476 153.032  1.00  0.00           C
ATOM   5525  O   LEU A 346      55.838 107.506 153.342  1.00  0.00           O
ATOM   5526  N   LEU A 347      55.888 105.376 152.662  1.00  0.00           N
ATOM   5528  CA  LEU A 347      57.328 105.306 152.642  1.00  0.00           C
ATOM   5530  CB  LEU A 347      57.778 104.586 153.932  1.00  0.00           C
ATOM   5533  CG  LEU A 347      59.278 104.526 154.252  1.00  0.00           C
ATOM   5535  CD1 LEU A 347      60.088 103.556 153.392  1.00  0.00           C
ATOM   5539  CD2 LEU A 347      59.928 105.926 154.302  1.00  0.00           C
ATOM   5543  C   LEU A 347      57.748 104.596 151.382  1.00  0.00           C
ATOM   5544  O   LEU A 347      57.288 103.496 151.082  1.00  0.00           O
ATOM   5545  N   ASP A 348      58.618 105.236 150.572  1.00  0.00           N
ATOM   5547  CA  ASP A 348      59.088 104.686 149.322  1.00  0.00           C
ATOM   5549  CB  ASP A 348      58.928 105.746 148.192  1.00  0.00           C
ATOM   5552  CG  ASP A 348      59.278 105.206 146.822  1.00  0.00           C
ATOM   5553  OD1 ASP A 348      59.488 103.976 146.692  1.00  0.00           O
ATOM   5554  OD2 ASP A 348      59.308 106.006 145.862  1.00  0.00           O
ATOM   5555  C   ASP A 348      60.538 104.216 149.482  1.00  0.00           C
ATOM   5556  O   ASP A 348      61.428 104.986 149.872  1.00  0.00           O
ATOM   5557  N   LEU A 349      60.768 102.926 149.172  1.00  0.00           N
ATOM   5559  CA  LEU A 349      62.008 102.176 149.232  1.00  0.00           C
ATOM   5561  CB  LEU A 349      61.748 100.666 149.592  1.00  0.00           C
ATOM   5564  CG  LEU A 349      61.168 100.306 150.982  1.00  0.00           C
ATOM   5566  CD1 LEU A 349      59.698 100.716 151.192  1.00  0.00           C
ATOM   5570  CD2 LEU A 349      61.228  98.776 151.182  1.00  0.00           C
ATOM   5574  C   LEU A 349      62.678 102.176 147.862  1.00  0.00           C
ATOM   5575  O   LEU A 349      63.728 101.576 147.642  1.00  0.00           O
ATOM   5576  N   LYS A 350      62.058 102.846 146.862  1.00  0.00           N
ATOM   5578  CA  LYS A 350      62.668 103.076 145.562  1.00  0.00           C
ATOM   5580  CB  LYS A 350      61.628 103.016 144.412  1.00  0.00           C
ATOM   5583  CG  LYS A 350      61.028 101.616 144.202  1.00  0.00           C
ATOM   5586  CD  LYS A 350      62.098 100.576 143.812  1.00  0.00           C
ATOM   5589  CE  LYS A 350      61.588  99.146 143.592  1.00  0.00           C
ATOM   5592  NZ  LYS A 350      62.708  98.306 143.122  1.00  0.00           N
ATOM   5596  C   LYS A 350      63.408 104.396 145.492  1.00  0.00           C
ATOM   5597  O   LYS A 350      64.288 104.586 144.652  1.00  0.00           O
ATOM   5598  N   LEU A 351      63.128 105.306 146.442  1.00  0.00           N
ATOM   5600  CA  LEU A 351      64.008 106.416 146.752  1.00  0.00           C
ATOM   5602  CB  LEU A 351      63.278 107.476 147.602  1.00  0.00           C
ATOM   5605  CG  LEU A 351      61.998 108.016 146.932  1.00  0.00           C
ATOM   5607  CD1 LEU A 351      61.358 109.136 147.762  1.00  0.00           C
ATOM   5611  CD2 LEU A 351      62.238 108.466 145.482  1.00  0.00           C
ATOM   5615  C   LEU A 351      65.268 105.946 147.472  1.00  0.00           C
ATOM   5616  O   LEU A 351      65.178 104.946 148.182  1.00  0.00           O
ATOM   5617  N   PRO A 352      66.438 106.556 147.332  1.00  0.00           N
ATOM   5618  CD  PRO A 352      66.678 107.736 146.502  1.00  0.00           C
ATOM   5621  CA  PRO A 352      67.628 106.226 148.122  1.00  0.00           C
ATOM   5623  CB  PRO A 352      68.678 107.266 147.692  1.00  0.00           C
ATOM   5626  CG  PRO A 352      68.188 107.746 146.322  1.00  0.00           C
ATOM   5629  C   PRO A 352      67.448 106.206 149.632  1.00  0.00           C
ATOM   5630  O   PRO A 352      66.628 106.946 150.182  1.00  0.00           O
ATOM   5631  N   ALA A 353      68.248 105.366 150.312  1.00  0.00           N
ATOM   5633  CA  ALA A 353      68.348 105.286 151.742  1.00  0.00           C
ATOM   5635  CB  ALA A 353      69.088 103.986 152.122  1.00  0.00           C
ATOM   5639  C   ALA A 353      69.078 106.476 152.352  1.00  0.00           C
ATOM   5640  O   ALA A 353      69.628 107.326 151.652  1.00  0.00           O
ATOM   5641  N   LEU A 354      69.128 106.516 153.702  1.00  0.00           N
ATOM   5643  CA  LEU A 354      69.938 107.446 154.472  1.00  0.00           C
ATOM   5645  CB  LEU A 354      69.898 107.246 156.012  1.00  0.00           C
ATOM   5648  CG  LEU A 354      68.848 108.096 156.742  1.00  0.00           C
ATOM   5650  CD1 LEU A 354      67.428 107.706 156.342  1.00  0.00           C
ATOM   5654  CD2 LEU A 354      69.028 108.006 158.262  1.00  0.00           C
ATOM   5658  C   LEU A 354      71.398 107.476 154.102  1.00  0.00           C
ATOM   5659  O   LEU A 354      72.068 106.466 153.862  1.00  0.00           O
ATOM   5660  N   ASP A 355      71.928 108.686 154.062  1.00  0.00           N
ATOM   5662  CA  ASP A 355      73.308 108.966 153.842  1.00  0.00           C
ATOM   5664  CB  ASP A 355      73.378 110.306 153.092  1.00  0.00           C
ATOM   5667  CG  ASP A 355      74.778 110.806 152.892  1.00  0.00           C
ATOM   5668  OD1 ASP A 355      75.728 110.016 153.092  1.00  0.00           O
ATOM   5669  OD2 ASP A 355      74.938 111.986 152.482  1.00  0.00           O
ATOM   5670  C   ASP A 355      73.988 108.956 155.192  1.00  0.00           C
ATOM   5671  O   ASP A 355      73.808 109.816 156.042  1.00  0.00           O
ATOM   5672  N   LEU A 356      74.808 107.916 155.402  1.00  0.00           N
ATOM   5674  CA  LEU A 356      75.558 107.706 156.602  1.00  0.00           C
ATOM   5676  CB  LEU A 356      75.298 106.276 157.152  1.00  0.00           C
ATOM   5679  CG  LEU A 356      73.838 106.016 157.592  1.00  0.00           C
ATOM   5681  CD1 LEU A 356      73.638 104.536 157.932  1.00  0.00           C
ATOM   5685  CD2 LEU A 356      73.428 106.896 158.782  1.00  0.00           C
ATOM   5689  C   LEU A 356      77.028 108.006 156.382  1.00  0.00           C
ATOM   5690  O   LEU A 356      77.898 107.426 157.022  1.00  0.00           O
ATOM   5691  N   ALA A 357      77.368 108.956 155.462  1.00  0.00           N
ATOM   5693  CA  ALA A 357      78.738 109.336 155.112  1.00  0.00           C
ATOM   5695  CB  ALA A 357      78.678 110.456 154.052  1.00  0.00           C
ATOM   5699  C   ALA A 357      79.618 109.806 156.252  1.00  0.00           C
ATOM   5700  O   ALA A 357      80.748 109.346 156.412  1.00  0.00           O
ATOM   5701  N   GLU A 358      79.088 110.676 157.132  1.00  0.00           N
ATOM   5703  CA  GLU A 358      79.828 111.266 158.232  1.00  0.00           C
ATOM   5705  CB  GLU A 358      79.248 112.676 158.522  1.00  0.00           C
ATOM   5708  CG  GLU A 358      79.048 113.616 157.292  1.00  0.00           C
ATOM   5711  CD  GLU A 358      80.198 113.706 156.302  1.00  0.00           C
ATOM   5712  OE1 GLU A 358      81.238 114.326 156.672  1.00  0.00           O
ATOM   5713  OE2 GLU A 358      80.008 113.196 155.172  1.00  0.00           O
ATOM   5714  C   GLU A 358      79.678 110.386 159.482  1.00  0.00           C
ATOM   5715  O   GLU A 358      80.128 110.686 160.592  1.00  0.00           O
ATOM   5716  N   PHE A 359      79.038 109.206 159.332  1.00  0.00           N
ATOM   5718  CA  PHE A 359      78.858 108.226 160.362  1.00  0.00           C
ATOM   5720  CB  PHE A 359      77.438 107.616 160.382  1.00  0.00           C
ATOM   5723  CG  PHE A 359      76.428 108.686 160.702  1.00  0.00           C
ATOM   5724  CD1 PHE A 359      76.028 109.616 159.722  1.00  0.00           C
ATOM   5726  CE1 PHE A 359      75.108 110.626 160.032  1.00  0.00           C
ATOM   5728  CZ  PHE A 359      74.578 110.716 161.322  1.00  0.00           C
ATOM   5730  CD2 PHE A 359      75.858 108.766 161.982  1.00  0.00           C
ATOM   5732  CE2 PHE A 359      74.958 109.786 162.292  1.00  0.00           C
ATOM   5734  C   PHE A 359      79.898 107.166 160.142  1.00  0.00           C
ATOM   5735  O   PHE A 359      80.268 106.866 159.012  1.00  0.00           O
ATOM   5736  N   ASN A 360      80.468 106.576 161.202  1.00  0.00           N
ATOM   5738  CA  ASN A 360      81.598 105.676 161.072  1.00  0.00           C
ATOM   5740  CB  ASN A 360      82.538 105.726 162.312  1.00  0.00           C
ATOM   5743  CG  ASN A 360      82.238 106.946 163.182  1.00  0.00           C
ATOM   5744  OD1 ASN A 360      81.418 106.886 164.092  1.00  0.00           O
ATOM   5745  ND2 ASN A 360      82.868 108.096 162.862  1.00  0.00           N
ATOM   5748  C   ASN A 360      81.068 104.286 160.702  1.00  0.00           C
ATOM   5749  O   ASN A 360      81.058 103.356 161.512  1.00  0.00           O
ATOM   5750  N   ILE A 361      80.538 104.166 159.472  1.00  0.00           N
ATOM   5752  CA  ILE A 361      79.878 103.016 158.892  1.00  0.00           C
ATOM   5754  CB  ILE A 361      78.518 103.386 158.282  1.00  0.00           C
ATOM   5756  CG2 ILE A 361      77.648 103.936 159.432  1.00  0.00           C
ATOM   5760  CG1 ILE A 361      78.578 104.386 157.092  1.00  0.00           C
ATOM   5763  CD  ILE A 361      78.668 103.756 155.682  1.00  0.00           C
ATOM   5767  C   ILE A 361      80.718 102.406 157.802  1.00  0.00           C
ATOM   5768  O   ILE A 361      80.358 101.406 157.182  1.00  0.00           O
ATOM   5769  N   ALA A 362      81.858 103.046 157.502  1.00  0.00           N
ATOM   5771  CA  ALA A 362      82.678 102.736 156.372  1.00  0.00           C
ATOM   5773  CB  ALA A 362      83.258 104.046 155.812  1.00  0.00           C
ATOM   5777  C   ALA A 362      83.788 101.786 156.742  1.00  0.00           C
ATOM   5778  O   ALA A 362      84.498 101.956 157.732  1.00  0.00           O
ATOM   5779  N   GLY A 363      83.938 100.736 155.912  1.00  0.00           N
ATOM   5781  CA  GLY A 363      84.848  99.646 156.172  1.00  0.00           C
ATOM   5784  C   GLY A 363      84.548  98.576 155.182  1.00  0.00           C
ATOM   5785  O   GLY A 363      83.738  98.756 154.272  1.00  0.00           O
ATOM   5786  N   ALA A 364      85.238  97.426 155.282  1.00  0.00           N
ATOM   5788  CA  ALA A 364      84.968  96.256 154.462  1.00  0.00           C
ATOM   5790  CB  ALA A 364      86.058  95.186 154.692  1.00  0.00           C
ATOM   5794  C   ALA A 364      83.598  95.666 154.772  1.00  0.00           C
ATOM   5795  O   ALA A 364      83.238  95.676 155.942  1.00  0.00           O
ATOM   5796  N   PRO A 365      82.778  95.166 153.852  1.00  0.00           N
ATOM   5797  CD  PRO A 365      82.988  95.246 152.412  1.00  0.00           C
ATOM   5800  CA  PRO A 365      81.658  94.286 154.182  1.00  0.00           C
ATOM   5802  CB  PRO A 365      81.178  93.746 152.822  1.00  0.00           C
ATOM   5805  CG  PRO A 365      81.648  94.806 151.822  1.00  0.00           C
ATOM   5808  C   PRO A 365      82.008  93.166 155.162  1.00  0.00           C
ATOM   5809  O   PRO A 365      83.118  92.636 155.122  1.00  0.00           O
ATOM   5810  N   GLY A 366      81.078  92.796 156.062  1.00  0.00           N
ATOM   5812  CA  GLY A 366      81.278  91.626 156.912  1.00  0.00           C
ATOM   5815  C   GLY A 366      81.298  90.376 156.092  1.00  0.00           C
ATOM   5816  O   GLY A 366      80.258  89.906 155.612  1.00  0.00           O
ATOM   5817  N   TYR A 367      82.468  89.786 155.852  1.00  0.00           N
ATOM   5819  CA  TYR A 367      82.578  88.496 155.202  1.00  0.00           C
ATOM   5821  CB  TYR A 367      83.718  88.456 154.152  1.00  0.00           C
ATOM   5824  CG  TYR A 367      83.488  89.466 153.062  1.00  0.00           C
ATOM   5825  CD1 TYR A 367      82.468  89.306 152.102  1.00  0.00           C
ATOM   5827  CE1 TYR A 367      82.318  90.236 151.052  1.00  0.00           C
ATOM   5829  CZ  TYR A 367      83.208  91.316 150.932  1.00  0.00           C
ATOM   5830  OH  TYR A 367      83.118  92.206 149.842  1.00  0.00           O
ATOM   5832  CD2 TYR A 367      84.358  90.566 152.942  1.00  0.00           C
ATOM   5834  CE2 TYR A 367      84.208  91.486 151.902  1.00  0.00           C
ATOM   5836  C   TYR A 367      82.788  87.426 156.262  1.00  0.00           C
ATOM   5837  O   TYR A 367      83.388  87.696 157.302  1.00  0.00           O
ATOM   5838  N   SER A 368      82.268  86.206 156.012  1.00  0.00           N
ATOM   5840  CA  SER A 368      82.468  85.056 156.882  1.00  0.00           C
ATOM   5842  CB  SER A 368      81.578  83.856 156.442  1.00  0.00           C
ATOM   5845  OG  SER A 368      81.568  82.826 157.422  1.00  0.00           O
ATOM   5847  C   SER A 368      83.928  84.616 156.882  1.00  0.00           C
ATOM   5848  O   SER A 368      84.608  84.506 157.902  1.00  0.00           O
ATOM   5849  N   LYS A 369      84.508  84.476 155.662  1.00  0.00           N
ATOM   5851  CA  LYS A 369      85.938  84.386 155.472  1.00  0.00           C
ATOM   5853  CB  LYS A 369      86.378  83.416 154.342  1.00  0.00           C
ATOM   5856  CG  LYS A 369      86.188  81.926 154.662  1.00  0.00           C
ATOM   5859  CD  LYS A 369      86.748  81.006 153.542  1.00  0.00           C
ATOM   5862  CE  LYS A 369      86.938  79.556 154.002  1.00  0.00           C
ATOM   5865  NZ  LYS A 369      87.358  78.656 152.912  1.00  0.00           N
ATOM   5869  C   LYS A 369      86.488  85.766 155.162  1.00  0.00           C
ATOM   5870  O   LYS A 369      86.068  86.426 154.212  1.00  0.00           O
ATOM   5871  N   GLN A 370      87.468  86.206 155.962  1.00  0.00           N
ATOM   5873  CA  GLN A 370      88.188  87.446 155.782  1.00  0.00           C
ATOM   5875  CB  GLN A 370      88.508  88.126 157.132  1.00  0.00           C
ATOM   5878  CG  GLN A 370      87.268  88.706 157.842  1.00  0.00           C
ATOM   5881  CD  GLN A 370      87.628  89.806 158.832  1.00  0.00           C
ATOM   5882  OE1 GLN A 370      87.078  89.896 159.932  1.00  0.00           O
ATOM   5883  NE2 GLN A 370      88.458  90.776 158.402  1.00  0.00           N
ATOM   5886  C   GLN A 370      89.488  87.226 155.062  1.00  0.00           C
ATOM   5887  O   GLN A 370      90.388  86.526 155.532  1.00  0.00           O
ATOM   5888  N   PHE A 371      89.668  87.886 153.902  1.00  0.00           N
ATOM   5890  CA  PHE A 371      90.958  87.876 153.232  1.00  0.00           C
ATOM   5892  CB  PHE A 371      90.858  87.266 151.812  1.00  0.00           C
ATOM   5895  CG  PHE A 371      92.208  87.126 151.142  1.00  0.00           C
ATOM   5896  CD1 PHE A 371      93.278  86.466 151.782  1.00  0.00           C
ATOM   5898  CE1 PHE A 371      94.508  86.316 151.132  1.00  0.00           C
ATOM   5900  CZ  PHE A 371      94.688  86.816 149.832  1.00  0.00           C
ATOM   5902  CD2 PHE A 371      92.398  87.626 149.852  1.00  0.00           C
ATOM   5904  CE2 PHE A 371      93.628  87.466 149.202  1.00  0.00           C
ATOM   5906  C   PHE A 371      91.508  89.286 153.182  1.00  0.00           C
ATOM   5907  O   PHE A 371      91.098  90.136 152.392  1.00  0.00           O
ATOM   5908  N   PHE A 372      92.508  89.546 154.032  1.00  0.00           N
ATOM   5910  CA  PHE A 372      93.378  90.686 153.952  1.00  0.00           C
ATOM   5912  CB  PHE A 372      94.128  90.806 155.312  1.00  0.00           C
ATOM   5915  CG  PHE A 372      95.218  91.846 155.412  1.00  0.00           C
ATOM   5916  CD1 PHE A 372      94.998  93.186 155.092  1.00  0.00           C
ATOM   5918  CE1 PHE A 372      95.978  94.156 155.372  1.00  0.00           C
ATOM   5920  CZ  PHE A 372      97.198  93.786 155.952  1.00  0.00           C
ATOM   5922  CD2 PHE A 372      96.458  91.486 155.982  1.00  0.00           C
ATOM   5924  CE2 PHE A 372      97.438  92.446 156.242  1.00  0.00           C
ATOM   5926  C   PHE A 372      94.308  90.556 152.752  1.00  0.00           C
ATOM   5927  O   PHE A 372      95.048  89.586 152.632  1.00  0.00           O
ATOM   5928  N   MET A 373      94.298  91.536 151.832  1.00  0.00           N
ATOM   5930  CA  MET A 373      95.298  91.626 150.792  1.00  0.00           C
ATOM   5932  CB  MET A 373      94.688  91.466 149.382  1.00  0.00           C
ATOM   5935  CG  MET A 373      95.758  91.286 148.282  1.00  0.00           C
ATOM   5938  SD  MET A 373      95.138  91.416 146.592  1.00  0.00           S
ATOM   5939  CE  MET A 373      94.068  89.976 146.552  1.00  0.00           C
ATOM   5943  C   MET A 373      95.918  92.996 150.942  1.00  0.00           C
ATOM   5944  O   MET A 373      95.248  93.956 151.312  1.00  0.00           O
ATOM   5945  N   PHE A 374      97.218  93.136 150.712  1.00  0.00           N
ATOM   5947  CA  PHE A 374      97.918  94.376 150.962  1.00  0.00           C
ATOM   5949  CB  PHE A 374      98.308  94.576 152.462  1.00  0.00           C
ATOM   5952  CG  PHE A 374      99.188  93.506 153.092  1.00  0.00           C
ATOM   5953  CD1 PHE A 374      98.708  92.206 153.312  1.00  0.00           C
ATOM   5955  CE1 PHE A 374      99.458  91.276 154.032  1.00  0.00           C
ATOM   5957  CZ  PHE A 374     100.698  91.636 154.572  1.00  0.00           C
ATOM   5959  CD2 PHE A 374     100.448  93.856 153.612  1.00  0.00           C
ATOM   5961  CE2 PHE A 374     101.198  92.926 154.352  1.00  0.00           C
ATOM   5963  C   PHE A 374      99.118  94.436 150.072  1.00  0.00           C
ATOM   5964  O   PHE A 374      99.548  93.436 149.512  1.00  0.00           O
ATOM   5965  N   GLY A 375      99.688  95.636 149.902  1.00  0.00           N
ATOM   5967  CA  GLY A 375     100.928  95.846 149.162  1.00  0.00           C
ATOM   5970  C   GLY A 375     101.548  97.106 149.692  1.00  0.00           C
ATOM   5971  O   GLY A 375     100.908  97.776 150.502  1.00  0.00           O
ATOM   5972  N   PRO A 376     102.758  97.526 149.322  1.00  0.00           N
ATOM   5973  CD  PRO A 376     103.798  96.626 148.802  1.00  0.00           C
ATOM   5976  CA  PRO A 376     103.328  98.776 149.822  1.00  0.00           C
ATOM   5978  CB  PRO A 376     104.808  98.696 149.442  1.00  0.00           C
ATOM   5981  CG  PRO A 376     105.078  97.186 149.412  1.00  0.00           C
ATOM   5984  C   PRO A 376     102.688 100.016 149.242  1.00  0.00           C
ATOM   5985  O   PRO A 376     102.728 101.066 149.882  1.00  0.00           O
ATOM   5986  N   ARG A 377     102.158  99.966 148.002  1.00  0.00           N
ATOM   5988  CA  ARG A 377     101.538 101.096 147.352  1.00  0.00           C
ATOM   5990  CB  ARG A 377     102.428 101.736 146.232  1.00  0.00           C
ATOM   5993  CG  ARG A 377     103.948 101.846 146.512  1.00  0.00           C
ATOM   5996  CD  ARG A 377     104.788 101.446 145.302  1.00  0.00           C
ATOM   5999  NE  ARG A 377     104.638 102.526 144.292  1.00  0.00           N
ATOM   6001  CZ  ARG A 377     105.268 102.616 143.132  1.00  0.00           C
ATOM   6002  NH1 ARG A 377     106.248 101.826 142.762  1.00  0.00           N
ATOM   6005  NH2 ARG A 377     104.898 103.566 142.302  1.00  0.00           N
ATOM   6008  C   ARG A 377     100.338 100.476 146.652  1.00  0.00           C
ATOM   6009  O   ARG A 377     100.348  99.276 146.392  1.00  0.00           O
ATOM   6010  N   ASP A 378      99.328 101.286 146.282  1.00  0.00           N
ATOM   6012  CA  ASP A 378      98.378 100.956 145.242  1.00  0.00           C
ATOM   6014  CB  ASP A 378      96.928 101.156 145.782  1.00  0.00           C
ATOM   6017  CG  ASP A 378      96.628 102.586 146.192  1.00  0.00           C
ATOM   6018  OD1 ASP A 378      97.588 103.396 146.202  1.00  0.00           O
ATOM   6019  OD2 ASP A 378      95.478 102.886 146.592  1.00  0.00           O
ATOM   6020  C   ASP A 378      98.618 101.806 143.982  1.00  0.00           C
ATOM   6021  O   ASP A 378      98.088 101.506 142.922  1.00  0.00           O
ATOM   6022  N   LEU A 379      99.458 102.856 144.042  1.00  0.00           N
ATOM   6024  CA  LEU A 379      99.878 103.586 142.872  1.00  0.00           C
ATOM   6026  CB  LEU A 379     100.128 105.106 143.102  1.00  0.00           C
ATOM   6029  CG  LEU A 379     100.438 105.886 141.802  1.00  0.00           C
ATOM   6031  CD1 LEU A 379      99.248 105.876 140.842  1.00  0.00           C
ATOM   6035  CD2 LEU A 379     100.848 107.326 142.102  1.00  0.00           C
ATOM   6039  C   LEU A 379     101.158 103.016 142.342  1.00  0.00           C
ATOM   6040  O   LEU A 379     102.168 102.916 143.042  1.00  0.00           O
ATOM   6041  N   TYR A 380     101.138 102.676 141.052  1.00  0.00           N
ATOM   6043  CA  TYR A 380     102.278 102.266 140.282  1.00  0.00           C
ATOM   6045  CB  TYR A 380     102.308 100.736 140.052  1.00  0.00           C
ATOM   6048  CG  TYR A 380     102.598 100.026 141.352  1.00  0.00           C
ATOM   6049  CD1 TYR A 380     101.588  99.646 142.242  1.00  0.00           C
ATOM   6051  CE1 TYR A 380     101.898  98.966 143.432  1.00  0.00           C
ATOM   6053  CZ  TYR A 380     103.228  98.656 143.732  1.00  0.00           C
ATOM   6054  OH  TYR A 380     103.608  98.006 144.922  1.00  0.00           O
ATOM   6056  CD2 TYR A 380     103.928  99.666 141.642  1.00  0.00           C
ATOM   6058  CE2 TYR A 380     104.238  98.996 142.822  1.00  0.00           C
ATOM   6060  C   TYR A 380     102.178 102.966 138.942  1.00  0.00           C
ATOM   6061  O   TYR A 380     101.098 103.356 138.532  1.00  0.00           O
ATOM   6062  N   ARG A 381     103.298 103.156 138.222  1.00  0.00           N
ATOM   6064  CA  ARG A 381     103.228 103.636 136.862  1.00  0.00           C
ATOM   6066  CB  ARG A 381     104.028 104.946 136.662  1.00  0.00           C
ATOM   6069  CG  ARG A 381     105.528 104.826 136.962  1.00  0.00           C
ATOM   6072  CD  ARG A 381     106.268 106.146 136.732  1.00  0.00           C
ATOM   6075  NE  ARG A 381     107.668 105.866 137.122  1.00  0.00           N
ATOM   6077  CZ  ARG A 381     108.618 106.786 137.262  1.00  0.00           C
ATOM   6078  NH1 ARG A 381     108.468 108.026 136.882  1.00  0.00           N
ATOM   6081  NH2 ARG A 381     109.778 106.396 137.722  1.00  0.00           N
ATOM   6084  C   ARG A 381     103.758 102.536 135.962  1.00  0.00           C
ATOM   6085  O   ARG A 381     104.558 101.716 136.442  1.00  0.00           O
ATOM   6086  N   PRO A 382     103.348 102.396 134.702  1.00  0.00           N
ATOM   6087  CD  PRO A 382     102.338 103.236 134.042  1.00  0.00           C
ATOM   6090  CA  PRO A 382     103.848 101.366 133.782  1.00  0.00           C
ATOM   6092  CB  PRO A 382     103.298 101.786 132.422  1.00  0.00           C
ATOM   6095  CG  PRO A 382     101.968 102.436 132.792  1.00  0.00           C
ATOM   6098  C   PRO A 382     105.348 101.076 133.812  1.00  0.00           C
ATOM   6099  O   PRO A 382     106.168 101.996 133.852  1.00  0.00           O
ATOM   6100  N   GLY A 383     105.708  99.786 133.812  1.00  0.00           N
ATOM   6102  CA  GLY A 383     107.088  99.286 133.872  1.00  0.00           C
ATOM   6105  C   GLY A 383     107.498  98.876 135.252  1.00  0.00           C
ATOM   6106  O   GLY A 383     108.458  98.126 135.442  1.00  0.00           O
ATOM   6107  N   GLU A 384     106.778  99.336 136.292  1.00  0.00           N
ATOM   6109  CA  GLU A 384     107.028  99.006 137.672  1.00  0.00           C
ATOM   6111  CB  GLU A 384     106.508 100.096 138.632  1.00  0.00           C
ATOM   6114  CG  GLU A 384     107.238 101.456 138.502  1.00  0.00           C
ATOM   6117  CD  GLU A 384     106.848 102.336 139.672  1.00  0.00           C
ATOM   6118  OE1 GLU A 384     107.708 102.576 140.552  1.00  0.00           O
ATOM   6119  OE2 GLU A 384     105.668 102.756 139.772  1.00  0.00           O
ATOM   6120  C   GLU A 384     106.428  97.676 138.112  1.00  0.00           C
ATOM   6121  O   GLU A 384     105.448  97.176 137.562  1.00  0.00           O
ATOM   6122  N   THR A 385     107.008  97.036 139.142  1.00  0.00           N
ATOM   6124  CA  THR A 385     106.488  95.776 139.652  1.00  0.00           C
ATOM   6126  CB  THR A 385     107.578  94.796 140.052  1.00  0.00           C
ATOM   6128  OG1 THR A 385     108.408  94.456 138.952  1.00  0.00           O
ATOM   6130  CG2 THR A 385     106.988  93.466 140.522  1.00  0.00           C
ATOM   6134  C   THR A 385     105.598  96.006 140.842  1.00  0.00           C
ATOM   6135  O   THR A 385     106.088  96.386 141.912  1.00  0.00           O
ATOM   6136  N   VAL A 386     104.268  95.746 140.722  1.00  0.00           N
ATOM   6138  CA  VAL A 386     103.348  95.716 141.842  1.00  0.00           C
ATOM   6140  CB  VAL A 386     101.858  95.736 141.482  1.00  0.00           C
ATOM   6142  CG1 VAL A 386     101.608  96.656 140.272  1.00  0.00           C
ATOM   6146  CG2 VAL A 386     101.278  94.346 141.182  1.00  0.00           C
ATOM   6150  C   VAL A 386     103.688  94.596 142.802  1.00  0.00           C
ATOM   6151  O   VAL A 386     104.068  93.506 142.382  1.00  0.00           O
ATOM   6152  N   ILE A 387     103.578  94.826 144.132  1.00  0.00           N
ATOM   6154  CA  ILE A 387     103.948  93.806 145.112  1.00  0.00           C
ATOM   6156  CB  ILE A 387     105.268  94.056 145.842  1.00  0.00           C
ATOM   6158  CG2 ILE A 387     105.488  93.016 146.972  1.00  0.00           C
ATOM   6162  CG1 ILE A 387     106.468  94.086 144.862  1.00  0.00           C
ATOM   6165  CD  ILE A 387     106.828  92.726 144.232  1.00  0.00           C
ATOM   6169  C   ILE A 387     102.808  93.616 146.072  1.00  0.00           C
ATOM   6170  O   ILE A 387     102.348  94.556 146.722  1.00  0.00           O
ATOM   6171  N   LEU A 388     102.318  92.366 146.172  1.00  0.00           N
ATOM   6173  CA  LEU A 388     101.138  92.026 146.922  1.00  0.00           C
ATOM   6175  CB  LEU A 388     100.028  91.396 146.042  1.00  0.00           C
ATOM   6178  CG  LEU A 388      99.048  92.396 145.422  1.00  0.00           C
ATOM   6180  CD1 LEU A 388      99.718  93.326 144.412  1.00  0.00           C
ATOM   6184  CD2 LEU A 388      97.928  91.606 144.752  1.00  0.00           C
ATOM   6188  C   LEU A 388     101.478  91.006 147.962  1.00  0.00           C
ATOM   6189  O   LEU A 388     102.318  90.126 147.772  1.00  0.00           O
ATOM   6190  N   ASN A 389     100.788  91.106 149.102  1.00  0.00           N
ATOM   6192  CA  ASN A 389     100.898  90.216 150.222  1.00  0.00           C
ATOM   6194  CB  ASN A 389     101.658  90.916 151.372  1.00  0.00           C
ATOM   6197  CG  ASN A 389     102.988  91.476 150.902  1.00  0.00           C
ATOM   6198  OD1 ASN A 389     103.858  90.776 150.372  1.00  0.00           O
ATOM   6199  ND2 ASN A 389     103.178  92.806 151.082  1.00  0.00           N
ATOM   6202  C   ASN A 389      99.468  89.936 150.662  1.00  0.00           C
ATOM   6203  O   ASN A 389      98.558  90.706 150.352  1.00  0.00           O
ATOM   6204  N   GLY A 390      99.208  88.856 151.412  1.00  0.00           N
ATOM   6206  CA  GLY A 390      97.868  88.656 151.952  1.00  0.00           C
ATOM   6209  C   GLY A 390      97.868  87.736 153.132  1.00  0.00           C
ATOM   6210  O   GLY A 390      98.818  86.996 153.352  1.00  0.00           O
ATOM   6211  N   LEU A 391      96.778  87.756 153.912  1.00  0.00           N
ATOM   6213  CA  LEU A 391      96.578  86.886 155.062  1.00  0.00           C
ATOM   6215  CB  LEU A 391      96.928  87.526 156.442  1.00  0.00           C
ATOM   6218  CG  LEU A 391      98.328  88.176 156.622  1.00  0.00           C
ATOM   6220  CD1 LEU A 391      98.438  88.966 157.932  1.00  0.00           C
ATOM   6224  CD2 LEU A 391      99.468  87.156 156.592  1.00  0.00           C
ATOM   6228  C   LEU A 391      95.088  86.506 155.102  1.00  0.00           C
ATOM   6229  O   LEU A 391      94.218  87.356 154.892  1.00  0.00           O
ATOM   6230  N   LEU A 392      94.768  85.226 155.382  1.00  0.00           N
ATOM   6232  CA  LEU A 392      93.418  84.696 155.362  1.00  0.00           C
ATOM   6234  CB  LEU A 392      93.348  83.506 154.362  1.00  0.00           C
ATOM   6237  CG  LEU A 392      91.978  82.926 153.942  1.00  0.00           C
ATOM   6239  CD1 LEU A 392      91.068  82.446 155.082  1.00  0.00           C
ATOM   6243  CD2 LEU A 392      91.178  83.886 153.062  1.00  0.00           C
ATOM   6247  C   LEU A 392      93.038  84.246 156.762  1.00  0.00           C
ATOM   6248  O   LEU A 392      93.728  83.436 157.392  1.00  0.00           O
ATOM   6249  N   ARG A 393      91.918  84.776 157.312  1.00  0.00           N
ATOM   6251  CA  ARG A 393      91.438  84.426 158.632  1.00  0.00           C
ATOM   6253  CB  ARG A 393      92.118  85.206 159.782  1.00  0.00           C
ATOM   6256  CG  ARG A 393      93.558  84.756 160.022  1.00  0.00           C
ATOM   6259  CD  ARG A 393      94.198  85.316 161.282  1.00  0.00           C
ATOM   6262  NE  ARG A 393      95.658  85.046 161.192  1.00  0.00           N
ATOM   6264  CZ  ARG A 393      96.488  85.696 160.382  1.00  0.00           C
ATOM   6265  NH1 ARG A 393      96.098  86.706 159.642  1.00  0.00           N
ATOM   6268  NH2 ARG A 393      97.738  85.316 160.342  1.00  0.00           N
ATOM   6271  C   ARG A 393      89.928  84.536 158.712  1.00  0.00           C
ATOM   6272  O   ARG A 393      89.238  84.856 157.752  1.00  0.00           O
ATOM   6273  N   ASP A 394      89.398  84.166 159.882  1.00  0.00           N
ATOM   6275  CA  ASP A 394      87.988  84.136 160.212  1.00  0.00           C
ATOM   6277  CB  ASP A 394      87.898  83.176 161.412  1.00  0.00           C
ATOM   6280  CG  ASP A 394      86.648  82.336 161.432  1.00  0.00           C
ATOM   6281  OD1 ASP A 394      85.698  82.596 160.662  1.00  0.00           O
ATOM   6282  OD2 ASP A 394      86.618  81.386 162.262  1.00  0.00           O
ATOM   6283  C   ASP A 394      87.448  85.546 160.512  1.00  0.00           C
ATOM   6284  O   ASP A 394      88.188  86.526 160.592  1.00  0.00           O
ATOM   6285  N   ALA A 395      86.128  85.676 160.722  1.00  0.00           N
ATOM   6287  CA  ALA A 395      85.418  86.916 161.012  1.00  0.00           C
ATOM   6289  CB  ALA A 395      83.908  86.716 160.812  1.00  0.00           C
ATOM   6293  C   ALA A 395      85.688  87.476 162.422  1.00  0.00           C
ATOM   6294  O   ALA A 395      85.418  88.636 162.702  1.00  0.00           O
ATOM   6295  N   ASP A 396      86.258  86.626 163.292  1.00  0.00           N
ATOM   6297  CA  ASP A 396      86.828  86.886 164.612  1.00  0.00           C
ATOM   6299  CB  ASP A 396      86.248  85.776 165.522  1.00  0.00           C
ATOM   6302  CG  ASP A 396      86.558  85.816 167.012  1.00  0.00           C
ATOM   6303  OD1 ASP A 396      87.168  86.786 167.512  1.00  0.00           O
ATOM   6304  OD2 ASP A 396      86.098  84.866 167.702  1.00  0.00           O
ATOM   6305  C   ASP A 396      88.368  86.876 164.532  1.00  0.00           C
ATOM   6306  O   ASP A 396      89.108  86.726 165.512  1.00  0.00           O
ATOM   6307  N   GLY A 397      88.928  87.026 163.312  1.00  0.00           N
ATOM   6309  CA  GLY A 397      90.348  87.216 163.032  1.00  0.00           C
ATOM   6312  C   GLY A 397      91.228  86.076 163.442  1.00  0.00           C
ATOM   6313  O   GLY A 397      92.398  86.266 163.772  1.00  0.00           O
ATOM   6314  N   LYS A 398      90.668  84.866 163.402  1.00  0.00           N
ATOM   6316  CA  LYS A 398      91.318  83.666 163.882  1.00  0.00           C
ATOM   6318  CB  LYS A 398      90.398  82.816 164.782  1.00  0.00           C
ATOM   6321  CG  LYS A 398      90.138  83.496 166.122  1.00  0.00           C
ATOM   6324  CD  LYS A 398      89.388  82.586 167.112  1.00  0.00           C
ATOM   6327  CE  LYS A 398      89.418  83.106 168.552  1.00  0.00           C
ATOM   6330  NZ  LYS A 398      90.798  83.076 169.072  1.00  0.00           N
ATOM   6334  C   LYS A 398      91.778  82.816 162.742  1.00  0.00           C
ATOM   6335  O   LYS A 398      91.218  82.846 161.652  1.00  0.00           O
ATOM   6336  N   ALA A 399      92.828  82.046 162.982  1.00  0.00           N
ATOM   6338  CA  ALA A 399      93.378  81.136 162.012  1.00  0.00           C
ATOM   6340  CB  ALA A 399      94.568  80.426 162.652  1.00  0.00           C
ATOM   6344  C   ALA A 399      92.418  80.096 161.452  1.00  0.00           C
ATOM   6345  O   ALA A 399      91.928  79.206 162.162  1.00  0.00           O
ATOM   6346  N   LEU A 400      92.178  80.166 160.122  1.00  0.00           N
ATOM   6348  CA  LEU A 400      91.538  79.116 159.382  1.00  0.00           C
ATOM   6350  CB  LEU A 400      90.668  79.686 158.222  1.00  0.00           C
ATOM   6353  CG  LEU A 400      89.448  80.496 158.722  1.00  0.00           C
ATOM   6355  CD1 LEU A 400      88.628  81.036 157.542  1.00  0.00           C
ATOM   6359  CD2 LEU A 400      88.518  79.676 159.632  1.00  0.00           C
ATOM   6363  C   LEU A 400      92.608  78.146 158.882  1.00  0.00           C
ATOM   6364  O   LEU A 400      93.758  78.556 158.702  1.00  0.00           O
ATOM   6365  N   PRO A 401      92.288  76.866 158.712  1.00  0.00           N
ATOM   6366  CD  PRO A 401      90.938  76.326 158.922  1.00  0.00           C
ATOM   6369  CA  PRO A 401      93.178  75.856 158.142  1.00  0.00           C
ATOM   6371  CB  PRO A 401      92.338  74.576 158.172  1.00  0.00           C
ATOM   6374  CG  PRO A 401      90.908  75.086 158.062  1.00  0.00           C
ATOM   6377  C   PRO A 401      93.688  76.186 156.752  1.00  0.00           C
ATOM   6378  O   PRO A 401      93.328  77.196 156.152  1.00  0.00           O
ATOM   6379  N   ASN A 402      94.568  75.326 156.212  1.00  0.00           N
ATOM   6381  CA  ASN A 402      95.218  75.596 154.952  1.00  0.00           C
ATOM   6383  CB  ASN A 402      96.378  74.586 154.722  1.00  0.00           C
ATOM   6386  CG  ASN A 402      95.878  73.146 154.742  1.00  0.00           C
ATOM   6387  OD1 ASN A 402      95.848  72.486 155.792  1.00  0.00           O
ATOM   6388  ND2 ASN A 402      95.528  72.616 153.552  1.00  0.00           N
ATOM   6391  C   ASN A 402      94.258  75.686 153.762  1.00  0.00           C
ATOM   6392  O   ASN A 402      93.388  74.846 153.562  1.00  0.00           O
ATOM   6393  N   GLN A 403      94.418  76.726 152.932  1.00  0.00           N
ATOM   6395  CA  GLN A 403      93.658  76.816 151.712  1.00  0.00           C
ATOM   6397  CB  GLN A 403      92.248  77.436 151.912  1.00  0.00           C
ATOM   6400  CG  GLN A 403      92.228  78.836 152.572  1.00  0.00           C
ATOM   6403  CD  GLN A 403      90.808  79.326 152.872  1.00  0.00           C
ATOM   6404  OE1 GLN A 403      90.128  78.886 153.802  1.00  0.00           O
ATOM   6405  NE2 GLN A 403      90.328  80.326 152.092  1.00  0.00           N
ATOM   6408  C   GLN A 403      94.458  77.596 150.682  1.00  0.00           C
ATOM   6409  O   GLN A 403      95.208  78.516 151.052  1.00  0.00           O
ATOM   6410  N   PRO A 404      94.368  77.306 149.402  1.00  0.00           N
ATOM   6411  CD  PRO A 404      93.878  76.036 148.852  1.00  0.00           C
ATOM   6414  CA  PRO A 404      94.808  78.216 148.382  1.00  0.00           C
ATOM   6416  CB  PRO A 404      95.028  77.296 147.182  1.00  0.00           C
ATOM   6419  CG  PRO A 404      94.018  76.156 147.342  1.00  0.00           C
ATOM   6422  C   PRO A 404      93.718  79.246 148.112  1.00  0.00           C
ATOM   6423  O   PRO A 404      92.548  79.026 148.422  1.00  0.00           O
ATOM   6424  N   ILE A 405      94.118  80.396 147.572  1.00  0.00           N
ATOM   6426  CA  ILE A 405      93.258  81.476 147.152  1.00  0.00           C
ATOM   6428  CB  ILE A 405      93.548  82.766 147.912  1.00  0.00           C
ATOM   6430  CG2 ILE A 405      92.668  83.916 147.382  1.00  0.00           C
ATOM   6434  CG1 ILE A 405      93.368  82.576 149.432  1.00  0.00           C
ATOM   6437  CD  ILE A 405      91.958  82.166 149.882  1.00  0.00           C
ATOM   6441  C   ILE A 405      93.538  81.626 145.672  1.00  0.00           C
ATOM   6442  O   ILE A 405      94.688  81.546 145.242  1.00  0.00           O
ATOM   6443  N   LYS A 406      92.498  81.816 144.822  1.00  0.00           N
ATOM   6445  CA  LYS A 406      92.758  82.116 143.422  1.00  0.00           C
ATOM   6447  CB  LYS A 406      91.698  81.576 142.422  1.00  0.00           C
ATOM   6450  CG  LYS A 406      92.168  81.706 140.952  1.00  0.00           C
ATOM   6453  CD  LYS A 406      91.238  81.086 139.902  1.00  0.00           C
ATOM   6456  CE  LYS A 406      90.028  81.966 139.562  1.00  0.00           C
ATOM   6459  NZ  LYS A 406      89.218  81.386 138.472  1.00  0.00           N
ATOM   6463  C   LYS A 406      92.838  83.616 143.292  1.00  0.00           C
ATOM   6464  O   LYS A 406      91.928  84.326 143.722  1.00  0.00           O
ATOM   6465  N   LEU A 407      93.938  84.106 142.692  1.00  0.00           N
ATOM   6467  CA  LEU A 407      94.138  85.516 142.472  1.00  0.00           C
ATOM   6469  CB  LEU A 407      95.418  86.066 143.172  1.00  0.00           C
ATOM   6472  CG  LEU A 407      95.488  85.896 144.702  1.00  0.00           C
ATOM   6474  CD1 LEU A 407      96.778  86.516 145.262  1.00  0.00           C
ATOM   6478  CD2 LEU A 407      94.278  86.516 145.402  1.00  0.00           C
ATOM   6482  C   LEU A 407      94.218  85.776 140.972  1.00  0.00           C
ATOM   6483  O   LEU A 407      94.978  85.136 140.242  1.00  0.00           O
ATOM   6484  N   ASP A 408      93.398  86.746 140.512  1.00  0.00           N
ATOM   6486  CA  ASP A 408      93.298  87.196 139.142  1.00  0.00           C
ATOM   6488  CB  ASP A 408      91.848  87.056 138.592  1.00  0.00           C
ATOM   6491  CG  ASP A 408      91.398  85.626 138.452  1.00  0.00           C
ATOM   6492  OD1 ASP A 408      92.228  84.746 138.092  1.00  0.00           O
ATOM   6493  OD2 ASP A 408      90.158  85.416 138.562  1.00  0.00           O
ATOM   6494  C   ASP A 408      93.638  88.686 139.082  1.00  0.00           C
ATOM   6495  O   ASP A 408      93.018  89.516 139.762  1.00  0.00           O
ATOM   6496  N   VAL A 409      94.618  89.066 138.242  1.00  0.00           N
ATOM   6498  CA  VAL A 409      94.928  90.476 138.002  1.00  0.00           C
ATOM   6500  CB  VAL A 409      96.398  90.716 137.662  1.00  0.00           C
ATOM   6502  CG1 VAL A 409      96.678  92.206 137.382  1.00  0.00           C
ATOM   6506  CG2 VAL A 409      97.298  90.216 138.802  1.00  0.00           C
ATOM   6510  C   VAL A 409      94.078  90.976 136.852  1.00  0.00           C
ATOM   6511  O   VAL A 409      94.038  90.376 135.772  1.00  0.00           O
ATOM   6512  N   ILE A 410      93.348  92.096 137.052  1.00  0.00           N
ATOM   6514  CA  ILE A 410      92.408  92.576 136.062  1.00  0.00           C
ATOM   6516  CB  ILE A 410      90.968  92.196 136.422  1.00  0.00           C
ATOM   6518  CG2 ILE A 410      90.228  93.286 137.212  1.00  0.00           C
ATOM   6522  CG1 ILE A 410      90.198  91.786 135.152  1.00  0.00           C
ATOM   6525  CD  ILE A 410      88.798  91.296 135.462  1.00  0.00           C
ATOM   6529  C   ILE A 410      92.608  94.066 135.822  1.00  0.00           C
ATOM   6530  O   ILE A 410      92.668  94.916 136.712  1.00  0.00           O
ATOM   6531  N   LYS A 411      92.768  94.426 134.542  1.00  0.00           N
ATOM   6533  CA  LYS A 411      92.998  95.756 134.022  1.00  0.00           C
ATOM   6535  CB  LYS A 411      93.748  95.566 132.692  1.00  0.00           C
ATOM   6538  CG  LYS A 411      92.878  95.106 131.522  1.00  0.00           C
ATOM   6541  CD  LYS A 411      93.758  94.716 130.332  1.00  0.00           C
ATOM   6544  CE  LYS A 411      94.208  95.916 129.492  1.00  0.00           C
ATOM   6547  NZ  LYS A 411      94.768  95.426 128.222  1.00  0.00           N
ATOM   6551  C   LYS A 411      91.668  96.476 133.812  1.00  0.00           C
ATOM   6552  O   LYS A 411      90.628  95.826 133.952  1.00  0.00           O
ATOM   6553  N   PRO A 412      91.588  97.756 133.462  1.00  0.00           N
ATOM   6554  CD  PRO A 412      92.738  98.646 133.272  1.00  0.00           C
ATOM   6557  CA  PRO A 412      90.328  98.516 133.462  1.00  0.00           C
ATOM   6559  CB  PRO A 412      90.808  99.966 133.282  1.00  0.00           C
ATOM   6562  CG  PRO A 412      92.138  99.826 132.542  1.00  0.00           C
ATOM   6565  C   PRO A 412      89.398  98.166 132.312  1.00  0.00           C
ATOM   6566  O   PRO A 412      88.388  98.846 132.112  1.00  0.00           O
ATOM   6567  N   ASP A 413      89.698  97.096 131.582  1.00  0.00           N
ATOM   6569  CA  ASP A 413      88.848  96.556 130.552  1.00  0.00           C
ATOM   6571  CB  ASP A 413      89.658  96.226 129.272  1.00  0.00           C
ATOM   6574  CG  ASP A 413      90.408  97.396 128.662  1.00  0.00           C
ATOM   6575  OD1 ASP A 413      90.338  98.556 129.132  1.00  0.00           O
ATOM   6576  OD2 ASP A 413      91.148  97.106 127.672  1.00  0.00           O
ATOM   6577  C   ASP A 413      88.148  95.316 131.082  1.00  0.00           C
ATOM   6578  O   ASP A 413      87.158  94.866 130.522  1.00  0.00           O
ATOM   6579  N   GLY A 414      88.558  94.756 132.242  1.00  0.00           N
ATOM   6581  CA  GLY A 414      87.798  93.656 132.842  1.00  0.00           C
ATOM   6584  C   GLY A 414      88.048  92.306 132.232  1.00  0.00           C
ATOM   6585  O   GLY A 414      87.298  91.366 132.422  1.00  0.00           O
ATOM   6586  N   GLN A 415      89.168  92.176 131.502  1.00  0.00           N
ATOM   6588  CA  GLN A 415      89.728  90.956 130.962  1.00  0.00           C
ATOM   6590  CB  GLN A 415      90.318  91.236 129.552  1.00  0.00           C
ATOM   6593  CG  GLN A 415      89.348  91.846 128.492  1.00  0.00           C
ATOM   6596  CD  GLN A 415      90.138  92.226 127.222  1.00  0.00           C
ATOM   6597  OE1 GLN A 415      91.358  92.066 127.192  1.00  0.00           O
ATOM   6598  NE2 GLN A 415      89.498  92.806 126.182  1.00  0.00           N
ATOM   6601  C   GLN A 415      90.848  90.546 131.912  1.00  0.00           C
ATOM   6602  O   GLN A 415      91.578  91.426 132.382  1.00  0.00           O
ATOM   6603  N   VAL A 416      91.038  89.256 132.272  1.00  0.00           N
ATOM   6605  CA  VAL A 416      92.108  88.856 133.202  1.00  0.00           C
ATOM   6607  CB  VAL A 416      91.728  87.596 133.982  1.00  0.00           C
ATOM   6609  CG1 VAL A 416      92.848  87.136 134.942  1.00  0.00           C
ATOM   6613  CG2 VAL A 416      90.428  87.886 134.782  1.00  0.00           C
ATOM   6617  C   VAL A 416      93.458  88.706 132.492  1.00  0.00           C
ATOM   6618  O   VAL A 416      93.578  88.156 131.412  1.00  0.00           O
ATOM   6619  N   LEU A 417      94.538  89.276 133.072  1.00  0.00           N
ATOM   6621  CA  LEU A 417      95.848  89.286 132.412  1.00  0.00           C
ATOM   6623  CB  LEU A 417      96.468  90.686 132.582  1.00  0.00           C
ATOM   6626  CG  LEU A 417      97.928  90.866 132.122  1.00  0.00           C
ATOM   6628  CD1 LEU A 417      98.038  90.676 130.602  1.00  0.00           C
ATOM   6632  CD2 LEU A 417      98.388  92.266 132.502  1.00  0.00           C
ATOM   6636  C   LEU A 417      96.778  88.236 132.982  1.00  0.00           C
ATOM   6637  O   LEU A 417      97.638  87.686 132.292  1.00  0.00           O
ATOM   6638  N   ARG A 418      96.618  87.896 134.262  1.00  0.00           N
ATOM   6640  CA  ARG A 418      97.418  86.856 134.852  1.00  0.00           C
ATOM   6642  CB  ARG A 418      98.688  87.426 135.492  1.00  0.00           C
ATOM   6645  CG  ARG A 418      99.788  86.406 135.782  1.00  0.00           C
ATOM   6648  CD  ARG A 418     100.988  87.076 136.462  1.00  0.00           C
ATOM   6651  NE  ARG A 418     102.208  86.276 136.112  1.00  0.00           N
ATOM   6653  CZ  ARG A 418     103.408  86.776 135.882  1.00  0.00           C
ATOM   6654  NH1 ARG A 418     103.658  88.056 136.022  1.00  0.00           N
ATOM   6657  NH2 ARG A 418     104.378  86.006 135.432  1.00  0.00           N
ATOM   6660  C   ARG A 418      96.558  86.226 135.902  1.00  0.00           C
ATOM   6661  O   ARG A 418      95.908  86.916 136.692  1.00  0.00           O
ATOM   6662  N   SER A 419      96.558  84.886 135.962  1.00  0.00           N
ATOM   6664  CA  SER A 419      95.778  84.146 136.932  1.00  0.00           C
ATOM   6666  CB  SER A 419      94.588  83.416 136.262  1.00  0.00           C
ATOM   6669  OG  SER A 419      93.728  82.736 137.172  1.00  0.00           O
ATOM   6671  C   SER A 419      96.738  83.166 137.552  1.00  0.00           C
ATOM   6672  O   SER A 419      97.628  82.666 136.872  1.00  0.00           O
ATOM   6673  N   VAL A 420      96.618  82.976 138.872  1.00  0.00           N
ATOM   6675  CA  VAL A 420      97.478  82.146 139.682  1.00  0.00           C
ATOM   6677  CB  VAL A 420      98.638  82.956 140.292  1.00  0.00           C
ATOM   6679  CG1 VAL A 420      98.158  84.016 141.312  1.00  0.00           C
ATOM   6683  CG2 VAL A 420      99.668  82.036 140.972  1.00  0.00           C
ATOM   6687  C   VAL A 420      96.598  81.546 140.762  1.00  0.00           C
ATOM   6688  O   VAL A 420      95.678  82.196 141.282  1.00  0.00           O
ATOM   6689  N   VAL A 421      96.858  80.286 141.152  1.00  0.00           N
ATOM   6691  CA  VAL A 421      96.438  79.806 142.452  1.00  0.00           C
ATOM   6693  CB  VAL A 421      95.978  78.346 142.432  1.00  0.00           C
ATOM   6695  CG1 VAL A 421      97.078  77.366 141.992  1.00  0.00           C
ATOM   6699  CG2 VAL A 421      95.448  77.956 143.802  1.00  0.00           C
ATOM   6703  C   VAL A 421      97.538  80.076 143.462  1.00  0.00           C
ATOM   6704  O   VAL A 421      98.648  79.556 143.372  1.00  0.00           O
ATOM   6705  N   SER A 422      97.288  80.986 144.432  1.00  0.00           N
ATOM   6707  CA  SER A 422      98.298  81.396 145.392  1.00  0.00           C
ATOM   6709  CB  SER A 422      98.448  82.936 145.652  1.00  0.00           C
ATOM   6712  OG  SER A 422      97.328  83.536 146.312  1.00  0.00           O
ATOM   6714  C   SER A 422      98.068  80.636 146.682  1.00  0.00           C
ATOM   6715  O   SER A 422      97.038  80.706 147.362  1.00  0.00           O
ATOM   6716  N   GLN A 423      99.068  79.836 147.062  1.00  0.00           N
ATOM   6718  CA  GLN A 423      99.118  79.146 148.322  1.00  0.00           C
ATOM   6720  CB  GLN A 423      99.588  77.666 148.182  1.00  0.00           C
ATOM   6723  CG  GLN A 423     100.598  77.366 147.042  1.00  0.00           C
ATOM   6726  CD  GLN A 423      99.978  77.326 145.632  1.00  0.00           C
ATOM   6727  OE1 GLN A 423      98.758  77.246 145.442  1.00  0.00           O
ATOM   6728  NE2 GLN A 423     100.848  77.406 144.612  1.00  0.00           N
ATOM   6731  C   GLN A 423      99.958  79.946 149.302  1.00  0.00           C
ATOM   6732  O   GLN A 423     100.968  80.526 148.892  1.00  0.00           O
ATOM   6733  N   PRO A 424      99.598  80.096 150.572  1.00  0.00           N
ATOM   6734  CD  PRO A 424      98.628  79.216 151.222  1.00  0.00           C
ATOM   6737  CA  PRO A 424     100.428  80.786 151.542  1.00  0.00           C
ATOM   6739  CB  PRO A 424      99.548  80.806 152.802  1.00  0.00           C
ATOM   6742  CG  PRO A 424      98.718  79.516 152.712  1.00  0.00           C
ATOM   6745  C   PRO A 424     101.758  80.106 151.802  1.00  0.00           C
ATOM   6746  O   PRO A 424     101.848  78.886 151.752  1.00  0.00           O
ATOM   6747  N   GLU A 425     102.798  80.896 152.122  1.00  0.00           N
ATOM   6749  CA  GLU A 425     104.008  80.396 152.712  1.00  0.00           C
ATOM   6751  CB  GLU A 425     105.238  80.646 151.802  1.00  0.00           C
ATOM   6754  CG  GLU A 425     105.578  82.116 151.512  1.00  0.00           C
ATOM   6757  CD  GLU A 425     106.598  82.276 150.382  1.00  0.00           C
ATOM   6758  OE1 GLU A 425     106.798  81.356 149.552  1.00  0.00           O
ATOM   6759  OE2 GLU A 425     107.178  83.386 150.312  1.00  0.00           O
ATOM   6760  C   GLU A 425     104.118  81.006 154.102  1.00  0.00           C
ATOM   6761  O   GLU A 425     104.108  82.226 154.272  1.00  0.00           O
ATOM   6762  N   ASN A 426     104.098  80.156 155.152  1.00  0.00           N
ATOM   6764  CA  ASN A 426     104.138  80.566 156.562  1.00  0.00           C
ATOM   6766  CB  ASN A 426     105.458  81.256 156.952  1.00  0.00           C
ATOM   6769  CG  ASN A 426     106.658  80.406 156.562  1.00  0.00           C
ATOM   6770  OD1 ASN A 426     107.258  80.636 155.512  1.00  0.00           O
ATOM   6771  ND2 ASN A 426     107.038  79.416 157.402  1.00  0.00           N
ATOM   6774  C   ASN A 426     102.938  81.416 156.972  1.00  0.00           C
ATOM   6775  O   ASN A 426     102.978  82.236 157.902  1.00  0.00           O
ATOM   6776  N   GLY A 427     101.818  81.216 156.252  1.00  0.00           N
ATOM   6778  CA  GLY A 427     100.558  81.896 156.422  1.00  0.00           C
ATOM   6781  C   GLY A 427     100.538  83.236 155.752  1.00  0.00           C
ATOM   6782  O   GLY A 427      99.628  84.016 156.002  1.00  0.00           O
ATOM   6783  N   LEU A 428     101.518  83.536 154.892  1.00  0.00           N
ATOM   6785  CA  LEU A 428     101.618  84.776 154.162  1.00  0.00           C
ATOM   6787  CB  LEU A 428     102.988  85.456 154.402  1.00  0.00           C
ATOM   6790  CG  LEU A 428     103.208  86.806 153.682  1.00  0.00           C
ATOM   6792  CD1 LEU A 428     102.228  87.896 154.122  1.00  0.00           C
ATOM   6796  CD2 LEU A 428     104.638  87.296 153.932  1.00  0.00           C
ATOM   6800  C   LEU A 428     101.448  84.456 152.702  1.00  0.00           C
ATOM   6801  O   LEU A 428     102.188  83.666 152.122  1.00  0.00           O
ATOM   6802  N   TYR A 429     100.438  85.056 152.072  1.00  0.00           N
ATOM   6804  CA  TYR A 429     100.248  84.996 150.642  1.00  0.00           C
ATOM   6806  CB  TYR A 429      98.778  85.206 150.192  1.00  0.00           C
ATOM   6809  CG  TYR A 429      97.908  84.096 150.722  1.00  0.00           C
ATOM   6810  CD1 TYR A 429      97.378  84.146 152.022  1.00  0.00           C
ATOM   6812  CE1 TYR A 429      96.528  83.136 152.492  1.00  0.00           C
ATOM   6814  CZ  TYR A 429      96.178  82.076 151.662  1.00  0.00           C
ATOM   6815  OH  TYR A 429      95.338  81.056 152.152  1.00  0.00           O
ATOM   6817  CD2 TYR A 429      97.548  83.026 149.892  1.00  0.00           C
ATOM   6819  CE2 TYR A 429      96.688  82.016 150.352  1.00  0.00           C
ATOM   6821  C   TYR A 429     101.108  86.066 150.022  1.00  0.00           C
ATOM   6822  O   TYR A 429     101.358  87.116 150.622  1.00  0.00           O
ATOM   6823  N   HIS A 430     101.618  85.836 148.822  1.00  0.00           N
ATOM   6825  CA  HIS A 430     102.528  86.746 148.202  1.00  0.00           C
ATOM   6827  CB  HIS A 430     103.988  86.346 148.482  1.00  0.00           C
ATOM   6830  ND1 HIS A 430     104.158  83.876 148.602  1.00  0.00           N
ATOM   6831  CG  HIS A 430     104.418  85.026 147.892  1.00  0.00           C
ATOM   6832  CE1 HIS A 430     104.868  82.936 148.002  1.00  0.00           C
ATOM   6834  NE2 HIS A 430     105.538  83.416 146.942  1.00  0.00           N
ATOM   6836  CD2 HIS A 430     105.258  84.766 146.862  1.00  0.00           C
ATOM   6838  C   HIS A 430     102.278  86.706 146.732  1.00  0.00           C
ATOM   6839  O   HIS A 430     102.028  85.646 146.142  1.00  0.00           O
ATOM   6840  N   PHE A 431     102.378  87.856 146.082  1.00  0.00           N
ATOM   6842  CA  PHE A 431     102.178  87.876 144.652  1.00  0.00           C
ATOM   6844  CB  PHE A 431     100.658  87.936 144.302  1.00  0.00           C
ATOM   6847  CG  PHE A 431     100.448  88.086 142.822  1.00  0.00           C
ATOM   6848  CD1 PHE A 431     100.638  86.986 141.972  1.00  0.00           C
ATOM   6850  CE1 PHE A 431     100.498  87.136 140.582  1.00  0.00           C
ATOM   6852  CZ  PHE A 431     100.128  88.386 140.062  1.00  0.00           C
ATOM   6854  CD2 PHE A 431     100.098  89.326 142.292  1.00  0.00           C
ATOM   6856  CE2 PHE A 431      99.938  89.486 140.912  1.00  0.00           C
ATOM   6858  C   PHE A 431     103.068  88.936 144.042  1.00  0.00           C
ATOM   6859  O   PHE A 431     103.368  89.966 144.652  1.00  0.00           O
ATOM   6860  N   THR A 432     103.558  88.696 142.812  1.00  0.00           N
ATOM   6862  CA  THR A 432     104.428  89.616 142.092  1.00  0.00           C
ATOM   6864  CB  THR A 432     105.878  89.156 142.102  1.00  0.00           C
ATOM   6866  OG1 THR A 432     106.348  89.086 143.452  1.00  0.00           O
ATOM   6868  CG2 THR A 432     106.808  90.146 141.382  1.00  0.00           C
ATOM   6872  C   THR A 432     103.958  89.726 140.652  1.00  0.00           C
ATOM   6873  O   THR A 432     104.108  88.776 139.882  1.00  0.00           O
ATOM   6874  N   TRP A 433     103.428  90.906 140.252  1.00  0.00           N
ATOM   6876  CA  TRP A 433     103.138  91.236 138.862  1.00  0.00           C
ATOM   6878  CB  TRP A 433     101.618  91.396 138.582  1.00  0.00           C
ATOM   6881  CG  TRP A 433     101.238  91.836 137.202  1.00  0.00           C
ATOM   6882  CD1 TRP A 433     101.398  91.076 136.082  1.00  0.00           C
ATOM   6884  NE1 TRP A 433     101.008  91.796 134.972  1.00  0.00           N
ATOM   6886  CE2 TRP A 433     100.618  93.046 135.362  1.00  0.00           C
ATOM   6887  CD2 TRP A 433     100.738  93.106 136.772  1.00  0.00           C
ATOM   6888  CE3 TRP A 433     100.398  94.286 137.432  1.00  0.00           C
ATOM   6890  CZ3 TRP A 433      99.918  95.356 136.682  1.00  0.00           C
ATOM   6892  CZ2 TRP A 433     100.168  94.116 134.622  1.00  0.00           C
ATOM   6894  CH2 TRP A 433      99.798  95.266 135.302  1.00  0.00           C
ATOM   6896  C   TRP A 433     103.898  92.486 138.372  1.00  0.00           C
ATOM   6897  O   TRP A 433     103.588  93.606 138.772  1.00  0.00           O
ATOM   6898  N   PRO A 434     104.868  92.336 137.482  1.00  0.00           N
ATOM   6899  CD  PRO A 434     105.658  91.116 137.332  1.00  0.00           C
ATOM   6902  CA  PRO A 434     105.358  93.406 136.632  1.00  0.00           C
ATOM   6904  CB  PRO A 434     106.468  92.736 135.812  1.00  0.00           C
ATOM   6907  CG  PRO A 434     106.958  91.636 136.732  1.00  0.00           C
ATOM   6910  C   PRO A 434     104.308  94.036 135.732  1.00  0.00           C
ATOM   6911  O   PRO A 434     103.698  93.346 134.922  1.00  0.00           O
ATOM   6912  N   LEU A 435     104.168  95.376 135.782  1.00  0.00           N
ATOM   6914  CA  LEU A 435     103.518  96.106 134.722  1.00  0.00           C
ATOM   6916  CB  LEU A 435     103.398  97.616 135.032  1.00  0.00           C
ATOM   6919  CG  LEU A 435     102.238  97.956 135.992  1.00  0.00           C
ATOM   6921  CD1 LEU A 435     102.598  99.066 136.982  1.00  0.00           C
ATOM   6925  CD2 LEU A 435     101.008  98.386 135.192  1.00  0.00           C
ATOM   6929  C   LEU A 435     104.238  95.926 133.392  1.00  0.00           C
ATOM   6930  O   LEU A 435     105.458  95.826 133.322  1.00  0.00           O
ATOM   6931  N   ASP A 436     103.488  95.896 132.282  1.00  0.00           N
ATOM   6933  CA  ASP A 436     104.048  96.186 130.992  1.00  0.00           C
ATOM   6935  CB  ASP A 436     103.098  95.786 129.832  1.00  0.00           C
ATOM   6938  CG  ASP A 436     103.868  95.816 128.532  1.00  0.00           C
ATOM   6939  OD1 ASP A 436     105.018  95.276 128.542  1.00  0.00           O
ATOM   6940  OD2 ASP A 436     103.368  96.376 127.532  1.00  0.00           O
ATOM   6941  C   ASP A 436     104.458  97.656 130.932  1.00  0.00           C
ATOM   6942  O   ASP A 436     103.848  98.516 131.572  1.00  0.00           O
ATOM   6943  N   SER A 437     105.478  98.006 130.132  1.00  0.00           N
ATOM   6945  CA  SER A 437     105.848  99.386 129.842  1.00  0.00           C
ATOM   6947  CB  SER A 437     107.108  99.436 128.942  1.00  0.00           C
ATOM   6950  OG  SER A 437     107.688 100.736 128.812  1.00  0.00           O
ATOM   6952  C   SER A 437     104.718 100.146 129.172  1.00  0.00           C
ATOM   6953  O   SER A 437     104.528 101.336 129.392  1.00  0.00           O
ATOM   6954  N   ASN A 438     103.918  99.446 128.342  1.00  0.00           N
ATOM   6956  CA  ASN A 438     102.848 100.036 127.562  1.00  0.00           C
ATOM   6958  CB  ASN A 438     102.968  99.606 126.082  1.00  0.00           C
ATOM   6961  CG  ASN A 438     104.338  99.966 125.512  1.00  0.00           C
ATOM   6962  OD1 ASN A 438     105.178 100.706 126.022  1.00  0.00           O
ATOM   6963  ND2 ASN A 438     104.618  99.356 124.332  1.00  0.00           N
ATOM   6966  C   ASN A 438     101.478  99.636 128.132  1.00  0.00           C
ATOM   6967  O   ASN A 438     100.468  99.626 127.422  1.00  0.00           O
ATOM   6968  N   ALA A 439     101.448  99.276 129.442  1.00  0.00           N
ATOM   6970  CA  ALA A 439     100.278  98.906 130.212  1.00  0.00           C
ATOM   6972  CB  ALA A 439     100.658  98.496 131.642  1.00  0.00           C
ATOM   6976  C   ALA A 439      99.218  99.986 130.292  1.00  0.00           C
ATOM   6977  O   ALA A 439      99.518 101.156 130.462  1.00  0.00           O
ATOM   6978  N   ALA A 440      97.928  99.586 130.162  1.00  0.00           N
ATOM   6980  CA  ALA A 440      96.818 100.516 130.112  1.00  0.00           C
ATOM   6982  CB  ALA A 440      95.508  99.746 129.822  1.00  0.00           C
ATOM   6986  C   ALA A 440      96.638 101.356 131.372  1.00  0.00           C
ATOM   6987  O   ALA A 440      96.508 100.816 132.472  1.00  0.00           O
ATOM   6988  N   THR A 441      96.578 102.696 131.202  1.00  0.00           N
ATOM   6990  CA  THR A 441      96.198 103.646 132.232  1.00  0.00           C
ATOM   6992  CB  THR A 441      96.538 105.096 131.862  1.00  0.00           C
ATOM   6994  OG1 THR A 441      97.928 105.286 132.012  1.00  0.00           O
ATOM   6996  CG2 THR A 441      95.878 106.146 132.762  1.00  0.00           C
ATOM   7000  C   THR A 441      94.738 103.496 132.592  1.00  0.00           C
ATOM   7001  O   THR A 441      93.878 103.496 131.712  1.00  0.00           O
ATOM   7002  N   GLY A 442      94.428 103.326 133.882  1.00  0.00           N
ATOM   7004  CA  GLY A 442      93.068 103.126 134.342  1.00  0.00           C
ATOM   7007  C   GLY A 442      93.038 102.506 135.702  1.00  0.00           C
ATOM   7008  O   GLY A 442      94.058 102.376 136.372  1.00  0.00           O
ATOM   7009  N   MET A 443      91.848 102.086 136.152  1.00  0.00           N
ATOM   7011  CA  MET A 443      91.648 101.526 137.472  1.00  0.00           C
ATOM   7013  CB  MET A 443      90.228 101.926 137.972  1.00  0.00           C
ATOM   7016  CG  MET A 443      90.128 102.106 139.502  1.00  0.00           C
ATOM   7019  SD  MET A 443      90.108 100.586 140.482  1.00  0.00           S
ATOM   7020  CE  MET A 443      89.408 101.426 141.942  1.00  0.00           C
ATOM   7024  C   MET A 443      91.788 100.026 137.362  1.00  0.00           C
ATOM   7025  O   MET A 443      91.148  99.366 136.542  1.00  0.00           O
ATOM   7026  N   TRP A 444      92.668  99.426 138.182  1.00  0.00           N
ATOM   7028  CA  TRP A 444      93.008  98.026 138.162  1.00  0.00           C
ATOM   7030  CB  TRP A 444      94.528  97.736 137.922  1.00  0.00           C
ATOM   7033  CG  TRP A 444      95.098  98.046 136.572  1.00  0.00           C
ATOM   7034  CD1 TRP A 444      95.218  99.296 136.032  1.00  0.00           C
ATOM   7036  NE1 TRP A 444      95.848  99.216 134.812  1.00  0.00           N
ATOM   7038  CE2 TRP A 444      96.188  97.926 134.562  1.00  0.00           C
ATOM   7039  CD2 TRP A 444      95.748  97.146 135.652  1.00  0.00           C
ATOM   7040  CE3 TRP A 444      95.988  95.766 135.642  1.00  0.00           C
ATOM   7042  CZ3 TRP A 444      96.628  95.196 134.532  1.00  0.00           C
ATOM   7044  CZ2 TRP A 444      96.838  97.376 133.472  1.00  0.00           C
ATOM   7046  CH2 TRP A 444      97.038  95.986 133.452  1.00  0.00           C
ATOM   7048  C   TRP A 444      92.578  97.376 139.462  1.00  0.00           C
ATOM   7049  O   TRP A 444      92.538  97.976 140.532  1.00  0.00           O
ATOM   7050  N   HIS A 445      92.198  96.096 139.372  1.00  0.00           N
ATOM   7052  CA  HIS A 445      91.718  95.356 140.502  1.00  0.00           C
ATOM   7054  CB  HIS A 445      90.208  95.056 140.412  1.00  0.00           C
ATOM   7057  ND1 HIS A 445      88.948  97.186 141.122  1.00  0.00           N
ATOM   7059  CG  HIS A 445      89.328  96.256 140.182  1.00  0.00           C
ATOM   7060  CE1 HIS A 445      88.048  98.006 140.522  1.00  0.00           C
ATOM   7062  NE2 HIS A 445      87.808  97.666 139.272  1.00  0.00           N
ATOM   7063  CD2 HIS A 445      88.618  96.556 139.062  1.00  0.00           C
ATOM   7065  C   HIS A 445      92.488  94.056 140.562  1.00  0.00           C
ATOM   7066  O   HIS A 445      92.758  93.426 139.542  1.00  0.00           O
ATOM   7067  N   ILE A 446      92.858  93.606 141.772  1.00  0.00           N
ATOM   7069  CA  ILE A 446      93.308  92.246 141.962  1.00  0.00           C
ATOM   7071  CB  ILE A 446      94.738  92.096 142.482  1.00  0.00           C
ATOM   7073  CG2 ILE A 446      95.078  90.596 142.592  1.00  0.00           C
ATOM   7077  CG1 ILE A 446      95.648  92.846 141.472  1.00  0.00           C
ATOM   7080  CD  ILE A 446      97.148  92.816 141.762  1.00  0.00           C
ATOM   7084  C   ILE A 446      92.268  91.566 142.822  1.00  0.00           C
ATOM   7085  O   ILE A 446      92.068  91.886 143.992  1.00  0.00           O
ATOM   7086  N   ARG A 447      91.568  90.626 142.172  1.00  0.00           N
ATOM   7088  CA  ARG A 447      90.478  89.846 142.672  1.00  0.00           C
ATOM   7090  CB  ARG A 447      89.618  89.236 141.532  1.00  0.00           C
ATOM   7093  CG  ARG A 447      88.898  90.246 140.632  1.00  0.00           C
ATOM   7096  CD  ARG A 447      88.148  89.536 139.502  1.00  0.00           C
ATOM   7099  NE  ARG A 447      87.348  90.576 138.782  1.00  0.00           N
ATOM   7101  CZ  ARG A 447      86.608  90.356 137.702  1.00  0.00           C
ATOM   7102  NH1 ARG A 447      86.458  89.156 137.182  1.00  0.00           N
ATOM   7105  NH2 ARG A 447      85.988  91.366 137.122  1.00  0.00           N
ATOM   7108  C   ARG A 447      90.998  88.656 143.402  1.00  0.00           C
ATOM   7109  O   ARG A 447      91.938  87.996 142.962  1.00  0.00           O
ATOM   7110  N   ALA A 448      90.328  88.306 144.502  1.00  0.00           N
ATOM   7112  CA  ALA A 448      90.628  87.126 145.232  1.00  0.00           C
ATOM   7114  CB  ALA A 448      91.328  87.586 146.512  1.00  0.00           C
ATOM   7118  C   ALA A 448      89.348  86.366 145.522  1.00  0.00           C
ATOM   7119  O   ALA A 448      88.378  86.946 146.012  1.00  0.00           O
ATOM   7120  N   ASN A 449      89.318  85.046 145.232  1.00  0.00           N
ATOM   7122  CA  ASN A 449      88.178  84.196 145.482  1.00  0.00           C
ATOM   7124  CB  ASN A 449      87.758  83.486 144.152  1.00  0.00           C
ATOM   7127  CG  ASN A 449      86.418  82.746 144.272  1.00  0.00           C
ATOM   7128  OD1 ASN A 449      86.028  82.256 145.332  1.00  0.00           O
ATOM   7129  ND2 ASN A 449      85.628  82.736 143.162  1.00  0.00           N
ATOM   7132  C   ASN A 449      88.608  83.226 146.582  1.00  0.00           C
ATOM   7133  O   ASN A 449      89.628  82.556 146.452  1.00  0.00           O
ATOM   7134  N   THR A 450      87.858  83.166 147.702  1.00  0.00           N
ATOM   7136  CA  THR A 450      88.178  82.306 148.852  1.00  0.00           C
ATOM   7138  CB  THR A 450      87.808  82.926 150.222  1.00  0.00           C
ATOM   7140  OG1 THR A 450      86.428  83.236 150.282  1.00  0.00           O
ATOM   7142  CG2 THR A 450      88.518  84.246 150.492  1.00  0.00           C
ATOM   7146  C   THR A 450      87.428  80.986 148.782  1.00  0.00           C
ATOM   7147  O   THR A 450      87.508  80.156 149.702  1.00  0.00           O
ATOM   7148  N   GLY A 451      86.658  80.776 147.692  1.00  0.00           N
ATOM   7150  CA  GLY A 451      85.818  79.616 147.502  1.00  0.00           C
ATOM   7153  C   GLY A 451      84.368  79.976 147.632  1.00  0.00           C
ATOM   7154  O   GLY A 451      83.498  79.176 147.292  1.00  0.00           O
ATOM   7155  N   ASP A 452      84.048  81.196 148.112  1.00  0.00           N
ATOM   7157  CA  ASP A 452      82.688  81.646 148.342  1.00  0.00           C
ATOM   7159  CB  ASP A 452      82.638  82.616 149.562  1.00  0.00           C
ATOM   7162  CG  ASP A 452      83.388  83.936 149.412  1.00  0.00           C
ATOM   7163  OD1 ASP A 452      84.118  84.146 148.412  1.00  0.00           O
ATOM   7164  OD2 ASP A 452      83.278  84.776 150.352  1.00  0.00           O
ATOM   7165  C   ASP A 452      82.018  82.246 147.112  1.00  0.00           C
ATOM   7166  O   ASP A 452      80.798  82.276 147.042  1.00  0.00           O
ATOM   7167  N   ASN A 453      82.778  82.736 146.102  1.00  0.00           N
ATOM   7169  CA  ASN A 453      82.238  83.456 144.952  1.00  0.00           C
ATOM   7171  CB  ASN A 453      81.178  82.686 144.122  1.00  0.00           C
ATOM   7174  CG  ASN A 453      81.758  81.316 143.832  1.00  0.00           C
ATOM   7175  OD1 ASN A 453      82.648  81.166 142.982  1.00  0.00           O
ATOM   7176  ND2 ASN A 453      81.278  80.286 144.562  1.00  0.00           N
ATOM   7179  C   ASN A 453      81.778  84.876 145.282  1.00  0.00           C
ATOM   7180  O   ASN A 453      80.968  85.486 144.582  1.00  0.00           O
ATOM   7181  N   GLN A 454      82.358  85.456 146.342  1.00  0.00           N
ATOM   7183  CA  GLN A 454      82.288  86.866 146.622  1.00  0.00           C
ATOM   7185  CB  GLN A 454      81.828  87.116 148.082  1.00  0.00           C
ATOM   7188  CG  GLN A 454      80.548  86.356 148.502  1.00  0.00           C
ATOM   7191  CD  GLN A 454      80.138  86.696 149.942  1.00  0.00           C
ATOM   7192  OE1 GLN A 454      80.338  85.936 150.892  1.00  0.00           O
ATOM   7193  NE2 GLN A 454      79.508  87.876 150.112  1.00  0.00           N
ATOM   7196  C   GLN A 454      83.698  87.396 146.372  1.00  0.00           C
ATOM   7197  O   GLN A 454      84.638  87.086 147.102  1.00  0.00           O
ATOM   7198  N   TYR A 455      83.918  88.206 145.332  1.00  0.00           N
ATOM   7200  CA  TYR A 455      85.268  88.536 144.892  1.00  0.00           C
ATOM   7202  CB  TYR A 455      85.338  88.886 143.372  1.00  0.00           C
ATOM   7205  CG  TYR A 455      85.168  87.646 142.542  1.00  0.00           C
ATOM   7206  CD1 TYR A 455      83.888  87.206 142.152  1.00  0.00           C
ATOM   7208  CE1 TYR A 455      83.748  86.006 141.432  1.00  0.00           C
ATOM   7210  CZ  TYR A 455      84.868  85.266 141.082  1.00  0.00           C
ATOM   7211  OH  TYR A 455      84.698  84.026 140.452  1.00  0.00           O
ATOM   7213  CD2 TYR A 455      86.298  86.906 142.152  1.00  0.00           C
ATOM   7215  CE2 TYR A 455      86.148  85.716 141.412  1.00  0.00           C
ATOM   7217  C   TYR A 455      85.828  89.716 145.662  1.00  0.00           C
ATOM   7218  O   TYR A 455      85.278  90.816 145.622  1.00  0.00           O
ATOM   7219  N   ARG A 456      86.968  89.516 146.362  1.00  0.00           N
ATOM   7221  CA  ARG A 456      87.578  90.576 147.132  1.00  0.00           C
ATOM   7223  CB  ARG A 456      88.238  90.066 148.432  1.00  0.00           C
ATOM   7226  CG  ARG A 456      87.178  89.476 149.372  1.00  0.00           C
ATOM   7229  CD  ARG A 456      87.778  88.516 150.402  1.00  0.00           C
ATOM   7232  NE  ARG A 456      86.678  87.906 151.182  1.00  0.00           N
ATOM   7234  CZ  ARG A 456      85.898  86.936 150.722  1.00  0.00           C
ATOM   7235  NH1 ARG A 456      85.948  86.456 149.492  1.00  0.00           N
ATOM   7238  NH2 ARG A 456      85.048  86.366 151.532  1.00  0.00           N
ATOM   7241  C   ARG A 456      88.588  91.326 146.312  1.00  0.00           C
ATOM   7242  O   ARG A 456      89.638  90.806 145.952  1.00  0.00           O
ATOM   7243  N   MET A 457      88.238  92.586 146.032  1.00  0.00           N
ATOM   7245  CA  MET A 457      88.948  93.546 145.222  1.00  0.00           C
ATOM   7247  CB  MET A 457      87.828  94.496 144.682  1.00  0.00           C
ATOM   7250  CG  MET A 457      86.828  93.806 143.722  1.00  0.00           C
ATOM   7253  SD  MET A 457      87.538  93.326 142.132  1.00  0.00           S
ATOM   7254  CE  MET A 457      86.028  92.576 141.472  1.00  0.00           C
ATOM   7258  C   MET A 457      89.998  94.286 146.062  1.00  0.00           C
ATOM   7259  O   MET A 457      89.658  95.006 147.002  1.00  0.00           O
ATOM   7260  N   TRP A 458      91.318  94.106 145.772  1.00  0.00           N
ATOM   7262  CA  TRP A 458      92.368  95.056 146.172  1.00  0.00           C
ATOM   7264  CB  TRP A 458      93.698  94.346 146.582  1.00  0.00           C
ATOM   7267  CG  TRP A 458      94.888  95.206 146.942  1.00  0.00           C
ATOM   7268  CD1 TRP A 458      95.108  95.766 148.172  1.00  0.00           C
ATOM   7270  NE1 TRP A 458      96.248  96.526 148.152  1.00  0.00           N
ATOM   7272  CE2 TRP A 458      96.808  96.456 146.912  1.00  0.00           C
ATOM   7273  CD2 TRP A 458      95.988  95.636 146.112  1.00  0.00           C
ATOM   7274  CE3 TRP A 458      96.358  95.396 144.792  1.00  0.00           C
ATOM   7276  CZ3 TRP A 458      97.518  96.006 144.292  1.00  0.00           C
ATOM   7278  CZ2 TRP A 458      97.938  97.076 146.422  1.00  0.00           C
ATOM   7280  CH2 TRP A 458      98.288  96.836 145.092  1.00  0.00           C
ATOM   7282  C   TRP A 458      92.658  95.996 145.022  1.00  0.00           C
ATOM   7283  O   TRP A 458      93.018  95.556 143.922  1.00  0.00           O
ATOM   7284  N   ASP A 459      92.388  97.286 145.192  1.00  0.00           N
ATOM   7286  CA  ASP A 459      92.278  98.226 144.092  1.00  0.00           C
ATOM   7288  CB  ASP A 459      91.198  99.286 144.412  1.00  0.00           C
ATOM   7291  CG  ASP A 459      89.958  98.606 144.962  1.00  0.00           C
ATOM   7292  OD1 ASP A 459      89.368  97.796 144.202  1.00  0.00           O
ATOM   7293  OD2 ASP A 459      89.638  98.836 146.162  1.00  0.00           O
ATOM   7294  C   ASP A 459      93.608  98.906 143.902  1.00  0.00           C
ATOM   7295  O   ASP A 459      94.258  99.266 144.892  1.00  0.00           O
ATOM   7296  N   PHE A 460      94.058  99.076 142.652  1.00  0.00           N
ATOM   7298  CA  PHE A 460      95.308  99.736 142.392  1.00  0.00           C
ATOM   7300  CB  PHE A 460      96.488  98.716 142.432  1.00  0.00           C
ATOM   7303  CG  PHE A 460      96.718  97.896 141.182  1.00  0.00           C
ATOM   7304  CD1 PHE A 460      96.098  96.656 140.992  1.00  0.00           C
ATOM   7306  CE1 PHE A 460      96.428  95.856 139.892  1.00  0.00           C
ATOM   7308  CZ  PHE A 460      97.388  96.296 138.972  1.00  0.00           C
ATOM   7310  CD2 PHE A 460      97.668  98.336 140.242  1.00  0.00           C
ATOM   7312  CE2 PHE A 460      97.998  97.536 139.142  1.00  0.00           C
ATOM   7314  C   PHE A 460      95.168 100.536 141.122  1.00  0.00           C
ATOM   7315  O   PHE A 460      94.398 100.246 140.212  1.00  0.00           O
ATOM   7316  N   HIS A 461      95.888 101.656 141.072  1.00  0.00           N
ATOM   7318  CA  HIS A 461      95.748 102.676 140.052  1.00  0.00           C
ATOM   7320  CB  HIS A 461      95.478 104.066 140.662  1.00  0.00           C
ATOM   7323  ND1 HIS A 461      92.998 104.436 140.732  1.00  0.00           N
ATOM   7324  CG  HIS A 461      94.168 104.096 141.392  1.00  0.00           C
ATOM   7325  CE1 HIS A 461      92.078 104.486 141.672  1.00  0.00           C
ATOM   7327  NE2 HIS A 461      92.588 104.196 142.892  1.00  0.00           N
ATOM   7329  CD2 HIS A 461      93.928 103.966 142.722  1.00  0.00           C
ATOM   7331  C   HIS A 461      97.038 102.676 139.272  1.00  0.00           C
ATOM   7332  O   HIS A 461      98.128 102.526 139.832  1.00  0.00           O
ATOM   7333  N   VAL A 462      96.918 102.766 137.942  1.00  0.00           N
ATOM   7335  CA  VAL A 462      98.058 102.766 137.052  1.00  0.00           C
ATOM   7337  CB  VAL A 462      98.078 101.556 136.132  1.00  0.00           C
ATOM   7339  CG1 VAL A 462      99.238 101.636 135.112  1.00  0.00           C
ATOM   7343  CG2 VAL A 462      98.248 100.286 136.992  1.00  0.00           C
ATOM   7347  C   VAL A 462      97.978 104.026 136.262  1.00  0.00           C
ATOM   7348  O   VAL A 462      97.048 104.206 135.462  1.00  0.00           O
ATOM   7349  N   GLU A 463      98.948 104.926 136.452  1.00  0.00           N
ATOM   7351  CA  GLU A 463      98.998 106.156 135.702  1.00  0.00           C
ATOM   7353  CB  GLU A 463      98.438 107.376 136.462  1.00  0.00           C
ATOM   7356  CG  GLU A 463      96.898 107.376 136.592  1.00  0.00           C
ATOM   7359  CD  GLU A 463      96.398 106.656 137.822  1.00  0.00           C
ATOM   7360  OE1 GLU A 463      97.008 106.856 138.902  1.00  0.00           O
ATOM   7361  OE2 GLU A 463      95.358 105.956 137.742  1.00  0.00           O
ATOM   7362  C   GLU A 463     100.408 106.466 135.292  1.00  0.00           C
ATOM   7363  O   GLU A 463     101.398 106.296 136.012  1.00  0.00           O
ATOM   7364  N   ASP A 464     100.528 106.976 134.062  1.00  0.00           N
ATOM   7366  CA  ASP A 464     101.648 107.736 133.612  1.00  0.00           C
ATOM   7368  CB  ASP A 464     101.748 107.666 132.072  1.00  0.00           C
ATOM   7371  CG  ASP A 464     100.448 108.046 131.362  1.00  0.00           C
ATOM   7372  OD1 ASP A 464      99.378 107.436 131.622  1.00  0.00           O
ATOM   7373  OD2 ASP A 464     100.538 108.906 130.442  1.00  0.00           O
ATOM   7374  C   ASP A 464     101.588 109.166 134.122  1.00  0.00           C
ATOM   7375  O   ASP A 464     100.528 109.746 134.372  1.00  0.00           O
ATOM   7376  N   PHE A 465     102.758 109.806 134.302  1.00  0.00           N
ATOM   7378  CA  PHE A 465     102.818 111.156 134.792  1.00  0.00           C
ATOM   7380  CB  PHE A 465     103.428 111.266 136.202  1.00  0.00           C
ATOM   7383  CG  PHE A 465     102.498 110.576 137.162  1.00  0.00           C
ATOM   7384  CD1 PHE A 465     101.368 111.256 137.632  1.00  0.00           C
ATOM   7386  CE1 PHE A 465     100.458 110.636 138.502  1.00  0.00           C
ATOM   7388  CZ  PHE A 465     100.678 109.316 138.902  1.00  0.00           C
ATOM   7390  CD2 PHE A 465     102.718 109.246 137.592  1.00  0.00           C
ATOM   7392  CE2 PHE A 465     101.798 108.616 138.442  1.00  0.00           C
ATOM   7394  C   PHE A 465     103.608 111.966 133.802  1.00  0.00           C
ATOM   7395  O   PHE A 465     104.798 111.706 133.602  1.00  0.00           O
ATOM   7396  N   MET A 466     102.958 112.966 133.172  1.00  0.00           N
ATOM   7398  CA  MET A 466     103.608 113.956 132.332  1.00  0.00           C
ATOM   7400  CB  MET A 466     102.628 115.026 131.792  1.00  0.00           C
ATOM   7403  CG  MET A 466     101.548 114.406 130.892  1.00  0.00           C
ATOM   7406  SD  MET A 466     100.578 115.516 129.852  1.00  0.00           S
ATOM   7407  CE  MET A 466      99.968 116.636 131.142  1.00  0.00           C
ATOM   7411  C   MET A 466     104.788 114.636 133.022  1.00  0.00           C
ATOM   7412  O   MET A 466     104.608 115.176 134.122  1.00  0.00           O
ATOM   7413  N   PRO A 467     105.988 114.596 132.452  1.00  0.00           N
ATOM   7414  CD  PRO A 467     106.348 113.676 131.372  1.00  0.00           C
ATOM   7417  CA  PRO A 467     107.158 115.256 133.002  1.00  0.00           C
ATOM   7419  CB  PRO A 467     108.248 114.936 131.972  1.00  0.00           C
ATOM   7422  CG  PRO A 467     107.858 113.566 131.432  1.00  0.00           C
ATOM   7425  C   PRO A 467     106.998 116.746 133.192  1.00  0.00           C
ATOM   7426  O   PRO A 467     106.558 117.446 132.282  1.00  0.00           O
ATOM   7427  N   GLU A 468     107.358 117.276 134.372  1.00  0.00           N
ATOM   7429  CA  GLU A 468     107.478 118.716 134.552  1.00  0.00           C
ATOM   7431  CB  GLU A 468     107.428 119.166 136.032  1.00  0.00           C
ATOM   7434  CG  GLU A 468     108.218 118.286 137.022  1.00  0.00           C
ATOM   7437  CD  GLU A 468     108.448 119.016 138.342  1.00  0.00           C
ATOM   7438  OE1 GLU A 468     109.288 119.946 138.402  1.00  0.00           O
ATOM   7439  OE2 GLU A 468     107.768 118.676 139.342  1.00  0.00           O
ATOM   7440  C   GLU A 468     108.638 119.326 133.772  1.00  0.00           C
ATOM   7441  O   GLU A 468     109.818 119.036 134.002  1.00  0.00           O
ATOM   7442  N   ARG A 469     108.308 120.136 132.752  1.00  0.00           N
ATOM   7444  CA  ARG A 469     109.238 120.656 131.752  1.00  0.00           C
ATOM   7446  CB  ARG A 469     108.558 120.476 130.342  1.00  0.00           C
ATOM   7449  CG  ARG A 469     108.668 121.586 129.272  1.00  0.00           C
ATOM   7452  CD  ARG A 469     107.558 121.546 128.202  1.00  0.00           C
ATOM   7455  NE  ARG A 469     107.588 120.216 127.502  1.00  0.00           N
ATOM   7457  CZ  ARG A 469     106.818 119.936 126.472  1.00  0.00           C
ATOM   7458  NH1 ARG A 469     105.958 120.786 125.952  1.00  0.00           N
ATOM   7461  NH2 ARG A 469     106.918 118.746 125.912  1.00  0.00           N
ATOM   7464  C   ARG A 469     109.678 122.076 132.092  1.00  0.00           C
ATOM   7465  O   ARG A 469     110.468 122.726 131.392  1.00  0.00           O
ATOM   7466  N   MET A 470     109.198 122.556 133.242  1.00  0.00           N
ATOM   7468  CA  MET A 470     109.398 123.856 133.822  1.00  0.00           C
ATOM   7470  CB  MET A 470     108.098 124.696 133.722  1.00  0.00           C
ATOM   7473  CG  MET A 470     107.578 124.846 132.282  1.00  0.00           C
ATOM   7476  SD  MET A 470     105.988 125.706 132.182  1.00  0.00           S
ATOM   7477  CE  MET A 470     104.938 124.336 132.712  1.00  0.00           C
ATOM   7481  C   MET A 470     109.678 123.626 135.292  1.00  0.00           C
ATOM   7482  O   MET A 470     109.038 122.776 135.902  1.00  0.00           O
ATOM   7483  N   ALA A 471     110.628 124.356 135.882  1.00  0.00           N
ATOM   7485  CA  ALA A 471     111.068 124.116 137.232  1.00  0.00           C
ATOM   7487  CB  ALA A 471     112.588 123.916 137.272  1.00  0.00           C
ATOM   7491  C   ALA A 471     110.748 125.306 138.112  1.00  0.00           C
ATOM   7492  O   ALA A 471     111.038 126.456 137.772  1.00  0.00           O
ATOM   7493  N   LEU A 472     110.198 125.046 139.302  1.00  0.00           N
ATOM   7495  CA  LEU A 472     109.888 126.066 140.282  1.00  0.00           C
ATOM   7497  CB  LEU A 472     108.418 125.996 140.762  1.00  0.00           C
ATOM   7500  CG  LEU A 472     107.378 126.706 139.882  1.00  0.00           C
ATOM   7502  CD1 LEU A 472     107.678 128.206 139.742  1.00  0.00           C
ATOM   7506  CD2 LEU A 472     107.228 125.986 138.532  1.00  0.00           C
ATOM   7510  C   LEU A 472     110.748 125.906 141.502  1.00  0.00           C
ATOM   7511  O   LEU A 472     110.858 124.836 142.082  1.00  0.00           O
ATOM   7512  N   ASN A 473     111.378 127.016 141.922  1.00  0.00           N
ATOM   7514  CA  ASN A 473     112.028 127.116 143.202  1.00  0.00           C
ATOM   7516  CB  ASN A 473     113.568 127.216 143.022  1.00  0.00           C
ATOM   7519  CG  ASN A 473     114.318 127.286 144.342  1.00  0.00           C
ATOM   7520  OD1 ASN A 473     113.758 127.176 145.442  1.00  0.00           O
ATOM   7521  ND2 ASN A 473     115.648 127.506 144.252  1.00  0.00           N
ATOM   7524  C   ASN A 473     111.428 128.336 143.862  1.00  0.00           C
ATOM   7525  O   ASN A 473     111.408 129.446 143.322  1.00  0.00           O
ATOM   7526  N   LEU A 474     110.878 128.136 145.062  1.00  0.00           N
ATOM   7528  CA  LEU A 474     110.298 129.176 145.862  1.00  0.00           C
ATOM   7530  CB  LEU A 474     108.778 129.006 146.052  1.00  0.00           C
ATOM   7533  CG  LEU A 474     107.988 129.206 144.752  1.00  0.00           C
ATOM   7535  CD1 LEU A 474     107.808 127.916 143.952  1.00  0.00           C
ATOM   7539  CD2 LEU A 474     106.608 129.746 145.072  1.00  0.00           C
ATOM   7543  C   LEU A 474     110.978 129.106 147.182  1.00  0.00           C
ATOM   7544  O   LEU A 474     111.218 128.016 147.712  1.00  0.00           O
ATOM   7545  N   THR A 475     111.358 130.266 147.732  1.00  0.00           N
ATOM   7547  CA  THR A 475     112.058 130.326 149.002  1.00  0.00           C
ATOM   7549  CB  THR A 475     113.578 130.516 148.932  1.00  0.00           C
ATOM   7551  OG1 THR A 475     113.968 131.766 148.372  1.00  0.00           O
ATOM   7553  CG2 THR A 475     114.188 129.436 148.042  1.00  0.00           C
ATOM   7557  C   THR A 475     111.488 131.396 149.872  1.00  0.00           C
ATOM   7558  O   THR A 475     110.948 132.416 149.422  1.00  0.00           O
ATOM   7559  N   GLY A 476     111.628 131.206 151.192  1.00  0.00           N
ATOM   7561  CA  GLY A 476     111.348 132.236 152.172  1.00  0.00           C
ATOM   7564  C   GLY A 476     112.628 132.466 152.892  1.00  0.00           C
ATOM   7565  O   GLY A 476     113.598 131.716 152.752  1.00  0.00           O
ATOM   7566  N   GLU A 477     112.658 133.486 153.752  1.00  0.00           N
ATOM   7568  CA  GLU A 477     113.688 133.676 154.742  1.00  0.00           C
ATOM   7570  CB  GLU A 477     113.438 135.046 155.412  1.00  0.00           C
ATOM   7573  CG  GLU A 477     112.728 136.126 154.532  1.00  0.00           C
ATOM   7576  CD  GLU A 477     112.418 137.386 155.332  1.00  0.00           C
ATOM   7577  OE1 GLU A 477     112.878 137.496 156.502  1.00  0.00           O
ATOM   7578  OE2 GLU A 477     111.738 138.276 154.782  1.00  0.00           O
ATOM   7579  C   GLU A 477     113.688 132.456 155.712  1.00  0.00           C
ATOM   7580  O   GLU A 477     112.628 131.896 156.002  1.00  0.00           O
ATOM   7581  N   LYS A 478     114.838 131.936 156.172  1.00  0.00           N
ATOM   7583  CA  LYS A 478     114.858 130.756 157.032  1.00  0.00           C
ATOM   7585  CB  LYS A 478     116.278 130.126 156.992  1.00  0.00           C
ATOM   7588  CG  LYS A 478     116.598 129.076 158.062  1.00  0.00           C
ATOM   7591  CD  LYS A 478     115.728 127.816 157.952  1.00  0.00           C
ATOM   7594  CE  LYS A 478     116.058 126.766 159.012  1.00  0.00           C
ATOM   7597  NZ  LYS A 478     115.098 125.656 158.952  1.00  0.00           N
ATOM   7601  C   LYS A 478     114.308 130.876 158.462  1.00  0.00           C
ATOM   7602  O   LYS A 478     113.588 130.016 158.962  1.00  0.00           O
ATOM   7603  N   THR A 479     114.658 131.966 159.182  1.00  0.00           N
ATOM   7605  CA  THR A 479     114.498 132.116 160.632  1.00  0.00           C
ATOM   7607  CB  THR A 479     115.578 132.996 161.292  1.00  0.00           C
ATOM   7609  OG1 THR A 479     115.608 134.316 160.752  1.00  0.00           O
ATOM   7611  CG2 THR A 479     116.948 132.346 161.092  1.00  0.00           C
ATOM   7615  C   THR A 479     113.148 132.726 161.012  1.00  0.00           C
ATOM   7616  O   THR A 479     112.728 133.636 160.322  1.00  0.00           O
ATOM   7617  N   PRO A 480     112.398 132.336 162.032  1.00  0.00           N
ATOM   7618  CD  PRO A 480     112.678 131.146 162.852  1.00  0.00           C
ATOM   7621  CA  PRO A 480     111.108 132.936 162.382  1.00  0.00           C
ATOM   7623  CB  PRO A 480     110.798 132.356 163.752  1.00  0.00           C
ATOM   7626  CG  PRO A 480     111.418 130.956 163.692  1.00  0.00           C
ATOM   7629  C   PRO A 480     110.928 134.456 162.392  1.00  0.00           C
ATOM   7630  O   PRO A 480     111.718 135.146 163.032  1.00  0.00           O
ATOM   7631  N   LEU A 481     109.848 134.976 161.762  1.00  0.00           N
ATOM   7633  CA  LEU A 481     109.488 136.396 161.762  1.00  0.00           C
ATOM   7635  CB  LEU A 481     108.658 136.876 160.532  1.00  0.00           C
ATOM   7638  CG  LEU A 481     109.458 137.036 159.222  1.00  0.00           C
ATOM   7640  CD1 LEU A 481     109.848 135.676 158.672  1.00  0.00           C
ATOM   7644  CD2 LEU A 481     108.728 137.806 158.122  1.00  0.00           C
ATOM   7648  C   LEU A 481     108.698 136.796 162.992  1.00  0.00           C
ATOM   7649  O   LEU A 481     108.088 135.976 163.682  1.00  0.00           O
ATOM   7650  N   THR A 482     108.688 138.106 163.262  1.00  0.00           N
ATOM   7652  CA  THR A 482     107.798 138.776 164.202  1.00  0.00           C
ATOM   7654  CB  THR A 482     108.458 140.076 164.632  1.00  0.00           C
ATOM   7656  OG1 THR A 482     107.868 140.636 165.802  1.00  0.00           O
ATOM   7658  CG2 THR A 482     108.498 141.126 163.522  1.00  0.00           C
ATOM   7662  C   THR A 482     106.398 139.086 163.642  1.00  0.00           C
ATOM   7663  O   THR A 482     106.298 139.356 162.442  1.00  0.00           O
ATOM   7664  N   PRO A 483     105.288 139.116 164.402  1.00  0.00           N
ATOM   7665  CD  PRO A 483     105.218 138.546 165.752  1.00  0.00           C
ATOM   7668  CA  PRO A 483     103.948 139.226 163.812  1.00  0.00           C
ATOM   7670  CB  PRO A 483     102.998 138.946 164.992  1.00  0.00           C
ATOM   7673  CG  PRO A 483     103.788 138.016 165.902  1.00  0.00           C
ATOM   7676  C   PRO A 483     103.538 140.586 163.222  1.00  0.00           C
ATOM   7677  O   PRO A 483     102.388 140.756 162.842  1.00  0.00           O
ATOM   7678  N   LYS A 484     104.438 141.576 163.112  1.00  0.00           N
ATOM   7680  CA  LYS A 484     104.078 142.806 162.422  1.00  0.00           C
ATOM   7682  CB  LYS A 484     104.368 144.066 163.282  1.00  0.00           C
ATOM   7685  CG  LYS A 484     105.848 144.306 163.652  1.00  0.00           C
ATOM   7688  CD  LYS A 484     106.288 143.706 165.002  1.00  0.00           C
ATOM   7691  CE  LYS A 484     107.718 144.136 165.332  1.00  0.00           C
ATOM   7694  NZ  LYS A 484     108.288 143.376 166.472  1.00  0.00           N
ATOM   7698  C   LYS A 484     104.818 142.926 161.112  1.00  0.00           C
ATOM   7699  O   LYS A 484     104.618 143.876 160.362  1.00  0.00           O
ATOM   7700  N   ASP A 485     105.678 141.946 160.802  1.00  0.00           N
ATOM   7702  CA  ASP A 485     106.488 141.976 159.602  1.00  0.00           C
ATOM   7704  CB  ASP A 485     107.848 141.256 159.772  1.00  0.00           C
ATOM   7707  CG  ASP A 485     108.868 142.186 160.392  1.00  0.00           C
ATOM   7708  OD1 ASP A 485     108.478 143.136 161.122  1.00  0.00           O
ATOM   7709  OD2 ASP A 485     110.078 141.956 160.162  1.00  0.00           O
ATOM   7710  C   ASP A 485     105.698 141.406 158.442  1.00  0.00           C
ATOM   7711  O   ASP A 485     104.828 140.546 158.592  1.00  0.00           O
ATOM   7712  N   GLU A 486     105.968 141.886 157.222  1.00  0.00           N
ATOM   7714  CA  GLU A 486     105.328 141.396 156.012  1.00  0.00           C
ATOM   7716  CB  GLU A 486     105.068 142.576 155.032  1.00  0.00           C
ATOM   7719  CG  GLU A 486     104.788 142.156 153.572  1.00  0.00           C
ATOM   7722  CD  GLU A 486     104.528 143.306 152.602  1.00  0.00           C
ATOM   7723  OE1 GLU A 486     103.328 143.586 152.342  1.00  0.00           O
ATOM   7724  OE2 GLU A 486     105.488 143.896 152.042  1.00  0.00           O
ATOM   7725  C   GLU A 486     106.088 140.186 155.432  1.00  0.00           C
ATOM   7726  O   GLU A 486     107.308 140.186 155.332  1.00  0.00           O
ATOM   7727  N   VAL A 487     105.408 139.086 155.042  1.00  0.00           N
ATOM   7729  CA  VAL A 487     106.108 137.936 154.472  1.00  0.00           C
ATOM   7731  CB  VAL A 487     105.348 136.606 154.582  1.00  0.00           C
ATOM   7733  CG1 VAL A 487     106.058 135.476 153.792  1.00  0.00           C
ATOM   7737  CG2 VAL A 487     105.248 136.216 156.062  1.00  0.00           C
ATOM   7741  C   VAL A 487     106.528 138.186 153.032  1.00  0.00           C
ATOM   7742  O   VAL A 487     105.738 138.596 152.182  1.00  0.00           O
ATOM   7743  N   LYS A 488     107.828 137.946 152.752  1.00  0.00           N
ATOM   7745  CA  LYS A 488     108.388 137.766 151.422  1.00  0.00           C
ATOM   7747  CB  LYS A 488     109.798 138.406 151.322  1.00  0.00           C
ATOM   7750  CG  LYS A 488     109.788 139.926 151.502  1.00  0.00           C
ATOM   7753  CD  LYS A 488     109.228 140.646 150.262  1.00  0.00           C
ATOM   7756  CE  LYS A 488     109.028 142.126 150.542  1.00  0.00           C
ATOM   7759  NZ  LYS A 488     108.028 142.726 149.642  1.00  0.00           N
ATOM   7763  C   LYS A 488     108.538 136.296 151.082  1.00  0.00           C
ATOM   7764  O   LYS A 488     109.028 135.496 151.882  1.00  0.00           O
ATOM   7765  N   PHE A 489     108.148 135.926 149.852  1.00  0.00           N
ATOM   7767  CA  PHE A 489     108.698 134.746 149.202  1.00  0.00           C
ATOM   7769  CB  PHE A 489     107.668 133.626 148.912  1.00  0.00           C
ATOM   7772  CG  PHE A 489     106.968 133.126 150.142  1.00  0.00           C
ATOM   7773  CD1 PHE A 489     107.478 132.026 150.842  1.00  0.00           C
ATOM   7775  CE1 PHE A 489     106.738 131.426 151.872  1.00  0.00           C
ATOM   7777  CZ  PHE A 489     105.488 131.946 152.232  1.00  0.00           C
ATOM   7779  CD2 PHE A 489     105.728 133.656 150.522  1.00  0.00           C
ATOM   7781  CE2 PHE A 489     104.988 133.076 151.572  1.00  0.00           C
ATOM   7783  C   PHE A 489     109.248 135.186 147.872  1.00  0.00           C
ATOM   7784  O   PHE A 489     108.578 135.886 147.112  1.00  0.00           O
ATOM   7785  N   SER A 490     110.478 134.746 147.532  1.00  0.00           N
ATOM   7787  CA  SER A 490     111.028 134.946 146.192  1.00  0.00           C
ATOM   7789  CB  SER A 490     112.548 135.286 146.072  1.00  0.00           C
ATOM   7792  OG  SER A 490     113.468 134.196 146.242  1.00  0.00           O
ATOM   7794  C   SER A 490     110.678 133.746 145.352  1.00  0.00           C
ATOM   7795  O   SER A 490     110.648 132.596 145.812  1.00  0.00           O
ATOM   7796  N   VAL A 491     110.378 133.986 144.082  1.00  0.00           N
ATOM   7798  CA  VAL A 491     110.048 132.946 143.142  1.00  0.00           C
ATOM   7800  CB  VAL A 491     108.668 133.146 142.532  1.00  0.00           C
ATOM   7802  CG1 VAL A 491     108.328 131.976 141.592  1.00  0.00           C
ATOM   7806  CG2 VAL A 491     107.618 133.246 143.672  1.00  0.00           C
ATOM   7810  C   VAL A 491     111.128 133.006 142.082  1.00  0.00           C
ATOM   7811  O   VAL A 491     111.438 134.076 141.582  1.00  0.00           O
ATOM   7812  N   VAL A 492     111.738 131.866 141.722  1.00  0.00           N
ATOM   7814  CA  VAL A 492     112.438 131.786 140.452  1.00  0.00           C
ATOM   7816  CB  VAL A 492     113.968 131.746 140.522  1.00  0.00           C
ATOM   7818  CG1 VAL A 492     114.468 130.456 141.182  1.00  0.00           C
ATOM   7822  CG2 VAL A 492     114.578 131.926 139.122  1.00  0.00           C
ATOM   7826  C   VAL A 492     111.848 130.626 139.682  1.00  0.00           C
ATOM   7827  O   VAL A 492     111.698 129.516 140.182  1.00  0.00           O
ATOM   7828  N   GLY A 493     111.438 130.906 138.432  1.00  0.00           N
ATOM   7830  CA  GLY A 493     110.928 129.926 137.492  1.00  0.00           C
ATOM   7833  C   GLY A 493     111.868 129.846 136.332  1.00  0.00           C
ATOM   7834  O   GLY A 493     112.408 130.846 135.852  1.00  0.00           O
ATOM   7835  N   TYR A 494     112.078 128.646 135.802  1.00  0.00           N
ATOM   7837  CA  TYR A 494     112.878 128.496 134.612  1.00  0.00           C
ATOM   7839  CB  TYR A 494     114.418 128.476 134.852  1.00  0.00           C
ATOM   7842  CG  TYR A 494     114.838 127.516 135.932  1.00  0.00           C
ATOM   7843  CD1 TYR A 494     115.158 126.176 135.652  1.00  0.00           C
ATOM   7845  CE1 TYR A 494     115.588 125.316 136.672  1.00  0.00           C
ATOM   7847  CZ  TYR A 494     115.688 125.796 137.982  1.00  0.00           C
ATOM   7848  OH  TYR A 494     115.918 124.936 139.072  1.00  0.00           O
ATOM   7850  CD2 TYR A 494     115.018 128.006 137.232  1.00  0.00           C
ATOM   7852  CE2 TYR A 494     115.478 127.156 138.242  1.00  0.00           C
ATOM   7854  C   TYR A 494     112.438 127.276 133.872  1.00  0.00           C
ATOM   7855  O   TYR A 494     111.958 126.306 134.442  1.00  0.00           O
ATOM   7856  N   TYR A 495     112.578 127.306 132.542  1.00  0.00           N
ATOM   7858  CA  TYR A 495     112.468 126.116 131.732  1.00  0.00           C
ATOM   7860  CB  TYR A 495     112.458 126.466 130.232  1.00  0.00           C
ATOM   7863  CG  TYR A 495     111.228 127.256 129.892  1.00  0.00           C
ATOM   7864  CD1 TYR A 495     110.008 126.586 129.782  1.00  0.00           C
ATOM   7866  CE1 TYR A 495     108.848 127.286 129.432  1.00  0.00           C
ATOM   7868  CZ  TYR A 495     108.898 128.656 129.182  1.00  0.00           C
ATOM   7869  OH  TYR A 495     107.718 129.296 128.782  1.00  0.00           O
ATOM   7871  CD2 TYR A 495     111.278 128.646 129.652  1.00  0.00           C
ATOM   7873  CE2 TYR A 495     110.118 129.346 129.302  1.00  0.00           C
ATOM   7875  C   TYR A 495     113.578 125.116 131.992  1.00  0.00           C
ATOM   7876  O   TYR A 495     114.728 125.506 132.172  1.00  0.00           O
ATOM   7877  N   LEU A 496     113.288 123.806 131.972  1.00  0.00           N
ATOM   7879  CA  LEU A 496     114.278 122.786 132.322  1.00  0.00           C
ATOM   7881  CB  LEU A 496     113.658 121.366 132.392  1.00  0.00           C
ATOM   7884  CG  LEU A 496     113.468 120.826 133.812  1.00  0.00           C
ATOM   7886  CD1 LEU A 496     112.348 121.576 134.542  1.00  0.00           C
ATOM   7890  CD2 LEU A 496     113.128 119.326 133.752  1.00  0.00           C
ATOM   7894  C   LEU A 496     115.448 122.726 131.362  1.00  0.00           C
ATOM   7895  O   LEU A 496     116.558 122.306 131.702  1.00  0.00           O
ATOM   7896  N   TYR A 497     115.248 123.206 130.122  1.00  0.00           N
ATOM   7898  CA  TYR A 497     116.318 123.316 129.182  1.00  0.00           C
ATOM   7900  CB  TYR A 497     115.808 123.476 127.722  1.00  0.00           C
ATOM   7903  CG  TYR A 497     114.788 124.556 127.472  1.00  0.00           C
ATOM   7904  CD1 TYR A 497     115.188 125.806 126.982  1.00  0.00           C
ATOM   7906  CE1 TYR A 497     114.238 126.756 126.572  1.00  0.00           C
ATOM   7908  CZ  TYR A 497     112.868 126.456 126.672  1.00  0.00           C
ATOM   7909  OH  TYR A 497     111.898 127.406 126.302  1.00  0.00           O
ATOM   7911  CD2 TYR A 497     113.418 124.256 127.522  1.00  0.00           C
ATOM   7913  CE2 TYR A 497     112.468 125.206 127.122  1.00  0.00           C
ATOM   7915  C   TYR A 497     117.418 124.286 129.592  1.00  0.00           C
ATOM   7916  O   TYR A 497     118.578 124.106 129.232  1.00  0.00           O
ATOM   7917  N   GLY A 498     117.148 125.296 130.432  1.00  0.00           N
ATOM   7919  CA  GLY A 498     118.158 126.276 130.812  1.00  0.00           C
ATOM   7922  C   GLY A 498     117.978 127.566 130.072  1.00  0.00           C
ATOM   7923  O   GLY A 498     118.918 128.126 129.522  1.00  0.00           O
ATOM   7924  N   ALA A 499     116.718 128.016 130.042  1.00  0.00           N
ATOM   7926  CA  ALA A 499     116.288 129.366 129.762  1.00  0.00           C
ATOM   7928  CB  ALA A 499     115.398 129.416 128.512  1.00  0.00           C
ATOM   7932  C   ALA A 499     115.448 129.836 130.962  1.00  0.00           C
ATOM   7933  O   ALA A 499     114.698 129.026 131.512  1.00  0.00           O
ATOM   7934  N   PRO A 500     115.498 131.086 131.422  1.00  0.00           N
ATOM   7935  CD  PRO A 500     116.458 132.096 130.972  1.00  0.00           C
ATOM   7938  CA  PRO A 500     114.498 131.676 132.322  1.00  0.00           C
ATOM   7940  CB  PRO A 500     114.948 133.126 132.512  1.00  0.00           C
ATOM   7943  CG  PRO A 500     116.408 133.126 132.082  1.00  0.00           C
ATOM   7946  C   PRO A 500     113.068 131.636 131.832  1.00  0.00           C
ATOM   7947  O   PRO A 500     112.838 131.686 130.622  1.00  0.00           O
ATOM   7948  N   ALA A 501     112.098 131.616 132.762  1.00  0.00           N
ATOM   7950  CA  ALA A 501     110.698 131.766 132.472  1.00  0.00           C
ATOM   7952  CB  ALA A 501     109.908 130.946 133.512  1.00  0.00           C
ATOM   7956  C   ALA A 501     110.308 133.246 132.512  1.00  0.00           C
ATOM   7957  O   ALA A 501     110.178 133.836 133.582  1.00  0.00           O
ATOM   7958  N   ASN A 502     110.168 133.906 131.342  1.00  0.00           N
ATOM   7960  CA  ASN A 502     109.998 135.356 131.242  1.00  0.00           C
ATOM   7962  CB  ASN A 502     111.048 135.996 130.292  1.00  0.00           C
ATOM   7965  CG  ASN A 502     110.928 137.526 130.082  1.00  0.00           C
ATOM   7966  OD1 ASN A 502     109.888 138.156 129.922  1.00  0.00           O
ATOM   7967  ND2 ASN A 502     112.108 138.196 130.102  1.00  0.00           N
ATOM   7970  C   ASN A 502     108.588 135.676 130.812  1.00  0.00           C
ATOM   7971  O   ASN A 502     108.168 135.336 129.712  1.00  0.00           O
ATOM   7972  N   GLY A 503     107.798 136.326 131.682  1.00  0.00           N
ATOM   7974  CA  GLY A 503     106.388 136.616 131.432  1.00  0.00           C
ATOM   7977  C   GLY A 503     105.478 135.456 131.682  1.00  0.00           C
ATOM   7978  O   GLY A 503     104.278 135.566 131.432  1.00  0.00           O
ATOM   7979  N   ASN A 504     106.028 134.316 132.152  1.00  0.00           N
ATOM   7981  CA  ASN A 504     105.318 133.116 132.542  1.00  0.00           C
ATOM   7983  CB  ASN A 504     106.278 131.946 132.872  1.00  0.00           C
ATOM   7986  CG  ASN A 504     106.828 131.356 131.582  1.00  0.00           C
ATOM   7987  OD1 ASN A 504     107.908 131.686 131.102  1.00  0.00           O
ATOM   7988  ND2 ASN A 504     106.068 130.376 131.032  1.00  0.00           N
ATOM   7991  C   ASN A 504     104.448 133.356 133.752  1.00  0.00           C
ATOM   7992  O   ASN A 504     104.938 133.556 134.862  1.00  0.00           O
ATOM   7993  N   THR A 505     103.118 133.336 133.572  1.00  0.00           N
ATOM   7995  CA  THR A 505     102.178 133.616 134.642  1.00  0.00           C
ATOM   7997  CB  THR A 505     100.738 133.896 134.172  1.00  0.00           C
ATOM   7999  OG1 THR A 505     100.058 132.786 133.602  1.00  0.00           O
ATOM   8001  CG2 THR A 505     100.768 134.966 133.072  1.00  0.00           C
ATOM   8005  C   THR A 505     102.268 132.606 135.772  1.00  0.00           C
ATOM   8006  O   THR A 505     102.428 131.396 135.592  1.00  0.00           O
ATOM   8007  N   LEU A 506     102.218 133.096 137.022  1.00  0.00           N
ATOM   8009  CA  LEU A 506     102.218 132.286 138.212  1.00  0.00           C
ATOM   8011  CB  LEU A 506     103.288 132.746 139.242  1.00  0.00           C
ATOM   8014  CG  LEU A 506     103.528 131.806 140.452  1.00  0.00           C
ATOM   8016  CD1 LEU A 506     104.358 130.566 140.062  1.00  0.00           C
ATOM   8020  CD2 LEU A 506     104.248 132.566 141.572  1.00  0.00           C
ATOM   8024  C   LEU A 506     100.848 132.486 138.802  1.00  0.00           C
ATOM   8025  O   LEU A 506     100.388 133.626 138.952  1.00  0.00           O
ATOM   8026  N   GLN A 507     100.158 131.386 139.152  1.00  0.00           N
ATOM   8028  CA  GLN A 507      98.858 131.466 139.772  1.00  0.00           C
ATOM   8030  CB  GLN A 507      97.798 130.756 138.902  1.00  0.00           C
ATOM   8033  CG  GLN A 507      97.788 131.256 137.442  1.00  0.00           C
ATOM   8036  CD  GLN A 507      96.608 130.666 136.692  1.00  0.00           C
ATOM   8037  OE1 GLN A 507      96.658 129.556 136.142  1.00  0.00           O
ATOM   8038  NE2 GLN A 507      95.488 131.426 136.682  1.00  0.00           N
ATOM   8041  C   GLN A 507      98.958 130.756 141.092  1.00  0.00           C
ATOM   8042  O   GLN A 507      99.448 129.636 141.172  1.00  0.00           O
ATOM   8043  N   GLY A 508      98.548 131.386 142.202  1.00  0.00           N
ATOM   8045  CA  GLY A 508      98.658 130.706 143.482  1.00  0.00           C
ATOM   8048  C   GLY A 508      97.748 131.236 144.522  1.00  0.00           C
ATOM   8049  O   GLY A 508      96.918 132.116 144.302  1.00  0.00           O
ATOM   8050  N   GLN A 509      97.918 130.726 145.742  1.00  0.00           N
ATOM   8052  CA  GLN A 509      97.168 131.196 146.872  1.00  0.00           C
ATOM   8054  CB  GLN A 509      95.818 130.466 146.952  1.00  0.00           C
ATOM   8057  CG  GLN A 509      94.898 130.826 148.132  1.00  0.00           C
ATOM   8060  CD  GLN A 509      93.508 130.316 147.792  1.00  0.00           C
ATOM   8061  OE1 GLN A 509      93.328 129.176 147.362  1.00  0.00           O
ATOM   8062  NE2 GLN A 509      92.478 131.176 147.982  1.00  0.00           N
ATOM   8065  C   GLN A 509      97.978 131.016 148.132  1.00  0.00           C
ATOM   8066  O   GLN A 509      98.708 130.046 148.292  1.00  0.00           O
ATOM   8067  N   LEU A 510      97.838 131.996 149.042  1.00  0.00           N
ATOM   8069  CA  LEU A 510      98.388 131.956 150.372  1.00  0.00           C
ATOM   8071  CB  LEU A 510      98.648 133.396 150.882  1.00  0.00           C
ATOM   8074  CG  LEU A 510      99.888 134.156 150.342  1.00  0.00           C
ATOM   8076  CD1 LEU A 510     101.188 133.476 150.802  1.00  0.00           C
ATOM   8080  CD2 LEU A 510      99.838 134.426 148.832  1.00  0.00           C
ATOM   8084  C   LEU A 510      97.428 131.246 151.322  1.00  0.00           C
ATOM   8085  O   LEU A 510      96.208 131.376 151.242  1.00  0.00           O
ATOM   8086  N   PHE A 511      97.968 130.486 152.282  1.00  0.00           N
ATOM   8088  CA  PHE A 511      97.188 129.956 153.382  1.00  0.00           C
ATOM   8090  CB  PHE A 511      96.978 128.426 153.292  1.00  0.00           C
ATOM   8093  CG  PHE A 511      96.118 128.066 152.122  1.00  0.00           C
ATOM   8094  CD1 PHE A 511      94.728 127.906 152.302  1.00  0.00           C
ATOM   8096  CE1 PHE A 511      93.908 127.556 151.232  1.00  0.00           C
ATOM   8098  CZ  PHE A 511      94.458 127.366 149.962  1.00  0.00           C
ATOM   8100  CD2 PHE A 511      96.668 127.856 150.842  1.00  0.00           C
ATOM   8102  CE2 PHE A 511      95.838 127.526 149.762  1.00  0.00           C
ATOM   8104  C   PHE A 511      97.878 130.216 154.692  1.00  0.00           C
ATOM   8105  O   PHE A 511      99.098 130.316 154.762  1.00  0.00           O
ATOM   8106  N   LEU A 512      97.098 130.246 155.792  1.00  0.00           N
ATOM   8108  CA  LEU A 512      97.648 130.306 157.132  1.00  0.00           C
ATOM   8110  CB  LEU A 512      96.938 131.396 157.962  1.00  0.00           C
ATOM   8113  CG  LEU A 512      97.538 131.666 159.352  1.00  0.00           C
ATOM   8115  CD1 LEU A 512      98.948 132.226 159.232  1.00  0.00           C
ATOM   8119  CD2 LEU A 512      96.648 132.636 160.142  1.00  0.00           C
ATOM   8123  C   LEU A 512      97.418 128.946 157.752  1.00  0.00           C
ATOM   8124  O   LEU A 512      96.288 128.446 157.732  1.00  0.00           O
ATOM   8125  N   ARG A 513      98.488 128.306 158.292  1.00  0.00           N
ATOM   8127  CA  ARG A 513      98.418 127.056 159.012  1.00  0.00           C
ATOM   8129  CB  ARG A 513      99.198 125.926 158.302  1.00  0.00           C
ATOM   8132  CG  ARG A 513      98.558 125.376 157.012  1.00  0.00           C
ATOM   8135  CD  ARG A 513      97.328 124.486 157.242  1.00  0.00           C
ATOM   8138  NE  ARG A 513      96.088 125.316 157.092  1.00  0.00           N
ATOM   8140  CZ  ARG A 513      95.638 125.776 155.942  1.00  0.00           C
ATOM   8141  NH1 ARG A 513      96.268 125.576 154.802  1.00  0.00           N
ATOM   8144  NH2 ARG A 513      94.498 126.436 155.922  1.00  0.00           N
ATOM   8147  C   ARG A 513      99.008 127.206 160.412  1.00  0.00           C
ATOM   8148  O   ARG A 513      99.988 127.936 160.582  1.00  0.00           O
ATOM   8149  N   PRO A 514      98.478 126.556 161.452  1.00  0.00           N
ATOM   8150  CD  PRO A 514      97.478 125.506 161.322  1.00  0.00           C
ATOM   8153  CA  PRO A 514      99.178 126.446 162.732  1.00  0.00           C
ATOM   8155  CB  PRO A 514      98.188 125.666 163.632  1.00  0.00           C
ATOM   8158  CG  PRO A 514      96.968 125.356 162.752  1.00  0.00           C
ATOM   8161  C   PRO A 514     100.508 125.716 162.632  1.00  0.00           C
ATOM   8162  O   PRO A 514     100.548 124.606 162.112  1.00  0.00           O
ATOM   8163  N   LEU A 515     101.608 126.256 163.172  1.00  0.00           N
ATOM   8165  CA  LEU A 515     102.868 125.566 163.202  1.00  0.00           C
ATOM   8167  CB  LEU A 515     104.028 126.556 162.972  1.00  0.00           C
ATOM   8170  CG  LEU A 515     105.388 125.996 162.512  1.00  0.00           C
ATOM   8172  CD1 LEU A 515     106.448 127.116 162.532  1.00  0.00           C
ATOM   8176  CD2 LEU A 515     105.878 124.796 163.322  1.00  0.00           C
ATOM   8180  C   LEU A 515     102.998 124.926 164.572  1.00  0.00           C
ATOM   8181  O   LEU A 515     102.988 125.596 165.602  1.00  0.00           O
ATOM   8182  N   ARG A 516     103.078 123.596 164.612  1.00  0.00           N
ATOM   8184  CA  ARG A 516     103.238 122.886 165.862  1.00  0.00           C
ATOM   8186  CB  ARG A 516     102.148 121.816 166.002  1.00  0.00           C
ATOM   8189  CG  ARG A 516     100.728 122.416 165.922  1.00  0.00           C
ATOM   8192  CD  ARG A 516      99.678 121.456 166.462  1.00  0.00           C
ATOM   8195  NE  ARG A 516      99.758 121.536 167.952  1.00  0.00           N
ATOM   8197  CZ  ARG A 516      99.428 120.526 168.732  1.00  0.00           C
ATOM   8198  NH1 ARG A 516      98.828 119.456 168.262  1.00  0.00           N
ATOM   8201  NH2 ARG A 516      99.668 120.586 170.022  1.00  0.00           N
ATOM   8204  C   ARG A 516     104.628 122.336 166.062  1.00  0.00           C
ATOM   8205  O   ARG A 516     105.208 122.566 167.112  1.00  0.00           O
ATOM   8206  N   GLU A 517     105.268 121.656 165.072  1.00  0.00           N
ATOM   8208  CA  GLU A 517     106.668 121.256 165.212  1.00  0.00           C
ATOM   8210  CB  GLU A 517     107.068 120.006 164.372  1.00  0.00           C
ATOM   8213  CG  GLU A 517     108.458 119.456 164.802  1.00  0.00           C
ATOM   8216  CD  GLU A 517     108.888 118.126 164.192  1.00  0.00           C
ATOM   8217  OE1 GLU A 517     108.398 117.716 163.112  1.00  0.00           O
ATOM   8218  OE2 GLU A 517     109.798 117.516 164.812  1.00  0.00           O
ATOM   8219  C   GLU A 517     107.628 122.426 164.922  1.00  0.00           C
ATOM   8220  O   GLU A 517     108.318 122.496 163.902  1.00  0.00           O
ATOM   8221  N   ALA A 518     107.628 123.426 165.822  1.00  0.00           N
ATOM   8223  CA  ALA A 518     108.328 124.686 165.662  1.00  0.00           C
ATOM   8225  CB  ALA A 518     107.938 125.656 166.792  1.00  0.00           C
ATOM   8229  C   ALA A 518     109.838 124.576 165.532  1.00  0.00           C
ATOM   8230  O   ALA A 518     110.438 125.246 164.692  1.00  0.00           O
ATOM   8231  N   VAL A 519     110.478 123.726 166.342  1.00  0.00           N
ATOM   8233  CA  VAL A 519     111.918 123.606 166.372  1.00  0.00           C
ATOM   8235  CB  VAL A 519     112.438 123.816 167.802  1.00  0.00           C
ATOM   8237  CG1 VAL A 519     112.098 122.636 168.712  1.00  0.00           C
ATOM   8241  CG2 VAL A 519     113.938 124.116 167.832  1.00  0.00           C
ATOM   8245  C   VAL A 519     112.308 122.256 165.782  1.00  0.00           C
ATOM   8246  O   VAL A 519     111.638 121.246 165.962  1.00  0.00           O
ATOM   8247  N   SER A 520     113.388 122.216 164.982  1.00  0.00           N
ATOM   8249  CA  SER A 520     113.908 120.986 164.382  1.00  0.00           C
ATOM   8251  CB  SER A 520     114.698 121.316 163.082  1.00  0.00           C
ATOM   8254  OG  SER A 520     115.668 122.336 163.322  1.00  0.00           O
ATOM   8256  C   SER A 520     114.848 120.246 165.302  1.00  0.00           C
ATOM   8257  O   SER A 520     115.208 119.096 165.062  1.00  0.00           O
ATOM   8258  N   ALA A 521     115.268 120.926 166.372  1.00  0.00           N
ATOM   8260  CA  ALA A 521     116.378 120.526 167.202  1.00  0.00           C
ATOM   8262  CB  ALA A 521     117.178 121.796 167.572  1.00  0.00           C
ATOM   8266  C   ALA A 521     115.958 119.836 168.482  1.00  0.00           C
ATOM   8267  O   ALA A 521     116.788 119.656 169.362  1.00  0.00           O
ATOM   8268  N   LEU A 522     114.658 119.476 168.612  1.00  0.00           N
ATOM   8270  CA  LEU A 522     114.098 118.796 169.772  1.00  0.00           C
ATOM   8272  CB  LEU A 522     113.488 119.836 170.772  1.00  0.00           C
ATOM   8275  CG  LEU A 522     114.498 120.816 171.402  1.00  0.00           C
ATOM   8277  CD1 LEU A 522     113.868 121.946 172.222  1.00  0.00           C
ATOM   8281  CD2 LEU A 522     115.448 120.056 172.322  1.00  0.00           C
ATOM   8285  C   LEU A 522     112.978 117.766 169.432  1.00  0.00           C
ATOM   8286  O   LEU A 522     112.038 117.736 170.212  1.00  0.00           O
ATOM   8287  N   PRO A 523     112.938 116.926 168.382  1.00  0.00           N
ATOM   8288  CD  PRO A 523     113.998 116.766 167.402  1.00  0.00           C
ATOM   8291  CA  PRO A 523     111.748 116.216 167.912  1.00  0.00           C
ATOM   8293  CB  PRO A 523     112.308 115.076 167.032  1.00  0.00           C
ATOM   8296  CG  PRO A 523     113.828 115.326 166.922  1.00  0.00           C
ATOM   8299  C   PRO A 523     110.648 115.726 168.842  1.00  0.00           C
ATOM   8300  O   PRO A 523     110.888 115.066 169.862  1.00  0.00           O
ATOM   8301  N   GLY A 524     109.388 116.006 168.452  1.00  0.00           N
ATOM   8303  CA  GLY A 524     108.178 115.496 169.082  1.00  0.00           C
ATOM   8306  C   GLY A 524     107.588 116.396 170.112  1.00  0.00           C
ATOM   8307  O   GLY A 524     106.598 116.046 170.742  1.00  0.00           O
ATOM   8308  N   PHE A 525     108.168 117.596 170.292  1.00  0.00           N
ATOM   8310  CA  PHE A 525     107.528 118.656 171.032  1.00  0.00           C
ATOM   8312  CB  PHE A 525     108.478 119.636 171.762  1.00  0.00           C
ATOM   8315  CG  PHE A 525     109.188 119.026 172.942  1.00  0.00           C
ATOM   8316  CD1 PHE A 525     110.238 118.136 172.752  1.00  0.00           C
ATOM   8318  CE1 PHE A 525     111.058 117.736 173.822  1.00  0.00           C
ATOM   8320  CZ  PHE A 525     110.768 118.186 175.112  1.00  0.00           C
ATOM   8322  CD2 PHE A 525     108.878 119.426 174.252  1.00  0.00           C
ATOM   8324  CE2 PHE A 525     109.638 118.976 175.332  1.00  0.00           C
ATOM   8326  C   PHE A 525     106.678 119.516 170.132  1.00  0.00           C
ATOM   8327  O   PHE A 525     107.058 119.916 169.022  1.00  0.00           O
ATOM   8328  N   GLU A 526     105.508 119.856 170.682  1.00  0.00           N
ATOM   8330  CA  GLU A 526     104.428 120.546 170.052  1.00  0.00           C
ATOM   8332  CB  GLU A 526     103.128 119.776 170.382  1.00  0.00           C
ATOM   8335  CG  GLU A 526     103.198 118.306 169.932  1.00  0.00           C
ATOM   8338  CD  GLU A 526     103.538 118.236 168.452  1.00  0.00           C
ATOM   8339  OE1 GLU A 526     102.738 118.816 167.672  1.00  0.00           O
ATOM   8340  OE2 GLU A 526     104.538 117.576 168.072  1.00  0.00           O
ATOM   8341  C   GLU A 526     104.338 121.936 170.632  1.00  0.00           C
ATOM   8342  O   GLU A 526     104.398 122.136 171.842  1.00  0.00           O
ATOM   8343  N   PHE A 527     104.228 122.936 169.752  1.00  0.00           N
ATOM   8345  CA  PHE A 527     104.208 124.336 170.092  1.00  0.00           C
ATOM   8347  CB  PHE A 527     105.378 125.096 169.412  1.00  0.00           C
ATOM   8350  CG  PHE A 527     106.728 124.636 169.932  1.00  0.00           C
ATOM   8351  CD1 PHE A 527     107.328 123.456 169.482  1.00  0.00           C
ATOM   8353  CE1 PHE A 527     108.598 123.076 169.922  1.00  0.00           C
ATOM   8355  CZ  PHE A 527     109.298 123.886 170.812  1.00  0.00           C
ATOM   8357  CD2 PHE A 527     107.448 125.446 170.842  1.00  0.00           C
ATOM   8359  CE2 PHE A 527     108.718 125.076 171.282  1.00  0.00           C
ATOM   8361  C   PHE A 527     102.888 124.976 169.692  1.00  0.00           C
ATOM   8362  O   PHE A 527     102.208 124.536 168.762  1.00  0.00           O
ATOM   8363  N   GLY A 528     102.468 126.046 170.402  1.00  0.00           N
ATOM   8365  CA  GLY A 528     101.218 126.746 170.132  1.00  0.00           C
ATOM   8368  C   GLY A 528      99.988 126.146 170.762  1.00  0.00           C
ATOM   8369  O   GLY A 528      99.878 124.956 171.022  1.00  0.00           O
ATOM   8370  N   ASP A 529      98.998 127.006 171.062  1.00  0.00           N
ATOM   8372  CA  ASP A 529      97.728 126.596 171.612  1.00  0.00           C
ATOM   8374  CB  ASP A 529      97.008 127.826 172.202  1.00  0.00           C
ATOM   8377  CG  ASP A 529      95.668 127.486 172.832  1.00  0.00           C
ATOM   8378  OD1 ASP A 529      95.458 126.296 173.192  1.00  0.00           O
ATOM   8379  OD2 ASP A 529      94.868 128.436 172.962  1.00  0.00           O
ATOM   8380  C   ASP A 529      96.838 125.856 170.612  1.00  0.00           C
ATOM   8381  O   ASP A 529      96.498 126.376 169.552  1.00  0.00           O
ATOM   8382  N   ILE A 530      96.368 124.656 170.982  1.00  0.00           N
ATOM   8384  CA  ILE A 530      95.498 123.796 170.202  1.00  0.00           C
ATOM   8386  CB  ILE A 530      95.688 122.356 170.672  1.00  0.00           C
ATOM   8388  CG2 ILE A 530      95.068 122.156 172.082  1.00  0.00           C
ATOM   8392  CG1 ILE A 530      95.138 121.316 169.662  1.00  0.00           C
ATOM   8395  CD  ILE A 530      95.768 121.396 168.272  1.00  0.00           C
ATOM   8399  C   ILE A 530      94.028 124.196 170.282  1.00  0.00           C
ATOM   8400  O   ILE A 530      93.198 123.726 169.502  1.00  0.00           O
ATOM   8401  N   ALA A 531      93.638 125.066 171.232  1.00  0.00           N
ATOM   8403  CA  ALA A 531      92.258 125.496 171.372  1.00  0.00           C
ATOM   8405  CB  ALA A 531      91.908 125.466 172.862  1.00  0.00           C
ATOM   8409  C   ALA A 531      92.008 126.886 170.822  1.00  0.00           C
ATOM   8410  O   ALA A 531      90.868 127.316 170.672  1.00  0.00           O
ATOM   8411  N   ALA A 532      93.068 127.626 170.482  1.00  0.00           N
ATOM   8413  CA  ALA A 532      92.948 128.916 169.852  1.00  0.00           C
ATOM   8415  CB  ALA A 532      94.338 129.546 169.822  1.00  0.00           C
ATOM   8419  C   ALA A 532      92.338 128.886 168.452  1.00  0.00           C
ATOM   8420  O   ALA A 532      92.548 127.956 167.662  1.00  0.00           O
ATOM   8421  N   GLU A 533      91.578 129.936 168.112  1.00  0.00           N
ATOM   8423  CA  GLU A 533      90.808 129.976 166.892  1.00  0.00           C
ATOM   8425  CB  GLU A 533      89.368 130.456 167.192  1.00  0.00           C
ATOM   8428  CG  GLU A 533      88.588 129.436 168.072  1.00  0.00           C
ATOM   8431  CD  GLU A 533      88.368 128.096 167.352  1.00  0.00           C
ATOM   8432  OE1 GLU A 533      89.218 127.166 167.442  1.00  0.00           O
ATOM   8433  OE2 GLU A 533      87.338 127.976 166.632  1.00  0.00           O
ATOM   8434  C   GLU A 533      91.488 130.816 165.832  1.00  0.00           C
ATOM   8435  O   GLU A 533      92.408 131.576 166.112  1.00  0.00           O
ATOM   8436  N   ASN A 534      91.048 130.636 164.562  1.00  0.00           N
ATOM   8438  CA  ASN A 534      91.428 131.406 163.382  1.00  0.00           C
ATOM   8440  CB  ASN A 534      90.978 132.906 163.412  1.00  0.00           C
ATOM   8443  CG  ASN A 534      91.618 133.756 164.502  1.00  0.00           C
ATOM   8444  OD1 ASN A 534      90.948 134.166 165.452  1.00  0.00           O
ATOM   8445  ND2 ASN A 534      92.908 134.116 164.352  1.00  0.00           N
ATOM   8448  C   ASN A 534      92.828 131.176 162.822  1.00  0.00           C
ATOM   8449  O   ASN A 534      93.308 131.966 162.002  1.00  0.00           O
ATOM   8450  N   LEU A 535      93.498 130.066 163.192  1.00  0.00           N
ATOM   8452  CA  LEU A 535      94.838 129.736 162.712  1.00  0.00           C
ATOM   8454  CB  LEU A 535      95.628 128.866 163.732  1.00  0.00           C
ATOM   8457  CG  LEU A 535      95.978 129.556 165.062  1.00  0.00           C
ATOM   8459  CD1 LEU A 535      96.208 131.046 164.892  1.00  0.00           C
ATOM   8463  CD2 LEU A 535      94.918 129.326 166.142  1.00  0.00           C
ATOM   8467  C   LEU A 535      94.858 128.946 161.412  1.00  0.00           C
ATOM   8468  O   LEU A 535      95.908 128.816 160.792  1.00  0.00           O
ATOM   8469  N   SER A 536      93.718 128.396 160.972  1.00  0.00           N
ATOM   8471  CA  SER A 536      93.668 127.736 159.682  1.00  0.00           C
ATOM   8473  CB  SER A 536      93.318 126.246 159.752  1.00  0.00           C
ATOM   8476  OG  SER A 536      93.558 125.636 158.482  1.00  0.00           O
ATOM   8478  C   SER A 536      92.678 128.446 158.812  1.00  0.00           C
ATOM   8479  O   SER A 536      91.468 128.406 159.032  1.00  0.00           O
ATOM   8480  N   ARG A 537      93.198 129.136 157.792  1.00  0.00           N
ATOM   8482  CA  ARG A 537      92.358 129.876 156.882  1.00  0.00           C
ATOM   8484  CB  ARG A 537      92.178 131.356 157.302  1.00  0.00           C
ATOM   8487  CG  ARG A 537      92.008 131.636 158.802  1.00  0.00           C
ATOM   8490  CD  ARG A 537      91.658 133.086 159.152  1.00  0.00           C
ATOM   8493  NE  ARG A 537      92.808 133.946 158.722  1.00  0.00           N
ATOM   8495  CZ  ARG A 537      93.458 134.796 159.502  1.00  0.00           C
ATOM   8496  NH1 ARG A 537      92.998 135.106 160.692  1.00  0.00           N
ATOM   8499  NH2 ARG A 537      94.568 135.366 159.082  1.00  0.00           N
ATOM   8502  C   ARG A 537      93.038 129.896 155.532  1.00  0.00           C
ATOM   8503  O   ARG A 537      94.238 129.686 155.382  1.00  0.00           O
ATOM   8504  N   THR A 538      92.258 130.196 154.492  1.00  0.00           N
ATOM   8506  CA  THR A 538      92.758 130.816 153.262  1.00  0.00           C
ATOM   8508  CB  THR A 538      91.778 130.666 152.112  1.00  0.00           C
ATOM   8510  OG1 THR A 538      92.438 130.936 150.882  1.00  0.00           O
ATOM   8512  CG2 THR A 538      90.568 131.596 152.222  1.00  0.00           C
ATOM   8516  C   THR A 538      93.158 132.266 153.472  1.00  0.00           C
ATOM   8517  O   THR A 538      92.578 132.986 154.292  1.00  0.00           O
ATOM   8518  N   LEU A 539      94.188 132.746 152.752  1.00  0.00           N
ATOM   8520  CA  LEU A 539      94.568 134.136 152.732  1.00  0.00           C
ATOM   8522  CB  LEU A 539      96.048 134.316 153.152  1.00  0.00           C
ATOM   8525  CG  LEU A 539      96.418 133.796 154.572  1.00  0.00           C
ATOM   8527  CD1 LEU A 539      97.938 133.846 154.792  1.00  0.00           C
ATOM   8531  CD2 LEU A 539      95.718 134.606 155.672  1.00  0.00           C
ATOM   8535  C   LEU A 539      94.228 134.716 151.352  1.00  0.00           C
ATOM   8536  O   LEU A 539      93.178 134.446 150.762  1.00  0.00           O
ATOM   8537  N   ASP A 540      95.068 135.596 150.812  1.00  0.00           N
ATOM   8539  CA  ASP A 540      95.018 136.136 149.472  1.00  0.00           C
ATOM   8541  CB  ASP A 540      95.898 137.426 149.392  1.00  0.00           C
ATOM   8544  CG  ASP A 540      97.198 137.426 150.202  1.00  0.00           C
ATOM   8545  OD1 ASP A 540      97.198 137.026 151.402  1.00  0.00           O
ATOM   8546  OD2 ASP A 540      98.168 138.026 149.682  1.00  0.00           O
ATOM   8547  C   ASP A 540      95.278 135.126 148.322  1.00  0.00           C
ATOM   8548  O   ASP A 540      95.968 134.116 148.482  1.00  0.00           O
ATOM   8549  N   GLU A 541      94.718 135.356 147.112  1.00  0.00           N
ATOM   8551  CA  GLU A 541      95.148 134.646 145.912  1.00  0.00           C
ATOM   8553  CB  GLU A 541      93.988 134.426 144.892  1.00  0.00           C
ATOM   8556  CG  GLU A 541      92.888 133.486 145.432  1.00  0.00           C
ATOM   8559  CD  GLU A 541      91.598 133.436 144.622  1.00  0.00           C
ATOM   8560  OE1 GLU A 541      91.488 133.986 143.492  1.00  0.00           O
ATOM   8561  OE2 GLU A 541      90.648 132.796 145.142  1.00  0.00           O
ATOM   8562  C   GLU A 541      96.228 135.466 145.222  1.00  0.00           C
ATOM   8563  O   GLU A 541      96.138 136.696 145.212  1.00  0.00           O
ATOM   8564  N   VAL A 542      97.238 134.856 144.582  1.00  0.00           N
ATOM   8566  CA  VAL A 542      98.178 135.626 143.782  1.00  0.00           C
ATOM   8568  CB  VAL A 542      99.678 135.466 144.072  1.00  0.00           C
ATOM   8570  CG1 VAL A 542      99.928 135.736 145.562  1.00  0.00           C
ATOM   8574  CG2 VAL A 542     100.248 134.106 143.632  1.00  0.00           C
ATOM   8578  C   VAL A 542      97.928 135.356 142.322  1.00  0.00           C
ATOM   8579  O   VAL A 542      97.748 134.226 141.872  1.00  0.00           O
ATOM   8580  N   GLN A 543      97.988 136.426 141.532  1.00  0.00           N
ATOM   8582  CA  GLN A 543      98.268 136.346 140.132  1.00  0.00           C
ATOM   8584  CB  GLN A 543      97.118 137.016 139.362  1.00  0.00           C
ATOM   8587  CG  GLN A 543      97.108 136.786 137.842  1.00  0.00           C
ATOM   8590  CD  GLN A 543      97.148 135.296 137.502  1.00  0.00           C
ATOM   8591  OE1 GLN A 543      96.188 134.566 137.732  1.00  0.00           O
ATOM   8592  NE2 GLN A 543      98.268 134.836 136.922  1.00  0.00           N
ATOM   8595  C   GLN A 543      99.528 137.156 139.912  1.00  0.00           C
ATOM   8596  O   GLN A 543      99.518 138.376 140.092  1.00  0.00           O
ATOM   8597  N   LEU A 544     100.658 136.546 139.542  1.00  0.00           N
ATOM   8599  CA  LEU A 544     101.888 137.296 139.342  1.00  0.00           C
ATOM   8601  CB  LEU A 544     103.008 136.806 140.292  1.00  0.00           C
ATOM   8604  CG  LEU A 544     104.358 137.536 140.152  1.00  0.00           C
ATOM   8606  CD1 LEU A 544     104.208 139.026 140.432  1.00  0.00           C
ATOM   8610  CD2 LEU A 544     105.408 136.946 141.102  1.00  0.00           C
ATOM   8614  C   LEU A 544     102.298 137.126 137.902  1.00  0.00           C
ATOM   8615  O   LEU A 544     102.358 136.006 137.392  1.00  0.00           O
ATOM   8616  N   THR A 545     102.488 138.226 137.142  1.00  0.00           N
ATOM   8618  CA  THR A 545     102.888 138.136 135.732  1.00  0.00           C
ATOM   8620  CB  THR A 545     102.788 139.436 134.962  1.00  0.00           C
ATOM   8622  OG1 THR A 545     101.488 139.986 135.152  1.00  0.00           O
ATOM   8624  CG2 THR A 545     102.938 139.146 133.452  1.00  0.00           C
ATOM   8628  C   THR A 545     104.258 137.556 135.542  1.00  0.00           C
ATOM   8629  O   THR A 545     104.488 136.796 134.602  1.00  0.00           O
ATOM   8630  N   LEU A 546     105.188 137.926 136.442  1.00  0.00           N
ATOM   8632  CA  LEU A 546     106.578 137.536 136.352  1.00  0.00           C
ATOM   8634  CB  LEU A 546     106.748 135.996 136.492  1.00  0.00           C
ATOM   8637  CG  LEU A 546     108.098 135.526 137.062  1.00  0.00           C
ATOM   8639  CD1 LEU A 546     108.148 133.996 137.132  1.00  0.00           C
ATOM   8643  CD2 LEU A 546     109.288 136.046 136.262  1.00  0.00           C
ATOM   8647  C   LEU A 546     107.178 138.136 135.082  1.00  0.00           C
ATOM   8648  O   LEU A 546     107.638 137.456 134.172  1.00  0.00           O
ATOM   8649  N   ASP A 547     107.158 139.476 134.992  1.00  0.00           N
ATOM   8651  CA  ASP A 547     107.608 140.246 133.852  1.00  0.00           C
ATOM   8653  CB  ASP A 547     107.398 141.746 134.172  1.00  0.00           C
ATOM   8656  CG  ASP A 547     105.958 142.076 134.552  1.00  0.00           C
ATOM   8657  OD1 ASP A 547     104.998 141.596 133.902  1.00  0.00           O
ATOM   8658  OD2 ASP A 547     105.798 142.916 135.472  1.00  0.00           O
ATOM   8659  C   ASP A 547     109.088 140.046 133.492  1.00  0.00           C
ATOM   8660  O   ASP A 547     109.438 139.956 132.322  1.00  0.00           O
ATOM   8661  N   ASP A 548     109.958 139.986 134.512  1.00  0.00           N
ATOM   8663  CA  ASP A 548     111.378 139.686 134.422  1.00  0.00           C
ATOM   8665  CB  ASP A 548     112.058 139.866 135.802  1.00  0.00           C
ATOM   8668  CG  ASP A 548     111.948 141.256 136.422  1.00  0.00           C
ATOM   8669  OD1 ASP A 548     111.538 142.236 135.752  1.00  0.00           O
ATOM   8670  OD2 ASP A 548     112.418 141.346 137.592  1.00  0.00           O
ATOM   8671  C   ASP A 548     111.738 138.286 133.872  1.00  0.00           C
ATOM   8672  O   ASP A 548     110.928 137.386 133.702  1.00  0.00           O
ATOM   8673  N   LYS A 549     113.058 138.076 133.632  1.00  0.00           N
ATOM   8675  CA  LYS A 549     113.648 136.806 133.252  1.00  0.00           C
ATOM   8677  CB  LYS A 549     115.078 136.986 132.672  1.00  0.00           C
ATOM   8680  CG  LYS A 549     115.228 138.076 131.592  1.00  0.00           C
ATOM   8683  CD  LYS A 549     116.688 138.226 131.132  1.00  0.00           C
ATOM   8686  CE  LYS A 549     116.828 139.166 129.932  1.00  0.00           C
ATOM   8689  NZ  LYS A 549     118.238 139.436 129.632  1.00  0.00           N
ATOM   8693  C   LYS A 549     113.718 135.786 134.412  1.00  0.00           C
ATOM   8694  O   LYS A 549     114.758 135.526 135.002  1.00  0.00           O
ATOM   8695  N   GLY A 550     112.588 135.156 134.752  1.00  0.00           N
ATOM   8697  CA  GLY A 550     112.568 134.036 135.692  1.00  0.00           C
ATOM   8700  C   GLY A 550     112.338 134.396 137.122  1.00  0.00           C
ATOM   8701  O   GLY A 550     111.908 133.536 137.872  1.00  0.00           O
ATOM   8702  N   ARG A 551     112.598 135.646 137.572  1.00  0.00           N
ATOM   8704  CA  ARG A 551     112.438 135.986 138.982  1.00  0.00           C
ATOM   8706  CB  ARG A 551     113.698 136.616 139.612  1.00  0.00           C
ATOM   8709  CG  ARG A 551     114.908 135.676 139.792  1.00  0.00           C
ATOM   8712  CD  ARG A 551     115.758 135.476 138.522  1.00  0.00           C
ATOM   8715  NE  ARG A 551     116.928 134.606 138.882  1.00  0.00           N
ATOM   8717  CZ  ARG A 551     117.968 135.056 139.582  1.00  0.00           C
ATOM   8718  NH1 ARG A 551     118.178 136.326 139.822  1.00  0.00           N
ATOM   8721  NH2 ARG A 551     118.828 134.226 140.132  1.00  0.00           N
ATOM   8724  C   ARG A 551     111.248 136.896 139.262  1.00  0.00           C
ATOM   8725  O   ARG A 551     110.978 137.856 138.542  1.00  0.00           O
ATOM   8726  N   GLY A 552     110.488 136.576 140.332  1.00  0.00           N
ATOM   8728  CA  GLY A 552     109.388 137.396 140.802  1.00  0.00           C
ATOM   8731  C   GLY A 552     109.268 137.336 142.292  1.00  0.00           C
ATOM   8732  O   GLY A 552     109.848 136.466 142.952  1.00  0.00           O
ATOM   8733  N   GLU A 553     108.478 138.266 142.872  1.00  0.00           N
ATOM   8735  CA  GLU A 553     108.298 138.366 144.312  1.00  0.00           C
ATOM   8737  CB  GLU A 553     108.858 139.706 144.842  1.00  0.00           C
ATOM   8740  CG  GLU A 553     110.408 139.786 144.792  1.00  0.00           C
ATOM   8743  CD  GLU A 553     111.078 138.956 145.872  1.00  0.00           C
ATOM   8744  OE1 GLU A 553     110.778 139.176 147.072  1.00  0.00           O
ATOM   8745  OE2 GLU A 553     111.948 138.126 145.512  1.00  0.00           O
ATOM   8746  C   GLU A 553     106.828 138.346 144.652  1.00  0.00           C
ATOM   8747  O   GLU A 553     106.008 138.946 143.962  1.00  0.00           O
ATOM   8748  N   VAL A 554     106.448 137.676 145.762  1.00  0.00           N
ATOM   8750  CA  VAL A 554     105.108 137.786 146.322  1.00  0.00           C
ATOM   8752  CB  VAL A 554     104.248 136.526 146.222  1.00  0.00           C
ATOM   8754  CG1 VAL A 554     103.898 136.266 144.742  1.00  0.00           C
ATOM   8758  CG2 VAL A 554     104.968 135.326 146.842  1.00  0.00           C
ATOM   8762  C   VAL A 554     105.168 138.286 147.752  1.00  0.00           C
ATOM   8763  O   VAL A 554     106.088 138.006 148.522  1.00  0.00           O
ATOM   8764  N   SER A 555     104.158 139.106 148.122  1.00  0.00           N
ATOM   8766  CA  SER A 555     104.148 139.886 149.342  1.00  0.00           C
ATOM   8768  CB  SER A 555     104.278 141.426 149.062  1.00  0.00           C
ATOM   8771  OG  SER A 555     105.528 141.776 148.432  1.00  0.00           O
ATOM   8773  C   SER A 555     102.858 139.666 150.132  1.00  0.00           C
ATOM   8774  O   SER A 555     101.778 140.006 149.652  1.00  0.00           O
ATOM   8775  N   THR A 556     102.938 139.116 151.372  1.00  0.00           N
ATOM   8777  CA  THR A 556     101.758 138.816 152.202  1.00  0.00           C
ATOM   8779  CB  THR A 556     101.728 137.386 152.762  1.00  0.00           C
ATOM   8781  OG1 THR A 556     102.208 136.426 151.832  1.00  0.00           O
ATOM   8783  CG2 THR A 556     100.298 136.986 153.152  1.00  0.00           C
ATOM   8787  C   THR A 556     101.708 139.736 153.422  1.00  0.00           C
ATOM   8788  O   THR A 556     102.468 139.586 154.382  1.00  0.00           O
ATOM   8789  N   GLU A 557     100.788 140.706 153.472  1.00  0.00           N
ATOM   8791  CA  GLU A 557     100.548 141.526 154.662  1.00  0.00           C
ATOM   8793  CB  GLU A 557      99.618 142.726 154.362  1.00  0.00           C
ATOM   8796  CG  GLU A 557      99.268 143.636 155.572  1.00  0.00           C
ATOM   8799  CD  GLU A 557      98.368 144.796 155.162  1.00  0.00           C
ATOM   8800  OE1 GLU A 557      97.628 144.666 154.162  1.00  0.00           O
ATOM   8801  OE2 GLU A 557      98.418 145.846 155.862  1.00  0.00           O
ATOM   8802  C   GLU A 557      99.998 140.766 155.882  1.00  0.00           C
ATOM   8803  O   GLU A 557      99.048 139.996 155.762  1.00  0.00           O
ATOM   8804  N   SER A 558     100.578 140.956 157.102  1.00  0.00           N
ATOM   8806  CA  SER A 558     100.168 140.206 158.302  1.00  0.00           C
ATOM   8808  CB  SER A 558     101.138 140.266 159.522  1.00  0.00           C
ATOM   8811  OG  SER A 558     101.108 141.506 160.222  1.00  0.00           O
ATOM   8813  C   SER A 558      98.738 140.416 158.812  1.00  0.00           C
ATOM   8814  O   SER A 558      98.208 141.516 158.962  1.00  0.00           O
ATOM   8815  N   GLN A 559      98.078 139.296 159.142  1.00  0.00           N
ATOM   8817  CA  GLN A 559      96.728 139.266 159.652  1.00  0.00           C
ATOM   8819  CB  GLN A 559      95.858 138.396 158.722  1.00  0.00           C
ATOM   8822  CG  GLN A 559      95.948 138.826 157.252  1.00  0.00           C
ATOM   8825  CD  GLN A 559      94.918 138.036 156.452  1.00  0.00           C
ATOM   8826  OE1 GLN A 559      94.258 137.146 156.982  1.00  0.00           O
ATOM   8827  NE2 GLN A 559      94.778 138.386 155.162  1.00  0.00           N
ATOM   8830  C   GLN A 559      96.648 138.616 161.022  1.00  0.00           C
ATOM   8831  O   GLN A 559      95.578 138.266 161.512  1.00  0.00           O
ATOM   8832  N   TRP A 560      97.808 138.416 161.642  1.00  0.00           N
ATOM   8834  CA  TRP A 560      97.988 137.476 162.722  1.00  0.00           C
ATOM   8836  CB  TRP A 560      98.658 136.166 162.202  1.00  0.00           C
ATOM   8839  CG  TRP A 560      99.868 136.316 161.332  1.00  0.00           C
ATOM   8840  CD1 TRP A 560     101.148 136.476 161.802  1.00  0.00           C
ATOM   8842  NE1 TRP A 560     102.008 136.636 160.742  1.00  0.00           N
ATOM   8844  CE2 TRP A 560     101.318 136.546 159.572  1.00  0.00           C
ATOM   8845  CD2 TRP A 560      99.958 136.356 159.902  1.00  0.00           C
ATOM   8846  CE3 TRP A 560      99.018 136.256 158.872  1.00  0.00           C
ATOM   8848  CZ3 TRP A 560      99.458 136.416 157.552  1.00  0.00           C
ATOM   8850  CZ2 TRP A 560     101.758 136.656 158.272  1.00  0.00           C
ATOM   8852  CH2 TRP A 560     100.798 136.636 157.262  1.00  0.00           C
ATOM   8854  C   TRP A 560      98.778 138.186 163.802  1.00  0.00           C
ATOM   8855  O   TRP A 560      99.798 137.746 164.322  1.00  0.00           O
ATOM   8856  N   LYS A 561      98.308 139.406 164.142  1.00  0.00           N
ATOM   8858  CA  LYS A 561      98.828 140.216 165.232  1.00  0.00           C
ATOM   8860  CB  LYS A 561      98.178 141.626 165.242  1.00  0.00           C
ATOM   8863  CG  LYS A 561      98.438 142.476 163.992  1.00  0.00           C
ATOM   8866  CD  LYS A 561      97.628 143.776 164.092  1.00  0.00           C
ATOM   8869  CE  LYS A 561      97.788 144.736 162.912  1.00  0.00           C
ATOM   8872  NZ  LYS A 561      97.298 144.126 161.662  1.00  0.00           N
ATOM   8876  C   LYS A 561      98.598 139.606 166.592  1.00  0.00           C
ATOM   8877  O   LYS A 561      99.428 139.736 167.502  1.00  0.00           O
ATOM   8878  N   GLU A 562      97.418 138.986 166.782  1.00  0.00           N
ATOM   8880  CA  GLU A 562      96.818 138.646 168.052  1.00  0.00           C
ATOM   8882  CB  GLU A 562      95.278 138.796 167.942  1.00  0.00           C
ATOM   8885  CG  GLU A 562      94.528 137.746 167.072  1.00  0.00           C
ATOM   8888  CD  GLU A 562      94.868 137.796 165.602  1.00  0.00           C
ATOM   8889  OE1 GLU A 562      94.798 138.896 164.992  1.00  0.00           O
ATOM   8890  OE2 GLU A 562      95.208 136.726 165.032  1.00  0.00           O
ATOM   8891  C   GLU A 562      97.118 137.216 168.482  1.00  0.00           C
ATOM   8892  O   GLU A 562      96.738 136.776 169.572  1.00  0.00           O
ATOM   8893  N   THR A 563      97.838 136.476 167.632  1.00  0.00           N
ATOM   8895  CA  THR A 563      98.308 135.116 167.852  1.00  0.00           C
ATOM   8897  CB  THR A 563      99.058 134.616 166.632  1.00  0.00           C
ATOM   8899  OG1 THR A 563      98.438 135.066 165.442  1.00  0.00           O
ATOM   8901  CG2 THR A 563      99.048 133.106 166.592  1.00  0.00           C
ATOM   8905  C   THR A 563      99.218 134.916 169.052  1.00  0.00           C
ATOM   8906  O   THR A 563     100.128 135.706 169.292  1.00  0.00           O
ATOM   8907  N   HIS A 564      99.028 133.816 169.802  1.00  0.00           N
ATOM   8909  CA  HIS A 564      99.918 133.426 170.892  1.00  0.00           C
ATOM   8911  CB  HIS A 564      99.178 133.316 172.242  1.00  0.00           C
ATOM   8914  ND1 HIS A 564      99.158 135.686 172.902  1.00  0.00           N
ATOM   8915  CG  HIS A 564      98.448 134.556 172.562  1.00  0.00           C
ATOM   8916  CE1 HIS A 564      98.238 136.596 173.162  1.00  0.00           C
ATOM   8918  NE2 HIS A 564      96.978 136.096 173.022  1.00  0.00           N
ATOM   8920  CD2 HIS A 564      97.108 134.786 172.642  1.00  0.00           C
ATOM   8922  C   HIS A 564     100.598 132.106 170.632  1.00  0.00           C
ATOM   8923  O   HIS A 564     101.018 131.446 171.582  1.00  0.00           O
ATOM   8924  N   SER A 565     100.748 131.706 169.362  1.00  0.00           N
ATOM   8926  CA  SER A 565     101.288 130.446 168.882  1.00  0.00           C
ATOM   8928  CB  SER A 565     100.178 129.456 168.412  1.00  0.00           C
ATOM   8931  OG  SER A 565      99.308 130.016 167.432  1.00  0.00           O
ATOM   8933  C   SER A 565     102.178 130.706 167.692  1.00  0.00           C
ATOM   8934  O   SER A 565     101.988 131.716 167.012  1.00  0.00           O
ATOM   8935  N   PRO A 566     103.198 129.906 167.392  1.00  0.00           N
ATOM   8936  CD  PRO A 566     103.748 128.886 168.272  1.00  0.00           C
ATOM   8939  CA  PRO A 566     103.808 129.876 166.072  1.00  0.00           C
ATOM   8941  CB  PRO A 566     104.998 128.916 166.192  1.00  0.00           C
ATOM   8944  CG  PRO A 566     104.668 128.026 167.392  1.00  0.00           C
ATOM   8947  C   PRO A 566     102.858 129.466 164.972  1.00  0.00           C
ATOM   8948  O   PRO A 566     102.018 128.586 165.162  1.00  0.00           O
ATOM   8949  N   LEU A 567     103.008 130.086 163.792  1.00  0.00           N
ATOM   8951  CA  LEU A 567     102.208 129.836 162.612  1.00  0.00           C
ATOM   8953  CB  LEU A 567     101.278 131.026 162.272  1.00  0.00           C
ATOM   8956  CG  LEU A 567     100.318 131.436 163.412  1.00  0.00           C
ATOM   8958  CD1 LEU A 567      99.418 132.596 162.952  1.00  0.00           C
ATOM   8962  CD2 LEU A 567      99.438 130.266 163.872  1.00  0.00           C
ATOM   8966  C   LEU A 567     103.128 129.616 161.432  1.00  0.00           C
ATOM   8967  O   LEU A 567     104.278 130.066 161.412  1.00  0.00           O
ATOM   8968  N   GLN A 568     102.638 128.926 160.382  1.00  0.00           N
ATOM   8970  CA  GLN A 568     103.228 128.986 159.072  1.00  0.00           C
ATOM   8972  CB  GLN A 568     103.418 127.606 158.372  1.00  0.00           C
ATOM   8975  CG  GLN A 568     104.248 126.606 159.192  1.00  0.00           C
ATOM   8978  CD  GLN A 568     104.808 125.456 158.352  1.00  0.00           C
ATOM   8979  OE1 GLN A 568     104.168 124.776 157.552  1.00  0.00           O
ATOM   8980  NE2 GLN A 568     106.108 125.166 158.572  1.00  0.00           N
ATOM   8983  C   GLN A 568     102.278 129.756 158.192  1.00  0.00           C
ATOM   8984  O   GLN A 568     101.068 129.526 158.212  1.00  0.00           O
ATOM   8985  N   VAL A 569     102.798 130.666 157.342  1.00  0.00           N
ATOM   8987  CA  VAL A 569     102.078 130.966 156.112  1.00  0.00           C
ATOM   8989  CB  VAL A 569     101.958 132.416 155.662  1.00  0.00           C
ATOM   8991  CG1 VAL A 569     101.318 133.236 156.802  1.00  0.00           C
ATOM   8995  CG2 VAL A 569     103.278 133.056 155.222  1.00  0.00           C
ATOM   8999  C   VAL A 569     102.638 130.096 155.012  1.00  0.00           C
ATOM   9000  O   VAL A 569     103.848 129.936 154.852  1.00  0.00           O
ATOM   9001  N   ILE A 570     101.738 129.466 154.262  1.00  0.00           N
ATOM   9003  CA  ILE A 570     102.068 128.576 153.182  1.00  0.00           C
ATOM   9005  CB  ILE A 570     101.218 127.306 153.152  1.00  0.00           C
ATOM   9007  CG2 ILE A 570     101.808 126.366 152.072  1.00  0.00           C
ATOM   9011  CG1 ILE A 570     101.118 126.646 154.552  1.00  0.00           C
ATOM   9014  CD  ILE A 570     102.468 126.266 155.162  1.00  0.00           C
ATOM   9018  C   ILE A 570     101.808 129.346 151.932  1.00  0.00           C
ATOM   9019  O   ILE A 570     100.768 129.986 151.802  1.00  0.00           O
ATOM   9020  N   PHE A 571     102.728 129.276 150.952  1.00  0.00           N
ATOM   9022  CA  PHE A 571     102.428 129.696 149.612  1.00  0.00           C
ATOM   9024  CB  PHE A 571     103.478 130.716 149.122  1.00  0.00           C
ATOM   9027  CG  PHE A 571     103.168 131.116 147.712  1.00  0.00           C
ATOM   9028  CD1 PHE A 571     102.128 132.006 147.462  1.00  0.00           C
ATOM   9030  CE1 PHE A 571     101.728 132.296 146.152  1.00  0.00           C
ATOM   9032  CZ  PHE A 571     102.398 131.686 145.072  1.00  0.00           C
ATOM   9034  CD2 PHE A 571     103.828 130.516 146.632  1.00  0.00           C
ATOM   9036  CE2 PHE A 571     103.448 130.796 145.322  1.00  0.00           C
ATOM   9038  C   PHE A 571     102.388 128.456 148.742  1.00  0.00           C
ATOM   9039  O   PHE A 571     103.318 127.646 148.752  1.00  0.00           O
ATOM   9040  N   GLN A 572     101.318 128.296 147.962  1.00  0.00           N
ATOM   9042  CA  GLN A 572     101.268 127.346 146.872  1.00  0.00           C
ATOM   9044  CB  GLN A 572     100.218 126.226 147.092  1.00  0.00           C
ATOM   9047  CG  GLN A 572      98.778 126.766 147.312  1.00  0.00           C
ATOM   9050  CD  GLN A 572      97.788 125.616 147.472  1.00  0.00           C
ATOM   9051  OE1 GLN A 572      97.888 124.776 148.372  1.00  0.00           O
ATOM   9052  NE2 GLN A 572      96.748 125.606 146.602  1.00  0.00           N
ATOM   9055  C   GLN A 572     101.018 128.096 145.572  1.00  0.00           C
ATOM   9056  O   GLN A 572     100.148 128.976 145.492  1.00  0.00           O
ATOM   9057  N   GLY A 573     101.808 127.786 144.522  1.00  0.00           N
ATOM   9059  CA  GLY A 573     101.718 128.436 143.232  1.00  0.00           C
ATOM   9062  C   GLY A 573     101.918 127.436 142.152  1.00  0.00           C
ATOM   9063  O   GLY A 573     102.468 126.356 142.372  1.00  0.00           O
ATOM   9064  N   SER A 574     101.468 127.776 140.942  1.00  0.00           N
ATOM   9066  CA  SER A 574     101.558 126.946 139.762  1.00  0.00           C
ATOM   9068  CB  SER A 574     100.198 126.286 139.392  1.00  0.00           C
ATOM   9071  OG  SER A 574      99.198 127.246 139.032  1.00  0.00           O
ATOM   9073  C   SER A 574     102.088 127.796 138.622  1.00  0.00           C
ATOM   9074  O   SER A 574     101.648 128.926 138.432  1.00  0.00           O
ATOM   9075  N   LEU A 575     103.098 127.306 137.872  1.00  0.00           N
ATOM   9077  CA  LEU A 575     103.678 128.066 136.772  1.00  0.00           C
ATOM   9079  CB  LEU A 575     105.208 127.936 136.682  1.00  0.00           C
ATOM   9082  CG  LEU A 575     105.948 128.866 135.692  1.00  0.00           C
ATOM   9084  CD1 LEU A 575     107.348 129.226 136.232  1.00  0.00           C
ATOM   9088  CD2 LEU A 575     106.128 128.256 134.302  1.00  0.00           C
ATOM   9092  C   LEU A 575     103.068 127.596 135.472  1.00  0.00           C
ATOM   9093  O   LEU A 575     102.978 126.406 135.192  1.00  0.00           O
ATOM   9094  N   LEU A 576     102.628 128.556 134.662  1.00  0.00           N
ATOM   9096  CA  LEU A 576     101.888 128.326 133.452  1.00  0.00           C
ATOM   9098  CB  LEU A 576     100.648 129.256 133.552  1.00  0.00           C
ATOM   9101  CG  LEU A 576      99.538 129.136 132.482  1.00  0.00           C
ATOM   9103  CD1 LEU A 576      98.178 129.546 133.072  1.00  0.00           C
ATOM   9107  CD2 LEU A 576      99.848 130.016 131.272  1.00  0.00           C
ATOM   9111  C   LEU A 576     102.818 128.606 132.272  1.00  0.00           C
ATOM   9112  O   LEU A 576     103.378 129.696 132.142  1.00  0.00           O
ATOM   9113  N   GLU A 577     103.018 127.626 131.372  1.00  0.00           N
ATOM   9115  CA  GLU A 577     103.608 127.866 130.062  1.00  0.00           C
ATOM   9117  CB  GLU A 577     104.178 126.586 129.362  1.00  0.00           C
ATOM   9120  CG  GLU A 577     103.348 125.266 129.492  1.00  0.00           C
ATOM   9123  CD  GLU A 577     104.058 124.016 128.942  1.00  0.00           C
ATOM   9124  OE1 GLU A 577     105.248 124.086 128.552  1.00  0.00           O
ATOM   9125  OE2 GLU A 577     103.358 122.976 128.872  1.00  0.00           O
ATOM   9126  C   GLU A 577     102.638 128.586 129.162  1.00  0.00           C
ATOM   9127  O   GLU A 577     102.548 129.816 129.132  1.00  0.00           O
ATOM   9128  N   SER A 578     101.848 127.796 128.432  1.00  0.00           N
ATOM   9130  CA  SER A 578     100.908 128.246 127.422  1.00  0.00           C
ATOM   9132  CB  SER A 578     101.208 127.466 126.122  1.00  0.00           C
ATOM   9135  OG  SER A 578     101.048 126.056 126.292  1.00  0.00           O
ATOM   9137  C   SER A 578      99.478 127.936 127.822  1.00  0.00           C
ATOM   9138  O   SER A 578      98.558 128.036 127.012  1.00  0.00           O
ATOM   9139  N   GLY A 579      99.268 127.546 129.092  1.00  0.00           N
ATOM   9141  CA  GLY A 579      97.968 127.166 129.632  1.00  0.00           C
ATOM   9144  C   GLY A 579      97.808 125.676 129.732  1.00  0.00           C
ATOM   9145  O   GLY A 579      96.718 125.186 130.032  1.00  0.00           O
ATOM   9146  N   GLY A 580      98.908 124.936 129.472  1.00  0.00           N
ATOM   9148  CA  GLY A 580      98.958 123.476 129.362  1.00  0.00           C
ATOM   9151  C   GLY A 580      99.058 122.706 130.652  1.00  0.00           C
ATOM   9152  O   GLY A 580      98.088 122.566 131.382  1.00  0.00           O
ATOM   9153  N   ARG A 581     100.248 122.136 130.922  1.00  0.00           N
ATOM   9155  CA  ARG A 581     100.518 121.326 132.092  1.00  0.00           C
ATOM   9157  CB  ARG A 581     101.258 120.006 131.682  1.00  0.00           C
ATOM   9160  CG  ARG A 581     102.478 120.166 130.742  1.00  0.00           C
ATOM   9163  CD  ARG A 581     102.838 118.956 129.862  1.00  0.00           C
ATOM   9166  NE  ARG A 581     101.678 118.726 128.942  1.00  0.00           N
ATOM   9168  CZ  ARG A 581     101.698 117.936 127.872  1.00  0.00           C
ATOM   9169  NH1 ARG A 581     102.738 117.206 127.562  1.00  0.00           N
ATOM   9172  NH2 ARG A 581     100.598 117.806 127.152  1.00  0.00           N
ATOM   9175  C   ARG A 581     101.298 122.136 133.122  1.00  0.00           C
ATOM   9176  O   ARG A 581     102.498 122.346 132.962  1.00  0.00           O
ATOM   9177  N   PRO A 582     100.688 122.636 134.192  1.00  0.00           N
ATOM   9178  CD  PRO A 582      99.238 122.666 134.402  1.00  0.00           C
ATOM   9181  CA  PRO A 582     101.368 123.566 135.082  1.00  0.00           C
ATOM   9183  CB  PRO A 582     100.238 124.446 135.612  1.00  0.00           C
ATOM   9186  CG  PRO A 582      99.038 123.496 135.662  1.00  0.00           C
ATOM   9189  C   PRO A 582     102.058 122.826 136.212  1.00  0.00           C
ATOM   9190  O   PRO A 582     101.568 121.806 136.702  1.00  0.00           O
ATOM   9191  N   VAL A 583     103.208 123.346 136.642  1.00  0.00           N
ATOM   9193  CA  VAL A 583     104.038 122.706 137.642  1.00  0.00           C
ATOM   9195  CB  VAL A 583     105.498 122.836 137.272  1.00  0.00           C
ATOM   9197  CG1 VAL A 583     106.408 122.206 138.342  1.00  0.00           C
ATOM   9201  CG2 VAL A 583     105.668 122.096 135.922  1.00  0.00           C
ATOM   9205  C   VAL A 583     103.718 123.306 138.992  1.00  0.00           C
ATOM   9206  O   VAL A 583     103.678 124.536 139.132  1.00  0.00           O
ATOM   9207  N   THR A 584     103.448 122.466 140.002  1.00  0.00           N
ATOM   9209  CA  THR A 584     103.118 122.896 141.352  1.00  0.00           C
ATOM   9211  CB  THR A 584     101.848 122.326 141.982  1.00  0.00           C
ATOM   9213  OG1 THR A 584     101.678 120.946 141.712  1.00  0.00           O
ATOM   9215  CG2 THR A 584     100.668 123.056 141.352  1.00  0.00           C
ATOM   9219  C   THR A 584     104.258 122.676 142.312  1.00  0.00           C
ATOM   9220  O   THR A 584     104.968 121.666 142.332  1.00  0.00           O
ATOM   9221  N   ARG A 585     104.438 123.686 143.182  1.00  0.00           N
ATOM   9223  CA  ARG A 585     105.308 123.666 144.332  1.00  0.00           C
ATOM   9225  CB  ARG A 585     106.658 124.376 144.052  1.00  0.00           C
ATOM   9228  CG  ARG A 585     107.638 123.596 143.142  1.00  0.00           C
ATOM   9231  CD  ARG A 585     108.158 122.276 143.712  1.00  0.00           C
ATOM   9234  NE  ARG A 585     109.148 121.726 142.742  1.00  0.00           N
ATOM   9236  CZ  ARG A 585     108.838 121.056 141.652  1.00  0.00           C
ATOM   9237  NH1 ARG A 585     107.628 120.816 141.202  1.00  0.00           N
ATOM   9240  NH2 ARG A 585     109.838 120.566 140.932  1.00  0.00           N
ATOM   9243  C   ARG A 585     104.578 124.356 145.472  1.00  0.00           C
ATOM   9244  O   ARG A 585     103.588 125.056 145.262  1.00  0.00           O
ATOM   9245  N   ARG A 586     105.078 124.186 146.702  1.00  0.00           N
ATOM   9247  CA  ARG A 586     104.658 125.036 147.792  1.00  0.00           C
ATOM   9249  CB  ARG A 586     103.548 124.376 148.662  1.00  0.00           C
ATOM   9252  CG  ARG A 586     103.978 123.216 149.572  1.00  0.00           C
ATOM   9255  CD  ARG A 586     102.838 122.746 150.502  1.00  0.00           C
ATOM   9258  NE  ARG A 586     103.378 121.996 151.682  1.00  0.00           N
ATOM   9260  CZ  ARG A 586     103.928 122.576 152.732  1.00  0.00           C
ATOM   9261  NH1 ARG A 586     104.258 123.846 152.812  1.00  0.00           N
ATOM   9264  NH2 ARG A 586     104.268 121.836 153.762  1.00  0.00           N
ATOM   9267  C   ARG A 586     105.908 125.336 148.602  1.00  0.00           C
ATOM   9268  O   ARG A 586     106.888 124.606 148.512  1.00  0.00           O
ATOM   9269  N   ALA A 587     105.878 126.406 149.392  1.00  0.00           N
ATOM   9271  CA  ALA A 587     106.918 126.786 150.312  1.00  0.00           C
ATOM   9273  CB  ALA A 587     107.818 127.906 149.712  1.00  0.00           C
ATOM   9277  C   ALA A 587     106.238 127.316 151.552  1.00  0.00           C
ATOM   9278  O   ALA A 587     105.078 127.726 151.512  1.00  0.00           O
ATOM   9279  N   GLU A 588     106.908 127.296 152.712  1.00  0.00           N
ATOM   9281  CA  GLU A 588     106.358 127.756 153.952  1.00  0.00           C
ATOM   9283  CB  GLU A 588     105.968 126.596 154.902  1.00  0.00           C
ATOM   9286  CG  GLU A 588     107.118 125.636 155.312  1.00  0.00           C
ATOM   9289  CD  GLU A 588     107.588 124.796 154.142  1.00  0.00           C
ATOM   9290  OE1 GLU A 588     106.778 123.956 153.682  1.00  0.00           O
ATOM   9291  OE2 GLU A 588     108.718 125.026 153.632  1.00  0.00           O
ATOM   9292  C   GLU A 588     107.308 128.736 154.612  1.00  0.00           C
ATOM   9293  O   GLU A 588     108.518 128.736 154.412  1.00  0.00           O
ATOM   9294  N   GLN A 589     106.728 129.646 155.402  1.00  0.00           N
ATOM   9296  CA  GLN A 589     107.428 130.646 156.162  1.00  0.00           C
ATOM   9298  CB  GLN A 589     106.988 132.026 155.602  1.00  0.00           C
ATOM   9301  CG  GLN A 589     107.548 133.266 156.332  1.00  0.00           C
ATOM   9304  CD  GLN A 589     109.058 133.176 156.372  1.00  0.00           C
ATOM   9305  OE1 GLN A 589     109.568 132.436 157.222  1.00  0.00           O
ATOM   9306  NE2 GLN A 589     109.798 133.896 155.512  1.00  0.00           N
ATOM   9309  C   GLN A 589     106.988 130.506 157.602  1.00  0.00           C
ATOM   9310  O   GLN A 589     105.788 130.556 157.852  1.00  0.00           O
ATOM   9311  N   ALA A 590     107.898 130.336 158.592  1.00  0.00           N
ATOM   9313  CA  ALA A 590     107.518 130.366 159.992  1.00  0.00           C
ATOM   9315  CB  ALA A 590     108.468 129.516 160.872  1.00  0.00           C
ATOM   9319  C   ALA A 590     107.428 131.786 160.562  1.00  0.00           C
ATOM   9320  O   ALA A 590     108.248 132.676 160.322  1.00  0.00           O
ATOM   9321  N   ILE A 591     106.388 132.016 161.392  1.00  0.00           N
ATOM   9323  CA  ILE A 591     106.218 133.226 162.182  1.00  0.00           C
ATOM   9325  CB  ILE A 591     104.978 134.036 161.802  1.00  0.00           C
ATOM   9327  CG2 ILE A 591     104.908 135.316 162.672  1.00  0.00           C
ATOM   9331  CG1 ILE A 591     104.988 134.416 160.302  1.00  0.00           C
ATOM   9334  CD  ILE A 591     104.258 133.426 159.382  1.00  0.00           C
ATOM   9338  C   ILE A 591     106.128 132.766 163.622  1.00  0.00           C
ATOM   9339  O   ILE A 591     105.418 131.806 163.922  1.00  0.00           O
ATOM   9340  N   TRP A 592     106.858 133.406 164.552  1.00  0.00           N
ATOM   9342  CA  TRP A 592     106.818 133.086 165.962  1.00  0.00           C
ATOM   9344  CB  TRP A 592     108.158 132.536 166.512  1.00  0.00           C
ATOM   9347  CG  TRP A 592     108.618 131.156 166.102  1.00  0.00           C
ATOM   9348  CD1 TRP A 592     108.288 130.346 165.042  1.00  0.00           C
ATOM   9350  NE1 TRP A 592     108.958 129.136 165.162  1.00  0.00           N
ATOM   9352  CE2 TRP A 592     109.708 129.146 166.292  1.00  0.00           C
ATOM   9353  CD2 TRP A 592     109.548 130.416 166.912  1.00  0.00           C
ATOM   9354  CE3 TRP A 592     110.208 130.696 168.102  1.00  0.00           C
ATOM   9356  CZ3 TRP A 592     110.948 129.676 168.702  1.00  0.00           C
ATOM   9358  CZ2 TRP A 592     110.478 128.156 166.872  1.00  0.00           C
ATOM   9360  CH2 TRP A 592     111.058 128.416 168.112  1.00  0.00           C
ATOM   9362  C   TRP A 592     106.438 134.346 166.742  1.00  0.00           C
ATOM   9363  O   TRP A 592     106.948 135.416 166.392  1.00  0.00           O
ATOM   9364  N   PRO A 593     105.588 134.346 167.762  1.00  0.00           N
ATOM   9365  CD  PRO A 593     104.708 133.226 168.082  1.00  0.00           C
ATOM   9368  CA  PRO A 593     105.208 135.566 168.452  1.00  0.00           C
ATOM   9370  CB  PRO A 593     103.928 135.186 169.222  1.00  0.00           C
ATOM   9373  CG  PRO A 593     103.968 133.666 169.342  1.00  0.00           C
ATOM   9376  C   PRO A 593     106.338 136.086 169.322  1.00  0.00           C
ATOM   9377  O   PRO A 593     106.608 137.276 169.312  1.00  0.00           O
ATOM   9378  N   ALA A 594     107.008 135.176 170.052  1.00  0.00           N
ATOM   9380  CA  ALA A 594     108.178 135.466 170.872  1.00  0.00           C
ATOM   9382  CB  ALA A 594     108.018 134.946 172.312  1.00  0.00           C
ATOM   9386  C   ALA A 594     109.438 134.866 170.272  1.00  0.00           C
ATOM   9387  O   ALA A 594     109.378 134.026 169.372  1.00  0.00           O
ATOM   9388  N   ASP A 595     110.618 135.326 170.742  1.00  0.00           N
ATOM   9390  CA  ASP A 595     111.908 134.736 170.412  1.00  0.00           C
ATOM   9392  CB  ASP A 595     113.098 135.636 170.912  1.00  0.00           C
ATOM   9395  CG  ASP A 595     113.278 135.776 172.412  1.00  0.00           C
ATOM   9396  OD1 ASP A 595     112.318 135.586 173.192  1.00  0.00           O
ATOM   9397  OD2 ASP A 595     114.428 136.156 172.782  1.00  0.00           O
ATOM   9398  C   ASP A 595     112.028 133.296 170.902  1.00  0.00           C
ATOM   9399  O   ASP A 595     112.568 132.436 170.202  1.00  0.00           O
ATOM   9400  N   ALA A 596     111.518 133.046 172.112  1.00  0.00           N
ATOM   9402  CA  ALA A 596     111.528 131.786 172.782  1.00  0.00           C
ATOM   9404  CB  ALA A 596     112.738 131.706 173.732  1.00  0.00           C
ATOM   9408  C   ALA A 596     110.238 131.636 173.592  1.00  0.00           C
ATOM   9409  O   ALA A 596     109.668 132.616 174.082  1.00  0.00           O
ATOM   9410  N   LEU A 597     109.768 130.386 173.722  1.00  0.00           N
ATOM   9412  CA  LEU A 597     108.428 130.086 174.182  1.00  0.00           C
ATOM   9414  CB  LEU A 597     107.408 130.216 173.012  1.00  0.00           C
ATOM   9417  CG  LEU A 597     107.468 129.126 171.922  1.00  0.00           C
ATOM   9419  CD1 LEU A 597     106.128 129.046 171.202  1.00  0.00           C
ATOM   9423  CD2 LEU A 597     108.608 129.366 170.922  1.00  0.00           C
ATOM   9427  C   LEU A 597     108.368 128.666 174.742  1.00  0.00           C
ATOM   9428  O   LEU A 597     109.298 127.896 174.522  1.00  0.00           O
ATOM   9429  N   PRO A 598     107.338 128.256 175.502  1.00  0.00           N
ATOM   9430  CD  PRO A 598     106.278 129.126 176.002  1.00  0.00           C
ATOM   9433  CA  PRO A 598     107.108 126.856 175.862  1.00  0.00           C
ATOM   9435  CB  PRO A 598     105.838 126.906 176.732  1.00  0.00           C
ATOM   9438  CG  PRO A 598     105.738 128.356 177.202  1.00  0.00           C
ATOM   9441  C   PRO A 598     106.928 125.856 174.712  1.00  0.00           C
ATOM   9442  O   PRO A 598     106.268 126.196 173.732  1.00  0.00           O
ATOM   9443  N   GLY A 599     107.418 124.616 174.862  1.00  0.00           N
ATOM   9445  CA  GLY A 599     107.038 123.456 174.052  1.00  0.00           C
ATOM   9448  C   GLY A 599     106.508 122.346 174.932  1.00  0.00           C
ATOM   9449  O   GLY A 599     106.878 122.246 176.102  1.00  0.00           O
ATOM   9450  N   ILE A 600     105.648 121.456 174.382  1.00  0.00           N
ATOM   9452  CA  ILE A 600     105.068 120.326 175.112  1.00  0.00           C
ATOM   9454  CB  ILE A 600     103.538 120.456 175.232  1.00  0.00           C
ATOM   9456  CG2 ILE A 600     102.898 119.146 175.762  1.00  0.00           C
ATOM   9460  CG1 ILE A 600     103.118 121.656 176.122  1.00  0.00           C
ATOM   9463  CD  ILE A 600     103.098 121.316 177.612  1.00  0.00           C
ATOM   9467  C   ILE A 600     105.358 119.026 174.382  1.00  0.00           C
ATOM   9468  O   ILE A 600     104.988 118.866 173.212  1.00  0.00           O
ATOM   9469  N   ARG A 601     105.978 118.026 175.042  1.00  0.00           N
ATOM   9471  CA  ARG A 601     106.028 116.656 174.532  1.00  0.00           C
ATOM   9473  CB  ARG A 601     107.478 116.206 174.252  1.00  0.00           C
ATOM   9476  CG  ARG A 601     107.608 114.796 173.642  1.00  0.00           C
ATOM   9479  CD  ARG A 601     108.988 114.526 173.032  1.00  0.00           C
ATOM   9482  NE  ARG A 601     109.978 114.276 174.132  1.00  0.00           N
ATOM   9484  CZ  ARG A 601     110.338 113.056 174.512  1.00  0.00           C
ATOM   9485  NH1 ARG A 601     109.638 111.976 174.242  1.00  0.00           N
ATOM   9488  NH2 ARG A 601     111.448 112.936 175.192  1.00  0.00           N
ATOM   9491  C   ARG A 601     105.418 115.676 175.532  1.00  0.00           C
ATOM   9492  O   ARG A 601     105.938 115.536 176.632  1.00  0.00           O
ATOM   9493  N   PRO A 602     104.338 114.956 175.232  1.00  0.00           N
ATOM   9494  CD  PRO A 602     103.508 115.206 174.062  1.00  0.00           C
ATOM   9497  CA  PRO A 602     103.898 113.786 175.992  1.00  0.00           C
ATOM   9499  CB  PRO A 602     102.688 113.266 175.202  1.00  0.00           C
ATOM   9502  CG  PRO A 602     102.218 114.476 174.392  1.00  0.00           C
ATOM   9505  C   PRO A 602     104.958 112.696 176.182  1.00  0.00           C
ATOM   9506  O   PRO A 602     105.628 112.326 175.222  1.00  0.00           O
ATOM   9507  N   GLN A 603     105.128 112.176 177.412  1.00  0.00           N
ATOM   9509  CA  GLN A 603     105.968 111.016 177.652  1.00  0.00           C
ATOM   9511  CB  GLN A 603     106.218 110.896 179.172  1.00  0.00           C
ATOM   9514  CG  GLN A 603     107.218 111.966 179.652  1.00  0.00           C
ATOM   9517  CD  GLN A 603     107.658 111.706 181.082  1.00  0.00           C
ATOM   9518  OE1 GLN A 603     107.048 110.966 181.872  1.00  0.00           O
ATOM   9519  NE2 GLN A 603     108.798 112.336 181.432  1.00  0.00           N
ATOM   9522  C   GLN A 603     105.428 109.716 177.102  1.00  0.00           C
ATOM   9523  O   GLN A 603     106.138 108.836 176.602  1.00  0.00           O
ATOM   9524  N   PHE A 604     104.098 109.556 177.232  1.00  0.00           N
ATOM   9526  CA  PHE A 604     103.348 108.426 176.722  1.00  0.00           C
ATOM   9528  CB  PHE A 604     101.928 108.386 177.342  1.00  0.00           C
ATOM   9531  CG  PHE A 604     101.188 109.696 177.272  1.00  0.00           C
ATOM   9532  CD1 PHE A 604     100.358 109.976 176.172  1.00  0.00           C
ATOM   9534  CE1 PHE A 604      99.578 111.136 176.152  1.00  0.00           C
ATOM   9536  CZ  PHE A 604      99.638 112.036 177.222  1.00  0.00           C
ATOM   9538  CD2 PHE A 604     101.238 110.596 178.342  1.00  0.00           C
ATOM   9540  CE2 PHE A 604     100.478 111.776 178.312  1.00  0.00           C
ATOM   9542  C   PHE A 604     103.268 108.246 175.212  1.00  0.00           C
ATOM   9543  O   PHE A 604     102.988 109.176 174.452  1.00  0.00           O
ATOM   9544  N   ALA A 605     103.418 106.986 174.742  1.00  0.00           N
ATOM   9546  CA  ALA A 605     103.138 106.646 173.362  1.00  0.00           C
ATOM   9548  CB  ALA A 605     103.498 105.176 173.062  1.00  0.00           C
ATOM   9552  C   ALA A 605     101.698 106.906 172.922  1.00  0.00           C
ATOM   9553  O   ALA A 605     100.718 106.566 173.592  1.00  0.00           O
ATOM   9554  N   SER A 606     101.568 107.506 171.742  1.00  0.00           N
ATOM   9556  CA  SER A 606     100.358 107.596 170.962  1.00  0.00           C
ATOM   9558  CB  SER A 606     100.488 108.566 169.772  1.00  0.00           C
ATOM   9561  OG  SER A 606     100.698 109.896 170.252  1.00  0.00           O
ATOM   9563  C   SER A 606      99.818 106.256 170.492  1.00  0.00           C
ATOM   9564  O   SER A 606     100.538 105.306 170.172  1.00  0.00           O
ATOM   9565  N   LYS A 607      98.488 106.156 170.402  1.00  0.00           N
ATOM   9567  CA  LYS A 607      97.768 104.926 170.182  1.00  0.00           C
ATOM   9569  CB  LYS A 607      96.738 104.656 171.312  1.00  0.00           C
ATOM   9572  CG  LYS A 607      97.358 104.446 172.702  1.00  0.00           C
ATOM   9575  CD  LYS A 607      98.198 103.166 172.832  1.00  0.00           C
ATOM   9578  CE  LYS A 607      97.508 101.806 172.642  1.00  0.00           C
ATOM   9581  NZ  LYS A 607      96.328 101.656 173.512  1.00  0.00           N
ATOM   9585  C   LYS A 607      97.058 105.006 168.862  1.00  0.00           C
ATOM   9586  O   LYS A 607      96.858 106.076 168.282  1.00  0.00           O
ATOM   9587  N   SER A 608      96.718 103.856 168.292  1.00  0.00           N
ATOM   9589  CA  SER A 608      96.118 103.746 166.972  1.00  0.00           C
ATOM   9591  CB  SER A 608      96.488 102.416 166.292  1.00  0.00           C
ATOM   9594  OG  SER A 608      97.908 102.336 166.192  1.00  0.00           O
ATOM   9596  C   SER A 608      94.628 103.856 167.072  1.00  0.00           C
ATOM   9597  O   SER A 608      93.978 103.076 167.772  1.00  0.00           O
ATOM   9598  N   VAL A 609      94.038 104.846 166.392  1.00  0.00           N
ATOM   9600  CA  VAL A 609      92.608 105.106 166.432  1.00  0.00           C
ATOM   9602  CB  VAL A 609      92.198 106.246 167.372  1.00  0.00           C
ATOM   9604  CG1 VAL A 609      93.398 106.696 168.222  1.00  0.00           C
ATOM   9608  CG2 VAL A 609      91.588 107.496 166.682  1.00  0.00           C
ATOM   9612  C   VAL A 609      92.208 105.446 165.032  1.00  0.00           C
ATOM   9613  O   VAL A 609      92.968 106.126 164.342  1.00  0.00           O
ATOM   9614  N   TYR A 610      91.048 104.976 164.552  1.00  0.00           N
ATOM   9616  CA  TYR A 610      90.618 105.256 163.202  1.00  0.00           C
ATOM   9618  CB  TYR A 610      89.938 103.986 162.572  1.00  0.00           C
ATOM   9621  CG  TYR A 610      88.548 104.076 162.002  1.00  0.00           C
ATOM   9622  CD1 TYR A 610      87.438 104.356 162.822  1.00  0.00           C
ATOM   9624  CE1 TYR A 610      86.128 104.256 162.312  1.00  0.00           C
ATOM   9626  CZ  TYR A 610      85.918 103.856 160.992  1.00  0.00           C
ATOM   9627  OH  TYR A 610      84.618 103.786 160.422  1.00  0.00           O
ATOM   9629  CD2 TYR A 610      88.308 103.676 160.672  1.00  0.00           C
ATOM   9631  CE2 TYR A 610      87.008 103.566 160.172  1.00  0.00           C
ATOM   9633  C   TYR A 610      89.938 106.616 163.072  1.00  0.00           C
ATOM   9634  O   TYR A 610      89.028 106.976 163.832  1.00  0.00           O
ATOM   9635  N   ASP A 611      90.418 107.426 162.102  1.00  0.00           N
ATOM   9637  CA  ASP A 611      89.808 108.676 161.702  1.00  0.00           C
ATOM   9639  CB  ASP A 611      90.438 109.946 162.392  1.00  0.00           C
ATOM   9642  CG  ASP A 611      91.268 110.966 161.622  1.00  0.00           C
ATOM   9643  OD1 ASP A 611      91.148 111.106 160.382  1.00  0.00           O
ATOM   9644  OD2 ASP A 611      91.888 111.796 162.332  1.00  0.00           O
ATOM   9645  C   ASP A 611      89.738 108.696 160.192  1.00  0.00           C
ATOM   9646  O   ASP A 611      90.368 107.916 159.482  1.00  0.00           O
ATOM   9647  N   TYR A 612      88.868 109.566 159.692  1.00  0.00           N
ATOM   9649  CA  TYR A 612      88.288 109.566 158.372  1.00  0.00           C
ATOM   9651  CB  TYR A 612      86.738 109.426 158.392  1.00  0.00           C
ATOM   9654  CG  TYR A 612      86.068 110.066 159.572  1.00  0.00           C
ATOM   9655  CD1 TYR A 612      86.138 109.566 160.892  1.00  0.00           C
ATOM   9657  CE1 TYR A 612      85.448 110.186 161.932  1.00  0.00           C
ATOM   9659  CZ  TYR A 612      84.668 111.316 161.682  1.00  0.00           C
ATOM   9660  OH  TYR A 612      83.968 111.946 162.732  1.00  0.00           O
ATOM   9662  CD2 TYR A 612      85.248 111.176 159.342  1.00  0.00           C
ATOM   9664  CE2 TYR A 612      84.568 111.826 160.382  1.00  0.00           C
ATOM   9666  C   TYR A 612      88.728 110.756 157.562  1.00  0.00           C
ATOM   9667  O   TYR A 612      88.178 111.046 156.502  1.00  0.00           O
ATOM   9668  N   ARG A 613      89.808 111.456 157.982  1.00  0.00           N
ATOM   9670  CA  ARG A 613      90.718 112.006 156.992  1.00  0.00           C
ATOM   9672  CB  ARG A 613      91.808 112.916 157.642  1.00  0.00           C
ATOM   9675  CG  ARG A 613      91.608 114.406 157.342  1.00  0.00           C
ATOM   9678  CD  ARG A 613      92.648 115.326 157.992  1.00  0.00           C
ATOM   9681  NE  ARG A 613      93.988 114.946 157.442  1.00  0.00           N
ATOM   9683  CZ  ARG A 613      94.618 115.566 156.462  1.00  0.00           C
ATOM   9684  NH1 ARG A 613      94.048 116.456 155.692  1.00  0.00           N
ATOM   9687  NH2 ARG A 613      95.868 115.256 156.192  1.00  0.00           N
ATOM   9690  C   ARG A 613      91.388 110.886 156.222  1.00  0.00           C
ATOM   9691  O   ARG A 613      91.308 110.836 155.002  1.00  0.00           O
ATOM   9692  N   THR A 614      91.978 109.926 156.952  1.00  0.00           N
ATOM   9694  CA  THR A 614      92.728 108.846 156.312  1.00  0.00           C
ATOM   9696  CB  THR A 614      94.058 108.566 157.012  1.00  0.00           C
ATOM   9698  OG1 THR A 614      94.038 108.886 158.402  1.00  0.00           O
ATOM   9700  CG2 THR A 614      95.148 109.426 156.362  1.00  0.00           C
ATOM   9704  C   THR A 614      91.938 107.556 156.192  1.00  0.00           C
ATOM   9705  O   THR A 614      92.398 106.576 155.612  1.00  0.00           O
ATOM   9706  N   ASP A 615      90.708 107.496 156.742  1.00  0.00           N
ATOM   9708  CA  ASP A 615      89.838 106.316 156.822  1.00  0.00           C
ATOM   9710  CB  ASP A 615      89.218 105.896 155.472  1.00  0.00           C
ATOM   9713  CG  ASP A 615      87.968 106.706 155.292  1.00  0.00           C
ATOM   9714  OD1 ASP A 615      87.698 107.116 154.152  1.00  0.00           O
ATOM   9715  OD2 ASP A 615      87.218 106.836 156.292  1.00  0.00           O
ATOM   9716  C   ASP A 615      90.448 105.136 157.512  1.00  0.00           C
ATOM   9717  O   ASP A 615      90.118 103.976 157.282  1.00  0.00           O
ATOM   9718  N   SER A 616      91.378 105.436 158.412  1.00  0.00           N
ATOM   9720  CA  SER A 616      92.268 104.436 158.892  1.00  0.00           C
ATOM   9722  CB  SER A 616      93.448 104.156 157.922  1.00  0.00           C
ATOM   9725  OG  SER A 616      94.358 105.236 157.782  1.00  0.00           O
ATOM   9727  C   SER A 616      92.778 104.946 160.192  1.00  0.00           C
ATOM   9728  O   SER A 616      92.738 106.136 160.502  1.00  0.00           O
ATOM   9729  N   THR A 617      93.258 104.006 161.002  1.00  0.00           N
ATOM   9731  CA  THR A 617      94.188 104.186 162.082  1.00  0.00           C
ATOM   9733  CB  THR A 617      94.748 102.886 162.652  1.00  0.00           C
ATOM   9735  OG1 THR A 617      94.798 101.876 161.662  1.00  0.00           O
ATOM   9737  CG2 THR A 617      93.748 102.366 163.692  1.00  0.00           C
ATOM   9741  C   THR A 617      95.248 105.236 161.872  1.00  0.00           C
ATOM   9742  O   THR A 617      95.958 105.306 160.882  1.00  0.00           O
ATOM   9743  N   VAL A 618      95.368 106.136 162.852  1.00  0.00           N
ATOM   9745  CA  VAL A 618      96.268 107.256 162.842  1.00  0.00           C
ATOM   9747  CB  VAL A 618      95.578 108.506 162.312  1.00  0.00           C
ATOM   9749  CG1 VAL A 618      96.488 109.746 162.342  1.00  0.00           C
ATOM   9753  CG2 VAL A 618      94.248 108.776 163.052  1.00  0.00           C
ATOM   9757  C   VAL A 618      96.728 107.336 164.282  1.00  0.00           C
ATOM   9758  O   VAL A 618      96.128 106.706 165.162  1.00  0.00           O
ATOM   9759  N   LYS A 619      97.848 108.036 164.562  1.00  0.00           N
ATOM   9761  CA  LYS A 619      98.468 108.046 165.872  1.00  0.00           C
ATOM   9763  CB  LYS A 619     100.008 108.056 165.742  1.00  0.00           C
ATOM   9766  CG  LYS A 619     100.618 106.776 165.142  1.00  0.00           C
ATOM   9769  CD  LYS A 619     101.718 106.106 166.002  1.00  0.00           C
ATOM   9772  CE  LYS A 619     101.238 105.546 167.352  1.00  0.00           C
ATOM   9775  NZ  LYS A 619     100.388 104.336 167.242  1.00  0.00           N
ATOM   9779  C   LYS A 619      97.978 109.196 166.732  1.00  0.00           C
ATOM   9780  O   LYS A 619      98.518 110.296 166.712  1.00  0.00           O
ATOM   9781  N   GLN A 620      96.978 108.946 167.592  1.00  0.00           N
ATOM   9783  CA  GLN A 620      96.398 109.996 168.412  1.00  0.00           C
ATOM   9785  CB  GLN A 620      94.858 109.966 168.362  1.00  0.00           C
ATOM   9788  CG  GLN A 620      94.188 109.956 166.962  1.00  0.00           C
ATOM   9791  CD  GLN A 620      94.318 111.266 166.172  1.00  0.00           C
ATOM   9792  OE1 GLN A 620      95.078 112.186 166.492  1.00  0.00           O
ATOM   9793  NE2 GLN A 620      93.498 111.366 165.092  1.00  0.00           N
ATOM   9796  C   GLN A 620      96.868 109.746 169.852  1.00  0.00           C
ATOM   9797  O   GLN A 620      97.018 108.586 170.232  1.00  0.00           O
ATOM   9798  N   PRO A 621      97.118 110.706 170.722  1.00  0.00           N
ATOM   9799  CD  PRO A 621      97.248 112.126 170.392  1.00  0.00           C
ATOM   9802  CA  PRO A 621      97.628 110.406 172.052  1.00  0.00           C
ATOM   9804  CB  PRO A 621      98.358 111.686 172.502  1.00  0.00           C
ATOM   9807  CG  PRO A 621      98.388 112.616 171.282  1.00  0.00           C
ATOM   9810  C   PRO A 621      96.448 110.076 172.942  1.00  0.00           C
ATOM   9811  O   PRO A 621      95.638 110.956 173.232  1.00  0.00           O
ATOM   9812  N   ILE A 622      96.298 108.806 173.352  1.00  0.00           N
ATOM   9814  CA  ILE A 622      95.228 108.396 174.232  1.00  0.00           C
ATOM   9816  CB  ILE A 622      94.088 107.596 173.582  1.00  0.00           C
ATOM   9818  CG2 ILE A 622      93.198 106.896 174.632  1.00  0.00           C
ATOM   9822  CG1 ILE A 622      93.178 108.526 172.742  1.00  0.00           C
ATOM   9825  CD  ILE A 622      93.598 108.576 171.292  1.00  0.00           C
ATOM   9829  C   ILE A 622      95.848 107.606 175.352  1.00  0.00           C
ATOM   9830  O   ILE A 622      96.688 106.726 175.122  1.00  0.00           O
ATOM   9831  N   VAL A 623      95.458 107.916 176.592  1.00  0.00           N
ATOM   9833  CA  VAL A 623      95.788 107.146 177.762  1.00  0.00           C
ATOM   9835  CB  VAL A 623      96.488 107.996 178.822  1.00  0.00           C
ATOM   9837  CG1 VAL A 623      97.728 108.656 178.192  1.00  0.00           C
ATOM   9841  CG2 VAL A 623      95.548 109.066 179.412  1.00  0.00           C
ATOM   9845  C   VAL A 623      94.498 106.536 178.262  1.00  0.00           C
ATOM   9846  O   VAL A 623      93.408 106.966 177.892  1.00  0.00           O
ATOM   9847  N   ASP A 624      94.568 105.466 179.072  1.00  0.00           N
ATOM   9849  CA  ASP A 624      93.438 104.806 179.662  1.00  0.00           C
ATOM   9851  CB  ASP A 624      93.948 103.486 180.292  1.00  0.00           C
ATOM   9854  CG  ASP A 624      94.718 102.676 179.252  1.00  0.00           C
ATOM   9855  OD1 ASP A 624      94.108 101.776 178.622  1.00  0.00           O
ATOM   9856  OD2 ASP A 624      95.918 103.016 179.002  1.00  0.00           O
ATOM   9857  C   ASP A 624      92.618 105.716 180.602  1.00  0.00           C
ATOM   9858  O   ASP A 624      93.138 106.636 181.232  1.00  0.00           O
ATOM   9859  N   GLU A 625      91.278 105.526 180.712  1.00  0.00           N
ATOM   9861  CA  GLU A 625      90.448 106.256 181.662  1.00  0.00           C
ATOM   9863  CB  GLU A 625      88.948 105.846 181.542  1.00  0.00           C
ATOM   9866  CG  GLU A 625      87.988 106.596 182.502  1.00  0.00           C
ATOM   9869  CD  GLU A 625      86.538 106.086 182.442  1.00  0.00           C
ATOM   9870  OE1 GLU A 625      85.818 106.326 183.442  1.00  0.00           O
ATOM   9871  OE2 GLU A 625      86.158 105.476 181.402  1.00  0.00           O
ATOM   9872  C   GLU A 625      90.908 106.006 183.092  1.00  0.00           C
ATOM   9873  O   GLU A 625      91.138 104.856 183.472  1.00  0.00           O
ATOM   9874  N   GLY A 626      91.068 107.066 183.922  1.00  0.00           N
ATOM   9876  CA  GLY A 626      91.588 106.886 185.272  1.00  0.00           C
ATOM   9879  C   GLY A 626      93.038 106.496 185.352  1.00  0.00           C
ATOM   9880  O   GLY A 626      93.438 105.836 186.302  1.00  0.00           O
ATOM   9881  N   SER A 627      93.878 106.936 184.392  1.00  0.00           N
ATOM   9883  CA  SER A 627      95.318 106.676 184.412  1.00  0.00           C
ATOM   9885  CB  SER A 627      95.908 106.026 183.132  1.00  0.00           C
ATOM   9888  OG  SER A 627      95.698 106.826 181.972  1.00  0.00           O
ATOM   9890  C   SER A 627      96.058 107.976 184.692  1.00  0.00           C
ATOM   9891  O   SER A 627      95.468 108.976 185.102  1.00  0.00           O
ATOM   9892  N   ASN A 628      97.378 107.966 184.552  1.00  0.00           N
ATOM   9894  CA  ASN A 628      98.228 109.106 184.832  1.00  0.00           C
ATOM   9896  CB  ASN A 628      99.308 108.706 185.872  1.00  0.00           C
ATOM   9899  CG  ASN A 628      98.938 109.066 187.312  1.00  0.00           C
ATOM   9900  OD1 ASN A 628      99.748 109.446 188.152  1.00  0.00           O
ATOM   9901  ND2 ASN A 628      97.628 109.016 187.632  1.00  0.00           N
ATOM   9904  C   ASN A 628      98.868 109.506 183.522  1.00  0.00           C
ATOM   9905  O   ASN A 628      99.308 108.646 182.772  1.00  0.00           O
ATOM   9906  N   ALA A 629      98.908 110.816 183.222  1.00  0.00           N
ATOM   9908  CA  ALA A 629      99.458 111.356 182.012  1.00  0.00           C
ATOM   9910  CB  ALA A 629      98.398 112.256 181.352  1.00  0.00           C
ATOM   9914  C   ALA A 629     100.698 112.176 182.362  1.00  0.00           C
ATOM   9915  O   ALA A 629     100.698 112.926 183.332  1.00  0.00           O
ATOM   9916  N   ALA A 630     101.788 112.046 181.602  1.00  0.00           N
ATOM   9918  CA  ALA A 630     103.038 112.696 181.922  1.00  0.00           C
ATOM   9920  CB  ALA A 630     104.028 111.696 182.532  1.00  0.00           C
ATOM   9924  C   ALA A 630     103.658 113.326 180.692  1.00  0.00           C
ATOM   9925  O   ALA A 630     103.498 112.876 179.562  1.00  0.00           O
ATOM   9926  N   PHE A 631     104.388 114.426 180.912  1.00  0.00           N
ATOM   9928  CA  PHE A 631     104.768 115.356 179.862  1.00  0.00           C
ATOM   9930  CB  PHE A 631     103.798 116.576 179.752  1.00  0.00           C
ATOM   9933  CG  PHE A 631     102.388 116.126 179.502  1.00  0.00           C
ATOM   9934  CD1 PHE A 631     101.918 115.956 178.192  1.00  0.00           C
ATOM   9936  CE1 PHE A 631     100.628 115.476 177.952  1.00  0.00           C
ATOM   9938  CZ  PHE A 631      99.788 115.176 179.032  1.00  0.00           C
ATOM   9940  CD2 PHE A 631     101.518 115.866 180.572  1.00  0.00           C
ATOM   9942  CE2 PHE A 631     100.228 115.366 180.342  1.00  0.00           C
ATOM   9944  C   PHE A 631     106.148 115.896 180.172  1.00  0.00           C
ATOM   9945  O   PHE A 631     106.478 116.116 181.332  1.00  0.00           O
ATOM   9946  N   ASP A 632     106.968 116.126 179.122  1.00  0.00           N
ATOM   9948  CA  ASP A 632     108.218 116.846 179.202  1.00  0.00           C
ATOM   9950  CB  ASP A 632     109.328 116.196 178.332  1.00  0.00           C
ATOM   9953  CG  ASP A 632     110.058 115.066 179.042  1.00  0.00           C
ATOM   9954  OD1 ASP A 632     109.648 114.616 180.132  1.00  0.00           O
ATOM   9955  OD2 ASP A 632     111.128 114.646 178.532  1.00  0.00           O
ATOM   9956  C   ASP A 632     107.998 118.256 178.672  1.00  0.00           C
ATOM   9957  O   ASP A 632     107.398 118.456 177.612  1.00  0.00           O
ATOM   9958  N   ILE A 633     108.458 119.266 179.432  1.00  0.00           N
ATOM   9960  CA  ILE A 633     108.258 120.676 179.122  1.00  0.00           C
ATOM   9962  CB  ILE A 633     107.518 121.466 180.212  1.00  0.00           C
ATOM   9964  CG2 ILE A 633     107.688 123.006 180.082  1.00  0.00           C
ATOM   9968  CG1 ILE A 633     105.998 121.196 180.152  1.00  0.00           C
ATOM   9971  CD  ILE A 633     105.558 119.766 180.492  1.00  0.00           C
ATOM   9975  C   ILE A 633     109.608 121.296 178.882  1.00  0.00           C
ATOM   9976  O   ILE A 633     110.598 120.996 179.562  1.00  0.00           O
ATOM   9977  N   VAL A 634     109.668 122.196 177.892  1.00  0.00           N
ATOM   9979  CA  VAL A 634     110.808 123.036 177.632  1.00  0.00           C
ATOM   9981  CB  VAL A 634     111.578 122.666 176.372  1.00  0.00           C
ATOM   9983  CG1 VAL A 634     111.998 121.206 176.552  1.00  0.00           C
ATOM   9987  CG2 VAL A 634     110.728 122.826 175.092  1.00  0.00           C
ATOM   9991  C   VAL A 634     110.328 124.446 177.472  1.00  0.00           C
ATOM   9992  O   VAL A 634     109.158 124.706 177.192  1.00  0.00           O
ATOM   9993  N   TYR A 635     111.268 125.406 177.582  1.00  0.00           N
ATOM   9995  CA  TYR A 635     111.138 126.716 177.012  1.00  0.00           C
ATOM   9997  CB  TYR A 635     111.098 127.736 178.162  1.00  0.00           C
ATOM  10000  CG  TYR A 635     110.808 129.136 177.702  1.00  0.00           C
ATOM  10001  CD1 TYR A 635     109.528 129.696 177.842  1.00  0.00           C
ATOM  10003  CE1 TYR A 635     109.308 131.046 177.532  1.00  0.00           C
ATOM  10005  CZ  TYR A 635     110.378 131.846 177.112  1.00  0.00           C
ATOM  10006  OH  TYR A 635     110.178 133.206 176.822  1.00  0.00           O
ATOM  10008  CD2 TYR A 635     111.858 129.936 177.232  1.00  0.00           C
ATOM  10010  CE2 TYR A 635     111.648 131.296 176.962  1.00  0.00           C
ATOM  10012  C   TYR A 635     112.338 126.886 176.082  1.00  0.00           C
ATOM  10013  O   TYR A 635     113.478 126.666 176.472  1.00  0.00           O
ATOM  10014  N   SER A 636     112.098 127.256 174.812  1.00  0.00           N
ATOM  10016  CA  SER A 636     113.148 127.206 173.792  1.00  0.00           C
ATOM  10018  CB  SER A 636     113.388 125.776 173.222  1.00  0.00           C
ATOM  10021  OG  SER A 636     112.158 125.106 172.902  1.00  0.00           O
ATOM  10023  C   SER A 636     112.948 128.216 172.672  1.00  0.00           C
ATOM  10024  O   SER A 636     111.848 128.676 172.402  1.00  0.00           O
ATOM  10025  N   ASP A 637     114.078 128.616 172.032  1.00  0.00           N
ATOM  10027  CA  ASP A 637     114.178 129.486 170.882  1.00  0.00           C
ATOM  10029  CB  ASP A 637     115.428 130.436 170.992  1.00  0.00           C
ATOM  10032  CG  ASP A 637     116.808 129.816 170.842  1.00  0.00           C
ATOM  10033  OD1 ASP A 637     116.918 128.726 170.232  1.00  0.00           O
ATOM  10034  OD2 ASP A 637     117.818 130.456 171.242  1.00  0.00           O
ATOM  10035  C   ASP A 637     114.118 128.626 169.612  1.00  0.00           C
ATOM  10036  O   ASP A 637     113.828 127.426 169.662  1.00  0.00           O
ATOM  10037  N   ALA A 638     114.338 129.186 168.412  1.00  0.00           N
ATOM  10039  CA  ALA A 638     114.318 128.376 167.212  1.00  0.00           C
ATOM  10041  CB  ALA A 638     113.968 129.266 166.012  1.00  0.00           C
ATOM  10045  C   ALA A 638     115.618 127.626 166.972  1.00  0.00           C
ATOM  10046  O   ALA A 638     115.648 126.666 166.212  1.00  0.00           O
ATOM  10047  N   GLN A 639     116.718 128.006 167.632  1.00  0.00           N
ATOM  10049  CA  GLN A 639     118.058 127.526 167.332  1.00  0.00           C
ATOM  10051  CB  GLN A 639     119.128 128.656 167.492  1.00  0.00           C
ATOM  10054  CG  GLN A 639     118.938 129.866 166.562  1.00  0.00           C
ATOM  10057  CD  GLN A 639     117.908 130.836 167.112  1.00  0.00           C
ATOM  10058  OE1 GLN A 639     116.858 131.066 166.502  1.00  0.00           O
ATOM  10059  NE2 GLN A 639     118.168 131.456 168.282  1.00  0.00           N
ATOM  10062  C   GLN A 639     118.468 126.316 168.152  1.00  0.00           C
ATOM  10063  O   GLN A 639     118.158 125.176 167.812  1.00  0.00           O
ATOM  10064  N   GLY A 640     119.218 126.566 169.252  1.00  0.00           N
ATOM  10066  CA  GLY A 640     120.048 125.606 169.952  1.00  0.00           C
ATOM  10069  C   GLY A 640     119.658 125.446 171.382  1.00  0.00           C
ATOM  10070  O   GLY A 640     120.498 125.576 172.272  1.00  0.00           O
ATOM  10071  N   VAL A 641     118.358 125.186 171.582  1.00  0.00           N
ATOM  10073  CA  VAL A 641     117.648 124.506 172.642  1.00  0.00           C
ATOM  10075  CB  VAL A 641     117.658 123.006 172.432  1.00  0.00           C
ATOM  10077  CG1 VAL A 641     117.358 122.716 170.952  1.00  0.00           C
ATOM  10081  CG2 VAL A 641     118.978 122.326 172.862  1.00  0.00           C
ATOM  10085  C   VAL A 641     117.798 124.876 174.132  1.00  0.00           C
ATOM  10086  O   VAL A 641     118.888 124.976 174.662  1.00  0.00           O
ATOM  10087  N   LYS A 642     116.658 125.006 174.842  1.00  0.00           N
ATOM  10089  CA  LYS A 642     116.558 125.156 176.292  1.00  0.00           C
ATOM  10091  CB  LYS A 642     117.268 124.036 177.122  1.00  0.00           C
ATOM  10094  CG  LYS A 642     116.678 122.616 176.982  1.00  0.00           C
ATOM  10097  CD  LYS A 642     117.348 121.686 175.942  1.00  0.00           C
ATOM  10100  CE  LYS A 642     116.678 120.296 175.782  1.00  0.00           C
ATOM  10103  NZ  LYS A 642     117.358 119.446 174.772  1.00  0.00           N
ATOM  10107  C   LYS A 642     116.948 126.536 176.832  1.00  0.00           C
ATOM  10108  O   LYS A 642     118.058 127.006 176.622  1.00  0.00           O
ATOM  10109  N   LYS A 643     116.048 127.216 177.582  1.00  0.00           N
ATOM  10111  CA  LYS A 643     116.418 128.436 178.292  1.00  0.00           C
ATOM  10113  CB  LYS A 643     115.838 129.706 177.632  1.00  0.00           C
ATOM  10116  CG  LYS A 643     116.018 129.816 176.112  1.00  0.00           C
ATOM  10119  CD  LYS A 643     117.458 130.166 175.682  1.00  0.00           C
ATOM  10122  CE  LYS A 643     117.558 130.226 174.162  1.00  0.00           C
ATOM  10125  NZ  LYS A 643     118.948 130.356 173.682  1.00  0.00           N
ATOM  10129  C   LYS A 643     115.848 128.396 179.712  1.00  0.00           C
[truncated: 3,819,978 more chars]
