# Supplementary material for: Characterizing Membrane Association and Periplasmic Transfer of Bacterial Lipoproteins through Molecular Dynamics Simulations
Source: Structure. 2020 Apr 7;28(4):475–487.e3. doi: 10.1016/j.str.2020.01.012 (PMC7139219; doi:10.1016/j.str.2020.01.012)
Supplement: Data S1. Final Coordinates from Simulations (Y–Z), Related to Figure 3 [file mmc3.zip › Y-Z/YFIB-1-atomistic.pdb]

TITLE     Protein
REMARK    THIS IS A SIMULATION BOX
CRYST1  129.269  129.269  108.783  90.00  90.00  90.00 P 1           1
MODEL        1
ATOM      1  N   CYSTA   1      54.830  47.360  68.860  1.00  0.00           N
ATOM      3  CA  CYSTA   1      55.730  46.990  69.860  1.00  0.00           C
ATOM      5  C   CYSTA   1      54.930  45.680  70.300  1.00  0.00           C
ATOM      6  O   CYSTA   1      54.430  45.050  69.370  1.00  0.00           O
ATOM      7  CB  CYSTA   1      56.130  48.430  70.430  1.00  0.00           C
ATOM     10  SG  CYSTA   1      56.640  49.760  69.110  1.00  0.00           S
ATOM     11  C1  CYSTA   1      55.590  50.190  67.560  1.00  0.00           C
ATOM     14  CA1 CYSTA   1      53.710  48.080  69.110  1.00  0.00           C
ATOM     15  OA1 CYSTA   1      53.260  48.320  70.230  1.00  0.00           O
ATOM     16  CA2 CYSTA   1      53.020  48.520  67.940  1.00  0.00           C
ATOM     19  C11 CYSTA   1      55.930  51.310  66.490  1.00  0.00           C
ATOM     21  O11 CYSTA   1      57.320  51.580  66.540  1.00  0.00           O
ATOM     22  CX1 CYSTA   1      58.090  50.630  66.060  1.00  0.00           C
ATOM     23  OX1 CYSTA   1      57.740  49.710  65.340  1.00  0.00           O
ATOM     24  CX2 CYSTA   1      59.480  50.830  66.640  1.00  0.00           C
ATOM     27  C12 CYSTA   1      55.100  52.640  66.570  1.00  0.00           C
ATOM     30  O12 CYSTA   1      55.870  53.730  67.070  1.00  0.00           O
ATOM     31  CD1 CYSTA   1      56.820  54.280  66.280  1.00  0.00           C
ATOM     32  OD1 CYSTA   1      57.910  54.640  66.710  1.00  0.00           O
ATOM     33  CD2 CYSTA   1      56.380  54.510  64.830  1.00  0.00           C
ATOM     36  CA3 CYSTA   1      52.060  47.430  67.720  1.00  0.00           C
ATOM     39  CA4 CYSTA   1      52.000  47.290  66.250  1.00  0.00           C
ATOM     42  CA5 CYSTA   1      51.190  46.060  66.100  1.00  0.00           C
ATOM     45  CA6 CYSTA   1      52.030  44.760  66.060  1.00  0.00           C
ATOM     48  CA7 CYSTA   1      51.780  44.360  64.630  1.00  0.00           C
ATOM     51  CA8 CYSTA   1      51.420  43.070  63.930  1.00  0.00           C
ATOM     54  CA9 CYSTA   1      50.370  43.660  62.940  1.00  0.00           C
ATOM     57 0CA1 CYSTA   1      49.920  42.890  61.750  1.00  0.00           C
ATOM     60 1CA1 CYSTA   1      50.430  41.480  61.710  1.00  0.00           C
ATOM     63 2CA1 CYSTA   1      49.720  40.840  60.540  1.00  0.00           C
ATOM     66 3CA1 CYSTA   1      50.320  39.510  60.160  1.00  0.00           C
ATOM     69 4CA1 CYSTA   1      51.090  39.560  58.860  1.00  0.00           C
ATOM     72 5CA1 CYSTA   1      51.330  38.150  58.340  1.00  0.00           C
ATOM     75 6CA1 CYSTA   1      52.130  38.110  57.050  1.00  0.00           C
ATOM     79  CD3 CYSTA   1      57.150  55.730  64.300  1.00  0.00           C
ATOM     82  CD4 CYSTA   1      56.800  56.990  65.100  1.00  0.00           C
ATOM     85  CD5 CYSTA   1      57.560  58.250  64.700  1.00  0.00           C
ATOM     88  CD6 CYSTA   1      57.200  58.700  63.290  1.00  0.00           C
ATOM     91  CD7 CYSTA   1      58.310  58.400  62.280  1.00  0.00           C
ATOM     94  CD8 CYSTA   1      57.940  59.060  60.960  1.00  0.00           C
ATOM     97  CD9 CYSTA   1      59.110  59.220  60.000  1.00  0.00           C
ATOM    100 0CD1 CYSTA   1      58.570  59.520  58.610  1.00  0.00           C
ATOM    103 1CD1 CYSTA   1      58.610  58.260  57.750  1.00  0.00           C
ATOM    106 2CD1 CYSTA   1      57.600  58.260  56.610  1.00  0.00           C
ATOM    109 3CD1 CYSTA   1      57.790  57.060  55.690  1.00  0.00           C
ATOM    112 4CD1 CYSTA   1      56.520  56.230  55.470  1.00  0.00           C
ATOM    115 5CD1 CYSTA   1      56.340  55.090  56.470  1.00  0.00           C
ATOM    118 6CD1 CYSTA   1      55.210  54.130  56.090  1.00  0.00           C
ATOM    122  CX3 CYSTA   1      60.410  51.380  65.560  1.00  0.00           C
ATOM    125  CX4 CYSTA   1      60.600  52.890  65.690  1.00  0.00           C
ATOM    128  CX5 CYSTA   1      61.990  53.370  65.260  1.00  0.00           C
ATOM    131  CX6 CYSTA   1      62.090  53.450  63.760  1.00  0.00           C
ATOM    134  CX7 CYSTA   1      63.120  54.430  63.250  1.00  0.00           C
ATOM    137  CX8 CYSTA   1      63.100  54.370  61.720  1.00  0.00           C
ATOM    140  CX9 CYSTA   1      63.270  55.590  60.870  1.00  0.00           C
ATOM    142 0CX1 CYSTA   1      62.800  55.630  59.610  1.00  0.00           C
ATOM    144 1CX1 CYSTA   1      62.020  54.490  58.970  1.00  0.00           C
ATOM    147 2CX1 CYSTA   1      60.540  54.740  59.310  1.00  0.00           C
ATOM    150 3CX1 CYSTA   1      59.530  53.670  58.880  1.00  0.00           C
ATOM    153 4CX1 CYSTA   1      58.240  53.910  59.680  1.00  0.00           C
ATOM    156 5CX1 CYSTA   1      57.150  52.860  59.470  1.00  0.00           C
ATOM    159 6CX1 CYSTA   1      56.120  52.900  60.610  1.00  0.00           C
ATOM    162 7CX1 CYSTA   1      55.010  51.850  60.430  1.00  0.00           C
ATOM    165 8CX1 CYSTA   1      53.980  51.830  61.560  1.00  0.00           C
ATOM    169  N   GLN A   2      54.730  45.080  71.520  1.00  0.00           N
ATOM    171  CA  GLN A   2      54.820  45.460  72.890  1.00  0.00           C
ATOM    173  CB  GLN A   2      53.480  45.280  73.710  1.00  0.00           C
ATOM    176  CG  GLN A   2      53.060  44.040  74.590  1.00  0.00           C
ATOM    179  CD  GLN A   2      52.560  42.670  74.060  1.00  0.00           C
ATOM    180  OE1 GLN A   2      52.380  41.800  74.920  1.00  0.00           O
ATOM    181  NE2 GLN A   2      52.290  42.460  72.750  1.00  0.00           N
ATOM    184  C   GLN A   2      55.920  44.600  73.440  1.00  0.00           C
ATOM    185  O   GLN A   2      56.680  43.970  72.700  1.00  0.00           O
ATOM    186  N   SER A   3      56.060  44.660  74.780  1.00  0.00           N
ATOM    188  CA  SER A   3      57.250  44.460  75.560  1.00  0.00           C
ATOM    190  CB  SER A   3      57.590  42.970  75.840  1.00  0.00           C
ATOM    193  OG  SER A   3      56.930  42.540  77.030  1.00  0.00           O
ATOM    195  C   SER A   3      58.380  45.390  75.170  1.00  0.00           C
ATOM    196  O   SER A   3      58.490  45.840  74.030  1.00  0.00           O
ATOM    197  N   PRO A   4      59.100  45.820  76.190  1.00  0.00           N
ATOM    198  CD  PRO A   4      60.190  45.020  76.750  1.00  0.00           C
ATOM    201  CA  PRO A   4      59.660  47.110  76.160  1.00  0.00           C
ATOM    203  CB  PRO A   4      60.990  47.020  75.470  1.00  0.00           C
ATOM    206  CG  PRO A   4      61.480  45.750  76.240  1.00  0.00           C
ATOM    209  C   PRO A   4      58.760  48.240  76.460  1.00  0.00           C
ATOM    210  O   PRO A   4      57.940  48.720  75.670  1.00  0.00           O
ATOM    211  N   GLN A   5      58.920  48.500  77.770  1.00  0.00           N
ATOM    213  CA  GLN A   5      58.140  49.160  78.690  1.00  0.00           C
ATOM    215  CB  GLN A   5      58.240  48.380  80.010  1.00  0.00           C
ATOM    218  CG  GLN A   5      57.230  48.680  81.140  1.00  0.00           C
ATOM    221  CD  GLN A   5      57.660  47.950  82.440  1.00  0.00           C
ATOM    222  OE1 GLN A   5      57.140  48.220  83.520  1.00  0.00           O
ATOM    223  NE2 GLN A   5      58.700  47.060  82.310  1.00  0.00           N
ATOM    226  C   GLN A   5      58.870  50.510  78.570  1.00  0.00           C
ATOM    227  O   GLN A   5      60.100  50.570  78.580  1.00  0.00           O
ATOM    228  N   GLY A   6      58.090  51.590  78.380  1.00  0.00           N
ATOM    230  CA  GLY A   6      56.730  51.290  78.650  1.00  0.00           C
ATOM    233  C   GLY A   6      55.650  52.130  78.290  1.00  0.00           C
ATOM    234  O   GLY A   6      55.180  52.150  77.150  1.00  0.00           O
ATOM    235  N   LYS A   7      55.100  52.710  79.350  1.00  0.00           N
ATOM    237  CA  LYS A   7      53.730  53.060  79.400  1.00  0.00           C
ATOM    239  CB  LYS A   7      53.360  52.980  80.900  1.00  0.00           C
ATOM    242  CG  LYS A   7      51.880  53.110  81.270  1.00  0.00           C
ATOM    245  CD  LYS A   7      51.640  54.320  82.190  1.00  0.00           C
ATOM    248  CE  LYS A   7      52.020  55.600  81.440  1.00  0.00           C
ATOM    251  NZ  LYS A   7      51.700  56.860  82.130  1.00  0.00           N
ATOM    255  C   LYS A   7      53.710  54.430  78.740  1.00  0.00           C
ATOM    256  O   LYS A   7      52.660  54.980  78.440  1.00  0.00           O
ATOM    257  N   PHE A   8      54.940  54.940  78.430  1.00  0.00           N
ATOM    259  CA  PHE A   8      55.220  56.140  77.720  1.00  0.00           C
ATOM    261  CB  PHE A   8      56.520  56.850  78.170  1.00  0.00           C
ATOM    264  CG  PHE A   8      56.340  57.490  79.540  1.00  0.00           C
ATOM    265  CD1 PHE A   8      55.210  57.270  80.360  1.00  0.00           C
ATOM    267  CE1 PHE A   8      55.110  57.830  81.630  1.00  0.00           C
ATOM    269  CZ  PHE A   8      56.090  58.700  82.070  1.00  0.00           C
ATOM    271  CD2 PHE A   8      57.330  58.360  80.020  1.00  0.00           C
ATOM    273  CE2 PHE A   8      57.190  58.990  81.260  1.00  0.00           C
ATOM    275  C   PHE A   8      55.130  55.900  76.260  1.00  0.00           C
ATOM    276  O   PHE A   8      55.860  55.110  75.660  1.00  0.00           O
ATOM    277  N   THR A   9      54.140  56.600  75.680  1.00  0.00           N
ATOM    279  CA  THR A   9      53.720  56.560  74.320  1.00  0.00           C
ATOM    281  CB  THR A   9      52.220  56.810  74.180  1.00  0.00           C
ATOM    283  OG1 THR A   9      51.830  58.090  74.680  1.00  0.00           O
ATOM    285  CG2 THR A   9      51.430  55.730  74.950  1.00  0.00           C
ATOM    289  C   THR A   9      54.540  57.640  73.640  1.00  0.00           C
ATOM    290  O   THR A   9      55.080  58.500  74.330  1.00  0.00           O
ATOM    291  N   PRO A  10      54.640  57.670  72.330  1.00  0.00           N
ATOM    292  CD  PRO A  10      54.550  56.450  71.540  1.00  0.00           C
ATOM    295  CA  PRO A  10      55.320  58.720  71.590  1.00  0.00           C
ATOM    297  CB  PRO A  10      55.190  58.280  70.130  1.00  0.00           C
ATOM    300  CG  PRO A  10      55.260  56.760  70.220  1.00  0.00           C
ATOM    303  C   PRO A  10      54.690  60.080  71.770  1.00  0.00           C
ATOM    304  O   PRO A  10      55.390  61.070  71.650  1.00  0.00           O
ATOM    305  N   GLU A  11      53.360  60.120  72.010  1.00  0.00           N
ATOM    307  CA  GLU A  11      52.600  61.290  72.330  1.00  0.00           C
ATOM    309  CB  GLU A  11      51.140  60.810  72.480  1.00  0.00           C
ATOM    312  CG  GLU A  11      50.180  61.910  72.830  1.00  0.00           C
ATOM    315  CD  GLU A  11      48.750  61.440  72.970  1.00  0.00           C
ATOM    316  OE1 GLU A  11      48.450  60.220  72.980  1.00  0.00           O
ATOM    317  OE2 GLU A  11      47.930  62.370  73.040  1.00  0.00           O
ATOM    318  C   GLU A  11      53.040  61.940  73.620  1.00  0.00           C
ATOM    319  O   GLU A  11      53.230  63.150  73.700  1.00  0.00           O
ATOM    320  N   GLN A  12      53.220  61.100  74.660  1.00  0.00           N
ATOM    322  CA  GLN A  12      53.760  61.450  75.950  1.00  0.00           C
ATOM    324  CB  GLN A  12      53.580  60.290  76.960  1.00  0.00           C
ATOM    327  CG  GLN A  12      52.100  60.130  77.390  1.00  0.00           C
ATOM    330  CD  GLN A  12      51.900  58.900  78.280  1.00  0.00           C
ATOM    331  OE1 GLN A  12      52.430  57.830  78.000  1.00  0.00           O
ATOM    332  NE2 GLN A  12      51.070  59.050  79.360  1.00  0.00           N
ATOM    335  C   GLN A  12      55.190  61.910  75.890  1.00  0.00           C
ATOM    336  O   GLN A  12      55.550  62.880  76.550  1.00  0.00           O
ATOM    337  N   VAL A  13      56.030  61.230  75.080  1.00  0.00           N
ATOM    339  CA  VAL A  13      57.420  61.580  74.840  1.00  0.00           C
ATOM    341  CB  VAL A  13      58.170  60.510  74.060  1.00  0.00           C
ATOM    343  CG1 VAL A  13      59.590  60.970  73.650  1.00  0.00           C
ATOM    347  CG2 VAL A  13      58.270  59.250  74.960  1.00  0.00           C
ATOM    351  C   VAL A  13      57.540  62.930  74.170  1.00  0.00           C
ATOM    352  O   VAL A  13      58.380  63.730  74.550  1.00  0.00           O
ATOM    353  N   ALA A  14      56.670  63.200  73.170  1.00  0.00           N
ATOM    355  CA  ALA A  14      56.630  64.430  72.400  1.00  0.00           C
ATOM    357  CB  ALA A  14      55.560  64.380  71.290  1.00  0.00           C
ATOM    361  C   ALA A  14      56.320  65.610  73.270  1.00  0.00           C
ATOM    362  O   ALA A  14      56.920  66.680  73.120  1.00  0.00           O
ATOM    363  N   ALA A  15      55.370  65.420  74.220  1.00  0.00           N
ATOM    365  CA  ALA A  15      54.990  66.390  75.220  1.00  0.00           C
ATOM    367  CB  ALA A  15      53.830  65.850  76.070  1.00  0.00           C
ATOM    371  C   ALA A  15      56.150  66.730  76.120  1.00  0.00           C
ATOM    372  O   ALA A  15      56.460  67.900  76.310  1.00  0.00           O
ATOM    373  N   MET A  16      56.880  65.720  76.640  1.00  0.00           N
ATOM    375  CA  MET A  16      58.040  65.900  77.480  1.00  0.00           C
ATOM    377  CB  MET A  16      58.560  64.550  78.020  1.00  0.00           C
ATOM    380  CG  MET A  16      57.630  63.970  79.100  1.00  0.00           C
ATOM    383  SD  MET A  16      58.230  62.450  79.900  1.00  0.00           S
ATOM    384  CE  MET A  16      58.310  61.450  78.390  1.00  0.00           C
ATOM    388  C   MET A  16      59.150  66.640  76.800  1.00  0.00           C
ATOM    389  O   MET A  16      59.720  67.570  77.370  1.00  0.00           O
ATOM    390  N   GLN A  17      59.440  66.300  75.520  1.00  0.00           N
ATOM    392  CA  GLN A  17      60.440  66.940  74.700  1.00  0.00           C
ATOM    394  CB  GLN A  17      60.560  66.250  73.320  1.00  0.00           C
ATOM    397  CG  GLN A  17      61.260  64.880  73.390  1.00  0.00           C
ATOM    400  CD  GLN A  17      61.230  64.210  72.010  1.00  0.00           C
ATOM    401  OE1 GLN A  17      60.180  64.180  71.360  1.00  0.00           O
ATOM    402  NE2 GLN A  17      62.400  63.670  71.570  1.00  0.00           N
ATOM    405  C   GLN A  17      60.190  68.410  74.500  1.00  0.00           C
ATOM    406  O   GLN A  17      61.120  69.210  74.550  1.00  0.00           O
ATOM    407  N   SER A  18      58.900  68.790  74.280  1.00  0.00           N
ATOM    409  CA  SER A  18      58.520  70.150  74.000  1.00  0.00           C
ATOM    411  CB  SER A  18      57.110  70.240  73.360  1.00  0.00           C
ATOM    414  OG  SER A  18      56.090  69.790  74.230  1.00  0.00           O
ATOM    416  C   SER A  18      58.570  71.020  75.230  1.00  0.00           C
ATOM    417  O   SER A  18      58.700  72.240  75.110  1.00  0.00           O
ATOM    418  N   TYR A  19      58.500  70.410  76.450  1.00  0.00           N
ATOM    420  CA  TYR A  19      58.500  71.150  77.700  1.00  0.00           C
ATOM    422  CB  TYR A  19      57.580  70.520  78.790  1.00  0.00           C
ATOM    425  CG  TYR A  19      56.180  70.250  78.300  1.00  0.00           C
ATOM    426  CD1 TYR A  19      55.560  71.030  77.300  1.00  0.00           C
ATOM    428  CE1 TYR A  19      54.370  70.620  76.700  1.00  0.00           C
ATOM    430  CZ  TYR A  19      53.750  69.430  77.120  1.00  0.00           C
ATOM    431  OH  TYR A  19      52.550  69.010  76.510  1.00  0.00           O
ATOM    433  CD2 TYR A  19      55.470  69.140  78.800  1.00  0.00           C
ATOM    435  CE2 TYR A  19      54.270  68.730  78.220  1.00  0.00           C
ATOM    437  C   TYR A  19      59.920  71.220  78.220  1.00  0.00           C
ATOM    438  O   TYR A  19      60.180  71.920  79.200  1.00  0.00           O
ATOM    439  N   GLY A  20      60.880  70.550  77.540  1.00  0.00           N
ATOM    441  CA  GLY A  20      62.300  70.740  77.710  1.00  0.00           C
ATOM    444  C   GLY A  20      62.970  69.600  78.430  1.00  0.00           C
ATOM    445  O   GLY A  20      64.140  69.710  78.790  1.00  0.00           O
ATOM    446  N   PHE A  21      62.240  68.490  78.680  1.00  0.00           N
ATOM    448  CA  PHE A  21      62.750  67.310  79.350  1.00  0.00           C
ATOM    450  CB  PHE A  21      61.660  66.280  79.740  1.00  0.00           C
ATOM    453  CG  PHE A  21      60.740  66.780  80.840  1.00  0.00           C
ATOM    454  CD1 PHE A  21      59.770  67.770  80.610  1.00  0.00           C
ATOM    456  CE1 PHE A  21      58.890  68.170  81.630  1.00  0.00           C
ATOM    458  CZ  PHE A  21      58.980  67.590  82.890  1.00  0.00           C
ATOM    460  CD2 PHE A  21      60.810  66.200  82.110  1.00  0.00           C
ATOM    462  CE2 PHE A  21      59.950  66.610  83.140  1.00  0.00           C
ATOM    464  C   PHE A  21      63.790  66.590  78.510  1.00  0.00           C
ATOM    465  O   PHE A  21      63.640  66.470  77.290  1.00  0.00           O
ATOM    466  N   THR A  22      64.850  66.080  79.170  1.00  0.00           N
ATOM    468  CA  THR A  22      65.930  65.310  78.590  1.00  0.00           C
ATOM    470  CB  THR A  22      67.290  66.000  78.730  1.00  0.00           C
ATOM    472  OG1 THR A  22      67.280  67.220  78.000  1.00  0.00           O
ATOM    474  CG2 THR A  22      68.440  65.120  78.200  1.00  0.00           C
ATOM    478  C   THR A  22      65.970  64.010  79.340  1.00  0.00           C
ATOM    479  O   THR A  22      65.950  63.990  80.570  1.00  0.00           O
ATOM    480  N   GLU A  23      66.040  62.870  78.610  1.00  0.00           N
ATOM    482  CA  GLU A  23      66.140  61.550  79.170  1.00  0.00           C
ATOM    484  CB  GLU A  23      65.920  60.440  78.120  1.00  0.00           C
ATOM    487  CG  GLU A  23      65.760  59.030  78.730  1.00  0.00           C
ATOM    490  CD  GLU A  23      65.210  58.050  77.700  1.00  0.00           C
ATOM    491  OE1 GLU A  23      65.160  58.440  76.510  1.00  0.00           O
ATOM    492  OE2 GLU A  23      64.850  56.910  78.090  1.00  0.00           O
ATOM    493  C   GLU A  23      67.480  61.350  79.840  1.00  0.00           C
ATOM    494  O   GLU A  23      68.520  61.660  79.260  1.00  0.00           O
ATOM    495  N   SER A  24      67.450  60.830  81.090  1.00  0.00           N
ATOM    497  CA  SER A  24      68.630  60.650  81.890  1.00  0.00           C
ATOM    499  CB  SER A  24      68.850  61.760  82.970  1.00  0.00           C
ATOM    502  OG  SER A  24      68.000  61.660  84.110  1.00  0.00           O
ATOM    504  C   SER A  24      68.470  59.270  82.490  1.00  0.00           C
ATOM    505  O   SER A  24      67.490  58.580  82.230  1.00  0.00           O
ATOM    506  N   ALA A  25      69.500  58.830  83.270  1.00  0.00           N
ATOM    508  CA  ALA A  25      69.630  57.520  83.850  1.00  0.00           C
ATOM    510  CB  ALA A  25      70.930  57.400  84.680  1.00  0.00           C
ATOM    514  C   ALA A  25      68.490  57.160  84.770  1.00  0.00           C
ATOM    515  O   ALA A  25      68.100  56.000  84.850  1.00  0.00           O
ATOM    516  N   GLY A  26      67.950  58.170  85.490  1.00  0.00           N
ATOM    518  CA  GLY A  26      66.910  57.980  86.460  1.00  0.00           C
ATOM    521  C   GLY A  26      65.560  58.020  85.830  1.00  0.00           C
ATOM    522  O   GLY A  26      64.630  57.510  86.460  1.00  0.00           O
ATOM    523  N   ASP A  27      65.440  58.610  84.590  1.00  0.00           N
ATOM    525  CA  ASP A  27      64.250  58.790  83.770  1.00  0.00           C
ATOM    527  CB  ASP A  27      62.890  58.520  84.480  1.00  0.00           C
ATOM    530  CG  ASP A  27      62.600  59.480  85.640  1.00  0.00           C
ATOM    531  OD1 ASP A  27      62.760  60.700  85.460  1.00  0.00           O
ATOM    532  OD2 ASP A  27      62.150  59.000  86.710  1.00  0.00           O
ATOM    533  C   ASP A  27      64.320  60.180  83.130  1.00  0.00           C
ATOM    534  O   ASP A  27      65.350  60.840  83.210  1.00  0.00           O
ATOM    535  N   TRP A  28      63.220  60.660  82.470  1.00  0.00           N
ATOM    537  CA  TRP A  28      63.100  62.010  81.910  1.00  0.00           C
ATOM    539  CB  TRP A  28      61.780  62.240  81.100  1.00  0.00           C
ATOM    542  CG  TRP A  28      61.710  61.470  79.820  1.00  0.00           C
ATOM    543  CD1 TRP A  28      61.140  60.240  79.680  1.00  0.00           C
ATOM    545  NE1 TRP A  28      61.320  59.780  78.400  1.00  0.00           N
ATOM    547  CE2 TRP A  28      61.950  60.730  77.660  1.00  0.00           C
ATOM    548  CD2 TRP A  28      62.180  61.840  78.510  1.00  0.00           C
ATOM    549  CE3 TRP A  28      62.750  62.990  77.980  1.00  0.00           C
ATOM    551  CZ3 TRP A  28      63.090  63.020  76.620  1.00  0.00           C
ATOM    553  CZ2 TRP A  28      62.320  60.740  76.320  1.00  0.00           C
ATOM    555  CH2 TRP A  28      62.890  61.900  75.810  1.00  0.00           C
ATOM    557  C   TRP A  28      63.190  63.080  82.970  1.00  0.00           C
ATOM    558  O   TRP A  28      62.520  63.000  83.990  1.00  0.00           O
ATOM    559  N   SER A  29      64.020  64.130  82.750  1.00  0.00           N
ATOM    561  CA  SER A  29      64.350  65.100  83.770  1.00  0.00           C
ATOM    563  CB  SER A  29      65.760  64.860  84.370  1.00  0.00           C
ATOM    566  OG  SER A  29      66.020  65.730  85.470  1.00  0.00           O
ATOM    568  C   SER A  29      64.320  66.460  83.130  1.00  0.00           C
ATOM    569  O   SER A  29      64.770  66.640  82.000  1.00  0.00           O
ATOM    570  N   LEU A  30      63.780  67.470  83.850  1.00  0.00           N
ATOM    572  CA  LEU A  30      63.750  68.850  83.440  1.00  0.00           C
ATOM    574  CB  LEU A  30      62.330  69.320  83.030  1.00  0.00           C
ATOM    577  CG  LEU A  30      62.120  70.840  82.830  1.00  0.00           C
ATOM    579  CD1 LEU A  30      63.070  71.420  81.760  1.00  0.00           C
ATOM    583  CD2 LEU A  30      60.650  71.160  82.490  1.00  0.00           C
ATOM    587  C   LEU A  30      64.190  69.640  84.640  1.00  0.00           C
ATOM    588  O   LEU A  30      63.470  69.710  85.630  1.00  0.00           O
ATOM    589  N   GLY A  31      65.380  70.300  84.560  1.00  0.00           N
ATOM    591  CA  GLY A  31      65.880  71.130  85.630  1.00  0.00           C
ATOM    594  C   GLY A  31      65.370  72.530  85.430  1.00  0.00           C
ATOM    595  O   GLY A  31      65.550  73.110  84.360  1.00  0.00           O
ATOM    596  N   LEU A  32      64.750  73.100  86.480  1.00  0.00           N
ATOM    598  CA  LEU A  32      64.160  74.420  86.460  1.00  0.00           C
ATOM    600  CB  LEU A  32      62.700  74.450  86.950  1.00  0.00           C
ATOM    603  CG  LEU A  32      61.710  73.620  86.100  1.00  0.00           C
ATOM    605  CD1 LEU A  32      60.300  73.630  86.720  1.00  0.00           C
ATOM    609  CD2 LEU A  32      61.690  74.120  84.640  1.00  0.00           C
ATOM    613  C   LEU A  32      64.970  75.270  87.400  1.00  0.00           C
ATOM    614  O   LEU A  32      65.170  74.900  88.540  1.00  0.00           O
ATOM    615  N   SER A  33      65.450  76.440  86.910  1.00  0.00           N
ATOM    617  CA  SER A  33      66.310  77.340  87.660  1.00  0.00           C
ATOM    619  CB  SER A  33      66.870  78.450  86.720  1.00  0.00           C
ATOM    622  OG  SER A  33      67.620  79.460  87.390  1.00  0.00           O
ATOM    624  C   SER A  33      65.580  77.940  88.840  1.00  0.00           C
ATOM    625  O   SER A  33      64.470  78.440  88.690  1.00  0.00           O
ATOM    626  N   ASP A  34      66.220  77.940  90.040  1.00  0.00           N
ATOM    628  CA  ASP A  34      65.670  78.510  91.260  1.00  0.00           C
ATOM    630  CB  ASP A  34      66.490  78.170  92.540  1.00  0.00           C
ATOM    633  CG  ASP A  34      66.300  76.720  93.010  1.00  0.00           C
ATOM    634  OD1 ASP A  34      65.340  76.060  92.540  1.00  0.00           O
ATOM    635  OD2 ASP A  34      67.070  76.290  93.910  1.00  0.00           O
ATOM    636  C   ASP A  34      65.660  80.010  91.200  1.00  0.00           C
ATOM    637  O   ASP A  34      64.870  80.650  91.880  1.00  0.00           O
ATOM    638  N   ALA A  35      66.540  80.610  90.370  1.00  0.00           N
ATOM    640  CA  ALA A  35      66.640  82.040  90.220  1.00  0.00           C
ATOM    642  CB  ALA A  35      67.930  82.430  89.490  1.00  0.00           C
ATOM    646  C   ALA A  35      65.480  82.570  89.420  1.00  0.00           C
ATOM    647  O   ALA A  35      65.090  83.730  89.580  1.00  0.00           O
ATOM    648  N   ILE A  36      64.880  81.720  88.550  1.00  0.00           N
ATOM    650  CA  ILE A  36      63.680  82.060  87.810  1.00  0.00           C
ATOM    652  CB  ILE A  36      63.580  81.260  86.500  1.00  0.00           C
ATOM    654  CG2 ILE A  36      62.160  81.370  85.880  1.00  0.00           C
ATOM    658  CG1 ILE A  36      64.680  81.750  85.520  1.00  0.00           C
ATOM    661  CD  ILE A  36      64.770  80.940  84.220  1.00  0.00           C
ATOM    665  C   ILE A  36      62.510  81.810  88.720  1.00  0.00           C
ATOM    666  O   ILE A  36      61.640  82.670  88.840  1.00  0.00           O
ATOM    667  N   LEU A  37      62.470  80.630  89.370  1.00  0.00           N
ATOM    669  CA  LEU A  37      61.350  80.140  90.140  1.00  0.00           C
ATOM    671  CB  LEU A  37      61.570  78.680  90.590  1.00  0.00           C
ATOM    674  CG  LEU A  37      61.430  77.600  89.490  1.00  0.00           C
ATOM    676  CD1 LEU A  37      61.630  76.200  90.110  1.00  0.00           C
ATOM    680  CD2 LEU A  37      60.110  77.700  88.710  1.00  0.00           C
ATOM    684  C   LEU A  37      61.030  80.970  91.350  1.00  0.00           C
ATOM    685  O   LEU A  37      59.870  81.280  91.590  1.00  0.00           O
ATOM    686  N   PHE A  38      62.060  81.330  92.150  1.00  0.00           N
ATOM    688  CA  PHE A  38      61.870  81.860  93.480  1.00  0.00           C
ATOM    690  CB  PHE A  38      62.630  81.040  94.560  1.00  0.00           C
ATOM    693  CG  PHE A  38      62.110  79.630  94.590  1.00  0.00           C
ATOM    694  CD1 PHE A  38      60.940  79.330  95.310  1.00  0.00           C
ATOM    696  CE1 PHE A  38      60.410  78.040  95.320  1.00  0.00           C
ATOM    698  CZ  PHE A  38      61.060  77.020  94.600  1.00  0.00           C
ATOM    700  CD2 PHE A  38      62.780  78.590  93.920  1.00  0.00           C
ATOM    702  CE2 PHE A  38      62.240  77.290  93.910  1.00  0.00           C
ATOM    704  C   PHE A  38      62.380  83.260  93.530  1.00  0.00           C
ATOM    705  O   PHE A  38      62.010  83.990  94.440  1.00  0.00           O
ATOM    706  N   ALA A  39      63.200  83.700  92.540  1.00  0.00           N
ATOM    708  CA  ALA A  39      63.850  84.990  92.540  1.00  0.00           C
ATOM    710  CB  ALA A  39      62.880  86.160  92.280  1.00  0.00           C
ATOM    714  C   ALA A  39      64.700  85.200  93.790  1.00  0.00           C
ATOM    715  O   ALA A  39      65.610  84.420  94.050  1.00  0.00           O
ATOM    716  N   LYS A  40      64.390  86.250  94.590  1.00  0.00           N
ATOM    718  CA  LYS A  40      65.110  86.590  95.790  1.00  0.00           C
ATOM    720  CB  LYS A  40      65.160  88.120  96.020  1.00  0.00           C
ATOM    723  CG  LYS A  40      66.070  88.870  95.030  1.00  0.00           C
ATOM    726  CD  LYS A  40      66.150  90.370  95.370  1.00  0.00           C
ATOM    729  CE  LYS A  40      67.080  91.160  94.450  1.00  0.00           C
ATOM    732  NZ  LYS A  40      67.080  92.600  94.820  1.00  0.00           N
ATOM    736  C   LYS A  40      64.460  85.990  97.010  1.00  0.00           C
ATOM    737  O   LYS A  40      64.930  86.180  98.130  1.00  0.00           O
ATOM    738  N   ASN A  41      63.370  85.210  96.810  1.00  0.00           N
ATOM    740  CA  ASN A  41      62.660  84.550  97.880  1.00  0.00           C
ATOM    742  CB  ASN A  41      61.170  84.260  97.540  1.00  0.00           C
ATOM    745  CG  ASN A  41      60.440  85.530  97.100  1.00  0.00           C
ATOM    746  OD1 ASN A  41      60.770  86.640  97.520  1.00  0.00           O
ATOM    747  ND2 ASN A  41      59.430  85.350  96.190  1.00  0.00           N
ATOM    750  C   ASN A  41      63.330  83.240  98.100  1.00  0.00           C
ATOM    751  O   ASN A  41      64.060  82.750  97.240  1.00  0.00           O
ATOM    752  N   ASP A  42      63.060  82.630  99.270  1.00  0.00           N
ATOM    754  CA  ASP A  42      63.530  81.310  99.620  1.00  0.00           C
ATOM    756  CB  ASP A  42      63.830  81.150 101.130  1.00  0.00           C
ATOM    759  CG  ASP A  42      65.080  81.950 101.520  1.00  0.00           C
ATOM    760  OD1 ASP A  42      65.750  82.530 100.630  1.00  0.00           O
ATOM    761  OD2 ASP A  42      65.400  81.970 102.740  1.00  0.00           O
ATOM    762  C   ASP A  42      62.490  80.360  99.080  1.00  0.00           C
ATOM    763  O   ASP A  42      62.650  79.890  97.950  1.00  0.00           O
ATOM    764  N   TYR A  43      61.410  80.040  99.830  1.00  0.00           N
ATOM    766  CA  TYR A  43      60.490  79.010  99.400  1.00  0.00           C
ATOM    768  CB  TYR A  43      59.940  78.160 100.590  1.00  0.00           C
ATOM    771  CG  TYR A  43      61.050  77.510 101.350  1.00  0.00           C
ATOM    772  CD1 TYR A  43      62.270  77.180 100.740  1.00  0.00           C
ATOM    774  CE1 TYR A  43      63.340  76.740 101.500  1.00  0.00           C
ATOM    776  CZ  TYR A  43      63.210  76.570 102.890  1.00  0.00           C
ATOM    777  OH  TYR A  43      64.310  76.180 103.690  1.00  0.00           O
ATOM    779  CD2 TYR A  43      60.890  77.240 102.720  1.00  0.00           C
ATOM    781  CE2 TYR A  43      61.970  76.780 103.490  1.00  0.00           C
ATOM    783  C   TYR A  43      59.300  79.590  98.700  1.00  0.00           C
ATOM    784  O   TYR A  43      58.510  78.840  98.140  1.00  0.00           O
ATOM    785  N   LYS A  44      59.130  80.930  98.650  1.00  0.00           N
ATOM    787  CA  LYS A  44      57.960  81.450  97.990  1.00  0.00           C
ATOM    789  CB  LYS A  44      57.460  82.780  98.580  1.00  0.00           C
ATOM    792  CG  LYS A  44      56.160  83.250  97.920  1.00  0.00           C
ATOM    795  CD  LYS A  44      55.590  84.530  98.540  1.00  0.00           C
ATOM    798  CE  LYS A  44      54.240  84.910  97.930  1.00  0.00           C
ATOM    801  NZ  LYS A  44      53.710  86.140  98.570  1.00  0.00           N
ATOM    805  C   LYS A  44      58.250  81.600  96.520  1.00  0.00           C
ATOM    806  O   LYS A  44      59.160  82.320  96.130  1.00  0.00           O
ATOM    807  N   LEU A  45      57.460  80.910  95.660  1.00  0.00           N
ATOM    809  CA  LEU A  45      57.510  81.090  94.230  1.00  0.00           C
ATOM    811  CB  LEU A  45      56.610  80.100  93.450  1.00  0.00           C
ATOM    814  CG  LEU A  45      57.100  78.640  93.380  1.00  0.00           C
ATOM    816  CD1 LEU A  45      55.930  77.720  92.990  1.00  0.00           C
ATOM    820  CD2 LEU A  45      58.290  78.470  92.410  1.00  0.00           C
ATOM    824  C   LEU A  45      57.060  82.480  93.850  1.00  0.00           C
ATOM    825  O   LEU A  45      56.130  83.030  94.440  1.00  0.00           O
ATOM    826  N   LEU A  46      57.710  83.060  92.810  1.00  0.00           N
ATOM    828  CA  LEU A  46      57.290  84.260  92.140  1.00  0.00           C
ATOM    830  CB  LEU A  46      58.370  84.660  91.090  1.00  0.00           C
ATOM    833  CG  LEU A  46      58.120  85.930  90.250  1.00  0.00           C
ATOM    835  CD1 LEU A  46      58.340  87.210  91.070  1.00  0.00           C
ATOM    839  CD2 LEU A  46      59.010  85.930  88.990  1.00  0.00           C
ATOM    843  C   LEU A  46      55.930  84.020  91.490  1.00  0.00           C
ATOM    844  O   LEU A  46      55.730  82.910  91.030  1.00  0.00           O
ATOM    845  N   PRO A  47      54.980  84.960  91.410  1.00  0.00           N
ATOM    846  CD  PRO A  47      54.960  86.130  92.290  1.00  0.00           C
ATOM    849  CA  PRO A  47      53.630  84.670  90.930  1.00  0.00           C
ATOM    851  CB  PRO A  47      52.880  85.990  91.140  1.00  0.00           C
ATOM    854  CG  PRO A  47      53.490  86.520  92.440  1.00  0.00           C
ATOM    857  C   PRO A  47      53.560  84.290  89.480  1.00  0.00           C
ATOM    858  O   PRO A  47      52.700  83.490  89.110  1.00  0.00           O
ATOM    859  N   GLU A  48      54.430  84.880  88.630  1.00  0.00           N
ATOM    861  CA  GLU A  48      54.580  84.530  87.240  1.00  0.00           C
ATOM    863  CB  GLU A  48      55.540  85.500  86.520  1.00  0.00           C
ATOM    866  CG  GLU A  48      55.000  86.940  86.480  1.00  0.00           C
ATOM    869  CD  GLU A  48      56.010  87.910  85.860  1.00  0.00           C
ATOM    870  OE1 GLU A  48      57.140  87.480  85.510  1.00  0.00           O
ATOM    871  OE2 GLU A  48      55.650  89.110  85.730  1.00  0.00           O
ATOM    872  C   GLU A  48      55.090  83.120  87.080  1.00  0.00           C
ATOM    873  O   GLU A  48      54.630  82.390  86.210  1.00  0.00           O
ATOM    874  N   SER A  49      56.040  82.720  87.950  1.00  0.00           N
ATOM    876  CA  SER A  49      56.630  81.400  87.990  1.00  0.00           C
ATOM    878  CB  SER A  49      57.870  81.350  88.890  1.00  0.00           C
ATOM    881  OG  SER A  49      58.860  82.220  88.370  1.00  0.00           O
ATOM    883  C   SER A  49      55.670  80.340  88.440  1.00  0.00           C
ATOM    884  O   SER A  49      55.750  79.210  87.980  1.00  0.00           O
ATOM    885  N   GLN A  50      54.710  80.690  89.330  1.00  0.00           N
ATOM    887  CA  GLN A  50      53.610  79.830  89.710  1.00  0.00           C
ATOM    889  CB  GLN A  50      52.720  80.450  90.820  1.00  0.00           C
ATOM    892  CG  GLN A  50      53.430  80.530  92.180  1.00  0.00           C
ATOM    895  CD  GLN A  50      52.530  81.200  93.230  1.00  0.00           C
ATOM    896  OE1 GLN A  50      51.350  80.860  93.350  1.00  0.00           O
ATOM    897  NE2 GLN A  50      53.110  82.150  94.020  1.00  0.00           N
ATOM    900  C   GLN A  50      52.730  79.490  88.540  1.00  0.00           C
ATOM    901  O   GLN A  50      52.350  78.330  88.370  1.00  0.00           O
ATOM    902  N   GLN A  51      52.410  80.490  87.690  1.00  0.00           N
ATOM    904  CA  GLN A  51      51.670  80.340  86.450  1.00  0.00           C
ATOM    906  CB  GLN A  51      51.290  81.700  85.840  1.00  0.00           C
ATOM    909  CG  GLN A  51      50.270  82.460  86.710  1.00  0.00           C
ATOM    912  CD  GLN A  51      49.960  83.830  86.080  1.00  0.00           C
ATOM    913  OE1 GLN A  51      50.770  84.390  85.330  1.00  0.00           O
ATOM    914  NE2 GLN A  51      48.750  84.380  86.420  1.00  0.00           N
ATOM    917  C   GLN A  51      52.380  79.500  85.420  1.00  0.00           C
ATOM    918  O   GLN A  51      51.750  78.690  84.740  1.00  0.00           O
ATOM    919  N   GLN A  52      53.720  79.670  85.290  1.00  0.00           N
ATOM    921  CA  GLN A  52      54.580  78.880  84.430  1.00  0.00           C
ATOM    923  CB  GLN A  52      56.050  79.390  84.440  1.00  0.00           C
ATOM    926  CG  GLN A  52      56.250  80.730  83.700  1.00  0.00           C
ATOM    929  CD  GLN A  52      57.710  81.180  83.830  1.00  0.00           C
ATOM    930  OE1 GLN A  52      58.510  80.580  84.550  1.00  0.00           O
ATOM    931  NE2 GLN A  52      58.060  82.280  83.090  1.00  0.00           N
ATOM    934  C   GLN A  52      54.590  77.420  84.810  1.00  0.00           C
ATOM    935  O   GLN A  52      54.530  76.550  83.940  1.00  0.00           O
ATOM    936  N   ILE A  53      54.670  77.140  86.130  1.00  0.00           N
ATOM    938  CA  ILE A  53      54.600  75.830  86.720  1.00  0.00           C
ATOM    940  CB  ILE A  53      54.900  75.890  88.220  1.00  0.00           C
ATOM    942  CG2 ILE A  53      54.410  74.630  88.940  1.00  0.00           C
ATOM    946  CG1 ILE A  53      56.420  76.080  88.440  1.00  0.00           C
ATOM    949  CD  ILE A  53      56.780  76.330  89.900  1.00  0.00           C
ATOM    953  C   ILE A  53      53.270  75.170  86.460  1.00  0.00           C
ATOM    954  O   ILE A  53      53.220  73.980  86.130  1.00  0.00           O
ATOM    955  N   GLN A  54      52.160  75.930  86.590  1.00  0.00           N
ATOM    957  CA  GLN A  54      50.810  75.500  86.340  1.00  0.00           C
ATOM    959  CB  GLN A  54      49.750  76.560  86.730  1.00  0.00           C
ATOM    962  CG  GLN A  54      49.510  76.650  88.240  1.00  0.00           C
ATOM    965  CD  GLN A  54      48.590  77.840  88.560  1.00  0.00           C
ATOM    966  OE1 GLN A  54      48.420  78.760  87.750  1.00  0.00           O
ATOM    967  NE2 GLN A  54      47.980  77.810  89.790  1.00  0.00           N
ATOM    970  C   GLN A  54      50.590  75.080  84.910  1.00  0.00           C
ATOM    971  O   GLN A  54      49.860  74.130  84.650  1.00  0.00           O
ATOM    972  N   THR A  55      51.220  75.810  83.950  1.00  0.00           N
ATOM    974  CA  THR A  55      51.210  75.460  82.550  1.00  0.00           C
ATOM    976  CB  THR A  55      51.850  76.530  81.670  1.00  0.00           C
ATOM    978  OG1 THR A  55      51.040  77.700  81.700  1.00  0.00           O
ATOM    980  CG2 THR A  55      52.010  76.070  80.200  1.00  0.00           C
ATOM    984  C   THR A  55      51.890  74.130  82.320  1.00  0.00           C
ATOM    985  O   THR A  55      51.300  73.260  81.700  1.00  0.00           O
ATOM    986  N   MET A  56      53.100  73.920  82.900  1.00  0.00           N
ATOM    988  CA  MET A  56      53.870  72.700  82.750  1.00  0.00           C
ATOM    990  CB  MET A  56      55.220  72.740  83.510  1.00  0.00           C
ATOM    993  CG  MET A  56      56.260  73.670  82.880  1.00  0.00           C
ATOM    996  SD  MET A  56      57.800  73.750  83.830  1.00  0.00           S
ATOM    997  CE  MET A  56      58.560  75.000  82.770  1.00  0.00           C
ATOM   1001  C   MET A  56      53.120  71.510  83.260  1.00  0.00           C
ATOM   1002  O   MET A  56      53.110  70.450  82.640  1.00  0.00           O
ATOM   1003  N   ALA A  57      52.460  71.700  84.410  1.00  0.00           N
ATOM   1005  CA  ALA A  57      51.670  70.730  85.100  1.00  0.00           C
ATOM   1007  CB  ALA A  57      51.190  71.390  86.400  1.00  0.00           C
ATOM   1011  C   ALA A  57      50.480  70.270  84.300  1.00  0.00           C
ATOM   1012  O   ALA A  57      50.290  69.070  84.100  1.00  0.00           O
ATOM   1013  N   ALA A  58      49.680  71.220  83.760  1.00  0.00           N
ATOM   1015  CA  ALA A  58      48.490  70.970  82.980  1.00  0.00           C
ATOM   1017  CB  ALA A  58      47.740  72.280  82.660  1.00  0.00           C
ATOM   1021  C   ALA A  58      48.800  70.280  81.680  1.00  0.00           C
ATOM   1022  O   ALA A  58      48.050  69.440  81.200  1.00  0.00           O
ATOM   1023  N   LYS A  59      49.950  70.670  81.090  1.00  0.00           N
ATOM   1025  CA  LYS A  59      50.520  70.110  79.900  1.00  0.00           C
ATOM   1027  CB  LYS A  59      51.740  70.950  79.480  1.00  0.00           C
ATOM   1030  CG  LYS A  59      51.430  72.310  78.830  1.00  0.00           C
ATOM   1033  CD  LYS A  59      50.780  72.230  77.440  1.00  0.00           C
ATOM   1036  CE  LYS A  59      50.680  73.620  76.800  1.00  0.00           C
ATOM   1039  NZ  LYS A  59      49.920  73.580  75.540  1.00  0.00           N
ATOM   1043  C   LYS A  59      50.900  68.650  80.010  1.00  0.00           C
ATOM   1044  O   LYS A  59      50.650  67.880  79.080  1.00  0.00           O
ATOM   1045  N   LEU A  60      51.510  68.220  81.140  1.00  0.00           N
ATOM   1047  CA  LEU A  60      51.770  66.830  81.450  1.00  0.00           C
ATOM   1049  CB  LEU A  60      52.590  66.640  82.750  1.00  0.00           C
ATOM   1052  CG  LEU A  60      54.050  67.150  82.710  1.00  0.00           C
ATOM   1054  CD1 LEU A  60      54.740  66.860  84.050  1.00  0.00           C
ATOM   1058  CD2 LEU A  60      54.870  66.570  81.530  1.00  0.00           C
ATOM   1062  C   LEU A  60      50.500  66.030  81.590  1.00  0.00           C
ATOM   1063  O   LEU A  60      50.380  64.930  81.050  1.00  0.00           O
ATOM   1064  N   ALA A  61      49.500  66.610  82.300  1.00  0.00           N
ATOM   1066  CA  ALA A  61      48.230  66.010  82.650  1.00  0.00           C
ATOM   1068  CB  ALA A  61      47.370  66.980  83.480  1.00  0.00           C
ATOM   1072  C   ALA A  61      47.410  65.630  81.450  1.00  0.00           C
ATOM   1073  O   ALA A  61      46.670  64.650  81.480  1.00  0.00           O
ATOM   1074  N   SER A  62      47.520  66.440  80.360  1.00  0.00           N
ATOM   1076  CA  SER A  62      46.660  66.370  79.210  1.00  0.00           C
ATOM   1078  CB  SER A  62      46.770  67.650  78.330  1.00  0.00           C
ATOM   1081  OG  SER A  62      48.070  67.840  77.780  1.00  0.00           O
ATOM   1083  C   SER A  62      46.950  65.140  78.370  1.00  0.00           C
ATOM   1084  O   SER A  62      46.080  64.700  77.620  1.00  0.00           O
ATOM   1085  N   THR A  63      48.160  64.550  78.510  1.00  0.00           N
ATOM   1087  CA  THR A  63      48.550  63.340  77.810  1.00  0.00           C
ATOM   1089  CB  THR A  63      49.910  63.450  77.130  1.00  0.00           C
ATOM   1091  OG1 THR A  63      50.920  63.970  77.980  1.00  0.00           O
ATOM   1093  CG2 THR A  63      49.720  64.390  75.950  1.00  0.00           C
ATOM   1097  C   THR A  63      48.540  62.160  78.750  1.00  0.00           C
ATOM   1098  O   THR A  63      48.730  61.030  78.310  1.00  0.00           O
ATOM   1099  N   GLY A  64      48.260  62.400  80.050  1.00  0.00           N
ATOM   1101  CA  GLY A  64      48.060  61.350  81.020  1.00  0.00           C
ATOM   1104  C   GLY A  64      49.340  60.950  81.690  1.00  0.00           C
ATOM   1105  O   GLY A  64      49.480  59.800  82.110  1.00  0.00           O
ATOM   1106  N   LEU A  65      50.300  61.900  81.810  1.00  0.00           N
ATOM   1108  CA  LEU A  65      51.530  61.700  82.540  1.00  0.00           C
ATOM   1110  CB  LEU A  65      52.670  62.620  82.030  1.00  0.00           C
ATOM   1113  CG  LEU A  65      53.230  62.180  80.650  1.00  0.00           C
ATOM   1115  CD1 LEU A  65      54.190  63.230  80.070  1.00  0.00           C
ATOM   1119  CD2 LEU A  65      53.940  60.820  80.790  1.00  0.00           C
ATOM   1123  C   LEU A  65      51.280  61.970  83.990  1.00  0.00           C
ATOM   1124  O   LEU A  65      51.560  63.060  84.490  1.00  0.00           O
ATOM   1125  N   THR A  66      50.700  60.960  84.690  1.00  0.00           N
ATOM   1127  CA  THR A  66      50.040  61.180  85.950  1.00  0.00           C
ATOM   1129  CB  THR A  66      48.610  60.640  86.050  1.00  0.00           C
ATOM   1131  OG1 THR A  66      48.520  59.290  85.620  1.00  0.00           O
ATOM   1133  CG2 THR A  66      47.700  61.530  85.170  1.00  0.00           C
ATOM   1137  C   THR A  66      50.900  60.780  87.140  1.00  0.00           C
ATOM   1138  O   THR A  66      50.370  60.490  88.200  1.00  0.00           O
ATOM   1139  N   HIS A  67      52.250  60.770  87.010  1.00  0.00           N
ATOM   1141  CA  HIS A  67      53.110  60.450  88.130  1.00  0.00           C
ATOM   1143  CB  HIS A  67      53.350  58.930  88.260  1.00  0.00           C
ATOM   1146  ND1 HIS A  67      53.590  58.470  90.710  1.00  0.00           N
ATOM   1147  CG  HIS A  67      54.180  58.540  89.460  1.00  0.00           C
ATOM   1148  CE1 HIS A  67      54.560  58.100  91.510  1.00  0.00           C
ATOM   1150  NE2 HIS A  67      55.730  57.900  90.850  1.00  0.00           N
ATOM   1152  CD2 HIS A  67      55.490  58.170  89.530  1.00  0.00           C
ATOM   1154  C   HIS A  67      54.430  61.170  87.990  1.00  0.00           C
ATOM   1155  O   HIS A  67      54.940  61.280  86.880  1.00  0.00           O
ATOM   1156  N   ALA A  68      55.010  61.690  89.110  1.00  0.00           N
ATOM   1158  CA  ALA A  68      56.240  62.440  89.050  1.00  0.00           C
ATOM   1160  CB  ALA A  68      56.040  63.880  88.540  1.00  0.00           C
ATOM   1164  C   ALA A  68      56.930  62.530  90.390  1.00  0.00           C
ATOM   1165  O   ALA A  68      56.370  62.180  91.430  1.00  0.00           O
ATOM   1166  N   ARG A  69      58.200  63.010  90.360  1.00  0.00           N
ATOM   1168  CA  ARG A  69      59.110  63.140  91.470  1.00  0.00           C
ATOM   1170  CB  ARG A  69      60.200  62.040  91.420  1.00  0.00           C
ATOM   1173  CG  ARG A  69      61.180  61.990  92.610  1.00  0.00           C
ATOM   1176  CD  ARG A  69      62.470  61.170  92.360  1.00  0.00           C
ATOM   1179  NE  ARG A  69      62.160  59.950  91.560  1.00  0.00           N
ATOM   1181  CZ  ARG A  69      63.010  59.430  90.640  1.00  0.00           C
ATOM   1182  NH1 ARG A  69      64.330  59.760  90.610  1.00  0.00           N
ATOM   1185  NH2 ARG A  69      62.520  58.600  89.690  1.00  0.00           N
ATOM   1188  C   ARG A  69      59.740  64.500  91.300  1.00  0.00           C
ATOM   1189  O   ARG A  69      60.090  64.870  90.180  1.00  0.00           O
ATOM   1190  N   MET A  70      59.880  65.300  92.380  1.00  0.00           N
ATOM   1192  CA  MET A  70      60.460  66.630  92.340  1.00  0.00           C
ATOM   1194  CB  MET A  70      59.540  67.800  92.780  1.00  0.00           C
ATOM   1197  CG  MET A  70      58.340  68.060  91.840  1.00  0.00           C
ATOM   1200  SD  MET A  70      57.080  66.750  91.750  1.00  0.00           S
ATOM   1201  CE  MET A  70      56.660  66.790  93.510  1.00  0.00           C
ATOM   1205  C   MET A  70      61.630  66.590  93.280  1.00  0.00           C
ATOM   1206  O   MET A  70      61.480  66.280  94.460  1.00  0.00           O
ATOM   1207  N   ASP A  71      62.830  66.910  92.760  1.00  0.00           N
ATOM   1209  CA  ASP A  71      64.080  66.790  93.460  1.00  0.00           C
ATOM   1211  CB  ASP A  71      65.060  65.830  92.740  1.00  0.00           C
ATOM   1214  CG  ASP A  71      64.520  64.410  92.690  1.00  0.00           C
ATOM   1215  OD1 ASP A  71      63.670  64.050  93.550  1.00  0.00           O
ATOM   1216  OD2 ASP A  71      65.010  63.620  91.830  1.00  0.00           O
ATOM   1217  C   ASP A  71      64.690  68.160  93.460  1.00  0.00           C
ATOM   1218  O   ASP A  71      65.050  68.670  92.400  1.00  0.00           O
ATOM   1219  N   GLY A  72      64.840  68.780  94.650  1.00  0.00           N
ATOM   1221  CA  GLY A  72      65.430  70.090  94.780  1.00  0.00           C
ATOM   1224  C   GLY A  72      66.910  69.950  94.970  1.00  0.00           C
ATOM   1225  O   GLY A  72      67.380  68.930  95.470  1.00  0.00           O
ATOM   1226  N   HIS A  73      67.670  71.000  94.590  1.00  0.00           N
ATOM   1228  CA  HIS A  73      69.110  71.020  94.660  1.00  0.00           C
ATOM   1230  CB  HIS A  73      69.780  70.530  93.360  1.00  0.00           C
ATOM   1233  ND1 HIS A  73      69.950  68.020  93.240  1.00  0.00           N
ATOM   1234  CG  HIS A  73      69.260  69.180  92.930  1.00  0.00           C
ATOM   1235  CE1 HIS A  73      69.270  67.050  92.660  1.00  0.00           C
ATOM   1237  NE2 HIS A  73      68.190  67.520  91.990  1.00  0.00           N
ATOM   1239  CD2 HIS A  73      68.180  68.880  92.150  1.00  0.00           C
ATOM   1241  C   HIS A  73      69.530  72.450  94.910  1.00  0.00           C
ATOM   1242  O   HIS A  73      68.720  73.380  94.780  1.00  0.00           O
ATOM   1243  N   THR A  74      70.800  72.640  95.320  1.00  0.00           N
ATOM   1245  CA  THR A  74      71.420  73.900  95.660  1.00  0.00           C
ATOM   1247  CB  THR A  74      71.390  74.290  97.150  1.00  0.00           C
ATOM   1249  OG1 THR A  74      72.090  73.350  97.960  1.00  0.00           O
ATOM   1251  CG2 THR A  74      69.950  74.410  97.670  1.00  0.00           C
ATOM   1255  C   THR A  74      72.870  73.770  95.250  1.00  0.00           C
ATOM   1256  O   THR A  74      73.400  72.680  95.100  1.00  0.00           O
ATOM   1257  N   ASP A  75      73.540  74.930  95.090  1.00  0.00           N
ATOM   1259  CA  ASP A  75      74.980  75.090  95.060  1.00  0.00           C
ATOM   1261  CB  ASP A  75      75.400  76.460  94.460  1.00  0.00           C
ATOM   1264  CG  ASP A  75      74.950  77.690  95.260  1.00  0.00           C
ATOM   1265  OD1 ASP A  75      74.340  77.550  96.350  1.00  0.00           O
ATOM   1266  OD2 ASP A  75      75.230  78.820  94.780  1.00  0.00           O
ATOM   1267  C   ASP A  75      75.610  74.870  96.430  1.00  0.00           C
ATOM   1268  O   ASP A  75      74.940  74.560  97.410  1.00  0.00           O
ATOM   1269  N   ASN A  76      76.960  75.020  96.480  1.00  0.00           N
ATOM   1271  CA  ASN A  76      77.790  74.770  97.640  1.00  0.00           C
ATOM   1273  CB  ASN A  76      79.180  74.210  97.200  1.00  0.00           C
ATOM   1276  CG  ASN A  76      80.090  75.240  96.490  1.00  0.00           C
ATOM   1277  OD1 ASN A  76      79.610  76.250  95.960  1.00  0.00           O
ATOM   1278  ND2 ASN A  76      81.430  75.000  96.550  1.00  0.00           N
ATOM   1281  C   ASN A  76      78.000  76.010  98.480  1.00  0.00           C
ATOM   1282  O   ASN A  76      79.000  76.110  99.190  1.00  0.00           O
ATOM   1283  N   TYR A  77      77.080  77.010  98.430  1.00  0.00           N
ATOM   1285  CA  TYR A  77      77.240  78.250  99.160  1.00  0.00           C
ATOM   1287  CB  TYR A  77      76.730  79.490  98.370  1.00  0.00           C
ATOM   1290  CG  TYR A  77      77.010  80.760  99.130  1.00  0.00           C
ATOM   1291  CD1 TYR A  77      78.330  81.190  99.360  1.00  0.00           C
ATOM   1293  CE1 TYR A  77      78.590  82.320 100.140  1.00  0.00           C
ATOM   1295  CZ  TYR A  77      77.530  83.050 100.690  1.00  0.00           C
ATOM   1296  OH  TYR A  77      77.780  84.180 101.490  1.00  0.00           O
ATOM   1298  CD2 TYR A  77      75.950  81.520  99.660  1.00  0.00           C
ATOM   1300  CE2 TYR A  77      76.210  82.660 100.440  1.00  0.00           C
ATOM   1302  C   TYR A  77      76.450  78.090 100.440  1.00  0.00           C
ATOM   1303  O   TYR A  77      75.300  77.680 100.390  1.00  0.00           O
ATOM   1304  N   GLY A  78      77.060  78.420 101.600  1.00  0.00           N
ATOM   1306  CA  GLY A  78      76.400  78.320 102.890  1.00  0.00           C
ATOM   1309  C   GLY A  78      76.520  76.940 103.480  1.00  0.00           C
ATOM   1310  O   GLY A  78      77.300  76.110 103.020  1.00  0.00           O
ATOM   1311  N   GLU A  79      75.730  76.690 104.560  1.00  0.00           N
ATOM   1313  CA  GLU A  79      75.750  75.470 105.340  1.00  0.00           C
ATOM   1315  CB  GLU A  79      75.140  75.680 106.760  1.00  0.00           C
ATOM   1318  CG  GLU A  79      75.130  74.430 107.670  1.00  0.00           C
ATOM   1321  CD  GLU A  79      74.340  74.650 108.963  1.00  0.00           C
ATOM   1322  OE1 GLU A  79      73.790  75.760 109.173  1.00  0.00           O
ATOM   1323  OE2 GLU A  79      74.260  73.670 109.763  1.00  0.00           O
ATOM   1324  C   GLU A  79      75.000  74.390 104.620  1.00  0.00           C
ATOM   1325  O   GLU A  79      73.950  74.650 104.020  1.00  0.00           O
ATOM   1326  N   ASP A  80      75.540  73.150 104.660  1.00  0.00           N
ATOM   1328  CA  ASP A  80      75.030  71.980 103.990  1.00  0.00           C
ATOM   1330  CB  ASP A  80      76.020  70.780 104.170  1.00  0.00           C
ATOM   1333  CG  ASP A  80      75.810  69.680 103.130  1.00  0.00           C
ATOM   1334  OD1 ASP A  80      75.170  69.950 102.080  1.00  0.00           O
ATOM   1335  OD2 ASP A  80      76.380  68.570 103.330  1.00  0.00           O
ATOM   1336  C   ASP A  80      73.660  71.550 104.480  1.00  0.00           C
ATOM   1337  O   ASP A  80      72.800  71.200 103.670  1.00  0.00           O
ATOM   1338  N   SER A  81      73.450  71.560 105.820  1.00  0.00           N
ATOM   1340  CA  SER A  81      72.200  71.200 106.460  1.00  0.00           C
ATOM   1342  CB  SER A  81      72.310  71.170 108.000  1.00  0.00           C
ATOM   1345  OG  SER A  81      73.300  70.230 108.410  1.00  0.00           O
ATOM   1347  C   SER A  81      71.090  72.160 106.110  1.00  0.00           C
ATOM   1348  O   SER A  81      69.960  71.740 105.850  1.00  0.00           O
ATOM   1349  N   TYR A  82      71.420  73.480 106.080  1.00  0.00           N
ATOM   1351  CA  TYR A  82      70.520  74.540 105.670  1.00  0.00           C
ATOM   1353  CB  TYR A  82      71.150  75.950 105.890  1.00  0.00           C
ATOM   1356  CG  TYR A  82      70.290  77.060 105.320  1.00  0.00           C
ATOM   1357  CD1 TYR A  82      69.060  77.370 105.920  1.00  0.00           C
ATOM   1359  CE1 TYR A  82      68.210  78.330 105.350  1.00  0.00           C
ATOM   1361  CZ  TYR A  82      68.590  78.990 104.180  1.00  0.00           C
ATOM   1362  OH  TYR A  82      67.740  79.970 103.620  1.00  0.00           O
ATOM   1364  CD2 TYR A  82      70.670  77.730 104.140  1.00  0.00           C
ATOM   1366  CE2 TYR A  82      69.820  78.680 103.570  1.00  0.00           C
ATOM   1368  C   TYR A  82      70.090  74.360 104.240  1.00  0.00           C
ATOM   1369  O   TYR A  82      68.920  74.540 103.920  1.00  0.00           O
ATOM   1370  N   ASN A  83      71.050  74.010 103.360  1.00  0.00           N
ATOM   1372  CA  ASN A  83      70.870  73.780 101.950  1.00  0.00           C
ATOM   1374  CB  ASN A  83      72.230  73.620 101.240  1.00  0.00           C
ATOM   1377  CG  ASN A  83      72.770  75.000 100.830  1.00  0.00           C
ATOM   1378  OD1 ASN A  83      72.010  75.940 100.590  1.00  0.00           O
ATOM   1379  ND2 ASN A  83      74.130  75.110 100.790  1.00  0.00           N
ATOM   1382  C   ASN A  83      70.020  72.580 101.660  1.00  0.00           C
ATOM   1383  O   ASN A  83      69.240  72.600 100.720  1.00  0.00           O
ATOM   1384  N   GLU A  84      70.140  71.500 102.470  1.00  0.00           N
ATOM   1386  CA  GLU A  84      69.340  70.300 102.360  1.00  0.00           C
ATOM   1388  CB  GLU A  84      69.890  69.170 103.270  1.00  0.00           C
ATOM   1391  CG  GLU A  84      69.210  67.810 103.020  1.00  0.00           C
ATOM   1394  CD  GLU A  84      70.100  66.630 103.440  1.00  0.00           C
ATOM   1395  OE1 GLU A  84      71.190  66.870 104.030  1.00  0.00           O
ATOM   1396  OE2 GLU A  84      69.690  65.470 103.160  1.00  0.00           O
ATOM   1397  C   GLU A  84      67.900  70.580 102.690  1.00  0.00           C
ATOM   1398  O   GLU A  84      66.990  70.020 102.070  1.00  0.00           O
ATOM   1399  N   GLY A  85      67.660  71.490 103.660  1.00  0.00           N
ATOM   1401  CA  GLY A  85      66.340  71.960 104.020  1.00  0.00           C
ATOM   1404  C   GLY A  85      65.790  72.900 102.990  1.00  0.00           C
ATOM   1405  O   GLY A  85      64.600  72.860 102.680  1.00  0.00           O
ATOM   1406  N   LEU A  86      66.660  73.780 102.420  1.00  0.00           N
ATOM   1408  CA  LEU A  86      66.330  74.770 101.430  1.00  0.00           C
ATOM   1410  CB  LEU A  86      67.510  75.740 101.130  1.00  0.00           C
ATOM   1413  CG  LEU A  86      67.260  76.940 100.160  1.00  0.00           C
ATOM   1415  CD1 LEU A  86      66.600  78.160 100.830  1.00  0.00           C
ATOM   1419  CD2 LEU A  86      68.580  77.430  99.540  1.00  0.00           C
ATOM   1423  C   LEU A  86      65.830  74.110 100.170  1.00  0.00           C
ATOM   1424  O   LEU A  86      64.840  74.510  99.580  1.00  0.00           O
ATOM   1425  N   SER A  87      66.530  73.030  99.770  1.00  0.00           N
ATOM   1427  CA  SER A  87      66.270  72.250  98.590  1.00  0.00           C
ATOM   1429  CB  SER A  87      67.480  71.330  98.310  1.00  0.00           C
ATOM   1432  OG  SER A  87      67.630  70.270  99.240  1.00  0.00           O
ATOM   1434  C   SER A  87      64.970  71.470  98.700  1.00  0.00           C
ATOM   1435  O   SER A  87      64.180  71.450  97.760  1.00  0.00           O
ATOM   1436  N   LEU A  88      64.730  70.820  99.870  1.00  0.00           N
ATOM   1438  CA  LEU A  88      63.590  69.960 100.130  1.00  0.00           C
ATOM   1440  CB  LEU A  88      63.680  69.300 101.540  1.00  0.00           C
ATOM   1443  CG  LEU A  88      62.450  68.470 101.990  1.00  0.00           C
ATOM   1445  CD1 LEU A  88      62.090  67.340 101.000  1.00  0.00           C
ATOM   1449  CD2 LEU A  88      62.640  67.910 103.410  1.00  0.00           C
ATOM   1453  C   LEU A  88      62.320  70.740 100.060  1.00  0.00           C
ATOM   1454  O   LEU A  88      61.340  70.310  99.450  1.00  0.00           O
ATOM   1455  N   LYS A  89      62.340  71.920 100.690  1.00  0.00           N
ATOM   1457  CA  LYS A  89      61.200  72.780 100.810  1.00  0.00           C
ATOM   1459  CB  LYS A  89      61.420  73.810 101.920  1.00  0.00           C
ATOM   1462  CG  LYS A  89      61.470  73.200 103.330  1.00  0.00           C
ATOM   1465  CD  LYS A  89      60.150  72.570 103.820  1.00  0.00           C
ATOM   1468  CE  LYS A  89      58.950  73.520 103.730  1.00  0.00           C
ATOM   1471  NZ  LYS A  89      57.790  72.990 104.490  1.00  0.00           N
ATOM   1475  C   LYS A  89      60.890  73.470  99.510  1.00  0.00           C
ATOM   1476  O   LYS A  89      59.720  73.650  99.210  1.00  0.00           O
ATOM   1477  N   ARG A  90      61.910  73.810  98.690  1.00  0.00           N
ATOM   1479  CA  ARG A  90      61.720  74.330  97.350  1.00  0.00           C
ATOM   1481  CB  ARG A  90      63.040  74.790  96.690  1.00  0.00           C
ATOM   1484  CG  ARG A  90      63.460  76.190  97.160  1.00  0.00           C
ATOM   1487  CD  ARG A  90      64.740  76.740  96.510  1.00  0.00           C
ATOM   1490  NE  ARG A  90      64.840  78.170  96.930  1.00  0.00           N
ATOM   1492  CZ  ARG A  90      65.860  79.010  96.590  1.00  0.00           C
ATOM   1493  NH1 ARG A  90      66.980  78.580  95.960  1.00  0.00           N
ATOM   1496  NH2 ARG A  90      65.730  80.330  96.880  1.00  0.00           N
ATOM   1499  C   ARG A  90      60.970  73.390  96.450  1.00  0.00           C
ATOM   1500  O   ARG A  90      60.080  73.790  95.710  1.00  0.00           O
ATOM   1501  N   ALA A  91      61.300  72.080  96.540  1.00  0.00           N
ATOM   1503  CA  ALA A  91      60.620  71.000  95.870  1.00  0.00           C
ATOM   1505  CB  ALA A  91      61.410  69.700  96.050  1.00  0.00           C
ATOM   1509  C   ALA A  91      59.180  70.820  96.320  1.00  0.00           C
ATOM   1510  O   ALA A  91      58.320  70.520  95.500  1.00  0.00           O
ATOM   1511  N   ASN A  92      58.890  70.990  97.640  1.00  0.00           N
ATOM   1513  CA  ASN A  92      57.560  70.940  98.240  1.00  0.00           C
ATOM   1515  CB  ASN A  92      57.560  71.090  99.790  1.00  0.00           C
ATOM   1518  CG  ASN A  92      57.880  69.760 100.490  1.00  0.00           C
ATOM   1519  OD1 ASN A  92      57.150  68.780 100.330  1.00  0.00           O
ATOM   1520  ND2 ASN A  92      58.970  69.750 101.320  1.00  0.00           N
ATOM   1523  C   ASN A  92      56.640  72.020  97.710  1.00  0.00           C
ATOM   1524  O   ASN A  92      55.450  71.800  97.560  1.00  0.00           O
ATOM   1525  N   VAL A  93      57.180  73.230  97.480  1.00  0.00           N
ATOM   1527  CA  VAL A  93      56.440  74.370  96.980  1.00  0.00           C
ATOM   1529  CB  VAL A  93      57.290  75.620  97.030  1.00  0.00           C
ATOM   1531  CG1 VAL A  93      56.570  76.830  96.410  1.00  0.00           C
ATOM   1535  CG2 VAL A  93      57.630  75.890  98.500  1.00  0.00           C
ATOM   1539  C   VAL A  93      55.940  74.130  95.580  1.00  0.00           C
ATOM   1540  O   VAL A  93      54.790  74.430  95.260  1.00  0.00           O
ATOM   1541  N   VAL A  94      56.810  73.540  94.730  1.00  0.00           N
ATOM   1543  CA  VAL A  94      56.500  73.110  93.380  1.00  0.00           C
ATOM   1545  CB  VAL A  94      57.750  72.670  92.630  1.00  0.00           C
ATOM   1547  CG1 VAL A  94      57.410  72.110  91.230  1.00  0.00           C
ATOM   1551  CG2 VAL A  94      58.690  73.890  92.500  1.00  0.00           C
ATOM   1555  C   VAL A  94      55.440  72.040  93.430  1.00  0.00           C
ATOM   1556  O   VAL A  94      54.510  72.050  92.630  1.00  0.00           O
ATOM   1557  N   ALA A  95      55.540  71.110  94.410  1.00  0.00           N
ATOM   1559  CA  ALA A  95      54.600  70.030  94.640  1.00  0.00           C
ATOM   1561  CB  ALA A  95      55.040  69.100  95.790  1.00  0.00           C
ATOM   1565  C   ALA A  95      53.200  70.520  94.950  1.00  0.00           C
ATOM   1566  O   ALA A  95      52.230  69.940  94.480  1.00  0.00           O
ATOM   1567  N   ASP A  96      53.070  71.610  95.750  1.00  0.00           N
ATOM   1569  CA  ASP A  96      51.810  72.250  96.080  1.00  0.00           C
ATOM   1571  CB  ASP A  96      51.970  73.440  97.060  1.00  0.00           C
ATOM   1574  CG  ASP A  96      52.530  72.990  98.410  1.00  0.00           C
ATOM   1575  OD1 ASP A  96      52.220  71.860  98.860  1.00  0.00           O
ATOM   1576  OD2 ASP A  96      53.210  73.840  99.060  1.00  0.00           O
ATOM   1577  C   ASP A  96      51.130  72.800  94.850  1.00  0.00           C
ATOM   1578  O   ASP A  96      49.940  72.600  94.670  1.00  0.00           O
ATOM   1579  N   ALA A  97      51.900  73.500  93.980  1.00  0.00           N
ATOM   1581  CA  ALA A  97      51.430  74.090  92.750  1.00  0.00           C
ATOM   1583  CB  ALA A  97      52.530  74.930  92.070  1.00  0.00           C
ATOM   1587  C   ALA A  97      50.950  73.040  91.780  1.00  0.00           C
ATOM   1588  O   ALA A  97      49.940  73.230  91.090  1.00  0.00           O
ATOM   1589  N   TRP A  98      51.680  71.910  91.720  1.00  0.00           N
ATOM   1591  CA  TRP A  98      51.400  70.740  90.930  1.00  0.00           C
ATOM   1593  CB  TRP A  98      52.590  69.740  90.980  1.00  0.00           C
ATOM   1596  CG  TRP A  98      53.780  70.150  90.150  1.00  0.00           C
ATOM   1597  CD1 TRP A  98      54.120  71.420  89.770  1.00  0.00           C
ATOM   1599  NE1 TRP A  98      55.020  71.370  88.750  1.00  0.00           N
ATOM   1601  CE2 TRP A  98      55.280  70.090  88.420  1.00  0.00           C
ATOM   1602  CD2 TRP A  98      54.590  69.280  89.340  1.00  0.00           C
ATOM   1603  CE3 TRP A  98      54.760  67.910  89.290  1.00  0.00           C
ATOM   1605  CZ3 TRP A  98      55.340  67.370  88.150  1.00  0.00           C
ATOM   1607  CZ2 TRP A  98      55.930  69.560  87.320  1.00  0.00           C
ATOM   1609  CH2 TRP A  98      55.860  68.190  87.160  1.00  0.00           C
ATOM   1611  C   TRP A  98      50.100  70.090  91.350  1.00  0.00           C
ATOM   1612  O   TRP A  98      49.270  69.740  90.510  1.00  0.00           O
ATOM   1613  N   ALA A  99      49.880  69.960  92.680  1.00  0.00           N
ATOM   1615  CA  ALA A  99      48.670  69.450  93.280  1.00  0.00           C
ATOM   1617  CB  ALA A  99      48.830  69.310  94.810  1.00  0.00           C
ATOM   1621  C   ALA A  99      47.460  70.310  93.000  1.00  0.00           C
ATOM   1622  O   ALA A  99      46.380  69.790  92.720  1.00  0.00           O
ATOM   1623  N   MET A 100      47.630  71.650  93.070  1.00  0.00           N
ATOM   1625  CA  MET A 100      46.630  72.660  92.800  1.00  0.00           C
ATOM   1627  CB  MET A 100      47.090  74.100  93.170  1.00  0.00           C
ATOM   1630  CG  MET A 100      47.110  74.380  94.690  1.00  0.00           C
ATOM   1633  SD  MET A 100      45.530  74.130  95.570  1.00  0.00           S
ATOM   1634  CE  MET A 100      44.590  75.480  94.790  1.00  0.00           C
ATOM   1638  C   MET A 100      46.130  72.650  91.380  1.00  0.00           C
ATOM   1639  O   MET A 100      44.960  72.920  91.130  1.00  0.00           O
ATOM   1640  N   GLY A 101      47.030  72.330  90.410  1.00  0.00           N
ATOM   1642  CA  GLY A 101      46.710  72.260  89.000  1.00  0.00           C
ATOM   1645  C   GLY A 101      45.960  70.990  88.680  1.00  0.00           C
ATOM   1646  O   GLY A 101      45.400  70.860  87.590  1.00  0.00           O
ATOM   1647  N   GLY A 102      45.950  70.020  89.640  1.00  0.00           N
ATOM   1649  CA  GLY A 102      45.240  68.770  89.570  1.00  0.00           C
ATOM   1652  C   GLY A 102      45.840  67.880  88.520  1.00  0.00           C
ATOM   1653  O   GLY A 102      45.140  67.070  87.910  1.00  0.00           O
ATOM   1654  N   GLN A 103      47.150  68.070  88.260  1.00  0.00           N
ATOM   1656  CA  GLN A 103      47.820  67.460  87.150  1.00  0.00           C
ATOM   1658  CB  GLN A 103      49.150  68.170  86.810  1.00  0.00           C
ATOM   1661  CG  GLN A 103      50.180  68.260  87.960  1.00  0.00           C
ATOM   1664  CD  GLN A 103      51.520  67.650  87.540  1.00  0.00           C
ATOM   1665  OE1 GLN A 103      51.980  67.760  86.400  1.00  0.00           O
ATOM   1666  NE2 GLN A 103      52.150  66.940  88.520  1.00  0.00           N
ATOM   1669  C   GLN A 103      48.100  66.010  87.380  1.00  0.00           C
ATOM   1670  O   GLN A 103      48.050  65.210  86.450  1.00  0.00           O
ATOM   1671  N   ILE A 104      48.360  65.650  88.660  1.00  0.00           N
ATOM   1673  CA  ILE A 104      48.600  64.300  89.090  1.00  0.00           C
ATOM   1675  CB  ILE A 104      50.070  63.840  89.090  1.00  0.00           C
ATOM   1677  CG2 ILE A 104      50.690  64.140  87.710  1.00  0.00           C
ATOM   1681  CG1 ILE A 104      50.970  64.320  90.250  1.00  0.00           C
ATOM   1684  CD  ILE A 104      52.350  63.640  90.180  1.00  0.00           C
ATOM   1688  C   ILE A 104      48.040  64.310  90.480  1.00  0.00           C
ATOM   1689  O   ILE A 104      48.050  65.360  91.120  1.00  0.00           O
ATOM   1690  N   PRO A 105      47.510  63.200  90.990  1.00  0.00           N
ATOM   1691  CD  PRO A 105      47.290  61.970  90.240  1.00  0.00           C
ATOM   1694  CA  PRO A 105      47.100  63.060  92.390  1.00  0.00           C
ATOM   1696  CB  PRO A 105      46.620  61.600  92.520  1.00  0.00           C
ATOM   1699  CG  PRO A 105      46.330  61.140  91.090  1.00  0.00           C
ATOM   1702  C   PRO A 105      48.210  63.360  93.370  1.00  0.00           C
ATOM   1703  O   PRO A 105      49.380  63.210  93.040  1.00  0.00           O
ATOM   1704  N   ARG A 106      47.840  63.770  94.600  1.00  0.00           N
ATOM   1706  CA  ARG A 106      48.740  64.090  95.690  1.00  0.00           C
ATOM   1708  CB  ARG A 106      47.930  64.550  96.930  1.00  0.00           C
ATOM   1711  CG  ARG A 106      48.730  64.770  98.220  1.00  0.00           C
ATOM   1714  CD  ARG A 106      47.840  65.130  99.410  1.00  0.00           C
ATOM   1717  NE  ARG A 106      48.710  65.280 100.610  1.00  0.00           N
ATOM   1719  CZ  ARG A 106      48.230  65.510 101.860  1.00  0.00           C
ATOM   1720  NH1 ARG A 106      46.900  65.620 102.090  1.00  0.00           N
ATOM   1723  NH2 ARG A 106      49.100  65.630 102.890  1.00  0.00           N
ATOM   1726  C   ARG A 106      49.620  62.910  96.060  1.00  0.00           C
ATOM   1727  O   ARG A 106      50.790  63.080  96.390  1.00  0.00           O
ATOM   1728  N   SER A 107      49.050  61.690  95.990  1.00  0.00           N
ATOM   1730  CA  SER A 107      49.690  60.430  96.290  1.00  0.00           C
ATOM   1732  CB  SER A 107      48.640  59.280  96.350  1.00  0.00           C
ATOM   1735  OG  SER A 107      47.780  59.290  95.210  1.00  0.00           O
ATOM   1737  C   SER A 107      50.770  60.060  95.300  1.00  0.00           C
ATOM   1738  O   SER A 107      51.630  59.230  95.590  1.00  0.00           O
ATOM   1739  N   ASN A 108      50.750  60.680  94.100  1.00  0.00           N
ATOM   1741  CA  ASN A 108      51.610  60.340  92.990  1.00  0.00           C
ATOM   1743  CB  ASN A 108      50.840  60.330  91.640  1.00  0.00           C
ATOM   1746  CG  ASN A 108      49.780  59.210  91.590  1.00  0.00           C
ATOM   1747  OD1 ASN A 108      49.370  58.650  92.610  1.00  0.00           O
ATOM   1748  ND2 ASN A 108      49.360  58.850  90.340  1.00  0.00           N
ATOM   1751  C   ASN A 108      52.750  61.330  92.910  1.00  0.00           C
ATOM   1752  O   ASN A 108      53.600  61.230  92.040  1.00  0.00           O
ATOM   1753  N   LEU A 109      52.810  62.300  93.860  1.00  0.00           N
ATOM   1755  CA  LEU A 109      53.900  63.240  94.000  1.00  0.00           C
ATOM   1757  CB  LEU A 109      53.420  64.640  94.470  1.00  0.00           C
ATOM   1760  CG  LEU A 109      52.660  65.460  93.390  1.00  0.00           C
ATOM   1762  CD1 LEU A 109      51.920  66.670  93.980  1.00  0.00           C
ATOM   1766  CD2 LEU A 109      53.570  65.970  92.260  1.00  0.00           C
ATOM   1770  C   LEU A 109      54.870  62.670  95.000  1.00  0.00           C
ATOM   1771  O   LEU A 109      54.470  62.210  96.070  1.00  0.00           O
ATOM   1772  N   THR A 110      56.180  62.690  94.650  1.00  0.00           N
ATOM   1774  CA  THR A 110      57.260  62.300  95.530  1.00  0.00           C
ATOM   1776  CB  THR A 110      58.060  61.110  95.010  1.00  0.00           C
ATOM   1778  OG1 THR A 110      57.230  59.960  94.960  1.00  0.00           O
ATOM   1780  CG2 THR A 110      59.270  60.800  95.920  1.00  0.00           C
ATOM   1784  C   THR A 110      58.130  63.530  95.580  1.00  0.00           C
ATOM   1785  O   THR A 110      58.450  64.100  94.550  1.00  0.00           O
ATOM   1786  N   THR A 111      58.500  63.980  96.800  1.00  0.00           N
ATOM   1788  CA  THR A 111      59.260  65.190  97.000  1.00  0.00           C
ATOM   1790  CB  THR A 111      58.500  66.250  97.790  1.00  0.00           C
ATOM   1792  OG1 THR A 111      57.300  66.590  97.110  1.00  0.00           O
ATOM   1794  CG2 THR A 111      59.350  67.520  97.940  1.00  0.00           C
ATOM   1798  C   THR A 111      60.530  64.790  97.710  1.00  0.00           C
ATOM   1799  O   THR A 111      60.500  63.940  98.600  1.00  0.00           O
ATOM   1800  N   GLN A 112      61.680  65.380  97.300  1.00  0.00           N
ATOM   1802  CA  GLN A 112      62.970  65.110  97.870  1.00  0.00           C
ATOM   1804  CB  GLN A 112      63.770  64.010  97.130  1.00  0.00           C
ATOM   1807  CG  GLN A 112      63.110  62.610  97.170  1.00  0.00           C
ATOM   1810  CD  GLN A 112      64.040  61.540  96.580  1.00  0.00           C
ATOM   1811  OE1 GLN A 112      64.310  60.520  97.230  1.00  0.00           O
ATOM   1812  NE2 GLN A 112      64.530  61.790  95.330  1.00  0.00           N
ATOM   1815  C   GLN A 112      63.780  66.380  97.790  1.00  0.00           C
ATOM   1816  O   GLN A 112      63.550  67.210  96.920  1.00  0.00           O
ATOM   1817  N   GLY A 113      64.760  66.530  98.720  1.00  0.00           N
ATOM   1819  CA  GLY A 113      65.720  67.600  98.710  1.00  0.00           C
ATOM   1822  C   GLY A 113      67.070  66.990  98.870  1.00  0.00           C
ATOM   1823  O   GLY A 113      67.350  66.360  99.900  1.00  0.00           O
ATOM   1824  N   LEU A 114      67.960  67.180  97.870  1.00  0.00           N
ATOM   1826  CA  LEU A 114      69.280  66.600  97.840  1.00  0.00           C
ATOM   1828  CB  LEU A 114      69.620  65.670  96.620  1.00  0.00           C
ATOM   1831  CG  LEU A 114      68.630  64.600  96.100  1.00  0.00           C
ATOM   1833  CD1 LEU A 114      67.250  65.130  95.670  1.00  0.00           C
ATOM   1837  CD2 LEU A 114      69.320  63.930  94.890  1.00  0.00           C
ATOM   1841  C   LEU A 114      70.230  67.770  97.740  1.00  0.00           C
ATOM   1842  O   LEU A 114      70.940  67.890  96.740  1.00  0.00           O
ATOM   1843  N   GLY A 115      70.250  68.660  98.770  1.00  0.00           N
ATOM   1845  CA  GLY A 115      71.100  69.830  98.970  1.00  0.00           C
ATOM   1848  C   GLY A 115      72.110  70.140  97.910  1.00  0.00           C
ATOM   1849  O   GLY A 115      71.760  70.480  96.780  1.00  0.00           O
ATOM   1850  N   LYS A 116      73.420  70.020  98.230  1.00  0.00           N
ATOM   1852  CA  LYS A 116      74.480  70.310  97.300  1.00  0.00           C
ATOM   1854  CB  LYS A 116      75.590  71.140  98.000  1.00  0.00           C
ATOM   1857  CG  LYS A 116      76.500  70.330  98.940  1.00  0.00           C
ATOM   1860  CD  LYS A 116      77.470  71.190  99.760  1.00  0.00           C
ATOM   1863  CE  LYS A 116      78.400  70.310 100.610  1.00  0.00           C
ATOM   1866  NZ  LYS A 116      79.230  71.130 101.520  1.00  0.00           N
ATOM   1870  C   LYS A 116      75.050  69.000  96.800  1.00  0.00           C
ATOM   1871  O   LYS A 116      76.080  68.980  96.140  1.00  0.00           O
ATOM   1872  N   LYS A 117      74.370  67.870  97.120  1.00  0.00           N
ATOM   1874  CA  LYS A 117      74.930  66.550  97.020  1.00  0.00           C
ATOM   1876  CB  LYS A 117      74.170  65.560  97.940  1.00  0.00           C
ATOM   1879  CG  LYS A 117      74.390  65.870  99.430  1.00  0.00           C
ATOM   1882  CD  LYS A 117      73.580  64.950 100.360  1.00  0.00           C
ATOM   1885  CE  LYS A 117      73.700  65.360 101.830  1.00  0.00           C
ATOM   1888  NZ  LYS A 117      72.770  64.590 102.680  1.00  0.00           N
ATOM   1892  C   LYS A 117      74.920  66.010  95.620  1.00  0.00           C
ATOM   1893  O   LYS A 117      75.740  65.150  95.300  1.00  0.00           O
ATOM   1894  N   TYR A 118      74.030  66.540  94.750  1.00  0.00           N
ATOM   1896  CA  TYR A 118      74.010  66.150  93.360  1.00  0.00           C
ATOM   1898  CB  TYR A 118      72.670  65.430  93.030  1.00  0.00           C
ATOM   1901  CG  TYR A 118      72.760  64.580  91.780  1.00  0.00           C
ATOM   1902  CD1 TYR A 118      73.520  63.400  91.780  1.00  0.00           C
ATOM   1904  CE1 TYR A 118      73.550  62.560  90.660  1.00  0.00           C
ATOM   1906  CZ  TYR A 118      72.810  62.890  89.520  1.00  0.00           C
ATOM   1907  OH  TYR A 118      72.830  62.050  88.380  1.00  0.00           O
ATOM   1909  CD2 TYR A 118      72.000  64.890  90.640  1.00  0.00           C
ATOM   1911  CE2 TYR A 118      72.030  64.060  89.510  1.00  0.00           C
ATOM   1913  C   TYR A 118      74.130  67.460  92.590  1.00  0.00           C
ATOM   1914  O   TYR A 118      73.160  68.200  92.490  1.00  0.00           O
ATOM   1915  N   PRO A 119      75.300  67.760  92.030  1.00  0.00           N
ATOM   1916  CD  PRO A 119      76.560  67.420  92.720  1.00  0.00           C
ATOM   1919  CA  PRO A 119      75.480  68.940  91.190  1.00  0.00           C
ATOM   1921  CB  PRO A 119      76.790  69.560  91.690  1.00  0.00           C
ATOM   1924  CG  PRO A 119      77.620  68.360  92.160  1.00  0.00           C
ATOM   1927  C   PRO A 119      75.620  68.480  89.750  1.00  0.00           C
ATOM   1928  O   PRO A 119      76.180  67.410  89.510  1.00  0.00           O
ATOM   1929  N   ILE A 120      75.110  69.280  88.790  1.00  0.00           N
ATOM   1931  CA  ILE A 120      75.210  69.010  87.370  1.00  0.00           C
ATOM   1933  CB  ILE A 120      73.910  69.310  86.620  1.00  0.00           C
ATOM   1935  CG2 ILE A 120      72.890  68.220  87.000  1.00  0.00           C
ATOM   1939  CG1 ILE A 120      73.380  70.750  86.870  1.00  0.00           C
ATOM   1942  CD  ILE A 120      72.190  71.130  85.980  1.00  0.00           C
ATOM   1946  C   ILE A 120      76.320  69.830  86.750  1.00  0.00           C
ATOM   1947  O   ILE A 120      76.660  69.630  85.590  1.00  0.00           O
ATOM   1948  N   ALA A 121      76.940  70.760  87.520  1.00  0.00           N
ATOM   1950  CA  ALA A 121      77.860  71.730  86.960  1.00  0.00           C
ATOM   1952  CB  ALA A 121      77.140  72.990  86.420  1.00  0.00           C
ATOM   1956  C   ALA A 121      78.830  72.100  88.050  1.00  0.00           C
ATOM   1957  O   ALA A 121      78.670  71.700  89.200  1.00  0.00           O
ATOM   1958  N   SER A 122      79.910  72.840  87.680  1.00  0.00           N
ATOM   1960  CA  SER A 122      80.990  73.160  88.590  1.00  0.00           C
ATOM   1962  CB  SER A 122      82.330  73.400  87.840  1.00  0.00           C
ATOM   1965  OG  SER A 122      83.420  73.640  88.730  1.00  0.00           O
ATOM   1967  C   SER A 122      80.620  74.390  89.380  1.00  0.00           C
ATOM   1968  O   SER A 122      80.170  75.400  88.830  1.00  0.00           O
ATOM   1969  N   ASN A 123      80.830  74.320  90.710  1.00  0.00           N
ATOM   1971  CA  ASN A 123      80.420  75.330  91.670  1.00  0.00           C
ATOM   1973  CB  ASN A 123      80.210  74.660  93.060  1.00  0.00           C
ATOM   1976  CG  ASN A 123      78.820  74.040  93.200  1.00  0.00           C
ATOM   1977  OD1 ASN A 123      77.810  74.720  92.950  1.00  0.00           O
ATOM   1978  ND2 ASN A 123      78.760  72.750  93.630  1.00  0.00           N
ATOM   1981  C   ASN A 123      81.490  76.380  91.850  1.00  0.00           C
ATOM   1982  O   ASN A 123      81.390  77.230  92.730  1.00  0.00           O
ATOM   1983  N   LYS A 124      82.540  76.380  91.000  1.00  0.00           N
ATOM   1985  CA  LYS A 124      83.580  77.380  90.980  1.00  0.00           C
ATOM   1987  CB  LYS A 124      84.890  76.740  90.430  1.00  0.00           C
ATOM   1990  CG  LYS A 124      85.900  77.620  89.660  1.00  0.00           C
ATOM   1993  CD  LYS A 124      86.730  78.550  90.550  1.00  0.00           C
ATOM   1996  CE  LYS A 124      87.670  79.480  89.760  1.00  0.00           C
ATOM   1999  NZ  LYS A 124      88.640  78.700  88.950  1.00  0.00           N
ATOM   2003  C   LYS A 124      83.160  78.620  90.220  1.00  0.00           C
ATOM   2004  O   LYS A 124      83.730  79.690  90.390  1.00  0.00           O
ATOM   2005  N   THR A 125      82.100  78.500  89.380  1.00  0.00           N
ATOM   2007  CA  THR A 125      81.680  79.550  88.480  1.00  0.00           C
ATOM   2009  CB  THR A 125      81.720  79.110  87.020  1.00  0.00           C
ATOM   2011  OG1 THR A 125      83.030  78.660  86.710  1.00  0.00           O
ATOM   2013  CG2 THR A 125      81.350  80.270  86.070  1.00  0.00           C
ATOM   2017  C   THR A 125      80.280  79.890  88.910  1.00  0.00           C
ATOM   2018  O   THR A 125      79.530  79.010  89.340  1.00  0.00           O
ATOM   2019  N   ALA A 126      79.910  81.190  88.820  1.00  0.00           N
ATOM   2021  CA  ALA A 126      78.610  81.730  89.150  1.00  0.00           C
ATOM   2023  CB  ALA A 126      78.560  83.260  88.920  1.00  0.00           C
ATOM   2027  C   ALA A 126      77.500  81.120  88.330  1.00  0.00           C
ATOM   2028  O   ALA A 126      76.430  80.830  88.850  1.00  0.00           O
ATOM   2029  N   GLN A 127      77.760  80.910  87.020  1.00  0.00           N
ATOM   2031  CA  GLN A 127      76.890  80.240  86.080  1.00  0.00           C
ATOM   2033  CB  GLN A 127      77.470  80.240  84.650  1.00  0.00           C
ATOM   2036  CG  GLN A 127      77.590  81.650  84.050  1.00  0.00           C
ATOM   2039  CD  GLN A 127      78.390  81.600  82.740  1.00  0.00           C
ATOM   2040  OE1 GLN A 127      79.360  80.840  82.620  1.00  0.00           O
ATOM   2041  NE2 GLN A 127      77.970  82.430  81.730  1.00  0.00           N
ATOM   2044  C   GLN A 127      76.610  78.800  86.450  1.00  0.00           C
ATOM   2045  O   GLN A 127      75.480  78.340  86.340  1.00  0.00           O
ATOM   2046  N   GLY A 128      77.650  78.070  86.910  1.00  0.00           N
ATOM   2048  CA  GLY A 128      77.550  76.680  87.270  1.00  0.00           C
ATOM   2051  C   GLY A 128      76.850  76.500  88.590  1.00  0.00           C
ATOM   2052  O   GLY A 128      76.100  75.540  88.760  1.00  0.00           O
ATOM   2053  N   ARG A 129      77.060  77.440  89.530  1.00  0.00           N
ATOM   2055  CA  ARG A 129      76.340  77.540  90.780  1.00  0.00           C
ATOM   2057  CB  ARG A 129      76.910  78.660  91.700  1.00  0.00           C
ATOM   2060  CG  ARG A 129      78.230  78.270  92.390  1.00  0.00           C
ATOM   2063  CD  ARG A 129      78.630  79.190  93.560  1.00  0.00           C
ATOM   2066  NE  ARG A 129      78.880  80.580  93.090  1.00  0.00           N
ATOM   2068  CZ  ARG A 129      80.090  81.010  92.630  1.00  0.00           C
ATOM   2069  NH1 ARG A 129      81.150  80.180  92.500  1.00  0.00           N
ATOM   2072  NH2 ARG A 129      80.240  82.320  92.290  1.00  0.00           N
ATOM   2075  C   ARG A 129      74.860  77.770  90.570  1.00  0.00           C
ATOM   2076  O   ARG A 129      74.030  77.130  91.220  1.00  0.00           O
ATOM   2077  N   ALA A 130      74.520  78.660  89.620  1.00  0.00           N
ATOM   2079  CA  ALA A 130      73.170  78.970  89.210  1.00  0.00           C
ATOM   2081  CB  ALA A 130      73.150  80.140  88.210  1.00  0.00           C
ATOM   2085  C   ALA A 130      72.480  77.790  88.590  1.00  0.00           C
ATOM   2086  O   ALA A 130      71.280  77.580  88.800  1.00  0.00           O
ATOM   2087  N   GLU A 131      73.240  76.970  87.810  1.00  0.00           N
ATOM   2089  CA  GLU A 131      72.760  75.780  87.140  1.00  0.00           C
ATOM   2091  CB  GLU A 131      73.790  75.240  86.110  1.00  0.00           C
ATOM   2094  CG  GLU A 131      73.140  74.810  84.780  1.00  0.00           C
ATOM   2097  CD  GLU A 131      74.110  73.970  83.930  1.00  0.00           C
ATOM   2098  OE1 GLU A 131      75.290  74.400  83.780  1.00  0.00           O
ATOM   2099  OE2 GLU A 131      73.680  72.910  83.420  1.00  0.00           O
ATOM   2100  C   GLU A 131      72.460  74.710  88.170  1.00  0.00           C
ATOM   2101  O   GLU A 131      71.570  73.900  87.960  1.00  0.00           O
ATOM   2102  N   ASN A 132      73.180  74.720  89.320  1.00  0.00           N
ATOM   2104  CA  ASN A 132      73.080  73.740  90.380  1.00  0.00           C
ATOM   2106  CB  ASN A 132      74.390  73.610  91.190  1.00  0.00           C
ATOM   2109  CG  ASN A 132      75.460  72.900  90.360  1.00  0.00           C
ATOM   2110  OD1 ASN A 132      75.160  72.190  89.390  1.00  0.00           O
ATOM   2111  ND2 ASN A 132      76.740  73.110  90.780  1.00  0.00           N
ATOM   2114  C   ASN A 132      72.070  74.160  91.410  1.00  0.00           C
ATOM   2115  O   ASN A 132      71.900  73.480  92.410  1.00  0.00           O
ATOM   2116  N   ARG A 133      71.350  75.280  91.170  1.00  0.00           N
ATOM   2118  CA  ARG A 133      70.380  75.790  92.100  1.00  0.00           C
ATOM   2120  CB  ARG A 133      70.620  77.280  92.480  1.00  0.00           C
ATOM   2123  CG  ARG A 133      71.640  77.510  93.610  1.00  0.00           C
ATOM   2126  CD  ARG A 133      71.510  78.880  94.310  1.00  0.00           C
ATOM   2129  NE  ARG A 133      71.260  79.970  93.320  1.00  0.00           N
ATOM   2131  CZ  ARG A 133      72.220  80.600  92.590  1.00  0.00           C
ATOM   2132  NH1 ARG A 133      73.540  80.310  92.730  1.00  0.00           N
ATOM   2135  NH2 ARG A 133      71.850  81.540  91.690  1.00  0.00           N
ATOM   2138  C   ARG A 133      69.090  75.630  91.370  1.00  0.00           C
ATOM   2139  O   ARG A 133      68.710  76.510  90.600  1.00  0.00           O
ATOM   2140  N   ARG A 134      68.410  74.480  91.550  1.00  0.00           N
ATOM   2142  CA  ARG A 134      67.360  74.100  90.640  1.00  0.00           C
ATOM   2144  CB  ARG A 134      67.920  73.350  89.400  1.00  0.00           C
ATOM   2147  CG  ARG A 134      68.470  71.940  89.700  1.00  0.00           C
ATOM   2150  CD  ARG A 134      69.400  71.380  88.620  1.00  0.00           C
ATOM   2153  NE  ARG A 134      69.760  69.970  88.970  1.00  0.00           N
ATOM   2155  CZ  ARG A 134      70.760  69.630  89.820  1.00  0.00           C
ATOM   2156  NH1 ARG A 134      71.530  70.550  90.450  1.00  0.00           N
ATOM   2159  NH2 ARG A 134      71.000  68.320  90.060  1.00  0.00           N
ATOM   2162  C   ARG A 134      66.400  73.190  91.360  1.00  0.00           C
ATOM   2163  O   ARG A 134      66.780  72.500  92.300  1.00  0.00           O
ATOM   2164  N   VAL A 135      65.130  73.150  90.900  1.00  0.00           N
ATOM   2166  CA  VAL A 135      64.160  72.140  91.250  1.00  0.00           C
ATOM   2168  CB  VAL A 135      62.810  72.670  91.720  1.00  0.00           C
ATOM   2170  CG1 VAL A 135      61.830  71.490  91.980  1.00  0.00           C
ATOM   2174  CG2 VAL A 135      63.010  73.470  93.020  1.00  0.00           C
ATOM   2178  C   VAL A 135      63.960  71.360  89.980  1.00  0.00           C
ATOM   2179  O   VAL A 135      63.540  71.910  88.960  1.00  0.00           O
ATOM   2180  N   ALA A 136      64.280  70.050  90.020  1.00  0.00           N
ATOM   2182  CA  ALA A 136      64.240  69.170  88.880  1.00  0.00           C
ATOM   2184  CB  ALA A 136      65.430  68.200  88.860  1.00  0.00           C
ATOM   2188  C   ALA A 136      62.970  68.380  88.940  1.00  0.00           C
ATOM   2189  O   ALA A 136      62.640  67.780  89.960  1.00  0.00           O
ATOM   2190  N   VAL A 137      62.230  68.360  87.810  1.00  0.00           N
ATOM   2192  CA  VAL A 137      61.040  67.580  87.610  1.00  0.00           C
ATOM   2194  CB  VAL A 137      60.030  68.260  86.700  1.00  0.00           C
ATOM   2196  CG1 VAL A 137      58.840  67.320  86.470  1.00  0.00           C
ATOM   2200  CG2 VAL A 137      59.570  69.590  87.330  1.00  0.00           C
ATOM   2204  C   VAL A 137      61.480  66.310  86.940  1.00  0.00           C
ATOM   2205  O   VAL A 137      62.190  66.350  85.950  1.00  0.00           O
ATOM   2206  N   VAL A 138      61.080  65.150  87.500  1.00  0.00           N
ATOM   2208  CA  VAL A 138      61.590  63.860  87.160  1.00  0.00           C
ATOM   2210  CB  VAL A 138      62.480  63.380  88.320  1.00  0.00           C
ATOM   2212  CG1 VAL A 138      62.910  61.920  88.190  1.00  0.00           C
ATOM   2216  CG2 VAL A 138      63.730  64.290  88.420  1.00  0.00           C
ATOM   2220  C   VAL A 138      60.370  62.980  86.910  1.00  0.00           C
ATOM   2221  O   VAL A 138      59.550  62.800  87.800  1.00  0.00           O
ATOM   2222  N   ILE A 139      60.210  62.440  85.670  1.00  0.00           N
ATOM   2224  CA  ILE A 139      59.040  61.690  85.230  1.00  0.00           C
ATOM   2226  CB  ILE A 139      58.290  62.360  84.060  1.00  0.00           C
ATOM   2228  CG2 ILE A 139      57.020  61.540  83.750  1.00  0.00           C
ATOM   2232  CG1 ILE A 139      57.910  63.830  84.340  1.00  0.00           C
ATOM   2235  CD  ILE A 139      57.330  64.520  83.110  1.00  0.00           C
ATOM   2239  C   ILE A 139      59.510  60.330  84.730  1.00  0.00           C
ATOM   2240  O   ILE A 139      60.330  60.260  83.820  1.00  0.00           O
ATOM   2241  N   THR A 140      58.980  59.220  85.330  1.00  0.00           N
ATOM   2243  CA  THR A 140      59.450  57.850  85.210  1.00  0.00           C
ATOM   2245  CB  THR A 140      58.890  56.970  86.330  1.00  0.00           C
ATOM   2247  OG1 THR A 140      57.500  57.190  86.520  1.00  0.00           O
ATOM   2249  CG2 THR A 140      59.640  57.300  87.640  1.00  0.00           C
ATOM   2253  C   THR A 140      59.310  57.170  83.840  1.00  0.00           C
ATOM   2254  O   THR A 140      58.220  57.130  83.280  1.00  0.00           O
ATOM   2255  N   THR A 141      60.430  56.580  83.310  1.00  0.00           N
ATOM   2257  CA  THR A 141      60.500  55.800  82.070  1.00  0.00           C
ATOM   2259  CB  THR A 141      61.800  56.010  81.250  1.00  0.00           C
ATOM   2261  OG1 THR A 141      62.970  55.700  81.990  1.00  0.00           O
ATOM   2263  CG2 THR A 141      61.900  57.450  80.750  1.00  0.00           C
ATOM   2267  C   THR A 141      60.400  54.280  82.220  1.00  0.00           C
ATOM   2268  O   THR A 141      60.560  53.640  81.190  1.00  0.00           O
ATOM   2269  N   PRO A 142      60.150  53.600  83.340  1.00  0.00           N
ATOM   2270  CD  PRO A 142      60.840  53.910  84.610  1.00  0.00           C
ATOM   2273  CA  PRO A 142      60.020  52.170  83.340  1.00  0.00           C
ATOM   2275  CB  PRO A 142      59.500  51.980  84.760  1.00  0.00           C
ATOM   2278  CG  PRO A 142      60.670  52.640  85.460  1.00  0.00           C
ATOM   2281  C   PRO A 142      59.210  51.400  82.340  1.00  0.00           C
ATOM   2282  OT1 PRO A 142      58.410  51.950  81.550  1.00  0.00           O
ATOM   2283  OT2 PRO A 142      59.450  50.160  82.360  1.00  0.00           O
ATOM   2284  NH3 POPEB 143      21.650  26.330  70.210  1.00  0.00           N
ATOM   2288  C12 POPEB 143      22.480  27.540  70.520  1.00  0.00           C
ATOM   2291  C11 POPEB 143      23.080  27.400  71.920  1.00  0.00           C
ATOM   2294  P   POPEB 143      25.460  26.240  72.190  1.00  0.00           P
ATOM   2295  O13 POPEB 143      25.880  25.020  72.910  1.00  0.00           O
ATOM   2296  O14 POPEB 143      25.870  27.530  72.780  1.00  0.00           O
ATOM   2297  O11 POPEB 143      25.990  26.140  70.700  1.00  0.00           O
ATOM   2298  O12 POPEB 143      23.890  26.230  71.990  1.00  0.00           O
ATOM   2299  C1  POPEB 143      26.120  24.860  70.080  1.00  0.00           C
ATOM   2302  C2  POPEB 143      25.620  24.900  68.600  1.00  0.00           C
ATOM   2304  O21 POPEB 143      26.460  24.100  67.760  1.00  0.00           O
ATOM   2305  C21 POPEB 143      26.320  22.790  67.930  1.00  0.00           C
ATOM   2306  O22 POPEB 143      25.570  22.240  68.730  1.00  0.00           O
ATOM   2307  C22 POPEB 143      27.190  22.060  66.920  1.00  0.00           C
ATOM   2310  C3  POPEB 143      25.530  26.350  68.050  1.00  0.00           C
ATOM   2313  O31 POPEB 143      25.100  26.400  66.670  1.00  0.00           O
ATOM   2314  C31 POPEB 143      26.000  26.850  65.810  1.00  0.00           C
ATOM   2315  O32 POPEB 143      27.200  26.950  66.010  1.00  0.00           O
ATOM   2316  C32 POPEB 143      25.290  27.340  64.540  1.00  0.00           C
ATOM   2319  C23 POPEB 143      26.860  20.560  66.940  1.00  0.00           C
ATOM   2322  C24 POPEB 143      27.610  19.770  65.860  1.00  0.00           C
ATOM   2325  C25 POPEB 143      27.260  18.280  66.000  1.00  0.00           C
ATOM   2328  C26 POPEB 143      28.020  17.380  65.030  1.00  0.00           C
ATOM   2331  C27 POPEB 143      27.440  15.950  64.970  1.00  0.00           C
ATOM   2334  C28 POPEB 143      27.820  15.220  63.670  1.00  0.00           C
ATOM   2337  C29 POPEB 143      27.310  13.810  63.640  1.00  0.00           C
ATOM   2339 0C21 POPEB 143      26.870  13.080  62.600  1.00  0.00           C
ATOM   2341 1C21 POPEB 143      26.780  13.480  61.150  1.00  0.00           C
ATOM   2344 2C21 POPEB 143      27.210  12.350  60.190  1.00  0.00           C
ATOM   2347 3C21 POPEB 143      28.730  12.170  60.130  1.00  0.00           C
ATOM   2350 4C21 POPEB 143      29.190  11.180  59.040  1.00  0.00           C
ATOM   2353 5C21 POPEB 143      30.600  11.530  58.520  1.00  0.00           C
ATOM   2356 6C21 POPEB 143      31.130  10.670  57.360  1.00  0.00           C
ATOM   2359 7C21 POPEB 143      32.460  11.190  56.770  1.00  0.00           C
ATOM   2362 8C21 POPEB 143      32.860  10.540  55.430  1.00  0.00           C
ATOM   2366  C33 POPEB 143      26.320  27.470  63.410  1.00  0.00           C
ATOM   2369  C34 POPEB 143      25.890  28.470  62.330  1.00  0.00           C
ATOM   2372  C35 POPEB 143      26.790  28.460  61.090  1.00  0.00           C
ATOM   2375  C36 POPEB 143      28.260  28.830  61.350  1.00  0.00           C
ATOM   2378  C37 POPEB 143      29.030  28.950  60.030  1.00  0.00           C
ATOM   2381  C38 POPEB 143      30.400  29.630  60.150  1.00  0.00           C
ATOM   2384  C39 POPEB 143      31.270  29.640  58.880  1.00  0.00           C
ATOM   2387 0C31 POPEB 143      30.620  30.140  57.580  1.00  0.00           C
ATOM   2390 1C31 POPEB 143      31.630  30.100  56.410  1.00  0.00           C
ATOM   2393 2C31 POPEB 143      31.040  30.560  55.070  1.00  0.00           C
ATOM   2396 3C31 POPEB 143      30.470  31.990  55.100  1.00  0.00           C
ATOM   2399 4C31 POPEB 143      30.170  32.520  53.690  1.00  0.00           C
ATOM   2402 5C31 POPEB 143      29.470  33.880  53.580  1.00  0.00           C
ATOM   2405 6C31 POPEB 143      29.100  34.160  52.120  1.00  0.00           C
ATOM   2409  NH3 POPEC 144       7.690  33.280  31.190  1.00  0.00           N
ATOM   2413  C12 POPEC 144       6.780  33.160  29.990  1.00  0.00           C
ATOM   2416  C11 POPEC 144       5.410  33.810  30.270  1.00  0.00           C
ATOM   2419  P   POPEC 144       3.390  32.460  29.040  1.00  0.00           P
ATOM   2420  O13 POPEC 144       2.980  32.470  27.620  1.00  0.00           O
ATOM   2421  O14 POPEC 144       3.980  31.200  29.550  1.00  0.00           O
ATOM   2422  O11 POPEC 144       2.100  32.840  29.880  1.00  0.00           O
ATOM   2423  O12 POPEC 144       4.440  33.640  29.250  1.00  0.00           O
ATOM   2424  C1  POPEC 144       2.110  33.430  31.160  1.00  0.00           C
ATOM   2427  C2  POPEC 144       1.690  32.420  32.250  1.00  0.00           C
ATOM   2429  O21 POPEC 144       1.390  33.110  33.470  1.00  0.00           O
ATOM   2430  C21 POPEC 144       2.370  33.690  34.160  1.00  0.00           C
ATOM   2431  O22 POPEC 144       3.550  33.710  33.890  1.00  0.00           O
ATOM   2432  C22 POPEC 144       1.760  34.360  35.380  1.00  0.00           C
ATOM   2435  C3  POPEC 144       2.700  31.260  32.460  1.00  0.00           C
ATOM   2438  O31 POPEC 144       2.260  30.390  33.520  1.00  0.00           O
ATOM   2439  C31 POPEC 144       1.610  29.290  33.130  1.00  0.00           C
ATOM   2440  O32 POPEC 144       1.560  28.850  31.990  1.00  0.00           O
ATOM   2441  C32 POPEC 144       0.820  28.710  34.280  1.00  0.00           C
ATOM   2444  C23 POPEC 144       1.710  33.360  36.540  1.00  0.00           C
ATOM   2447  C24 POPEC 144       1.440  34.010  37.890  1.00  0.00           C
ATOM   2450  C25 POPEC 144       1.310  32.960  39.000  1.00  0.00           C
ATOM   2453  C26 POPEC 144       0.940  33.570  40.350  1.00  0.00           C
ATOM   2456  C27 POPEC 144       0.600  32.530  41.440  1.00  0.00           C
ATOM   2459  C28 POPEC 144       0.300  33.160  42.820  1.00  0.00           C
ATOM   2462  C29 POPEC 144       1.590  33.620  43.450  1.00  0.00           C
ATOM   2464 0C21 POPEC 144       1.820  34.220  44.640  1.00  0.00           C
ATOM   2466 1C21 POPEC 144       0.820  34.660  45.660  1.00  0.00           C
ATOM   2469 2C21 POPEC 144       0.150  35.980  45.230  1.00  0.00           C
ATOM   2472 3C21 POPEC 144       1.060  37.220  45.330  1.00  0.00           C
ATOM   2475 4C21 POPEC 144       0.290  38.450  45.810  1.00  0.00           C
ATOM   2478 5C21 POPEC 144       1.180  39.560  46.390  1.00  0.00           C
ATOM   2481 6C21 POPEC 144       0.410  40.870  46.530  1.00  0.00           C
ATOM   2484 7C21 POPEC 144       1.160  41.970  47.300  1.00  0.00           C
ATOM   2487 8C21 POPEC 144       1.940  42.950  46.440  1.00  0.00           C
ATOM   2491  C33 POPEC 144       1.700  28.200  35.430  1.00  0.00           C
ATOM   2494  C34 POPEC 144       1.050  28.590  36.770  1.00  0.00           C
ATOM   2497  C35 POPEC 144       1.780  28.130  38.040  1.00  0.00           C
ATOM   2500  C36 POPEC 144       1.150  28.650  39.360  1.00  0.00           C
ATOM   2503  C37 POPEC 144       1.250  27.610  40.490  1.00  0.00           C
ATOM   2506  C38 POPEC 144       1.230  28.210  41.920  1.00  0.00           C
ATOM   2509  C39 POPEC 144      -0.159  28.580  42.460  1.00  0.00           C
ATOM   2512 0C31 POPEC 144      -0.099  29.220  43.860  1.00  0.00           C
ATOM   2515 1C31 POPEC 144      -1.469  29.420  44.540  1.00  0.00           C
ATOM   2518 2C31 POPEC 144      -1.399  30.320  45.790  1.00  0.00           C
ATOM   2521 3C31 POPEC 144      -2.769  30.860  46.230  1.00  0.00           C
ATOM   2524 4C31 POPEC 144      -2.709  31.470  47.640  1.00  0.00           C
ATOM   2527 5C31 POPEC 144      -4.069  31.970  48.140  1.00  0.00           C
ATOM   2530 6C31 POPEC 144      -4.129  32.170  49.650  1.00  0.00           C
ATOM   2534  NH3 POPED 145      28.730   4.610  27.400  1.00  0.00           N
ATOM   2538  C12 POPED 145      30.060   3.900  27.420  1.00  0.00           C
ATOM   2541  C11 POPED 145      31.170   4.670  28.150  1.00  0.00           C
ATOM   2544  P   POPED 145      33.550   4.070  29.140  1.00  0.00           P
ATOM   2545  O13 POPED 145      34.290   2.800  29.210  1.00  0.00           O
ATOM   2546  O14 POPED 145      34.290   5.210  28.570  1.00  0.00           O
ATOM   2547  O11 POPED 145      32.930   4.420  30.580  1.00  0.00           O
ATOM   2548  O12 POPED 145      32.300   3.830  28.200  1.00  0.00           O
ATOM   2549  C1  POPED 145      33.740   4.500  31.770  1.00  0.00           C
ATOM   2552  C2  POPED 145      33.310   3.520  32.920  1.00  0.00           C
ATOM   2554  O21 POPED 145      33.060   4.220  34.150  1.00  0.00           O
ATOM   2555  C21 POPED 145      34.070   4.760  34.830  1.00  0.00           C
ATOM   2556  O22 POPED 145      35.210   4.940  34.430  1.00  0.00           O
ATOM   2557  C22 POPED 145      33.570   5.120  36.220  1.00  0.00           C
ATOM   2560  C3  POPED 145      34.350   2.390  33.150  1.00  0.00           C
ATOM   2563  O31 POPED 145      34.320   1.760  34.460  1.00  0.00           O
ATOM   2564  C31 POPED 145      33.330   0.920  34.710  1.00  0.00           C
ATOM   2565  O32 POPED 145      32.370   0.690  34.000  1.00  0.00           O
ATOM   2566  C32 POPED 145      33.600   0.220  36.050  1.00  0.00           C
ATOM   2569  C23 POPED 145      33.940   4.060  37.270  1.00  0.00           C
ATOM   2572  C24 POPED 145      32.860   3.970  38.350  1.00  0.00           C
ATOM   2575  C25 POPED 145      33.080   2.780  39.290  1.00  0.00           C
ATOM   2578  C26 POPED 145      32.310   2.870  40.610  1.00  0.00           C
ATOM   2581  C27 POPED 145      32.870   3.920  41.570  1.00  0.00           C
ATOM   2584  C28 POPED 145      31.990   4.150  42.800  1.00  0.00           C
ATOM   2587  C29 POPED 145      32.480   5.360  43.540  1.00  0.00           C
ATOM   2589 0C21 POPED 145      33.120   5.380  44.710  1.00  0.00           C
ATOM   2591 1C21 POPED 145      33.500   4.190  45.550  1.00  0.00           C
ATOM   2594 2C21 POPED 145      34.850   4.410  46.230  1.00  0.00           C
ATOM   2597 3C21 POPED 145      35.190   3.230  47.160  1.00  0.00           C
ATOM   2600 4C21 POPED 145      36.600   3.290  47.750  1.00  0.00           C
ATOM   2603 5C21 POPED 145      36.730   4.330  48.880  1.00  0.00           C
ATOM   2606 6C21 POPED 145      38.190   4.610  49.240  1.00  0.00           C
ATOM   2609 7C21 POPED 145      38.380   5.640  50.370  1.00  0.00           C
ATOM   2612 8C21 POPED 145      39.840   6.050  50.530  1.00  0.00           C
ATOM   2616  C33 POPED 145      32.550  -0.879  36.280  1.00  0.00           C
ATOM   2619  C34 POPED 145      32.760  -1.719  37.540  1.00  0.00           C
ATOM   2622  C35 POPED 145      32.930  -0.909  38.830  1.00  0.00           C
ATOM   2625  C36 POPED 145      33.040  -1.789  40.070  1.00  0.00           C
ATOM   2628  C37 POPED 145      33.040  -0.939  41.340  1.00  0.00           C
ATOM   2631  C38 POPED 145      32.680  -1.729  42.600  1.00  0.00           C
ATOM   2634  C39 POPED 145      33.930  -2.329  43.230  1.00  0.00           C
ATOM   2637 0C31 POPED 145      34.770  -1.279  43.970  1.00  0.00           C
ATOM   2640 1C31 POPED 145      36.250  -1.679  44.060  1.00  0.00           C
ATOM   2643 2C31 POPED 145      37.080  -0.639  44.810  1.00  0.00           C
ATOM   2646 3C31 POPED 145      36.700  -0.569  46.290  1.00  0.00           C
ATOM   2649 4C31 POPED 145      37.160  -1.819  47.050  1.00  0.00           C
ATOM   2652 5C31 POPED 145      37.470  -1.509  48.520  1.00  0.00           C
ATOM   2655 6C31 POPED 145      37.960  -2.709  49.330  1.00  0.00           C
ATOM   2659  NH3 POPEE 146      18.780  90.850  31.260  1.00  0.00           N
ATOM   2663  C12 POPEE 146      19.900  90.300  32.070  1.00  0.00           C
ATOM   2666  C11 POPEE 146      21.090  90.000  31.130  1.00  0.00           C
ATOM   2669  P   POPEE 146      19.760  88.400  29.320  1.00  0.00           P
ATOM   2670  O13 POPEE 146      20.350  87.600  28.230  1.00  0.00           O
ATOM   2671  O14 POPEE 146      18.890  89.520  28.890  1.00  0.00           O
ATOM   2672  O11 POPEE 146      18.930  87.450  30.290  1.00  0.00           O
ATOM   2673  O12 POPEE 146      20.930  88.890  30.260  1.00  0.00           O
ATOM   2674  C1  POPEE 146      19.530  86.280  30.860  1.00  0.00           C
ATOM   2677  C2  POPEE 146      19.610  86.340  32.430  1.00  0.00           C
ATOM   2679  O21 POPEE 146      18.590  87.160  33.070  1.00  0.00           O
ATOM   2680  C21 POPEE 146      17.320  86.840  32.790  1.00  0.00           C
ATOM   2681  O22 POPEE 146      16.980  85.930  32.060  1.00  0.00           O
ATOM   2682  C22 POPEE 146      16.290  87.760  33.450  1.00  0.00           C
ATOM   2685  C3  POPEE 146      21.020  86.820  32.890  1.00  0.00           C
ATOM   2688  O31 POPEE 146      21.360  86.480  34.250  1.00  0.00           O
ATOM   2689  C31 POPEE 146      21.130  87.400  35.180  1.00  0.00           C
ATOM   2690  O32 POPEE 146      20.300  88.280  35.140  1.00  0.00           O
ATOM   2691  C32 POPEE 146      22.170  87.220  36.280  1.00  0.00           C
ATOM   2694  C23 POPEE 146      16.020  87.380  34.910  1.00  0.00           C
ATOM   2697  C24 POPEE 146      15.020  88.290  35.630  1.00  0.00           C
ATOM   2700  C25 POPEE 146      14.960  87.980  37.130  1.00  0.00           C
ATOM   2703  C26 POPEE 146      13.660  88.430  37.820  1.00  0.00           C
ATOM   2706  C27 POPEE 146      13.610  87.950  39.280  1.00  0.00           C
ATOM   2709  C28 POPEE 146      12.960  88.890  40.330  1.00  0.00           C
ATOM   2712  C29 POPEE 146      11.540  88.700  40.800  1.00  0.00           C
ATOM   2714 0C21 POPEE 146      10.490  89.500  40.510  1.00  0.00           C
ATOM   2716 1C21 POPEE 146      10.530  90.660  39.570  1.00  0.00           C
ATOM   2719 2C21 POPEE 146       9.190  91.080  38.910  1.00  0.00           C
ATOM   2722 3C21 POPEE 146       8.630  90.150  37.820  1.00  0.00           C
ATOM   2725 4C21 POPEE 146       7.260  90.610  37.260  1.00  0.00           C
ATOM   2728 5C21 POPEE 146       6.740  89.700  36.130  1.00  0.00           C
ATOM   2731 6C21 POPEE 146       6.200  88.330  36.600  1.00  0.00           C
ATOM   2734 7C21 POPEE 146       4.780  88.440  37.200  1.00  0.00           C
ATOM   2737 8C21 POPEE 146       4.220  87.170  37.840  1.00  0.00           C
ATOM   2741  C33 POPEE 146      21.690  87.900  37.560  1.00  0.00           C
ATOM   2744  C34 POPEE 146      22.640  87.680  38.730  1.00  0.00           C
ATOM   2747  C35 POPEE 146      22.100  88.410  39.960  1.00  0.00           C
ATOM   2750  C36 POPEE 146      21.770  87.470  41.110  1.00  0.00           C
ATOM   2753  C37 POPEE 146      21.250  88.240  42.320  1.00  0.00           C
ATOM   2756  C38 POPEE 146      21.020  87.240  43.450  1.00  0.00           C
ATOM   2759  C39 POPEE 146      20.570  87.810  44.800  1.00  0.00           C
ATOM   2762 0C31 POPEE 146      19.420  88.840  44.770  1.00  0.00           C
ATOM   2765 1C31 POPEE 146      18.340  88.540  45.830  1.00  0.00           C
ATOM   2768 2C31 POPEE 146      17.230  89.600  45.920  1.00  0.00           C
ATOM   2771 3C31 POPEE 146      17.600  90.770  46.840  1.00  0.00           C
ATOM   2774 4C31 POPEE 146      16.750  92.030  46.670  1.00  0.00           C
ATOM   2777 5C31 POPEE 146      17.570  93.310  46.890  1.00  0.00           C
ATOM   2780 6C31 POPEE 146      16.770  94.600  46.880  1.00  0.00           C
ATOM   2784  NH3 POPEF 147      96.060  76.830  37.960  1.00  0.00           N
ATOM   2788  C12 POPEF 147      96.150  75.380  37.630  1.00  0.00           C
ATOM   2791  C11 POPEF 147      94.760  74.730  37.780  1.00  0.00           C
ATOM   2794  P   POPEF 147      95.720  72.380  38.250  1.00  0.00           P
ATOM   2795  O13 POPEF 147      94.950  71.150  38.500  1.00  0.00           O
ATOM   2796  O14 POPEF 147      97.030  72.290  37.570  1.00  0.00           O
ATOM   2797  O11 POPEF 147      95.910  73.110  39.640  1.00  0.00           O
ATOM   2798  O12 POPEF 147      94.800  73.370  37.430  1.00  0.00           O
ATOM   2799  C1  POPEF 147      97.100  72.870  40.380  1.00  0.00           C
ATOM   2802  C2  POPEF 147      97.280  73.990  41.450  1.00  0.00           C
ATOM   2804  O21 POPEF 147      97.320  73.470  42.790  1.00  0.00           O
ATOM   2805  C21 POPEF 147      98.160  72.470  43.080  1.00  0.00           C
ATOM   2806  O22 POPEF 147      98.960  71.960  42.320  1.00  0.00           O
ATOM   2807  C22 POPEF 147      98.050  72.130  44.570  1.00  0.00           C
ATOM   2810  C3  POPEF 147      96.150  75.060  41.300  1.00  0.00           C
ATOM   2813  O31 POPEF 147      96.270  76.170  42.200  1.00  0.00           O
ATOM   2814  C31 POPEF 147      95.200  76.490  42.930  1.00  0.00           C
ATOM   2815  O32 POPEF 147      94.840  77.640  43.160  1.00  0.00           O
ATOM   2816  C32 POPEF 147      94.530  75.240  43.510  1.00  0.00           C
ATOM   2819  C23 POPEF 147      97.830  70.640  44.900  1.00  0.00           C
ATOM   2822  C24 POPEF 147      97.400  70.460  46.380  1.00  0.00           C
ATOM   2825  C25 POPEF 147      98.340  71.190  47.350  1.00  0.00           C
ATOM   2828  C26 POPEF 147      98.170  70.840  48.840  1.00  0.00           C
ATOM   2831  C27 POPEF 147      99.200  71.640  49.660  1.00  0.00           C
ATOM   2834  C28 POPEF 147      99.050  71.570  51.190  1.00  0.00           C
ATOM   2837  C29 POPEF 147      99.930  72.620  51.840  1.00  0.00           C
ATOM   2839 0C21 POPEF 147      99.730  73.290  52.980  1.00  0.00           C
ATOM   2841 1C21 POPEF 147      98.600  73.180  53.970  1.00  0.00           C
ATOM   2844 2C21 POPEF 147      98.840  72.100  55.060  1.00  0.00           C
ATOM   2847 3C21 POPEF 147     100.150  72.300  55.850  1.00  0.00           C
ATOM   2850 4C21 POPEF 147     100.580  71.150  56.790  1.00  0.00           C
ATOM   2853 5C21 POPEF 147     101.300  69.950  56.140  1.00  0.00           C
ATOM   2856 6C21 POPEF 147     102.100  69.150  57.190  1.00  0.00           C
ATOM   2859 7C21 POPEF 147     103.200  68.240  56.620  1.00  0.00           C
ATOM   2862 8C21 POPEF 147     104.110  67.630  57.690  1.00  0.00           C
ATOM   2866  C33 POPEF 147      93.710  75.510  44.770  1.00  0.00           C
ATOM   2869  C34 POPEF 147      93.360  74.140  45.370  1.00  0.00           C
ATOM   2872  C35 POPEF 147      92.310  74.170  46.480  1.00  0.00           C
ATOM   2875  C36 POPEF 147      92.670  75.120  47.630  1.00  0.00           C
ATOM   2878  C37 POPEF 147      92.140  74.690  49.010  1.00  0.00           C
ATOM   2881  C38 POPEF 147      92.630  73.310  49.490  1.00  0.00           C
ATOM   2884  C39 POPEF 147      94.160  73.130  49.440  1.00  0.00           C
ATOM   2887 0C31 POPEF 147      94.830  74.310  50.150  1.00  0.00           C
ATOM   2890 1C31 POPEF 147      96.110  73.970  50.910  1.00  0.00           C
ATOM   2893 2C31 POPEF 147      96.890  75.250  51.250  1.00  0.00           C
ATOM   2896 3C31 POPEF 147      96.100  76.270  52.100  1.00  0.00           C
ATOM   2899 4C31 POPEF 147      96.980  77.370  52.710  1.00  0.00           C
ATOM   2902 5C31 POPEF 147      96.170  78.460  53.460  1.00  0.00           C
ATOM   2905 6C31 POPEF 147      97.000  79.520  54.190  1.00  0.00           C
ATOM   2909  NH3 POPEG 148      60.630  35.620  33.510  1.00  0.00           N
ATOM   2913  C12 POPEG 148      60.570  35.790  32.010  1.00  0.00           C
ATOM   2916  C11 POPEG 148      60.490  37.270  31.610  1.00  0.00           C
ATOM   2919  P   POPEG 148      62.780  38.170  30.650  1.00  0.00           P
ATOM   2920  O13 POPEG 148      63.700  37.130  31.150  1.00  0.00           O
ATOM   2921  O14 POPEG 148      63.150  38.870  29.400  1.00  0.00           O
ATOM   2922  O11 POPEG 148      62.590  39.240  31.770  1.00  0.00           O
ATOM   2923  O12 POPEG 148      61.340  37.540  30.500  1.00  0.00           O
ATOM   2924  C1  POPEG 148      63.690  39.800  32.470  1.00  0.00           C
ATOM   2927  C2  POPEG 148      63.160  40.040  33.890  1.00  0.00           C
ATOM   2929  O21 POPEG 148      63.820  41.160  34.480  1.00  0.00           O
ATOM   2930  C21 POPEG 148      63.030  41.970  35.170  1.00  0.00           C
ATOM   2931  O22 POPEG 148      61.810  41.950  35.190  1.00  0.00           O
ATOM   2932  C22 POPEG 148      63.900  42.880  35.990  1.00  0.00           C
ATOM   2935  C3  POPEG 148      63.320  38.800  34.790  1.00  0.00           C
ATOM   2938  O31 POPEG 148      62.790  39.020  36.110  1.00  0.00           O
ATOM   2939  C31 POPEG 148      62.100  38.010  36.640  1.00  0.00           C
ATOM   2940  O32 POPEG 148      61.800  36.980  36.060  1.00  0.00           O
ATOM   2941  C32 POPEG 148      61.760  38.270  38.120  1.00  0.00           C
ATOM   2944  C23 POPEG 148      63.110  43.510  37.140  1.00  0.00           C
ATOM   2947  C24 POPEG 148      64.080  44.340  37.980  1.00  0.00           C
ATOM   2950  C25 POPEG 148      63.480  45.010  39.210  1.00  0.00           C
ATOM   2953  C26 POPEG 148      63.740  44.260  40.520  1.00  0.00           C
ATOM   2956  C27 POPEG 148      62.780  44.650  41.630  1.00  0.00           C
ATOM   2959  C28 POPEG 148      63.290  44.340  43.050  1.00  0.00           C
ATOM   2962  C29 POPEG 148      64.410  45.210  43.540  1.00  0.00           C
ATOM   2964 0C21 POPEG 148      65.010  45.080  44.740  1.00  0.00           C
ATOM   2966 1C21 POPEG 148      64.720  44.040  45.800  1.00  0.00           C
ATOM   2969 2C21 POPEG 148      64.580  44.630  47.230  1.00  0.00           C
ATOM   2972 3C21 POPEG 148      64.830  43.620  48.370  1.00  0.00           C
ATOM   2975 4C21 POPEG 148      65.000  44.280  49.750  1.00  0.00           C
ATOM   2978 5C21 POPEG 148      65.540  43.300  50.800  1.00  0.00           C
ATOM   2981 6C21 POPEG 148      64.500  42.310  51.310  1.00  0.00           C
ATOM   2984 7C21 POPEG 148      65.150  41.240  52.190  1.00  0.00           C
ATOM   2987 8C21 POPEG 148      64.140  40.360  52.920  1.00  0.00           C
ATOM   2991  C33 POPEG 148      61.510  39.750  38.450  1.00  0.00           C
ATOM   2994  C34 POPEG 148      61.320  40.070  39.940  1.00  0.00           C
ATOM   2997  C35 POPEG 148      60.820  41.500  40.200  1.00  0.00           C
ATOM   3000  C36 POPEG 148      60.480  41.660  41.690  1.00  0.00           C
ATOM   3003  C37 POPEG 148      59.530  42.800  42.110  1.00  0.00           C
ATOM   3006  C38 POPEG 148      59.180  42.780  43.610  1.00  0.00           C
ATOM   3009  C39 POPEG 148      60.320  42.730  44.640  1.00  0.00           C
ATOM   3012 0C31 POPEG 148      59.860  42.660  46.110  1.00  0.00           C
ATOM   3015 1C31 POPEG 148      61.040  42.430  47.070  1.00  0.00           C
ATOM   3018 2C31 POPEG 148      60.760  42.780  48.540  1.00  0.00           C
ATOM   3021 3C31 POPEG 148      60.640  44.280  48.810  1.00  0.00           C
ATOM   3024 4C31 POPEG 148      59.650  44.610  49.930  1.00  0.00           C
ATOM   3027 5C31 POPEG 148      59.180  46.070  49.890  1.00  0.00           C
ATOM   3030 6C31 POPEG 148      58.360  46.480  51.110  1.00  0.00           C
ATOM   3034  NH3 POPEH 149      10.200 109.850  25.730  1.00  0.00           N
ATOM   3038  C12 POPEH 149      10.730 108.800  26.640  1.00  0.00           C
ATOM   3041  C11 POPEH 149      10.070 107.500  26.210  1.00  0.00           C
ATOM   3044  P   POPEH 149       9.730 105.910  28.220  1.00  0.00           P
ATOM   3045  O13 POPEH 149      10.560 104.940  28.950  1.00  0.00           O
ATOM   3046  O14 POPEH 149       8.390 105.470  27.760  1.00  0.00           O
ATOM   3047  O11 POPEH 149       9.550 107.200  29.110  1.00  0.00           O
ATOM   3048  O12 POPEH 149      10.560 106.410  26.970  1.00  0.00           O
ATOM   3049  C1  POPEH 149       9.300 107.000  30.500  1.00  0.00           C
ATOM   3052  C2  POPEH 149      10.630 107.050  31.310  1.00  0.00           C
ATOM   3054  O21 POPEH 149      10.390 107.380  32.700  1.00  0.00           O
ATOM   3055  C21 POPEH 149      10.140 106.360  33.530  1.00  0.00           C
ATOM   3056  O22 POPEH 149      10.040 105.180  33.200  1.00  0.00           O
ATOM   3057  C22 POPEH 149      10.020 106.870  34.980  1.00  0.00           C
ATOM   3060  C3  POPEH 149      11.590 108.090  30.690  1.00  0.00           C
ATOM   3063  O31 POPEH 149      12.820 108.030  31.410  1.00  0.00           O
ATOM   3064  C31 POPEH 149      13.230 109.180  31.900  1.00  0.00           C
ATOM   3065  O32 POPEH 149      13.160 110.270  31.360  1.00  0.00           O
ATOM   3066  C32 POPEH 149      13.730 108.910  33.310  1.00  0.00           C
ATOM   3069  C23 POPEH 149       9.980 105.740  36.040  1.00  0.00           C
ATOM   3072  C24 POPEH 149       9.790 106.280  37.480  1.00  0.00           C
ATOM   3075  C25 POPEH 149      11.030 106.920  38.130  1.00  0.00           C
ATOM   3078  C26 POPEH 149      12.210 105.960  38.260  1.00  0.00           C
ATOM   3081  C27 POPEH 149      13.190 106.350  39.380  1.00  0.00           C
ATOM   3084  C28 POPEH 149      14.360 105.380  39.570  1.00  0.00           C
ATOM   3087  C29 POPEH 149      15.210 105.720  40.760  1.00  0.00           C
ATOM   3089 0C21 POPEH 149      15.100 105.200  41.990  1.00  0.00           C
ATOM   3091 1C21 POPEH 149      14.050 104.230  42.460  1.00  0.00           C
ATOM   3094 2C21 POPEH 149      13.380 104.730  43.750  1.00  0.00           C
ATOM   3097 3C21 POPEH 149      12.450 103.700  44.400  1.00  0.00           C
ATOM   3100 4C21 POPEH 149      12.740 103.550  45.900  1.00  0.00           C
ATOM   3103 5C21 POPEH 149      11.760 102.630  46.630  1.00  0.00           C
ATOM   3106 6C21 POPEH 149      12.140 102.430  48.100  1.00  0.00           C
ATOM   3109 7C21 POPEH 149      11.370 101.330  48.850  1.00  0.00           C
ATOM   3112 8C21 POPEH 149       9.880 101.540  49.120  1.00  0.00           C
ATOM   3116  C33 POPEH 149      12.920 109.670  34.360  1.00  0.00           C
ATOM   3119  C34 POPEH 149      13.560 109.430  35.740  1.00  0.00           C
ATOM   3122  C35 POPEH 149      13.000 110.320  36.830  1.00  0.00           C
ATOM   3125  C36 POPEH 149      13.890 110.300  38.070  1.00  0.00           C
ATOM   3128  C37 POPEH 149      13.400 111.400  39.000  1.00  0.00           C
ATOM   3131  C38 POPEH 149      14.200 111.510  40.290  1.00  0.00           C
ATOM   3134  C39 POPEH 149      14.130 112.920  40.910  1.00  0.00           C
ATOM   3137 0C31 POPEH 149      14.690 112.930  42.330  1.00  0.00           C
ATOM   3140 1C31 POPEH 149      14.020 113.890  43.320  1.00  0.00           C
ATOM   3143 2C31 POPEH 149      14.470 113.520  44.730  1.00  0.00           C
ATOM   3146 3C31 POPEH 149      13.670 114.170  45.860  1.00  0.00           C
ATOM   3149 4C31 POPEH 149      13.770 113.340  47.140  1.00  0.00           C
ATOM   3152 5C31 POPEH 149      12.890 113.910  48.250  1.00  0.00           C
ATOM   3155 6C31 POPEH 149      12.970 113.140  49.560  1.00  0.00           C
ATOM   3159  NH3 POPEI 150     135.639  71.280  34.370  1.00  0.00           N
ATOM   3163  C12 POPEI 150     134.199  71.030  34.630  1.00  0.00           C
ATOM   3166  C11 POPEI 150     133.409  72.280  35.040  1.00  0.00           C
ATOM   3169  P   POPEI 150     131.189  71.140  34.260  1.00  0.00           P
ATOM   3170  O13 POPEI 150     131.289  71.780  32.930  1.00  0.00           O
ATOM   3171  O14 POPEI 150     131.559  69.710  34.360  1.00  0.00           O
ATOM   3172  O11 POPEI 150     129.729  71.320  34.830  1.00  0.00           O
ATOM   3173  O12 POPEI 150     132.059  71.960  35.300  1.00  0.00           O
ATOM   3174  C1  POPEI 150     129.329  72.590  35.340  1.00  0.00           C
ATOM   3177  C2  POPEI 150     129.569  72.710  36.880  1.00  0.00           C
ATOM   3179  O21 POPEI 150     128.790  71.710  37.550  1.00  0.00           O
ATOM   3180  C21 POPEI 150     129.309  71.160  38.660  1.00  0.00           C
ATOM   3181  O22 POPEI 150     130.399  71.440  39.140  1.00  0.00           O
ATOM   3182  C22 POPEI 150     128.330  70.140  39.250  1.00  0.00           C
ATOM   3185  C3  POPEI 150     129.200  74.150  37.360  1.00  0.00           C
ATOM   3188  O31 POPEI 150     129.449  74.340  38.750  1.00  0.00           O
ATOM   3189  C31 POPEI 150     130.689  74.680  39.120  1.00  0.00           C
ATOM   3190  O32 POPEI 150     131.619  74.920  38.370  1.00  0.00           O
ATOM   3191  C32 POPEI 150     130.759  74.700  40.650  1.00  0.00           C
ATOM   3194  C23 POPEI 150     128.860  69.520  40.560  1.00  0.00           C
ATOM   3197  C24 POPEI 150     127.770  68.770  41.350  1.00  0.00           C
ATOM   3200  C25 POPEI 150     126.770  69.740  42.000  1.00  0.00           C
ATOM   3203  C26 POPEI 150     125.740  69.070  42.920  1.00  0.00           C
ATOM   3206  C27 POPEI 150     125.410  69.850  44.200  1.00  0.00           C
ATOM   3209  C28 POPEI 150     124.640  68.960  45.190  1.00  0.00           C
ATOM   3212  C29 POPEI 150     124.520  69.540  46.580  1.00  0.00           C
ATOM   3214 0C21 POPEI 150     123.530  69.300  47.460  1.00  0.00           C
ATOM   3216 1C21 POPEI 150     122.290  68.470  47.290  1.00  0.00           C
ATOM   3219 2C21 POPEI 150     121.100  69.250  47.890  1.00  0.00           C
ATOM   3222 3C21 POPEI 150     119.700  68.600  47.790  1.00  0.00           C
ATOM   3225 4C21 POPEI 150     119.110  68.460  46.370  1.00  0.00           C
ATOM   3228 5C21 POPEI 150     117.660  67.930  46.330  1.00  0.00           C
ATOM   3231 6C21 POPEI 150     117.020  67.900  44.920  1.00  0.00           C
ATOM   3234 7C21 POPEI 150     115.900  66.860  44.770  1.00  0.00           C
ATOM   3237 8C21 POPEI 150     115.090  67.010  43.480  1.00  0.00           C
ATOM   3241  C33 POPEI 150     132.049  74.020  41.160  1.00  0.00           C
ATOM   3244  C34 POPEI 150     132.269  74.170  42.680  1.00  0.00           C
ATOM   3247  C35 POPEI 150     130.919  74.080  43.390  1.00  0.00           C
ATOM   3250  C36 POPEI 150     130.879  73.820  44.890  1.00  0.00           C
ATOM   3253  C37 POPEI 150     129.449  74.140  45.360  1.00  0.00           C
ATOM   3256  C38 POPEI 150     128.940  73.300  46.540  1.00  0.00           C
ATOM   3259  C39 POPEI 150     128.630  71.850  46.140  1.00  0.00           C
ATOM   3262 0C31 POPEI 150     128.410  70.960  47.370  1.00  0.00           C
ATOM   3265 1C31 POPEI 150     128.510  69.470  47.010  1.00  0.00           C
ATOM   3268 2C31 POPEI 150     128.520  68.540  48.230  1.00  0.00           C
ATOM   3271 3C31 POPEI 150     129.269  67.220  48.000  1.00  0.00           C
ATOM   3274 4C31 POPEI 150     129.989  66.830  49.300  1.00  0.00           C
ATOM   3277 5C31 POPEI 150     130.879  65.580  49.180  1.00  0.00           C
ATOM   3280 6C31 POPEI 150     131.519  65.160  50.510  1.00  0.00           C
ATOM   3284  NH3 POPEJ 151      68.170 115.540  73.140  1.00  0.00           N
ATOM   3288  C12 POPEJ 151      67.250 116.130  74.160  1.00  0.00           C
ATOM   3291  C11 POPEJ 151      68.000 116.740  75.360  1.00  0.00           C
ATOM   3294  P   POPEJ 151      68.020 119.380  75.470  1.00  0.00           P
ATOM   3295  O13 POPEJ 151      67.010 120.400  75.810  1.00  0.00           O
ATOM   3296  O14 POPEJ 151      69.320 119.480  76.170  1.00  0.00           O
ATOM   3297  O11 POPEJ 151      68.250 119.400  73.900  1.00  0.00           O
ATOM   3298  O12 POPEJ 151      67.380 117.960  75.760  1.00  0.00           O
ATOM   3299  C1  POPEJ 151      69.450 118.960  73.270  1.00  0.00           C
ATOM   3302  C2  POPEJ 151      69.490 119.490  71.810  1.00  0.00           C
ATOM   3304  O21 POPEJ 151      70.350 118.730  70.930  1.00  0.00           O
ATOM   3305  C21 POPEJ 151      69.890 117.600  70.400  1.00  0.00           C
ATOM   3306  O22 POPEJ 151      69.090 116.860  70.910  1.00  0.00           O
ATOM   3307  C22 POPEJ 151      70.480 117.450  68.990  1.00  0.00           C
ATOM   3310  C3  POPEJ 151      69.950 120.970  71.780  1.00  0.00           C
ATOM   3313  O31 POPEJ 151      70.510 121.360  70.520  1.00  0.00           O
ATOM   3314  C31 POPEJ 151      71.820 121.180  70.350  1.00  0.00           C
ATOM   3315  O32 POPEJ 151      72.550 120.470  71.010  1.00  0.00           O
ATOM   3316  C32 POPEJ 151      72.280 122.120  69.240  1.00  0.00           C
ATOM   3319  C23 POPEJ 151      69.830 116.370  68.090  1.00  0.00           C
ATOM   3322  C24 POPEJ 151      69.520 116.890  66.680  1.00  0.00           C
ATOM   3325  C25 POPEJ 151      70.720 117.480  65.950  1.00  0.00           C
ATOM   3328  C26 POPEJ 151      70.220 118.000  64.610  1.00  0.00           C
ATOM   3331  C27 POPEJ 151      71.230 118.840  63.840  1.00  0.00           C
ATOM   3334  C28 POPEJ 151      70.740 119.130  62.420  1.00  0.00           C
ATOM   3337  C29 POPEJ 151      71.680 120.020  61.660  1.00  0.00           C
ATOM   3339 0C21 POPEJ 151      71.340 120.600  60.510  1.00  0.00           C
ATOM   3341 1C21 POPEJ 151      70.020 120.380  59.810  1.00  0.00           C
ATOM   3344 2C21 POPEJ 151      70.110 120.370  58.270  1.00  0.00           C
ATOM   3347 3C21 POPEJ 151      70.730 121.670  57.720  1.00  0.00           C
ATOM   3350 4C21 POPEJ 151      70.630 121.920  56.200  1.00  0.00           C
ATOM   3353 5C21 POPEJ 151      70.250 123.390  55.930  1.00  0.00           C
ATOM   3356 6C21 POPEJ 151      69.280 123.610  54.760  1.00  0.00           C
ATOM   3359 7C21 POPEJ 151      69.800 123.130  53.390  1.00  0.00           C
ATOM   3362 8C21 POPEJ 151      68.760 123.270  52.280  1.00  0.00           C
ATOM   3366  C33 POPEJ 151      71.630 121.780  67.880  1.00  0.00           C
ATOM   3369  C34 POPEJ 151      72.490 122.220  66.680  1.00  0.00           C
ATOM   3372  C35 POPEJ 151      73.600 121.220  66.330  1.00  0.00           C
ATOM   3375  C36 POPEJ 151      73.920 121.160  64.830  1.00  0.00           C
ATOM   3378  C37 POPEJ 151      74.620 122.420  64.300  1.00  0.00           C
ATOM   3381  C38 POPEJ 151      75.120 122.230  62.860  1.00  0.00           C
ATOM   3384  C39 POPEJ 151      75.920 123.400  62.290  1.00  0.00           C
ATOM   3387 0C31 POPEJ 151      76.010 123.260  60.770  1.00  0.00           C
ATOM   3390 1C31 POPEJ 151      76.960 124.240  60.080  1.00  0.00           C
ATOM   3393 2C31 POPEJ 151      76.890 124.060  58.560  1.00  0.00           C
ATOM   3396 3C31 POPEJ 151      77.790 125.020  57.780  1.00  0.00           C
ATOM   3399 4C31 POPEJ 151      77.180 126.400  57.500  1.00  0.00           C
ATOM   3402 5C31 POPEJ 151      78.080 127.150  56.500  1.00  0.00           C
ATOM   3405 6C31 POPEJ 151      77.550 128.480  55.960  1.00  0.00           C
ATOM   3409  NH3 POPEK 152      45.500  56.360  29.860  1.00  0.00           N
ATOM   3413  C12 POPEK 152      44.150  55.710  29.880  1.00  0.00           C
ATOM   3416  C11 POPEK 152      44.140  54.490  28.970  1.00  0.00           C
ATOM   3419  P   POPEK 152      42.800  52.280  28.840  1.00  0.00           P
ATOM   3420  O13 POPEK 152      41.900  52.110  27.680  1.00  0.00           O
ATOM   3421  O14 POPEK 152      44.160  51.700  28.700  1.00  0.00           O
ATOM   3422  O11 POPEK 152      42.130  51.630  30.120  1.00  0.00           O
ATOM   3423  O12 POPEK 152      42.900  53.820  29.160  1.00  0.00           O
ATOM   3424  C1  POPEK 152      41.660  52.300  31.280  1.00  0.00           C
ATOM   3427  C2  POPEK 152      42.500  51.910  32.550  1.00  0.00           C
ATOM   3429  O21 POPEK 152      41.840  52.260  33.780  1.00  0.00           O
ATOM   3430  C21 POPEK 152      41.650  53.530  34.140  1.00  0.00           C
ATOM   3431  O22 POPEK 152      41.990  54.510  33.500  1.00  0.00           O
ATOM   3432  C22 POPEK 152      40.840  53.560  35.460  1.00  0.00           C
ATOM   3435  C3  POPEK 152      43.980  52.390  32.490  1.00  0.00           C
ATOM   3438  O31 POPEK 152      44.830  51.680  33.410  1.00  0.00           O
ATOM   3439  C31 POPEK 152      45.010  52.210  34.620  1.00  0.00           C
ATOM   3440  O32 POPEK 152      44.440  53.190  35.060  1.00  0.00           O
ATOM   3441  C32 POPEK 152      46.100  51.460  35.380  1.00  0.00           C
ATOM   3444  C23 POPEK 152      41.200  54.700  36.460  1.00  0.00           C
ATOM   3447  C24 POPEK 152      40.530  54.490  37.840  1.00  0.00           C
ATOM   3450  C25 POPEK 152      40.380  55.740  38.730  1.00  0.00           C
ATOM   3453  C26 POPEK 152      41.510  56.000  39.750  1.00  0.00           C
ATOM   3456  C27 POPEK 152      41.330  57.360  40.480  1.00  0.00           C
ATOM   3459  C28 POPEK 152      42.260  57.610  41.680  1.00  0.00           C
ATOM   3462  C29 POPEK 152      42.180  59.040  42.160  1.00  0.00           C
ATOM   3464 0C21 POPEK 152      42.520  59.520  43.370  1.00  0.00           C
ATOM   3466 1C21 POPEK 152      43.050  58.700  44.530  1.00  0.00           C
ATOM   3469 2C21 POPEK 152      41.990  58.470  45.630  1.00  0.00           C
ATOM   3472 3C21 POPEK 152      41.740  59.650  46.580  1.00  0.00           C
ATOM   3475 4C21 POPEK 152      40.500  59.370  47.450  1.00  0.00           C
ATOM   3478 5C21 POPEK 152      40.060  60.570  48.300  1.00  0.00           C
ATOM   3481 6C21 POPEK 152      40.650  60.590  49.720  1.00  0.00           C
ATOM   3484 7C21 POPEK 152      40.130  61.810  50.480  1.00  0.00           C
ATOM   3487 8C21 POPEK 152      40.540  61.940  51.950  1.00  0.00           C
ATOM   3491  C33 POPEK 152      45.670  51.280  36.840  1.00  0.00           C
ATOM   3494  C34 POPEK 152      46.730  50.600  37.720  1.00  0.00           C
ATOM   3497  C35 POPEK 152      46.270  50.340  39.170  1.00  0.00           C
ATOM   3500  C36 POPEK 152      45.630  51.570  39.830  1.00  0.00           C
ATOM   3503  C37 POPEK 152      45.280  51.400  41.310  1.00  0.00           C
ATOM   3506  C38 POPEK 152      44.620  52.660  41.890  1.00  0.00           C
ATOM   3509  C39 POPEK 152      44.320  52.520  43.380  1.00  0.00           C
ATOM   3512 0C31 POPEK 152      43.960  53.850  44.060  1.00  0.00           C
ATOM   3515 1C31 POPEK 152      43.690  53.680  45.560  1.00  0.00           C
ATOM   3518 2C31 POPEK 152      43.670  55.000  46.330  1.00  0.00           C
ATOM   3521 3C31 POPEK 152      43.900  54.810  47.840  1.00  0.00           C
ATOM   3524 4C31 POPEK 152      42.570  54.790  48.600  1.00  0.00           C
ATOM   3527 5C31 POPEK 152      42.690  54.350  50.050  1.00  0.00           C
ATOM   3530 6C31 POPEK 152      41.330  54.090  50.710  1.00  0.00           C
ATOM   3534  NH3 POPEL 153      78.030  60.280  31.010  1.00  0.00           N
ATOM   3538  C12 POPEL 153      78.240  61.370  30.010  1.00  0.00           C
ATOM   3541  C11 POPEL 153      77.340  62.550  30.370  1.00  0.00           C
ATOM   3544  P   POPEL 153      77.480  65.090  30.470  1.00  0.00           P
ATOM   3545  O13 POPEL 153      78.290  66.170  29.860  1.00  0.00           O
ATOM   3546  O14 POPEL 153      76.000  65.200  30.360  1.00  0.00           O
ATOM   3547  O11 POPEL 153      77.870  64.900  31.980  1.00  0.00           O
ATOM   3548  O12 POPEL 153      77.930  63.720  29.840  1.00  0.00           O
ATOM   3549  C1  POPEL 153      79.250  64.870  32.350  1.00  0.00           C
ATOM   3552  C2  POPEL 153      79.420  64.150  33.720  1.00  0.00           C
ATOM   3554  O21 POPEL 153      79.610  62.730  33.600  1.00  0.00           O
ATOM   3555  C21 POPEL 153      80.840  62.320  33.960  1.00  0.00           C
ATOM   3556  O22 POPEL 153      81.880  62.920  33.730  1.00  0.00           O
ATOM   3557  C22 POPEL 153      80.710  61.100  34.860  1.00  0.00           C
ATOM   3560  C3  POPEL 153      78.190  64.420  34.600  1.00  0.00           C
ATOM   3563  O31 POPEL 153      78.290  63.760  35.860  1.00  0.00           O
ATOM   3564  C31 POPEL 153      77.820  64.440  36.900  1.00  0.00           C
ATOM   3565  O32 POPEL 153      77.490  65.610  36.910  1.00  0.00           O
ATOM   3566  C32 POPEL 153      77.700  63.460  38.080  1.00  0.00           C
ATOM   3569  C23 POPEL 153      81.860  61.010  35.890  1.00  0.00           C
ATOM   3572  C24 POPEL 153      81.400  60.540  37.270  1.00  0.00           C
ATOM   3575  C25 POPEL 153      82.530  59.960  38.140  1.00  0.00           C
ATOM   3578  C26 POPEL 153      83.740  60.890  38.340  1.00  0.00           C
ATOM   3581  C27 POPEL 153      84.810  60.260  39.250  1.00  0.00           C
ATOM   3584  C28 POPEL 153      84.350  60.100  40.720  1.00  0.00           C
ATOM   3587  C29 POPEL 153      85.410  59.590  41.660  1.00  0.00           C
ATOM   3589 0C21 POPEL 153      85.990  60.230  42.690  1.00  0.00           C
ATOM   3591 1C21 POPEL 153      85.740  61.630  43.190  1.00  0.00           C
ATOM   3594 2C21 POPEL 153      85.020  61.560  44.560  1.00  0.00           C
ATOM   3597 3C21 POPEL 153      85.940  61.100  45.710  1.00  0.00           C
ATOM   3600 4C21 POPEL 153      85.220  60.330  46.830  1.00  0.00           C
ATOM   3603 5C21 POPEL 153      84.160  61.100  47.620  1.00  0.00           C
ATOM   3606 6C21 POPEL 153      84.330  60.940  49.140  1.00  0.00           C
ATOM   3609 7C21 POPEL 153      83.160  61.550  49.930  1.00  0.00           C
ATOM   3612 8C21 POPEL 153      83.270  61.320  51.440  1.00  0.00           C
ATOM   3616  C33 POPEL 153      76.980  64.120  39.260  1.00  0.00           C
ATOM   3619  C34 POPEL 153      76.990  63.310  40.570  1.00  0.00           C
ATOM   3622  C35 POPEL 153      76.090  63.950  41.630  1.00  0.00           C
ATOM   3625  C36 POPEL 153      76.480  63.740  43.110  1.00  0.00           C
ATOM   3628  C37 POPEL 153      75.270  63.880  44.050  1.00  0.00           C
ATOM   3631  C38 POPEL 153      75.590  63.870  45.560  1.00  0.00           C
ATOM   3634  C39 POPEL 153      76.330  62.630  46.100  1.00  0.00           C
ATOM   3637 0C31 POPEL 153      75.470  61.390  46.360  1.00  0.00           C
ATOM   3640 1C31 POPEL 153      76.270  60.300  47.090  1.00  0.00           C
ATOM   3643 2C31 POPEL 153      75.370  59.340  47.880  1.00  0.00           C
ATOM   3646 3C31 POPEL 153      75.800  59.070  49.340  1.00  0.00           C
ATOM   3649 4C31 POPEL 153      74.800  58.150  50.050  1.00  0.00           C
ATOM   3652 5C31 POPEL 153      75.120  57.760  51.500  1.00  0.00           C
ATOM   3655 6C31 POPEL 153      74.390  56.480  51.900  1.00  0.00           C
ATOM   3659  NH3 POPEM 154      69.510  96.670  29.070  1.00  0.00           N
ATOM   3663  C12 POPEM 154      68.690  96.430  27.850  1.00  0.00           C
ATOM   3666  C11 POPEM 154      68.480  97.750  27.080  1.00  0.00           C
ATOM   3669  P   POPEM 154      70.110  99.390  25.770  1.00  0.00           P
ATOM   3670  O13 POPEM 154      68.880  99.960  25.170  1.00  0.00           O
ATOM   3671  O14 POPEM 154      71.030  98.680  24.860  1.00  0.00           O
ATOM   3672  O11 POPEM 154      70.930 100.530  26.510  1.00  0.00           O
ATOM   3673  O12 POPEM 154      69.730  98.430  26.950  1.00  0.00           O
ATOM   3674  C1  POPEM 154      70.370 101.450  27.430  1.00  0.00           C
ATOM   3677  C2  POPEM 154      70.360 100.920  28.900  1.00  0.00           C
ATOM   3679  O21 POPEM 154      69.790 101.940  29.750  1.00  0.00           O
ATOM   3680  C21 POPEM 154      68.520 101.750  30.130  1.00  0.00           C
ATOM   3681  O22 POPEM 154      67.840 100.770  29.890  1.00  0.00           O
ATOM   3682  C22 POPEM 154      68.020 102.990  30.890  1.00  0.00           C
ATOM   3685  C3  POPEM 154      71.760 100.530  29.460  1.00  0.00           C
ATOM   3688  O31 POPEM 154      71.790 100.360  30.900  1.00  0.00           O
ATOM   3689  C31 POPEM 154      71.180  99.280  31.400  1.00  0.00           C
ATOM   3690  O32 POPEM 154      70.640  98.410  30.750  1.00  0.00           O
ATOM   3691  C32 POPEM 154      71.220  99.240  32.930  1.00  0.00           C
ATOM   3694  C23 POPEM 154      67.280 102.640  32.210  1.00  0.00           C
ATOM   3697  C24 POPEM 154      67.350 103.820  33.200  1.00  0.00           C
ATOM   3700  C25 POPEM 154      66.330 103.900  34.360  1.00  0.00           C
ATOM   3703  C26 POPEM 154      66.070 102.670  35.260  1.00  0.00           C
ATOM   3706  C27 POPEM 154      64.920 102.980  36.260  1.00  0.00           C
ATOM   3709  C28 POPEM 154      64.590 101.870  37.290  1.00  0.00           C
ATOM   3712  C29 POPEM 154      63.970 102.380  38.580  1.00  0.00           C
ATOM   3714 0C21 POPEM 154      63.120 101.740  39.420  1.00  0.00           C
ATOM   3716 1C21 POPEM 154      62.550 100.350  39.260  1.00  0.00           C
ATOM   3719 2C21 POPEM 154      61.030 100.250  39.520  1.00  0.00           C
ATOM   3722 3C21 POPEM 154      60.610 100.620  40.960  1.00  0.00           C
ATOM   3725 4C21 POPEM 154      59.200 100.160  41.410  1.00  0.00           C
ATOM   3728 5C21 POPEM 154      58.080 100.340  40.370  1.00  0.00           C
ATOM   3731 6C21 POPEM 154      56.770  99.600  40.720  1.00  0.00           C
ATOM   3734 7C21 POPEM 154      55.710  99.650  39.600  1.00  0.00           C
ATOM   3737 8C21 POPEM 154      54.280  99.240  40.010  1.00  0.00           C
ATOM   3741  C33 POPEM 154      69.820  98.830  33.460  1.00  0.00           C
ATOM   3744  C34 POPEM 154      69.570  99.200  34.940  1.00  0.00           C
ATOM   3747  C35 POPEM 154      70.090  98.230  36.010  1.00  0.00           C
ATOM   3750  C36 POPEM 154      69.810  98.780  37.430  1.00  0.00           C
ATOM   3753  C37 POPEM 154      70.260  97.880  38.580  1.00  0.00           C
ATOM   3756  C38 POPEM 154      69.830  98.400  39.970  1.00  0.00           C
ATOM   3759  C39 POPEM 154      70.810  99.420  40.570  1.00  0.00           C
ATOM   3762 0C31 POPEM 154      70.550  99.700  42.050  1.00  0.00           C
ATOM   3765 1C31 POPEM 154      71.420 100.840  42.600  1.00  0.00           C
ATOM   3768 2C31 POPEM 154      71.130 101.270  44.060  1.00  0.00           C
ATOM   3771 3C31 POPEM 154      69.670 101.620  44.340  1.00  0.00           C
ATOM   3774 4C31 POPEM 154      69.420 102.270  45.710  1.00  0.00           C
ATOM   3777 5C31 POPEM 154      68.080 101.830  46.320  1.00  0.00           C
ATOM   3780 6C31 POPEM 154      67.500 102.710  47.440  1.00  0.00           C
ATOM   3784  NH3 POPEN 155       5.090  53.590  74.460  1.00  0.00           N
ATOM   3788  C12 POPEN 155       4.220  52.440  74.040  1.00  0.00           C
ATOM   3791  C11 POPEN 155       4.070  52.340  72.510  1.00  0.00           C
ATOM   3794  P   POPEN 155       3.600  49.780  72.000  1.00  0.00           P
ATOM   3795  O13 POPEN 155       4.170  48.880  73.030  1.00  0.00           O
ATOM   3796  O14 POPEN 155       2.160  50.090  72.070  1.00  0.00           O
ATOM   3797  O11 POPEN 155       3.930  49.220  70.560  1.00  0.00           O
ATOM   3798  O12 POPEN 155       4.460  51.100  71.980  1.00  0.00           O
ATOM   3799  C1  POPEN 155       3.600  50.070  69.460  1.00  0.00           C
ATOM   3802  C2  POPEN 155       3.050  49.210  68.290  1.00  0.00           C
ATOM   3804  O21 POPEN 155       3.360  49.800  67.010  1.00  0.00           O
ATOM   3805  C21 POPEN 155       3.040  51.070  66.780  1.00  0.00           C
ATOM   3806  O22 POPEN 155       2.410  51.810  67.520  1.00  0.00           O
ATOM   3807  C22 POPEN 155       3.540  51.510  65.390  1.00  0.00           C
ATOM   3810  C3  POPEN 155       1.540  48.880  68.480  1.00  0.00           C
ATOM   3813  O31 POPEN 155       1.110  47.790  67.640  1.00  0.00           O
ATOM   3814  C31 POPEN 155       0.680  48.150  66.440  1.00  0.00           C
ATOM   3815  O32 POPEN 155       0.770  49.270  65.960  1.00  0.00           O
ATOM   3816  C32 POPEN 155      -0.009  46.940  65.790  1.00  0.00           C
ATOM   3819  C23 POPEN 155       4.010  50.320  64.530  1.00  0.00           C
ATOM   3822  C24 POPEN 155       4.310  50.750  63.090  1.00  0.00           C
ATOM   3825  C25 POPEN 155       4.850  49.630  62.200  1.00  0.00           C
ATOM   3828  C26 POPEN 155       6.350  49.660  61.920  1.00  0.00           C
ATOM   3831  C27 POPEN 155       6.790  48.540  60.950  1.00  0.00           C
ATOM   3834  C28 POPEN 155       7.930  49.030  60.050  1.00  0.00           C
ATOM   3837  C29 POPEN 155       9.160  49.160  60.900  1.00  0.00           C
ATOM   3839 0C21 POPEN 155      10.400  48.840  60.510  1.00  0.00           C
ATOM   3841 1C21 POPEN 155      10.780  48.370  59.130  1.00  0.00           C
ATOM   3844 2C21 POPEN 155      11.150  49.560  58.220  1.00  0.00           C
ATOM   3847 3C21 POPEN 155      10.960  49.280  56.720  1.00  0.00           C
ATOM   3850 4C21 POPEN 155      11.340  50.440  55.790  1.00  0.00           C
ATOM   3853 5C21 POPEN 155      10.710  50.310  54.400  1.00  0.00           C
ATOM   3856 6C21 POPEN 155      11.010  48.990  53.680  1.00  0.00           C
ATOM   3859 7C21 POPEN 155      11.010  49.150  52.150  1.00  0.00           C
ATOM   3862 8C21 POPEN 155      11.490  47.900  51.400  1.00  0.00           C
ATOM   3866  C33 POPEN 155      -0.139  47.050  64.250  1.00  0.00           C
ATOM   3869  C34 POPEN 155      -1.069  48.210  63.840  1.00  0.00           C
ATOM   3872  C35 POPEN 155      -1.319  48.350  62.340  1.00  0.00           C
ATOM   3875  C36 POPEN 155      -1.999  49.690  62.000  1.00  0.00           C
ATOM   3878  C37 POPEN 155      -2.279  49.840  60.480  1.00  0.00           C
ATOM   3881  C38 POPEN 155      -1.609  51.030  59.770  1.00  0.00           C
ATOM   3884  C39 POPEN 155      -1.159  50.760  58.310  1.00  0.00           C
ATOM   3887 0C31 POPEN 155      -2.259  50.740  57.220  1.00  0.00           C
ATOM   3890 1C31 POPEN 155      -1.769  50.850  55.750  1.00  0.00           C
ATOM   3893 2C31 POPEN 155      -2.849  50.540  54.680  1.00  0.00           C
ATOM   3896 3C31 POPEN 155      -2.349  50.750  53.230  1.00  0.00           C
ATOM   3899 4C31 POPEN 155      -3.249  50.200  52.100  1.00  0.00           C
ATOM   3902 5C31 POPEN 155      -2.609  50.410  50.710  1.00  0.00           C
ATOM   3905 6C31 POPEN 155      -3.549  50.150  49.530  1.00  0.00           C
ATOM   3909  NH3 POPEO 156      66.030  41.920  75.870  1.00  0.00           N
ATOM   3913  C12 POPEO 156      66.790  43.210  75.880  1.00  0.00           C
ATOM   3916  C11 POPEO 156      67.990  43.110  74.940  1.00  0.00           C
ATOM   3919  P   POPEO 156      70.080  41.980  75.970  1.00  0.00           P
ATOM   3920  O13 POPEO 156      70.170  43.290  76.660  1.00  0.00           O
ATOM   3921  O14 POPEO 156      70.210  40.800  76.830  1.00  0.00           O
ATOM   3922  O11 POPEO 156      71.130  41.890  74.790  1.00  0.00           O
ATOM   3923  O12 POPEO 156      68.720  41.910  75.170  1.00  0.00           O
ATOM   3924  C1  POPEO 156      72.500  41.790  75.130  1.00  0.00           C
ATOM   3927  C2  POPEO 156      73.300  41.130  73.980  1.00  0.00           C
ATOM   3929  O21 POPEO 156      72.930  39.770  73.660  1.00  0.00           O
ATOM   3930  C21 POPEO 156      73.350  38.800  74.460  1.00  0.00           C
ATOM   3931  O22 POPEO 156      73.560  38.900  75.660  1.00  0.00           O
ATOM   3932  C22 POPEO 156      73.620  37.510  73.670  1.00  0.00           C
ATOM   3935  C3  POPEO 156      74.820  41.270  74.250  1.00  0.00           C
ATOM   3938  O31 POPEO 156      75.560  41.020  73.060  1.00  0.00           O
ATOM   3939  C31 POPEO 156      75.700  42.050  72.250  1.00  0.00           C
ATOM   3940  O32 POPEO 156      75.150  43.140  72.340  1.00  0.00           O
ATOM   3941  C32 POPEO 156      76.750  41.680  71.230  1.00  0.00           C
ATOM   3944  C23 POPEO 156      74.010  37.740  72.190  1.00  0.00           C
ATOM   3947  C24 POPEO 156      74.640  36.520  71.490  1.00  0.00           C
ATOM   3950  C25 POPEO 156      75.190  36.880  70.090  1.00  0.00           C
ATOM   3953  C26 POPEO 156      76.220  35.890  69.510  1.00  0.00           C
ATOM   3956  C27 POPEO 156      76.640  36.290  68.080  1.00  0.00           C
ATOM   3959  C28 POPEO 156      77.670  35.380  67.370  1.00  0.00           C
ATOM   3962  C29 POPEO 156      77.280  33.930  67.310  1.00  0.00           C
ATOM   3964 0C21 POPEO 156      77.380  33.100  66.260  1.00  0.00           C
ATOM   3966 1C21 POPEO 156      77.930  33.440  64.890  1.00  0.00           C
ATOM   3969 2C21 POPEO 156      77.280  32.580  63.800  1.00  0.00           C
ATOM   3972 3C21 POPEO 156      77.990  32.760  62.450  1.00  0.00           C
ATOM   3975 4C21 POPEO 156      77.220  32.160  61.260  1.00  0.00           C
ATOM   3978 5C21 POPEO 156      75.970  32.970  60.910  1.00  0.00           C
ATOM   3981 6C21 POPEO 156      75.220  32.430  59.690  1.00  0.00           C
ATOM   3984 7C21 POPEO 156      74.190  33.460  59.180  1.00  0.00           C
ATOM   3987 8C21 POPEO 156      72.960  32.880  58.480  1.00  0.00           C
ATOM   3991  C33 POPEO 156      76.110  41.290  69.900  1.00  0.00           C
ATOM   3994  C34 POPEO 156      76.820  41.970  68.720  1.00  0.00           C
ATOM   3997  C35 POPEO 156      76.500  41.300  67.380  1.00  0.00           C
ATOM   4000  C36 POPEO 156      77.530  41.640  66.280  1.00  0.00           C
ATOM   4003  C37 POPEO 156      77.150  41.080  64.900  1.00  0.00           C
ATOM   4006  C38 POPEO 156      77.850  41.700  63.670  1.00  0.00           C
ATOM   4009  C39 POPEO 156      77.130  41.410  62.320  1.00  0.00           C
ATOM   4012 0C31 POPEO 156      77.790  42.150  61.150  1.00  0.00           C
ATOM   4015 1C31 POPEO 156      77.500  41.580  59.740  1.00  0.00           C
ATOM   4018 2C31 POPEO 156      78.150  42.380  58.590  1.00  0.00           C
ATOM   4021 3C31 POPEO 156      78.200  41.600  57.270  1.00  0.00           C
ATOM   4024 4C31 POPEO 156      77.040  41.790  56.280  1.00  0.00           C
ATOM   4027 5C31 POPEO 156      77.250  40.910  55.040  1.00  0.00           C
ATOM   4030 6C31 POPEO 156      76.500  41.360  53.790  1.00  0.00           C
ATOM   4034  NH3 POPEP 157     102.050  45.300  31.680  1.00  0.00           N
ATOM   4038  C12 POPEP 157     101.080  46.270  31.120  1.00  0.00           C
ATOM   4041  C11 POPEP 157      99.840  45.470  30.780  1.00  0.00           C
ATOM   4044  P   POPEP 157      97.370  45.690  30.100  1.00  0.00           P
ATOM   4045  O13 POPEP 157      96.370  46.780  30.010  1.00  0.00           O
ATOM   4046  O14 POPEP 157      97.510  44.790  28.940  1.00  0.00           O
ATOM   4047  O11 POPEP 157      97.040  44.820  31.390  1.00  0.00           O
ATOM   4048  O12 POPEP 157      98.790  46.340  30.410  1.00  0.00           O
ATOM   4049  C1  POPEP 157      96.010  43.840  31.290  1.00  0.00           C
ATOM   4052  C2  POPEP 157      95.660  43.270  32.700  1.00  0.00           C
ATOM   4054  O21 POPEP 157      94.700  44.090  33.390  1.00  0.00           O
ATOM   4055  C21 POPEP 157      93.400  43.830  33.270  1.00  0.00           C
ATOM   4056  O22 POPEP 157      92.900  42.980  32.550  1.00  0.00           O
ATOM   4057  C22 POPEP 157      92.640  44.780  34.200  1.00  0.00           C
ATOM   4060  C3  POPEP 157      96.970  43.190  33.540  1.00  0.00           C
ATOM   4063  O31 POPEP 157      96.730  42.670  34.850  1.00  0.00           O
ATOM   4064  C31 POPEP 157      96.290  43.430  35.870  1.00  0.00           C
ATOM   4065  O32 POPEP 157      95.680  42.960  36.810  1.00  0.00           O
ATOM   4066  C32 POPEP 157      96.670  44.920  35.820  1.00  0.00           C
ATOM   4069  C23 POPEP 157      91.200  44.340  34.530  1.00  0.00           C
ATOM   4072  C24 POPEP 157      90.470  45.430  35.330  1.00  0.00           C
ATOM   4075  C25 POPEP 157      88.990  45.090  35.520  1.00  0.00           C
ATOM   4078  C26 POPEP 157      88.210  46.110  36.350  1.00  0.00           C
ATOM   4081  C27 POPEP 157      88.390  45.880  37.860  1.00  0.00           C
ATOM   4084  C28 POPEP 157      87.440  46.740  38.700  1.00  0.00           C
ATOM   4087  C29 POPEP 157      87.610  46.460  40.170  1.00  0.00           C
ATOM   4089 0C21 POPEP 157      86.620  46.510  41.070  1.00  0.00           C
ATOM   4091 1C21 POPEP 157      85.210  46.960  40.760  1.00  0.00           C
ATOM   4094 2C21 POPEP 157      84.510  47.470  42.040  1.00  0.00           C
ATOM   4097 3C21 POPEP 157      83.960  46.280  42.860  1.00  0.00           C
ATOM   4100 4C21 POPEP 157      83.610  46.560  44.330  1.00  0.00           C
ATOM   4103 5C21 POPEP 157      84.840  46.840  45.200  1.00  0.00           C
ATOM   4106 6C21 POPEP 157      84.530  47.110  46.680  1.00  0.00           C
ATOM   4109 7C21 POPEP 157      85.830  47.140  47.500  1.00  0.00           C
ATOM   4112 8C21 POPEP 157      85.590  47.030  49.000  1.00  0.00           C
ATOM   4116  C33 POPEP 157      95.850  45.680  36.890  1.00  0.00           C
ATOM   4119  C34 POPEP 157      96.040  47.200  36.780  1.00  0.00           C
ATOM   4122  C35 POPEP 157      95.190  48.030  37.750  1.00  0.00           C
ATOM   4125  C36 POPEP 157      95.560  49.520  37.740  1.00  0.00           C
ATOM   4128  C37 POPEP 157      97.030  49.840  38.140  1.00  0.00           C
ATOM   4131  C38 POPEP 157      97.260  51.200  38.840  1.00  0.00           C
ATOM   4134  C39 POPEP 157      97.020  51.210  40.360  1.00  0.00           C
ATOM   4137 0C31 POPEP 157      95.760  50.430  40.780  1.00  0.00           C
ATOM   4140 1C31 POPEP 157      95.340  50.430  42.250  1.00  0.00           C
ATOM   4143 2C31 POPEP 157      94.020  49.640  42.410  1.00  0.00           C
ATOM   4146 3C31 POPEP 157      93.260  49.800  43.730  1.00  0.00           C
ATOM   4149 4C31 POPEP 157      94.070  49.430  44.980  1.00  0.00           C
ATOM   4152 5C31 POPEP 157      93.260  49.320  46.280  1.00  0.00           C
ATOM   4155 6C31 POPEP 157      94.010  48.510  47.350  1.00  0.00           C
ATOM   4159  NH3 POPEQ 158     133.729  40.270  73.190  1.00  0.00           N
ATOM   4163  C12 POPEQ 158     133.749  41.040  71.900  1.00  0.00           C
ATOM   4166  C11 POPEQ 158     132.539  42.000  71.800  1.00  0.00           C
ATOM   4169  P   POPEQ 158     130.499  40.120  72.150  1.00  0.00           P
ATOM   4170  O13 POPEQ 158     131.209  39.440  73.240  1.00  0.00           O
ATOM   4171  O14 POPEQ 158     129.090  40.450  72.490  1.00  0.00           O
ATOM   4172  O11 POPEQ 158     130.469  39.210  70.820  1.00  0.00           O
ATOM   4173  O12 POPEQ 158     131.239  41.430  71.640  1.00  0.00           O
ATOM   4174  C1  POPEQ 158     129.649  39.810  69.810  1.00  0.00           C
ATOM   4177  C2  POPEQ 158     129.130  38.890  68.650  1.00  0.00           C
ATOM   4179  O21 POPEQ 158     128.770  39.680  67.500  1.00  0.00           O
ATOM   4180  C21 POPEQ 158     127.990  40.770  67.600  1.00  0.00           C
ATOM   4181  O22 POPEQ 158     127.590  41.310  68.610  1.00  0.00           O
ATOM   4182  C22 POPEQ 158     127.540  41.190  66.210  1.00  0.00           C
ATOM   4185  C3  POPEQ 158     127.950  37.950  69.040  1.00  0.00           C
ATOM   4188  O31 POPEQ 158     127.230  37.510  67.860  1.00  0.00           O
ATOM   4189  C31 POPEQ 158     127.840  36.550  67.170  1.00  0.00           C
ATOM   4190  O32 POPEQ 158     128.840  35.960  67.520  1.00  0.00           O
ATOM   4191  C32 POPEQ 158     127.080  36.230  65.870  1.00  0.00           C
ATOM   4194  C23 POPEQ 158     126.670  40.050  65.650  1.00  0.00           C
ATOM   4197  C24 POPEQ 158     125.350  40.430  64.970  1.00  0.00           C
ATOM   4200  C25 POPEQ 158     125.500  41.110  63.620  1.00  0.00           C
ATOM   4203  C26 POPEQ 158     125.550  40.160  62.410  1.00  0.00           C
ATOM   4206  C27 POPEQ 158     124.730  40.800  61.290  1.00  0.00           C
ATOM   4209  C28 POPEQ 158     124.740  40.060  59.960  1.00  0.00           C
ATOM   4212  C29 POPEQ 158     123.840  40.800  59.010  1.00  0.00           C
ATOM   4214 0C21 POPEQ 158     123.860  40.780  57.670  1.00  0.00           C
ATOM   4216 1C21 POPEQ 158     124.790  39.990  56.780  1.00  0.00           C
ATOM   4219 2C21 POPEQ 158     125.250  40.800  55.550  1.00  0.00           C
ATOM   4222 3C21 POPEQ 158     124.170  41.320  54.580  1.00  0.00           C
ATOM   4225 4C21 POPEQ 158     124.820  42.070  53.410  1.00  0.00           C
ATOM   4228 5C21 POPEQ 158     123.870  42.350  52.230  1.00  0.00           C
ATOM   4231 6C21 POPEQ 158     124.560  43.040  51.040  1.00  0.00           C
ATOM   4234 7C21 POPEQ 158     123.710  43.030  49.760  1.00  0.00           C
ATOM   4237 8C21 POPEQ 158     124.150  44.060  48.710  1.00  0.00           C
ATOM   4241  C33 POPEQ 158     128.020  35.860  64.690  1.00  0.00           C
ATOM   4244  C34 POPEQ 158     128.180  36.940  63.590  1.00  0.00           C
ATOM   4247  C35 POPEQ 158     129.140  38.110  63.880  1.00  0.00           C
ATOM   4250  C36 POPEQ 158     130.549  37.990  63.270  1.00  0.00           C
ATOM   4253  C37 POPEQ 158     131.429  39.190  63.670  1.00  0.00           C
ATOM   4256  C38 POPEQ 158     132.909  39.150  63.220  1.00  0.00           C
ATOM   4259  C39 POPEQ 158     133.159  39.290  61.710  1.00  0.00           C
ATOM   4262 0C31 POPEQ 158     134.509  39.940  61.300  1.00  0.00           C
ATOM   4265 1C31 POPEQ 158     134.729  40.080  59.770  1.00  0.00           C
ATOM   4268 2C31 POPEQ 158     136.129  40.610  59.400  1.00  0.00           C
ATOM   4271 3C31 POPEQ 158     136.449  40.860  57.910  1.00  0.00           C
ATOM   4274 4C31 POPEQ 158     135.949  39.780  56.940  1.00  0.00           C
ATOM   4277 5C31 POPEQ 158     136.389  39.950  55.480  1.00  0.00           C
ATOM   4280 6C31 POPEQ 158     135.969  38.760  54.610  1.00  0.00           C
ATOM   4284  NH3 POPER 159       8.150   4.270  70.680  1.00  0.00           N
ATOM   4288  C12 POPER 159       8.020   2.840  70.280  1.00  0.00           C
ATOM   4291  C11 POPER 159       6.680   2.260  70.770  1.00  0.00           C
ATOM   4294  P   POPER 159       4.630   3.890  70.940  1.00  0.00           P
ATOM   4295  O13 POPER 159       3.530   3.100  71.520  1.00  0.00           O
ATOM   4296  O14 POPER 159       5.460   4.680  71.890  1.00  0.00           O
ATOM   4297  O11 POPER 159       4.020   4.920  69.900  1.00  0.00           O
ATOM   4298  O12 POPER 159       5.580   2.910  70.120  1.00  0.00           O
ATOM   4299  C1  POPER 159       3.700   4.630  68.560  1.00  0.00           C
ATOM   4302  C2  POPER 159       2.640   5.630  67.990  1.00  0.00           C
ATOM   4304  O21 POPER 159       2.550   5.710  66.560  1.00  0.00           O
ATOM   4305  C21 POPER 159       2.910   4.770  65.710  1.00  0.00           C
ATOM   4306  O22 POPER 159       3.530   3.750  65.940  1.00  0.00           O
ATOM   4307  C22 POPER 159       2.390   5.150  64.320  1.00  0.00           C
ATOM   4310  C3  POPER 159       2.840   7.090  68.500  1.00  0.00           C
ATOM   4313  O31 POPER 159       1.720   7.910  68.110  1.00  0.00           O
ATOM   4314  C31 POPER 159       1.820   8.590  66.960  1.00  0.00           C
ATOM   4315  O32 POPER 159       2.860   8.770  66.340  1.00  0.00           O
ATOM   4316  C32 POPER 159       0.420   9.040  66.490  1.00  0.00           C
ATOM   4319  C23 POPER 159       1.690   3.940  63.680  1.00  0.00           C
ATOM   4322  C24 POPER 159       0.880   4.340  62.430  1.00  0.00           C
ATOM   4325  C25 POPER 159       1.720   4.290  61.130  1.00  0.00           C
ATOM   4328  C26 POPER 159       1.300   3.210  60.120  1.00  0.00           C
ATOM   4331  C27 POPER 159       0.080   3.560  59.260  1.00  0.00           C
ATOM   4334  C28 POPER 159      -0.469   2.320  58.530  1.00  0.00           C
ATOM   4337  C29 POPER 159      -1.749   2.630  57.800  1.00  0.00           C
ATOM   4339 0C21 POPER 159      -1.979   2.560  56.480  1.00  0.00           C
ATOM   4341 1C21 POPER 159      -1.009   2.180  55.390  1.00  0.00           C
ATOM   4344 2C21 POPER 159      -1.259   0.760  54.850  1.00  0.00           C
ATOM   4347 3C21 POPER 159      -2.589   0.660  54.100  1.00  0.00           C
ATOM   4350 4C21 POPER 159      -2.739  -0.619  53.280  1.00  0.00           C
ATOM   4353 5C21 POPER 159      -4.149  -0.729  52.710  1.00  0.00           C
ATOM   4356 6C21 POPER 159      -4.459  -2.129  52.180  1.00  0.00           C
ATOM   4359 7C21 POPER 159      -5.819  -2.209  51.480  1.00  0.00           C
ATOM   4362 8C21 POPER 159      -6.249  -3.639  51.160  1.00  0.00           C
ATOM   4366  C33 POPER 159       0.340   9.420  64.980  1.00  0.00           C
ATOM   4369  C34 POPER 159      -0.639  10.560  64.610  1.00  0.00           C
ATOM   4372  C35 POPER 159      -0.039  11.510  63.550  1.00  0.00           C
ATOM   4375  C36 POPER 159      -0.929  12.710  63.180  1.00  0.00           C
ATOM   4378  C37 POPER 159      -0.199  13.760  62.320  1.00  0.00           C
ATOM   4381  C38 POPER 159      -1.089  14.930  61.840  1.00  0.00           C
ATOM   4384  C39 POPER 159      -1.899  14.640  60.570  1.00  0.00           C
ATOM   4387 0C31 POPER 159      -1.019  14.460  59.320  1.00  0.00           C
ATOM   4390 1C31 POPER 159      -1.799  14.530  57.990  1.00  0.00           C
ATOM   4393 2C31 POPER 159      -0.889  14.450  56.750  1.00  0.00           C
ATOM   4396 3C31 POPER 159      -1.619  14.570  55.400  1.00  0.00           C
ATOM   4399 4C31 POPER 159      -2.149  15.970  55.050  1.00  0.00           C
ATOM   4402 5C31 POPER 159      -2.419  16.150  53.540  1.00  0.00           C
ATOM   4405 6C31 POPER 159      -2.999  17.520  53.190  1.00  0.00           C
ATOM   4409  NH3 POPES 160      54.750   8.860  32.670  1.00  0.00           N
ATOM   4413  C12 POPES 160      55.940   7.950  32.640  1.00  0.00           C
ATOM   4416  C11 POPES 160      57.040   8.490  31.730  1.00  0.00           C
ATOM   4419  P   POPES 160      59.420   7.490  31.200  1.00  0.00           P
ATOM   4420  O13 POPES 160      59.860   7.350  29.790  1.00  0.00           O
ATOM   4421  O14 POPES 160      59.870   8.690  31.930  1.00  0.00           O
ATOM   4422  O11 POPES 160      59.930   6.230  31.990  1.00  0.00           O
ATOM   4423  O12 POPES 160      57.840   7.410  31.270  1.00  0.00           O
ATOM   4424  C1  POPES 160      59.080   5.210  32.470  1.00  0.00           C
ATOM   4427  C2  POPES 160      59.110   5.220  34.010  1.00  0.00           C
ATOM   4429  O21 POPES 160      58.210   4.210  34.510  1.00  0.00           O
ATOM   4430  C21 POPES 160      57.000   4.510  34.940  1.00  0.00           C
ATOM   4431  O22 POPES 160      56.240   5.360  34.510  1.00  0.00           O
ATOM   4432  C22 POPES 160      56.730   3.620  36.150  1.00  0.00           C
ATOM   4435  C3  POPES 160      58.940   6.600  34.700  1.00  0.00           C
ATOM   4438  O31 POPES 160      59.070   6.410  36.120  1.00  0.00           O
ATOM   4439  C31 POPES 160      60.220   6.730  36.680  1.00  0.00           C
ATOM   4440  O32 POPES 160      61.080   7.460  36.220  1.00  0.00           O
ATOM   4441  C32 POPES 160      60.330   5.970  37.990  1.00  0.00           C
ATOM   4444  C23 POPES 160      55.790   4.260  37.190  1.00  0.00           C
ATOM   4447  C24 POPES 160      55.800   3.490  38.520  1.00  0.00           C
ATOM   4450  C25 POPES 160      56.170   4.390  39.720  1.00  0.00           C
ATOM   4453  C26 POPES 160      56.220   3.650  41.070  1.00  0.00           C
ATOM   4456  C27 POPES 160      57.250   4.250  42.040  1.00  0.00           C
ATOM   4459  C28 POPES 160      57.200   3.510  43.390  1.00  0.00           C
ATOM   4462  C29 POPES 160      58.180   3.940  44.460  1.00  0.00           C
ATOM   4464 0C21 POPES 160      57.980   3.720  45.770  1.00  0.00           C
ATOM   4466 1C21 POPES 160      56.740   3.120  46.370  1.00  0.00           C
ATOM   4469 2C21 POPES 160      56.300   3.980  47.560  1.00  0.00           C
ATOM   4472 3C21 POPES 160      54.950   3.550  48.140  1.00  0.00           C
ATOM   4475 4C21 POPES 160      54.390   4.590  49.120  1.00  0.00           C
ATOM   4478 5C21 POPES 160      55.260   4.860  50.360  1.00  0.00           C
ATOM   4481 6C21 POPES 160      55.420   3.590  51.200  1.00  0.00           C
ATOM   4484 7C21 POPES 160      55.890   3.840  52.630  1.00  0.00           C
ATOM   4487 8C21 POPES 160      56.260   2.510  53.290  1.00  0.00           C
ATOM   4491  C33 POPES 160      61.240   6.670  39.000  1.00  0.00           C
ATOM   4494  C34 POPES 160      60.890   6.170  40.400  1.00  0.00           C
ATOM   4497  C35 POPES 160      61.390   7.130  41.470  1.00  0.00           C
ATOM   4500  C36 POPES 160      60.890   6.730  42.850  1.00  0.00           C
ATOM   4503  C37 POPES 160      61.260   7.700  43.950  1.00  0.00           C
ATOM   4506  C38 POPES 160      60.740   7.130  45.270  1.00  0.00           C
ATOM   4509  C39 POPES 160      61.520   7.640  46.470  1.00  0.00           C
ATOM   4512 0C31 POPES 160      61.230   9.110  46.730  1.00  0.00           C
ATOM   4515 1C31 POPES 160      61.970   9.600  47.970  1.00  0.00           C
ATOM   4518 2C31 POPES 160      61.230  10.790  48.560  1.00  0.00           C
ATOM   4521 3C31 POPES 160      61.860  11.300  49.860  1.00  0.00           C
ATOM   4524 4C31 POPES 160      60.910  12.210  50.660  1.00  0.00           C
ATOM   4527 5C31 POPES 160      61.540  12.660  51.980  1.00  0.00           C
ATOM   4530 6C31 POPES 160      60.620  13.520  52.850  1.00  0.00           C
ATOM   4534  NH3 POPET 161     108.840 112.970  70.030  1.00  0.00           N
ATOM   4538  C12 POPET 161     108.820 112.640  71.490  1.00  0.00           C
ATOM   4541  C11 POPET 161     110.160 113.060  72.120  1.00  0.00           C
ATOM   4544  P   POPET 161     112.140 114.280  70.880  1.00  0.00           P
ATOM   4545  O13 POPET 161     112.360 115.670  70.420  1.00  0.00           O
ATOM   4546  O14 POPET 161     113.090 113.720  71.870  1.00  0.00           O
ATOM   4547  O11 POPET 161     112.100 113.330  69.610  1.00  0.00           O
ATOM   4548  O12 POPET 161     110.690 114.210  71.480  1.00  0.00           O
ATOM   4549  C1  POPET 161     111.960 113.870  68.300  1.00  0.00           C
ATOM   4552  C2  POPET 161     112.200 112.750  67.270  1.00  0.00           C
ATOM   4554  O21 POPET 161     112.030 113.300  65.960  1.00  0.00           O
ATOM   4555  C21 POPET 161     112.820 113.020  64.910  1.00  0.00           C
ATOM   4556  O22 POPET 161     112.430 113.110  63.760  1.00  0.00           O
ATOM   4557  C22 POPET 161     114.260 112.650  65.250  1.00  0.00           C
ATOM   4560  C3  POPET 161     111.260 111.520  67.440  1.00  0.00           C
ATOM   4563  O31 POPET 161     111.990 110.310  67.210  1.00  0.00           O
ATOM   4564  C31 POPET 161     112.200 109.790  65.980  1.00  0.00           C
ATOM   4565  O32 POPET 161     113.200 109.160  65.680  1.00  0.00           O
ATOM   4566  C32 POPET 161     111.010 110.030  65.030  1.00  0.00           C
ATOM   4569  C23 POPET 161     115.080 112.520  63.950  1.00  0.00           C
ATOM   4572  C24 POPET 161     116.530 112.040  64.190  1.00  0.00           C
ATOM   4575  C25 POPET 161     117.360 111.850  62.910  1.00  0.00           C
ATOM   4578  C26 POPET 161     117.460 113.100  62.040  1.00  0.00           C
ATOM   4581  C27 POPET 161     118.460 113.030  60.880  1.00  0.00           C
ATOM   4584  C28 POPET 161     118.660 114.430  60.290  1.00  0.00           C
ATOM   4587  C29 POPET 161     119.720 114.540  59.240  1.00  0.00           C
ATOM   4589 0C21 POPET 161     119.680 114.300  57.920  1.00  0.00           C
ATOM   4591 1C21 POPET 161     118.550 113.860  57.030  1.00  0.00           C
ATOM   4594 2C21 POPET 161     118.610 112.370  56.600  1.00  0.00           C
ATOM   4597 3C21 POPET 161     120.020 111.830  56.310  1.00  0.00           C
ATOM   4600 4C21 POPET 161     120.030 110.420  55.700  1.00  0.00           C
ATOM   4603 5C21 POPET 161     119.530 109.320  56.660  1.00  0.00           C
ATOM   4606 6C21 POPET 161     118.200 108.670  56.210  1.00  0.00           C
ATOM   4609 7C21 POPET 161     117.780 107.430  57.030  1.00  0.00           C
ATOM   4612 8C21 POPET 161     116.340 106.980  56.780  1.00  0.00           C
ATOM   4616  C33 POPET 161     111.150 109.310  63.670  1.00  0.00           C
ATOM   4619  C34 POPET 161     110.910 110.270  62.500  1.00  0.00           C
ATOM   4622  C35 POPET 161     111.970 110.220  61.400  1.00  0.00           C
ATOM   4625  C36 POPET 161     111.510 110.890  60.100  1.00  0.00           C
ATOM   4628  C37 POPET 161     110.380 110.130  59.360  1.00  0.00           C
ATOM   4631  C38 POPET 161     110.290 110.460  57.870  1.00  0.00           C
ATOM   4634  C39 POPET 161     111.390 109.790  57.050  1.00  0.00           C
ATOM   4637 0C31 POPET 161     111.720 110.490  55.740  1.00  0.00           C
ATOM   4640 1C31 POPET 161     113.050 109.980  55.180  1.00  0.00           C
ATOM   4643 2C31 POPET 161     113.090 110.090  53.670  1.00  0.00           C
ATOM   4646 3C31 POPET 161     113.830 111.340  53.230  1.00  0.00           C
ATOM   4649 4C31 POPET 161     114.160 111.240  51.750  1.00  0.00           C
ATOM   4652 5C31 POPET 161     115.270 112.200  51.320  1.00  0.00           C
ATOM   4655 6C31 POPET 161     115.590 112.080  49.840  1.00  0.00           C
ATOM   4659  NH3 POPEU 162      38.510  96.250  29.650  1.00  0.00           N
ATOM   4663  C12 POPEU 162      39.780  96.790  30.200  1.00  0.00           C
ATOM   4666  C11 POPEU 162      40.630  97.320  29.070  1.00  0.00           C
ATOM   4669  P   POPEU 162      43.030  98.330  28.960  1.00  0.00           P
ATOM   4670  O13 POPEU 162      44.040  97.350  28.530  1.00  0.00           O
ATOM   4671  O14 POPEU 162      42.480  99.260  27.950  1.00  0.00           O
ATOM   4672  O11 POPEU 162      43.580  99.100  30.200  1.00  0.00           O
ATOM   4673  O12 POPEU 162      41.870  97.560  29.670  1.00  0.00           O
ATOM   4674  C1  POPEU 162      43.720 100.500  30.250  1.00  0.00           C
ATOM   4677  C2  POPEU 162      42.510 101.130  31.000  1.00  0.00           C
ATOM   4679  O21 POPEU 162      42.680 102.520  31.360  1.00  0.00           O
ATOM   4680  C21 POPEU 162      43.610 102.800  32.260  1.00  0.00           C
ATOM   4681  O22 POPEU 162      44.650 102.210  32.440  1.00  0.00           O
ATOM   4682  C22 POPEU 162      43.120 103.910  33.190  1.00  0.00           C
ATOM   4685  C3  POPEU 162      42.140 100.290  32.270  1.00  0.00           C
ATOM   4688  O31 POPEU 162      41.470 101.090  33.260  1.00  0.00           O
ATOM   4689  C31 POPEU 162      41.770 100.970  34.570  1.00  0.00           C
ATOM   4690  O32 POPEU 162      41.590 101.860  35.390  1.00  0.00           O
ATOM   4691  C32 POPEU 162      42.220  99.580  34.980  1.00  0.00           C
ATOM   4694  C23 POPEU 162      44.290 104.830  33.570  1.00  0.00           C
ATOM   4697  C24 POPEU 162      44.380 105.180  35.060  1.00  0.00           C
ATOM   4700  C25 POPEU 162      44.510 103.960  35.990  1.00  0.00           C
ATOM   4703  C26 POPEU 162      44.610 104.280  37.490  1.00  0.00           C
ATOM   4706  C27 POPEU 162      44.250 103.040  38.330  1.00  0.00           C
ATOM   4709  C28 POPEU 162      44.410 103.230  39.850  1.00  0.00           C
ATOM   4712  C29 POPEU 162      44.720 101.940  40.580  1.00  0.00           C
ATOM   4714 0C21 POPEU 162      43.880 101.170  41.300  1.00  0.00           C
ATOM   4716 1C21 POPEU 162      42.420 101.440  41.580  1.00  0.00           C
ATOM   4719 2C21 POPEU 162      42.270 101.610  43.100  1.00  0.00           C
ATOM   4722 3C21 POPEU 162      42.780 102.990  43.560  1.00  0.00           C
ATOM   4725 4C21 POPEU 162      43.140 103.090  45.060  1.00  0.00           C
ATOM   4728 5C21 POPEU 162      41.980 103.520  45.950  1.00  0.00           C
ATOM   4731 6C21 POPEU 162      42.300 103.620  47.450  1.00  0.00           C
ATOM   4734 7C21 POPEU 162      41.130 104.200  48.260  1.00  0.00           C
ATOM   4737 8C21 POPEU 162      41.470 104.460  49.730  1.00  0.00           C
ATOM   4741  C33 POPEU 162      42.620  99.550  36.470  1.00  0.00           C
ATOM   4744  C34 POPEU 162      42.400  98.130  36.960  1.00  0.00           C
ATOM   4747  C35 POPEU 162      42.790  97.900  38.410  1.00  0.00           C
ATOM   4750  C36 POPEU 162      44.260  97.500  38.530  1.00  0.00           C
ATOM   4753  C37 POPEU 162      45.230  98.640  38.890  1.00  0.00           C
ATOM   4756  C38 POPEU 162      46.670  98.140  39.090  1.00  0.00           C
ATOM   4759  C39 POPEU 162      47.610  99.100  39.840  1.00  0.00           C
ATOM   4762 0C31 POPEU 162      47.420  99.130  41.380  1.00  0.00           C
ATOM   4765 1C31 POPEU 162      48.670  99.590  42.150  1.00  0.00           C
ATOM   4768 2C31 POPEU 162      48.570  99.330  43.660  1.00  0.00           C
ATOM   4771 3C31 POPEU 162      49.770  99.790  44.500  1.00  0.00           C
ATOM   4774 4C31 POPEU 162      49.710  99.270  45.950  1.00  0.00           C
ATOM   4777 5C31 POPEU 162      50.500 100.130  46.930  1.00  0.00           C
ATOM   4780 6C31 POPEU 162      50.610  99.540  48.340  1.00  0.00           C
ATOM   4784  NH3 POPEV 163      48.170   9.350  76.100  1.00  0.00           N
ATOM   4788  C12 POPEV 163      47.570   9.000  77.430  1.00  0.00           C
ATOM   4791  C11 POPEV 163      48.050   7.660  78.040  1.00  0.00           C
ATOM   4794  P   POPEV 163      50.250   6.210  78.210  1.00  0.00           P
ATOM   4795  O13 POPEV 163      51.350   6.330  79.190  1.00  0.00           O
ATOM   4796  O14 POPEV 163      49.300   5.100  78.410  1.00  0.00           O
ATOM   4797  O11 POPEV 163      50.870   6.140  76.720  1.00  0.00           O
ATOM   4798  O12 POPEV 163      49.460   7.600  78.220  1.00  0.00           O
ATOM   4799  C1  POPEV 163      51.060   7.430  76.140  1.00  0.00           C
ATOM   4802  C2  POPEV 163      51.530   7.510  74.650  1.00  0.00           C
ATOM   4804  O21 POPEV 163      50.600   6.900  73.750  1.00  0.00           O
ATOM   4805  C21 POPEV 163      49.580   7.660  73.340  1.00  0.00           C
ATOM   4806  O22 POPEV 163      49.360   8.810  73.670  1.00  0.00           O
ATOM   4807  C22 POPEV 163      48.690   6.880  72.380  1.00  0.00           C
ATOM   4810  C3  POPEV 163      52.920   6.920  74.390  1.00  0.00           C
ATOM   4813  O31 POPEV 163      53.530   7.640  73.310  1.00  0.00           O
ATOM   4814  C31 POPEV 163      53.180   7.270  72.090  1.00  0.00           C
ATOM   4815  O32 POPEV 163      52.460   6.330  71.790  1.00  0.00           O
ATOM   4816  C32 POPEV 163      53.860   8.200  71.080  1.00  0.00           C
ATOM   4819  C23 POPEV 163      48.220   7.730  71.180  1.00  0.00           C
ATOM   4822  C24 POPEV 163      47.040   7.000  70.520  1.00  0.00           C
ATOM   4825  C25 POPEV 163      46.670   7.310  69.060  1.00  0.00           C
ATOM   4828  C26 POPEV 163      46.100   8.720  68.790  1.00  0.00           C
ATOM   4831  C27 POPEV 163      45.880   8.930  67.280  1.00  0.00           C
ATOM   4834  C28 POPEV 163      45.220  10.250  66.840  1.00  0.00           C
ATOM   4837  C29 POPEV 163      46.180  11.400  66.690  1.00  0.00           C
ATOM   4839 0C21 POPEV 163      46.440  12.060  65.550  1.00  0.00           C
ATOM   4841 1C21 POPEV 163      45.800  11.820  64.200  1.00  0.00           C
ATOM   4844 2C21 POPEV 163      46.630  10.860  63.330  1.00  0.00           C
ATOM   4847 3C21 POPEV 163      46.370  10.990  61.820  1.00  0.00           C
ATOM   4850 4C21 POPEV 163      47.250  10.020  61.020  1.00  0.00           C
ATOM   4853 5C21 POPEV 163      46.720   9.760  59.600  1.00  0.00           C
ATOM   4856 6C21 POPEV 163      47.480   8.650  58.860  1.00  0.00           C
ATOM   4859 7C21 POPEV 163      46.940   8.460  57.430  1.00  0.00           C
ATOM   4862 8C21 POPEV 163      47.700   7.410  56.610  1.00  0.00           C
ATOM   4866  C33 POPEV 163      53.800   7.550  69.690  1.00  0.00           C
ATOM   4869  C34 POPEV 163      52.650   8.010  68.820  1.00  0.00           C
ATOM   4872  C35 POPEV 163      52.600   7.250  67.490  1.00  0.00           C
ATOM   4875  C36 POPEV 163      51.370   7.700  66.710  1.00  0.00           C
ATOM   4878  C37 POPEV 163      51.440   7.580  65.190  1.00  0.00           C
ATOM   4881  C38 POPEV 163      50.180   8.150  64.510  1.00  0.00           C
ATOM   4884  C39 POPEV 163      50.340   8.380  63.010  1.00  0.00           C
ATOM   4887 0C31 POPEV 163      50.520   7.060  62.240  1.00  0.00           C
ATOM   4890 1C31 POPEV 163      49.300   6.650  61.390  1.00  0.00           C
ATOM   4893 2C31 POPEV 163      48.940   5.150  61.390  1.00  0.00           C
ATOM   4896 3C31 POPEV 163      50.080   4.180  61.040  1.00  0.00           C
ATOM   4899 4C31 POPEV 163      50.760   4.570  59.730  1.00  0.00           C
ATOM   4902 5C31 POPEV 163      51.600   3.490  59.060  1.00  0.00           C
ATOM   4905 6C31 POPEV 163      52.190   4.040  57.760  1.00  0.00           C
ATOM   4909  NH3 POPEW 164      12.470 109.460  67.780  1.00  0.00           N
ATOM   4913  C12 POPEW 164      13.840 109.850  68.260  1.00  0.00           C
ATOM   4916  C11 POPEW 164      13.960 109.680  69.790  1.00  0.00           C
ATOM   4919  P   POPEW 164      16.290 109.220  70.970  1.00  0.00           P
ATOM   4920  O13 POPEW 164      16.700 109.760  72.290  1.00  0.00           O
ATOM   4921  O14 POPEW 164      15.830 107.820  70.950  1.00  0.00           O
ATOM   4922  O11 POPEW 164      17.480 109.370  69.970  1.00  0.00           O
ATOM   4923  O12 POPEW 164      15.200 110.160  70.300  1.00  0.00           O
ATOM   4924  C1  POPEW 164      17.590 108.460  68.880  1.00  0.00           C
ATOM   4927  C2  POPEW 164      19.070 108.430  68.460  1.00  0.00           C
ATOM   4929  O21 POPEW 164      19.390 107.230  67.740  1.00  0.00           O
ATOM   4930  C21 POPEW 164      19.000 107.220  66.470  1.00  0.00           C
ATOM   4931  O22 POPEW 164      18.250 108.020  65.940  1.00  0.00           O
ATOM   4932  C22 POPEW 164      19.710 106.070  65.760  1.00  0.00           C
ATOM   4935  C3  POPEW 164      20.020 108.530  69.690  1.00  0.00           C
ATOM   4938  O31 POPEW 164      21.400 108.380  69.360  1.00  0.00           O
ATOM   4939  C31 POPEW 164      21.960 109.310  68.590  1.00  0.00           C
ATOM   4940  O32 POPEW 164      21.390 110.240  68.050  1.00  0.00           O
ATOM   4941  C32 POPEW 164      23.470 109.040  68.480  1.00  0.00           C
ATOM   4944  C23 POPEW 164      19.960 106.410  64.280  1.00  0.00           C
ATOM   4947  C24 POPEW 164      20.140 105.160  63.410  1.00  0.00           C
ATOM   4950  C25 POPEW 164      20.250 105.530  61.920  1.00  0.00           C
ATOM   4953  C26 POPEW 164      18.920 105.550  61.160  1.00  0.00           C
ATOM   4956  C27 POPEW 164      19.080 106.080  59.720  1.00  0.00           C
ATOM   4959  C28 POPEW 164      19.870 105.160  58.760  1.00  0.00           C
ATOM   4962  C29 POPEW 164      19.230 103.800  58.630  1.00  0.00           C
ATOM   4964 0C21 POPEW 164      19.130 103.030  57.540  1.00  0.00           C
ATOM   4966 1C21 POPEW 164      19.660 103.260  56.150  1.00  0.00           C
ATOM   4969 2C21 POPEW 164      20.700 102.160  55.840  1.00  0.00           C
ATOM   4972 3C21 POPEW 164      21.060 102.030  54.350  1.00  0.00           C
ATOM   4975 4C21 POPEW 164      22.220 101.060  54.060  1.00  0.00           C
ATOM   4978 5C21 POPEW 164      22.360 100.680  52.580  1.00  0.00           C
ATOM   4981 6C21 POPEW 164      22.580 101.900  51.670  1.00  0.00           C
ATOM   4984 7C21 POPEW 164      23.310 101.590  50.350  1.00  0.00           C
ATOM   4987 8C21 POPEW 164      23.490 102.810  49.450  1.00  0.00           C
ATOM   4991  C33 POPEW 164      24.260 110.290  68.930  1.00  0.00           C
ATOM   4994  C34 POPEW 164      24.350 111.480  67.950  1.00  0.00           C
ATOM   4997  C35 POPEW 164      25.270 111.270  66.720  1.00  0.00           C
ATOM   5000  C36 POPEW 164      25.280 112.470  65.750  1.00  0.00           C
ATOM   5003  C37 POPEW 164      26.090 112.250  64.460  1.00  0.00           C
ATOM   5006  C38 POPEW 164      26.010 113.430  63.460  1.00  0.00           C
ATOM   5009  C39 POPEW 164      26.590 113.090  62.070  1.00  0.00           C
ATOM   5012 0C31 POPEW 164      25.550 112.950  60.930  1.00  0.00           C
ATOM   5015 1C31 POPEW 164      26.170 113.260  59.540  1.00  0.00           C
ATOM   5018 2C31 POPEW 164      25.360 112.950  58.260  1.00  0.00           C
ATOM   5021 3C31 POPEW 164      26.050 113.500  56.980  1.00  0.00           C
ATOM   5024 4C31 POPEW 164      25.370 113.100  55.670  1.00  0.00           C
ATOM   5027 5C31 POPEW 164      26.070 113.700  54.440  1.00  0.00           C
ATOM   5030 6C31 POPEW 164      25.220 113.670  53.170  1.00  0.00           C
ATOM   5034  NH3 POPEX 165      82.540  66.320  75.600  1.00  0.00           N
ATOM   5038  C12 POPEX 165      83.700  66.810  74.780  1.00  0.00           C
ATOM   5041  C11 POPEX 165      83.660  68.340  74.580  1.00  0.00           C
ATOM   5044  P   POPEX 165      85.580  70.130  74.460  1.00  0.00           P
ATOM   5045  O13 POPEX 165      87.000  69.860  74.760  1.00  0.00           O
ATOM   5046  O14 POPEX 165      84.780  70.800  75.530  1.00  0.00           O
ATOM   5047  O11 POPEX 165      85.470  71.040  73.180  1.00  0.00           O
ATOM   5048  O12 POPEX 165      84.890  68.780  74.020  1.00  0.00           O
ATOM   5049  C1  POPEX 165      85.600  70.600  71.840  1.00  0.00           C
ATOM   5052  C2  POPEX 165      84.240  70.200  71.200  1.00  0.00           C
ATOM   5054  O21 POPEX 165      84.460  70.100  69.790  1.00  0.00           O
ATOM   5055  C21 POPEX 165      83.480  69.590  69.040  1.00  0.00           C
ATOM   5056  O22 POPEX 165      82.450  69.100  69.440  1.00  0.00           O
ATOM   5057  C22 POPEX 165      83.890  69.740  67.560  1.00  0.00           C
ATOM   5060  C3  POPEX 165      83.080  71.190  71.520  1.00  0.00           C
ATOM   5063  O31 POPEX 165      83.430  72.530  71.120  1.00  0.00           O
ATOM   5064  C31 POPEX 165      83.120  72.910  69.880  1.00  0.00           C
ATOM   5065  O32 POPEX 165      82.380  72.320  69.110  1.00  0.00           O
ATOM   5066  C32 POPEX 165      83.940  74.130  69.520  1.00  0.00           C
ATOM   5069  C23 POPEX 165      82.730  70.000  66.590  1.00  0.00           C
ATOM   5072  C24 POPEX 165      83.290  70.290  65.180  1.00  0.00           C
ATOM   5075  C25 POPEX 165      82.430  71.170  64.280  1.00  0.00           C
ATOM   5078  C26 POPEX 165      83.160  71.550  62.990  1.00  0.00           C
ATOM   5081  C27 POPEX 165      82.330  72.490  62.120  1.00  0.00           C
ATOM   5084  C28 POPEX 165      83.170  73.020  60.950  1.00  0.00           C
ATOM   5087  C29 POPEX 165      82.310  73.720  59.930  1.00  0.00           C
ATOM   5089 0C21 POPEX 165      82.200  73.390  58.630  1.00  0.00           C
ATOM   5091 1C21 POPEX 165      82.910  72.270  57.910  1.00  0.00           C
ATOM   5094 2C21 POPEX 165      82.070  71.720  56.740  1.00  0.00           C
ATOM   5097 3C21 POPEX 165      80.730  71.110  57.160  1.00  0.00           C
ATOM   5100 4C21 POPEX 165      80.140  70.210  56.070  1.00  0.00           C
ATOM   5103 5C21 POPEX 165      78.630  70.040  56.200  1.00  0.00           C
ATOM   5106 6C21 POPEX 165      78.080  69.200  55.040  1.00  0.00           C
ATOM   5109 7C21 POPEX 165      76.750  68.510  55.380  1.00  0.00           C
ATOM   5112 8C21 POPEX 165      76.330  67.480  54.330  1.00  0.00           C
ATOM   5116  C33 POPEX 165      83.110  75.410  69.370  1.00  0.00           C
ATOM   5119  C34 POPEX 165      82.380  75.520  68.020  1.00  0.00           C
ATOM   5122  C35 POPEX 165      82.110  76.990  67.680  1.00  0.00           C
ATOM   5125  C36 POPEX 165      81.770  77.290  66.210  1.00  0.00           C
ATOM   5128  C37 POPEX 165      81.830  78.800  65.930  1.00  0.00           C
ATOM   5131  C38 POPEX 165      81.550  79.220  64.480  1.00  0.00           C
ATOM   5134  C39 POPEX 165      80.340  78.490  63.900  1.00  0.00           C
ATOM   5137 0C31 POPEX 165      79.930  78.910  62.490  1.00  0.00           C
ATOM   5140 1C31 POPEX 165      78.560  78.340  62.100  1.00  0.00           C
ATOM   5143 2C31 POPEX 165      78.100  78.700  60.690  1.00  0.00           C
ATOM   5146 3C31 POPEX 165      76.570  78.790  60.610  1.00  0.00           C
ATOM   5149 4C31 POPEX 165      76.080  79.580  59.390  1.00  0.00           C
ATOM   5152 5C31 POPEX 165      74.600  79.940  59.580  1.00  0.00           C
ATOM   5155 6C31 POPEX 165      73.990  80.690  58.400  1.00  0.00           C
ATOM   5159  NH3 POPEY 166      36.330  55.850  28.260  1.00  0.00           N
ATOM   5163  C12 POPEY 166      37.090  57.080  28.720  1.00  0.00           C
ATOM   5166  C11 POPEY 166      37.170  58.240  27.700  1.00  0.00           C
ATOM   5169  P   POPEY 166      37.930  60.760  27.650  1.00  0.00           P
ATOM   5170  O13 POPEY 166      39.310  61.230  27.380  1.00  0.00           O
ATOM   5171  O14 POPEY 166      36.990  60.780  26.500  1.00  0.00           O
ATOM   5172  O11 POPEY 166      37.330  61.650  28.820  1.00  0.00           O
ATOM   5173  O12 POPEY 166      37.970  59.290  28.250  1.00  0.00           O
ATOM   5174  C1  POPEY 166      37.480  61.390  30.200  1.00  0.00           C
ATOM   5177  C2  POPEY 166      36.150  61.710  30.950  1.00  0.00           C
ATOM   5179  O21 POPEY 166      36.160  61.190  32.280  1.00  0.00           O
ATOM   5180  C21 POPEY 166      36.770  61.850  33.250  1.00  0.00           C
ATOM   5181  O22 POPEY 166      37.560  62.770  33.130  1.00  0.00           O
ATOM   5182  C22 POPEY 166      36.220  61.320  34.580  1.00  0.00           C
ATOM   5185  C3  POPEY 166      34.920  61.060  30.240  1.00  0.00           C
ATOM   5188  O31 POPEY 166      33.650  61.670  30.560  1.00  0.00           O
ATOM   5189  C31 POPEY 166      33.030  61.300  31.680  1.00  0.00           C
ATOM   5190  O32 POPEY 166      33.480  60.590  32.550  1.00  0.00           O
ATOM   5191  C32 POPEY 166      31.620  61.940  31.680  1.00  0.00           C
ATOM   5194  C23 POPEY 166      35.600  62.450  35.440  1.00  0.00           C
ATOM   5197  C24 POPEY 166      34.510  63.230  34.680  1.00  0.00           C
ATOM   5200  C25 POPEY 166      33.800  64.360  35.460  1.00  0.00           C
ATOM   5203  C26 POPEY 166      33.180  63.910  36.790  1.00  0.00           C
ATOM   5206  C27 POPEY 166      32.070  64.830  37.350  1.00  0.00           C
ATOM   5209  C28 POPEY 166      31.580  64.360  38.740  1.00  0.00           C
ATOM   5212  C29 POPEY 166      32.680  64.350  39.780  1.00  0.00           C
ATOM   5214 0C21 POPEY 166      32.810  65.260  40.760  1.00  0.00           C
ATOM   5216 1C21 POPEY 166      31.890  66.430  40.970  1.00  0.00           C
ATOM   5219 2C21 POPEY 166      30.770  66.150  41.980  1.00  0.00           C
ATOM   5222 3C21 POPEY 166      31.320  65.800  43.370  1.00  0.00           C
ATOM   5225 4C21 POPEY 166      30.260  65.720  44.470  1.00  0.00           C
ATOM   5228 5C21 POPEY 166      29.170  64.650  44.260  1.00  0.00           C
ATOM   5231 6C21 POPEY 166      28.560  64.110  45.560  1.00  0.00           C
ATOM   5234 7C21 POPEY 166      27.220  63.370  45.330  1.00  0.00           C
ATOM   5237 8C21 POPEY 166      26.670  62.670  46.580  1.00  0.00           C
ATOM   5241  C33 POPEY 166      30.820  61.800  32.990  1.00  0.00           C
ATOM   5244  C34 POPEY 166      30.220  63.150  33.390  1.00  0.00           C
ATOM   5247  C35 POPEY 166      29.370  63.140  34.670  1.00  0.00           C
ATOM   5250  C36 POPEY 166      28.940  64.560  35.060  1.00  0.00           C
ATOM   5253  C37 POPEY 166      28.390  64.590  36.480  1.00  0.00           C
ATOM   5256  C38 POPEY 166      26.930  64.150  36.500  1.00  0.00           C
ATOM   5259  C39 POPEY 166      26.370  63.820  37.880  1.00  0.00           C
ATOM   5262 0C31 POPEY 166      26.980  62.590  38.570  1.00  0.00           C
ATOM   5265 1C31 POPEY 166      27.830  62.920  39.810  1.00  0.00           C
ATOM   5268 2C31 POPEY 166      27.910  61.720  40.760  1.00  0.00           C
ATOM   5271 3C31 POPEY 166      29.270  61.010  40.750  1.00  0.00           C
ATOM   5274 4C31 POPEY 166      30.340  61.730  41.570  1.00  0.00           C
ATOM   5277 5C31 POPEY 166      31.710  61.050  41.520  1.00  0.00           C
ATOM   5280 6C31 POPEY 166      32.580  61.550  42.680  1.00  0.00           C
ATOM   5284  NH3 POPEZ 167      18.460  68.620  27.430  1.00  0.00           N
ATOM   5288  C12 POPEZ 167      19.320  69.130  26.310  1.00  0.00           C
ATOM   5291  C11 POPEZ 167      20.790  68.870  26.690  1.00  0.00           C
ATOM   5294  P   POPEZ 167      22.570  70.580  25.750  1.00  0.00           P
ATOM   5295  O13 POPEZ 167      23.500  70.560  24.590  1.00  0.00           O
ATOM   5296  O14 POPEZ 167      21.650  71.730  25.840  1.00  0.00           O
ATOM   5297  O11 POPEZ 167      23.430  70.450  27.110  1.00  0.00           O
ATOM   5298  O12 POPEZ 167      21.700  69.250  25.680  1.00  0.00           O
ATOM   5299  C1  POPEZ 167      23.200  71.440  28.130  1.00  0.00           C
ATOM   5302  C2  POPEZ 167      23.860  71.110  29.510  1.00  0.00           C
ATOM   5304  O21 POPEZ 167      23.200  71.880  30.550  1.00  0.00           O
ATOM   5305  C21 POPEZ 167      22.780  71.230  31.640  1.00  0.00           C
ATOM   5306  O22 POPEZ 167      22.780  70.020  31.780  1.00  0.00           O
ATOM   5307  C22 POPEZ 167      22.330  72.220  32.730  1.00  0.00           C
ATOM   5310  C3  POPEZ 167      25.370  71.470  29.520  1.00  0.00           C
ATOM   5313  O31 POPEZ 167      26.020  71.060  30.750  1.00  0.00           O
ATOM   5314  C31 POPEZ 167      26.090  71.950  31.740  1.00  0.00           C
ATOM   5315  O32 POPEZ 167      25.640  73.090  31.720  1.00  0.00           O
ATOM   5316  C32 POPEZ 167      26.870  71.340  32.920  1.00  0.00           C
ATOM   5319  C23 POPEZ 167      21.890  71.460  34.000  1.00  0.00           C
ATOM   5322  C24 POPEZ 167      21.360  72.410  35.090  1.00  0.00           C
ATOM   5325  C25 POPEZ 167      20.790  71.690  36.330  1.00  0.00           C
ATOM   5328  C26 POPEZ 167      21.780  70.880  37.200  1.00  0.00           C
ATOM   5331  C27 POPEZ 167      21.200  70.550  38.590  1.00  0.00           C
ATOM   5334  C28 POPEZ 167      22.120  69.660  39.450  1.00  0.00           C
ATOM   5337  C29 POPEZ 167      21.450  69.350  40.770  1.00  0.00           C
ATOM   5339 0C21 POPEZ 167      22.050  69.120  41.960  1.00  0.00           C
ATOM   5341 1C21 POPEZ 167      23.520  69.070  42.260  1.00  0.00           C
ATOM   5344 2C21 POPEZ 167      23.870  68.110  43.420  1.00  0.00           C
ATOM   5347 3C21 POPEZ 167      25.390  68.050  43.680  1.00  0.00           C
ATOM   5350 4C21 POPEZ 167      25.800  67.440  45.030  1.00  0.00           C
ATOM   5353 5C21 POPEZ 167      25.510  68.310  46.270  1.00  0.00           C
ATOM   5356 6C21 POPEZ 167      25.570  67.490  47.580  1.00  0.00           C
ATOM   5359 7C21 POPEZ 167      26.210  68.190  48.790  1.00  0.00           C
ATOM   5362 8C21 POPEZ 167      26.040  67.410  50.100  1.00  0.00           C
ATOM   5366  C33 POPEZ 167      26.180  71.570  34.290  1.00  0.00           C
ATOM   5369  C34 POPEZ 167      27.150  71.610  35.500  1.00  0.00           C
ATOM   5372  C35 POPEZ 167      26.500  72.070  36.830  1.00  0.00           C
ATOM   5375  C36 POPEZ 167      26.050  73.550  36.880  1.00  0.00           C
ATOM   5378  C37 POPEZ 167      24.780  73.850  37.700  1.00  0.00           C
ATOM   5381  C38 POPEZ 167      24.080  75.170  37.300  1.00  0.00           C
ATOM   5384  C39 POPEZ 167      24.820  76.460  37.670  1.00  0.00           C
ATOM   5387 0C31 POPEZ 167      25.010  76.670  39.170  1.00  0.00           C
ATOM   5390 1C31 POPEZ 167      26.040  77.750  39.490  1.00  0.00           C
ATOM   5393 2C31 POPEZ 167      26.140  77.970  41.000  1.00  0.00           C
ATOM   5396 3C31 POPEZ 167      26.340  79.420  41.440  1.00  0.00           C
ATOM   5399 4C31 POPEZ 167      27.790  79.810  41.180  1.00  0.00           C
ATOM   5402 5C31 POPEZ 167      28.140  81.250  41.530  1.00  0.00           C
ATOM   5405 6C31 POPEZ 167      29.650  81.490  41.390  1.00  0.00           C
ATOM   5409  NH3 POPEa 168      99.570 107.760  72.090  1.00  0.00           N
ATOM   5413  C12 POPEa 168     100.760 108.290  71.340  1.00  0.00           C
ATOM   5416  C11 POPEa 168     101.780 108.950  72.270  1.00  0.00           C
ATOM   5419  P   POPEa 168     104.220 108.120  71.880  1.00  0.00           P
ATOM   5420  O13 POPEa 168     105.380 108.920  72.350  1.00  0.00           O
ATOM   5421  O14 POPEa 168     103.770 107.010  72.740  1.00  0.00           O
ATOM   5422  O11 POPEa 168     104.470 107.560  70.420  1.00  0.00           O
ATOM   5423  O12 POPEa 168     103.020 109.110  71.600  1.00  0.00           O
ATOM   5424  C1  POPEa 168     105.690 107.580  69.700  1.00  0.00           C
ATOM   5427  C2  POPEa 168     105.710 108.680  68.590  1.00  0.00           C
ATOM   5429  O21 POPEa 168     107.070 109.000  68.300  1.00  0.00           O
ATOM   5430  C21 POPEa 168     107.830 108.260  67.480  1.00  0.00           C
ATOM   5431  O22 POPEa 168     109.050 108.240  67.540  1.00  0.00           O
ATOM   5432  C22 POPEa 168     107.060 107.530  66.370  1.00  0.00           C
ATOM   5435  C3  POPEa 168     104.960 109.980  68.920  1.00  0.00           C
ATOM   5438  O31 POPEa 168     104.840 110.760  67.730  1.00  0.00           O
ATOM   5439  C31 POPEa 168     105.840 111.600  67.450  1.00  0.00           C
ATOM   5440  O32 POPEa 168     106.760 111.900  68.190  1.00  0.00           O
ATOM   5441  C32 POPEa 168     105.650 112.090  66.030  1.00  0.00           C
ATOM   5444  C23 POPEa 168     108.100 106.790  65.510  1.00  0.00           C
ATOM   5447  C24 POPEa 168     107.570 106.180  64.210  1.00  0.00           C
ATOM   5450  C25 POPEa 168     107.550 107.190  63.050  1.00  0.00           C
ATOM   5453  C26 POPEa 168     108.330 106.650  61.860  1.00  0.00           C
ATOM   5456  C27 POPEa 168     108.020 107.360  60.540  1.00  0.00           C
ATOM   5459  C28 POPEa 168     108.890 106.850  59.380  1.00  0.00           C
ATOM   5462  C29 POPEa 168     108.600 105.420  58.970  1.00  0.00           C
ATOM   5464 0C21 POPEa 168     108.140 105.070  57.770  1.00  0.00           C
ATOM   5466 1C21 POPEa 168     107.860 106.030  56.650  1.00  0.00           C
ATOM   5469 2C21 POPEa 168     107.040 105.400  55.520  1.00  0.00           C
ATOM   5472 3C21 POPEa 168     107.190 106.220  54.240  1.00  0.00           C
ATOM   5475 4C21 POPEa 168     106.180 105.820  53.170  1.00  0.00           C
ATOM   5478 5C21 POPEa 168     106.140 106.820  52.020  1.00  0.00           C
ATOM   5481 6C21 POPEa 168     104.710 107.260  51.730  1.00  0.00           C
ATOM   5484 7C21 POPEa 168     104.590 108.250  50.590  1.00  0.00           C
ATOM   5487 8C21 POPEa 168     103.150 108.400  50.130  1.00  0.00           C
ATOM   5491  C33 POPEa 168     106.600 113.240  65.640  1.00  0.00           C
ATOM   5494  C34 POPEa 168     106.240 113.800  64.260  1.00  0.00           C
ATOM   5497  C35 POPEa 168     106.780 115.220  64.080  1.00  0.00           C
ATOM   5500  C36 POPEa 168     106.420 115.890  62.740  1.00  0.00           C
ATOM   5503  C37 POPEa 168     107.010 117.300  62.640  1.00  0.00           C
ATOM   5506  C38 POPEa 168     106.430 118.230  61.560  1.00  0.00           C
ATOM   5509  C39 POPEa 168     106.340 117.670  60.140  1.00  0.00           C
ATOM   5512 0C31 POPEa 168     104.990 117.030  59.810  1.00  0.00           C
ATOM   5515 1C31 POPEa 168     105.080 116.090  58.620  1.00  0.00           C
ATOM   5518 2C31 POPEa 168     103.770 115.340  58.370  1.00  0.00           C
ATOM   5521 3C31 POPEa 168     103.880 114.500  57.100  1.00  0.00           C
ATOM   5524 4C31 POPEa 168     103.570 115.310  55.840  1.00  0.00           C
ATOM   5527 5C31 POPEa 168     104.170 114.640  54.590  1.00  0.00           C
ATOM   5530 6C31 POPEa 168     103.980 115.420  53.290  1.00  0.00           C
ATOM   5534  NH3 POPEb 169     106.300   2.360  69.460  1.00  0.00           N
ATOM   5538  C12 POPEb 169     104.990   2.860  69.990  1.00  0.00           C
ATOM   5541  C11 POPEb 169     104.210   1.830  70.810  1.00  0.00           C
ATOM   5544  P   POPEb 169     103.960  -0.699  71.310  1.00  0.00           P
ATOM   5545  O13 POPEb 169     103.870  -0.199  72.700  1.00  0.00           O
ATOM   5546  O14 POPEb 169     104.860  -1.849  71.090  1.00  0.00           O
ATOM   5547  O11 POPEb 169     102.500  -1.109  70.840  1.00  0.00           O
ATOM   5548  O12 POPEb 169     104.370   0.490  70.330  1.00  0.00           O
ATOM   5549  C1  POPEb 169     101.500  -0.129  70.580  1.00  0.00           C
ATOM   5552  C2  POPEb 169     101.470   0.180  69.060  1.00  0.00           C
ATOM   5554  O21 POPEb 169     100.930   1.490  68.790  1.00  0.00           O
ATOM   5555  C21 POPEb 169     101.500   2.150  67.770  1.00  0.00           C
ATOM   5556  O22 POPEb 169     102.550   1.850  67.230  1.00  0.00           O
ATOM   5557  C22 POPEb 169     100.610   3.310  67.310  1.00  0.00           C
ATOM   5560  C3  POPEb 169     100.650  -0.909  68.320  1.00  0.00           C
ATOM   5563  O31 POPEb 169     100.700  -0.789  66.890  1.00  0.00           O
ATOM   5564  C31 POPEb 169     101.830  -1.039  66.240  1.00  0.00           C
ATOM   5565  O32 POPEb 169     102.910  -1.329  66.740  1.00  0.00           O
ATOM   5566  C32 POPEb 169     101.530  -0.939  64.740  1.00  0.00           C
ATOM   5569  C23 POPEb 169     100.870   3.550  65.800  1.00  0.00           C
ATOM   5572  C24 POPEb 169     100.030   4.620  65.080  1.00  0.00           C
ATOM   5575  C25 POPEb 169      99.950   4.410  63.550  1.00  0.00           C
ATOM   5578  C26 POPEb 169     101.220   4.640  62.710  1.00  0.00           C
ATOM   5581  C27 POPEb 169     102.300   3.550  62.840  1.00  0.00           C
ATOM   5584  C28 POPEb 169     103.070   3.240  61.540  1.00  0.00           C
ATOM   5587  C29 POPEb 169     103.810   4.430  60.970  1.00  0.00           C
ATOM   5589 0C21 POPEb 169     104.470   4.510  59.790  1.00  0.00           C
ATOM   5591 1C21 POPEb 169     104.680   3.480  58.700  1.00  0.00           C
ATOM   5594 2C21 POPEb 169     106.120   2.900  58.720  1.00  0.00           C
ATOM   5597 3C21 POPEb 169     106.610   2.240  57.410  1.00  0.00           C
ATOM   5600 4C21 POPEb 169     107.900   1.410  57.610  1.00  0.00           C
ATOM   5603 5C21 POPEb 169     109.180   2.160  58.000  1.00  0.00           C
ATOM   5606 6C21 POPEb 169     110.110   2.440  56.820  1.00  0.00           C
ATOM   5609 7C21 POPEb 169     111.190   3.460  57.180  1.00  0.00           C
ATOM   5612 8C21 POPEb 169     112.120   3.780  56.010  1.00  0.00           C
ATOM   5616  C33 POPEb 169     102.790  -0.849  63.860  1.00  0.00           C
ATOM   5619  C34 POPEb 169     102.490  -0.879  62.340  1.00  0.00           C
ATOM   5622  C35 POPEb 169     103.770  -0.779  61.500  1.00  0.00           C
ATOM   5625  C36 POPEb 169     103.620  -0.909  59.970  1.00  0.00           C
ATOM   5628  C37 POPEb 169     104.920  -1.379  59.300  1.00  0.00           C
ATOM   5631  C38 POPEb 169     104.630  -2.169  58.030  1.00  0.00           C
ATOM   5634  C39 POPEb 169     103.950  -1.329  56.940  1.00  0.00           C
ATOM   5637 0C31 POPEb 169     103.620  -2.099  55.650  1.00  0.00           C
ATOM   5640 1C31 POPEb 169     104.250  -1.559  54.350  1.00  0.00           C
ATOM   5643 2C31 POPEb 169     103.400  -2.019  53.150  1.00  0.00           C
ATOM   5646 3C31 POPEb 169     103.910  -1.649  51.740  1.00  0.00           C
ATOM   5649 4C31 POPEb 169     102.820  -1.819  50.660  1.00  0.00           C
ATOM   5652 5C31 POPEb 169     103.210  -1.299  49.270  1.00  0.00           C
ATOM   5655 6C31 POPEb 169     102.100  -1.519  48.240  1.00  0.00           C
ATOM   5659  NH3 POPEc 170       4.500   8.210  26.960  1.00  0.00           N
ATOM   5663  C12 POPEc 170       3.090   8.540  26.570  1.00  0.00           C
ATOM   5666  C11 POPEc 170       2.820  10.060  26.490  1.00  0.00           C
ATOM   5669  P   POPEc 170       4.970  11.010  25.230  1.00  0.00           P
ATOM   5670  O13 POPEc 170       5.590   9.960  24.400  1.00  0.00           O
ATOM   5671  O14 POPEc 170       5.130  12.410  24.770  1.00  0.00           O
ATOM   5672  O11 POPEc 170       5.540  10.880  26.700  1.00  0.00           O
ATOM   5673  O12 POPEc 170       3.430  10.690  25.370  1.00  0.00           O
ATOM   5674  C1  POPEc 170       5.600  12.050  27.500  1.00  0.00           C
ATOM   5677  C2  POPEc 170       6.140  11.670  28.900  1.00  0.00           C
ATOM   5679  O21 POPEc 170       5.600  12.550  29.870  1.00  0.00           O
ATOM   5680  C21 POPEc 170       4.290  12.600  30.120  1.00  0.00           C
ATOM   5681  O22 POPEc 170       3.450  11.780  29.800  1.00  0.00           O
ATOM   5682  C22 POPEc 170       4.080  13.930  30.850  1.00  0.00           C
ATOM   5685  C3  POPEc 170       7.710  11.760  28.900  1.00  0.00           C
ATOM   5688  O31 POPEc 170       8.410  10.950  29.870  1.00  0.00           O
ATOM   5689  C31 POPEc 170       8.720  11.490  31.050  1.00  0.00           C
ATOM   5690  O32 POPEc 170       9.850  11.740  31.430  1.00  0.00           O
ATOM   5691  C32 POPEc 170       7.460  11.610  31.910  1.00  0.00           C
ATOM   5694  C23 POPEc 170       2.710  14.240  31.500  1.00  0.00           C
ATOM   5697  C24 POPEc 170       2.750  15.600  32.230  1.00  0.00           C
ATOM   5700  C25 POPEc 170       4.030  15.840  33.070  1.00  0.00           C
ATOM   5703  C26 POPEc 170       4.010  17.030  34.050  1.00  0.00           C
ATOM   5706  C27 POPEc 170       4.320  16.630  35.510  1.00  0.00           C
ATOM   5709  C28 POPEc 170       4.190  17.810  36.480  1.00  0.00           C
ATOM   5712  C29 POPEc 170       5.320  18.810  36.420  1.00  0.00           C
ATOM   5714 0C21 POPEc 170       5.720  19.550  37.470  1.00  0.00           C
ATOM   5716 1C21 POPEc 170       5.100  19.500  38.850  1.00  0.00           C
ATOM   5719 2C21 POPEc 170       6.050  18.840  39.870  1.00  0.00           C
ATOM   5722 3C21 POPEc 170       7.420  19.540  39.980  1.00  0.00           C
ATOM   5725 4C21 POPEc 170       8.390  18.970  41.040  1.00  0.00           C
ATOM   5728 5C21 POPEc 170       9.770  19.650  40.990  1.00  0.00           C
ATOM   5731 6C21 POPEc 170      10.980  18.830  41.480  1.00  0.00           C
ATOM   5734 7C21 POPEc 170      12.310  19.590  41.290  1.00  0.00           C
ATOM   5737 8C21 POPEc 170      13.610  18.860  41.680  1.00  0.00           C
ATOM   5741  C33 POPEc 170       7.720  11.320  33.400  1.00  0.00           C
ATOM   5744  C34 POPEc 170       6.410  11.020  34.150  1.00  0.00           C
ATOM   5747  C35 POPEc 170       6.200  11.820  35.440  1.00  0.00           C
ATOM   5750  C36 POPEc 170       7.270  11.610  36.520  1.00  0.00           C
ATOM   5753  C37 POPEc 170       6.810  12.150  37.890  1.00  0.00           C
ATOM   5756  C38 POPEc 170       7.920  12.150  38.960  1.00  0.00           C
ATOM   5759  C39 POPEc 170       7.570  12.910  40.260  1.00  0.00           C
ATOM   5762 0C31 POPEc 170       6.250  12.470  40.910  1.00  0.00           C
ATOM   5765 1C31 POPEc 170       6.310  11.200  41.760  1.00  0.00           C
ATOM   5768 2C31 POPEc 170       4.900  10.780  42.180  1.00  0.00           C
ATOM   5771 3C31 POPEc 170       4.870   9.830  43.360  1.00  0.00           C
ATOM   5774 4C31 POPEc 170       5.000  10.510  44.730  1.00  0.00           C
ATOM   5777 5C31 POPEc 170       4.810   9.440  45.810  1.00  0.00           C
ATOM   5780 6C31 POPEc 170       5.020   9.920  47.240  1.00  0.00           C
ATOM   5784  NH3 POPEd 171     122.330  33.920  31.680  1.00  0.00           N
ATOM   5788  C12 POPEd 171     121.910  32.480  31.540  1.00  0.00           C
ATOM   5791  C11 POPEd 171     122.600  31.870  30.320  1.00  0.00           C
ATOM   5794  P   POPEd 171     125.140  31.220  29.950  1.00  0.00           P
ATOM   5795  O13 POPEd 171     126.420  31.830  30.390  1.00  0.00           O
ATOM   5796  O14 POPEd 171     124.960  31.000  28.500  1.00  0.00           O
ATOM   5797  O11 POPEd 171     124.910  29.850  30.710  1.00  0.00           O
ATOM   5798  O12 POPEd 171     123.980  32.120  30.470  1.00  0.00           O
ATOM   5799  C1  POPEd 171     125.870  29.360  31.650  1.00  0.00           C
ATOM   5802  C2  POPEd 171     125.180  29.040  33.000  1.00  0.00           C
ATOM   5804  O21 POPEd 171     125.830  29.820  34.020  1.00  0.00           O
ATOM   5805  C21 POPEd 171     125.100  30.260  35.030  1.00  0.00           C
ATOM   5806  O22 POPEd 171     123.900  30.090  35.180  1.00  0.00           O
ATOM   5807  C22 POPEd 171     126.010  31.020  36.000  1.00  0.00           C
ATOM   5810  C3  POPEd 171     125.310  27.520  33.300  1.00  0.00           C
ATOM   5813  O31 POPEd 171     124.650  27.150  34.520  1.00  0.00           O
ATOM   5814  C31 POPEd 171     125.420  27.050  35.610  1.00  0.00           C
ATOM   5815  O32 POPEd 171     126.630  27.200  35.630  1.00  0.00           O
ATOM   5816  C32 POPEd 171     124.560  26.770  36.850  1.00  0.00           C
ATOM   5819  C23 POPEd 171     125.830  30.470  37.420  1.00  0.00           C
ATOM   5822  C24 POPEd 171     126.850  31.030  38.430  1.00  0.00           C
ATOM   5825  C25 POPEd 171     126.940  32.560  38.440  1.00  0.00           C
ATOM   5828  C26 POPEd 171     125.590  33.270  38.660  1.00  0.00           C
ATOM   5831  C27 POPEd 171     125.830  34.740  39.050  1.00  0.00           C
ATOM   5834  C28 POPEd 171     124.520  35.510  39.320  1.00  0.00           C
ATOM   5837  C29 POPEd 171     124.670  36.980  39.610  1.00  0.00           C
ATOM   5839 0C21 POPEd 171     123.980  37.700  40.520  1.00  0.00           C
ATOM   5841 1C21 POPEd 171     122.850  37.250  41.420  1.00  0.00           C
ATOM   5844 2C21 POPEd 171     121.950  38.420  41.860  1.00  0.00           C
ATOM   5847 3C21 POPEd 171     122.430  39.250  43.070  1.00  0.00           C
ATOM   5850 4C21 POPEd 171     121.420  40.370  43.360  1.00  0.00           C
ATOM   5853 5C21 POPEd 171     121.890  41.400  44.400  1.00  0.00           C
ATOM   5856 6C21 POPEd 171     120.840  42.490  44.660  1.00  0.00           C
ATOM   5859 7C21 POPEd 171     121.070  43.280  45.960  1.00  0.00           C
ATOM   5862 8C21 POPEd 171     120.360  44.640  46.050  1.00  0.00           C
ATOM   5866  C33 POPEd 171     125.440  26.510  38.090  1.00  0.00           C
ATOM   5869  C34 POPEd 171     124.650  26.520  39.410  1.00  0.00           C
ATOM   5872  C35 POPEd 171     125.470  26.290  40.690  1.00  0.00           C
ATOM   5875  C36 POPEd 171     124.570  26.030  41.920  1.00  0.00           C
ATOM   5878  C37 POPEd 171     124.950  26.800  43.200  1.00  0.00           C
ATOM   5881  C38 POPEd 171     124.470  26.080  44.480  1.00  0.00           C
ATOM   5884  C39 POPEd 171     124.950  26.740  45.780  1.00  0.00           C
ATOM   5887 0C31 POPEd 171     124.030  26.490  46.990  1.00  0.00           C
ATOM   5890 1C31 POPEd 171     124.520  27.260  48.220  1.00  0.00           C
ATOM   5893 2C31 POPEd 171     123.440  27.550  49.270  1.00  0.00           C
ATOM   5896 3C31 POPEd 171     124.000  28.430  50.390  1.00  0.00           C
ATOM   5899 4C31 POPEd 171     123.060  28.690  51.580  1.00  0.00           C
ATOM   5902 5C31 POPEd 171     123.770  29.440  52.720  1.00  0.00           C
ATOM   5905 6C31 POPEd 171     123.130  29.370  54.110  1.00  0.00           C
ATOM   5909  NH3 POPEe 172       4.500 107.150  29.330  1.00  0.00           N
ATOM   5913  C12 POPEe 172       5.570 107.920  28.630  1.00  0.00           C
ATOM   5916  C11 POPEe 172       5.650 109.390  29.050  1.00  0.00           C
ATOM   5919  P   POPEe 172       7.520 111.180  28.470  1.00  0.00           P
ATOM   5920  O13 POPEe 172       8.780 111.030  27.720  1.00  0.00           O
ATOM   5921  O14 POPEe 172       6.470 112.020  27.870  1.00  0.00           O
ATOM   5922  O11 POPEe 172       7.890 111.720  29.890  1.00  0.00           O
ATOM   5923  O12 POPEe 172       6.980 109.750  28.770  1.00  0.00           O
ATOM   5924  C1  POPEe 172       8.630 110.930  30.820  1.00  0.00           C
ATOM   5927  C2  POPEe 172       8.360 111.530  32.210  1.00  0.00           C
ATOM   5929  O21 POPEe 172       9.590 111.580  32.970  1.00  0.00           O
ATOM   5930  C21 POPEe 172       9.710 112.640  33.800  1.00  0.00           C
ATOM   5931  O22 POPEe 172       8.870 113.510  33.930  1.00  0.00           O
ATOM   5932  C22 POPEe 172      11.060 112.610  34.520  1.00  0.00           C
ATOM   5935  C3  POPEe 172       7.240 110.750  32.950  1.00  0.00           C
ATOM   5938  O31 POPEe 172       7.000 111.330  34.250  1.00  0.00           O
ATOM   5939  C31 POPEe 172       7.450 110.610  35.280  1.00  0.00           C
ATOM   5940  O32 POPEe 172       7.740 109.430  35.240  1.00  0.00           O
ATOM   5941  C32 POPEe 172       7.670 111.490  36.500  1.00  0.00           C
ATOM   5944  C23 POPEe 172      11.220 113.810  35.490  1.00  0.00           C
ATOM   5947  C24 POPEe 172      12.670 114.220  35.810  1.00  0.00           C
ATOM   5950  C25 POPEe 172      12.810 115.720  36.090  1.00  0.00           C
ATOM   5953  C26 POPEe 172      12.030 116.160  37.340  1.00  0.00           C
ATOM   5956  C27 POPEe 172      12.480 117.500  37.930  1.00  0.00           C
ATOM   5959  C28 POPEe 172      11.860 117.870  39.300  1.00  0.00           C
ATOM   5962  C29 POPEe 172      12.290 119.230  39.830  1.00  0.00           C
ATOM   5964 0C21 POPEe 172      12.620 119.580  41.090  1.00  0.00           C
ATOM   5966 1C21 POPEe 172      12.610 118.690  42.310  1.00  0.00           C
ATOM   5969 2C21 POPEe 172      11.400 118.940  43.230  1.00  0.00           C
ATOM   5972 3C21 POPEe 172      11.590 118.380  44.640  1.00  0.00           C
ATOM   5975 4C21 POPEe 172      10.280 118.280  45.420  1.00  0.00           C
ATOM   5978 5C21 POPEe 172       9.760 116.840  45.510  1.00  0.00           C
ATOM   5981 6C21 POPEe 172       9.070 116.370  44.220  1.00  0.00           C
ATOM   5984 7C21 POPEe 172       8.360 115.030  44.440  1.00  0.00           C
ATOM   5987 8C21 POPEe 172       7.530 114.500  43.270  1.00  0.00           C
ATOM   5991  C33 POPEe 172       8.530 110.670  37.480  1.00  0.00           C
ATOM   5994  C34 POPEe 172       8.850 111.420  38.770  1.00  0.00           C
ATOM   5997  C35 POPEe 172       9.450 110.530  39.860  1.00  0.00           C
ATOM   6000  C36 POPEe 172       9.800 111.330  41.110  1.00  0.00           C
ATOM   6003  C37 POPEe 172       9.810 110.480  42.390  1.00  0.00           C
ATOM   6006  C38 POPEe 172      10.310 111.260  43.610  1.00  0.00           C
ATOM   6009  C39 POPEe 172      11.770 110.910  43.940  1.00  0.00           C
ATOM   6012 0C31 POPEe 172      12.020 109.460  44.420  1.00  0.00           C
ATOM   6015 1C31 POPEe 172      13.520 109.140  44.520  1.00  0.00           C
ATOM   6018 2C31 POPEe 172      13.880 107.970  45.450  1.00  0.00           C
ATOM   6021 3C31 POPEe 172      15.350 107.530  45.330  1.00  0.00           C
ATOM   6024 4C31 POPEe 172      15.900 106.720  46.530  1.00  0.00           C
ATOM   6027 5C31 POPEe 172      17.420 106.910  46.720  1.00  0.00           C
ATOM   6030 6C31 POPEe 172      18.040 106.140  47.890  1.00  0.00           C
ATOM   6034  NH3 POPEf 173      44.710  77.160  31.010  1.00  0.00           N
ATOM   6038  C12 POPEf 173      43.970  76.540  32.170  1.00  0.00           C
ATOM   6041  C11 POPEf 173      42.680  75.840  31.700  1.00  0.00           C
ATOM   6044  P   POPEf 173      41.830  73.420  32.040  1.00  0.00           P
ATOM   6045  O13 POPEf 173      40.570  73.660  31.310  1.00  0.00           O
ATOM   6046  O14 POPEf 173      42.920  72.720  31.310  1.00  0.00           O
ATOM   6047  O11 POPEf 173      41.570  72.650  33.380  1.00  0.00           O
ATOM   6048  O12 POPEf 173      42.390  74.780  32.600  1.00  0.00           O
ATOM   6049  C1  POPEf 173      40.380  72.700  34.150  1.00  0.00           C
ATOM   6052  C2  POPEf 173      40.690  72.210  35.580  1.00  0.00           C
ATOM   6054  O21 POPEf 173      41.000  73.340  36.400  1.00  0.00           O
ATOM   6055  C21 POPEf 173      39.980  73.860  37.070  1.00  0.00           C
ATOM   6056  O22 POPEf 173      38.880  73.370  37.210  1.00  0.00           O
ATOM   6057  C22 POPEf 173      40.430  75.220  37.560  1.00  0.00           C
ATOM   6060  C3  POPEf 173      41.920  71.260  35.610  1.00  0.00           C
ATOM   6063  O31 POPEf 173      41.920  70.390  36.750  1.00  0.00           O
ATOM   6064  C31 POPEf 173      41.100  69.340  36.680  1.00  0.00           C
ATOM   6065  O32 POPEf 173      40.310  69.120  35.770  1.00  0.00           O
ATOM   6066  C32 POPEf 173      41.290  68.450  37.910  1.00  0.00           C
ATOM   6069  C23 POPEf 173      39.620  75.630  38.800  1.00  0.00           C
ATOM   6072  C24 POPEf 173      40.310  76.760  39.570  1.00  0.00           C
ATOM   6075  C25 POPEf 173      39.410  77.440  40.610  1.00  0.00           C
ATOM   6078  C26 POPEf 173      39.330  76.750  41.990  1.00  0.00           C
ATOM   6081  C27 POPEf 173      38.670  77.660  43.050  1.00  0.00           C
ATOM   6084  C28 POPEf 173      38.720  77.150  44.520  1.00  0.00           C
ATOM   6087  C29 POPEf 173      37.830  77.950  45.440  1.00  0.00           C
ATOM   6089 0C21 POPEf 173      37.670  77.880  46.780  1.00  0.00           C
ATOM   6091 1C21 POPEf 173      38.310  76.980  47.810  1.00  0.00           C
ATOM   6094 2C21 POPEf 173      39.010  77.750  48.950  1.00  0.00           C
ATOM   6097 3C21 POPEf 173      40.500  77.930  48.660  1.00  0.00           C
ATOM   6100 4C21 POPEf 173      41.280  78.450  49.870  1.00  0.00           C
ATOM   6103 5C21 POPEf 173      42.800  78.280  49.730  1.00  0.00           C
ATOM   6106 6C21 POPEf 173      43.370  78.700  48.370  1.00  0.00           C
ATOM   6109 7C21 POPEf 173      44.850  78.340  48.230  1.00  0.00           C
ATOM   6112 8C21 POPEf 173      45.400  78.290  46.800  1.00  0.00           C
ATOM   6116  C33 POPEf 173      40.530  67.110  37.810  1.00  0.00           C
ATOM   6119  C34 POPEf 173      40.000  66.640  39.170  1.00  0.00           C
ATOM   6122  C35 POPEf 173      39.030  65.450  39.020  1.00  0.00           C
ATOM   6125  C36 POPEf 173      39.670  64.230  38.330  1.00  0.00           C
ATOM   6128  C37 POPEf 173      38.710  63.030  38.240  1.00  0.00           C
ATOM   6131  C38 POPEf 173      39.280  61.720  37.670  1.00  0.00           C
ATOM   6134  C39 POPEf 173      38.260  60.560  37.690  1.00  0.00           C
ATOM   6137 0C31 POPEf 173      38.710  59.240  37.010  1.00  0.00           C
ATOM   6140 1C31 POPEf 173      37.550  58.220  36.910  1.00  0.00           C
ATOM   6143 2C31 POPEf 173      37.710  57.160  35.800  1.00  0.00           C
ATOM   6146 3C31 POPEf 173      36.700  55.980  35.780  1.00  0.00           C
ATOM   6149 4C31 POPEf 173      36.460  55.180  37.080  1.00  0.00           C
ATOM   6152 5C31 POPEf 173      35.250  54.220  36.970  1.00  0.00           C
ATOM   6155 6C31 POPEf 173      34.900  53.440  38.250  1.00  0.00           C
ATOM   6159  NH3 POPEg 174      90.700  51.620  75.920  1.00  0.00           N
ATOM   6163  C12 POPEg 174      89.280  51.220  75.640  1.00  0.00           C
ATOM   6166  C11 POPEg 174      88.550  52.430  75.030  1.00  0.00           C
ATOM   6169  P   POPEg 174      86.080  51.650  74.980  1.00  0.00           P
ATOM   6170  O13 POPEg 174      86.320  51.560  76.440  1.00  0.00           O
ATOM   6171  O14 POPEg 174      84.990  52.540  74.530  1.00  0.00           O
ATOM   6172  O11 POPEg 174      85.810  50.200  74.440  1.00  0.00           O
ATOM   6173  O12 POPEg 174      87.420  52.070  74.250  1.00  0.00           O
ATOM   6174  C1  POPEg 174      86.090  49.710  73.150  1.00  0.00           C
ATOM   6177  C2  POPEg 174      85.510  50.560  71.970  1.00  0.00           C
ATOM   6179  O21 POPEg 174      85.000  49.690  70.950  1.00  0.00           O
ATOM   6180  C21 POPEg 174      85.850  48.830  70.410  1.00  0.00           C
ATOM   6181  O22 POPEg 174      87.050  48.760  70.600  1.00  0.00           O
ATOM   6182  C22 POPEg 174      85.090  47.920  69.460  1.00  0.00           C
ATOM   6185  C3  POPEg 174      86.490  51.600  71.370  1.00  0.00           C
ATOM   6188  O31 POPEg 174      86.070  52.030  70.070  1.00  0.00           O
ATOM   6189  C31 POPEg 174      85.180  53.010  70.020  1.00  0.00           C
ATOM   6190  O32 POPEg 174      84.510  53.440  70.940  1.00  0.00           O
ATOM   6191  C32 POPEg 174      85.260  53.550  68.590  1.00  0.00           C
ATOM   6194  C23 POPEg 174      85.320  48.500  68.060  1.00  0.00           C
ATOM   6197  C24 POPEg 174      84.460  47.890  66.960  1.00  0.00           C
ATOM   6200  C25 POPEg 174      84.720  48.570  65.610  1.00  0.00           C
ATOM   6203  C26 POPEg 174      83.800  48.060  64.500  1.00  0.00           C
ATOM   6206  C27 POPEg 174      84.070  48.830  63.200  1.00  0.00           C
ATOM   6209  C28 POPEg 174      82.960  48.750  62.150  1.00  0.00           C
ATOM   6212  C29 POPEg 174      83.520  49.240  60.840  1.00  0.00           C
ATOM   6214 0C21 POPEg 174      82.770  49.740  59.850  1.00  0.00           C
ATOM   6216 1C21 POPEg 174      81.270  49.810  59.940  1.00  0.00           C
ATOM   6219 2C21 POPEg 174      80.540  49.600  58.600  1.00  0.00           C
ATOM   6222 3C21 POPEg 174      80.390  48.150  58.100  1.00  0.00           C
ATOM   6225 4C21 POPEg 174      79.160  47.390  58.640  1.00  0.00           C
ATOM   6228 5C21 POPEg 174      78.110  47.010  57.570  1.00  0.00           C
ATOM   6231 6C21 POPEg 174      78.580  45.980  56.520  1.00  0.00           C
ATOM   6234 7C21 POPEg 174      77.490  45.610  55.500  1.00  0.00           C
ATOM   6237 8C21 POPEg 174      78.000  44.980  54.190  1.00  0.00           C
ATOM   6241  C33 POPEg 174      84.560  54.880  68.300  1.00  0.00           C
ATOM   6244  C34 POPEg 174      84.990  55.410  66.910  1.00  0.00           C
ATOM   6247  C35 POPEg 174      84.460  54.640  65.690  1.00  0.00           C
ATOM   6250  C36 POPEg 174      85.210  54.960  64.380  1.00  0.00           C
ATOM   6253  C37 POPEg 174      84.540  54.200  63.220  1.00  0.00           C
ATOM   6256  C38 POPEg 174      85.180  54.260  61.820  1.00  0.00           C
ATOM   6259  C39 POPEg 174      84.240  53.660  60.750  1.00  0.00           C
ATOM   6262 0C31 POPEg 174      84.730  53.810  59.310  1.00  0.00           C
ATOM   6265 1C31 POPEg 174      85.940  52.920  58.970  1.00  0.00           C
ATOM   6268 2C31 POPEg 174      86.620  53.270  57.640  1.00  0.00           C
ATOM   6271 3C31 POPEg 174      85.700  53.380  56.410  1.00  0.00           C
ATOM   6274 4C31 POPEg 174      84.800  52.170  56.110  1.00  0.00           C
ATOM   6277 5C31 POPEg 174      83.530  52.550  55.330  1.00  0.00           C
ATOM   6280 6C31 POPEg 174      82.580  51.370  55.130  1.00  0.00           C
ATOM   6284  NH3 POPEh 175      30.200  96.640  73.700  1.00  0.00           N
ATOM   6288  C12 POPEh 175      31.080  97.840  73.510  1.00  0.00           C
ATOM   6291  C11 POPEh 175      30.330  99.130  73.180  1.00  0.00           C
ATOM   6294  P   POPEh 175      30.630 100.570  71.000  1.00  0.00           P
ATOM   6295  O13 POPEh 175      29.340 101.190  71.300  1.00  0.00           O
ATOM   6296  O14 POPEh 175      31.670 101.450  70.430  1.00  0.00           O
ATOM   6297  O11 POPEh 175      30.380  99.380  70.000  1.00  0.00           O
ATOM   6298  O12 POPEh 175      31.170  99.920  72.340  1.00  0.00           O
ATOM   6299  C1  POPEh 175      31.270  98.300  69.830  1.00  0.00           C
ATOM   6302  C2  POPEh 175      30.540  97.170  69.050  1.00  0.00           C
ATOM   6304  O21 POPEh 175      30.210  97.540  67.710  1.00  0.00           O
ATOM   6305  C21 POPEh 175      31.050  98.100  66.860  1.00  0.00           C
ATOM   6306  O22 POPEh 175      32.170  98.530  67.050  1.00  0.00           O
ATOM   6307  C22 POPEh 175      30.360  97.980  65.510  1.00  0.00           C
ATOM   6310  C3  POPEh 175      29.230  96.680  69.760  1.00  0.00           C
ATOM   6313  O31 POPEh 175      28.510  95.670  68.990  1.00  0.00           O
ATOM   6314  C31 POPEh 175      27.770  94.850  69.750  1.00  0.00           C
ATOM   6315  O32 POPEh 175      27.640  94.970  70.960  1.00  0.00           O
ATOM   6316  C32 POPEh 175      27.090  93.660  69.000  1.00  0.00           C
ATOM   6319  C23 POPEh 175      30.940  98.810  64.360  1.00  0.00           C
ATOM   6322  C24 POPEh 175      29.930  98.850  63.190  1.00  0.00           C
ATOM   6325  C25 POPEh 175      29.330  97.500  62.720  1.00  0.00           C
ATOM   6328  C26 POPEh 175      28.360  97.730  61.530  1.00  0.00           C
ATOM   6331  C27 POPEh 175      27.840  96.490  60.760  1.00  0.00           C
ATOM   6334  C28 POPEh 175      26.800  96.840  59.650  1.00  0.00           C
ATOM   6337  C29 POPEh 175      26.790  96.030  58.360  1.00  0.00           C
ATOM   6339 0C21 POPEh 175      26.440  96.480  57.130  1.00  0.00           C
ATOM   6341 1C21 POPEh 175      25.930  97.880  56.780  1.00  0.00           C
ATOM   6344 2C21 POPEh 175      24.430  98.010  56.410  1.00  0.00           C
ATOM   6347 3C21 POPEh 175      23.570  96.810  56.840  1.00  0.00           C
ATOM   6350 4C21 POPEh 175      22.120  96.930  56.390  1.00  0.00           C
ATOM   6353 5C21 POPEh 175      21.330  95.650  56.700  1.00  0.00           C
ATOM   6356 6C21 POPEh 175      21.780  94.450  55.830  1.00  0.00           C
ATOM   6359 7C21 POPEh 175      20.820  93.250  55.820  1.00  0.00           C
ATOM   6362 8C21 POPEh 175      21.220  92.140  54.830  1.00  0.00           C
ATOM   6366  C33 POPEh 175      26.860  93.640  67.450  1.00  0.00           C
ATOM   6369  C34 POPEh 175      26.070  92.380  66.980  1.00  0.00           C
ATOM   6372  C35 POPEh 175      25.910  92.130  65.460  1.00  0.00           C
ATOM   6375  C36 POPEh 175      27.180  92.330  64.600  1.00  0.00           C
ATOM   6378  C37 POPEh 175      27.170  91.610  63.220  1.00  0.00           C
ATOM   6381  C38 POPEh 175      28.070  92.290  62.180  1.00  0.00           C
ATOM   6384  C39 POPEh 175      28.130  91.730  60.740  1.00  0.00           C
ATOM   6387 0C31 POPEh 175      29.000  92.680  59.890  1.00  0.00           C
ATOM   6390 1C31 POPEh 175      29.540  92.190  58.540  1.00  0.00           C
ATOM   6393 2C31 POPEh 175      30.720  93.090  58.100  1.00  0.00           C
ATOM   6396 3C31 POPEh 175      30.370  94.580  57.910  1.00  0.00           C
ATOM   6399 4C31 POPEh 175      31.130  95.500  58.890  1.00  0.00           C
ATOM   6402 5C31 POPEh 175      31.040  97.000  58.550  1.00  0.00           C
ATOM   6405 6C31 POPEh 175      31.720  97.910  59.580  1.00  0.00           C
ATOM   6409  NH3 POPEi 176      53.320 117.890  31.160  1.00  0.00           N
ATOM   6413  C12 POPEi 176      51.820 118.060  31.270  1.00  0.00           C
ATOM   6416  C11 POPEi 176      51.200 117.140  32.340  1.00  0.00           C
ATOM   6419  P   POPEi 176      48.760 117.000  31.420  1.00  0.00           P
ATOM   6420  O13 POPEi 176      48.220 118.250  30.830  1.00  0.00           O
ATOM   6421  O14 POPEi 176      49.400 116.040  30.510  1.00  0.00           O
ATOM   6422  O11 POPEi 176      47.640 116.220  32.230  1.00  0.00           O
ATOM   6423  O12 POPEi 176      49.810 117.400  32.550  1.00  0.00           O
ATOM   6424  C1  POPEi 176      46.240 116.220  31.980  1.00  0.00           C
ATOM   6427  C2  POPEi 176      45.470 116.430  33.340  1.00  0.00           C
ATOM   6429  O21 POPEi 176      45.880 115.420  34.280  1.00  0.00           O
ATOM   6430  C21 POPEi 176      46.210 115.910  35.470  1.00  0.00           C
ATOM   6431  O22 POPEi 176      45.520 115.870  36.480  1.00  0.00           O
ATOM   6432  C22 POPEi 176      47.590 116.520  35.370  1.00  0.00           C
ATOM   6435  C3  POPEi 176      43.910 116.390  33.320  1.00  0.00           C
ATOM   6438  O31 POPEi 176      43.430 116.900  34.580  1.00  0.00           O
ATOM   6439  C31 POPEi 176      42.560 116.190  35.310  1.00  0.00           C
ATOM   6440  O32 POPEi 176      42.040 115.140  34.990  1.00  0.00           O
ATOM   6441  C32 POPEi 176      42.360 116.920  36.660  1.00  0.00           C
ATOM   6444  C23 POPEi 176      48.360 116.210  36.640  1.00  0.00           C
ATOM   6447  C24 POPEi 176      49.840 116.490  36.390  1.00  0.00           C
ATOM   6450  C25 POPEi 176      50.480 117.080  37.640  1.00  0.00           C
ATOM   6453  C26 POPEi 176      50.450 116.120  38.820  1.00  0.00           C
ATOM   6456  C27 POPEi 176      51.280 116.690  39.960  1.00  0.00           C
ATOM   6459  C28 POPEi 176      50.910 116.200  41.370  1.00  0.00           C
ATOM   6462  C29 POPEi 176      52.010 116.610  42.300  1.00  0.00           C
ATOM   6464 0C21 POPEi 176      51.910 117.010  43.580  1.00  0.00           C
ATOM   6466 1C21 POPEi 176      50.650 117.100  44.400  1.00  0.00           C
ATOM   6469 2C21 POPEi 176      50.790 116.320  45.730  1.00  0.00           C
ATOM   6472 3C21 POPEi 176      49.630 116.570  46.700  1.00  0.00           C
ATOM   6475 4C21 POPEi 176      49.800 115.900  48.070  1.00  0.00           C
ATOM   6478 5C21 POPEi 176      48.930 116.560  49.160  1.00  0.00           C
ATOM   6481 6C21 POPEi 176      49.520 116.530  50.590  1.00  0.00           C
ATOM   6484 7C21 POPEi 176      48.820 117.540  51.520  1.00  0.00           C
ATOM   6487 8C21 POPEi 176      49.400 117.650  52.940  1.00  0.00           C
ATOM   6491  C33 POPEi 176      40.950 116.680  37.270  1.00  0.00           C
ATOM   6494  C34 POPEi 176      40.770 117.210  38.710  1.00  0.00           C
ATOM   6497  C35 POPEi 176      39.370 117.080  39.370  1.00  0.00           C
ATOM   6500  C36 POPEi 176      38.890 115.630  39.670  1.00  0.00           C
ATOM   6503  C37 POPEi 176      38.560 115.290  41.150  1.00  0.00           C
ATOM   6506  C38 POPEi 176      37.540 114.140  41.340  1.00  0.00           C
ATOM   6509  C39 POPEi 176      37.610 113.380  42.680  1.00  0.00           C
ATOM   6512 0C31 POPEi 176      38.820 112.430  42.830  1.00  0.00           C
ATOM   6515 1C31 POPEi 176      38.740 111.360  43.950  1.00  0.00           C
ATOM   6518 2C31 POPEi 176      39.950 110.400  43.900  1.00  0.00           C
ATOM   6521 3C31 POPEi 176      39.750 109.060  44.620  1.00  0.00           C
ATOM   6524 4C31 POPEi 176      39.590 109.230  46.140  1.00  0.00           C
ATOM   6527 5C31 POPEi 176      39.260 107.950  46.910  1.00  0.00           C
ATOM   6530 6C31 POPEi 176      39.090 108.250  48.410  1.00  0.00           C
ATOM   6534  NH3 POPEj 177      51.730  58.660  30.570  1.00  0.00           N
ATOM   6538  C12 POPEj 177      50.830  58.860  29.370  1.00  0.00           C
ATOM   6541  C11 POPEj 177      50.130  57.560  28.860  1.00  0.00           C
ATOM   6544  P   POPEj 177      49.450  56.390  31.070  1.00  0.00           P
ATOM   6545  O13 POPEj 177      49.470  57.680  31.800  1.00  0.00           O
ATOM   6546  O14 POPEj 177      48.120  55.820  30.790  1.00  0.00           O
ATOM   6547  O11 POPEj 177      50.310  55.330  31.870  1.00  0.00           O
ATOM   6548  O12 POPEj 177      50.300  56.450  29.730  1.00  0.00           O
ATOM   6549  C1  POPEj 177      50.200  55.400  33.290  1.00  0.00           C
ATOM   6552  C2  POPEj 177      50.750  54.080  33.890  1.00  0.00           C
ATOM   6554  O21 POPEj 177      50.460  53.930  35.280  1.00  0.00           O
ATOM   6555  C21 POPEj 177      50.770  54.900  36.150  1.00  0.00           C
ATOM   6556  O22 POPEj 177      51.070  56.050  35.910  1.00  0.00           O
ATOM   6557  C22 POPEj 177      50.790  54.290  37.530  1.00  0.00           C
ATOM   6560  C3  POPEj 177      52.250  53.770  33.600  1.00  0.00           C
ATOM   6563  O31 POPEj 177      53.080  54.400  34.590  1.00  0.00           O
ATOM   6564  C31 POPEj 177      54.080  55.150  34.170  1.00  0.00           C
ATOM   6565  O32 POPEj 177      54.480  55.240  33.020  1.00  0.00           O
ATOM   6566  C32 POPEj 177      54.600  55.990  35.340  1.00  0.00           C
ATOM   6569  C23 POPEj 177      51.360  55.260  38.570  1.00  0.00           C
ATOM   6572  C24 POPEj 177      51.460  54.510  39.910  1.00  0.00           C
ATOM   6575  C25 POPEj 177      51.670  55.420  41.120  1.00  0.00           C
ATOM   6578  C26 POPEj 177      52.460  54.750  42.260  1.00  0.00           C
ATOM   6581  C27 POPEj 177      52.780  55.710  43.410  1.00  0.00           C
ATOM   6584  C28 POPEj 177      53.730  55.100  44.460  1.00  0.00           C
ATOM   6587  C29 POPEj 177      53.120  54.170  45.470  1.00  0.00           C
ATOM   6589 0C21 POPEj 177      53.680  53.850  46.650  1.00  0.00           C
ATOM   6591 1C21 POPEj 177      55.010  54.350  47.190  1.00  0.00           C
ATOM   6594 2C21 POPEj 177      54.900  55.070  48.560  1.00  0.00           C
ATOM   6597 3C21 POPEj 177      54.170  54.250  49.650  1.00  0.00           C
ATOM   6600 4C21 POPEj 177      54.220  54.840  51.070  1.00  0.00           C
ATOM   6603 5C21 POPEj 177      53.540  53.990  52.170  1.00  0.00           C
ATOM   6606 6C21 POPEj 177      52.130  53.470  51.790  1.00  0.00           C
ATOM   6609 7C21 POPEj 177      51.190  53.190  52.970  1.00  0.00           C
ATOM   6612 8C21 POPEj 177      50.020  52.270  52.620  1.00  0.00           C
ATOM   6616  C33 POPEj 177      55.020  55.190  36.590  1.00  0.00           C
ATOM   6619  C34 POPEj 177      55.680  56.110  37.650  1.00  0.00           C
ATOM   6622  C35 POPEj 177      56.990  56.800  37.210  1.00  0.00           C
ATOM   6625  C36 POPEj 177      57.470  57.860  38.220  1.00  0.00           C
ATOM   6628  C37 POPEj 177      58.200  57.270  39.440  1.00  0.00           C
ATOM   6631  C38 POPEj 177      58.270  58.100  40.730  1.00  0.00           C
ATOM   6634  C39 POPEj 177      56.970  58.170  41.550  1.00  0.00           C
ATOM   6637 0C31 POPEj 177      57.230  58.630  43.000  1.00  0.00           C
ATOM   6640 1C31 POPEj 177      56.210  58.050  44.000  1.00  0.00           C
ATOM   6643 2C31 POPEj 177      56.440  58.450  45.480  1.00  0.00           C
ATOM   6646 3C31 POPEj 177      56.100  59.930  45.680  1.00  0.00           C
ATOM   6649 4C31 POPEj 177      55.810  60.450  47.090  1.00  0.00           C
ATOM   6652 5C31 POPEj 177      55.670  61.980  47.060  1.00  0.00           C
ATOM   6655 6C31 POPEj 177      55.480  62.600  48.430  1.00  0.00           C
ATOM   6659  NH3 POPEk 178     111.570  23.020  73.850  1.00  0.00           N
ATOM   6663  C12 POPEk 178     112.010  24.000  74.910  1.00  0.00           C
ATOM   6666  C11 POPEk 178     112.640  25.280  74.310  1.00  0.00           C
ATOM   6669  P   POPEk 178     115.140  25.670  73.520  1.00  0.00           P
ATOM   6670  O13 POPEk 178     115.590  25.760  74.930  1.00  0.00           O
ATOM   6671  O14 POPEk 178     116.050  25.020  72.560  1.00  0.00           O
ATOM   6672  O11 POPEk 178     114.850  27.130  73.040  1.00  0.00           O
ATOM   6673  O12 POPEk 178     113.730  24.960  73.450  1.00  0.00           O
ATOM   6674  C1  POPEk 178     114.300  27.400  71.770  1.00  0.00           C
ATOM   6677  C2  POPEk 178     114.880  28.780  71.400  1.00  0.00           C
ATOM   6679  O21 POPEk 178     114.360  29.350  70.190  1.00  0.00           O
ATOM   6680  C21 POPEk 178     113.070  29.480  69.980  1.00  0.00           C
ATOM   6681  O22 POPEk 178     112.150  29.000  70.610  1.00  0.00           O
ATOM   6682  C22 POPEk 178     112.920  30.380  68.770  1.00  0.00           C
ATOM   6685  C3  POPEk 178     116.430  28.630  71.310  1.00  0.00           C
ATOM   6688  O31 POPEk 178     117.040  29.540  70.400  1.00  0.00           O
ATOM   6689  C31 POPEk 178     116.950  29.430  69.060  1.00  0.00           C
ATOM   6690  O32 POPEk 178     117.020  30.400  68.320  1.00  0.00           O
ATOM   6691  C32 POPEk 178     116.850  28.000  68.500  1.00  0.00           C
ATOM   6694  C23 POPEk 178     111.590  30.050  68.090  1.00  0.00           C
ATOM   6697  C24 POPEk 178     111.620  30.540  66.650  1.00  0.00           C
ATOM   6700  C25 POPEk 178     112.570  29.770  65.740  1.00  0.00           C
ATOM   6703  C26 POPEk 178     112.610  30.540  64.430  1.00  0.00           C
ATOM   6706  C27 POPEk 178     113.290  29.780  63.300  1.00  0.00           C
ATOM   6709  C28 POPEk 178     113.370  30.620  62.020  1.00  0.00           C
ATOM   6712  C29 POPEk 178     113.940  29.820  60.880  1.00  0.00           C
ATOM   6714 0C21 POPEk 178     115.240  29.590  60.620  1.00  0.00           C
ATOM   6716 1C21 POPEk 178     116.420  30.070  61.430  1.00  0.00           C
ATOM   6719 2C21 POPEk 178     117.340  31.040  60.660  1.00  0.00           C
ATOM   6722 3C21 POPEk 178     116.670  32.250  59.980  1.00  0.00           C
ATOM   6725 4C21 POPEk 178     116.310  33.430  60.900  1.00  0.00           C
ATOM   6728 5C21 POPEk 178     115.580  34.550  60.120  1.00  0.00           C
ATOM   6731 6C21 POPEk 178     116.430  35.640  59.450  1.00  0.00           C
ATOM   6734 7C21 POPEk 178     115.550  36.830  59.020  1.00  0.00           C
ATOM   6737 8C21 POPEk 178     116.290  37.940  58.270  1.00  0.00           C
ATOM   6741  C33 POPEk 178     116.130  28.000  67.130  1.00  0.00           C
ATOM   6744  C34 POPEk 178     116.560  26.830  66.230  1.00  0.00           C
ATOM   6747  C35 POPEk 178     116.020  26.920  64.790  1.00  0.00           C
ATOM   6750  C36 POPEk 178     116.690  25.900  63.850  1.00  0.00           C
ATOM   6753  C37 POPEk 178     116.420  26.090  62.350  1.00  0.00           C
ATOM   6756  C38 POPEk 178     117.310  25.150  61.510  1.00  0.00           C
ATOM   6759  C39 POPEk 178     117.250  25.330  59.970  1.00  0.00           C
ATOM   6762 0C31 POPEk 178     115.850  25.600  59.380  1.00  0.00           C
ATOM   6765 1C31 POPEk 178     115.810  25.470  57.840  1.00  0.00           C
ATOM   6768 2C31 POPEk 178     114.620  26.150  57.120  1.00  0.00           C
ATOM   6771 3C31 POPEk 178     114.510  25.680  55.650  1.00  0.00           C
ATOM   6774 4C31 POPEk 178     113.450  26.400  54.820  1.00  0.00           C
ATOM   6777 5C31 POPEk 178     113.290  25.830  53.400  1.00  0.00           C
ATOM   6780 6C31 POPEk 178     112.100  26.450  52.660  1.00  0.00           C
ATOM   6784  NH3 POPEl 179      78.770  68.460  31.490  1.00  0.00           N
ATOM   6788  C12 POPEl 179      77.760  69.410  32.060  1.00  0.00           C
ATOM   6791  C11 POPEl 179      77.300  70.400  30.970  1.00  0.00           C
ATOM   6794  P   POPEl 179      75.900  72.660  31.160  1.00  0.00           P
ATOM   6795  O13 POPEl 179      74.600  72.990  31.780  1.00  0.00           O
ATOM   6796  O14 POPEl 179      76.050  72.980  29.720  1.00  0.00           O
ATOM   6797  O11 POPEl 179      77.070  73.380  31.960  1.00  0.00           O
ATOM   6798  O12 POPEl 179      76.160  71.110  31.410  1.00  0.00           O
ATOM   6799  C1  POPEl 179      76.760  74.300  33.010  1.00  0.00           C
ATOM   6802  C2  POPEl 179      76.520  73.530  34.340  1.00  0.00           C
ATOM   6804  O21 POPEl 179      75.790  74.280  35.330  1.00  0.00           O
ATOM   6805  C21 POPEl 179      76.440  75.220  36.000  1.00  0.00           C
ATOM   6806  O22 POPEl 179      77.500  75.710  35.700  1.00  0.00           O
ATOM   6807  C22 POPEl 179      75.690  75.570  37.300  1.00  0.00           C
ATOM   6810  C3  POPEl 179      77.820  72.880  34.900  1.00  0.00           C
ATOM   6813  O31 POPEl 179      77.570  72.180  36.140  1.00  0.00           O
ATOM   6814  C31 POPEl 179      76.950  71.010  36.000  1.00  0.00           C
ATOM   6815  O32 POPEl 179      76.550  70.540  34.940  1.00  0.00           O
ATOM   6816  C32 POPEl 179      76.850  70.260  37.330  1.00  0.00           C
ATOM   6819  C23 POPEl 179      76.290  74.680  38.420  1.00  0.00           C
ATOM   6822  C24 POPEl 179      75.760  74.950  39.840  1.00  0.00           C
ATOM   6825  C25 POPEl 179      75.940  73.770  40.830  1.00  0.00           C
ATOM   6828  C26 POPEl 179      75.460  74.090  42.260  1.00  0.00           C
ATOM   6831  C27 POPEl 179      75.870  73.120  43.400  1.00  0.00           C
ATOM   6834  C28 POPEl 179      74.680  72.390  44.090  1.00  0.00           C
ATOM   6837  C29 POPEl 179      73.900  73.260  45.070  1.00  0.00           C
ATOM   6839 0C21 POPEl 179      73.580  72.950  46.340  1.00  0.00           C
ATOM   6841 1C21 POPEl 179      73.820  71.660  47.080  1.00  0.00           C
ATOM   6844 2C21 POPEl 179      72.700  71.320  48.090  1.00  0.00           C
ATOM   6847 3C21 POPEl 179      73.050  70.080  48.940  1.00  0.00           C
ATOM   6850 4C21 POPEl 179      72.070  69.710  50.060  1.00  0.00           C
ATOM   6853 5C21 POPEl 179      72.610  68.600  50.980  1.00  0.00           C
ATOM   6856 6C21 POPEl 179      71.520  68.030  51.890  1.00  0.00           C
ATOM   6859 7C21 POPEl 179      71.970  66.840  52.760  1.00  0.00           C
ATOM   6862 8C21 POPEl 179      70.940  66.440  53.820  1.00  0.00           C
ATOM   6866  C33 POPEl 179      75.540  70.550  38.100  1.00  0.00           C
ATOM   6869  C34 POPEl 179      75.420  69.740  39.430  1.00  0.00           C
ATOM   6872  C35 POPEl 179      76.610  69.970  40.380  1.00  0.00           C
ATOM   6875  C36 POPEl 179      76.640  69.220  41.730  1.00  0.00           C
ATOM   6878  C37 POPEl 179      77.990  69.450  42.450  1.00  0.00           C
ATOM   6881  C38 POPEl 179      78.050  69.190  43.970  1.00  0.00           C
ATOM   6884  C39 POPEl 179      79.430  69.460  44.640  1.00  0.00           C
ATOM   6887 0C31 POPEl 179      79.620  70.860  45.270  1.00  0.00           C
ATOM   6890 1C31 POPEl 179      78.840  71.030  46.590  1.00  0.00           C
ATOM   6893 2C31 POPEl 179      79.140  72.310  47.400  1.00  0.00           C
ATOM   6896 3C31 POPEl 179      80.590  72.510  47.900  1.00  0.00           C
ATOM   6899 4C31 POPEl 179      81.100  71.440  48.880  1.00  0.00           C
ATOM   6902 5C31 POPEl 179      82.480  71.750  49.480  1.00  0.00           C
ATOM   6905 6C31 POPEl 179      82.830  70.870  50.680  1.00  0.00           C
ATOM   6909  NH3 POPEm 180      47.740 127.750  73.820  1.00  0.00           N
ATOM   6913  C12 POPEm 180      49.120 127.160  73.830  1.00  0.00           C
ATOM   6916  C11 POPEm 180      49.220 126.020  72.800  1.00  0.00           C
ATOM   6919  P   POPEm 180      49.820 123.790  73.990  1.00  0.00           P
ATOM   6920  O13 POPEm 180      49.170 122.480  74.190  1.00  0.00           O
ATOM   6921  O14 POPEm 180      50.430 124.410  75.180  1.00  0.00           O
ATOM   6922  O11 POPEm 180      50.900 123.670  72.830  1.00  0.00           O
ATOM   6923  O12 POPEm 180      48.760 124.790  73.370  1.00  0.00           O
ATOM   6924  C1  POPEm 180      50.730 122.720  71.780  1.00  0.00           C
ATOM   6927  C2  POPEm 180      49.630 123.140  70.750  1.00  0.00           C
ATOM   6929  O21 POPEm 180      49.100 121.990  70.060  1.00  0.00           O
ATOM   6930  C21 POPEm 180      49.820 121.350  69.150  1.00  0.00           C
ATOM   6931  O22 POPEm 180      50.950 121.640  68.790  1.00  0.00           O
ATOM   6932  C22 POPEm 180      49.000 120.180  68.580  1.00  0.00           C
ATOM   6935  C3  POPEm 180      50.110 124.320  69.850  1.00  0.00           C
ATOM   6938  O31 POPEm 180      49.070 125.210  69.420  1.00  0.00           O
ATOM   6939  C31 POPEm 180      48.800 125.490  68.130  1.00  0.00           C
ATOM   6940  O32 POPEm 180      48.240 126.510  67.770  1.00  0.00           O
ATOM   6941  C32 POPEm 180      49.200 124.380  67.160  1.00  0.00           C
ATOM   6944  C23 POPEm 180      49.380 119.990  67.110  1.00  0.00           C
ATOM   6947  C24 POPEm 180      48.440 119.190  66.200  1.00  0.00           C
ATOM   6950  C25 POPEm 180      49.160 119.100  64.840  1.00  0.00           C
ATOM   6953  C26 POPEm 180      48.370 118.950  63.540  1.00  0.00           C
ATOM   6956  C27 POPEm 180      49.380 119.000  62.380  1.00  0.00           C
ATOM   6959  C28 POPEm 180      48.700 118.940  61.000  1.00  0.00           C
ATOM   6962  C29 POPEm 180      49.730 118.860  59.910  1.00  0.00           C
ATOM   6964 0C21 POPEm 180      49.540 118.520  58.620  1.00  0.00           C
ATOM   6966 1C21 POPEm 180      48.230 118.230  57.930  1.00  0.00           C
ATOM   6969 2C21 POPEm 180      47.830 116.740  57.860  1.00  0.00           C
ATOM   6972 3C21 POPEm 180      48.620 115.890  56.850  1.00  0.00           C
ATOM   6975 4C21 POPEm 180      48.190 114.410  56.800  1.00  0.00           C
ATOM   6978 5C21 POPEm 180      48.940 113.580  55.750  1.00  0.00           C
ATOM   6981 6C21 POPEm 180      48.340 113.700  54.340  1.00  0.00           C
ATOM   6984 7C21 POPEm 180      48.940 112.670  53.390  1.00  0.00           C
ATOM   6987 8C21 POPEm 180      48.290 112.680  52.010  1.00  0.00           C
ATOM   6991  C33 POPEm 180      48.390 124.470  65.850  1.00  0.00           C
ATOM   6994  C34 POPEm 180      48.750 123.360  64.850  1.00  0.00           C
ATOM   6997  C35 POPEm 180      47.690 123.120  63.760  1.00  0.00           C
ATOM   7000  C36 POPEm 180      47.610 124.250  62.730  1.00  0.00           C
ATOM   7003  C37 POPEm 180      46.430 124.130  61.760  1.00  0.00           C
ATOM   7006  C38 POPEm 180      46.570 125.080  60.560  1.00  0.00           C
ATOM   7009  C39 POPEm 180      47.630 124.690  59.510  1.00  0.00           C
ATOM   7012 0C31 POPEm 180      47.340 123.350  58.830  1.00  0.00           C
ATOM   7015 1C31 POPEm 180      48.120 123.080  57.530  1.00  0.00           C
ATOM   7018 2C31 POPEm 180      47.970 121.620  57.090  1.00  0.00           C
ATOM   7021 3C31 POPEm 180      48.790 121.260  55.830  1.00  0.00           C
ATOM   7024 4C31 POPEm 180      50.300 121.190  56.110  1.00  0.00           C
ATOM   7027 5C31 POPEm 180      51.100 120.240  55.220  1.00  0.00           C
ATOM   7030 6C31 POPEm 180      52.610 120.390  55.440  1.00  0.00           C
ATOM   7034  NH3 POPEn 181      42.250  49.160  28.040  1.00  0.00           N
ATOM   7038  C12 POPEn 181      42.330  48.310  29.270  1.00  0.00           C
ATOM   7041  C11 POPEn 181      42.620  46.850  28.880  1.00  0.00           C
ATOM   7044  P   POPEn 181      45.100  46.170  29.290  1.00  0.00           P
ATOM   7045  O13 POPEn 181      45.720  44.960  29.860  1.00  0.00           O
ATOM   7046  O14 POPEn 181      45.200  46.340  27.820  1.00  0.00           O
ATOM   7047  O11 POPEn 181      45.770  47.410  30.000  1.00  0.00           O
ATOM   7048  O12 POPEn 181      43.580  46.230  29.740  1.00  0.00           O
ATOM   7049  C1  POPEn 181      45.330  47.960  31.240  1.00  0.00           C
ATOM   7052  C2  POPEn 181      45.630  47.090  32.480  1.00  0.00           C
ATOM   7054  O21 POPEn 181      45.040  47.740  33.630  1.00  0.00           O
ATOM   7055  C21 POPEn 181      44.390  46.960  34.500  1.00  0.00           C
ATOM   7056  O22 POPEn 181      44.110  45.790  34.340  1.00  0.00           O
ATOM   7057  C22 POPEn 181      44.070  47.790  35.760  1.00  0.00           C
ATOM   7060  C3  POPEn 181      47.140  46.890  32.750  1.00  0.00           C
ATOM   7063  O31 POPEn 181      47.290  45.940  33.810  1.00  0.00           O
ATOM   7064  C31 POPEn 181      48.050  46.260  34.840  1.00  0.00           C
ATOM   7065  O32 POPEn 181      48.680  47.290  34.980  1.00  0.00           O
ATOM   7066  C32 POPEn 181      48.000  45.110  35.850  1.00  0.00           C
ATOM   7069  C23 POPEn 181      43.660  46.900  36.960  1.00  0.00           C
ATOM   7072  C24 POPEn 181      43.600  47.660  38.310  1.00  0.00           C
ATOM   7075  C25 POPEn 181      42.850  46.950  39.450  1.00  0.00           C
ATOM   7078  C26 POPEn 181      43.210  47.510  40.840  1.00  0.00           C
ATOM   7081  C27 POPEn 181      42.640  46.660  42.000  1.00  0.00           C
ATOM   7084  C28 POPEn 181      41.840  47.450  43.060  1.00  0.00           C
ATOM   7087  C29 POPEn 181      42.750  48.340  43.880  1.00  0.00           C
ATOM   7089 0C21 POPEn 181      42.800  48.450  45.220  1.00  0.00           C
ATOM   7091 1C21 POPEn 181      41.900  47.720  46.200  1.00  0.00           C
ATOM   7094 2C21 POPEn 181      42.130  48.050  47.680  1.00  0.00           C
ATOM   7097 3C21 POPEn 181      41.690  49.480  48.030  1.00  0.00           C
ATOM   7100 4C21 POPEn 181      41.630  49.710  49.540  1.00  0.00           C
ATOM   7103 5C21 POPEn 181      40.260  50.170  50.020  1.00  0.00           C
ATOM   7106 6C21 POPEn 181      40.220  50.550  51.500  1.00  0.00           C
ATOM   7109 7C21 POPEn 181      38.830  51.040  51.890  1.00  0.00           C
ATOM   7112 8C21 POPEn 181      38.830  51.980  53.100  1.00  0.00           C
ATOM   7116  C33 POPEn 181      48.550  45.560  37.210  1.00  0.00           C
ATOM   7119  C34 POPEn 181      50.080  45.600  37.290  1.00  0.00           C
ATOM   7122  C35 POPEn 181      50.600  46.550  38.380  1.00  0.00           C
ATOM   7125  C36 POPEn 181      50.400  46.100  39.840  1.00  0.00           C
ATOM   7128  C37 POPEn 181      50.970  44.720  40.210  1.00  0.00           C
ATOM   7131  C38 POPEn 181      50.940  44.410  41.730  1.00  0.00           C
ATOM   7134  C39 POPEn 181      51.240  45.630  42.630  1.00  0.00           C
ATOM   7137 0C31 POPEn 181      51.350  45.320  44.120  1.00  0.00           C
ATOM   7140 1C31 POPEn 181      51.610  46.580  44.950  1.00  0.00           C
ATOM   7143 2C31 POPEn 181      51.940  46.220  46.410  1.00  0.00           C
ATOM   7146 3C31 POPEn 181      50.990  46.790  47.460  1.00  0.00           C
ATOM   7149 4C31 POPEn 181      49.950  45.780  47.950  1.00  0.00           C
ATOM   7152 5C31 POPEn 181      49.260  46.270  49.220  1.00  0.00           C
ATOM   7155 6C31 POPEn 181      48.160  45.310  49.660  1.00  0.00           C
ATOM   7159  NH3 POPEo 182      38.320 115.900  25.940  1.00  0.00           N
ATOM   7163  C12 POPEo 182      36.830 116.090  26.030  1.00  0.00           C
ATOM   7166  C11 POPEo 182      36.360 117.470  25.560  1.00  0.00           C
ATOM   7169  P   POPEo 182      37.920 119.170  26.940  1.00  0.00           P
ATOM   7170  O13 POPEo 182      39.130 118.360  26.690  1.00  0.00           O
ATOM   7171  O14 POPEo 182      37.890 120.480  26.280  1.00  0.00           O
ATOM   7172  O11 POPEo 182      37.720 119.370  28.480  1.00  0.00           O
ATOM   7173  O12 POPEo 182      36.570 118.440  26.570  1.00  0.00           O
ATOM   7174  C1  POPEo 182      38.490 118.780  29.520  1.00  0.00           C
ATOM   7177  C2  POPEo 182      37.540 118.500  30.710  1.00  0.00           C
ATOM   7179  O21 POPEo 182      38.160 117.690  31.720  1.00  0.00           O
ATOM   7180  C21 POPEo 182      39.090 118.290  32.460  1.00  0.00           C
ATOM   7181  O22 POPEo 182      39.470 119.430  32.340  1.00  0.00           O
ATOM   7182  C22 POPEo 182      39.610 117.290  33.500  1.00  0.00           C
ATOM   7185  C3  POPEo 182      36.240 117.780  30.270  1.00  0.00           C
ATOM   7188  O31 POPEo 182      35.460 117.410  31.430  1.00  0.00           O
ATOM   7189  C31 POPEo 182      34.290 116.830  31.170  1.00  0.00           C
ATOM   7190  O32 POPEo 182      33.820 116.630  30.060  1.00  0.00           O
ATOM   7191  C32 POPEo 182      33.630 116.410  32.490  1.00  0.00           C
ATOM   7194  C23 POPEo 182      38.500 116.500  34.220  1.00  0.00           C
ATOM   7197  C24 POPEo 182      37.710 117.250  35.310  1.00  0.00           C
ATOM   7200  C25 POPEo 182      36.400 116.560  35.740  1.00  0.00           C
ATOM   7203  C26 POPEo 182      35.930 116.990  37.150  1.00  0.00           C
ATOM   7206  C27 POPEo 182      34.420 116.750  37.380  1.00  0.00           C
ATOM   7209  C28 POPEo 182      33.870 117.300  38.720  1.00  0.00           C
ATOM   7212  C29 POPEo 182      32.750 118.290  38.500  1.00  0.00           C
ATOM   7214 0C21 POPEo 182      31.530 118.270  39.060  1.00  0.00           C
ATOM   7216 1C21 POPEo 182      31.060 117.320  40.130  1.00  0.00           C
ATOM   7219 2C21 POPEo 182      30.010 117.980  41.030  1.00  0.00           C
ATOM   7222 3C21 POPEo 182      30.680 118.920  42.030  1.00  0.00           C
ATOM   7225 4C21 POPEo 182      29.670 119.600  42.950  1.00  0.00           C
ATOM   7228 5C21 POPEo 182      30.260 119.920  44.320  1.00  0.00           C
ATOM   7231 6C21 POPEo 182      29.230 120.570  45.250  1.00  0.00           C
ATOM   7234 7C21 POPEo 182      29.720 120.520  46.700  1.00  0.00           C
ATOM   7237 8C21 POPEo 182      28.720 121.070  47.710  1.00  0.00           C
ATOM   7241  C33 POPEo 182      32.330 117.160  32.790  1.00  0.00           C
ATOM   7244  C34 POPEo 182      31.720 116.720  34.130  1.00  0.00           C
ATOM   7247  C35 POPEo 182      30.200 116.900  34.170  1.00  0.00           C
ATOM   7250  C36 POPEo 182      29.740 118.350  34.290  1.00  0.00           C
ATOM   7253  C37 POPEo 182      29.760 118.810  35.750  1.00  0.00           C
ATOM   7256  C38 POPEo 182      28.730 119.910  36.010  1.00  0.00           C
ATOM   7259  C39 POPEo 182      28.270 120.070  37.470  1.00  0.00           C
ATOM   7262 0C31 POPEo 182      27.580 121.430  37.600  1.00  0.00           C
ATOM   7265 1C31 POPEo 182      27.360 121.910  39.030  1.00  0.00           C
ATOM   7268 2C31 POPEo 182      26.160 121.340  39.800  1.00  0.00           C
ATOM   7271 3C31 POPEo 182      26.140 122.020  41.180  1.00  0.00           C
ATOM   7274 4C31 POPEo 182      25.130 121.460  42.190  1.00  0.00           C
ATOM   7277 5C31 POPEo 182      25.800 121.010  43.500  1.00  0.00           C
ATOM   7280 6C31 POPEo 182      24.920 120.180  44.430  1.00  0.00           C
ATOM   7284  NH3 POPEp 183      82.940  22.510  30.880  1.00  0.00           N
ATOM   7288  C12 POPEp 183      83.170  21.200  30.200  1.00  0.00           C
ATOM   7291  C11 POPEp 183      84.390  20.500  30.810  1.00  0.00           C
ATOM   7294  P   POPEp 183      84.670  17.900  30.420  1.00  0.00           P
ATOM   7295  O13 POPEp 183      83.860  17.200  29.400  1.00  0.00           O
ATOM   7296  O14 POPEp 183      86.060  17.430  30.620  1.00  0.00           O
ATOM   7297  O11 POPEp 183      83.880  17.890  31.810  1.00  0.00           O
ATOM   7298  O12 POPEp 183      84.750  19.420  29.990  1.00  0.00           O
ATOM   7299  C1  POPEp 183      84.620  17.590  33.000  1.00  0.00           C
ATOM   7302  C2  POPEp 183      83.710  17.440  34.260  1.00  0.00           C
ATOM   7304  O21 POPEp 183      84.550  17.430  35.440  1.00  0.00           O
ATOM   7305  C21 POPEp 183      84.010  17.860  36.580  1.00  0.00           C
ATOM   7306  O22 POPEp 183      82.910  18.350  36.700  1.00  0.00           O
ATOM   7307  C22 POPEp 183      85.000  17.640  37.750  1.00  0.00           C
ATOM   7310  C3  POPEp 183      82.900  16.110  34.180  1.00  0.00           C
ATOM   7313  O31 POPEp 183      81.840  16.060  35.160  1.00  0.00           O
ATOM   7314  C31 POPEp 183      81.190  14.880  35.200  1.00  0.00           C
ATOM   7315  O32 POPEp 183      81.480  13.890  34.560  1.00  0.00           O
ATOM   7316  C32 POPEp 183      79.960  14.970  36.120  1.00  0.00           C
ATOM   7319  C23 POPEp 183      84.290  17.670  39.120  1.00  0.00           C
ATOM   7322  C24 POPEp 183      85.160  17.340  40.350  1.00  0.00           C
ATOM   7325  C25 POPEp 183      84.320  17.300  41.640  1.00  0.00           C
ATOM   7328  C26 POPEp 183      85.060  17.320  42.980  1.00  0.00           C
ATOM   7331  C27 POPEp 183      84.060  17.270  44.150  1.00  0.00           C
ATOM   7334  C28 POPEp 183      84.670  16.900  45.510  1.00  0.00           C
ATOM   7337  C29 POPEp 183      85.640  17.900  46.080  1.00  0.00           C
ATOM   7339 0C21 POPEp 183      85.320  18.980  46.810  1.00  0.00           C
ATOM   7341 1C21 POPEp 183      83.930  19.500  47.040  1.00  0.00           C
ATOM   7344 2C21 POPEp 183      83.170  19.140  48.350  1.00  0.00           C
ATOM   7347 3C21 POPEp 183      82.790  17.660  48.560  1.00  0.00           C
ATOM   7350 4C21 POPEp 183      82.250  17.400  49.990  1.00  0.00           C
ATOM   7353 5C21 POPEp 183      83.360  17.170  51.040  1.00  0.00           C
ATOM   7356 6C21 POPEp 183      83.080  17.640  52.480  1.00  0.00           C
ATOM   7359 7C21 POPEp 183      84.110  17.050  53.470  1.00  0.00           C
ATOM   7362 8C21 POPEp 183      84.010  17.500  54.930  1.00  0.00           C
ATOM   7366  C33 POPEp 183      80.250  15.070  37.630  1.00  0.00           C
ATOM   7369  C34 POPEp 183      78.940  15.190  38.420  1.00  0.00           C
ATOM   7372  C35 POPEp 183      79.010  14.660  39.860  1.00  0.00           C
ATOM   7375  C36 POPEp 183      79.690  15.570  40.890  1.00  0.00           C
ATOM   7378  C37 POPEp 183      79.460  15.020  42.300  1.00  0.00           C
ATOM   7381  C38 POPEp 183      79.730  15.960  43.490  1.00  0.00           C
ATOM   7384  C39 POPEp 183      79.350  15.290  44.820  1.00  0.00           C
ATOM   7387 0C31 POPEp 183      79.430  16.230  46.040  1.00  0.00           C
ATOM   7390 1C31 POPEp 183      78.960  15.530  47.330  1.00  0.00           C
ATOM   7393 2C31 POPEp 183      78.660  16.470  48.510  1.00  0.00           C
ATOM   7396 3C31 POPEp 183      77.990  15.800  49.720  1.00  0.00           C
ATOM   7399 4C31 POPEp 183      78.880  14.750  50.390  1.00  0.00           C
ATOM   7402 5C31 POPEp 183      78.270  14.030  51.600  1.00  0.00           C
ATOM   7405 6C31 POPEp 183      79.260  13.070  52.250  1.00  0.00           C
ATOM   7409  NH3 POPEq 184     126.980  85.980  31.350  1.00  0.00           N
ATOM   7413  C12 POPEq 184     127.780  84.720  31.130  1.00  0.00           C
ATOM   7416  C11 POPEq 184     127.390  84.080  29.790  1.00  0.00           C
ATOM   7419  P   POPEq 184     126.560  81.610  29.610  1.00  0.00           P
ATOM   7420  O13 POPEq 184     127.150  80.270  29.390  1.00  0.00           O
ATOM   7421  O14 POPEq 184     125.540  82.060  28.630  1.00  0.00           O
ATOM   7422  O11 POPEq 184     126.000  81.680  31.080  1.00  0.00           O
ATOM   7423  O12 POPEq 184     127.720  82.700  29.720  1.00  0.00           O
ATOM   7424  C1  POPEq 184     124.750  81.200  31.530  1.00  0.00           C
ATOM   7427  C2  POPEq 184     124.370  82.090  32.730  1.00  0.00           C
ATOM   7429  O21 POPEq 184     125.070  81.600  33.870  1.00  0.00           O
ATOM   7430  C21 POPEq 184     126.180  82.250  34.160  1.00  0.00           C
ATOM   7431  O22 POPEq 184     126.450  83.400  33.870  1.00  0.00           O
ATOM   7432  C22 POPEq 184     127.100  81.310  34.880  1.00  0.00           C
ATOM   7435  C3  POPEq 184     122.870  82.140  33.030  1.00  0.00           C
ATOM   7438  O31 POPEq 184     122.590  82.550  34.370  1.00  0.00           O
ATOM   7439  C31 POPEq 184     122.410  83.850  34.580  1.00  0.00           C
ATOM   7440  O32 POPEq 184     122.590  84.750  33.770  1.00  0.00           O
ATOM   7441  C32 POPEq 184     121.870  84.070  36.000  1.00  0.00           C
ATOM   7444  C23 POPEq 184     126.780  81.430  36.370  1.00  0.00           C
ATOM   7447  C24 POPEq 184     127.670  80.510  37.200  1.00  0.00           C
ATOM   7450  C25 POPEq 184     127.200  79.060  37.150  1.00  0.00           C
ATOM   7453  C26 POPEq 184     126.210  78.610  38.230  1.00  0.00           C
ATOM   7456  C27 POPEq 184     126.590  77.180  38.630  1.00  0.00           C
ATOM   7459  C28 POPEq 184     125.620  76.560  39.640  1.00  0.00           C
ATOM   7462  C29 POPEq 184     125.900  75.080  39.750  1.00  0.00           C
ATOM   7464 0C21 POPEq 184     126.080  74.350  40.870  1.00  0.00           C
ATOM   7466 1C21 POPEq 184     126.000  74.800  42.310  1.00  0.00           C
ATOM   7469 2C21 POPEq 184     124.850  74.100  43.060  1.00  0.00           C
ATOM   7472 3C21 POPEq 184     124.590  74.680  44.470  1.00  0.00           C
ATOM   7475 4C21 POPEq 184     123.800  73.720  45.390  1.00  0.00           C
ATOM   7478 5C21 POPEq 184     123.600  74.180  46.840  1.00  0.00           C
ATOM   7481 6C21 POPEq 184     123.130  73.040  47.770  1.00  0.00           C
ATOM   7484 7C21 POPEq 184     123.200  73.400  49.270  1.00  0.00           C
ATOM   7487 8C21 POPEq 184     122.830  72.250  50.220  1.00  0.00           C
ATOM   7491  C33 POPEq 184     122.980  84.500  36.970  1.00  0.00           C
ATOM   7494  C34 POPEq 184     122.600  84.380  38.470  1.00  0.00           C
ATOM   7497  C35 POPEq 184     121.210  84.950  38.800  1.00  0.00           C
ATOM   7500  C36 POPEq 184     121.110  86.470  38.640  1.00  0.00           C
ATOM   7503  C37 POPEq 184     119.670  86.980  38.510  1.00  0.00           C
ATOM   7506  C38 POPEq 184     119.630  88.500  38.310  1.00  0.00           C
ATOM   7509  C39 POPEq 184     118.210  89.100  38.320  1.00  0.00           C
ATOM   7512 0C31 POPEq 184     118.100  90.500  37.680  1.00  0.00           C
ATOM   7515 1C31 POPEq 184     116.680  91.100  37.650  1.00  0.00           C
ATOM   7518 2C31 POPEq 184     116.580  92.380  36.800  1.00  0.00           C
ATOM   7521 3C31 POPEq 184     117.250  93.600  37.430  1.00  0.00           C
ATOM   7524 4C31 POPEq 184     117.090  94.860  36.580  1.00  0.00           C
ATOM   7527 5C31 POPEq 184     116.480  95.980  37.440  1.00  0.00           C
ATOM   7530 6C31 POPEq 184     116.070  97.210  36.650  1.00  0.00           C
ATOM   7534  NH3 POPEr 185      56.520  64.300  30.730  1.00  0.00           N
ATOM   7538  C12 POPEr 185      55.990  63.460  29.600  1.00  0.00           C
ATOM   7541  C11 POPEr 185      54.500  63.020  29.710  1.00  0.00           C
ATOM   7544  P   POPEr 185      53.110  64.010  31.690  1.00  0.00           P
ATOM   7545  O13 POPEr 185      54.260  64.190  32.600  1.00  0.00           O
ATOM   7546  O14 POPEr 185      52.020  64.990  31.780  1.00  0.00           O
ATOM   7547  O11 POPEr 185      52.520  62.540  31.880  1.00  0.00           O
ATOM   7548  O12 POPEr 185      53.640  64.040  30.190  1.00  0.00           O
ATOM   7549  C1  POPEr 185      51.370  62.340  32.720  1.00  0.00           C
ATOM   7552  C2  POPEr 185      51.740  61.920  34.180  1.00  0.00           C
ATOM   7554  O21 POPEr 185      50.590  61.380  34.880  1.00  0.00           O
ATOM   7555  C21 POPEr 185      49.580  62.180  35.230  1.00  0.00           C
ATOM   7556  O22 POPEr 185      49.430  63.340  34.900  1.00  0.00           O
ATOM   7557  C22 POPEr 185      48.570  61.380  36.090  1.00  0.00           C
ATOM   7560  C3  POPEr 185      52.450  63.010  35.040  1.00  0.00           C
ATOM   7563  O31 POPEr 185      52.390  62.680  36.430  1.00  0.00           O
ATOM   7564  C31 POPEr 185      53.180  61.720  36.900  1.00  0.00           C
ATOM   7565  O32 POPEr 185      54.100  61.170  36.310  1.00  0.00           O
ATOM   7566  C32 POPEr 185      52.760  61.450  38.370  1.00  0.00           C
ATOM   7569  C23 POPEr 185      49.050  61.050  37.530  1.00  0.00           C
ATOM   7572  C24 POPEr 185      48.340  59.820  38.160  1.00  0.00           C
ATOM   7575  C25 POPEr 185      47.280  60.060  39.270  1.00  0.00           C
ATOM   7578  C26 POPEr 185      47.800  60.720  40.570  1.00  0.00           C
ATOM   7581  C27 POPEr 185      46.920  60.520  41.840  1.00  0.00           C
ATOM   7584  C28 POPEr 185      47.320  61.450  43.020  1.00  0.00           C
ATOM   7587  C29 POPEr 185      46.710  61.150  44.370  1.00  0.00           C
ATOM   7589 0C21 POPEr 185      46.050  61.950  45.240  1.00  0.00           C
ATOM   7591 1C21 POPEr 185      45.620  63.380  45.080  1.00  0.00           C
ATOM   7594 2C21 POPEr 185      44.090  63.480  45.250  1.00  0.00           C
ATOM   7597 3C21 POPEr 185      43.630  63.380  46.720  1.00  0.00           C
ATOM   7600 4C21 POPEr 185      42.120  63.570  46.910  1.00  0.00           C
ATOM   7603 5C21 POPEr 185      41.700  65.040  46.840  1.00  0.00           C
ATOM   7606 6C21 POPEr 185      40.240  65.280  47.210  1.00  0.00           C
ATOM   7609 7C21 POPEr 185      39.850  66.750  47.060  1.00  0.00           C
ATOM   7612 8C21 POPEr 185      38.690  67.080  47.990  1.00  0.00           C
ATOM   7616  C33 POPEr 185      52.810  59.980  38.850  1.00  0.00           C
ATOM   7619  C34 POPEr 185      53.000  59.820  40.380  1.00  0.00           C
ATOM   7622  C35 POPEr 185      52.040  60.600  41.310  1.00  0.00           C
ATOM   7625  C36 POPEr 185      52.320  60.270  42.800  1.00  0.00           C
ATOM   7628  C37 POPEr 185      51.500  61.050  43.840  1.00  0.00           C
ATOM   7631  C38 POPEr 185      50.950  60.190  45.010  1.00  0.00           C
ATOM   7634  C39 POPEr 185      51.950  59.840  46.140  1.00  0.00           C
ATOM   7637 0C31 POPEr 185      51.340  59.220  47.410  1.00  0.00           C
ATOM   7640 1C31 POPEr 185      52.180  59.510  48.660  1.00  0.00           C
ATOM   7643 2C31 POPEr 185      51.790  58.720  49.920  1.00  0.00           C
ATOM   7646 3C31 POPEr 185      52.560  59.150  51.190  1.00  0.00           C
ATOM   7649 4C31 POPEr 185      54.050  59.430  50.990  1.00  0.00           C
ATOM   7652 5C31 POPEr 185      54.860  59.500  52.300  1.00  0.00           C
ATOM   7655 6C31 POPEr 185      56.350  59.630  52.010  1.00  0.00           C
ATOM   7659  NH3 POPEs 186      62.180 104.010  74.790  1.00  0.00           N
ATOM   7663  C12 POPEs 186      63.000 104.970  75.560  1.00  0.00           C
ATOM   7666  C11 POPEs 186      62.670 106.420  75.140  1.00  0.00           C
ATOM   7669  P   POPEs 186      60.580 106.690  73.600  1.00  0.00           P
ATOM   7670  O13 POPEs 186      59.870 105.450  73.990  1.00  0.00           O
ATOM   7671  O14 POPEs 186      60.170 107.950  74.260  1.00  0.00           O
ATOM   7672  O11 POPEs 186      60.450 106.830  72.030  1.00  0.00           O
ATOM   7673  O12 POPEs 186      62.150 106.520  73.810  1.00  0.00           O
ATOM   7674  C1  POPEs 186      59.180 107.110  71.430  1.00  0.00           C
ATOM   7677  C2  POPEs 186      59.270 108.430  70.630  1.00  0.00           C
ATOM   7679  O21 POPEs 186      58.410 108.460  69.480  1.00  0.00           O
ATOM   7680  C21 POPEs 186      58.770 107.880  68.340  1.00  0.00           C
ATOM   7681  O22 POPEs 186      59.580 106.980  68.200  1.00  0.00           O
ATOM   7682  C22 POPEs 186      58.060 108.600  67.190  1.00  0.00           C
ATOM   7685  C3  POPEs 186      60.750 108.780  70.300  1.00  0.00           C
ATOM   7688  O31 POPEs 186      60.800 109.930  69.470  1.00  0.00           O
ATOM   7689  C31 POPEs 186      61.910 110.650  69.500  1.00  0.00           C
ATOM   7690  O32 POPEs 186      62.880 110.480  70.220  1.00  0.00           O
ATOM   7691  C32 POPEs 186      61.760 111.730  68.460  1.00  0.00           C
ATOM   7694  C23 POPEs 186      58.470 107.960  65.850  1.00  0.00           C
ATOM   7697  C24 POPEs 186      58.120 108.830  64.640  1.00  0.00           C
ATOM   7700  C25 POPEs 186      58.900 108.440  63.380  1.00  0.00           C
ATOM   7703  C26 POPEs 186      60.410 108.640  63.510  1.00  0.00           C
ATOM   7706  C27 POPEs 186      61.090 108.690  62.130  1.00  0.00           C
ATOM   7709  C28 POPEs 186      62.560 108.240  62.080  1.00  0.00           C
ATOM   7712  C29 POPEs 186      62.780 106.920  62.760  1.00  0.00           C
ATOM   7714 0C21 POPEs 186      63.960 106.480  63.230  1.00  0.00           C
ATOM   7716 1C21 POPEs 186      65.290 107.180  63.070  1.00  0.00           C
ATOM   7719 2C21 POPEs 186      66.380 106.240  62.510  1.00  0.00           C
ATOM   7722 3C21 POPEs 186      67.570 107.020  61.930  1.00  0.00           C
ATOM   7725 4C21 POPEs 186      68.560 106.160  61.130  1.00  0.00           C
ATOM   7728 5C21 POPEs 186      69.480 107.080  60.330  1.00  0.00           C
ATOM   7731 6C21 POPEs 186      70.280 106.400  59.210  1.00  0.00           C
ATOM   7734 7C21 POPEs 186      71.330 107.340  58.590  1.00  0.00           C
ATOM   7737 8C21 POPEs 186      71.990 106.750  57.350  1.00  0.00           C
ATOM   7741  C33 POPEs 186      62.250 111.220  67.090  1.00  0.00           C
ATOM   7744  C34 POPEs 186      62.390 112.380  66.090  1.00  0.00           C
ATOM   7747  C35 POPEs 186      62.500 111.980  64.610  1.00  0.00           C
ATOM   7750  C36 POPEs 186      63.910 111.560  64.190  1.00  0.00           C
ATOM   7753  C37 POPEs 186      64.280 111.910  62.740  1.00  0.00           C
ATOM   7756  C38 POPEs 186      65.730 111.540  62.410  1.00  0.00           C
ATOM   7759  C39 POPEs 186      66.120 111.870  60.960  1.00  0.00           C
ATOM   7762 0C31 POPEs 186      65.630 110.860  59.920  1.00  0.00           C
ATOM   7765 1C31 POPEs 186      65.980 111.300  58.490  1.00  0.00           C
ATOM   7768 2C31 POPEs 186      65.700 110.210  57.430  1.00  0.00           C
ATOM   7771 3C31 POPEs 186      66.780 109.120  57.380  1.00  0.00           C
ATOM   7774 4C31 POPEs 186      68.150 109.690  56.950  1.00  0.00           C
ATOM   7777 5C31 POPEs 186      68.890 108.940  55.830  1.00  0.00           C
ATOM   7780 6C31 POPEs 186      70.160 109.700  55.480  1.00  0.00           C
ATOM   7784  NH3 POPEt 187      59.920  79.740  32.690  1.00  0.00           N
ATOM   7788  C12 POPEt 187      60.490  80.880  31.920  1.00  0.00           C
ATOM   7791  C11 POPEt 187      61.900  80.520  31.420  1.00  0.00           C
ATOM   7794  P   POPEt 187      64.020  79.460  32.540  1.00  0.00           P
ATOM   7795  O13 POPEt 187      65.000  79.990  31.570  1.00  0.00           O
ATOM   7796  O14 POPEt 187      63.610  78.040  32.380  1.00  0.00           O
ATOM   7797  O11 POPEt 187      64.560  79.630  34.010  1.00  0.00           O
ATOM   7798  O12 POPEt 187      62.740  80.370  32.550  1.00  0.00           O
ATOM   7799  C1  POPEt 187      64.930  80.840  34.650  1.00  0.00           C
ATOM   7802  C2  POPEt 187      63.750  81.570  35.380  1.00  0.00           C
ATOM   7804  O21 POPEt 187      64.240  82.200  36.580  1.00  0.00           O
ATOM   7805  C21 POPEt 187      64.890  83.330  36.370  1.00  0.00           C
ATOM   7806  O22 POPEt 187      65.170  83.820  35.290  1.00  0.00           O
ATOM   7807  C22 POPEt 187      65.180  84.010  37.710  1.00  0.00           C
ATOM   7810  C3  POPEt 187      62.550  80.660  35.760  1.00  0.00           C
ATOM   7813  O31 POPEt 187      61.990  80.980  37.060  1.00  0.00           O
ATOM   7814  C31 POPEt 187      61.310  79.960  37.620  1.00  0.00           C
ATOM   7815  O32 POPEt 187      60.910  78.980  37.020  1.00  0.00           O
ATOM   7816  C32 POPEt 187      61.150  80.170  39.130  1.00  0.00           C
ATOM   7819  C23 POPEt 187      65.720  83.070  38.800  1.00  0.00           C
ATOM   7822  C24 POPEt 187      65.700  83.790  40.160  1.00  0.00           C
ATOM   7825  C25 POPEt 187      66.040  82.910  41.360  1.00  0.00           C
ATOM   7828  C26 POPEt 187      65.820  83.610  42.710  1.00  0.00           C
ATOM   7831  C27 POPEt 187      66.340  82.740  43.880  1.00  0.00           C
ATOM   7834  C28 POPEt 187      66.060  83.260  45.310  1.00  0.00           C
ATOM   7837  C29 POPEt 187      66.630  84.630  45.580  1.00  0.00           C
ATOM   7839 0C21 POPEt 187      65.880  85.750  45.670  1.00  0.00           C
ATOM   7841 1C21 POPEt 187      64.400  85.770  45.400  1.00  0.00           C
ATOM   7844 2C21 POPEt 187      63.790  87.170  45.200  1.00  0.00           C
ATOM   7847 3C21 POPEt 187      64.610  88.040  44.240  1.00  0.00           C
ATOM   7850 4C21 POPEt 187      63.820  89.100  43.480  1.00  0.00           C
ATOM   7853 5C21 POPEt 187      64.730  89.790  42.470  1.00  0.00           C
ATOM   7856 6C21 POPEt 187      63.950  90.390  41.300  1.00  0.00           C
ATOM   7859 7C21 POPEt 187      64.830  91.150  40.310  1.00  0.00           C
ATOM   7862 8C21 POPEt 187      64.110  91.510  39.000  1.00  0.00           C
ATOM   7866  C33 POPEt 187      60.800  78.830  39.820  1.00  0.00           C
ATOM   7869  C34 POPEt 187      61.290  78.740  41.270  1.00  0.00           C
ATOM   7872  C35 POPEt 187      60.750  79.840  42.180  1.00  0.00           C
ATOM   7875  C36 POPEt 187      60.810  79.380  43.630  1.00  0.00           C
ATOM   7878  C37 POPEt 187      60.590  80.490  44.660  1.00  0.00           C
ATOM   7881  C38 POPEt 187      60.550  79.870  46.060  1.00  0.00           C
ATOM   7884  C39 POPEt 187      60.680  80.870  47.220  1.00  0.00           C
ATOM   7887 0C31 POPEt 187      61.980  81.690  47.160  1.00  0.00           C
ATOM   7890 1C31 POPEt 187      62.440  82.280  48.490  1.00  0.00           C
ATOM   7893 2C31 POPEt 187      63.890  82.800  48.420  1.00  0.00           C
ATOM   7896 3C31 POPEt 187      64.440  83.040  49.830  1.00  0.00           C
ATOM   7899 4C31 POPEt 187      65.950  83.320  49.880  1.00  0.00           C
ATOM   7902 5C31 POPEt 187      66.610  82.750  51.130  1.00  0.00           C
ATOM   7905 6C31 POPEt 187      68.100  83.070  51.210  1.00  0.00           C
ATOM   7909  NH3 POPEu 188      88.060  90.410  31.140  1.00  0.00           N
ATOM   7913  C12 POPEu 188      89.500  90.320  31.540  1.00  0.00           C
ATOM   7916  C11 POPEu 188      90.210  91.600  31.100  1.00  0.00           C
ATOM   7919  P   POPEu 188      90.410  93.320  33.050  1.00  0.00           P
ATOM   7920  O13 POPEu 188      91.870  93.200  32.840  1.00  0.00           O
ATOM   7921  O14 POPEu 188      89.880  94.680  33.280  1.00  0.00           O
ATOM   7922  O11 POPEu 188      89.970  92.360  34.240  1.00  0.00           O
ATOM   7923  O12 POPEu 188      89.670  92.720  31.790  1.00  0.00           O
ATOM   7924  C1  POPEu 188      89.940  92.840  35.590  1.00  0.00           C
ATOM   7927  C2  POPEu 188      91.180  92.390  36.440  1.00  0.00           C
ATOM   7929  O21 POPEu 188      91.520  93.490  37.280  1.00  0.00           O
ATOM   7930  C21 POPEu 188      91.450  93.340  38.580  1.00  0.00           C
ATOM   7931  O22 POPEu 188      90.820  92.500  39.190  1.00  0.00           O
ATOM   7932  C22 POPEu 188      92.400  94.390  39.160  1.00  0.00           C
ATOM   7935  C3  POPEu 188      92.460  92.120  35.620  1.00  0.00           C
ATOM   7938  O31 POPEu 188      93.530  91.530  36.390  1.00  0.00           O
ATOM   7939  C31 POPEu 188      93.580  90.200  36.420  1.00  0.00           C
ATOM   7940  O32 POPEu 188      92.660  89.440  36.150  1.00  0.00           O
ATOM   7941  C32 POPEu 188      95.020  89.740  36.690  1.00  0.00           C
ATOM   7944  C23 POPEu 188      92.670  94.150  40.650  1.00  0.00           C
ATOM   7947  C24 POPEu 188      93.250  92.760  40.990  1.00  0.00           C
ATOM   7950  C25 POPEu 188      93.420  92.580  42.500  1.00  0.00           C
ATOM   7953  C26 POPEu 188      93.420  91.110  42.910  1.00  0.00           C
ATOM   7956  C27 POPEu 188      93.740  90.890  44.400  1.00  0.00           C
ATOM   7959  C28 POPEu 188      93.530  89.430  44.860  1.00  0.00           C
ATOM   7962  C29 POPEu 188      92.070  89.040  44.870  1.00  0.00           C
ATOM   7964 0C21 POPEu 188      91.450  88.330  45.820  1.00  0.00           C
ATOM   7966 1C21 POPEu 188      92.090  87.720  47.040  1.00  0.00           C
ATOM   7969 2C21 POPEu 188      92.140  86.180  46.940  1.00  0.00           C
ATOM   7972 3C21 POPEu 188      90.760  85.550  47.030  1.00  0.00           C
ATOM   7975 4C21 POPEu 188      90.760  84.030  47.220  1.00  0.00           C
ATOM   7978 5C21 POPEu 188      89.330  83.480  47.380  1.00  0.00           C
ATOM   7981 6C21 POPEu 188      88.430  83.760  46.170  1.00  0.00           C
ATOM   7984 7C21 POPEu 188      87.040  83.130  46.320  1.00  0.00           C
ATOM   7987 8C21 POPEu 188      86.070  83.510  45.210  1.00  0.00           C
ATOM   7991  C33 POPEu 188      95.390  89.670  38.190  1.00  0.00           C
ATOM   7994  C34 POPEu 188      96.840  89.180  38.400  1.00  0.00           C
ATOM   7997  C35 POPEu 188      97.120  88.570  39.780  1.00  0.00           C
ATOM   8000  C36 POPEu 188      96.750  89.440  40.980  1.00  0.00           C
ATOM   8003  C37 POPEu 188      97.370  88.840  42.250  1.00  0.00           C
ATOM   8006  C38 POPEu 188      96.820  89.470  43.530  1.00  0.00           C
ATOM   8009  C39 POPEu 188      97.080  88.620  44.770  1.00  0.00           C
ATOM   8012 0C31 POPEu 188      98.510  88.800  45.280  1.00  0.00           C
ATOM   8015 1C31 POPEu 188      99.250  87.490  45.500  1.00  0.00           C
ATOM   8018 2C31 POPEu 188     100.750  87.650  45.770  1.00  0.00           C
ATOM   8021 3C31 POPEu 188     101.400  86.270  45.740  1.00  0.00           C
ATOM   8024 4C31 POPEu 188     102.790  86.140  46.370  1.00  0.00           C
ATOM   8027 5C31 POPEu 188     103.400  84.780  46.010  1.00  0.00           C
ATOM   8030 6C31 POPEu 188     104.920  84.800  45.920  1.00  0.00           C
ATOM   8034  NH3 POPEv 189      39.430  34.030  73.990  1.00  0.00           N
ATOM   8038  C12 POPEv 189      38.910  32.730  74.530  1.00  0.00           C
ATOM   8041  C11 POPEv 189      39.980  31.970  75.320  1.00  0.00           C
ATOM   8044  P   POPEv 189      40.160  29.540  74.420  1.00  0.00           P
ATOM   8045  O13 POPEv 189      41.440  30.010  73.840  1.00  0.00           O
ATOM   8046  O14 POPEv 189      40.180  28.220  75.070  1.00  0.00           O
ATOM   8047  O11 POPEv 189      39.060  29.550  73.280  1.00  0.00           O
ATOM   8048  O12 POPEv 189      39.610  30.600  75.460  1.00  0.00           O
ATOM   8049  C1  POPEv 189      39.370  28.930  72.030  1.00  0.00           C
ATOM   8052  C2  POPEv 189      39.360  29.960  70.860  1.00  0.00           C
ATOM   8054  O21 POPEv 189      39.490  29.290  69.580  1.00  0.00           O
ATOM   8055  C21 POPEv 189      38.390  28.700  69.110  1.00  0.00           C
ATOM   8056  O22 POPEv 189      37.310  28.680  69.660  1.00  0.00           O
ATOM   8057  C22 POPEv 189      38.690  28.010  67.760  1.00  0.00           C
ATOM   8060  C3  POPEv 189      40.470  31.040  70.910  1.00  0.00           C
ATOM   8063  O31 POPEv 189      40.320  31.880  69.740  1.00  0.00           O
ATOM   8064  C31 POPEv 189      39.880  33.120  69.920  1.00  0.00           C
ATOM   8065  O32 POPEv 189      39.980  33.770  70.940  1.00  0.00           O
ATOM   8066  C32 POPEv 189      39.070  33.590  68.690  1.00  0.00           C
ATOM   8069  C23 POPEv 189      38.000  28.700  66.570  1.00  0.00           C
ATOM   8072  C24 POPEv 189      38.030  27.890  65.260  1.00  0.00           C
ATOM   8075  C25 POPEv 189      37.150  26.630  65.220  1.00  0.00           C
ATOM   8078  C26 POPEv 189      36.620  26.400  63.800  1.00  0.00           C
ATOM   8081  C27 POPEv 189      36.630  24.930  63.370  1.00  0.00           C
ATOM   8084  C28 POPEv 189      37.110  24.700  61.920  1.00  0.00           C
ATOM   8087  C29 POPEv 189      38.580  25.020  61.720  1.00  0.00           C
ATOM   8089 0C21 POPEv 189      39.590  24.150  61.620  1.00  0.00           C
ATOM   8091 1C21 POPEv 189      39.480  22.650  61.640  1.00  0.00           C
ATOM   8094 2C21 POPEv 189      40.230  21.990  60.470  1.00  0.00           C
ATOM   8097 3C21 POPEv 189      39.960  22.670  59.120  1.00  0.00           C
ATOM   8100 4C21 POPEv 189      40.570  21.920  57.930  1.00  0.00           C
ATOM   8103 5C21 POPEv 189      40.540  22.740  56.630  1.00  0.00           C
ATOM   8106 6C21 POPEv 189      41.470  23.970  56.630  1.00  0.00           C
ATOM   8109 7C21 POPEv 189      41.220  24.900  55.430  1.00  0.00           C
ATOM   8112 8C21 POPEv 189      42.060  26.190  55.390  1.00  0.00           C
ATOM   8116  C33 POPEv 189      39.250  32.820  67.360  1.00  0.00           C
ATOM   8119  C34 POPEv 189      40.380  33.360  66.480  1.00  0.00           C
ATOM   8122  C35 POPEv 189      40.370  32.790  65.060  1.00  0.00           C
ATOM   8125  C36 POPEv 189      41.700  33.040  64.340  1.00  0.00           C
ATOM   8128  C37 POPEv 189      41.920  32.100  63.160  1.00  0.00           C
ATOM   8131  C38 POPEv 189      41.430  32.630  61.810  1.00  0.00           C
ATOM   8134  C39 POPEv 189      41.890  31.720  60.680  1.00  0.00           C
ATOM   8137 0C31 POPEv 189      43.420  31.660  60.580  1.00  0.00           C
ATOM   8140 1C31 POPEv 189      43.920  31.990  59.180  1.00  0.00           C
ATOM   8143 2C31 POPEv 189      44.030  30.750  58.310  1.00  0.00           C
ATOM   8146 3C31 POPEv 189      45.110  29.780  58.790  1.00  0.00           C
ATOM   8149 4C31 POPEv 189      45.600  28.950  57.590  1.00  0.00           C
ATOM   8152 5C31 POPEv 189      46.800  28.030  57.890  1.00  0.00           C
ATOM   8155 6C31 POPEv 189      47.110  27.010  56.780  1.00  0.00           C
ATOM   8159  NH3 POPEw 190      60.740  95.310  72.030  1.00  0.00           N
ATOM   8163  C12 POPEw 190      60.630  94.440  70.800  1.00  0.00           C
ATOM   8166  C11 POPEw 190      59.460  93.460  70.960  1.00  0.00           C
ATOM   8169  P   POPEw 190      58.520  92.280  68.790  1.00  0.00           P
ATOM   8170  O13 POPEw 190      57.550  91.210  69.070  1.00  0.00           O
ATOM   8171  O14 POPEw 190      57.970  93.600  68.420  1.00  0.00           O
ATOM   8172  O11 POPEw 190      59.500  91.790  67.640  1.00  0.00           O
ATOM   8173  O12 POPEw 190      59.520  92.420  70.000  1.00  0.00           O
ATOM   8174  C1  POPEw 190      59.100  91.810  66.280  1.00  0.00           C
ATOM   8177  C2  POPEw 190      58.970  90.370  65.700  1.00  0.00           C
ATOM   8179  O21 POPEw 190      58.850  90.380  64.260  1.00  0.00           O
ATOM   8180  C21 POPEw 190      57.840  91.000  63.670  1.00  0.00           C
ATOM   8181  O22 POPEw 190      56.980  91.680  64.200  1.00  0.00           O
ATOM   8182  C22 POPEw 190      57.910  90.700  62.180  1.00  0.00           C
ATOM   8185  C3  POPEw 190      57.820  89.550  66.330  1.00  0.00           C
ATOM   8188  O31 POPEw 190      57.850  88.180  65.920  1.00  0.00           O
ATOM   8189  C31 POPEw 190      57.100  87.780  64.900  1.00  0.00           C
ATOM   8190  O32 POPEw 190      56.350  88.470  64.230  1.00  0.00           O
ATOM   8191  C32 POPEw 190      57.370  86.290  64.670  1.00  0.00           C
ATOM   8194  C23 POPEw 190      56.660  91.070  61.360  1.00  0.00           C
ATOM   8197  C24 POPEw 190      55.920  89.810  60.880  1.00  0.00           C
ATOM   8200  C25 POPEw 190      54.650  90.100  60.080  1.00  0.00           C
ATOM   8203  C26 POPEw 190      54.790  91.060  58.890  1.00  0.00           C
ATOM   8206  C27 POPEw 190      53.440  91.190  58.170  1.00  0.00           C
ATOM   8209  C28 POPEw 190      53.450  92.070  56.900  1.00  0.00           C
ATOM   8212  C29 POPEw 190      54.350  91.460  55.860  1.00  0.00           C
ATOM   8214 0C21 POPEw 190      54.580  91.880  54.600  1.00  0.00           C
ATOM   8216 1C21 POPEw 190      53.980  93.060  53.880  1.00  0.00           C
ATOM   8219 2C21 POPEw 190      54.520  94.440  54.290  1.00  0.00           C
ATOM   8222 3C21 POPEw 190      55.970  94.690  53.840  1.00  0.00           C
ATOM   8225 4C21 POPEw 190      56.560  96.050  54.270  1.00  0.00           C
ATOM   8228 5C21 POPEw 190      56.580  97.160  53.200  1.00  0.00           C
ATOM   8231 6C21 POPEw 190      57.460  98.350  53.620  1.00  0.00           C
ATOM   8234 7C21 POPEw 190      57.460  99.490  52.600  1.00  0.00           C
ATOM   8237 8C21 POPEw 190      58.250 100.740  53.020  1.00  0.00           C
ATOM   8241  C33 POPEw 190      58.150  86.090  63.370  1.00  0.00           C
ATOM   8244  C34 POPEw 190      59.620  86.530  63.490  1.00  0.00           C
ATOM   8247  C35 POPEw 190      60.330  86.560  62.130  1.00  0.00           C
ATOM   8250  C36 POPEw 190      59.890  87.760  61.290  1.00  0.00           C
ATOM   8253  C37 POPEw 190      60.040  87.610  59.780  1.00  0.00           C
ATOM   8256  C38 POPEw 190      60.070  89.000  59.110  1.00  0.00           C
ATOM   8259  C39 POPEw 190      60.000  88.970  57.590  1.00  0.00           C
ATOM   8262 0C31 POPEw 190      61.270  88.430  56.920  1.00  0.00           C
ATOM   8265 1C31 POPEw 190      61.110  88.330  55.390  1.00  0.00           C
ATOM   8268 2C31 POPEw 190      62.360  87.780  54.690  1.00  0.00           C
ATOM   8271 3C31 POPEw 190      62.050  86.980  53.420  1.00  0.00           C
ATOM   8274 4C31 POPEw 190      61.560  85.550  53.740  1.00  0.00           C
ATOM   8277 5C31 POPEw 190      61.690  84.590  52.550  1.00  0.00           C
ATOM   8280 6C31 POPEw 190      61.470  83.120  52.910  1.00  0.00           C
ATOM   8284  NH3 POPEx 191      23.280   5.630  69.130  1.00  0.00           N
ATOM   8288  C12 POPEx 191      24.460   5.870  70.040  1.00  0.00           C
ATOM   8291  C11 POPEx 191      25.480   4.710  70.070  1.00  0.00           C
ATOM   8294  P   POPEx 191      27.970   4.270  70.800  1.00  0.00           P
ATOM   8295  O13 POPEx 191      29.090   5.130  71.250  1.00  0.00           O
ATOM   8296  O14 POPEx 191      27.620   3.120  71.660  1.00  0.00           O
ATOM   8297  O11 POPEx 191      28.330   3.780  69.350  1.00  0.00           O
ATOM   8298  O12 POPEx 191      26.710   5.200  70.590  1.00  0.00           O
ATOM   8299  C1  POPEx 191      28.030   2.480  68.890  1.00  0.00           C
ATOM   8302  C2  POPEx 191      29.110   2.090  67.850  1.00  0.00           C
ATOM   8304  O21 POPEx 191      28.540   1.820  66.560  1.00  0.00           O
ATOM   8305  C21 POPEx 191      27.740   0.770  66.460  1.00  0.00           C
ATOM   8306  O22 POPEx 191      27.450  -0.009  67.350  1.00  0.00           O
ATOM   8307  C22 POPEx 191      27.220   0.680  65.030  1.00  0.00           C
ATOM   8310  C3  POPEx 191      30.080   0.970  68.340  1.00  0.00           C
ATOM   8313  O31 POPEx 191      30.920   0.560  67.260  1.00  0.00           O
ATOM   8314  C31 POPEx 191      31.950   1.370  67.030  1.00  0.00           C
ATOM   8315  O32 POPEx 191      32.440   2.150  67.830  1.00  0.00           O
ATOM   8316  C32 POPEx 191      32.330   1.280  65.550  1.00  0.00           C
ATOM   8319  C23 POPEx 191      26.390  -0.599  64.910  1.00  0.00           C
ATOM   8322  C24 POPEx 191      25.780  -0.789  63.520  1.00  0.00           C
ATOM   8325  C25 POPEx 191      26.830  -1.109  62.450  1.00  0.00           C
ATOM   8328  C26 POPEx 191      26.150  -1.369  61.110  1.00  0.00           C
ATOM   8331  C27 POPEx 191      27.030  -1.119  59.890  1.00  0.00           C
ATOM   8334  C28 POPEx 191      26.150  -1.079  58.630  1.00  0.00           C
ATOM   8337  C29 POPEx 191      26.930  -0.869  57.350  1.00  0.00           C
ATOM   8339 0C21 POPEx 191      26.620   0.020  56.390  1.00  0.00           C
ATOM   8341 1C21 POPEx 191      25.400   0.910  56.370  1.00  0.00           C
ATOM   8344 2C21 POPEx 191      24.970   1.350  54.950  1.00  0.00           C
ATOM   8347 3C21 POPEx 191      23.670   2.190  54.910  1.00  0.00           C
ATOM   8350 4C21 POPEx 191      23.430   2.950  53.590  1.00  0.00           C
ATOM   8353 5C21 POPEx 191      21.990   3.450  53.360  1.00  0.00           C
ATOM   8356 6C21 POPEx 191      21.690   3.630  51.860  1.00  0.00           C
ATOM   8359 7C21 POPEx 191      20.260   4.030  51.480  1.00  0.00           C
ATOM   8362 8C21 POPEx 191      20.130   4.310  49.980  1.00  0.00           C
ATOM   8366  C33 POPEx 191      33.020   2.580  65.120  1.00  0.00           C
ATOM   8369  C34 POPEx 191      33.530   2.580  63.660  1.00  0.00           C
ATOM   8372  C35 POPEx 191      32.540   2.040  62.610  1.00  0.00           C
ATOM   8375  C36 POPEx 191      31.360   3.000  62.390  1.00  0.00           C
ATOM   8378  C37 POPEx 191      30.110   2.370  61.770  1.00  0.00           C
ATOM   8381  C38 POPEx 191      28.910   3.330  61.890  1.00  0.00           C
ATOM   8384  C39 POPEx 191      27.600   2.770  61.300  1.00  0.00           C
ATOM   8387 0C31 POPEx 191      26.520   3.820  61.000  1.00  0.00           C
ATOM   8390 1C31 POPEx 191      25.150   3.170  60.760  1.00  0.00           C
ATOM   8393 2C31 POPEx 191      24.090   4.090  60.120  1.00  0.00           C
ATOM   8396 3C31 POPEx 191      24.080   4.160  58.580  1.00  0.00           C
ATOM   8399 4C31 POPEx 191      23.170   5.300  58.100  1.00  0.00           C
ATOM   8402 5C31 POPEx 191      22.860   5.310  56.600  1.00  0.00           C
ATOM   8405 6C31 POPEx 191      22.230   6.610  56.080  1.00  0.00           C
ATOM   8409  NH3 POPEy 192      70.240  58.220  73.230  1.00  0.00           N
ATOM   8413  C12 POPEy 192      71.410  58.380  72.300  1.00  0.00           C
ATOM   8416  C11 POPEy 192      72.760  57.960  72.910  1.00  0.00           C
ATOM   8419  P   POPEy 192      73.410  60.200  74.120  1.00  0.00           P
ATOM   8420  O13 POPEy 192      72.320  61.090  73.650  1.00  0.00           O
ATOM   8421  O14 POPEy 192      73.260  59.590  75.460  1.00  0.00           O
ATOM   8422  O11 POPEy 192      74.800  60.980  74.070  1.00  0.00           O
ATOM   8423  O12 POPEy 192      73.650  59.060  73.050  1.00  0.00           O
ATOM   8424  C1  POPEy 192      74.910  62.340  73.630  1.00  0.00           C
ATOM   8427  C2  POPEy 192      75.510  62.450  72.200  1.00  0.00           C
ATOM   8429  O21 POPEy 192      75.120  63.700  71.610  1.00  0.00           O
ATOM   8430  C21 POPEy 192      76.020  64.320  70.850  1.00  0.00           C
ATOM   8431  O22 POPEy 192      77.220  64.150  70.880  1.00  0.00           O
ATOM   8432  C22 POPEy 192      75.280  65.240  69.870  1.00  0.00           C
ATOM   8435  C3  POPEy 192      75.010  61.320  71.260  1.00  0.00           C
ATOM   8438  O31 POPEy 192      75.630  61.410  69.970  1.00  0.00           O
ATOM   8439  C31 POPEy 192      74.970  60.820  68.970  1.00  0.00           C
ATOM   8440  O32 POPEy 192      73.900  60.230  69.070  1.00  0.00           O
ATOM   8441  C32 POPEy 192      75.790  60.970  67.690  1.00  0.00           C
ATOM   8444  C23 POPEy 192      76.190  66.250  69.130  1.00  0.00           C
ATOM   8447  C24 POPEy 192      76.620  65.730  67.730  1.00  0.00           C
ATOM   8450  C25 POPEy 192      77.020  66.800  66.700  1.00  0.00           C
ATOM   8453  C26 POPEy 192      75.800  67.520  66.090  1.00  0.00           C
ATOM   8456  C27 POPEy 192      76.160  68.680  65.140  1.00  0.00           C
ATOM   8459  C28 POPEy 192      74.950  69.200  64.310  1.00  0.00           C
ATOM   8462  C29 POPEy 192      75.070  70.660  63.950  1.00  0.00           C
ATOM   8464 0C21 POPEy 192      74.800  71.260  62.780  1.00  0.00           C
ATOM   8466 1C21 POPEy 192      74.290  70.570  61.530  1.00  0.00           C
ATOM   8469 2C21 POPEy 192      74.080  71.420  60.250  1.00  0.00           C
ATOM   8472 3C21 POPEy 192      72.970  72.490  60.340  1.00  0.00           C
ATOM   8475 4C21 POPEy 192      72.700  73.160  58.980  1.00  0.00           C
ATOM   8478 5C21 POPEy 192      71.550  74.190  58.970  1.00  0.00           C
ATOM   8481 6C21 POPEy 192      71.630  75.170  57.780  1.00  0.00           C
ATOM   8484 7C21 POPEy 192      72.790  76.180  57.930  1.00  0.00           C
ATOM   8487 8C21 POPEy 192      72.940  77.240  56.830  1.00  0.00           C
ATOM   8491  C33 POPEy 192      74.970  60.740  66.410  1.00  0.00           C
ATOM   8494  C34 POPEy 192      74.530  62.000  65.640  1.00  0.00           C
ATOM   8497  C35 POPEy 192      74.210  61.590  64.200  1.00  0.00           C
ATOM   8500  C36 POPEy 192      73.770  62.690  63.240  1.00  0.00           C
ATOM   8503  C37 POPEy 192      73.460  62.120  61.850  1.00  0.00           C
ATOM   8506  C38 POPEy 192      73.500  63.220  60.790  1.00  0.00           C
ATOM   8509  C39 POPEy 192      73.070  62.770  59.380  1.00  0.00           C
ATOM   8512 0C31 POPEy 192      74.200  62.710  58.350  1.00  0.00           C
ATOM   8515 1C31 POPEy 192      74.860  64.060  58.050  1.00  0.00           C
ATOM   8518 2C31 POPEy 192      75.900  63.930  56.940  1.00  0.00           C
ATOM   8521 3C31 POPEy 192      77.100  64.860  57.190  1.00  0.00           C
ATOM   8524 4C31 POPEy 192      78.330  64.540  56.330  1.00  0.00           C
ATOM   8527 5C31 POPEy 192      79.390  65.640  56.440  1.00  0.00           C
ATOM   8530 6C31 POPEy 192      80.310  65.670  55.220  1.00  0.00           C
ATOM   8534  NH3 POPEz 193     125.690  66.240  71.940  1.00  0.00           N
ATOM   8538  C12 POPEz 193     126.950  66.660  72.650  1.00  0.00           C
ATOM   8541  C11 POPEz 193     126.630  68.020  73.290  1.00  0.00           C
ATOM   8544  P   POPEz 193     127.140  69.920  74.890  1.00  0.00           P
ATOM   8545  O13 POPEz 193     126.440  69.550  76.130  1.00  0.00           O
ATOM   8546  O14 POPEz 193     128.320  70.810  75.040  1.00  0.00           O
ATOM   8547  O11 POPEz 193     126.130  70.620  73.880  1.00  0.00           O
ATOM   8548  O12 POPEz 193     127.620  68.580  74.140  1.00  0.00           O
ATOM   8549  C1  POPEz 193     124.710  70.680  74.050  1.00  0.00           C
ATOM   8552  C2  POPEz 193     124.000  70.000  72.860  1.00  0.00           C
ATOM   8554  O21 POPEz 193     124.340  70.730  71.670  1.00  0.00           O
ATOM   8555  C21 POPEz 193     124.740  70.070  70.610  1.00  0.00           C
ATOM   8556  O22 POPEz 193     125.060  68.890  70.540  1.00  0.00           O
ATOM   8557  C22 POPEz 193     124.630  71.020  69.430  1.00  0.00           C
ATOM   8560  C3  POPEz 193     122.460  69.860  72.970  1.00  0.00           C
ATOM   8563  O31 POPEz 193     121.900  69.300  71.760  1.00  0.00           O
ATOM   8564  C31 POPEz 193     122.200  68.040  71.450  1.00  0.00           C
ATOM   8565  O32 POPEz 193     122.730  67.220  72.180  1.00  0.00           O
ATOM   8566  C32 POPEz 193     121.860  67.840  69.960  1.00  0.00           C
ATOM   8569  C23 POPEz 193     125.190  70.390  68.150  1.00  0.00           C
ATOM   8572  C24 POPEz 193     125.960  71.400  67.300  1.00  0.00           C
ATOM   8575  C25 POPEz 193     126.660  70.700  66.130  1.00  0.00           C
ATOM   8578  C26 POPEz 193     125.710  69.940  65.190  1.00  0.00           C
ATOM   8581  C27 POPEz 193     125.190  70.830  64.050  1.00  0.00           C
ATOM   8584  C28 POPEz 193     125.180  70.100  62.690  1.00  0.00           C
ATOM   8587  C29 POPEz 193     124.050  69.130  62.480  1.00  0.00           C
ATOM   8589 0C21 POPEz 193     123.350  68.940  61.340  1.00  0.00           C
ATOM   8591 1C21 POPEz 193     123.570  69.600  60.000  1.00  0.00           C
ATOM   8594 2C21 POPEz 193     123.200  71.100  59.810  1.00  0.00           C
ATOM   8597 3C21 POPEz 193     122.030  71.600  60.650  1.00  0.00           C
ATOM   8600 4C21 POPEz 193     121.530  73.020  60.310  1.00  0.00           C
ATOM   8603 5C21 POPEz 193     120.990  73.700  61.580  1.00  0.00           C
ATOM   8606 6C21 POPEz 193     120.120  74.930  61.330  1.00  0.00           C
ATOM   8609 7C21 POPEz 193     119.450  75.430  62.620  1.00  0.00           C
ATOM   8612 8C21 POPEz 193     118.490  76.600  62.420  1.00  0.00           C
ATOM   8616  C33 POPEz 193     121.730  66.360  69.560  1.00  0.00           C
ATOM   8619  C34 POPEz 193     121.510  66.160  68.040  1.00  0.00           C
ATOM   8622  C35 POPEz 193     122.700  65.590  67.240  1.00  0.00           C
ATOM   8625  C36 POPEz 193     122.240  64.970  65.900  1.00  0.00           C
ATOM   8628  C37 POPEz 193     123.300  64.310  64.970  1.00  0.00           C
ATOM   8631  C38 POPEz 193     123.300  64.860  63.530  1.00  0.00           C
ATOM   8634  C39 POPEz 193     123.910  63.880  62.510  1.00  0.00           C
ATOM   8637 0C31 POPEz 193     123.740  64.340  61.050  1.00  0.00           C
ATOM   8640 1C31 POPEz 193     124.810  63.710  60.140  1.00  0.00           C
ATOM   8643 2C31 POPEz 193     124.510  63.900  58.650  1.00  0.00           C
ATOM   8646 3C31 POPEz 193     124.860  62.670  57.820  1.00  0.00           C
ATOM   8649 4C31 POPEz 193     124.490  62.840  56.340  1.00  0.00           C
ATOM   8652 5C31 POPEz 193     124.800  61.580  55.540  1.00  0.00           C
ATOM   8655 6C31 POPEz 193     124.530  61.730  54.050  1.00  0.00           C
ATOM   8659  NH3 POPE0 194      21.250   5.800  26.030  1.00  0.00           N
ATOM   8663  C12 POPE0 194      21.870   6.690  25.000  1.00  0.00           C
ATOM   8666  C11 POPE0 194      23.410   6.600  25.030  1.00  0.00           C
ATOM   8669  P   POPE0 194      25.460   6.180  26.570  1.00  0.00           P
ATOM   8670  O13 POPE0 194      25.860   5.390  25.390  1.00  0.00           O
ATOM   8671  O14 POPE0 194      26.410   7.210  27.030  1.00  0.00           O
ATOM   8672  O11 POPE0 194      25.270   5.210  27.780  1.00  0.00           O
ATOM   8673  O12 POPE0 194      23.990   6.800  26.330  1.00  0.00           O
ATOM   8674  C1  POPE0 194      25.020   5.630  29.100  1.00  0.00           C
ATOM   8677  C2  POPE0 194      25.660   4.590  30.060  1.00  0.00           C
ATOM   8679  O21 POPE0 194      24.790   4.120  31.110  1.00  0.00           O
ATOM   8680  C21 POPE0 194      24.330   5.030  31.970  1.00  0.00           C
ATOM   8681  O22 POPE0 194      24.360   6.230  31.830  1.00  0.00           O
ATOM   8682  C22 POPE0 194      23.800   4.340  33.250  1.00  0.00           C
ATOM   8685  C3  POPE0 194      27.040   5.010  30.630  1.00  0.00           C
ATOM   8688  O31 POPE0 194      27.670   3.960  31.400  1.00  0.00           O
ATOM   8689  C31 POPE0 194      28.110   2.920  30.680  1.00  0.00           C
ATOM   8690  O32 POPE0 194      27.950   2.770  29.480  1.00  0.00           O
ATOM   8691  C32 POPE0 194      28.870   1.890  31.520  1.00  0.00           C
ATOM   8694  C23 POPE0 194      24.390   2.930  33.460  1.00  0.00           C
ATOM   8697  C24 POPE0 194      24.100   2.270  34.830  1.00  0.00           C
ATOM   8700  C25 POPE0 194      24.830   2.880  36.060  1.00  0.00           C
ATOM   8703  C26 POPE0 194      24.870   1.920  37.270  1.00  0.00           C
ATOM   8706  C27 POPE0 194      23.510   1.770  37.960  1.00  0.00           C
ATOM   8709  C28 POPE0 194      23.490   0.830  39.180  1.00  0.00           C
ATOM   8712  C29 POPE0 194      22.100   0.380  39.570  1.00  0.00           C
ATOM   8714 0C21 POPE0 194      21.440   0.620  40.720  1.00  0.00           C
ATOM   8716 1C21 POPE0 194      21.890   1.480  41.870  1.00  0.00           C
ATOM   8719 2C21 POPE0 194      22.040   0.760  43.230  1.00  0.00           C
ATOM   8722 3C21 POPE0 194      22.410   1.690  44.410  1.00  0.00           C
ATOM   8725 4C21 POPE0 194      22.580   0.890  45.710  1.00  0.00           C
ATOM   8728 5C21 POPE0 194      22.650   1.730  46.990  1.00  0.00           C
ATOM   8731 6C21 POPE0 194      23.940   2.540  47.070  1.00  0.00           C
ATOM   8734 7C21 POPE0 194      24.400   2.820  48.500  1.00  0.00           C
ATOM   8737 8C21 POPE0 194      25.710   3.610  48.600  1.00  0.00           C
ATOM   8741  C33 POPE0 194      28.160   1.430  32.800  1.00  0.00           C
ATOM   8744  C34 POPE0 194      28.790   0.130  33.360  1.00  0.00           C
ATOM   8747  C35 POPE0 194      28.630  -0.089  34.870  1.00  0.00           C
ATOM   8750  C36 POPE0 194      29.030  -1.509  35.310  1.00  0.00           C
ATOM   8753  C37 POPE0 194      28.410  -1.869  36.660  1.00  0.00           C
ATOM   8756  C38 POPE0 194      27.920  -3.329  36.810  1.00  0.00           C
ATOM   8759  C39 POPE0 194      26.420  -3.429  37.170  1.00  0.00           C
ATOM   8762 0C31 POPE0 194      26.020  -2.809  38.520  1.00  0.00           C
ATOM   8765 1C31 POPE0 194      24.610  -3.269  38.960  1.00  0.00           C
ATOM   8768 2C31 POPE0 194      24.210  -2.669  40.320  1.00  0.00           C
ATOM   8771 3C31 POPE0 194      22.840  -3.109  40.870  1.00  0.00           C
ATOM   8774 4C31 POPE0 194      23.010  -4.159  41.970  1.00  0.00           C
ATOM   8777 5C31 POPE0 194      21.750  -4.479  42.770  1.00  0.00           C
ATOM   8780 6C31 POPE0 194      21.880  -5.809  43.490  1.00  0.00           C
ATOM   8784  NH3 POPE1 195      99.860   8.400  31.310  1.00  0.00           N
ATOM   8788  C12 POPE1 195     100.100   9.870  31.060  1.00  0.00           C
ATOM   8791  C11 POPE1 195      98.800  10.700  31.090  1.00  0.00           C
ATOM   8794  P   POPE1 195     100.000  12.960  30.580  1.00  0.00           P
ATOM   8795  O13 POPE1 195      99.460  14.340  30.520  1.00  0.00           O
ATOM   8796  O14 POPE1 195     100.300  12.310  29.280  1.00  0.00           O
ATOM   8797  O11 POPE1 195     101.310  12.970  31.470  1.00  0.00           O
ATOM   8798  O12 POPE1 195      99.030  12.060  31.440  1.00  0.00           O
ATOM   8799  C1  POPE1 195     101.410  13.830  32.600  1.00  0.00           C
ATOM   8802  C2  POPE1 195     101.280  13.040  33.940  1.00  0.00           C
ATOM   8804  O21 POPE1 195     101.490  13.960  35.040  1.00  0.00           O
ATOM   8805  C21 POPE1 195     100.440  14.730  35.360  1.00  0.00           C
ATOM   8806  O22 POPE1 195      99.290  14.550  34.990  1.00  0.00           O
ATOM   8807  C22 POPE1 195     100.860  15.940  36.230  1.00  0.00           C
ATOM   8810  C3  POPE1 195     102.330  11.890  33.970  1.00  0.00           C
ATOM   8813  O31 POPE1 195     102.220  11.050  35.120  1.00  0.00           O
ATOM   8814  C31 POPE1 195     101.390  10.000  35.100  1.00  0.00           C
ATOM   8815  O32 POPE1 195     100.640   9.690  34.200  1.00  0.00           O
ATOM   8816  C32 POPE1 195     101.560   9.210  36.400  1.00  0.00           C
ATOM   8819  C23 POPE1 195     100.000  16.010  37.510  1.00  0.00           C
ATOM   8822  C24 POPE1 195     100.450  16.970  38.620  1.00  0.00           C
ATOM   8825  C25 POPE1 195      99.410  17.040  39.760  1.00  0.00           C
ATOM   8828  C26 POPE1 195     100.000  17.390  41.140  1.00  0.00           C
ATOM   8831  C27 POPE1 195     100.050  18.900  41.430  1.00  0.00           C
ATOM   8834  C28 POPE1 195     100.440  19.190  42.890  1.00  0.00           C
ATOM   8837  C29 POPE1 195     101.340  20.390  43.020  1.00  0.00           C
ATOM   8839 0C21 POPE1 195     101.270  21.420  43.890  1.00  0.00           C
ATOM   8841 1C21 POPE1 195     100.270  21.660  44.990  1.00  0.00           C
ATOM   8844 2C21 POPE1 195     100.730  21.230  46.400  1.00  0.00           C
ATOM   8847 3C21 POPE1 195     101.120  19.740  46.460  1.00  0.00           C
ATOM   8850 4C21 POPE1 195     101.280  19.130  47.860  1.00  0.00           C
ATOM   8853 5C21 POPE1 195     102.160  19.920  48.830  1.00  0.00           C
ATOM   8856 6C21 POPE1 195     102.660  19.020  49.980  1.00  0.00           C
ATOM   8859 7C21 POPE1 195     103.550  19.710  51.030  1.00  0.00           C
ATOM   8862 8C21 POPE1 195     104.060  18.770  52.130  1.00  0.00           C
ATOM   8866  C33 POPE1 195     100.250   9.090  37.190  1.00  0.00           C
ATOM   8869  C34 POPE1 195     100.390   9.420  38.680  1.00  0.00           C
ATOM   8872  C35 POPE1 195     100.210  10.910  38.970  1.00  0.00           C
ATOM   8875  C36 POPE1 195      99.970  11.210  40.460  1.00  0.00           C
ATOM   8878  C37 POPE1 195      99.340  12.580  40.710  1.00  0.00           C
ATOM   8881  C38 POPE1 195      98.660  12.750  42.080  1.00  0.00           C
ATOM   8884  C39 POPE1 195      97.640  13.900  42.020  1.00  0.00           C
ATOM   8887 0C31 POPE1 195      96.860  14.180  43.310  1.00  0.00           C
ATOM   8890 1C31 POPE1 195      96.100  15.510  43.160  1.00  0.00           C
ATOM   8893 2C31 POPE1 195      95.520  16.070  44.460  1.00  0.00           C
ATOM   8896 3C31 POPE1 195      96.390  17.160  45.110  1.00  0.00           C
ATOM   8899 4C31 POPE1 195      96.180  18.520  44.440  1.00  0.00           C
ATOM   8902 5C31 POPE1 195      96.960  19.680  45.050  1.00  0.00           C
ATOM   8905 6C31 POPE1 195      96.710  20.940  44.220  1.00  0.00           C
ATOM   8909  NH3 POPE2 196      39.490  68.330  71.250  1.00  0.00           N
ATOM   8913  C12 POPE2 196      40.180  69.260  70.280  1.00  0.00           C
ATOM   8916  C11 POPE2 196      41.560  68.790  69.740  1.00  0.00           C
ATOM   8919  P   POPE2 196      41.850  66.160  69.880  1.00  0.00           P
ATOM   8920  O13 POPE2 196      43.020  66.290  70.770  1.00  0.00           O
ATOM   8921  O14 POPE2 196      40.580  65.710  70.500  1.00  0.00           O
ATOM   8922  O11 POPE2 196      42.180  65.220  68.660  1.00  0.00           O
ATOM   8923  O12 POPE2 196      41.570  67.520  69.110  1.00  0.00           O
ATOM   8924  C1  POPE2 196      43.050  64.110  68.640  1.00  0.00           C
ATOM   8927  C2  POPE2 196      44.430  64.440  67.990  1.00  0.00           C
ATOM   8929  O21 POPE2 196      44.850  63.190  67.420  1.00  0.00           O
ATOM   8930  C21 POPE2 196      45.800  63.130  66.510  1.00  0.00           C
ATOM   8931  O22 POPE2 196      46.960  63.500  66.630  1.00  0.00           O
ATOM   8932  C22 POPE2 196      45.240  62.470  65.240  1.00  0.00           C
ATOM   8935  C3  POPE2 196      45.410  65.120  69.000  1.00  0.00           C
ATOM   8938  O31 POPE2 196      46.720  65.410  68.510  1.00  0.00           O
ATOM   8939  C31 POPE2 196      46.900  66.250  67.490  1.00  0.00           C
ATOM   8940  O32 POPE2 196      46.040  66.790  66.840  1.00  0.00           O
ATOM   8941  C32 POPE2 196      48.420  66.350  67.290  1.00  0.00           C
ATOM   8944  C23 POPE2 196      44.040  63.270  64.660  1.00  0.00           C
ATOM   8947  C24 POPE2 196      43.190  62.520  63.610  1.00  0.00           C
ATOM   8950  C25 POPE2 196      43.800  62.440  62.200  1.00  0.00           C
ATOM   8953  C26 POPE2 196      42.790  61.830  61.220  1.00  0.00           C
ATOM   8956  C27 POPE2 196      43.420  61.240  59.960  1.00  0.00           C
ATOM   8959  C28 POPE2 196      42.420  60.350  59.210  1.00  0.00           C
ATOM   8962  C29 POPE2 196      42.640  60.300  57.720  1.00  0.00           C
ATOM   8964 0C21 POPE2 196      41.760  60.570  56.740  1.00  0.00           C
ATOM   8966 1C21 POPE2 196      40.310  60.930  56.910  1.00  0.00           C
ATOM   8969 2C21 POPE2 196      39.530  59.680  57.340  1.00  0.00           C
ATOM   8972 3C21 POPE2 196      38.050  59.930  57.680  1.00  0.00           C
ATOM   8975 4C21 POPE2 196      37.410  58.720  58.390  1.00  0.00           C
ATOM   8978 5C21 POPE2 196      37.620  57.390  57.650  1.00  0.00           C
ATOM   8981 6C21 POPE2 196      36.900  56.170  58.260  1.00  0.00           C
ATOM   8984 7C21 POPE2 196      37.340  54.840  57.630  1.00  0.00           C
ATOM   8987 8C21 POPE2 196      36.290  53.730  57.720  1.00  0.00           C
ATOM   8991  C33 POPE2 196      48.890  66.880  65.910  1.00  0.00           C
ATOM   8994  C34 POPE2 196      50.290  66.340  65.500  1.00  0.00           C
ATOM   8997  C35 POPE2 196      50.790  66.830  64.120  1.00  0.00           C
ATOM   9000  C36 POPE2 196      52.140  66.260  63.610  1.00  0.00           C
ATOM   9003  C37 POPE2 196      52.560  66.830  62.230  1.00  0.00           C
ATOM   9006  C38 POPE2 196      53.810  66.210  61.560  1.00  0.00           C
ATOM   9009  C39 POPE2 196      53.590  64.800  60.970  1.00  0.00           C
ATOM   9012 0C31 POPE2 196      54.700  64.320  60.000  1.00  0.00           C
ATOM   9015 1C31 POPE2 196      54.410  62.930  59.390  1.00  0.00           C
ATOM   9018 2C31 POPE2 196      55.610  62.330  58.640  1.00  0.00           C
ATOM   9021 3C31 POPE2 196      55.680  62.820  57.190  1.00  0.00           C
ATOM   9024 4C31 POPE2 196      56.830  62.220  56.380  1.00  0.00           C
ATOM   9027 5C31 POPE2 196      56.780  62.650  54.910  1.00  0.00           C
ATOM   9030 6C31 POPE2 196      57.960  62.080  54.120  1.00  0.00           C
ATOM   9034  NH3 POPE3 197     100.770  15.900  73.090  1.00  0.00           N
ATOM   9038  C12 POPE3 197     102.060  16.630  73.290  1.00  0.00           C
ATOM   9041  C11 POPE3 197     101.870  17.840  74.220  1.00  0.00           C
ATOM   9044  P   POPE3 197     104.330  18.350  74.800  1.00  0.00           P
ATOM   9045  O13 POPE3 197     104.810  19.560  75.490  1.00  0.00           O
ATOM   9046  O14 POPE3 197     104.130  17.150  75.640  1.00  0.00           O
ATOM   9047  O11 POPE3 197     105.350  18.000  73.640  1.00  0.00           O
ATOM   9048  O12 POPE3 197     102.980  18.720  74.050  1.00  0.00           O
ATOM   9049  C1  POPE3 197     106.040  18.990  72.900  1.00  0.00           C
ATOM   9052  C2  POPE3 197     106.030  18.620  71.390  1.00  0.00           C
ATOM   9054  O21 POPE3 197     107.230  17.900  71.020  1.00  0.00           O
ATOM   9055  C21 POPE3 197     108.380  18.570  71.050  1.00  0.00           C
ATOM   9056  O22 POPE3 197     108.550  19.730  71.350  1.00  0.00           O
ATOM   9057  C22 POPE3 197     109.520  17.630  70.650  1.00  0.00           C
ATOM   9060  C3  POPE3 197     105.790  19.870  70.490  1.00  0.00           C
ATOM   9063  O31 POPE3 197     106.180  19.670  69.120  1.00  0.00           O
ATOM   9064  C31 POPE3 197     105.260  19.090  68.370  1.00  0.00           C
ATOM   9065  O32 POPE3 197     104.170  18.690  68.740  1.00  0.00           O
ATOM   9066  C32 POPE3 197     105.770  19.000  66.930  1.00  0.00           C
ATOM   9069  C23 POPE3 197     110.510  18.440  69.800  1.00  0.00           C
ATOM   9072  C24 POPE3 197     110.050  18.560  68.330  1.00  0.00           C
ATOM   9075  C25 POPE3 197     110.750  17.520  67.440  1.00  0.00           C
ATOM   9078  C26 POPE3 197     110.680  17.780  65.930  1.00  0.00           C
ATOM   9081  C27 POPE3 197     111.750  16.970  65.190  1.00  0.00           C
ATOM   9084  C28 POPE3 197     112.010  17.320  63.700  1.00  0.00           C
ATOM   9087  C29 POPE3 197     112.150  16.060  62.890  1.00  0.00           C
ATOM   9089 0C21 POPE3 197     113.050  15.750  61.940  1.00  0.00           C
ATOM   9091 1C21 POPE3 197     114.140  16.620  61.390  1.00  0.00           C
ATOM   9094 2C21 POPE3 197     113.670  17.380  60.130  1.00  0.00           C
ATOM   9097 3C21 POPE3 197     113.120  16.510  58.980  1.00  0.00           C
ATOM   9100 4C21 POPE3 197     112.780  17.330  57.720  1.00  0.00           C
ATOM   9103 5C21 POPE3 197     114.050  17.900  57.080  1.00  0.00           C
ATOM   9106 6C21 POPE3 197     114.060  18.040  55.550  1.00  0.00           C
ATOM   9109 7C21 POPE3 197     115.120  19.070  55.160  1.00  0.00           C
ATOM   9112 8C21 POPE3 197     115.520  19.150  53.690  1.00  0.00           C
ATOM   9116  C33 POPE3 197     104.920  17.970  66.170  1.00  0.00           C
ATOM   9119  C34 POPE3 197     105.300  17.840  64.690  1.00  0.00           C
ATOM   9122  C35 POPE3 197     106.600  17.050  64.500  1.00  0.00           C
ATOM   9125  C36 POPE3 197     107.010  17.020  63.030  1.00  0.00           C
ATOM   9128  C37 POPE3 197     108.360  16.350  62.780  1.00  0.00           C
ATOM   9131  C38 POPE3 197     108.550  15.960  61.310  1.00  0.00           C
ATOM   9134  C39 POPE3 197     109.330  17.000  60.490  1.00  0.00           C
ATOM   9137 0C31 POPE3 197     108.410  18.050  59.890  1.00  0.00           C
ATOM   9140 1C31 POPE3 197     109.140  19.190  59.170  1.00  0.00           C
ATOM   9143 2C31 POPE3 197     108.190  20.260  58.610  1.00  0.00           C
ATOM   9146 3C31 POPE3 197     107.090  19.680  57.710  1.00  0.00           C
ATOM   9149 4C31 POPE3 197     106.210  20.740  57.030  1.00  0.00           C
ATOM   9152 5C31 POPE3 197     105.220  20.120  56.030  1.00  0.00           C
ATOM   9155 6C31 POPE3 197     104.150  21.070  55.490  1.00  0.00           C
ATOM   9159  NH3 POPE4 198      41.900  17.890  74.010  1.00  0.00           N
ATOM   9163  C12 POPE4 198      42.630  19.050  74.620  1.00  0.00           C
ATOM   9166  C11 POPE4 198      43.610  19.690  73.610  1.00  0.00           C
ATOM   9169  P   POPE4 198      45.560  18.030  74.110  1.00  0.00           P
ATOM   9170  O13 POPE4 198      46.400  18.990  74.870  1.00  0.00           O
ATOM   9171  O14 POPE4 198      44.750  17.080  74.890  1.00  0.00           O
ATOM   9172  O11 POPE4 198      46.480  17.140  73.200  1.00  0.00           O
ATOM   9173  O12 POPE4 198      44.630  18.830  73.110  1.00  0.00           O
ATOM   9174  C1  POPE4 198      47.020  17.480  71.950  1.00  0.00           C
ATOM   9177  C2  POPE4 198      48.250  16.560  71.730  1.00  0.00           C
ATOM   9179  O21 POPE4 198      49.120  17.080  70.700  1.00  0.00           O
ATOM   9180  C21 POPE4 198      48.930  16.840  69.410  1.00  0.00           C
ATOM   9181  O22 POPE4 198      47.960  16.310  68.900  1.00  0.00           O
ATOM   9182  C22 POPE4 198      50.190  17.340  68.670  1.00  0.00           C
ATOM   9185  C3  POPE4 198      47.970  15.020  71.630  1.00  0.00           C
ATOM   9188  O31 POPE4 198      49.230  14.330  71.530  1.00  0.00           O
ATOM   9189  C31 POPE4 198      49.250  13.050  71.890  1.00  0.00           C
ATOM   9190  O32 POPE4 198      48.310  12.410  72.310  1.00  0.00           O
ATOM   9191  C32 POPE4 198      50.660  12.490  71.660  1.00  0.00           C
ATOM   9194  C23 POPE4 198      50.170  17.190  67.130  1.00  0.00           C
ATOM   9197  C24 POPE4 198      50.750  18.420  66.390  1.00  0.00           C
ATOM   9200  C25 POPE4 198      50.600  18.330  64.860  1.00  0.00           C
ATOM   9203  C26 POPE4 198      51.190  19.530  64.090  1.00  0.00           C
ATOM   9206  C27 POPE4 198      51.350  19.290  62.580  1.00  0.00           C
ATOM   9209  C28 POPE4 198      50.850  20.410  61.640  1.00  0.00           C
ATOM   9212  C29 POPE4 198      49.380  20.710  61.820  1.00  0.00           C
ATOM   9214 0C21 POPE4 198      48.800  21.890  62.140  1.00  0.00           C
ATOM   9216 1C21 POPE4 198      49.460  23.230  62.400  1.00  0.00           C
ATOM   9219 2C21 POPE4 198      49.840  23.980  61.110  1.00  0.00           C
ATOM   9222 3C21 POPE4 198      50.620  25.300  61.270  1.00  0.00           C
ATOM   9225 4C21 POPE4 198      50.940  25.950  59.910  1.00  0.00           C
ATOM   9228 5C21 POPE4 198      51.690  24.960  59.010  1.00  0.00           C
ATOM   9231 6C21 POPE4 198      52.290  25.600  57.760  1.00  0.00           C
ATOM   9234 7C21 POPE4 198      52.990  24.550  56.890  1.00  0.00           C
ATOM   9237 8C21 POPE4 198      53.850  25.190  55.810  1.00  0.00           C
ATOM   9241  C33 POPE4 198      50.880  12.250  70.160  1.00  0.00           C
ATOM   9244  C34 POPE4 198      49.740  11.470  69.490  1.00  0.00           C
ATOM   9247  C35 POPE4 198      50.080  11.130  68.040  1.00  0.00           C
ATOM   9250  C36 POPE4 198      50.090  12.350  67.120  1.00  0.00           C
ATOM   9253  C37 POPE4 198      50.000  11.950  65.640  1.00  0.00           C
ATOM   9256  C38 POPE4 198      49.990  13.150  64.690  1.00  0.00           C
ATOM   9259  C39 POPE4 198      51.280  13.970  64.660  1.00  0.00           C
ATOM   9262 0C31 POPE4 198      51.670  14.460  63.260  1.00  0.00           C
ATOM   9265 1C31 POPE4 198      53.070  15.060  63.270  1.00  0.00           C
ATOM   9268 2C31 POPE4 198      53.340  16.010  62.100  1.00  0.00           C
ATOM   9271 3C31 POPE4 198      53.600  15.250  60.800  1.00  0.00           C
ATOM   9274 4C31 POPE4 198      53.760  16.190  59.610  1.00  0.00           C
ATOM   9277 5C31 POPE4 198      53.920  15.470  58.260  1.00  0.00           C
ATOM   9280 6C31 POPE4 198      53.670  16.390  57.060  1.00  0.00           C
ATOM   9284  NH3 POPE5 199      11.810 119.920  70.620  1.00  0.00           N
ATOM   9288  C12 POPE5 199      11.430 119.530  72.030  1.00  0.00           C
ATOM   9291  C11 POPE5 199      10.090 118.750  72.130  1.00  0.00           C
ATOM   9294  P   POPE5 199       7.960 119.300  73.540  1.00  0.00           P
ATOM   9295  O13 POPE5 199       7.620 119.590  74.950  1.00  0.00           O
ATOM   9296  O14 POPE5 199       7.730 120.390  72.570  1.00  0.00           O
ATOM   9297  O11 POPE5 199       7.220 117.970  73.060  1.00  0.00           O
ATOM   9298  O12 POPE5 199       9.500 118.880  73.430  1.00  0.00           O
ATOM   9299  C1  POPE5 199       5.820 117.880  72.820  1.00  0.00           C
ATOM   9302  C2  POPE5 199       5.390 118.470  71.450  1.00  0.00           C
ATOM   9304  O21 POPE5 199       4.040 118.940  71.590  1.00  0.00           O
ATOM   9305  C21 POPE5 199       3.540 119.980  70.910  1.00  0.00           C
ATOM   9306  O22 POPE5 199       2.340 120.150  70.700  1.00  0.00           O
ATOM   9307  C22 POPE5 199       4.620 120.990  70.530  1.00  0.00           C
ATOM   9310  C3  POPE5 199       5.470 117.450  70.290  1.00  0.00           C
ATOM   9313  O31 POPE5 199       5.330 118.130  69.030  1.00  0.00           O
ATOM   9314  C31 POPE5 199       4.360 117.770  68.220  1.00  0.00           C
ATOM   9315  O32 POPE5 199       3.490 116.940  68.430  1.00  0.00           O
ATOM   9316  C32 POPE5 199       4.510 118.540  66.910  1.00  0.00           C
ATOM   9319  C23 POPE5 199       4.160 122.260  69.800  1.00  0.00           C
ATOM   9322  C24 POPE5 199       5.410 123.150  69.690  1.00  0.00           C
ATOM   9325  C25 POPE5 199       5.290 124.290  68.700  1.00  0.00           C
ATOM   9328  C26 POPE5 199       6.600 125.070  68.640  1.00  0.00           C
ATOM   9331  C27 POPE5 199       6.520 126.260  67.670  1.00  0.00           C
ATOM   9334  C28 POPE5 199       7.860 126.950  67.390  1.00  0.00           C
ATOM   9337  C29 POPE5 199       8.900 126.010  66.820  1.00  0.00           C
ATOM   9339 0C21 POPE5 199       9.770 126.290  65.840  1.00  0.00           C
ATOM   9341 1C21 POPE5 199       9.870 127.580  65.080  1.00  0.00           C
ATOM   9344 2C21 POPE5 199      10.120 127.350  63.580  1.00  0.00           C
ATOM   9347 3C21 POPE5 199      11.600 127.240  63.210  1.00  0.00           C
ATOM   9350 4C21 POPE5 199      11.820 127.260  61.680  1.00  0.00           C
ATOM   9353 5C21 POPE5 199      13.290 127.450  61.280  1.00  0.00           C
ATOM   9356 6C21 POPE5 199      13.570 127.430  59.770  1.00  0.00           C
ATOM   9359 7C21 POPE5 199      15.030 127.830  59.490  1.00  0.00           C
ATOM   9362 8C21 POPE5 199      15.540 127.470  58.090  1.00  0.00           C
ATOM   9366  C33 POPE5 199       4.990 117.570  65.800  1.00  0.00           C
ATOM   9369  C34 POPE5 199       6.230 118.030  65.010  1.00  0.00           C
ATOM   9372  C35 POPE5 199       5.970 119.060  63.910  1.00  0.00           C
ATOM   9375  C36 POPE5 199       6.940 118.940  62.720  1.00  0.00           C
ATOM   9378  C37 POPE5 199       6.500 119.750  61.490  1.00  0.00           C
ATOM   9381  C38 POPE5 199       7.570 119.860  60.390  1.00  0.00           C
ATOM   9384  C39 POPE5 199       7.040 119.450  59.010  1.00  0.00           C
ATOM   9387 0C31 POPE5 199       8.100 119.290  57.920  1.00  0.00           C
ATOM   9390 1C31 POPE5 199       7.600 118.400  56.780  1.00  0.00           C
ATOM   9393 2C31 POPE5 199       8.230 118.710  55.420  1.00  0.00           C
ATOM   9396 3C31 POPE5 199       7.400 118.090  54.290  1.00  0.00           C
ATOM   9399 4C31 POPE5 199       7.930 118.360  52.880  1.00  0.00           C
ATOM   9402 5C31 POPE5 199       7.130 117.610  51.800  1.00  0.00           C
ATOM   9405 6C31 POPE5 199       7.670 117.760  50.380  1.00  0.00           C
ATOM   9409  NH3 POPE6 200     127.240  66.330  31.340  1.00  0.00           N
ATOM   9413  C12 POPE6 200     128.080  67.510  31.770  1.00  0.00           C
ATOM   9416  C11 POPE6 200     127.390  68.340  32.870  1.00  0.00           C
ATOM   9419  P   POPE6 200     125.030  69.080  33.590  1.00  0.00           P
ATOM   9420  O13 POPE6 200     124.960  70.400  32.930  1.00  0.00           O
ATOM   9421  O14 POPE6 200     123.760  68.350  33.810  1.00  0.00           O
ATOM   9422  O11 POPE6 200     125.830  69.250  34.940  1.00  0.00           O
ATOM   9423  O12 POPE6 200     125.990  68.150  32.780  1.00  0.00           O
ATOM   9424  C1  POPE6 200     125.820  68.320  36.000  1.00  0.00           C
ATOM   9427  C2  POPE6 200     124.980  68.890  37.170  1.00  0.00           C
ATOM   9429  O21 POPE6 200     124.280  67.840  37.860  1.00  0.00           O
ATOM   9430  C21 POPE6 200     125.070  67.050  38.580  1.00  0.00           C
ATOM   9431  O22 POPE6 200     126.270  67.190  38.720  1.00  0.00           O
ATOM   9432  C22 POPE6 200     124.260  65.910  39.190  1.00  0.00           C
ATOM   9435  C3  POPE6 200     123.960  69.970  36.710  1.00  0.00           C
ATOM   9438  O31 POPE6 200     123.110  70.360  37.780  1.00  0.00           O
ATOM   9439  C31 POPE6 200     123.700  70.920  38.820  1.00  0.00           C
ATOM   9440  O32 POPE6 200     124.820  71.410  38.860  1.00  0.00           O
ATOM   9441  C32 POPE6 200     122.750  70.710  40.000  1.00  0.00           C
ATOM   9444  C23 POPE6 200     125.080  65.280  40.330  1.00  0.00           C
ATOM   9447  C24 POPE6 200     124.430  64.080  41.030  1.00  0.00           C
ATOM   9450  C25 POPE6 200     123.800  64.390  42.400  1.00  0.00           C
ATOM   9453  C26 POPE6 200     124.810  65.020  43.380  1.00  0.00           C
ATOM   9456  C27 POPE6 200     124.280  65.100  44.810  1.00  0.00           C
ATOM   9459  C28 POPE6 200     125.350  65.110  45.910  1.00  0.00           C
ATOM   9462  C29 POPE6 200     124.560  65.050  47.200  1.00  0.00           C
ATOM   9464 0C21 POPE6 200     124.820  64.330  48.290  1.00  0.00           C
ATOM   9466 1C21 POPE6 200     126.040  63.490  48.550  1.00  0.00           C
ATOM   9469 2C21 POPE6 200     126.990  64.230  49.500  1.00  0.00           C
ATOM   9472 3C21 POPE6 200     126.550  64.200  50.980  1.00  0.00           C
ATOM   9475 4C21 POPE6 200     127.510  65.020  51.860  1.00  0.00           C
ATOM   9478 5C21 POPE6 200     127.880  64.450  53.240  1.00  0.00           C
ATOM   9481 6C21 POPE6 200     128.260  62.960  53.200  1.00  0.00           C
ATOM   9484 7C21 POPE6 200     129.060  62.500  54.430  1.00  0.00           C
ATOM   9487 8C21 POPE6 200     128.860  61.010  54.710  1.00  0.00           C
ATOM   9491  C33 POPE6 200     123.040  71.590  41.220  1.00  0.00           C
ATOM   9494  C34 POPE6 200     122.250  71.120  42.470  1.00  0.00           C
ATOM   9497  C35 POPE6 200     120.710  71.320  42.420  1.00  0.00           C
ATOM   9500  C36 POPE6 200     120.120  71.710  43.790  1.00  0.00           C
ATOM   9503  C37 POPE6 200     118.660  72.200  43.750  1.00  0.00           C
ATOM   9506  C38 POPE6 200     118.170  72.850  45.070  1.00  0.00           C
ATOM   9509  C39 POPE6 200     117.680  71.840  46.120  1.00  0.00           C
ATOM   9512 0C31 POPE6 200     116.710  72.440  47.150  1.00  0.00           C
ATOM   9515 1C31 POPE6 200     116.120  71.330  48.030  1.00  0.00           C
ATOM   9518 2C31 POPE6 200     115.160  71.820  49.120  1.00  0.00           C
ATOM   9521 3C31 POPE6 200     115.840  72.680  50.190  1.00  0.00           C
ATOM   9524 4C31 POPE6 200     114.900  73.020  51.350  1.00  0.00           C
ATOM   9527 5C31 POPE6 200     115.640  73.370  52.640  1.00  0.00           C
ATOM   9530 6C31 POPE6 200     114.690  73.860  53.730  1.00  0.00           C
ATOM   9534  NH3 POPE7 201      92.860   8.070  72.460  1.00  0.00           N
ATOM   9538  C12 POPE7 201      93.610   9.080  73.250  1.00  0.00           C
ATOM   9541  C11 POPE7 201      92.700  10.280  73.510  1.00  0.00           C
ATOM   9544  P   POPE7 201      93.040  12.670  74.540  1.00  0.00           P
ATOM   9545  O13 POPE7 201      91.650  12.520  75.050  1.00  0.00           O
ATOM   9546  O14 POPE7 201      94.080  13.010  75.530  1.00  0.00           O
ATOM   9547  O11 POPE7 201      93.060  13.750  73.410  1.00  0.00           O
ATOM   9548  O12 POPE7 201      93.530  11.370  73.820  1.00  0.00           O
ATOM   9549  C1  POPE7 201      92.780  13.640  72.030  1.00  0.00           C
ATOM   9552  C2  POPE7 201      91.990  14.920  71.660  1.00  0.00           C
ATOM   9554  O21 POPE7 201      91.270  14.870  70.410  1.00  0.00           O
ATOM   9555  C21 POPE7 201      91.960  14.970  69.290  1.00  0.00           C
ATOM   9556  O22 POPE7 201      93.140  14.690  69.130  1.00  0.00           O
ATOM   9557  C22 POPE7 201      91.070  15.590  68.200  1.00  0.00           C
ATOM   9560  C3  POPE7 201      92.840  16.220  71.770  1.00  0.00           C
ATOM   9563  O31 POPE7 201      91.960  17.360  71.740  1.00  0.00           O
ATOM   9564  C31 POPE7 201      92.000  18.200  72.760  1.00  0.00           C
ATOM   9565  O32 POPE7 201      92.780  18.170  73.690  1.00  0.00           O
ATOM   9566  C32 POPE7 201      90.900  19.260  72.610  1.00  0.00           C
ATOM   9569  C23 POPE7 201      91.950  15.910  66.980  1.00  0.00           C
ATOM   9572  C24 POPE7 201      91.230  16.650  65.850  1.00  0.00           C
ATOM   9575  C25 POPE7 201      91.830  16.360  64.450  1.00  0.00           C
ATOM   9578  C26 POPE7 201      90.840  15.630  63.520  1.00  0.00           C
ATOM   9581  C27 POPE7 201      91.360  15.030  62.190  1.00  0.00           C
ATOM   9584  C28 POPE7 201      90.200  14.330  61.430  1.00  0.00           C
ATOM   9587  C29 POPE7 201      90.640  13.140  60.610  1.00  0.00           C
ATOM   9589 0C21 POPE7 201      91.000  13.100  59.320  1.00  0.00           C
ATOM   9591 1C21 POPE7 201      91.120  14.260  58.350  1.00  0.00           C
ATOM   9594 2C21 POPE7 201      92.560  14.350  57.820  1.00  0.00           C
ATOM   9597 3C21 POPE7 201      92.830  15.460  56.790  1.00  0.00           C
ATOM   9600 4C21 POPE7 201      94.200  15.260  56.100  1.00  0.00           C
ATOM   9603 5C21 POPE7 201      94.220  14.440  54.780  1.00  0.00           C
ATOM   9606 6C21 POPE7 201      95.650  14.290  54.180  1.00  0.00           C
ATOM   9609 7C21 POPE7 201      95.880  13.070  53.250  1.00  0.00           C
ATOM   9612 8C21 POPE7 201      97.150  13.100  52.380  1.00  0.00           C
ATOM   9616  C33 POPE7 201      91.550  20.630  72.350  1.00  0.00           C
ATOM   9619  C34 POPE7 201      91.210  21.220  70.970  1.00  0.00           C
ATOM   9622  C35 POPE7 201      91.470  20.280  69.780  1.00  0.00           C
ATOM   9625  C36 POPE7 201      91.340  21.000  68.440  1.00  0.00           C
ATOM   9628  C37 POPE7 201      90.090  21.900  68.360  1.00  0.00           C
ATOM   9631  C38 POPE7 201      89.790  22.550  67.000  1.00  0.00           C
ATOM   9634  C39 POPE7 201      89.560  21.550  65.850  1.00  0.00           C
ATOM   9637 0C31 POPE7 201      90.850  21.330  65.030  1.00  0.00           C
ATOM   9640 1C31 POPE7 201      90.790  20.340  63.850  1.00  0.00           C
ATOM   9643 2C31 POPE7 201      92.180  20.070  63.230  1.00  0.00           C
ATOM   9646 3C31 POPE7 201      92.180  19.140  62.000  1.00  0.00           C
ATOM   9649 4C31 POPE7 201      91.680  19.810  60.710  1.00  0.00           C
ATOM   9652 5C31 POPE7 201      92.080  19.060  59.440  1.00  0.00           C
ATOM   9655 6C31 POPE7 201      91.840  19.830  58.140  1.00  0.00           C
ATOM   9659  NH3 POPE8 202      46.380  95.500  28.680  1.00  0.00           N
ATOM   9663  C12 POPE8 202      47.800  95.350  28.230  1.00  0.00           C
ATOM   9666  C11 POPE8 202      48.520  96.700  28.000  1.00  0.00           C
ATOM   9669  P   POPE8 202      51.060  95.880  28.460  1.00  0.00           P
ATOM   9670  O13 POPE8 202      50.860  94.420  28.590  1.00  0.00           O
ATOM   9671  O14 POPE8 202      52.270  96.300  27.720  1.00  0.00           O
ATOM   9672  O11 POPE8 202      51.060  96.560  29.910  1.00  0.00           O
ATOM   9673  O12 POPE8 202      49.870  96.510  27.650  1.00  0.00           O
ATOM   9674  C1  POPE8 202      51.020  95.860  31.160  1.00  0.00           C
ATOM   9677  C2  POPE8 202      50.040  96.590  32.130  1.00  0.00           C
ATOM   9679  O21 POPE8 202      50.350  96.410  33.530  1.00  0.00           O
ATOM   9680  C21 POPE8 202      50.020  95.280  34.150  1.00  0.00           C
ATOM   9681  O22 POPE8 202      49.590  94.260  33.630  1.00  0.00           O
ATOM   9682  C22 POPE8 202      50.260  95.390  35.670  1.00  0.00           C
ATOM   9685  C3  POPE8 202      48.580  96.250  31.740  1.00  0.00           C
ATOM   9688  O31 POPE8 202      47.650  96.650  32.750  1.00  0.00           O
ATOM   9689  C31 POPE8 202      46.380  96.370  32.430  1.00  0.00           C
ATOM   9690  O32 POPE8 202      45.960  96.130  31.320  1.00  0.00           O
ATOM   9691  C32 POPE8 202      45.550  96.240  33.680  1.00  0.00           C
ATOM   9694  C23 POPE8 202      51.570  96.130  36.040  1.00  0.00           C
ATOM   9697  C24 POPE8 202      51.420  97.470  36.790  1.00  0.00           C
ATOM   9700  C25 POPE8 202      50.660  97.430  38.130  1.00  0.00           C
ATOM   9703  C26 POPE8 202      51.110  96.350  39.130  1.00  0.00           C
ATOM   9706  C27 POPE8 202      50.260  96.450  40.400  1.00  0.00           C
ATOM   9709  C28 POPE8 202      50.350  95.270  41.380  1.00  0.00           C
ATOM   9712  C29 POPE8 202      51.710  95.100  42.010  1.00  0.00           C
ATOM   9714 0C21 POPE8 202      52.090  95.250  43.290  1.00  0.00           C
ATOM   9716 1C21 POPE8 202      51.240  95.590  44.480  1.00  0.00           C
ATOM   9719 2C21 POPE8 202      51.650  94.750  45.710  1.00  0.00           C
ATOM   9722 3C21 POPE8 202      50.760  95.110  46.900  1.00  0.00           C
ATOM   9725 4C21 POPE8 202      51.330  94.890  48.310  1.00  0.00           C
ATOM   9728 5C21 POPE8 202      50.390  95.410  49.410  1.00  0.00           C
ATOM   9731 6C21 POPE8 202      51.060  95.310  50.780  1.00  0.00           C
ATOM   9734 7C21 POPE8 202      50.390  96.100  51.910  1.00  0.00           C
ATOM   9737 8C21 POPE8 202      51.200  95.990  53.210  1.00  0.00           C
ATOM   9741  C33 POPE8 202      46.060  95.000  34.420  1.00  0.00           C
ATOM   9744  C34 POPE8 202      45.410  94.870  35.800  1.00  0.00           C
ATOM   9747  C35 POPE8 202      46.460  94.890  36.920  1.00  0.00           C
ATOM   9750  C36 POPE8 202      45.980  94.220  38.210  1.00  0.00           C
ATOM   9753  C37 POPE8 202      47.050  94.140  39.320  1.00  0.00           C
ATOM   9756  C38 POPE8 202      46.880  92.900  40.220  1.00  0.00           C
ATOM   9759  C39 POPE8 202      47.330  93.060  41.680  1.00  0.00           C
ATOM   9762 0C31 POPE8 202      46.350  93.830  42.580  1.00  0.00           C
ATOM   9765 1C31 POPE8 202      46.480  93.400  44.050  1.00  0.00           C
ATOM   9768 2C31 POPE8 202      45.570  94.150  45.050  1.00  0.00           C
ATOM   9771 3C31 POPE8 202      45.820  95.670  45.150  1.00  0.00           C
ATOM   9774 4C31 POPE8 202      46.070  96.170  46.580  1.00  0.00           C
ATOM   9777 5C31 POPE8 202      45.840  97.680  46.730  1.00  0.00           C
ATOM   9780 6C31 POPE8 202      46.210  98.180  48.130  1.00  0.00           C
ATOM   9784  NH3 POPE9 203      23.340  23.750  73.160  1.00  0.00           N
ATOM   9788  C12 POPE9 203      23.070  22.300  72.980  1.00  0.00           C
ATOM   9791  C11 POPE9 203      21.630  22.020  73.400  1.00  0.00           C
ATOM   9794  P   POPE9 203      19.910  23.920  72.840  1.00  0.00           P
ATOM   9795  O13 POPE9 203      20.770  25.100  72.650  1.00  0.00           O
ATOM   9796  O14 POPE9 203      19.310  23.740  74.180  1.00  0.00           O
ATOM   9797  O11 POPE9 203      18.760  23.980  71.740  1.00  0.00           O
ATOM   9798  O12 POPE9 203      20.720  22.600  72.470  1.00  0.00           O
ATOM   9799  C1  POPE9 203      18.530  23.000  70.750  1.00  0.00           C
ATOM   9802  C2  POPE9 203      19.000  23.410  69.300  1.00  0.00           C
ATOM   9804  O21 POPE9 203      20.400  23.510  69.120  1.00  0.00           O
ATOM   9805  C21 POPE9 203      21.270  22.600  69.510  1.00  0.00           C
ATOM   9806  O22 POPE9 203      22.360  22.910  69.970  1.00  0.00           O
ATOM   9807  C22 POPE9 203      20.860  21.150  69.220  1.00  0.00           C
ATOM   9810  C3  POPE9 203      18.440  24.790  68.900  1.00  0.00           C
ATOM   9813  O31 POPE9 203      19.110  25.400  67.780  1.00  0.00           O
ATOM   9814  C31 POPE9 203      19.070  24.770  66.620  1.00  0.00           C
ATOM   9815  O32 POPE9 203      18.460  23.740  66.360  1.00  0.00           O
ATOM   9816  C32 POPE9 203      19.960  25.520  65.640  1.00  0.00           C
ATOM   9819  C23 POPE9 203      22.130  20.270  69.240  1.00  0.00           C
ATOM   9822  C24 POPE9 203      22.320  19.290  68.070  1.00  0.00           C
ATOM   9825  C25 POPE9 203      22.480  19.990  66.710  1.00  0.00           C
ATOM   9828  C26 POPE9 203      23.280  19.220  65.650  1.00  0.00           C
ATOM   9831  C27 POPE9 203      23.290  19.980  64.320  1.00  0.00           C
ATOM   9834  C28 POPE9 203      24.150  19.320  63.220  1.00  0.00           C
ATOM   9837  C29 POPE9 203      24.680  20.360  62.270  1.00  0.00           C
ATOM   9839 0C21 POPE9 203      24.710  20.340  60.920  1.00  0.00           C
ATOM   9841 1C21 POPE9 203      24.200  19.290  59.970  1.00  0.00           C
ATOM   9844 2C21 POPE9 203      23.230  19.890  58.930  1.00  0.00           C
ATOM   9847 3C21 POPE9 203      22.990  18.990  57.700  1.00  0.00           C
ATOM   9850 4C21 POPE9 203      21.730  19.330  56.860  1.00  0.00           C
ATOM   9853 5C21 POPE9 203      21.460  20.820  56.600  1.00  0.00           C
ATOM   9856 6C21 POPE9 203      22.400  21.430  55.550  1.00  0.00           C
ATOM   9859 7C21 POPE9 203      22.190  22.940  55.370  1.00  0.00           C
ATOM   9862 8C21 POPE9 203      23.370  23.700  54.730  1.00  0.00           C
ATOM   9866  C33 POPE9 203      19.530  25.260  64.190  1.00  0.00           C
ATOM   9869  C34 POPE9 203      20.480  26.000  63.240  1.00  0.00           C
ATOM   9872  C35 POPE9 203      21.850  25.300  63.200  1.00  0.00           C
ATOM   9875  C36 POPE9 203      22.590  25.390  61.870  1.00  0.00           C
ATOM   9878  C37 POPE9 203      23.990  24.760  61.960  1.00  0.00           C
ATOM   9881  C38 POPE9 203      24.660  24.530  60.600  1.00  0.00           C
ATOM   9884  C39 POPE9 203      24.480  25.700  59.640  1.00  0.00           C
ATOM   9887 0C31 POPE9 203      25.360  25.570  58.410  1.00  0.00           C
ATOM   9890 1C31 POPE9 203      25.500  26.920  57.700  1.00  0.00           C
ATOM   9893 2C31 POPE9 203      26.310  26.820  56.400  1.00  0.00           C
ATOM   9896 3C31 POPE9 203      26.400  28.150  55.620  1.00  0.00           C
ATOM   9899 4C31 POPE9 203      27.660  28.260  54.740  1.00  0.00           C
ATOM   9902 5C31 POPE9 203      27.570  29.220  53.550  1.00  0.00           C
ATOM   9905 6C31 POPE9 203      28.580  28.860  52.460  1.00  0.00           C
ATOM   9909  NH3 POPE  204      21.850  38.760  74.240  1.00  0.00           N
ATOM   9913  C12 POPE  204      21.970  37.280  74.470  1.00  0.00           C
ATOM   9916  C11 POPE  204      20.650  36.520  74.310  1.00  0.00           C
ATOM   9919  P   POPE  204      19.900  34.050  73.960  1.00  0.00           P
ATOM   9920  O13 POPE  204      20.540  32.720  74.010  1.00  0.00           O
ATOM   9921  O14 POPE  204      18.670  34.260  74.750  1.00  0.00           O
ATOM   9922  O11 POPE  204      19.610  34.440  72.460  1.00  0.00           O
ATOM   9923  O12 POPE  204      20.970  35.140  74.360  1.00  0.00           O
ATOM   9924  C1  POPE  204      18.730  33.680  71.660  1.00  0.00           C
ATOM   9927  C2  POPE  204      19.280  33.810  70.220  1.00  0.00           C
ATOM   9929  O21 POPE  204      18.300  33.410  69.240  1.00  0.00           O
ATOM   9930  C21 POPE  204      18.310  34.140  68.110  1.00  0.00           C
ATOM   9931  O22 POPE  204      18.940  35.170  67.950  1.00  0.00           O
ATOM   9932  C22 POPE  204      17.450  33.470  67.010  1.00  0.00           C
ATOM   9935  C3  POPE  204      20.600  33.020  70.070  1.00  0.00           C
ATOM   9938  O31 POPE  204      21.470  33.700  69.140  1.00  0.00           O
ATOM   9939  C31 POPE  204      22.520  33.030  68.690  1.00  0.00           C
ATOM   9940  O32 POPE  204      22.710  31.820  68.810  1.00  0.00           O
ATOM   9941  C32 POPE  204      23.540  34.000  68.060  1.00  0.00           C
ATOM   9944  C23 POPE  204      17.490  34.350  65.720  1.00  0.00           C
ATOM   9947  C24 POPE  204      17.000  33.690  64.400  1.00  0.00           C
ATOM   9950  C25 POPE  204      17.250  34.550  63.140  1.00  0.00           C
ATOM   9953  C26 POPE  204      16.920  33.900  61.770  1.00  0.00           C
ATOM   9956  C27 POPE  204      17.100  34.900  60.610  1.00  0.00           C
ATOM   9959  C28 POPE  204      16.590  34.400  59.250  1.00  0.00           C
ATOM   9962  C29 POPE  204      16.340  35.550  58.320  1.00  0.00           C
ATOM   9964 0C21 POPE  204      15.650  35.550  57.170  1.00  0.00           C
ATOM   9966 1C21 POPE  204      15.020  34.390  56.420  1.00  0.00           C
ATOM   9969 2C21 POPE  204      15.390  34.510  54.920  1.00  0.00           C
ATOM   9972 3C21 POPE  204      14.700  35.690  54.230  1.00  0.00           C
ATOM   9975 4C21 POPE  204      15.380  36.130  52.920  1.00  0.00           C
ATOM   9978 5C21 POPE  204      14.990  35.260  51.710  1.00  0.00           C
ATOM   9981 6C21 POPE  204      15.730  35.620  50.410  1.00  0.00           C
ATOM   9984 7C21 POPE  204      15.150  34.910  49.170  1.00  0.00           C
ATOM   9987 8C21 POPE  204      15.520  35.570  47.840  1.00  0.00           C
ATOM   9991  C33 POPE  204      23.560  33.850  66.530  1.00  0.00           C
ATOM   9994  C34 POPE  204      24.550  34.800  65.800  1.00  0.00           C
ATOM   9997  C35 POPE  204      24.470  34.680  64.270  1.00  0.00           C
ATOM  10000  C36 POPE  204      25.340  33.570  63.680  1.00  0.00           C
ATOM  10003  C37 POPE  204      25.180  33.550  62.150  1.00  0.00           C
ATOM  10006  C38 POPE  204      26.110  32.560  61.440  1.00  0.00           C
ATOM  10009  C39 POPE  204      27.440  33.210  61.040  1.00  0.00           C
ATOM  10012 0C31 POPE  204      27.450  33.690  59.590  1.00  0.00           C
ATOM  10015 1C31 POPE  204      28.870  34.020  59.130  1.00  0.00           C
ATOM  10018 2C31 POPE  204      28.980  34.090  57.600  1.00  0.00           C
ATOM  10021 3C31 POPE  204      28.670  35.490  57.090  1.00  0.00           C
ATOM  10024 4C31 POPE  204      29.760  36.450  57.570  1.00  0.00           C
ATOM  10027 5C31 POPE  204      30.280  37.350  56.460  1.00  0.00           C
ATOM  10030 6C31 POPE  204      31.430  38.280  56.850  1.00  0.00           C
ATOM  10034  NH3 POPE  205       8.860 119.970  29.200  1.00  0.00           N
ATOM  10038  C12 POPE  205       8.250 120.150  30.550  1.00  0.00           C
ATOM  10041  C11 POPE  205       6.710 120.320  30.420  1.00  0.00           C
ATOM  10044  P   POPE  205       6.850 122.770  29.560  1.00  0.00           P
ATOM  10045  O13 POPE  205       8.100 122.830  28.780  1.00  0.00           O
ATOM  10046  O14 POPE  205       5.790 123.740  29.190  1.00  0.00           O
ATOM  10047  O11 POPE  205       7.180 122.900  31.110  1.00  0.00           O
ATOM  10048  O12 POPE  205       6.280 121.300  29.470  1.00  0.00           O
ATOM  10049  C1  POPE  205       6.150 123.510  31.880  1.00  0.00           C
ATOM  10052  C2  POPE  205       6.530 123.550  33.370  1.00  0.00           C
ATOM  10054  O21 POPE  205       6.530 122.220  33.920  1.00  0.00           O
ATOM  10055  C21 POPE  205       7.320 122.120  35.000  1.00  0.00           C
ATOM  10056  O22 POPE  205       8.240 122.860  35.270  1.00  0.00           O
ATOM  10057  C22 POPE  205       6.820 121.000  35.900  1.00  0.00           C
ATOM  10060  C3  POPE  205       5.530 124.460  34.130  1.00  0.00           C
ATOM  10063  O31 POPE  205       4.890 123.810  35.240  1.00  0.00           O
ATOM  10064  C31 POPE  205       3.640 123.370  35.050  1.00  0.00           C
ATOM  10065  O32 POPE  205       2.980 123.510  34.030  1.00  0.00           O
ATOM  10066  C32 POPE  205       3.090 122.770  36.360  1.00  0.00           C
ATOM  10069  C23 POPE  205       7.740 120.920  37.130  1.00  0.00           C
ATOM  10072  C24 POPE  205       7.030 120.350  38.360  1.00  0.00           C
ATOM  10075  C25 POPE  205       7.860 120.420  39.640  1.00  0.00           C
ATOM  10078  C26 POPE  205       8.620 121.730  39.900  1.00  0.00           C
ATOM  10081  C27 POPE  205       9.230 121.690  41.300  1.00  0.00           C
ATOM  10084  C28 POPE  205      10.090 122.900  41.700  1.00  0.00           C
ATOM  10087  C29 POPE  205      10.250 122.930  43.210  1.00  0.00           C
ATOM  10089 0C21 POPE  205      11.340 122.970  44.010  1.00  0.00           C
ATOM  10091 1C21 POPE  205      12.800 123.010  43.650  1.00  0.00           C
ATOM  10094 2C21 POPE  205      13.540 124.270  44.150  1.00  0.00           C
ATOM  10097 3C21 POPE  205      14.740 124.040  45.100  1.00  0.00           C
ATOM  10100 4C21 POPE  205      15.770 125.160  44.930  1.00  0.00           C
ATOM  10103 5C21 POPE  205      16.800 125.290  46.050  1.00  0.00           C
ATOM  10106 6C21 POPE  205      17.730 124.080  46.220  1.00  0.00           C
ATOM  10109 7C21 POPE  205      18.990 124.510  46.990  1.00  0.00           C
ATOM  10112 8C21 POPE  205      20.110 123.470  47.070  1.00  0.00           C
ATOM  10116  C33 POPE  205       2.240 121.480  36.200  1.00  0.00           C
ATOM  10119  C34 POPE  205       1.240 121.300  37.360  1.00  0.00           C
ATOM  10122  C35 POPE  205       1.860 121.400  38.760  1.00  0.00           C
ATOM  10125  C36 POPE  205       2.840 120.260  39.070  1.00  0.00           C
ATOM  10128  C37 POPE  205       3.530 120.520  40.420  1.00  0.00           C
ATOM  10131  C38 POPE  205       4.250 119.320  41.070  1.00  0.00           C
ATOM  10134  C39 POPE  205       5.050 119.680  42.330  1.00  0.00           C
ATOM  10137 0C31 POPE  205       4.210 119.860  43.610  1.00  0.00           C
ATOM  10140 1C31 POPE  205       3.700 118.570  44.250  1.00  0.00           C
ATOM  10143 2C31 POPE  205       3.340 118.740  45.740  1.00  0.00           C
ATOM  10146 3C31 POPE  205       2.590 117.530  46.310  1.00  0.00           C
ATOM  10149 4C31 POPE  205       2.880 117.290  47.800  1.00  0.00           C
ATOM  10152 5C31 POPE  205       2.010 116.200  48.420  1.00  0.00           C
ATOM  10155 6C31 POPE  205       1.990 116.240  49.950  1.00  0.00           C
ATOM  10159  NH3 POPE  206      24.580  15.010  26.610  1.00  0.00           N
ATOM  10163  C12 POPE  206      23.610  15.340  25.530  1.00  0.00           C
ATOM  10166  C11 POPE  206      23.120  14.060  24.800  1.00  0.00           C
ATOM  10169  P   POPE  206      22.880  11.470  25.170  1.00  0.00           P
ATOM  10170  O13 POPE  206      22.770  11.480  23.690  1.00  0.00           O
ATOM  10171  O14 POPE  206      23.960  10.670  25.750  1.00  0.00           O
ATOM  10172  O11 POPE  206      21.540  10.900  25.770  1.00  0.00           O
ATOM  10173  O12 POPE  206      23.000  12.960  25.710  1.00  0.00           O
ATOM  10174  C1  POPE  206      20.870  11.390  26.920  1.00  0.00           C
ATOM  10177  C2  POPE  206      21.560  11.040  28.270  1.00  0.00           C
ATOM  10179  O21 POPE  206      20.570  10.780  29.290  1.00  0.00           O
ATOM  10180  C21 POPE  206      19.810  11.780  29.740  1.00  0.00           C
ATOM  10181  O22 POPE  206      19.880  12.950  29.420  1.00  0.00           O
ATOM  10182  C22 POPE  206      18.820  11.240  30.760  1.00  0.00           C
ATOM  10185  C3  POPE  206      22.630  12.070  28.720  1.00  0.00           C
ATOM  10188  O31 POPE  206      23.120  11.710  30.000  1.00  0.00           O
ATOM  10189  C31 POPE  206      23.940  10.660  29.990  1.00  0.00           C
ATOM  10190  O32 POPE  206      24.610  10.270  29.060  1.00  0.00           O
ATOM  10191  C32 POPE  206      23.790   9.940  31.310  1.00  0.00           C
ATOM  10194  C23 POPE  206      19.440  11.510  32.130  1.00  0.00           C
ATOM  10197  C24 POPE  206      18.540  11.140  33.310  1.00  0.00           C
ATOM  10200  C25 POPE  206      19.370  11.180  34.590  1.00  0.00           C
ATOM  10203  C26 POPE  206      18.540  10.930  35.840  1.00  0.00           C
ATOM  10206  C27 POPE  206      19.050  11.800  36.980  1.00  0.00           C
ATOM  10209  C28 POPE  206      20.490  11.470  37.420  1.00  0.00           C
ATOM  10212  C29 POPE  206      20.670  10.170  38.150  1.00  0.00           C
ATOM  10214 0C21 POPE  206      20.840  10.100  39.470  1.00  0.00           C
ATOM  10216 1C21 POPE  206      20.810  11.320  40.350  1.00  0.00           C
ATOM  10219 2C21 POPE  206      20.770  11.000  41.850  1.00  0.00           C
ATOM  10222 3C21 POPE  206      21.460  12.070  42.710  1.00  0.00           C
ATOM  10225 4C21 POPE  206      20.840  12.270  44.110  1.00  0.00           C
ATOM  10228 5C21 POPE  206      21.400  11.360  45.220  1.00  0.00           C
ATOM  10231 6C21 POPE  206      20.800  11.660  46.610  1.00  0.00           C
ATOM  10234 7C21 POPE  206      21.220  10.640  47.670  1.00  0.00           C
ATOM  10237 8C21 POPE  206      20.370  10.700  48.940  1.00  0.00           C
ATOM  10241  C33 POPE  206      24.230  10.870  32.440  1.00  0.00           C
ATOM  10244  C34 POPE  206      23.580  10.540  33.780  1.00  0.00           C
ATOM  10247  C35 POPE  206      23.850   9.090  34.210  1.00  0.00           C
ATOM  10250  C36 POPE  206      23.240   8.720  35.570  1.00  0.00           C
ATOM  10253  C37 POPE  206      23.570   7.310  36.080  1.00  0.00           C
ATOM  10256  C38 POPE  206      23.170   7.210  37.560  1.00  0.00           C
ATOM  10259  C39 POPE  206      23.500   5.930  38.320  1.00  0.00           C
ATOM  10262 0C31 POPE  206      22.940   6.030  39.740  1.00  0.00           C
ATOM  10265 1C31 POPE  206      23.210   4.810  40.630  1.00  0.00           C
ATOM  10268 2C31 POPE  206      23.680   5.160  42.060  1.00  0.00           C
ATOM  10271 3C31 POPE  206      22.570   5.160  43.130  1.00  0.00           C
ATOM  10274 4C31 POPE  206      21.630   6.360  43.000  1.00  0.00           C
ATOM  10277 5C31 POPE  206      20.580   6.430  44.120  1.00  0.00           C
ATOM  10280 6C31 POPE  206      19.570   7.550  43.880  1.00  0.00           C
ATOM  10284  NH3 POPE  207      22.510  87.030  72.880  1.00  0.00           N
ATOM  10288  C12 POPE  207      21.360  87.330  73.800  1.00  0.00           C
ATOM  10291  C11 POPE  207      20.390  86.140  73.860  1.00  0.00           C
ATOM  10294  P   POPE  207      19.350  84.490  72.150  1.00  0.00           P
ATOM  10295  O13 POPE  207      20.540  83.720  71.740  1.00  0.00           O
ATOM  10296  O14 POPE  207      18.480  83.900  73.190  1.00  0.00           O
ATOM  10297  O11 POPE  207      18.450  84.780  70.890  1.00  0.00           O
ATOM  10298  O12 POPE  207      19.790  85.950  72.580  1.00  0.00           O
ATOM  10299  C1  POPE  207      18.590  85.890  70.030  1.00  0.00           C
ATOM  10302  C2  POPE  207      18.570  85.420  68.570  1.00  0.00           C
ATOM  10304  O21 POPE  207      17.260  84.910  68.330  1.00  0.00           O
ATOM  10305  C21 POPE  207      16.740  85.140  67.140  1.00  0.00           C
ATOM  10306  O22 POPE  207      17.270  85.710  66.200  1.00  0.00           O
ATOM  10307  C22 POPE  207      15.340  84.540  67.140  1.00  0.00           C
ATOM  10310  C3  POPE  207      19.660  84.330  68.380  1.00  0.00           C
ATOM  10313  O31 POPE  207      19.740  83.840  67.030  1.00  0.00           O
ATOM  10314  C31 POPE  207      18.860  82.890  66.730  1.00  0.00           C
ATOM  10315  O32 POPE  207      18.070  82.370  67.490  1.00  0.00           O
ATOM  10316  C32 POPE  207      18.930  82.590  65.240  1.00  0.00           C
ATOM  10319  C23 POPE  207      14.840  84.270  65.730  1.00  0.00           C
ATOM  10322  C24 POPE  207      13.360  84.610  65.630  1.00  0.00           C
ATOM  10325  C25 POPE  207      12.760  84.230  64.270  1.00  0.00           C
ATOM  10328  C26 POPE  207      11.900  85.410  63.810  1.00  0.00           C
ATOM  10331  C27 POPE  207      11.560  85.510  62.330  1.00  0.00           C
ATOM  10334  C28 POPE  207      11.230  86.980  61.970  1.00  0.00           C
ATOM  10337  C29 POPE  207       9.840  87.390  62.390  1.00  0.00           C
ATOM  10339 0C21 POPE  207       8.700  86.990  61.790  1.00  0.00           C
ATOM  10341 1C21 POPE  207       8.570  86.070  60.600  1.00  0.00           C
ATOM  10344 2C21 POPE  207       7.780  84.780  60.920  1.00  0.00           C
ATOM  10347 3C21 POPE  207       8.070  83.610  59.950  1.00  0.00           C
ATOM  10350 4C21 POPE  207       7.020  82.480  59.930  1.00  0.00           C
ATOM  10353 5C21 POPE  207       6.750  81.820  61.290  1.00  0.00           C
ATOM  10356 6C21 POPE  207       5.510  80.910  61.260  1.00  0.00           C
ATOM  10359 7C21 POPE  207       5.180  80.200  62.580  1.00  0.00           C
ATOM  10362 8C21 POPE  207       3.960  79.290  62.430  1.00  0.00           C
ATOM  10366  C33 POPE  207      17.850  81.570  64.860  1.00  0.00           C
ATOM  10369  C34 POPE  207      17.780  81.390  63.340  1.00  0.00           C
ATOM  10372  C35 POPE  207      17.050  80.130  62.870  1.00  0.00           C
ATOM  10375  C36 POPE  207      17.110  80.040  61.340  1.00  0.00           C
ATOM  10378  C37 POPE  207      16.540  78.760  60.690  1.00  0.00           C
ATOM  10381  C38 POPE  207      16.810  78.700  59.170  1.00  0.00           C
ATOM  10384  C39 POPE  207      15.980  79.700  58.340  1.00  0.00           C
ATOM  10387 0C31 POPE  207      16.510  79.960  56.920  1.00  0.00           C
ATOM  10390 1C31 POPE  207      15.600  80.870  56.070  1.00  0.00           C
ATOM  10393 2C31 POPE  207      16.240  81.470  54.810  1.00  0.00           C
ATOM  10396 3C31 POPE  207      16.810  80.450  53.820  1.00  0.00           C
ATOM  10399 4C31 POPE  207      17.800  81.110  52.840  1.00  0.00           C
ATOM  10402 5C31 POPE  207      18.450  80.080  51.920  1.00  0.00           C
ATOM  10405 6C31 POPE  207      19.640  80.610  51.110  1.00  0.00           C
ATOM  10409  NH3 POPE  208     125.840  96.770  69.950  1.00  0.00           N
ATOM  10413  C12 POPE  208     125.420  98.150  69.590  1.00  0.00           C
ATOM  10416  C11 POPE  208     124.470  98.790  70.600  1.00  0.00           C
ATOM  10419  P   POPE  208     124.390 101.300  71.350  1.00  0.00           P
ATOM  10420  O13 POPE  208     123.400 101.470  70.260  1.00  0.00           O
ATOM  10421  O14 POPE  208     123.890 101.310  72.740  1.00  0.00           O
ATOM  10422  O11 POPE  208     125.550 102.370  71.180  1.00  0.00           O
ATOM  10423  O12 POPE  208     125.130  99.930  71.130  1.00  0.00           O
ATOM  10424  C1  POPE  208     125.560 103.400  70.170  1.00  0.00           C
ATOM  10427  C2  POPE  208     126.670 103.160  69.080  1.00  0.00           C
ATOM  10429  O21 POPE  208     126.760 104.230  68.110  1.00  0.00           O
ATOM  10430  C21 POPE  208     126.460 104.050  66.820  1.00  0.00           C
ATOM  10431  O22 POPE  208     125.520 103.410  66.390  1.00  0.00           O
ATOM  10432  C22 POPE  208     127.530 104.710  65.930  1.00  0.00           C
ATOM  10435  C3  POPE  208     126.580 101.730  68.490  1.00  0.00           C
ATOM  10438  O31 POPE  208     127.660 101.470  67.570  1.00  0.00           O
ATOM  10439  C31 POPE  208     127.510 100.290  66.980  1.00  0.00           C
ATOM  10440  O32 POPE  208     126.650  99.470  67.240  1.00  0.00           O
ATOM  10441  C32 POPE  208     128.540 100.130  65.880  1.00  0.00           C
ATOM  10444  C23 POPE  208     127.340 104.340  64.440  1.00  0.00           C
ATOM  10447  C24 POPE  208     128.270 105.090  63.470  1.00  0.00           C
ATOM  10450  C25 POPE  208     127.830 104.970  62.010  1.00  0.00           C
ATOM  10453  C26 POPE  208     128.840 105.530  61.000  1.00  0.00           C
ATOM  10456  C27 POPE  208     128.390 105.240  59.570  1.00  0.00           C
ATOM  10459  C28 POPE  208     129.429 105.650  58.520  1.00  0.00           C
ATOM  10462  C29 POPE  208     128.890 106.740  57.630  1.00  0.00           C
ATOM  10464 0C21 POPE  208     129.599 107.690  56.990  1.00  0.00           C
ATOM  10466 1C21 POPE  208     131.089 107.880  57.030  1.00  0.00           C
ATOM  10469 2C21 POPE  208     131.409 109.230  57.690  1.00  0.00           C
ATOM  10472 3C21 POPE  208     132.849 109.680  57.460  1.00  0.00           C
ATOM  10475 4C21 POPE  208     133.169 111.070  58.030  1.00  0.00           C
ATOM  10478 5C21 POPE  208     134.579 111.490  57.600  1.00  0.00           C
ATOM  10481 6C21 POPE  208     135.069 112.870  58.050  1.00  0.00           C
ATOM  10484 7C21 POPE  208     136.539 113.120  57.660  1.00  0.00           C
ATOM  10487 8C21 POPE  208     137.139 114.400  58.240  1.00  0.00           C
ATOM  10491  C33 POPE  208     128.050  99.060  64.890  1.00  0.00           C
ATOM  10494  C34 POPE  208     128.560  99.310  63.460  1.00  0.00           C
ATOM  10497  C35 POPE  208     127.730  98.620  62.380  1.00  0.00           C
ATOM  10500  C36 POPE  208     128.290  98.970  60.990  1.00  0.00           C
ATOM  10503  C37 POPE  208     127.380  98.570  59.820  1.00  0.00           C
ATOM  10506  C38 POPE  208     127.890  99.010  58.430  1.00  0.00           C
ATOM  10509  C39 POPE  208     127.780 100.530  58.210  1.00  0.00           C
ATOM  10512 0C31 POPE  208     128.090 101.040  56.790  1.00  0.00           C
ATOM  10515 1C31 POPE  208     127.600 102.500  56.670  1.00  0.00           C
ATOM  10518 2C31 POPE  208     127.470 103.070  55.240  1.00  0.00           C
ATOM  10521 3C31 POPE  208     126.930 104.510  55.250  1.00  0.00           C
ATOM  10524 4C31 POPE  208     126.690 105.110  53.850  1.00  0.00           C
ATOM  10527 5C31 POPE  208     125.930 106.450  53.870  1.00  0.00           C
ATOM  10530 6C31 POPE  208     125.680 107.070  52.480  1.00  0.00           C
ATOM  10534  NH3 POPE  209      34.540  28.300  28.640  1.00  0.00           N
ATOM  10538  C12 POPE  209      33.610  27.430  27.820  1.00  0.00           C
ATOM  10541  C11 POPE  209      33.480  25.970  28.310  1.00  0.00           C
ATOM  10544  P   POPE  209      30.850  25.830  27.970  1.00  0.00           P
ATOM  10545  O13 POPE  209      30.670  27.040  27.140  1.00  0.00           O
ATOM  10546  O14 POPE  209      29.880  24.740  27.720  1.00  0.00           O
ATOM  10547  O11 POPE  209      30.800  26.250  29.500  1.00  0.00           O
ATOM  10548  O12 POPE  209      32.330  25.300  27.780  1.00  0.00           O
ATOM  10549  C1  POPE  209      30.410  25.350  30.540  1.00  0.00           C
ATOM  10552  C2  POPE  209      29.220  25.960  31.340  1.00  0.00           C
ATOM  10554  O21 POPE  209      29.430  25.820  32.750  1.00  0.00           O
ATOM  10555  C21 POPE  209      29.200  24.670  33.340  1.00  0.00           C
ATOM  10556  O22 POPE  209      28.900  23.610  32.810  1.00  0.00           O
ATOM  10557  C22 POPE  209      29.340  24.880  34.840  1.00  0.00           C
ATOM  10560  C3  POPE  209      27.800  25.550  30.860  1.00  0.00           C
ATOM  10563  O31 POPE  209      26.870  26.650  30.960  1.00  0.00           O
ATOM  10564  C31 POPE  209      26.370  27.020  32.140  1.00  0.00           C
ATOM  10565  O32 POPE  209      26.490  28.140  32.600  1.00  0.00           O
ATOM  10566  C32 POPE  209      25.480  25.950  32.770  1.00  0.00           C
ATOM  10569  C23 POPE  209      28.850  23.640  35.590  1.00  0.00           C
ATOM  10572  C24 POPE  209      29.020  23.750  37.110  1.00  0.00           C
ATOM  10575  C25 POPE  209      28.600  22.460  37.830  1.00  0.00           C
ATOM  10578  C26 POPE  209      28.530  22.640  39.350  1.00  0.00           C
ATOM  10581  C27 POPE  209      27.750  21.530  40.090  1.00  0.00           C
ATOM  10584  C28 POPE  209      27.250  21.930  41.500  1.00  0.00           C
ATOM  10587  C29 POPE  209      26.270  20.940  42.100  1.00  0.00           C
ATOM  10589 0C21 POPE  209      25.810  20.840  43.370  1.00  0.00           C
ATOM  10591 1C21 POPE  209      26.150  21.670  44.590  1.00  0.00           C
ATOM  10594 2C21 POPE  209      25.030  21.930  45.650  1.00  0.00           C
ATOM  10597 3C21 POPE  209      24.290  20.680  46.190  1.00  0.00           C
ATOM  10600 4C21 POPE  209      23.100  20.980  47.130  1.00  0.00           C
ATOM  10603 5C21 POPE  209      23.470  21.210  48.610  1.00  0.00           C
ATOM  10606 6C21 POPE  209      22.250  21.640  49.430  1.00  0.00           C
ATOM  10609 7C21 POPE  209      22.470  21.620  50.950  1.00  0.00           C
ATOM  10612 8C21 POPE  209      21.210  21.970  51.760  1.00  0.00           C
ATOM  10616  C33 POPE  209      24.890  26.520  34.080  1.00  0.00           C
ATOM  10619  C34 POPE  209      24.130  25.480  34.920  1.00  0.00           C
ATOM  10622  C35 POPE  209      24.920  24.670  35.960  1.00  0.00           C
ATOM  10625  C36 POPE  209      24.020  24.460  37.200  1.00  0.00           C
ATOM  10628  C37 POPE  209      24.650  23.680  38.360  1.00  0.00           C
ATOM  10631  C38 POPE  209      23.900  23.790  39.690  1.00  0.00           C
ATOM  10634  C39 POPE  209      22.970  22.610  40.060  1.00  0.00           C
ATOM  10637 0C31 POPE  209      22.970  22.450  41.590  1.00  0.00           C
ATOM  10640 1C31 POPE  209      21.770  21.770  42.270  1.00  0.00           C
ATOM  10643 2C31 POPE  209      22.050  20.330  42.760  1.00  0.00           C
ATOM  10646 3C31 POPE  209      22.620  19.430  41.660  1.00  0.00           C
ATOM  10649 4C31 POPE  209      22.780  17.930  41.940  1.00  0.00           C
ATOM  10652 5C31 POPE  209      23.190  17.220  40.630  1.00  0.00           C
ATOM  10655 6C31 POPE  209      23.480  15.730  40.770  1.00  0.00           C
ATOM  10659  NH3 POPE  210      14.580  94.290  69.880  1.00  0.00           N
ATOM  10663  C12 POPE  210      14.380  92.940  69.270  1.00  0.00           C
ATOM  10666  C11 POPE  210      14.710  91.880  70.330  1.00  0.00           C
ATOM  10669  P   POPE  210      15.490  89.540  69.660  1.00  0.00           P
ATOM  10670  O13 POPE  210      16.180  89.310  70.950  1.00  0.00           O
ATOM  10671  O14 POPE  210      14.990  88.350  68.930  1.00  0.00           O
ATOM  10672  O11 POPE  210      16.420  90.410  68.720  1.00  0.00           O
ATOM  10673  O12 POPE  210      14.320  90.570  69.900  1.00  0.00           O
ATOM  10674  C1  POPE  210      17.680  89.920  68.280  1.00  0.00           C
ATOM  10677  C2  POPE  210      17.480  89.020  67.020  1.00  0.00           C
ATOM  10679  O21 POPE  210      18.730  88.660  66.380  1.00  0.00           O
ATOM  10680  C21 POPE  210      19.310  89.510  65.530  1.00  0.00           C
ATOM  10681  O22 POPE  210      19.220  90.720  65.560  1.00  0.00           O
ATOM  10682  C22 POPE  210      19.980  88.720  64.390  1.00  0.00           C
ATOM  10685  C3  POPE  210      16.430  89.610  66.030  1.00  0.00           C
ATOM  10688  O31 POPE  210      16.590  89.090  64.710  1.00  0.00           O
ATOM  10689  C31 POPE  210      15.760  88.150  64.310  1.00  0.00           C
ATOM  10690  O32 POPE  210      14.910  87.590  64.970  1.00  0.00           O
ATOM  10691  C32 POPE  210      16.000  87.940  62.810  1.00  0.00           C
ATOM  10694  C23 POPE  210      21.500  89.010  64.280  1.00  0.00           C
ATOM  10697  C24 POPE  210      22.290  88.030  63.390  1.00  0.00           C
ATOM  10700  C25 POPE  210      21.890  88.110  61.910  1.00  0.00           C
ATOM  10703  C26 POPE  210      22.380  89.370  61.210  1.00  0.00           C
ATOM  10706  C27 POPE  210      21.980  89.370  59.720  1.00  0.00           C
ATOM  10709  C28 POPE  210      22.680  90.460  58.900  1.00  0.00           C
ATOM  10712  C29 POPE  210      24.180  90.260  58.780  1.00  0.00           C
ATOM  10714 0C21 POPE  210      25.050  90.960  58.010  1.00  0.00           C
ATOM  10716 1C21 POPE  210      24.690  92.080  57.060  1.00  0.00           C
ATOM  10719 2C21 POPE  210      25.540  92.300  55.780  1.00  0.00           C
ATOM  10722 3C21 POPE  210      25.490  91.180  54.710  1.00  0.00           C
ATOM  10725 4C21 POPE  210      26.580  91.280  53.620  1.00  0.00           C
ATOM  10728 5C21 POPE  210      26.700  92.640  52.910  1.00  0.00           C
ATOM  10731 6C21 POPE  210      26.350  92.630  51.410  1.00  0.00           C
ATOM  10734 7C21 POPE  210      26.230  94.050  50.830  1.00  0.00           C
ATOM  10737 8C21 POPE  210      26.100  94.040  49.310  1.00  0.00           C
ATOM  10741  C33 POPE  210      15.470  89.150  62.010  1.00  0.00           C
ATOM  10744  C34 POPE  210      14.670  88.690  60.780  1.00  0.00           C
ATOM  10747  C35 POPE  210      15.520  88.370  59.540  1.00  0.00           C
ATOM  10750  C36 POPE  210      15.810  89.620  58.690  1.00  0.00           C
ATOM  10753  C37 POPE  210      16.560  89.340  57.380  1.00  0.00           C
ATOM  10756  C38 POPE  210      16.560  90.560  56.430  1.00  0.00           C
ATOM  10759  C39 POPE  210      16.380  90.270  54.920  1.00  0.00           C
ATOM  10762 0C31 POPE  210      16.330  91.590  54.140  1.00  0.00           C
ATOM  10765 1C31 POPE  210      16.990  91.580  52.750  1.00  0.00           C
ATOM  10768 2C31 POPE  210      17.290  93.010  52.250  1.00  0.00           C
ATOM  10771 3C31 POPE  210      18.020  93.080  50.910  1.00  0.00           C
ATOM  10774 4C31 POPE  210      19.480  92.670  51.060  1.00  0.00           C
ATOM  10777 5C31 POPE  210      20.280  92.790  49.770  1.00  0.00           C
ATOM  10780 6C31 POPE  210      21.780  92.730  50.050  1.00  0.00           C
ATOM  10784  NH3 POPE  211      43.120  86.280  30.600  1.00  0.00           N
ATOM  10788  C12 POPE  211      42.990  87.360  29.570  1.00  0.00           C
ATOM  10791  C11 POPE  211      44.350  88.050  29.370  1.00  0.00           C
ATOM  10794  P   POPE  211      45.880  89.570  30.840  1.00  0.00           P
ATOM  10795  O13 POPE  211      47.020  89.510  29.910  1.00  0.00           O
ATOM  10796  O14 POPE  211      45.010  90.760  30.790  1.00  0.00           O
ATOM  10797  O11 POPE  211      46.370  89.390  32.330  1.00  0.00           O
ATOM  10798  O12 POPE  211      44.980  88.290  30.630  1.00  0.00           O
ATOM  10799  C1  POPE  211      47.690  89.690  32.770  1.00  0.00           C
ATOM  10802  C2  POPE  211      48.150  88.520  33.660  1.00  0.00           C
ATOM  10804  O21 POPE  211      47.190  88.380  34.720  1.00  0.00           O
ATOM  10805  C21 POPE  211      46.950  87.160  35.160  1.00  0.00           C
ATOM  10806  O22 POPE  211      47.410  86.120  34.710  1.00  0.00           O
ATOM  10807  C22 POPE  211      45.990  87.240  36.340  1.00  0.00           C
ATOM  10810  C3  POPE  211      49.570  88.740  34.250  1.00  0.00           C
ATOM  10813  O31 POPE  211      49.480  89.700  35.320  1.00  0.00           O
ATOM  10814  C31 POPE  211      50.580  90.340  35.690  1.00  0.00           C
ATOM  10815  O32 POPE  211      51.690  90.190  35.220  1.00  0.00           O
ATOM  10816  C32 POPE  211      50.230  91.390  36.760  1.00  0.00           C
ATOM  10819  C23 POPE  211      46.130  85.950  37.180  1.00  0.00           C
ATOM  10822  C24 POPE  211      45.540  86.050  38.590  1.00  0.00           C
ATOM  10825  C25 POPE  211      46.330  86.980  39.520  1.00  0.00           C
ATOM  10828  C26 POPE  211      45.620  87.180  40.860  1.00  0.00           C
ATOM  10831  C27 POPE  211      46.230  88.270  41.750  1.00  0.00           C
ATOM  10834  C28 POPE  211      45.800  88.130  43.230  1.00  0.00           C
ATOM  10837  C29 POPE  211      44.330  88.390  43.460  1.00  0.00           C
ATOM  10839 0C21 POPE  211      43.770  88.990  44.530  1.00  0.00           C
ATOM  10841 1C21 POPE  211      44.450  89.550  45.750  1.00  0.00           C
ATOM  10844 2C21 POPE  211      43.850  90.920  46.120  1.00  0.00           C
ATOM  10847 3C21 POPE  211      42.500  90.760  46.840  1.00  0.00           C
ATOM  10850 4C21 POPE  211      41.750  92.080  47.110  1.00  0.00           C
ATOM  10853 5C21 POPE  211      42.320  92.920  48.260  1.00  0.00           C
ATOM  10856 6C21 POPE  211      41.540  94.240  48.440  1.00  0.00           C
ATOM  10859 7C21 POPE  211      41.600  94.700  49.900  1.00  0.00           C
ATOM  10862 8C21 POPE  211      40.540  95.700  50.370  1.00  0.00           C
ATOM  10866  C33 POPE  211      50.250  90.840  38.200  1.00  0.00           C
ATOM  10869  C34 POPE  211      49.130  89.860  38.570  1.00  0.00           C
ATOM  10872  C35 POPE  211      49.510  89.070  39.830  1.00  0.00           C
ATOM  10875  C36 POPE  211      49.530  89.980  41.060  1.00  0.00           C
ATOM  10878  C37 POPE  211      50.110  89.300  42.290  1.00  0.00           C
ATOM  10881  C38 POPE  211      50.700  90.330  43.250  1.00  0.00           C
ATOM  10884  C39 POPE  211      49.640  90.960  44.140  1.00  0.00           C
ATOM  10887 0C31 POPE  211      49.420  90.190  45.440  1.00  0.00           C
ATOM  10890 1C31 POPE  211      48.440  90.960  46.330  1.00  0.00           C
ATOM  10893 2C31 POPE  211      48.190  90.340  47.690  1.00  0.00           C
ATOM  10896 3C31 POPE  211      47.270  91.240  48.520  1.00  0.00           C
ATOM  10899 4C31 POPE  211      47.040  90.730  49.940  1.00  0.00           C
ATOM  10902 5C31 POPE  211      45.760  91.280  50.580  1.00  0.00           C
ATOM  10905 6C31 POPE  211      45.600  90.900  52.050  1.00  0.00           C
ATOM  10909  NH3 POPE  212     115.540  87.470  73.560  1.00  0.00           N
ATOM  10913  C12 POPE  212     115.320  88.910  73.160  1.00  0.00           C
ATOM  10916  C11 POPE  212     115.860  89.200  71.750  1.00  0.00           C
ATOM  10919  P   POPE  212     116.670  91.460  70.820  1.00  0.00           P
ATOM  10920  O13 POPE  212     117.750  91.540  71.820  1.00  0.00           O
ATOM  10921  O14 POPE  212     117.030  90.980  69.460  1.00  0.00           O
ATOM  10922  O11 POPE  212     115.930  92.860  70.730  1.00  0.00           O
ATOM  10923  O12 POPE  212     115.540  90.530  71.390  1.00  0.00           O
ATOM  10924  C1  POPE  212     116.340  93.860  69.800  1.00  0.00           C
ATOM  10927  C2  POPE  212     115.780  93.600  68.380  1.00  0.00           C
ATOM  10929  O21 POPE  212     116.810  93.870  67.410  1.00  0.00           O
ATOM  10930  C21 POPE  212     116.960  92.990  66.420  1.00  0.00           C
ATOM  10931  O22 POPE  212     116.240  92.020  66.200  1.00  0.00           O
ATOM  10932  C22 POPE  212     118.190  93.360  65.590  1.00  0.00           C
ATOM  10935  C3  POPE  212     114.510  94.430  68.070  1.00  0.00           C
ATOM  10938  O31 POPE  212     113.740  93.740  67.080  1.00  0.00           O
ATOM  10939  C31 POPE  212     113.670  94.230  65.860  1.00  0.00           C
ATOM  10940  O32 POPE  212     114.140  95.280  65.460  1.00  0.00           O
ATOM  10941  C32 POPE  212     112.870  93.230  65.010  1.00  0.00           C
ATOM  10944  C23 POPE  212     118.690  92.150  64.750  1.00  0.00           C
ATOM  10947  C24 POPE  212     119.680  92.530  63.620  1.00  0.00           C
ATOM  10950  C25 POPE  212     120.520  91.370  63.040  1.00  0.00           C
ATOM  10953  C26 POPE  212     119.770  90.140  62.510  1.00  0.00           C
ATOM  10956  C27 POPE  212     120.720  88.970  62.150  1.00  0.00           C
ATOM  10959  C28 POPE  212     119.920  87.780  61.600  1.00  0.00           C
ATOM  10962  C29 POPE  212     120.690  86.680  60.920  1.00  0.00           C
ATOM  10964 0C21 POPE  212     121.340  85.660  61.510  1.00  0.00           C
ATOM  10966 1C21 POPE  212     121.520  85.500  62.990  1.00  0.00           C
ATOM  10969 2C21 POPE  212     122.670  84.550  63.350  1.00  0.00           C
ATOM  10972 3C21 POPE  212     124.050  84.950  62.790  1.00  0.00           C
ATOM  10975 4C21 POPE  212     124.730  83.770  62.080  1.00  0.00           C
ATOM  10978 5C21 POPE  212     126.170  84.020  61.600  1.00  0.00           C
ATOM  10981 6C21 POPE  212     126.280  84.680  60.220  1.00  0.00           C
ATOM  10984 7C21 POPE  212     127.750  84.960  59.860  1.00  0.00           C
ATOM  10987 8C21 POPE  212     127.950  85.720  58.550  1.00  0.00           C
ATOM  10991  C33 POPE  212     112.400  93.840  63.680  1.00  0.00           C
ATOM  10994  C34 POPE  212     111.490  92.860  62.920  1.00  0.00           C
ATOM  10997  C35 POPE  212     111.040  93.260  61.510  1.00  0.00           C
ATOM  11000  C36 POPE  212     109.860  92.380  61.080  1.00  0.00           C
ATOM  11003  C37 POPE  212     109.850  92.040  59.590  1.00  0.00           C
ATOM  11006  C38 POPE  212     108.630  91.240  59.130  1.00  0.00           C
ATOM  11009  C39 POPE  212     108.740  90.930  57.640  1.00  0.00           C
ATOM  11012 0C31 POPE  212     109.870  90.010  57.170  1.00  0.00           C
ATOM  11015 1C31 POPE  212     109.690  89.820  55.660  1.00  0.00           C
ATOM  11018 2C31 POPE  212     110.780  89.000  55.010  1.00  0.00           C
ATOM  11021 3C31 POPE  212     110.640  87.520  55.370  1.00  0.00           C
ATOM  11024 4C31 POPE  212     109.770  86.680  54.440  1.00  0.00           C
ATOM  11027 5C31 POPE  212     110.000  85.220  54.800  1.00  0.00           C
ATOM  11030 6C31 POPE  212     109.600  84.250  53.700  1.00  0.00           C
ATOM  11034  NH3 POPE  213      81.800  44.740  29.220  1.00  0.00           N
ATOM  11038  C12 POPE  213      80.350  44.390  29.450  1.00  0.00           C
ATOM  11041  C11 POPE  213      79.390  45.530  29.010  1.00  0.00           C
ATOM  11044  P   POPE  213      77.190  46.690  29.830  1.00  0.00           P
ATOM  11045  O13 POPE  213      77.290  47.500  28.600  1.00  0.00           O
ATOM  11046  O14 POPE  213      76.080  45.730  29.910  1.00  0.00           O
ATOM  11047  O11 POPE  213      77.030  47.680  31.050  1.00  0.00           O
ATOM  11048  O12 POPE  213      78.560  45.930  30.090  1.00  0.00           O
ATOM  11049  C1  POPE  213      78.110  47.970  31.930  1.00  0.00           C
ATOM  11052  C2  POPE  213      78.020  47.110  33.190  1.00  0.00           C
ATOM  11054  O21 POPE  213      77.710  48.020  34.260  1.00  0.00           O
ATOM  11055  C21 POPE  213      77.920  47.810  35.530  1.00  0.00           C
ATOM  11056  O22 POPE  213      78.430  46.850  36.050  1.00  0.00           O
ATOM  11057  C22 POPE  213      77.460  49.040  36.320  1.00  0.00           C
ATOM  11060  C3  POPE  213      79.290  46.190  33.280  1.00  0.00           C
ATOM  11063  O31 POPE  213      79.140  45.090  34.190  1.00  0.00           O
ATOM  11064  C31 POPE  213      78.180  44.220  33.940  1.00  0.00           C
ATOM  11065  O32 POPE  213      77.500  44.140  32.930  1.00  0.00           O
ATOM  11066  C32 POPE  213      78.000  43.340  35.160  1.00  0.00           C
ATOM  11069  C23 POPE  213      75.950  49.060  36.610  1.00  0.00           C
ATOM  11072  C24 POPE  213      75.560  50.480  37.060  1.00  0.00           C
ATOM  11075  C25 POPE  213      74.050  50.770  37.140  1.00  0.00           C
ATOM  11078  C26 POPE  213      73.390  50.050  38.320  1.00  0.00           C
ATOM  11081  C27 POPE  213      72.800  50.970  39.400  1.00  0.00           C
ATOM  11084  C28 POPE  213      72.730  50.340  40.820  1.00  0.00           C
ATOM  11087  C29 POPE  213      71.920  51.130  41.830  1.00  0.00           C
ATOM  11089 0C21 POPE  213      72.240  51.440  43.110  1.00  0.00           C
ATOM  11091 1C21 POPE  213      73.520  51.100  43.830  1.00  0.00           C
ATOM  11094 2C21 POPE  213      74.140  52.170  44.750  1.00  0.00           C
ATOM  11097 3C21 POPE  213      73.240  52.710  45.890  1.00  0.00           C
ATOM  11100 4C21 POPE  213      74.010  53.590  46.890  1.00  0.00           C
ATOM  11103 5C21 POPE  213      75.200  52.870  47.540  1.00  0.00           C
ATOM  11106 6C21 POPE  213      75.850  53.620  48.700  1.00  0.00           C
ATOM  11109 7C21 POPE  213      77.260  53.080  49.000  1.00  0.00           C
ATOM  11112 8C21 POPE  213      77.990  53.800  50.130  1.00  0.00           C
ATOM  11116  C33 POPE  213      77.440  44.170  36.340  1.00  0.00           C
ATOM  11119  C34 POPE  213      76.800  43.280  37.390  1.00  0.00           C
ATOM  11122  C35 POPE  213      77.870  42.580  38.220  1.00  0.00           C
ATOM  11125  C36 POPE  213      78.320  43.410  39.430  1.00  0.00           C
ATOM  11128  C37 POPE  213      78.570  42.540  40.660  1.00  0.00           C
ATOM  11131  C38 POPE  213      79.450  43.260  41.690  1.00  0.00           C
ATOM  11134  C39 POPE  213      79.690  42.430  42.960  1.00  0.00           C
ATOM  11137 0C31 POPE  213      80.850  43.020  43.770  1.00  0.00           C
ATOM  11140 1C31 POPE  213      81.690  42.000  44.560  1.00  0.00           C
ATOM  11143 2C31 POPE  213      82.780  42.740  45.340  1.00  0.00           C
ATOM  11146 3C31 POPE  213      83.520  41.910  46.380  1.00  0.00           C
ATOM  11149 4C31 POPE  213      84.750  42.640  46.960  1.00  0.00           C
ATOM  11152 5C31 POPE  213      85.570  41.800  47.950  1.00  0.00           C
ATOM  11155 6C31 POPE  213      86.880  42.480  48.350  1.00  0.00           C
ATOM  11159  NH3 POPE  214      11.370 117.210  24.880  1.00  0.00           N
ATOM  11163  C12 POPE  214      12.110 116.060  24.280  1.00  0.00           C
ATOM  11166  C11 POPE  214      11.160 114.880  24.060  1.00  0.00           C
ATOM  11169  P   POPE  214      12.520 112.750  24.750  1.00  0.00           P
ATOM  11170  O13 POPE  214      12.060 111.400  24.400  1.00  0.00           O
ATOM  11171  O14 POPE  214      13.980 112.960  24.830  1.00  0.00           O
ATOM  11172  O11 POPE  214      11.850 113.220  26.100  1.00  0.00           O
ATOM  11173  O12 POPE  214      11.910 113.740  23.670  1.00  0.00           O
ATOM  11174  C1  POPE  214      12.160 112.540  27.310  1.00  0.00           C
ATOM  11177  C2  POPE  214      11.940 113.510  28.500  1.00  0.00           C
ATOM  11179  O21 POPE  214      12.620 112.960  29.650  1.00  0.00           O
ATOM  11180  C21 POPE  214      13.280 113.850  30.380  1.00  0.00           C
ATOM  11181  O22 POPE  214      13.200 115.060  30.260  1.00  0.00           O
ATOM  11182  C22 POPE  214      14.200 113.160  31.390  1.00  0.00           C
ATOM  11185  C3  POPE  214      10.420 113.740  28.750  1.00  0.00           C
ATOM  11188  O31 POPE  214      10.120 115.020  29.330  1.00  0.00           O
ATOM  11189  C31 POPE  214      10.090 115.090  30.670  1.00  0.00           C
ATOM  11190  O32 POPE  214      10.410 114.200  31.420  1.00  0.00           O
ATOM  11191  C32 POPE  214       9.570 116.480  31.100  1.00  0.00           C
ATOM  11194  C23 POPE  214      15.400 114.090  31.670  1.00  0.00           C
ATOM  11197  C24 POPE  214      16.470 113.510  32.630  1.00  0.00           C
ATOM  11200  C25 POPE  214      16.130 113.610  34.130  1.00  0.00           C
ATOM  11203  C26 POPE  214      17.270 113.150  35.080  1.00  0.00           C
ATOM  11206  C27 POPE  214      16.830 113.010  36.560  1.00  0.00           C
ATOM  11209  C28 POPE  214      17.960 112.590  37.530  1.00  0.00           C
ATOM  11212  C29 POPE  214      17.650 112.970  38.960  1.00  0.00           C
ATOM  11214 0C21 POPE  214      18.240 113.880  39.760  1.00  0.00           C
ATOM  11216 1C21 POPE  214      19.410 114.790  39.450  1.00  0.00           C
ATOM  11219 2C21 POPE  214      20.070 115.430  40.690  1.00  0.00           C
ATOM  11222 3C21 POPE  214      20.620 114.490  41.780  1.00  0.00           C
ATOM  11225 4C21 POPE  214      20.510 115.180  43.150  1.00  0.00           C
ATOM  11228 5C21 POPE  214      21.440 114.610  44.210  1.00  0.00           C
ATOM  11231 6C21 POPE  214      22.840 115.210  44.110  1.00  0.00           C
ATOM  11234 7C21 POPE  214      23.640 114.840  45.350  1.00  0.00           C
ATOM  11237 8C21 POPE  214      25.030 115.470  45.360  1.00  0.00           C
ATOM  11241  C33 POPE  214       9.550 116.720  32.630  1.00  0.00           C
ATOM  11244  C34 POPE  214       8.210 117.240  33.210  1.00  0.00           C
ATOM  11247  C35 POPE  214       8.340 117.720  34.660  1.00  0.00           C
ATOM  11250  C36 POPE  214       8.430 116.550  35.640  1.00  0.00           C
ATOM  11253  C37 POPE  214       8.440 117.000  37.100  1.00  0.00           C
ATOM  11256  C38 POPE  214       8.560 115.840  38.090  1.00  0.00           C
ATOM  11259  C39 POPE  214       7.260 115.050  38.230  1.00  0.00           C
ATOM  11262 0C31 POPE  214       6.130 115.810  38.930  1.00  0.00           C
ATOM  11265 1C31 POPE  214       5.360 114.850  39.840  1.00  0.00           C
ATOM  11268 2C31 POPE  214       4.290 115.510  40.720  1.00  0.00           C
ATOM  11271 3C31 POPE  214       3.350 114.480  41.390  1.00  0.00           C
ATOM  11274 4C31 POPE  214       2.680 114.970  42.690  1.00  0.00           C
ATOM  11277 5C31 POPE  214       2.040 113.790  43.460  1.00  0.00           C
ATOM  11280 6C31 POPE  214       1.580 114.030  44.910  1.00  0.00           C
ATOM  11284  NH3 POPE  215      72.520 108.350  28.750  1.00  0.00           N
ATOM  11288  C12 POPE  215      71.380 108.220  27.760  1.00  0.00           C
ATOM  11291  C11 POPE  215      70.600 106.880  27.870  1.00  0.00           C
ATOM  11294  P   POPE  215      68.250 105.910  27.990  1.00  0.00           P
ATOM  11295  O13 POPE  215      66.900 106.070  27.390  1.00  0.00           O
ATOM  11296  O14 POPE  215      68.920 104.600  27.800  1.00  0.00           O
ATOM  11297  O11 POPE  215      68.170 106.250  29.530  1.00  0.00           O
ATOM  11298  O12 POPE  215      69.230 107.050  27.460  1.00  0.00           O
ATOM  11299  C1  POPE  215      67.720 107.540  29.950  1.00  0.00           C
ATOM  11302  C2  POPE  215      68.830 108.250  30.770  1.00  0.00           C
ATOM  11304  O21 POPE  215      69.310 107.420  31.840  1.00  0.00           O
ATOM  11305  C21 POPE  215      68.610 107.370  32.960  1.00  0.00           C
ATOM  11306  O22 POPE  215      67.440 107.680  33.100  1.00  0.00           O
ATOM  11307  C22 POPE  215      69.510 106.950  34.110  1.00  0.00           C
ATOM  11310  C3  POPE  215      68.480 109.710  31.250  1.00  0.00           C
ATOM  11313  O31 POPE  215      69.360 110.200  32.270  1.00  0.00           O
ATOM  11314  C31 POPE  215      70.670 110.090  32.080  1.00  0.00           C
ATOM  11315  O32 POPE  215      71.230 109.850  31.030  1.00  0.00           O
ATOM  11316  C32 POPE  215      71.380 110.280  33.430  1.00  0.00           C
ATOM  11319  C23 POPE  215      68.840 107.440  35.400  1.00  0.00           C
ATOM  11322  C24 POPE  215      69.710 107.300  36.650  1.00  0.00           C
ATOM  11325  C25 POPE  215      68.940 107.760  37.890  1.00  0.00           C
ATOM  11328  C26 POPE  215      69.660 107.480  39.200  1.00  0.00           C
ATOM  11331  C27 POPE  215      68.690 107.470  40.380  1.00  0.00           C
ATOM  11334  C28 POPE  215      69.340 107.040  41.700  1.00  0.00           C
ATOM  11337  C29 POPE  215      68.270 106.750  42.700  1.00  0.00           C
ATOM  11339 0C21 POPE  215      68.500 106.300  43.930  1.00  0.00           C
ATOM  11341 1C21 POPE  215      69.860 106.120  44.560  1.00  0.00           C
ATOM  11344 2C21 POPE  215      69.760 106.680  45.980  1.00  0.00           C
ATOM  11347 3C21 POPE  215      70.910 106.330  46.920  1.00  0.00           C
ATOM  11350 4C21 POPE  215      70.560 106.730  48.370  1.00  0.00           C
ATOM  11353 5C21 POPE  215      70.650 108.220  48.720  1.00  0.00           C
ATOM  11356 6C21 POPE  215      70.410 108.390  50.230  1.00  0.00           C
ATOM  11359 7C21 POPE  215      70.800 109.750  50.820  1.00  0.00           C
ATOM  11362 8C21 POPE  215      70.760 109.740  52.340  1.00  0.00           C
ATOM  11366  C33 POPE  215      72.890 109.950  33.360  1.00  0.00           C
ATOM  11369  C34 POPE  215      73.480 108.900  34.350  1.00  0.00           C
ATOM  11372  C35 POPE  215      73.440 109.300  35.840  1.00  0.00           C
ATOM  11375  C36 POPE  215      74.130 108.340  36.850  1.00  0.00           C
ATOM  11378  C37 POPE  215      73.710 108.730  38.290  1.00  0.00           C
ATOM  11381  C38 POPE  215      74.530 108.200  39.480  1.00  0.00           C
ATOM  11384  C39 POPE  215      73.810 108.490  40.810  1.00  0.00           C
ATOM  11387 0C31 POPE  215      74.670 108.130  42.020  1.00  0.00           C
ATOM  11390 1C31 POPE  215      74.080 108.530  43.380  1.00  0.00           C
ATOM  11393 2C31 POPE  215      75.170 109.050  44.320  1.00  0.00           C
ATOM  11396 3C31 POPE  215      74.680 109.250  45.760  1.00  0.00           C
ATOM  11399 4C31 POPE  215      73.890 110.550  45.940  1.00  0.00           C
ATOM  11402 5C31 POPE  215      73.520 110.900  47.380  1.00  0.00           C
ATOM  11405 6C31 POPE  215      73.260 112.390  47.560  1.00  0.00           C
ATOM  11409  NH3 POPE  216     101.070  28.650  33.240  1.00  0.00           N
ATOM  11413  C12 POPE  216     100.430  28.610  31.870  1.00  0.00           C
ATOM  11416  C11 POPE  216     100.620  27.280  31.130  1.00  0.00           C
ATOM  11419  P   POPE  216     100.130  25.180  32.580  1.00  0.00           P
ATOM  11420  O13 POPE  216     101.300  24.470  32.010  1.00  0.00           O
ATOM  11421  O14 POPE  216     100.280  25.770  33.930  1.00  0.00           O
ATOM  11422  O11 POPE  216      98.890  24.200  32.550  1.00  0.00           O
ATOM  11423  O12 POPE  216      99.680  26.300  31.570  1.00  0.00           O
ATOM  11424  C1  POPE  216      97.800  24.350  33.450  1.00  0.00           C
ATOM  11427  C2  POPE  216      97.970  23.520  34.770  1.00  0.00           C
ATOM  11429  O21 POPE  216      98.210  24.450  35.830  1.00  0.00           O
ATOM  11430  C21 POPE  216      97.900  24.050  37.070  1.00  0.00           C
ATOM  11431  O22 POPE  216      97.560  22.930  37.390  1.00  0.00           O
ATOM  11432  C22 POPE  216      98.070  25.240  38.020  1.00  0.00           C
ATOM  11435  C3  POPE  216      99.070  22.390  34.660  1.00  0.00           C
ATOM  11438  O31 POPE  216      99.520  21.770  35.900  1.00  0.00           O
ATOM  11439  C31 POPE  216     100.850  21.680  36.110  1.00  0.00           C
ATOM  11440  O32 POPE  216     101.710  22.280  35.480  1.00  0.00           O
ATOM  11441  C32 POPE  216     101.180  20.700  37.230  1.00  0.00           C
ATOM  11444  C23 POPE  216      96.760  25.580  38.780  1.00  0.00           C
ATOM  11447  C24 POPE  216      96.260  24.500  39.750  1.00  0.00           C
ATOM  11450  C25 POPE  216      97.190  24.110  40.910  1.00  0.00           C
ATOM  11453  C26 POPE  216      97.220  25.040  42.130  1.00  0.00           C
ATOM  11456  C27 POPE  216      98.160  24.430  43.180  1.00  0.00           C
ATOM  11459  C28 POPE  216      98.030  24.980  44.610  1.00  0.00           C
ATOM  11462  C29 POPE  216      96.720  24.610  45.260  1.00  0.00           C
ATOM  11464 0C21 POPE  216      96.500  23.910  46.390  1.00  0.00           C
ATOM  11466 1C21 POPE  216      97.480  23.310  47.370  1.00  0.00           C
ATOM  11469 2C21 POPE  216      97.080  23.700  48.810  1.00  0.00           C
ATOM  11472 3C21 POPE  216      97.590  22.750  49.900  1.00  0.00           C
ATOM  11475 4C21 POPE  216      96.860  22.940  51.240  1.00  0.00           C
ATOM  11478 5C21 POPE  216      96.580  21.600  51.920  1.00  0.00           C
ATOM  11481 6C21 POPE  216      96.150  21.720  53.390  1.00  0.00           C
ATOM  11484 7C21 POPE  216      95.960  20.330  54.000  1.00  0.00           C
ATOM  11487 8C21 POPE  216      95.710  20.330  55.500  1.00  0.00           C
ATOM  11491  C33 POPE  216     102.690  20.680  37.580  1.00  0.00           C
ATOM  11494  C34 POPE  216     103.220  21.930  38.280  1.00  0.00           C
ATOM  11497  C35 POPE  216     102.330  22.400  39.430  1.00  0.00           C
ATOM  11500  C36 POPE  216     103.020  23.550  40.150  1.00  0.00           C
ATOM  11503  C37 POPE  216     102.190  24.210  41.240  1.00  0.00           C
ATOM  11506  C38 POPE  216     102.780  25.610  41.470  1.00  0.00           C
ATOM  11509  C39 POPE  216     102.240  26.390  42.660  1.00  0.00           C
ATOM  11512 0C31 POPE  216     102.170  25.560  43.940  1.00  0.00           C
ATOM  11515 1C31 POPE  216     101.670  26.400  45.100  1.00  0.00           C
ATOM  11518 2C31 POPE  216     101.690  25.580  46.380  1.00  0.00           C
ATOM  11521 3C31 POPE  216     101.090  26.390  47.520  1.00  0.00           C
ATOM  11524 4C31 POPE  216     100.880  25.540  48.760  1.00  0.00           C
ATOM  11527 5C31 POPE  216     100.650  26.360  50.020  1.00  0.00           C
ATOM  11530 6C31 POPE  216     100.160  25.460  51.150  1.00  0.00           C
ATOM  11534  NH3 POPE  217      -5.129   7.250  30.000  1.00  0.00           N
ATOM  11538  C12 POPE  217      -4.229   8.080  30.880  1.00  0.00           C
ATOM  11541  C11 POPE  217      -3.839   9.390  30.180  1.00  0.00           C
ATOM  11544  P   POPE  217      -2.059  10.050  28.330  1.00  0.00           P
ATOM  11545  O13 POPE  217      -1.839   9.560  26.950  1.00  0.00           O
ATOM  11546  O14 POPE  217      -2.559  11.430  28.470  1.00  0.00           O
ATOM  11547  O11 POPE  217      -0.689   9.890  29.100  1.00  0.00           O
ATOM  11548  O12 POPE  217      -3.059   9.060  29.050  1.00  0.00           O
ATOM  11549  C1  POPE  217      -0.429   9.840  30.490  1.00  0.00           C
ATOM  11552  C2  POPE  217       0.190  11.180  30.990  1.00  0.00           C
ATOM  11554  O21 POPE  217       0.640  11.090  32.350  1.00  0.00           O
ATOM  11555  C21 POPE  217      -0.259  11.110  33.320  1.00  0.00           C
ATOM  11556  O22 POPE  217      -1.469  11.050  33.190  1.00  0.00           O
ATOM  11557  C22 POPE  217       0.440  11.270  34.680  1.00  0.00           C
ATOM  11560  C3  POPE  217      -0.699  12.440  30.720  1.00  0.00           C
ATOM  11563  O31 POPE  217      -0.499  13.470  31.710  1.00  0.00           O
ATOM  11564  C31 POPE  217      -1.149  14.610  31.480  1.00  0.00           C
ATOM  11565  O32 POPE  217      -1.699  14.910  30.430  1.00  0.00           O
ATOM  11566  C32 POPE  217      -1.139  15.510  32.710  1.00  0.00           C
ATOM  11569  C23 POPE  217       1.100  12.660  34.850  1.00  0.00           C
ATOM  11572  C24 POPE  217       2.490  12.620  35.490  1.00  0.00           C
ATOM  11575  C25 POPE  217       2.450  12.150  36.950  1.00  0.00           C
ATOM  11578  C26 POPE  217       2.030  13.290  37.880  1.00  0.00           C
ATOM  11581  C27 POPE  217       2.320  13.020  39.350  1.00  0.00           C
ATOM  11584  C28 POPE  217       2.040  14.260  40.210  1.00  0.00           C
ATOM  11587  C29 POPE  217       1.790  13.880  41.640  1.00  0.00           C
ATOM  11589 0C21 POPE  217       2.560  14.160  42.700  1.00  0.00           C
ATOM  11591 1C21 POPE  217       3.870  14.890  42.740  1.00  0.00           C
ATOM  11594 2C21 POPE  217       4.680  14.310  43.920  1.00  0.00           C
ATOM  11597 3C21 POPE  217       6.080  14.900  44.090  1.00  0.00           C
ATOM  11600 4C21 POPE  217       6.700  14.450  45.420  1.00  0.00           C
ATOM  11603 5C21 POPE  217       8.090  15.000  45.760  1.00  0.00           C
ATOM  11606 6C21 POPE  217       8.210  16.530  45.660  1.00  0.00           C
ATOM  11609 7C21 POPE  217       9.460  17.050  46.380  1.00  0.00           C
ATOM  11612 8C21 POPE  217       9.650  18.560  46.290  1.00  0.00           C
ATOM  11616  C33 POPE  217      -1.659  14.820  34.000  1.00  0.00           C
ATOM  11619  C34 POPE  217      -1.389  15.650  35.280  1.00  0.00           C
ATOM  11622  C35 POPE  217      -2.039  15.020  36.530  1.00  0.00           C
ATOM  11625  C36 POPE  217      -1.599  15.600  37.900  1.00  0.00           C
ATOM  11628  C37 POPE  217      -1.879  14.630  39.060  1.00  0.00           C
ATOM  11631  C38 POPE  217      -1.639  15.180  40.470  1.00  0.00           C
ATOM  11634  C39 POPE  217      -1.869  14.090  41.540  1.00  0.00           C
ATOM  11637 0C31 POPE  217      -1.639  14.540  42.990  1.00  0.00           C
ATOM  11640 1C31 POPE  217      -2.099  13.430  43.950  1.00  0.00           C
ATOM  11643 2C31 POPE  217      -2.229  13.870  45.410  1.00  0.00           C
ATOM  11646 3C31 POPE  217      -3.409  14.840  45.530  1.00  0.00           C
ATOM  11649 4C31 POPE  217      -3.829  15.150  46.960  1.00  0.00           C
ATOM  11652 5C31 POPE  217      -5.029  16.090  47.000  1.00  0.00           C
ATOM  11655 6C31 POPE  217      -5.389  16.420  48.440  1.00  0.00           C
ATOM  11659  NH3 POPE  218      63.530  21.860  76.260  1.00  0.00           N
ATOM  11663  C12 POPE  218      65.000  21.810  76.030  1.00  0.00           C
ATOM  11666  C11 POPE  218      65.620  20.900  77.130  1.00  0.00           C
ATOM  11669  P   POPE  218      67.980  22.030  76.850  1.00  0.00           P
ATOM  11670  O13 POPE  218      67.410  23.320  77.310  1.00  0.00           O
ATOM  11671  O14 POPE  218      69.350  21.700  77.290  1.00  0.00           O
ATOM  11672  O11 POPE  218      67.830  21.930  75.290  1.00  0.00           O
ATOM  11673  O12 POPE  218      67.030  20.840  77.220  1.00  0.00           O
ATOM  11674  C1  POPE  218      68.940  21.890  74.420  1.00  0.00           C
ATOM  11677  C2  POPE  218      68.460  21.360  73.040  1.00  0.00           C
ATOM  11679  O21 POPE  218      69.580  20.910  72.270  1.00  0.00           O
ATOM  11680  C21 POPE  218      70.600  21.750  72.120  1.00  0.00           C
ATOM  11681  O22 POPE  218      70.580  22.970  72.210  1.00  0.00           O
ATOM  11682  C22 POPE  218      71.860  20.920  71.970  1.00  0.00           C
ATOM  11685  C3  POPE  218      67.570  22.350  72.240  1.00  0.00           C
ATOM  11688  O31 POPE  218      66.900  21.700  71.140  1.00  0.00           O
ATOM  11689  C31 POPE  218      67.480  21.810  69.940  1.00  0.00           C
ATOM  11690  O32 POPE  218      68.550  22.340  69.730  1.00  0.00           O
ATOM  11691  C32 POPE  218      66.580  21.240  68.830  1.00  0.00           C
ATOM  11694  C23 POPE  218      72.880  21.550  71.000  1.00  0.00           C
ATOM  11697  C24 POPE  218      72.510  21.540  69.500  1.00  0.00           C
ATOM  11700  C25 POPE  218      73.750  21.740  68.600  1.00  0.00           C
ATOM  11703  C26 POPE  218      73.520  21.700  67.080  1.00  0.00           C
ATOM  11706  C27 POPE  218      74.750  22.170  66.270  1.00  0.00           C
ATOM  11709  C28 POPE  218      74.550  22.230  64.740  1.00  0.00           C
ATOM  11712  C29 POPE  218      73.630  23.370  64.340  1.00  0.00           C
ATOM  11714 0C21 POPE  218      73.490  23.970  63.140  1.00  0.00           C
ATOM  11716 1C21 POPE  218      74.190  23.610  61.850  1.00  0.00           C
ATOM  11719 2C21 POPE  218      73.290  22.740  60.950  1.00  0.00           C
ATOM  11722 3C21 POPE  218      72.130  23.500  60.280  1.00  0.00           C
ATOM  11725 4C21 POPE  218      71.050  22.540  59.770  1.00  0.00           C
ATOM  11728 5C21 POPE  218      71.570  21.610  58.660  1.00  0.00           C
ATOM  11731 6C21 POPE  218      70.460  20.970  57.820  1.00  0.00           C
ATOM  11734 7C21 POPE  218      70.980  19.940  56.800  1.00  0.00           C
ATOM  11737 8C21 POPE  218      69.890  19.520  55.820  1.00  0.00           C
ATOM  11741  C33 POPE  218      66.970  19.810  68.370  1.00  0.00           C
ATOM  11744  C34 POPE  218      66.710  19.520  66.870  1.00  0.00           C
ATOM  11747  C35 POPE  218      67.120  18.090  66.420  1.00  0.00           C
ATOM  11750  C36 POPE  218      66.800  17.740  64.940  1.00  0.00           C
ATOM  11753  C37 POPE  218      66.700  16.220  64.630  1.00  0.00           C
ATOM  11756  C38 POPE  218      66.110  15.870  63.240  1.00  0.00           C
ATOM  11759  C39 POPE  218      66.200  14.370  62.910  1.00  0.00           C
ATOM  11762 0C31 POPE  218      65.440  13.910  61.650  1.00  0.00           C
ATOM  11765 1C31 POPE  218      65.320  12.380  61.530  1.00  0.00           C
ATOM  11768 2C31 POPE  218      64.600  11.910  60.250  1.00  0.00           C
ATOM  11771 3C31 POPE  218      63.210  12.540  60.050  1.00  0.00           C
ATOM  11774 4C31 POPE  218      62.450  11.980  58.840  1.00  0.00           C
ATOM  11777 5C31 POPE  218      61.010  12.510  58.710  1.00  0.00           C
ATOM  11780 6C31 POPE  218      60.200  11.860  57.580  1.00  0.00           C
ATOM  11784  NH3 POPE  219      73.350  51.230  72.310  1.00  0.00           N
ATOM  11788  C12 POPE  219      72.860  52.260  71.330  1.00  0.00           C
ATOM  11791  C11 POPE  219      71.810  53.170  71.990  1.00  0.00           C
ATOM  11794  P   POPE  219      70.180  54.960  70.920  1.00  0.00           P
ATOM  11795  O13 POPE  219      69.310  54.010  70.210  1.00  0.00           O
ATOM  11796  O14 POPE  219      69.650  55.530  72.180  1.00  0.00           O
ATOM  11797  O11 POPE  219      70.550  56.140  69.940  1.00  0.00           O
ATOM  11798  O12 POPE  219      71.600  54.320  71.180  1.00  0.00           O
ATOM  11799  C1  POPE  219      71.160  55.890  68.680  1.00  0.00           C
ATOM  11802  C2  POPE  219      70.440  56.670  67.550  1.00  0.00           C
ATOM  11804  O21 POPE  219      71.410  56.830  66.500  1.00  0.00           O
ATOM  11805  C21 POPE  219      71.000  56.560  65.270  1.00  0.00           C
ATOM  11806  O22 POPE  219      69.840  56.400  64.920  1.00  0.00           O
ATOM  11807  C22 POPE  219      72.210  56.420  64.360  1.00  0.00           C
ATOM  11810  C3  POPE  219      69.920  58.070  67.970  1.00  0.00           C
ATOM  11813  O31 POPE  219      69.030  58.620  66.980  1.00  0.00           O
ATOM  11814  C31 POPE  219      69.460  59.640  66.250  1.00  0.00           C
ATOM  11815  O32 POPE  219      70.610  60.040  66.150  1.00  0.00           O
ATOM  11816  C32 POPE  219      68.250  60.280  65.560  1.00  0.00           C
ATOM  11819  C23 POPE  219      72.080  55.130  63.540  1.00  0.00           C
ATOM  11822  C24 POPE  219      73.230  54.900  62.550  1.00  0.00           C
ATOM  11825  C25 POPE  219      73.520  56.100  61.630  1.00  0.00           C
ATOM  11828  C26 POPE  219      74.570  55.780  60.580  1.00  0.00           C
ATOM  11831  C27 POPE  219      73.990  55.070  59.350  1.00  0.00           C
ATOM  11834  C28 POPE  219      75.120  54.440  58.510  1.00  0.00           C
ATOM  11837  C29 POPE  219      76.210  55.400  58.120  1.00  0.00           C
ATOM  11839 0C21 POPE  219      76.260  56.140  57.000  1.00  0.00           C
ATOM  11841 1C21 POPE  219      75.210  56.150  55.920  1.00  0.00           C
ATOM  11844 2C21 POPE  219      74.190  57.310  56.050  1.00  0.00           C
ATOM  11847 3C21 POPE  219      74.770  58.700  55.770  1.00  0.00           C
ATOM  11850 4C21 POPE  219      73.690  59.690  55.300  1.00  0.00           C
ATOM  11853 5C21 POPE  219      72.550  59.890  56.310  1.00  0.00           C
ATOM  11856 6C21 POPE  219      71.420  60.790  55.780  1.00  0.00           C
ATOM  11859 7C21 POPE  219      70.450  61.260  56.870  1.00  0.00           C
ATOM  11862 8C21 POPE  219      68.970  61.320  56.450  1.00  0.00           C
ATOM  11866  C33 POPE  219      68.580  61.680  64.980  1.00  0.00           C
ATOM  11869  C34 POPE  219      67.380  62.270  64.240  1.00  0.00           C
ATOM  11872  C35 POPE  219      67.700  63.580  63.490  1.00  0.00           C
ATOM  11875  C36 POPE  219      66.510  64.060  62.630  1.00  0.00           C
ATOM  11878  C37 POPE  219      66.780  65.220  61.660  1.00  0.00           C
ATOM  11881  C38 POPE  219      67.110  64.750  60.240  1.00  0.00           C
ATOM  11884  C39 POPE  219      67.030  65.890  59.200  1.00  0.00           C
ATOM  11887 0C31 POPE  219      65.580  66.130  58.740  1.00  0.00           C
ATOM  11890 1C31 POPE  219      65.350  67.270  57.730  1.00  0.00           C
ATOM  11893 2C31 POPE  219      63.840  67.550  57.550  1.00  0.00           C
ATOM  11896 3C31 POPE  219      63.540  68.810  56.730  1.00  0.00           C
ATOM  11899 4C31 POPE  219      63.820  68.640  55.230  1.00  0.00           C
ATOM  11902 5C31 POPE  219      63.540  69.900  54.400  1.00  0.00           C
ATOM  11905 6C31 POPE  219      63.750  69.730  52.900  1.00  0.00           C
ATOM  11909  NH3 POPE  220       5.070  84.770  73.380  1.00  0.00           N
ATOM  11913  C12 POPE  220       5.210  85.960  72.460  1.00  0.00           C
ATOM  11916  C11 POPE  220       5.850  87.240  73.080  1.00  0.00           C
ATOM  11919  P   POPE  220       8.360  87.380  72.330  1.00  0.00           P
ATOM  11920  O13 POPE  220       9.660  87.640  72.990  1.00  0.00           O
ATOM  11921  O14 POPE  220       8.290  86.230  71.410  1.00  0.00           O
ATOM  11922  O11 POPE  220       7.950  88.700  71.530  1.00  0.00           O
ATOM  11923  O12 POPE  220       7.230  87.150  73.420  1.00  0.00           O
ATOM  11924  C1  POPE  220       7.300  88.630  70.260  1.00  0.00           C
ATOM  11927  C2  POPE  220       8.220  89.000  69.070  1.00  0.00           C
ATOM  11929  O21 POPE  220       7.430  89.130  67.870  1.00  0.00           O
ATOM  11930  C21 POPE  220       6.670  90.230  67.840  1.00  0.00           C
ATOM  11931  O22 POPE  220       6.750  91.170  68.600  1.00  0.00           O
ATOM  11932  C22 POPE  220       5.580  90.120  66.760  1.00  0.00           C
ATOM  11935  C3  POPE  220       9.340  87.960  68.840  1.00  0.00           C
ATOM  11938  O31 POPE  220      10.080  88.310  67.670  1.00  0.00           O
ATOM  11939  C31 POPE  220      11.280  87.770  67.610  1.00  0.00           C
ATOM  11940  O32 POPE  220      11.690  86.860  68.310  1.00  0.00           O
ATOM  11941  C32 POPE  220      12.120  88.490  66.540  1.00  0.00           C
ATOM  11944  C23 POPE  220       6.150  90.210  65.340  1.00  0.00           C
ATOM  11947  C24 POPE  220       5.080  90.350  64.230  1.00  0.00           C
ATOM  11950  C25 POPE  220       5.650  89.860  62.890  1.00  0.00           C
ATOM  11953  C26 POPE  220       4.680  89.910  61.700  1.00  0.00           C
ATOM  11956  C27 POPE  220       5.360  89.690  60.340  1.00  0.00           C
ATOM  11959  C28 POPE  220       4.410  89.830  59.140  1.00  0.00           C
ATOM  11962  C29 POPE  220       3.610  88.600  58.810  1.00  0.00           C
ATOM  11964 0C21 POPE  220       2.440  88.560  58.150  1.00  0.00           C
ATOM  11966 1C21 POPE  220       1.620  89.740  57.660  1.00  0.00           C
ATOM  11969 2C21 POPE  220       2.170  90.650  56.520  1.00  0.00           C
ATOM  11972 3C21 POPE  220       1.150  91.750  56.130  1.00  0.00           C
ATOM  11975 4C21 POPE  220       1.740  92.920  55.330  1.00  0.00           C
ATOM  11978 5C21 POPE  220       0.680  93.700  54.520  1.00  0.00           C
ATOM  11981 6C21 POPE  220       1.150  95.090  54.080  1.00  0.00           C
ATOM  11984 7C21 POPE  220       0.250  95.730  53.020  1.00  0.00           C
ATOM  11987 8C21 POPE  220       0.710  97.140  52.630  1.00  0.00           C
ATOM  11991  C33 POPE  220      11.800  90.010  66.480  1.00  0.00           C
ATOM  11994  C34 POPE  220      12.460  90.740  65.290  1.00  0.00           C
ATOM  11997  C35 POPE  220      13.290  91.970  65.700  1.00  0.00           C
ATOM  12000  C36 POPE  220      14.070  92.620  64.540  1.00  0.00           C
ATOM  12003  C37 POPE  220      13.330  93.800  63.890  1.00  0.00           C
ATOM  12006  C38 POPE  220      13.870  94.230  62.520  1.00  0.00           C
ATOM  12009  C39 POPE  220      15.240  94.930  62.550  1.00  0.00           C
ATOM  12012 0C31 POPE  220      16.450  94.060  62.190  1.00  0.00           C
ATOM  12015 1C31 POPE  220      17.650  94.920  61.730  1.00  0.00           C
ATOM  12018 2C31 POPE  220      18.850  94.090  61.240  1.00  0.00           C
ATOM  12021 3C31 POPE  220      20.160  94.860  60.990  1.00  0.00           C
ATOM  12024 4C31 POPE  220      21.340  93.910  60.660  1.00  0.00           C
ATOM  12027 5C31 POPE  220      22.730  94.560  60.830  1.00  0.00           C
ATOM  12030 6C31 POPE  220      23.930  93.640  60.580  1.00  0.00           C
ATOM  12034  NH3 POPE  221      70.960  16.840  30.400  1.00  0.00           N
ATOM  12038  C12 POPE  221      70.450  16.910  31.810  1.00  0.00           C
ATOM  12041  C11 POPE  221      68.920  16.950  31.970  1.00  0.00           C
ATOM  12044  P   POPE  221      68.670  14.460  31.090  1.00  0.00           P
ATOM  12045  O13 POPE  221      67.490  13.560  31.130  1.00  0.00           O
ATOM  12046  O14 POPE  221      69.430  14.490  29.820  1.00  0.00           O
ATOM  12047  O11 POPE  221      69.660  14.120  32.290  1.00  0.00           O
ATOM  12048  O12 POPE  221      68.170  15.910  31.400  1.00  0.00           O
ATOM  12049  C1  POPE  221      69.200  13.180  33.260  1.00  0.00           C
ATOM  12052  C2  POPE  221      70.060  13.140  34.560  1.00  0.00           C
ATOM  12054  O21 POPE  221      70.490  14.440  34.990  1.00  0.00           O
ATOM  12055  C21 POPE  221      69.630  15.420  35.130  1.00  0.00           C
ATOM  12056  O22 POPE  221      68.420  15.370  35.030  1.00  0.00           O
ATOM  12057  C22 POPE  221      70.420  16.680  35.490  1.00  0.00           C
ATOM  12060  C3  POPE  221      71.310  12.190  34.520  1.00  0.00           C
ATOM  12063  O31 POPE  221      72.580  12.870  34.510  1.00  0.00           O
ATOM  12064  C31 POPE  221      73.370  13.040  35.600  1.00  0.00           C
ATOM  12065  O32 POPE  221      74.570  13.230  35.510  1.00  0.00           O
ATOM  12066  C32 POPE  221      72.650  13.000  36.960  1.00  0.00           C
ATOM  12069  C23 POPE  221      70.670  16.610  36.990  1.00  0.00           C
ATOM  12072  C24 POPE  221      71.540  17.750  37.510  1.00  0.00           C
ATOM  12075  C25 POPE  221      71.690  17.710  39.040  1.00  0.00           C
ATOM  12078  C26 POPE  221      71.410  19.060  39.680  1.00  0.00           C
ATOM  12081  C27 POPE  221      71.740  19.080  41.170  1.00  0.00           C
ATOM  12084  C28 POPE  221      71.250  20.370  41.840  1.00  0.00           C
ATOM  12087  C29 POPE  221      71.640  20.480  43.280  1.00  0.00           C
ATOM  12089 0C21 POPE  221      71.000  19.960  44.340  1.00  0.00           C
ATOM  12091 1C21 POPE  221      69.740  19.120  44.300  1.00  0.00           C
ATOM  12094 2C21 POPE  221      69.710  17.980  45.340  1.00  0.00           C
ATOM  12097 3C21 POPE  221      70.850  16.940  45.230  1.00  0.00           C
ATOM  12100 4C21 POPE  221      70.370  15.490  45.080  1.00  0.00           C
ATOM  12103 5C21 POPE  221      69.500  14.950  46.240  1.00  0.00           C
ATOM  12106 6C21 POPE  221      70.280  14.660  47.520  1.00  0.00           C
ATOM  12109 7C21 POPE  221      69.500  13.810  48.530  1.00  0.00           C
ATOM  12112 8C21 POPE  221      70.350  13.500  49.760  1.00  0.00           C
ATOM  12116  C33 POPE  221      73.360  13.790  38.100  1.00  0.00           C
ATOM  12119  C34 POPE  221      72.670  13.500  39.450  1.00  0.00           C
ATOM  12122  C35 POPE  221      72.930  14.490  40.610  1.00  0.00           C
ATOM  12125  C36 POPE  221      74.200  14.190  41.420  1.00  0.00           C
ATOM  12128  C37 POPE  221      74.050  14.360  42.940  1.00  0.00           C
ATOM  12131  C38 POPE  221      75.340  14.060  43.710  1.00  0.00           C
ATOM  12134  C39 POPE  221      75.240  14.480  45.190  1.00  0.00           C
ATOM  12137 0C31 POPE  221      74.740  13.340  46.090  1.00  0.00           C
ATOM  12140 1C31 POPE  221      74.650  13.730  47.570  1.00  0.00           C
ATOM  12143 2C31 POPE  221      74.500  12.550  48.550  1.00  0.00           C
ATOM  12146 3C31 POPE  221      74.240  13.010  50.000  1.00  0.00           C
ATOM  12149 4C31 POPE  221      74.360  11.930  51.090  1.00  0.00           C
ATOM  12152 5C31 POPE  221      74.610  12.560  52.470  1.00  0.00           C
ATOM  12155 6C31 POPE  221      74.800  11.540  53.590  1.00  0.00           C
ATOM  12159  NH3 POPE  222     125.060   3.740  73.930  1.00  0.00           N
ATOM  12163  C12 POPE  222     126.370   4.370  73.570  1.00  0.00           C
ATOM  12166  C11 POPE  222     126.410   5.890  73.930  1.00  0.00           C
ATOM  12169  P   POPE  222     123.920   6.820  73.680  1.00  0.00           P
ATOM  12170  O13 POPE  222     123.030   5.640  73.570  1.00  0.00           O
ATOM  12171  O14 POPE  222     123.310   8.030  74.260  1.00  0.00           O
ATOM  12172  O11 POPE  222     124.510   7.120  72.240  1.00  0.00           O
ATOM  12173  O12 POPE  222     125.220   6.420  74.520  1.00  0.00           O
ATOM  12174  C1  POPE  222     124.730   8.450  71.800  1.00  0.00           C
ATOM  12177  C2  POPE  222     124.180   8.620  70.360  1.00  0.00           C
ATOM  12179  O21 POPE  222     124.420   7.520  69.460  1.00  0.00           O
ATOM  12180  C21 POPE  222     125.650   7.280  69.030  1.00  0.00           C
ATOM  12181  O22 POPE  222     126.690   7.650  69.550  1.00  0.00           O
ATOM  12182  C22 POPE  222     125.550   6.510  67.700  1.00  0.00           C
ATOM  12185  C3  POPE  222     124.550   9.990  69.720  1.00  0.00           C
ATOM  12188  O31 POPE  222     123.330  10.640  69.320  1.00  0.00           O
ATOM  12189  C31 POPE  222     123.270  11.640  68.440  1.00  0.00           C
ATOM  12190  O32 POPE  222     122.250  12.270  68.210  1.00  0.00           O
ATOM  12191  C32 POPE  222     124.590  11.920  67.710  1.00  0.00           C
ATOM  12194  C23 POPE  222     125.630   7.440  66.470  1.00  0.00           C
ATOM  12197  C24 POPE  222     126.180   6.760  65.190  1.00  0.00           C
ATOM  12200  C25 POPE  222     125.820   7.520  63.890  1.00  0.00           C
ATOM  12203  C26 POPE  222     125.780   6.650  62.620  1.00  0.00           C
ATOM  12206  C27 POPE  222     125.130   7.360  61.410  1.00  0.00           C
ATOM  12209  C28 POPE  222     124.750   6.440  60.230  1.00  0.00           C
ATOM  12212  C29 POPE  222     124.060   7.180  59.100  1.00  0.00           C
ATOM  12214 0C21 POPE  222     124.290   7.040  57.780  1.00  0.00           C
ATOM  12216 1C21 POPE  222     125.260   6.070  57.160  1.00  0.00           C
ATOM  12219 2C21 POPE  222     124.820   5.390  55.850  1.00  0.00           C
ATOM  12222 3C21 POPE  222     123.670   4.390  55.980  1.00  0.00           C
ATOM  12225 4C21 POPE  222     123.630   3.450  54.760  1.00  0.00           C
ATOM  12228 5C21 POPE  222     122.630   3.850  53.670  1.00  0.00           C
ATOM  12231 6C21 POPE  222     122.400   2.670  52.710  1.00  0.00           C
ATOM  12234 7C21 POPE  222     121.200   2.810  51.750  1.00  0.00           C
ATOM  12237 8C21 POPE  222     121.070   1.660  50.750  1.00  0.00           C
ATOM  12241  C33 POPE  222     124.400  12.980  66.610  1.00  0.00           C
ATOM  12244  C34 POPE  222     125.640  13.100  65.720  1.00  0.00           C
ATOM  12247  C35 POPE  222     125.340  13.940  64.490  1.00  0.00           C
ATOM  12250  C36 POPE  222     124.480  13.200  63.460  1.00  0.00           C
ATOM  12253  C37 POPE  222     124.120  14.170  62.350  1.00  0.00           C
ATOM  12256  C38 POPE  222     123.100  13.640  61.340  1.00  0.00           C
ATOM  12259  C39 POPE  222     122.680  14.740  60.370  1.00  0.00           C
ATOM  12262 0C31 POPE  222     123.770  15.020  59.320  1.00  0.00           C
ATOM  12265 1C31 POPE  222     123.270  15.970  58.220  1.00  0.00           C
ATOM  12268 2C31 POPE  222     123.360  15.450  56.770  1.00  0.00           C
ATOM  12271 3C31 POPE  222     123.070  13.970  56.490  1.00  0.00           C
ATOM  12274 4C31 POPE  222     121.710  13.430  56.960  1.00  0.00           C
ATOM  12277 5C31 POPE  222     121.500  11.930  56.700  1.00  0.00           C
ATOM  12280 6C31 POPE  222     120.140  11.450  57.200  1.00  0.00           C
ATOM  12284  NH3 POPE  223      86.110  72.800  34.110  1.00  0.00           N
ATOM  12288  C12 POPE  223      84.930  71.850  34.140  1.00  0.00           C
ATOM  12291  C11 POPE  223      84.010  71.940  32.890  1.00  0.00           C
ATOM  12294  P   POPE  223      82.200  70.210  31.870  1.00  0.00           P
ATOM  12295  O13 POPE  223      82.120  70.700  30.480  1.00  0.00           O
ATOM  12296  O14 POPE  223      81.070  70.560  32.760  1.00  0.00           O
ATOM  12297  O11 POPE  223      82.350  68.620  31.860  1.00  0.00           O
ATOM  12298  O12 POPE  223      83.570  70.640  32.530  1.00  0.00           O
[truncated: 1,727,268 more chars]
