# Supplementary material for: Characterizing Membrane Association and Periplasmic Transfer of Bacterial Lipoproteins through Molecular Dynamics Simulations
Source: Structure. 2020 Apr 7;28(4):475–487.e3. doi: 10.1016/j.str.2020.01.012 (PMC7139219; doi:10.1016/j.str.2020.01.012)
Supplement: Data S1. Final Coordinates from Simulations (Y–Z), Related to Figure 3 [file mmc3.zip › Y-Z/YFIB-2-atomistic.pdb]

TITLE     Protein
REMARK    THIS IS A SIMULATION BOX
CRYST1  129.314  129.314  108.719  90.00  90.00  90.00 P 1           1
MODEL        1
ATOM      1  N   CYSTA   1      77.182  52.717  58.630  1.00  0.00           N
ATOM      3  CA  CYSTA   1      78.442  53.157  58.050  1.00  0.00           C
ATOM      5  C   CYSTA   1      79.642  52.657  58.850  1.00  0.00           C
ATOM      6  O   CYSTA   1      80.692  53.267  58.750  1.00  0.00           O
ATOM      7  CB  CYSTA   1      78.532  54.697  57.950  1.00  0.00           C
ATOM     10  SG  CYSTA   1      76.902  55.447  58.010  1.00  0.00           S
ATOM     11  C1  CYSTA   1      76.462  55.457  56.260  1.00  0.00           C
ATOM     14  CA1 CYSTA   1      76.612  51.537  58.490  1.00  0.00           C
ATOM     15  OA1 CYSTA   1      76.012  51.087  59.450  1.00  0.00           O
ATOM     16  CA2 CYSTA   1      76.532  50.827  57.200  1.00  0.00           C
ATOM     19  C11 CYSTA   1      76.362  56.907  55.740  1.00  0.00           C
ATOM     21  O11 CYSTA   1      77.702  57.397  55.580  1.00  0.00           O
ATOM     22  CX1 CYSTA   1      78.132  57.727  54.370  1.00  0.00           C
ATOM     23  OX1 CYSTA   1      79.242  57.437  53.940  1.00  0.00           O
ATOM     24  CX2 CYSTA   1      77.172  58.627  53.590  1.00  0.00           C
ATOM     27  C12 CYSTA   1      75.592  57.787  56.750  1.00  0.00           C
ATOM     30  O12 CYSTA   1      74.952  58.907  56.110  1.00  0.00           O
ATOM     31  CD1 CYSTA   1      73.872  59.277  56.780  1.00  0.00           C
ATOM     32  OD1 CYSTA   1      73.532  58.867  57.870  1.00  0.00           O
ATOM     33  CD2 CYSTA   1      73.042  60.167  55.890  1.00  0.00           C
ATOM     36  CA3 CYSTA   1      77.832  50.117  56.790  1.00  0.00           C
ATOM     39  CA4 CYSTA   1      77.552  49.477  55.450  1.00  0.00           C
ATOM     42  CA5 CYSTA   1      78.752  49.387  54.510  1.00  0.00           C
ATOM     45  CA6 CYSTA   1      78.262  49.327  53.060  1.00  0.00           C
ATOM     48  CA7 CYSTA   1      77.902  50.727  52.540  1.00  0.00           C
ATOM     51  CA8 CYSTA   1      76.922  50.727  51.350  1.00  0.00           C
ATOM     54  CA9 CYSTA   1      77.632  50.737  49.990  1.00  0.00           C
ATOM     57 0CA1 CYSTA   1      78.162  49.357  49.600  1.00  0.00           C
ATOM     60 1CA1 CYSTA   1      77.062  48.447  49.030  1.00  0.00           C
ATOM     63 2CA1 CYSTA   1      77.562  47.027  48.760  1.00  0.00           C
ATOM     66 3CA1 CYSTA   1      76.502  46.137  48.090  1.00  0.00           C
ATOM     69 4CA1 CYSTA   1      76.172  46.577  46.660  1.00  0.00           C
ATOM     72 5CA1 CYSTA   1      75.362  45.547  45.870  1.00  0.00           C
ATOM     75 6CA1 CYSTA   1      75.142  45.967  44.410  1.00  0.00           C
ATOM     79  CD3 CYSTA   1      71.672  59.517  55.640  1.00  0.00           C
ATOM     82  CD4 CYSTA   1      71.802  58.097  55.040  1.00  0.00           C
ATOM     85  CD5 CYSTA   1      70.492  57.307  55.090  1.00  0.00           C
ATOM     88  CD6 CYSTA   1      69.402  57.897  54.200  1.00  0.00           C
ATOM     91  CD7 CYSTA   1      69.702  57.827  52.710  1.00  0.00           C
ATOM     94  CD8 CYSTA   1      68.512  58.357  51.910  1.00  0.00           C
ATOM     97  CD9 CYSTA   1      68.792  58.407  50.410  1.00  0.00           C
ATOM    100 0CD1 CYSTA   1      67.632  59.087  49.670  1.00  0.00           C
ATOM    103 1CD1 CYSTA   1      67.942  59.277  48.190  1.00  0.00           C
ATOM    106 2CD1 CYSTA   1      66.882  60.147  47.500  1.00  0.00           C
ATOM    109 3CD1 CYSTA   1      67.162  60.377  46.010  1.00  0.00           C
ATOM    112 4CD1 CYSTA   1      67.222  59.087  45.180  1.00  0.00           C
ATOM    115 5CD1 CYSTA   1      66.002  58.177  45.340  1.00  0.00           C
ATOM    118 6CD1 CYSTA   1      66.092  56.927  44.480  1.00  0.00           C
ATOM    122  CX3 CYSTA   1      76.592  57.987  52.310  1.00  0.00           C
ATOM    125  CX4 CYSTA   1      75.752  58.997  51.520  1.00  0.00           C
ATOM    128  CX5 CYSTA   1      75.142  58.377  50.260  1.00  0.00           C
ATOM    131  CX6 CYSTA   1      74.532  59.407  49.310  1.00  0.00           C
ATOM    134  CX7 CYSTA   1      74.032  58.777  48.000  1.00  0.00           C
ATOM    137  CX8 CYSTA   1      73.792  59.807  46.880  1.00  0.00           C
ATOM    140  CX9 CYSTA   1      75.102  60.327  46.350  1.00  0.00           C
ATOM    142 0CX1 CYSTA   1      75.332  60.827  45.130  1.00  0.00           C
ATOM    144 1CX1 CYSTA   1      74.302  61.117  44.070  1.00  0.00           C
ATOM    147 2CX1 CYSTA   1      74.752  62.267  43.150  1.00  0.00           C
ATOM    150 3CX1 CYSTA   1      75.132  63.567  43.880  1.00  0.00           C
ATOM    153 4CX1 CYSTA   1      75.642  64.687  42.960  1.00  0.00           C
ATOM    156 5CX1 CYSTA   1      74.542  65.437  42.190  1.00  0.00           C
ATOM    159 6CX1 CYSTA   1      73.712  66.377  43.080  1.00  0.00           C
ATOM    162 7CX1 CYSTA   1      72.842  67.337  42.260  1.00  0.00           C
ATOM    165 8CX1 CYSTA   1      72.042  68.317  43.130  1.00  0.00           C
ATOM    169  N   GLN A   2      79.592  51.547  59.600  1.00  0.00           N
ATOM    171  CA  GLN A   2      79.172  51.417  60.990  1.00  0.00           C
ATOM    173  CB  GLN A   2      78.072  52.357  61.610  1.00  0.00           C
ATOM    176  CG  GLN A   2      78.542  53.197  62.840  1.00  0.00           C
ATOM    179  CD  GLN A   2      79.242  54.537  62.570  1.00  0.00           C
ATOM    180  OE1 GLN A   2      79.592  55.287  63.490  1.00  0.00           O
ATOM    181  NE2 GLN A   2      79.492  54.827  61.280  1.00  0.00           N
ATOM    184  C   GLN A   2      78.762  49.977  61.270  1.00  0.00           C
ATOM    185  O   GLN A   2      79.002  49.497  62.350  1.00  0.00           O
ATOM    186  N   SER A   3      78.142  49.177  60.390  1.00  0.00           N
ATOM    188  CA  SER A   3      77.612  47.887  60.850  1.00  0.00           C
ATOM    190  CB  SER A   3      76.412  47.337  60.000  1.00  0.00           C
ATOM    193  OG  SER A   3      76.602  47.367  58.590  1.00  0.00           O
ATOM    195  C   SER A   3      78.652  46.787  60.990  1.00  0.00           C
ATOM    196  O   SER A   3      79.432  46.627  60.060  1.00  0.00           O
ATOM    197  N   PRO A   4      78.752  45.917  62.010  1.00  0.00           N
ATOM    198  CD  PRO A   4      79.422  44.657  61.770  1.00  0.00           C
ATOM    201  CA  PRO A   4      78.252  45.977  63.390  1.00  0.00           C
ATOM    203  CB  PRO A   4      78.382  44.527  63.900  1.00  0.00           C
ATOM    206  CG  PRO A   4      78.612  43.717  62.640  1.00  0.00           C
ATOM    209  C   PRO A   4      78.992  46.777  64.420  1.00  0.00           C
ATOM    210  O   PRO A   4      78.652  46.607  65.590  1.00  0.00           O
ATOM    211  N   GLN A   5      79.972  47.627  64.150  1.00  0.00           N
ATOM    213  CA  GLN A   5      80.432  48.487  65.220  1.00  0.00           C
ATOM    215  CB  GLN A   5      81.772  47.967  65.830  1.00  0.00           C
ATOM    218  CG  GLN A   5      82.872  48.987  66.180  1.00  0.00           C
ATOM    221  CD  GLN A   5      83.922  49.227  65.090  1.00  0.00           C
ATOM    222  OE1 GLN A   5      84.832  50.037  65.300  1.00  0.00           O
ATOM    223  NE2 GLN A   5      83.922  48.487  63.960  1.00  0.00           N
ATOM    226  C   GLN A   5      80.352  49.907  64.720  1.00  0.00           C
ATOM    227  O   GLN A   5      81.232  50.397  64.020  1.00  0.00           O
ATOM    228  N   GLY A   6      79.262  50.647  65.040  1.00  0.00           N
ATOM    230  CA  GLY A   6      78.042  50.317  65.790  1.00  0.00           C
ATOM    233  C   GLY A   6      77.102  49.237  65.330  1.00  0.00           C
ATOM    234  O   GLY A   6      76.832  48.997  64.160  1.00  0.00           O
ATOM    235  N   LYS A   7      76.462  48.587  66.320  1.00  0.00           N
ATOM    237  CA  LYS A   7      75.832  47.287  66.190  1.00  0.00           C
ATOM    239  CB  LYS A   7      76.022  46.587  67.570  1.00  0.00           C
ATOM    242  CG  LYS A   7      75.442  45.177  67.810  1.00  0.00           C
ATOM    245  CD  LYS A   7      74.412  45.097  68.960  1.00  0.00           C
ATOM    248  CE  LYS A   7      73.082  45.827  68.690  1.00  0.00           C
ATOM    251  NZ  LYS A   7      72.092  45.527  69.750  1.00  0.00           N
ATOM    255  C   LYS A   7      74.392  47.397  65.760  1.00  0.00           C
ATOM    256  O   LYS A   7      73.662  46.417  65.670  1.00  0.00           O
ATOM    257  N   PHE A   8      73.952  48.607  65.400  1.00  0.00           N
ATOM    259  CA  PHE A   8      72.592  48.867  65.000  1.00  0.00           C
ATOM    261  CB  PHE A   8      72.042  50.247  65.460  1.00  0.00           C
ATOM    264  CG  PHE A   8      71.802  50.307  66.960  1.00  0.00           C
ATOM    265  CD1 PHE A   8      71.962  49.187  67.810  1.00  0.00           C
ATOM    267  CE1 PHE A   8      71.772  49.297  69.190  1.00  0.00           C
ATOM    269  CZ  PHE A   8      71.352  50.507  69.730  1.00  0.00           C
ATOM    271  CD2 PHE A   8      71.382  51.517  67.530  1.00  0.00           C
ATOM    273  CE2 PHE A   8      71.122  51.617  68.900  1.00  0.00           C
ATOM    275  C   PHE A   8      72.372  48.627  63.530  1.00  0.00           C
ATOM    276  O   PHE A   8      73.202  48.927  62.670  1.00  0.00           O
ATOM    277  N   THR A   9      71.252  47.967  63.270  1.00  0.00           N
ATOM    279  CA  THR A   9      70.812  47.457  62.000  1.00  0.00           C
ATOM    281  CB  THR A   9      70.222  46.047  62.150  1.00  0.00           C
ATOM    283  OG1 THR A   9      69.032  46.017  62.930  1.00  0.00           O
ATOM    285  CG2 THR A   9      71.232  45.167  62.910  1.00  0.00           C
ATOM    289  C   THR A   9      69.752  48.427  61.500  1.00  0.00           C
ATOM    290  O   THR A   9      69.152  49.137  62.310  1.00  0.00           O
ATOM    291  N   PRO A  10      69.442  48.487  60.200  1.00  0.00           N
ATOM    292  CD  PRO A  10      70.422  48.187  59.150  1.00  0.00           C
ATOM    295  CA  PRO A  10      68.392  49.377  59.700  1.00  0.00           C
ATOM    297  CB  PRO A  10      68.502  49.207  58.180  1.00  0.00           C
ATOM    300  CG  PRO A  10      70.012  49.057  57.970  1.00  0.00           C
ATOM    303  C   PRO A  10      67.012  49.017  60.210  1.00  0.00           C
ATOM    304  O   PRO A  10      66.122  49.857  60.230  1.00  0.00           O
ATOM    305  N   GLU A  11      66.792  47.747  60.580  1.00  0.00           N
ATOM    307  CA  GLU A  11      65.602  47.267  61.270  1.00  0.00           C
ATOM    309  CB  GLU A  11      65.902  45.767  61.490  1.00  0.00           C
ATOM    312  CG  GLU A  11      65.062  44.937  62.500  1.00  0.00           C
ATOM    315  CD  GLU A  11      65.852  43.717  62.970  1.00  0.00           C
ATOM    316  OE1 GLU A  11      67.082  43.877  63.250  1.00  0.00           O
ATOM    317  OE2 GLU A  11      65.272  42.617  63.130  1.00  0.00           O
ATOM    318  C   GLU A  11      65.372  47.907  62.630  1.00  0.00           C
ATOM    319  O   GLU A  11      64.322  48.477  62.940  1.00  0.00           O
ATOM    320  N   GLN A  12      66.432  47.877  63.460  1.00  0.00           N
ATOM    322  CA  GLN A  12      66.542  48.527  64.740  1.00  0.00           C
ATOM    324  CB  GLN A  12      67.872  48.107  65.410  1.00  0.00           C
ATOM    327  CG  GLN A  12      67.862  46.637  65.890  1.00  0.00           C
ATOM    330  CD  GLN A  12      69.182  46.207  66.530  1.00  0.00           C
ATOM    331  OE1 GLN A  12      70.292  46.657  66.220  1.00  0.00           O
ATOM    332  NE2 GLN A  12      69.092  45.267  67.500  1.00  0.00           N
ATOM    335  C   GLN A  12      66.422  50.047  64.690  1.00  0.00           C
ATOM    336  O   GLN A  12      65.702  50.647  65.480  1.00  0.00           O
ATOM    337  N   VAL A  13      67.102  50.677  63.710  1.00  0.00           N
ATOM    339  CA  VAL A  13      66.942  52.087  63.380  1.00  0.00           C
ATOM    341  CB  VAL A  13      67.952  52.567  62.340  1.00  0.00           C
ATOM    343  CG1 VAL A  13      67.652  53.987  61.820  1.00  0.00           C
ATOM    347  CG2 VAL A  13      69.352  52.527  62.990  1.00  0.00           C
ATOM    351  C   VAL A  13      65.532  52.447  62.950  1.00  0.00           C
ATOM    352  O   VAL A  13      64.952  53.407  63.450  1.00  0.00           O
ATOM    353  N   ALA A  14      64.912  51.627  62.090  1.00  0.00           N
ATOM    355  CA  ALA A  14      63.522  51.807  61.710  1.00  0.00           C
ATOM    357  CB  ALA A  14      63.142  50.757  60.670  1.00  0.00           C
ATOM    361  C   ALA A  14      62.542  51.747  62.870  1.00  0.00           C
ATOM    362  O   ALA A  14      61.642  52.567  62.970  1.00  0.00           O
ATOM    363  N   ALA A  15      62.742  50.787  63.790  1.00  0.00           N
ATOM    365  CA  ALA A  15      62.002  50.697  65.030  1.00  0.00           C
ATOM    367  CB  ALA A  15      62.462  49.417  65.760  1.00  0.00           C
ATOM    371  C   ALA A  15      62.162  51.927  65.920  1.00  0.00           C
ATOM    372  O   ALA A  15      61.202  52.537  66.370  1.00  0.00           O
ATOM    373  N   MET A  16      63.392  52.417  66.120  1.00  0.00           N
ATOM    375  CA  MET A  16      63.622  53.657  66.840  1.00  0.00           C
ATOM    377  CB  MET A  16      65.132  53.877  67.070  1.00  0.00           C
ATOM    380  CG  MET A  16      65.722  52.857  68.070  1.00  0.00           C
ATOM    383  SD  MET A  16      67.482  53.067  68.450  1.00  0.00           S
ATOM    384  CE  MET A  16      68.072  52.817  66.750  1.00  0.00           C
ATOM    388  C   MET A  16      62.952  54.867  66.200  1.00  0.00           C
ATOM    389  O   MET A  16      62.312  55.687  66.870  1.00  0.00           O
ATOM    390  N   GLN A  17      63.002  54.987  64.870  1.00  0.00           N
ATOM    392  CA  GLN A  17      62.232  55.967  64.130  1.00  0.00           C
ATOM    394  CB  GLN A  17      62.602  55.937  62.630  1.00  0.00           C
ATOM    397  CG  GLN A  17      64.072  56.347  62.340  1.00  0.00           C
ATOM    400  CD  GLN A  17      64.402  56.067  60.870  1.00  0.00           C
ATOM    401  OE1 GLN A  17      64.262  54.947  60.370  1.00  0.00           O
ATOM    402  NE2 GLN A  17      64.842  57.117  60.150  1.00  0.00           N
ATOM    405  C   GLN A  17      60.722  55.897  64.300  1.00  0.00           C
ATOM    406  O   GLN A  17      60.052  56.927  64.380  1.00  0.00           O
ATOM    407  N   SER A  18      60.102  54.707  64.380  1.00  0.00           N
ATOM    409  CA  SER A  18      58.642  54.607  64.550  1.00  0.00           C
ATOM    411  CB  SER A  18      58.052  53.277  64.060  1.00  0.00           C
ATOM    414  OG  SER A  18      58.752  52.157  64.610  1.00  0.00           O
ATOM    416  C   SER A  18      58.122  54.927  65.930  1.00  0.00           C
ATOM    417  O   SER A  18      56.962  55.287  66.100  1.00  0.00           O
ATOM    418  N   TYR A  19      59.002  54.867  66.940  1.00  0.00           N
ATOM    420  CA  TYR A  19      58.632  55.137  68.320  1.00  0.00           C
ATOM    422  CB  TYR A  19      59.322  54.097  69.260  1.00  0.00           C
ATOM    425  CG  TYR A  19      59.222  52.657  68.770  1.00  0.00           C
ATOM    426  CD1 TYR A  19      58.122  52.157  68.040  1.00  0.00           C
ATOM    428  CE1 TYR A  19      58.162  50.867  67.480  1.00  0.00           C
ATOM    430  CZ  TYR A  19      59.282  50.057  67.660  1.00  0.00           C
ATOM    431  OH  TYR A  19      59.322  48.747  67.130  1.00  0.00           O
ATOM    433  CD2 TYR A  19      60.312  51.787  69.000  1.00  0.00           C
ATOM    435  CE2 TYR A  19      60.332  50.497  68.470  1.00  0.00           C
ATOM    437  C   TYR A  19      59.012  56.577  68.690  1.00  0.00           C
ATOM    438  O   TYR A  19      58.892  57.007  69.830  1.00  0.00           O
ATOM    439  N   GLY A  20      59.482  57.377  67.700  1.00  0.00           N
ATOM    441  CA  GLY A  20      59.712  58.807  67.830  1.00  0.00           C
ATOM    444  C   GLY A  20      61.122  59.237  68.120  1.00  0.00           C
ATOM    445  O   GLY A  20      61.372  60.437  68.220  1.00  0.00           O
ATOM    446  N   PHE A  21      62.092  58.307  68.240  1.00  0.00           N
ATOM    448  CA  PHE A  21      63.482  58.617  68.510  1.00  0.00           C
ATOM    450  CB  PHE A  21      64.372  57.367  68.750  1.00  0.00           C
ATOM    453  CG  PHE A  21      64.002  56.597  69.990  1.00  0.00           C
ATOM    454  CD1 PHE A  21      62.842  55.797  70.050  1.00  0.00           C
ATOM    456  CE1 PHE A  21      62.552  55.047  71.200  1.00  0.00           C
ATOM    458  CZ  PHE A  21      63.412  55.107  72.300  1.00  0.00           C
ATOM    460  CD2 PHE A  21      64.872  56.617  71.090  1.00  0.00           C
ATOM    462  CE2 PHE A  21      64.572  55.887  72.240  1.00  0.00           C
ATOM    464  C   PHE A  21      64.172  59.447  67.420  1.00  0.00           C
ATOM    465  O   PHE A  21      64.022  59.227  66.220  1.00  0.00           O
ATOM    466  N   THR A  22      65.002  60.407  67.840  1.00  0.00           N
ATOM    468  CA  THR A  22      65.832  61.247  66.990  1.00  0.00           C
ATOM    470  CB  THR A  22      65.482  62.727  67.150  1.00  0.00           C
ATOM    472  OG1 THR A  22      64.212  62.937  66.570  1.00  0.00           O
ATOM    474  CG2 THR A  22      66.422  63.717  66.440  1.00  0.00           C
ATOM    478  C   THR A  22      67.272  60.867  67.290  1.00  0.00           C
ATOM    479  O   THR A  22      67.492  60.097  68.210  1.00  0.00           O
ATOM    480  N   GLU A  23      68.262  61.277  66.480  1.00  0.00           N
ATOM    482  CA  GLU A  23      69.662  61.097  66.820  1.00  0.00           C
ATOM    484  CB  GLU A  23      70.392  60.557  65.570  1.00  0.00           C
ATOM    487  CG  GLU A  23      71.932  60.457  65.550  1.00  0.00           C
ATOM    490  CD  GLU A  23      72.422  59.397  64.560  1.00  0.00           C
ATOM    491  OE1 GLU A  23      71.592  58.787  63.820  1.00  0.00           O
ATOM    492  OE2 GLU A  23      73.652  59.157  64.500  1.00  0.00           O
ATOM    493  C   GLU A  23      70.312  62.357  67.370  1.00  0.00           C
ATOM    494  O   GLU A  23      69.982  63.487  66.990  1.00  0.00           O
ATOM    495  N   SER A  24      71.252  62.177  68.320  1.00  0.00           N
ATOM    497  CA  SER A  24      72.072  63.247  68.870  1.00  0.00           C
ATOM    499  CB  SER A  24      71.602  63.887  70.200  1.00  0.00           C
ATOM    502  OG  SER A  24      71.672  63.007  71.330  1.00  0.00           O
ATOM    504  C   SER A  24      73.492  62.787  69.090  1.00  0.00           C
ATOM    505  O   SER A  24      73.892  61.657  68.810  1.00  0.00           O
ATOM    506  N   ALA A  25      74.302  63.677  69.710  1.00  0.00           N
ATOM    508  CA  ALA A  25      75.662  63.437  70.150  1.00  0.00           C
ATOM    510  CB  ALA A  25      76.222  64.697  70.840  1.00  0.00           C
ATOM    514  C   ALA A  25      75.802  62.287  71.140  1.00  0.00           C
ATOM    515  O   ALA A  25      76.832  61.627  71.200  1.00  0.00           O
ATOM    516  N   GLY A  26      74.762  62.027  71.960  1.00  0.00           N
ATOM    518  CA  GLY A  26      74.832  60.957  72.940  1.00  0.00           C
ATOM    521  C   GLY A  26      74.602  59.587  72.360  1.00  0.00           C
ATOM    522  O   GLY A  26      75.202  58.647  72.860  1.00  0.00           O
ATOM    523  N   ASP A  27      73.742  59.487  71.320  1.00  0.00           N
ATOM    525  CA  ASP A  27      73.102  58.287  70.760  1.00  0.00           C
ATOM    527  CB  ASP A  27      73.272  56.997  71.620  1.00  0.00           C
ATOM    530  CG  ASP A  27      72.602  57.027  72.990  1.00  0.00           C
ATOM    531  OD1 ASP A  27      71.412  57.427  73.060  1.00  0.00           O
ATOM    532  OD2 ASP A  27      73.232  56.557  73.980  1.00  0.00           O
ATOM    533  C   ASP A  27      71.652  58.617  70.300  1.00  0.00           C
ATOM    534  O   ASP A  27      71.382  59.757  69.930  1.00  0.00           O
ATOM    535  N   TRP A  28      70.702  57.647  70.250  1.00  0.00           N
ATOM    537  CA  TRP A  28      69.282  57.867  69.950  1.00  0.00           C
ATOM    539  CB  TRP A  28      68.612  56.607  69.280  1.00  0.00           C
ATOM    542  CG  TRP A  28      69.012  56.267  67.880  1.00  0.00           C
ATOM    543  CD1 TRP A  28      70.032  55.417  67.530  1.00  0.00           C
ATOM    545  NE1 TRP A  28      70.152  55.387  66.150  1.00  0.00           N
ATOM    547  CE2 TRP A  28      69.162  56.147  65.600  1.00  0.00           C
ATOM    548  CD2 TRP A  28      68.402  56.687  66.650  1.00  0.00           C
ATOM    549  CE3 TRP A  28      67.292  57.477  66.360  1.00  0.00           C
ATOM    551  CZ3 TRP A  28      66.912  57.637  65.020  1.00  0.00           C
ATOM    553  CZ2 TRP A  28      68.852  56.387  64.270  1.00  0.00           C
ATOM    555  CH2 TRP A  28      67.682  57.107  63.990  1.00  0.00           C
ATOM    557  C   TRP A  28      68.452  58.177  71.190  1.00  0.00           C
ATOM    558  O   TRP A  28      68.322  57.327  72.080  1.00  0.00           O
ATOM    559  N   SER A  29      67.792  59.357  71.270  1.00  0.00           N
ATOM    561  CA  SER A  29      66.952  59.767  72.400  1.00  0.00           C
ATOM    563  CB  SER A  29      67.392  61.077  73.140  1.00  0.00           C
ATOM    566  OG  SER A  29      66.672  61.357  74.350  1.00  0.00           O
ATOM    568  C   SER A  29      65.522  59.977  72.000  1.00  0.00           C
ATOM    569  O   SER A  29      65.172  60.497  70.930  1.00  0.00           O
ATOM    570  N   LEU A  30      64.622  59.587  72.910  1.00  0.00           N
ATOM    572  CA  LEU A  30      63.222  59.927  72.890  1.00  0.00           C
ATOM    574  CB  LEU A  30      62.382  58.647  72.650  1.00  0.00           C
ATOM    577  CG  LEU A  30      60.862  58.757  72.860  1.00  0.00           C
ATOM    579  CD1 LEU A  30      60.212  59.747  71.880  1.00  0.00           C
ATOM    583  CD2 LEU A  30      60.262  57.357  72.690  1.00  0.00           C
ATOM    587  C   LEU A  30      62.852  60.587  74.200  1.00  0.00           C
ATOM    588  O   LEU A  30      62.882  59.977  75.260  1.00  0.00           O
ATOM    589  N   GLY A  31      62.482  61.887  74.150  1.00  0.00           N
ATOM    591  CA  GLY A  31      61.982  62.637  75.300  1.00  0.00           C
ATOM    594  C   GLY A  31      60.522  62.387  75.600  1.00  0.00           C
ATOM    595  O   GLY A  31      59.652  62.677  74.780  1.00  0.00           O
ATOM    596  N   LEU A  32      60.202  61.877  76.810  1.00  0.00           N
ATOM    598  CA  LEU A  32      58.852  61.587  77.220  1.00  0.00           C
ATOM    600  CB  LEU A  32      58.752  60.137  77.750  1.00  0.00           C
ATOM    603  CG  LEU A  32      59.202  59.047  76.770  1.00  0.00           C
ATOM    605  CD1 LEU A  32      59.042  57.657  77.420  1.00  0.00           C
ATOM    609  CD2 LEU A  32      58.392  59.107  75.480  1.00  0.00           C
ATOM    613  C   LEU A  32      58.382  62.547  78.310  1.00  0.00           C
ATOM    614  O   LEU A  32      58.812  62.467  79.460  1.00  0.00           O
ATOM    615  N   SER A  33      57.472  63.477  77.960  1.00  0.00           N
ATOM    617  CA  SER A  33      56.802  64.427  78.850  1.00  0.00           C
ATOM    619  CB  SER A  33      55.612  65.127  78.110  1.00  0.00           C
ATOM    622  OG  SER A  33      54.892  66.087  78.900  1.00  0.00           O
ATOM    624  C   SER A  33      56.302  63.877  80.180  1.00  0.00           C
ATOM    625  O   SER A  33      55.442  62.987  80.210  1.00  0.00           O
ATOM    626  N   ASP A  34      56.752  64.437  81.320  1.00  0.00           N
ATOM    628  CA  ASP A  34      56.312  64.097  82.670  1.00  0.00           C
ATOM    630  CB  ASP A  34      57.052  64.967  83.720  1.00  0.00           C
ATOM    633  CG  ASP A  34      58.482  64.497  83.940  1.00  0.00           C
ATOM    634  OD1 ASP A  34      58.862  63.477  83.330  1.00  0.00           O
ATOM    635  OD2 ASP A  34      59.172  65.117  84.790  1.00  0.00           O
ATOM    636  C   ASP A  34      54.822  64.297  82.870  1.00  0.00           C
ATOM    637  O   ASP A  34      54.162  63.587  83.620  1.00  0.00           O
ATOM    638  N   ALA A  35      54.262  65.307  82.170  1.00  0.00           N
ATOM    640  CA  ALA A  35      52.872  65.687  82.240  1.00  0.00           C
ATOM    642  CB  ALA A  35      52.722  67.097  81.640  1.00  0.00           C
ATOM    646  C   ALA A  35      51.972  64.707  81.490  1.00  0.00           C
ATOM    647  O   ALA A  35      50.752  64.757  81.580  1.00  0.00           O
ATOM    648  N   ILE A  36      52.572  63.787  80.710  1.00  0.00           N
ATOM    650  CA  ILE A  36      51.892  62.617  80.190  1.00  0.00           C
ATOM    652  CB  ILE A  36      52.282  62.307  78.740  1.00  0.00           C
ATOM    654  CG2 ILE A  36      51.712  60.947  78.290  1.00  0.00           C
ATOM    658  CG1 ILE A  36      51.842  63.457  77.810  1.00  0.00           C
ATOM    661  CD  ILE A  36      52.312  63.317  76.360  1.00  0.00           C
ATOM    665  C   ILE A  36      52.162  61.437  81.120  1.00  0.00           C
ATOM    666  O   ILE A  36      51.232  60.767  81.570  1.00  0.00           O
ATOM    667  N   LEU A  37      53.432  61.157  81.460  1.00  0.00           N
ATOM    669  CA  LEU A  37      53.802  59.987  82.240  1.00  0.00           C
ATOM    671  CB  LEU A  37      55.342  59.937  82.360  1.00  0.00           C
ATOM    674  CG  LEU A  37      56.092  59.647  81.050  1.00  0.00           C
ATOM    676  CD1 LEU A  37      57.602  59.497  81.320  1.00  0.00           C
ATOM    680  CD2 LEU A  37      55.522  58.437  80.290  1.00  0.00           C
ATOM    684  C   LEU A  37      53.202  59.897  83.640  1.00  0.00           C
ATOM    685  O   LEU A  37      52.672  58.857  84.030  1.00  0.00           O
ATOM    686  N   PHE A  38      53.262  61.017  84.390  1.00  0.00           N
ATOM    688  CA  PHE A  38      52.962  61.047  85.810  1.00  0.00           C
ATOM    690  CB  PHE A  38      54.162  61.667  86.580  1.00  0.00           C
ATOM    693  CG  PHE A  38      55.422  60.887  86.310  1.00  0.00           C
ATOM    694  CD1 PHE A  38      55.682  59.707  87.010  1.00  0.00           C
ATOM    696  CE1 PHE A  38      56.832  58.957  86.760  1.00  0.00           C
ATOM    698  CZ  PHE A  38      57.742  59.387  85.790  1.00  0.00           C
ATOM    700  CD2 PHE A  38      56.372  61.337  85.370  1.00  0.00           C
ATOM    702  CE2 PHE A  38      57.522  60.577  85.100  1.00  0.00           C
ATOM    704  C   PHE A  38      51.722  61.887  86.110  1.00  0.00           C
ATOM    705  O   PHE A  38      51.142  61.787  87.190  1.00  0.00           O
ATOM    706  N   ALA A  39      51.232  62.687  85.140  1.00  0.00           N
ATOM    708  CA  ALA A  39      50.132  63.617  85.330  1.00  0.00           C
ATOM    710  CB  ALA A  39      48.782  62.867  85.420  1.00  0.00           C
ATOM    714  C   ALA A  39      50.362  64.627  86.470  1.00  0.00           C
ATOM    715  O   ALA A  39      51.242  65.497  86.390  1.00  0.00           O
ATOM    716  N   LYS A  40      49.572  64.527  87.560  1.00  0.00           N
ATOM    718  CA  LYS A  40      49.752  65.297  88.780  1.00  0.00           C
ATOM    720  CB  LYS A  40      48.372  65.697  89.380  1.00  0.00           C
ATOM    723  CG  LYS A  40      47.522  66.627  88.500  1.00  0.00           C
ATOM    726  CD  LYS A  40      46.152  66.957  89.140  1.00  0.00           C
ATOM    729  CE  LYS A  40      45.322  67.907  88.270  1.00  0.00           C
ATOM    732  NZ  LYS A  40      43.972  68.117  88.850  1.00  0.00           N
ATOM    736  C   LYS A  40      50.522  64.547  89.870  1.00  0.00           C
ATOM    737  O   LYS A  40      50.712  65.087  90.970  1.00  0.00           O
ATOM    738  N   ASN A  41      50.992  63.317  89.600  1.00  0.00           N
ATOM    740  CA  ASN A  41      51.792  62.557  90.550  1.00  0.00           C
ATOM    742  CB  ASN A  41      51.722  61.037  90.300  1.00  0.00           C
ATOM    745  CG  ASN A  41      50.282  60.547  90.390  1.00  0.00           C
ATOM    746  OD1 ASN A  41      49.442  61.037  91.140  1.00  0.00           O
ATOM    747  ND2 ASN A  41      49.962  59.527  89.560  1.00  0.00           N
ATOM    750  C   ASN A  41      53.262  62.947  90.450  1.00  0.00           C
ATOM    751  O   ASN A  41      53.762  63.367  89.410  1.00  0.00           O
ATOM    752  N   ASP A  42      54.042  62.737  91.520  1.00  0.00           N
ATOM    754  CA  ASP A  42      55.472  62.897  91.460  1.00  0.00           C
ATOM    756  CB  ASP A  42      56.032  63.157  92.870  1.00  0.00           C
ATOM    759  CG  ASP A  42      55.602  64.547  93.310  1.00  0.00           C
ATOM    760  OD1 ASP A  42      55.362  65.427  92.450  1.00  0.00           O
ATOM    761  OD2 ASP A  42      55.542  64.767  94.540  1.00  0.00           O
ATOM    762  C   ASP A  42      56.062  61.677  90.770  1.00  0.00           C
ATOM    763  O   ASP A  42      56.352  61.727  89.570  1.00  0.00           O
ATOM    764  N   TYR A  43      56.232  60.557  91.480  1.00  0.00           N
ATOM    766  CA  TYR A  43      56.902  59.417  90.880  1.00  0.00           C
ATOM    768  CB  TYR A  43      57.862  58.747  91.890  1.00  0.00           C
ATOM    771  CG  TYR A  43      58.822  59.727  92.470  1.00  0.00           C
ATOM    772  CD1 TYR A  43      59.312  60.787  91.710  1.00  0.00           C
ATOM    774  CE1 TYR A  43      60.142  61.737  92.280  1.00  0.00           C
ATOM    776  CZ  TYR A  43      60.542  61.627  93.620  1.00  0.00           C
ATOM    777  OH  TYR A  43      61.442  62.537  94.190  1.00  0.00           O
ATOM    779  CD2 TYR A  43      59.222  59.597  93.800  1.00  0.00           C
ATOM    781  CE2 TYR A  43      60.072  60.547  94.380  1.00  0.00           C
ATOM    783  C   TYR A  43      55.932  58.367  90.430  1.00  0.00           C
ATOM    784  O   TYR A  43      56.302  57.417  89.750  1.00  0.00           O
ATOM    785  N   LYS A  44      54.632  58.447  90.760  1.00  0.00           N
ATOM    787  CA  LYS A  44      53.762  57.357  90.340  1.00  0.00           C
ATOM    789  CB  LYS A  44      52.532  57.177  91.240  1.00  0.00           C
ATOM    792  CG  LYS A  44      51.722  55.947  90.810  1.00  0.00           C
ATOM    795  CD  LYS A  44      50.622  55.577  91.810  1.00  0.00           C
ATOM    798  CE  LYS A  44      49.952  54.267  91.410  1.00  0.00           C
ATOM    801  NZ  LYS A  44      48.952  53.927  92.420  1.00  0.00           N
ATOM    805  C   LYS A  44      53.302  57.537  88.910  1.00  0.00           C
ATOM    806  O   LYS A  44      52.562  58.467  88.600  1.00  0.00           O
ATOM    807  N   LEU A  45      53.682  56.627  87.990  1.00  0.00           N
ATOM    809  CA  LEU A  45      53.142  56.657  86.640  1.00  0.00           C
ATOM    811  CB  LEU A  45      53.742  55.567  85.730  1.00  0.00           C
ATOM    814  CG  LEU A  45      55.212  55.747  85.330  1.00  0.00           C
ATOM    816  CD1 LEU A  45      55.782  54.417  84.800  1.00  0.00           C
ATOM    820  CD2 LEU A  45      55.362  56.837  84.260  1.00  0.00           C
ATOM    824  C   LEU A  45      51.622  56.507  86.580  1.00  0.00           C
ATOM    825  O   LEU A  45      51.012  55.697  87.290  1.00  0.00           O
ATOM    826  N   LEU A  46      50.952  57.277  85.710  1.00  0.00           N
ATOM    828  CA  LEU A  46      49.552  57.107  85.370  1.00  0.00           C
ATOM    830  CB  LEU A  46      49.162  58.247  84.400  1.00  0.00           C
ATOM    833  CG  LEU A  46      47.692  58.297  83.960  1.00  0.00           C
ATOM    835  CD1 LEU A  46      46.802  58.827  85.080  1.00  0.00           C
ATOM    839  CD2 LEU A  46      47.502  59.157  82.700  1.00  0.00           C
ATOM    843  C   LEU A  46      49.282  55.727  84.750  1.00  0.00           C
ATOM    844  O   LEU A  46      50.182  55.247  84.050  1.00  0.00           O
ATOM    845  N   PRO A  47      48.172  54.987  84.910  1.00  0.00           N
ATOM    846  CD  PRO A  47      47.172  55.267  85.950  1.00  0.00           C
ATOM    849  CA  PRO A  47      48.162  53.577  84.520  1.00  0.00           C
ATOM    851  CB  PRO A  47      46.802  53.097  85.010  1.00  0.00           C
ATOM    854  CG  PRO A  47      46.492  53.927  86.250  1.00  0.00           C
ATOM    857  C   PRO A  47      48.222  53.337  83.020  1.00  0.00           C
ATOM    858  O   PRO A  47      48.842  52.377  82.570  1.00  0.00           O
ATOM    859  N   GLU A  48      47.532  54.177  82.250  1.00  0.00           N
ATOM    861  CA  GLU A  48      47.572  54.197  80.800  1.00  0.00           C
ATOM    863  CB  GLU A  48      46.662  55.347  80.320  1.00  0.00           C
ATOM    866  CG  GLU A  48      45.162  55.097  80.600  1.00  0.00           C
ATOM    869  CD  GLU A  48      44.282  56.317  80.370  1.00  0.00           C
ATOM    870  OE1 GLU A  48      44.812  57.447  80.160  1.00  0.00           O
ATOM    871  OE2 GLU A  48      43.042  56.147  80.450  1.00  0.00           O
ATOM    872  C   GLU A  48      48.972  54.447  80.270  1.00  0.00           C
ATOM    873  O   GLU A  48      49.482  53.757  79.390  1.00  0.00           O
ATOM    874  N   SER A  49      49.662  55.437  80.860  1.00  0.00           N
ATOM    876  CA  SER A  49      51.042  55.797  80.570  1.00  0.00           C
ATOM    878  CB  SER A  49      51.482  57.037  81.380  1.00  0.00           C
ATOM    881  OG  SER A  49      50.532  58.087  81.170  1.00  0.00           O
ATOM    883  C   SER A  49      51.992  54.667  80.840  1.00  0.00           C
ATOM    884  O   SER A  49      52.922  54.417  80.080  1.00  0.00           O
ATOM    885  N   GLN A  50      51.742  53.887  81.910  1.00  0.00           N
ATOM    887  CA  GLN A  50      52.432  52.627  82.150  1.00  0.00           C
ATOM    889  CB  GLN A  50      51.992  51.947  83.490  1.00  0.00           C
ATOM    892  CG  GLN A  50      52.292  52.747  84.770  1.00  0.00           C
ATOM    895  CD  GLN A  50      51.672  52.097  86.010  1.00  0.00           C
ATOM    896  OE1 GLN A  50      51.162  50.977  86.020  1.00  0.00           O
ATOM    897  NE2 GLN A  50      51.702  52.867  87.130  1.00  0.00           N
ATOM    900  C   GLN A  50      52.282  51.587  81.030  1.00  0.00           C
ATOM    901  O   GLN A  50      53.222  50.917  80.620  1.00  0.00           O
ATOM    902  N   GLN A  51      51.072  51.407  80.480  1.00  0.00           N
ATOM    904  CA  GLN A  51      50.842  50.607  79.280  1.00  0.00           C
ATOM    906  CB  GLN A  51      49.332  50.477  79.030  1.00  0.00           C
ATOM    909  CG  GLN A  51      48.642  49.727  80.190  1.00  0.00           C
ATOM    912  CD  GLN A  51      47.132  49.727  80.030  1.00  0.00           C
ATOM    913  OE1 GLN A  51      46.502  50.647  79.530  1.00  0.00           O
ATOM    914  NE2 GLN A  51      46.462  48.667  80.510  1.00  0.00           N
ATOM    917  C   GLN A  51      51.562  51.097  78.030  1.00  0.00           C
ATOM    918  O   GLN A  51      52.172  50.327  77.290  1.00  0.00           O
ATOM    919  N   GLN A  52      51.572  52.427  77.810  1.00  0.00           N
ATOM    921  CA  GLN A  52      52.342  53.077  76.760  1.00  0.00           C
ATOM    923  CB  GLN A  52      52.062  54.597  76.750  1.00  0.00           C
ATOM    926  CG  GLN A  52      50.602  54.967  76.380  1.00  0.00           C
ATOM    929  CD  GLN A  52      50.362  56.457  76.560  1.00  0.00           C
ATOM    930  OE1 GLN A  52      51.232  57.197  77.030  1.00  0.00           O
ATOM    931  NE2 GLN A  52      49.162  56.937  76.140  1.00  0.00           N
ATOM    934  C   GLN A  52      53.842  52.827  76.880  1.00  0.00           C
ATOM    935  O   GLN A  52      54.512  52.457  75.910  1.00  0.00           O
ATOM    936  N   ILE A  53      54.392  52.947  78.100  1.00  0.00           N
ATOM    938  CA  ILE A  53      55.742  52.527  78.440  1.00  0.00           C
ATOM    940  CB  ILE A  53      56.072  52.937  79.880  1.00  0.00           C
ATOM    942  CG2 ILE A  53      57.332  52.227  80.380  1.00  0.00           C
ATOM    946  CG1 ILE A  53      56.272  54.477  79.960  1.00  0.00           C
ATOM    949  CD  ILE A  53      56.432  54.987  81.390  1.00  0.00           C
ATOM    953  C   ILE A  53      56.032  51.047  78.190  1.00  0.00           C
ATOM    954  O   ILE A  53      57.042  50.707  77.560  1.00  0.00           O
ATOM    955  N   GLN A  54      55.132  50.127  78.580  1.00  0.00           N
ATOM    957  CA  GLN A  54      55.202  48.727  78.200  1.00  0.00           C
ATOM    959  CB  GLN A  54      54.062  47.877  78.800  1.00  0.00           C
ATOM    962  CG  GLN A  54      54.172  47.697  80.320  1.00  0.00           C
ATOM    965  CD  GLN A  54      53.202  46.617  80.800  1.00  0.00           C
ATOM    966  OE1 GLN A  54      52.352  46.127  80.050  1.00  0.00           O
ATOM    967  NE2 GLN A  54      53.362  46.167  82.070  1.00  0.00           N
ATOM    970  C   GLN A  54      55.212  48.477  76.720  1.00  0.00           C
ATOM    971  O   GLN A  54      55.932  47.597  76.240  1.00  0.00           O
ATOM    972  N   THR A  55      54.402  49.217  75.950  1.00  0.00           N
ATOM    974  CA  THR A  55      54.392  49.117  74.500  1.00  0.00           C
ATOM    976  CB  THR A  55      53.292  49.957  73.860  1.00  0.00           C
ATOM    978  OG1 THR A  55      52.022  49.397  74.180  1.00  0.00           O
ATOM    980  CG2 THR A  55      53.382  49.947  72.330  1.00  0.00           C
ATOM    984  C   THR A  55      55.732  49.467  73.920  1.00  0.00           C
ATOM    985  O   THR A  55      56.322  48.677  73.200  1.00  0.00           O
ATOM    986  N   MET A  56      56.312  50.617  74.310  1.00  0.00           N
ATOM    988  CA  MET A  56      57.642  51.037  73.880  1.00  0.00           C
ATOM    990  CB  MET A  56      58.052  52.377  74.540  1.00  0.00           C
ATOM    993  CG  MET A  56      57.232  53.607  74.100  1.00  0.00           C
ATOM    996  SD  MET A  56      57.762  55.097  75.000  1.00  0.00           S
ATOM    997  CE  MET A  56      56.502  56.177  74.290  1.00  0.00           C
ATOM   1001  C   MET A  56      58.702  49.997  74.220  1.00  0.00           C
ATOM   1002  O   MET A  56      59.532  49.627  73.390  1.00  0.00           O
ATOM   1003  N   ALA A  57      58.642  49.467  75.440  1.00  0.00           N
ATOM   1005  CA  ALA A  57      59.532  48.437  75.920  1.00  0.00           C
ATOM   1007  CB  ALA A  57      59.162  48.197  77.390  1.00  0.00           C
ATOM   1011  C   ALA A  57      59.512  47.137  75.130  1.00  0.00           C
ATOM   1012  O   ALA A  57      60.542  46.667  74.640  1.00  0.00           O
ATOM   1013  N   ALA A  58      58.322  46.547  74.900  1.00  0.00           N
ATOM   1015  CA  ALA A  58      58.152  45.357  74.080  1.00  0.00           C
ATOM   1017  CB  ALA A  58      56.692  44.897  74.180  1.00  0.00           C
ATOM   1021  C   ALA A  58      58.542  45.557  72.610  1.00  0.00           C
ATOM   1022  O   ALA A  58      59.052  44.667  71.940  1.00  0.00           O
ATOM   1023  N   LYS A  59      58.262  46.757  72.090  1.00  0.00           N
ATOM   1025  CA  LYS A  59      58.662  47.257  70.790  1.00  0.00           C
ATOM   1027  CB  LYS A  59      57.912  48.597  70.540  1.00  0.00           C
ATOM   1030  CG  LYS A  59      56.402  48.517  70.250  1.00  0.00           C
ATOM   1033  CD  LYS A  59      56.072  47.837  68.920  1.00  0.00           C
ATOM   1036  CE  LYS A  59      54.622  47.957  68.470  1.00  0.00           C
ATOM   1039  NZ  LYS A  59      54.432  47.127  67.260  1.00  0.00           N
ATOM   1043  C   LYS A  59      60.162  47.407  70.510  1.00  0.00           C
ATOM   1044  O   LYS A  59      60.632  47.127  69.410  1.00  0.00           O
ATOM   1045  N   LEU A  60      60.982  47.877  71.490  1.00  0.00           N
ATOM   1047  CA  LEU A  60      62.442  47.837  71.410  1.00  0.00           C
ATOM   1049  CB  LEU A  60      63.132  48.627  72.570  1.00  0.00           C
ATOM   1052  CG  LEU A  60      62.902  50.147  72.570  1.00  0.00           C
ATOM   1054  CD1 LEU A  60      63.712  50.787  73.710  1.00  0.00           C
ATOM   1058  CD2 LEU A  60      63.272  50.807  71.240  1.00  0.00           C
ATOM   1062  C   LEU A  60      62.982  46.427  71.430  1.00  0.00           C
ATOM   1063  O   LEU A  60      63.912  46.057  70.710  1.00  0.00           O
ATOM   1064  N   ALA A  61      62.372  45.597  72.300  1.00  0.00           N
ATOM   1066  CA  ALA A  61      62.762  44.237  72.530  1.00  0.00           C
ATOM   1068  CB  ALA A  61      61.922  43.647  73.680  1.00  0.00           C
ATOM   1072  C   ALA A  61      62.662  43.337  71.320  1.00  0.00           C
ATOM   1073  O   ALA A  61      63.562  42.537  71.030  1.00  0.00           O
ATOM   1074  N   SER A  62      61.572  43.447  70.530  1.00  0.00           N
ATOM   1076  CA  SER A  62      61.292  42.577  69.390  1.00  0.00           C
ATOM   1078  CB  SER A  62      59.942  42.947  68.730  1.00  0.00           C
ATOM   1081  OG  SER A  62      59.922  44.317  68.370  1.00  0.00           O
ATOM   1083  C   SER A  62      62.412  42.537  68.360  1.00  0.00           C
ATOM   1084  O   SER A  62      62.772  41.477  67.850  1.00  0.00           O
ATOM   1085  N   THR A  63      63.082  43.687  68.120  1.00  0.00           N
ATOM   1087  CA  THR A  63      64.222  43.777  67.220  1.00  0.00           C
ATOM   1089  CB  THR A  63      64.242  45.087  66.430  1.00  0.00           C
ATOM   1091  OG1 THR A  63      64.182  46.217  67.290  1.00  0.00           O
ATOM   1093  CG2 THR A  63      62.992  45.167  65.550  1.00  0.00           C
ATOM   1097  C   THR A  63      65.572  43.617  67.910  1.00  0.00           C
ATOM   1098  O   THR A  63      66.622  43.707  67.280  1.00  0.00           O
ATOM   1099  N   GLY A  64      65.642  43.337  69.240  1.00  0.00           N
ATOM   1101  CA  GLY A  64      66.902  43.077  69.930  1.00  0.00           C
ATOM   1104  C   GLY A  64      67.672  44.277  70.380  1.00  0.00           C
ATOM   1105  O   GLY A  64      68.902  44.227  70.490  1.00  0.00           O
ATOM   1106  N   LEU A  65      66.992  45.407  70.650  1.00  0.00           N
ATOM   1108  CA  LEU A  65      67.592  46.557  71.280  1.00  0.00           C
ATOM   1110  CB  LEU A  65      66.822  47.837  70.890  1.00  0.00           C
ATOM   1113  CG  LEU A  65      67.022  48.247  69.420  1.00  0.00           C
ATOM   1115  CD1 LEU A  65      66.032  49.357  69.020  1.00  0.00           C
ATOM   1119  CD2 LEU A  65      68.462  48.697  69.180  1.00  0.00           C
ATOM   1123  C   LEU A  65      67.692  46.387  72.790  1.00  0.00           C
ATOM   1124  O   LEU A  65      66.912  46.947  73.570  1.00  0.00           O
ATOM   1125  N   THR A  66      68.682  45.607  73.260  1.00  0.00           N
ATOM   1127  CA  THR A  66      68.712  45.047  74.600  1.00  0.00           C
ATOM   1129  CB  THR A  66      69.172  43.597  74.670  1.00  0.00           C
ATOM   1131  OG1 THR A  66      70.282  43.387  73.830  1.00  0.00           O
ATOM   1133  CG2 THR A  66      68.042  42.717  74.150  1.00  0.00           C
ATOM   1137  C   THR A  66      69.522  45.837  75.590  1.00  0.00           C
ATOM   1138  O   THR A  66      69.962  45.317  76.610  1.00  0.00           O
ATOM   1139  N   HIS A  67      69.752  47.137  75.360  1.00  0.00           N
ATOM   1141  CA  HIS A  67      70.472  47.937  76.330  1.00  0.00           C
ATOM   1143  CB  HIS A  67      71.992  47.887  76.050  1.00  0.00           C
ATOM   1146  ND1 HIS A  67      72.822  48.307  78.320  1.00  0.00           N
ATOM   1147  CG  HIS A  67      72.772  48.707  77.000  1.00  0.00           C
ATOM   1148  CE1 HIS A  67      73.572  49.197  78.920  1.00  0.00           C
ATOM   1150  NE2 HIS A  67      74.002  50.157  78.060  1.00  0.00           N
ATOM   1152  CD2 HIS A  67      73.482  49.847  76.830  1.00  0.00           C
ATOM   1154  C   HIS A  67      69.962  49.357  76.350  1.00  0.00           C
ATOM   1155  O   HIS A  67      69.532  49.867  75.320  1.00  0.00           O
ATOM   1156  N   ALA A  68      69.932  50.047  77.510  1.00  0.00           N
ATOM   1158  CA  ALA A  68      69.352  51.377  77.520  1.00  0.00           C
ATOM   1160  CB  ALA A  68      67.832  51.347  77.280  1.00  0.00           C
ATOM   1164  C   ALA A  68      69.652  52.217  78.770  1.00  0.00           C
ATOM   1165  O   ALA A  68      69.942  51.717  79.850  1.00  0.00           O
ATOM   1166  N   ARG A  69      69.552  53.547  78.610  1.00  0.00           N
ATOM   1168  CA  ARG A  69      69.842  54.547  79.620  1.00  0.00           C
ATOM   1170  CB  ARG A  69      71.082  55.357  79.170  1.00  0.00           C
ATOM   1173  CG  ARG A  69      71.592  56.407  80.170  1.00  0.00           C
ATOM   1176  CD  ARG A  69      72.482  57.517  79.590  1.00  0.00           C
ATOM   1179  NE  ARG A  69      73.452  56.917  78.620  1.00  0.00           N
ATOM   1181  CZ  ARG A  69      73.822  57.567  77.520  1.00  0.00           C
ATOM   1182  NH1 ARG A  69      73.782  58.877  77.420  1.00  0.00           N
ATOM   1185  NH2 ARG A  69      74.202  56.877  76.470  1.00  0.00           N
ATOM   1188  C   ARG A  69      68.632  55.457  79.740  1.00  0.00           C
ATOM   1189  O   ARG A  69      68.092  55.937  78.750  1.00  0.00           O
ATOM   1190  N   MET A  70      68.132  55.687  80.970  1.00  0.00           N
ATOM   1192  CA  MET A  70      66.982  56.557  81.180  1.00  0.00           C
ATOM   1194  CB  MET A  70      65.792  55.917  81.950  1.00  0.00           C
ATOM   1197  CG  MET A  70      65.142  54.687  81.270  1.00  0.00           C
ATOM   1200  SD  MET A  70      66.152  53.177  81.200  1.00  0.00           S
ATOM   1201  CE  MET A  70      66.382  52.987  82.980  1.00  0.00           C
ATOM   1205  C   MET A  70      67.402  57.767  81.980  1.00  0.00           C
ATOM   1206  O   MET A  70      67.782  57.657  83.140  1.00  0.00           O
ATOM   1207  N   ASP A  71      67.292  58.967  81.380  1.00  0.00           N
ATOM   1209  CA  ASP A  71      67.782  60.187  81.970  1.00  0.00           C
ATOM   1211  CB  ASP A  71      68.782  60.847  81.000  1.00  0.00           C
ATOM   1214  CG  ASP A  71      70.022  59.987  80.820  1.00  0.00           C
ATOM   1215  OD1 ASP A  71      70.352  59.147  81.700  1.00  0.00           O
ATOM   1216  OD2 ASP A  71      70.762  60.227  79.840  1.00  0.00           O
ATOM   1217  C   ASP A  71      66.592  61.097  82.250  1.00  0.00           C
ATOM   1218  O   ASP A  71      65.932  61.597  81.330  1.00  0.00           O
ATOM   1219  N   GLY A  72      66.262  61.317  83.540  1.00  0.00           N
ATOM   1221  CA  GLY A  72      65.212  62.247  83.940  1.00  0.00           C
ATOM   1224  C   GLY A  72      65.682  63.677  83.970  1.00  0.00           C
ATOM   1225  O   GLY A  72      66.832  63.957  84.300  1.00  0.00           O
ATOM   1226  N   HIS A  73      64.772  64.637  83.690  1.00  0.00           N
ATOM   1228  CA  HIS A  73      65.092  66.057  83.740  1.00  0.00           C
ATOM   1230  CB  HIS A  73      65.412  66.567  82.310  1.00  0.00           C
ATOM   1233  ND1 HIS A  73      67.742  66.207  81.470  1.00  0.00           N
ATOM   1234  CG  HIS A  73      66.452  65.747  81.600  1.00  0.00           C
ATOM   1235  CE1 HIS A  73      68.362  65.307  80.720  1.00  0.00           C
ATOM   1237  NE2 HIS A  73      67.522  64.327  80.320  1.00  0.00           N
ATOM   1239  CD2 HIS A  73      66.292  64.607  80.870  1.00  0.00           C
ATOM   1241  C   HIS A  73      63.882  66.857  84.230  1.00  0.00           C
ATOM   1242  O   HIS A  73      62.762  66.367  84.150  1.00  0.00           O
ATOM   1243  N   THR A  74      64.062  68.087  84.760  1.00  0.00           N
ATOM   1245  CA  THR A  74      62.972  68.937  85.250  1.00  0.00           C
ATOM   1247  CB  THR A  74      62.872  69.037  86.780  1.00  0.00           C
ATOM   1249  OG1 THR A  74      64.082  69.477  87.380  1.00  0.00           O
ATOM   1251  CG2 THR A  74      62.572  67.657  87.360  1.00  0.00           C
ATOM   1255  C   THR A  74      63.102  70.347  84.690  1.00  0.00           C
ATOM   1256  O   THR A  74      64.132  70.737  84.150  1.00  0.00           O
ATOM   1257  N   ASP A  75      62.042  71.187  84.790  1.00  0.00           N
ATOM   1259  CA  ASP A  75      62.132  72.627  84.660  1.00  0.00           C
ATOM   1261  CB  ASP A  75      60.742  73.257  84.300  1.00  0.00           C
ATOM   1264  CG  ASP A  75      59.672  73.197  85.380  1.00  0.00           C
ATOM   1265  OD1 ASP A  75      59.982  72.877  86.540  1.00  0.00           O
ATOM   1266  OD2 ASP A  75      58.482  73.497  85.050  1.00  0.00           O
ATOM   1267  C   ASP A  75      62.862  73.297  85.830  1.00  0.00           C
ATOM   1268  O   ASP A  75      63.402  72.637  86.730  1.00  0.00           O
ATOM   1269  N   ASN A  76      62.942  74.647  85.850  1.00  0.00           N
ATOM   1271  CA  ASN A  76      63.712  75.357  86.850  1.00  0.00           C
ATOM   1273  CB  ASN A  76      64.332  76.687  86.280  1.00  0.00           C
ATOM   1276  CG  ASN A  76      63.322  77.747  85.800  1.00  0.00           C
ATOM   1277  OD1 ASN A  76      62.202  77.447  85.400  1.00  0.00           O
ATOM   1278  ND2 ASN A  76      63.722  79.047  85.850  1.00  0.00           N
ATOM   1281  C   ASN A  76      62.872  75.637  88.090  1.00  0.00           C
ATOM   1282  O   ASN A  76      63.342  76.277  89.030  1.00  0.00           O
ATOM   1283  N   TYR A  77      61.632  75.117  88.160  1.00  0.00           N
ATOM   1285  CA  TYR A  77      60.712  75.537  89.190  1.00  0.00           C
ATOM   1287  CB  TYR A  77      59.252  75.447  88.670  1.00  0.00           C
ATOM   1290  CG  TYR A  77      58.262  75.977  89.670  1.00  0.00           C
ATOM   1291  CD1 TYR A  77      58.002  77.347  89.790  1.00  0.00           C
ATOM   1293  CE1 TYR A  77      57.142  77.827  90.790  1.00  0.00           C
ATOM   1295  CZ  TYR A  77      56.532  76.917  91.660  1.00  0.00           C
ATOM   1296  OH  TYR A  77      55.692  77.297  92.720  1.00  0.00           O
ATOM   1298  CD2 TYR A  77      57.632  75.087  90.550  1.00  0.00           C
ATOM   1300  CE2 TYR A  77      56.772  75.557  91.530  1.00  0.00           C
ATOM   1302  C   TYR A  77      60.922  74.767  90.500  1.00  0.00           C
ATOM   1303  O   TYR A  77      60.922  73.537  90.530  1.00  0.00           O
ATOM   1304  N   GLY A  78      61.112  75.507  91.610  1.00  0.00           N
ATOM   1306  CA  GLY A  78      61.422  74.957  92.930  1.00  0.00           C
ATOM   1309  C   GLY A  78      62.902  74.867  93.270  1.00  0.00           C
ATOM   1310  O   GLY A  78      63.752  75.597  92.750  1.00  0.00           O
ATOM   1311  N   GLU A  79      63.262  73.947  94.190  1.00  0.00           N
ATOM   1313  CA  GLU A  79      64.622  73.747  94.650  1.00  0.00           C
ATOM   1315  CB  GLU A  79      64.642  73.277  96.120  1.00  0.00           C
ATOM   1318  CG  GLU A  79      66.032  72.977  96.720  1.00  0.00           C
ATOM   1321  CD  GLU A  79      65.942  72.377  98.119  1.00  0.00           C
ATOM   1322  OE1 GLU A  79      64.822  72.377  98.699  1.00  0.00           O
ATOM   1323  OE2 GLU A  79      66.992  71.867  98.589  1.00  0.00           O
ATOM   1324  C   GLU A  79      65.422  72.777  93.810  1.00  0.00           C
ATOM   1325  O   GLU A  79      64.942  71.717  93.400  1.00  0.00           O
ATOM   1326  N   ASP A  80      66.692  73.107  93.500  1.00  0.00           N
ATOM   1328  CA  ASP A  80      67.552  72.317  92.620  1.00  0.00           C
ATOM   1330  CB  ASP A  80      68.872  73.107  92.440  1.00  0.00           C
ATOM   1333  CG  ASP A  80      69.662  72.747  91.190  1.00  0.00           C
ATOM   1334  OD1 ASP A  80      69.102  72.227  90.210  1.00  0.00           O
ATOM   1335  OD2 ASP A  80      70.832  73.217  91.150  1.00  0.00           O
ATOM   1336  C   ASP A  80      67.802  70.857  93.070  1.00  0.00           C
ATOM   1337  O   ASP A  80      67.662  69.927  92.270  1.00  0.00           O
ATOM   1338  N   SER A  81      68.112  70.637  94.380  1.00  0.00           N
ATOM   1340  CA  SER A  81      68.282  69.317  95.010  1.00  0.00           C
ATOM   1342  CB  SER A  81      68.592  69.417  96.530  1.00  0.00           C
ATOM   1345  OG  SER A  81      69.802  70.137  96.770  1.00  0.00           O
ATOM   1347  C   SER A  81      67.052  68.437  94.940  1.00  0.00           C
ATOM   1348  O   SER A  81      67.102  67.247  94.610  1.00  0.00           O
ATOM   1349  N   TYR A  82      65.882  69.027  95.250  1.00  0.00           N
ATOM   1351  CA  TYR A  82      64.602  68.377  95.190  1.00  0.00           C
ATOM   1353  CB  TYR A  82      63.522  69.347  95.760  1.00  0.00           C
ATOM   1356  CG  TYR A  82      62.172  68.767  95.540  1.00  0.00           C
ATOM   1357  CD1 TYR A  82      61.802  67.567  96.170  1.00  0.00           C
ATOM   1359  CE1 TYR A  82      60.632  66.907  95.780  1.00  0.00           C
ATOM   1361  CZ  TYR A  82      59.822  67.477  94.790  1.00  0.00           C
ATOM   1362  OH  TYR A  82      58.602  66.877  94.460  1.00  0.00           O
ATOM   1364  CD2 TYR A  82      61.362  69.317  94.540  1.00  0.00           C
ATOM   1366  CE2 TYR A  82      60.182  68.677  94.170  1.00  0.00           C
ATOM   1368  C   TYR A  82      64.272  67.917  93.770  1.00  0.00           C
ATOM   1369  O   TYR A  82      63.832  66.787  93.540  1.00  0.00           O
ATOM   1370  N   ASN A  83      64.522  68.797  92.800  1.00  0.00           N
ATOM   1372  CA  ASN A  83      64.432  68.527  91.390  1.00  0.00           C
ATOM   1374  CB  ASN A  83      64.672  69.857  90.620  1.00  0.00           C
ATOM   1377  CG  ASN A  83      63.382  70.667  90.490  1.00  0.00           C
ATOM   1378  OD1 ASN A  83      62.282  70.127  90.460  1.00  0.00           O
ATOM   1379  ND2 ASN A  83      63.532  72.017  90.380  1.00  0.00           N
ATOM   1382  C   ASN A  83      65.382  67.437  90.900  1.00  0.00           C
ATOM   1383  O   ASN A  83      64.972  66.577  90.120  1.00  0.00           O
ATOM   1384  N   GLU A  84      66.652  67.397  91.360  1.00  0.00           N
ATOM   1386  CA  GLU A  84      67.622  66.347  91.050  1.00  0.00           C
ATOM   1388  CB  GLU A  84      69.022  66.737  91.560  1.00  0.00           C
ATOM   1391  CG  GLU A  84      70.172  65.807  91.080  1.00  0.00           C
ATOM   1394  CD  GLU A  84      71.532  66.487  91.010  1.00  0.00           C
ATOM   1395  OE1 GLU A  84      71.702  67.607  91.550  1.00  0.00           O
ATOM   1396  OE2 GLU A  84      72.432  65.957  90.290  1.00  0.00           O
ATOM   1397  C   GLU A  84      67.212  64.977  91.570  1.00  0.00           C
ATOM   1398  O   GLU A  84      67.312  63.967  90.860  1.00  0.00           O
ATOM   1399  N   GLY A  85      66.662  64.917  92.800  1.00  0.00           N
ATOM   1401  CA  GLY A  85      65.952  63.737  93.290  1.00  0.00           C
ATOM   1404  C   GLY A  85      64.702  63.407  92.490  1.00  0.00           C
ATOM   1405  O   GLY A  85      64.492  62.247  92.130  1.00  0.00           O
ATOM   1406  N   LEU A  86      63.852  64.407  92.180  1.00  0.00           N
ATOM   1408  CA  LEU A  86      62.592  64.227  91.470  1.00  0.00           C
ATOM   1410  CB  LEU A  86      61.782  65.547  91.340  1.00  0.00           C
ATOM   1413  CG  LEU A  86      60.392  65.457  90.650  1.00  0.00           C
ATOM   1415  CD1 LEU A  86      59.242  65.127  91.620  1.00  0.00           C
ATOM   1419  CD2 LEU A  86      60.032  66.797  90.020  1.00  0.00           C
ATOM   1423  C   LEU A  86      62.792  63.617  90.100  1.00  0.00           C
ATOM   1424  O   LEU A  86      62.132  62.657  89.710  1.00  0.00           O
ATOM   1425  N   SER A  87      63.772  64.137  89.340  1.00  0.00           N
ATOM   1427  CA  SER A  87      64.162  63.607  88.060  1.00  0.00           C
ATOM   1429  CB  SER A  87      65.172  64.577  87.390  1.00  0.00           C
ATOM   1432  OG  SER A  87      66.482  64.577  87.960  1.00  0.00           O
ATOM   1434  C   SER A  87      64.722  62.197  88.120  1.00  0.00           C
ATOM   1435  O   SER A  87      64.292  61.297  87.400  1.00  0.00           O
ATOM   1436  N   LEU A  88      65.662  61.937  89.060  1.00  0.00           N
ATOM   1438  CA  LEU A  88      66.272  60.637  89.230  1.00  0.00           C
ATOM   1440  CB  LEU A  88      67.302  60.697  90.400  1.00  0.00           C
ATOM   1443  CG  LEU A  88      67.932  59.357  90.830  1.00  0.00           C
ATOM   1445  CD1 LEU A  88      68.622  58.637  89.670  1.00  0.00           C
ATOM   1449  CD2 LEU A  88      68.932  59.607  91.960  1.00  0.00           C
ATOM   1453  C   LEU A  88      65.292  59.537  89.550  1.00  0.00           C
ATOM   1454  O   LEU A  88      65.322  58.437  88.990  1.00  0.00           O
ATOM   1455  N   LYS A  89      64.372  59.817  90.480  1.00  0.00           N
ATOM   1457  CA  LYS A  89      63.332  58.897  90.840  1.00  0.00           C
ATOM   1459  CB  LYS A  89      62.692  59.297  92.170  1.00  0.00           C
ATOM   1462  CG  LYS A  89      63.672  59.247  93.370  1.00  0.00           C
ATOM   1465  CD  LYS A  89      64.192  57.857  93.790  1.00  0.00           C
ATOM   1468  CE  LYS A  89      63.102  56.797  93.970  1.00  0.00           C
ATOM   1471  NZ  LYS A  89      63.592  55.567  94.620  1.00  0.00           N
ATOM   1475  C   LYS A  89      62.302  58.667  89.740  1.00  0.00           C
ATOM   1476  O   LYS A  89      61.922  57.517  89.500  1.00  0.00           O
ATOM   1477  N   ARG A  90      61.902  59.697  88.970  1.00  0.00           N
ATOM   1479  CA  ARG A  90      61.082  59.507  87.780  1.00  0.00           C
ATOM   1481  CB  ARG A  90      60.702  60.867  87.130  1.00  0.00           C
ATOM   1484  CG  ARG A  90      59.562  61.597  87.880  1.00  0.00           C
ATOM   1487  CD  ARG A  90      59.102  62.907  87.250  1.00  0.00           C
ATOM   1490  NE  ARG A  90      57.802  63.267  87.900  1.00  0.00           N
ATOM   1492  CZ  ARG A  90      57.182  64.437  87.770  1.00  0.00           C
ATOM   1493  NH1 ARG A  90      57.682  65.417  87.070  1.00  0.00           N
ATOM   1496  NH2 ARG A  90      56.012  64.627  88.370  1.00  0.00           N
ATOM   1499  C   ARG A  90      61.662  58.547  86.750  1.00  0.00           C
ATOM   1500  O   ARG A  90      60.982  57.637  86.260  1.00  0.00           O
ATOM   1501  N   ALA A  91      62.972  58.667  86.450  1.00  0.00           N
ATOM   1503  CA  ALA A  91      63.712  57.727  85.620  1.00  0.00           C
ATOM   1505  CB  ALA A  91      65.122  58.287  85.390  1.00  0.00           C
ATOM   1509  C   ALA A  91      63.772  56.297  86.170  1.00  0.00           C
ATOM   1510  O   ALA A  91      63.642  55.317  85.440  1.00  0.00           O
ATOM   1511  N   ASN A  92      63.922  56.127  87.510  1.00  0.00           N
ATOM   1513  CA  ASN A  92      63.812  54.847  88.200  1.00  0.00           C
ATOM   1515  CB  ASN A  92      64.082  54.997  89.730  1.00  0.00           C
ATOM   1518  CG  ASN A  92      65.582  54.987  90.030  1.00  0.00           C
ATOM   1519  OD1 ASN A  92      66.282  54.037  89.660  1.00  0.00           O
ATOM   1520  ND2 ASN A  92      66.092  56.037  90.710  1.00  0.00           N
ATOM   1523  C   ASN A  92      62.472  54.127  88.020  1.00  0.00           C
ATOM   1524  O   ASN A  92      62.422  52.917  87.820  1.00  0.00           O
ATOM   1525  N   VAL A  93      61.342  54.847  88.090  1.00  0.00           N
ATOM   1527  CA  VAL A  93      60.012  54.307  87.870  1.00  0.00           C
ATOM   1529  CB  VAL A  93      58.972  55.367  88.180  1.00  0.00           C
ATOM   1531  CG1 VAL A  93      57.552  54.857  87.930  1.00  0.00           C
ATOM   1535  CG2 VAL A  93      59.122  55.777  89.660  1.00  0.00           C
ATOM   1539  C   VAL A  93      59.792  53.767  86.460  1.00  0.00           C
ATOM   1540  O   VAL A  93      59.232  52.687  86.270  1.00  0.00           O
ATOM   1541  N   VAL A  94      60.282  54.497  85.440  1.00  0.00           N
ATOM   1543  CA  VAL A  94      60.362  54.017  84.070  1.00  0.00           C
ATOM   1545  CB  VAL A  94      60.742  55.117  83.080  1.00  0.00           C
ATOM   1547  CG1 VAL A  94      60.732  54.547  81.640  1.00  0.00           C
ATOM   1551  CG2 VAL A  94      59.742  56.287  83.160  1.00  0.00           C
ATOM   1555  C   VAL A  94      61.262  52.777  83.950  1.00  0.00           C
ATOM   1556  O   VAL A  94      60.912  51.817  83.270  1.00  0.00           O
ATOM   1557  N   ALA A  95      62.402  52.727  84.690  1.00  0.00           N
ATOM   1559  CA  ALA A  95      63.242  51.547  84.790  1.00  0.00           C
ATOM   1561  CB  ALA A  95      64.462  51.837  85.690  1.00  0.00           C
ATOM   1565  C   ALA A  95      62.552  50.287  85.330  1.00  0.00           C
ATOM   1566  O   ALA A  95      62.632  49.217  84.710  1.00  0.00           O
ATOM   1567  N   ASP A  96      61.792  50.397  86.440  1.00  0.00           N
ATOM   1569  CA  ASP A  96      61.012  49.327  87.050  1.00  0.00           C
ATOM   1571  CB  ASP A  96      60.122  49.877  88.200  1.00  0.00           C
ATOM   1574  CG  ASP A  96      60.812  50.097  89.530  1.00  0.00           C
ATOM   1575  OD1 ASP A  96      61.972  49.657  89.770  1.00  0.00           O
ATOM   1576  OD2 ASP A  96      60.072  50.627  90.400  1.00  0.00           O
ATOM   1577  C   ASP A  96      60.022  48.747  86.050  1.00  0.00           C
ATOM   1578  O   ASP A  96      59.842  47.537  85.930  1.00  0.00           O
ATOM   1579  N   ALA A  97      59.352  49.637  85.300  1.00  0.00           N
ATOM   1581  CA  ALA A  97      58.452  49.257  84.240  1.00  0.00           C
ATOM   1583  CB  ALA A  97      57.872  50.537  83.650  1.00  0.00           C
ATOM   1587  C   ALA A  97      59.132  48.467  83.140  1.00  0.00           C
ATOM   1588  O   ALA A  97      58.682  47.387  82.750  1.00  0.00           O
ATOM   1589  N   TRP A  98      60.272  48.987  82.670  1.00  0.00           N
ATOM   1591  CA  TRP A  98      61.092  48.427  81.610  1.00  0.00           C
ATOM   1593  CB  TRP A  98      62.232  49.447  81.280  1.00  0.00           C
ATOM   1596  CG  TRP A  98      61.802  50.627  80.460  1.00  0.00           C
ATOM   1597  CD1 TRP A  98      60.532  51.147  80.340  1.00  0.00           C
ATOM   1599  NE1 TRP A  98      60.502  52.047  79.300  1.00  0.00           N
ATOM   1601  CE2 TRP A  98      61.722  52.137  78.740  1.00  0.00           C
ATOM   1602  CD2 TRP A  98      62.592  51.277  79.460  1.00  0.00           C
ATOM   1603  CE3 TRP A  98      63.922  51.187  79.080  1.00  0.00           C
ATOM   1605  CZ3 TRP A  98      64.262  51.647  77.820  1.00  0.00           C
ATOM   1607  CZ2 TRP A  98      62.132  52.787  77.600  1.00  0.00           C
ATOM   1609  CH2 TRP A  98      63.362  52.397  77.080  1.00  0.00           C
ATOM   1611  C   TRP A  98      61.622  47.037  81.960  1.00  0.00           C
ATOM   1612  O   TRP A  98      61.682  46.127  81.140  1.00  0.00           O
ATOM   1613  N   ALA A  99      61.982  46.837  83.230  1.00  0.00           N
ATOM   1615  CA  ALA A  99      62.272  45.557  83.840  1.00  0.00           C
ATOM   1617  CB  ALA A  99      62.872  45.827  85.220  1.00  0.00           C
ATOM   1621  C   ALA A  99      61.112  44.547  83.920  1.00  0.00           C
ATOM   1622  O   ALA A  99      61.262  43.357  83.630  1.00  0.00           O
ATOM   1623  N   MET A 100      59.902  45.027  84.270  1.00  0.00           N
ATOM   1625  CA  MET A 100      58.672  44.247  84.250  1.00  0.00           C
ATOM   1627  CB  MET A 100      57.482  45.017  84.870  1.00  0.00           C
ATOM   1630  CG  MET A 100      57.582  45.087  86.410  1.00  0.00           C
ATOM   1633  SD  MET A 100      57.792  43.487  87.250  1.00  0.00           S
ATOM   1634  CE  MET A 100      56.252  42.697  86.700  1.00  0.00           C
ATOM   1638  C   MET A 100      58.302  43.707  82.880  1.00  0.00           C
ATOM   1639  O   MET A 100      57.842  42.577  82.750  1.00  0.00           O
ATOM   1640  N   GLY A 101      58.552  44.497  81.830  1.00  0.00           N
ATOM   1642  CA  GLY A 101      58.302  44.067  80.470  1.00  0.00           C
ATOM   1645  C   GLY A 101      59.182  43.027  79.860  1.00  0.00           C
ATOM   1646  O   GLY A 101      58.822  42.477  78.820  1.00  0.00           O
ATOM   1647  N   GLY A 102      60.342  42.767  80.470  1.00  0.00           N
ATOM   1649  CA  GLY A 102      61.322  41.787  79.980  1.00  0.00           C
ATOM   1652  C   GLY A 102      62.192  42.307  78.850  1.00  0.00           C
ATOM   1653  O   GLY A 102      62.992  41.587  78.260  1.00  0.00           O
ATOM   1654  N   GLN A 103      62.062  43.607  78.530  1.00  0.00           N
ATOM   1656  CA  GLN A 103      62.592  44.197  77.310  1.00  0.00           C
ATOM   1658  CB  GLN A 103      62.062  45.637  77.090  1.00  0.00           C
ATOM   1661  CG  GLN A 103      62.402  46.677  78.180  1.00  0.00           C
ATOM   1664  CD  GLN A 103      63.052  47.947  77.610  1.00  0.00           C
ATOM   1665  OE1 GLN A 103      62.642  48.567  76.630  1.00  0.00           O
ATOM   1666  NE2 GLN A 103      64.132  48.397  78.290  1.00  0.00           N
ATOM   1669  C   GLN A 103      64.102  44.127  77.150  1.00  0.00           C
ATOM   1670  O   GLN A 103      64.612  43.857  76.070  1.00  0.00           O
ATOM   1671  N   ILE A 104      64.832  44.387  78.250  1.00  0.00           N
ATOM   1673  CA  ILE A 104      66.282  44.377  78.310  1.00  0.00           C
ATOM   1675  CB  ILE A 104      66.932  45.757  78.110  1.00  0.00           C
ATOM   1677  CG2 ILE A 104      66.362  46.427  76.850  1.00  0.00           C
ATOM   1681  CG1 ILE A 104      66.922  46.717  79.330  1.00  0.00           C
ATOM   1684  CD  ILE A 104      67.722  47.977  79.030  1.00  0.00           C
ATOM   1688  C   ILE A 104      66.602  43.857  79.690  1.00  0.00           C
ATOM   1689  O   ILE A 104      65.802  44.127  80.580  1.00  0.00           O
ATOM   1690  N   PRO A 105      67.662  43.137  80.020  1.00  0.00           N
ATOM   1691  CD  PRO A 105      68.602  42.607  79.040  1.00  0.00           C
ATOM   1694  CA  PRO A 105      68.022  42.797  81.410  1.00  0.00           C
ATOM   1696  CB  PRO A 105      69.372  42.067  81.260  1.00  0.00           C
ATOM   1699  CG  PRO A 105      69.392  41.557  79.810  1.00  0.00           C
ATOM   1702  C   PRO A 105      68.132  43.957  82.400  1.00  0.00           C
ATOM   1703  O   PRO A 105      68.502  45.057  82.000  1.00  0.00           O
ATOM   1704  N   ARG A 106      67.862  43.747  83.710  1.00  0.00           N
ATOM   1706  CA  ARG A 106      68.052  44.747  84.770  1.00  0.00           C
ATOM   1708  CB  ARG A 106      67.692  44.147  86.160  1.00  0.00           C
ATOM   1711  CG  ARG A 106      68.072  44.947  87.430  1.00  0.00           C
ATOM   1714  CD  ARG A 106      67.722  44.207  88.740  1.00  0.00           C
ATOM   1717  NE  ARG A 106      67.972  45.127  89.900  1.00  0.00           N
ATOM   1719  CZ  ARG A 106      68.122  44.727  91.160  1.00  0.00           C
ATOM   1720  NH1 ARG A 106      68.092  43.467  91.510  1.00  0.00           N
ATOM   1723  NH2 ARG A 106      68.232  45.617  92.120  1.00  0.00           N
ATOM   1726  C   ARG A 106      69.452  45.347  84.820  1.00  0.00           C
ATOM   1727  O   ARG A 106      69.662  46.527  85.090  1.00  0.00           O
ATOM   1728  N   SER A 107      70.462  44.517  84.480  1.00  0.00           N
ATOM   1730  CA  SER A 107      71.872  44.877  84.390  1.00  0.00           C
ATOM   1732  CB  SER A 107      72.762  43.597  84.320  1.00  0.00           C
ATOM   1735  OG  SER A 107      72.052  42.507  83.720  1.00  0.00           O
ATOM   1737  C   SER A 107      72.182  45.767  83.200  1.00  0.00           C
ATOM   1738  O   SER A 107      73.212  46.437  83.130  1.00  0.00           O
ATOM   1739  N   ASN A 108      71.252  45.807  82.230  1.00  0.00           N
ATOM   1741  CA  ASN A 108      71.402  46.607  81.020  1.00  0.00           C
ATOM   1743  CB  ASN A 108      70.952  45.817  79.760  1.00  0.00           C
ATOM   1746  CG  ASN A 108      71.792  44.567  79.500  1.00  0.00           C
ATOM   1747  OD1 ASN A 108      72.442  43.987  80.370  1.00  0.00           O
ATOM   1748  ND2 ASN A 108      71.802  44.107  78.220  1.00  0.00           N
ATOM   1751  C   ASN A 108      70.582  47.887  81.160  1.00  0.00           C
ATOM   1752  O   ASN A 108      70.522  48.707  80.250  1.00  0.00           O
ATOM   1753  N   LEU A 109      69.962  48.127  82.330  1.00  0.00           N
ATOM   1755  CA  LEU A 109      69.322  49.397  82.620  1.00  0.00           C
ATOM   1757  CB  LEU A 109      68.012  49.247  83.440  1.00  0.00           C
ATOM   1760  CG  LEU A 109      66.802  48.707  82.660  1.00  0.00           C
ATOM   1762  CD1 LEU A 109      65.672  48.397  83.640  1.00  0.00           C
ATOM   1766  CD2 LEU A 109      66.242  49.687  81.620  1.00  0.00           C
ATOM   1770  C   LEU A 109      70.252  50.317  83.370  1.00  0.00           C
ATOM   1771  O   LEU A 109      70.692  50.047  84.480  1.00  0.00           O
ATOM   1772  N   THR A 110      70.462  51.517  82.800  1.00  0.00           N
ATOM   1774  CA  THR A 110      71.202  52.587  83.440  1.00  0.00           C
ATOM   1776  CB  THR A 110      72.332  53.137  82.570  1.00  0.00           C
ATOM   1778  OG1 THR A 110      73.302  52.127  82.340  1.00  0.00           O
ATOM   1780  CG2 THR A 110      73.072  54.287  83.260  1.00  0.00           C
ATOM   1784  C   THR A 110      70.212  53.677  83.780  1.00  0.00           C
ATOM   1785  O   THR A 110      69.352  53.997  82.960  1.00  0.00           O
ATOM   1786  N   THR A 111      70.272  54.247  85.010  1.00  0.00           N
ATOM   1788  CA  THR A 111      69.302  55.237  85.490  1.00  0.00           C
ATOM   1790  CB  THR A 111      68.332  54.787  86.590  1.00  0.00           C
ATOM   1792  OG1 THR A 111      67.572  53.647  86.190  1.00  0.00           O
ATOM   1794  CG2 THR A 111      67.272  55.867  86.850  1.00  0.00           C
ATOM   1798  C   THR A 111      70.062  56.417  86.030  1.00  0.00           C
ATOM   1799  O   THR A 111      71.032  56.257  86.770  1.00  0.00           O
ATOM   1800  N   GLN A 112      69.642  57.647  85.660  1.00  0.00           N
ATOM   1802  CA  GLN A 112      70.202  58.897  86.090  1.00  0.00           C
ATOM   1804  CB  GLN A 112      71.152  59.467  85.000  1.00  0.00           C
ATOM   1807  CG  GLN A 112      72.382  58.577  84.730  1.00  0.00           C
ATOM   1810  CD  GLN A 112      73.372  59.117  83.700  1.00  0.00           C
ATOM   1811  OE1 GLN A 112      74.582  58.937  83.860  1.00  0.00           O
ATOM   1812  NE2 GLN A 112      72.892  59.797  82.630  1.00  0.00           N
ATOM   1815  C   GLN A 112      69.092  59.917  86.340  1.00  0.00           C
ATOM   1816  O   GLN A 112      67.952  59.777  85.890  1.00  0.00           O
ATOM   1817  N   GLY A 113      69.422  61.007  87.070  1.00  0.00           N
ATOM   1819  CA  GLY A 113      68.582  62.187  87.130  1.00  0.00           C
ATOM   1822  C   GLY A 113      69.462  63.377  86.950  1.00  0.00           C
ATOM   1823  O   GLY A 113      70.422  63.537  87.690  1.00  0.00           O
ATOM   1824  N   LEU A 114      69.142  64.267  86.000  1.00  0.00           N
ATOM   1826  CA  LEU A 114      69.982  65.387  85.650  1.00  0.00           C
ATOM   1828  CB  LEU A 114      70.372  65.427  84.140  1.00  0.00           C
ATOM   1831  CG  LEU A 114      71.222  64.267  83.580  1.00  0.00           C
ATOM   1833  CD1 LEU A 114      70.442  62.947  83.480  1.00  0.00           C
ATOM   1837  CD2 LEU A 114      71.742  64.647  82.180  1.00  0.00           C
ATOM   1841  C   LEU A 114      69.252  66.687  85.980  1.00  0.00           C
ATOM   1842  O   LEU A 114      69.442  67.687  85.310  1.00  0.00           O
ATOM   1843  N   GLY A 115      68.352  66.687  87.000  1.00  0.00           N
ATOM   1845  CA  GLY A 115      67.362  67.727  87.360  1.00  0.00           C
ATOM   1848  C   GLY A 115      67.122  68.837  86.350  1.00  0.00           C
ATOM   1849  O   GLY A 115      66.712  68.597  85.220  1.00  0.00           O
ATOM   1850  N   LYS A 116      67.422  70.097  86.700  1.00  0.00           N
ATOM   1852  CA  LYS A 116      67.242  71.197  85.750  1.00  0.00           C
ATOM   1854  CB  LYS A 116      66.812  72.457  86.540  1.00  0.00           C
ATOM   1857  CG  LYS A 116      67.952  73.167  87.280  1.00  0.00           C
ATOM   1860  CD  LYS A 116      67.422  74.207  88.260  1.00  0.00           C
ATOM   1863  CE  LYS A 116      68.532  75.147  88.740  1.00  0.00           C
ATOM   1866  NZ  LYS A 116      68.032  76.047  89.790  1.00  0.00           N
ATOM   1870  C   LYS A 116      68.532  71.487  84.990  1.00  0.00           C
ATOM   1871  O   LYS A 116      68.692  72.537  84.370  1.00  0.00           O
ATOM   1872  N   LYS A 117      69.512  70.557  85.050  1.00  0.00           N
ATOM   1874  CA  LYS A 117      70.862  70.757  84.590  1.00  0.00           C
ATOM   1876  CB  LYS A 117      71.832  69.847  85.380  1.00  0.00           C
ATOM   1879  CG  LYS A 117      72.032  70.327  86.830  1.00  0.00           C
ATOM   1882  CD  LYS A 117      73.032  69.447  87.580  1.00  0.00           C
ATOM   1885  CE  LYS A 117      73.012  69.627  89.100  1.00  0.00           C
ATOM   1888  NZ  LYS A 117      73.552  68.467  89.810  1.00  0.00           N
ATOM   1892  C   LYS A 117      71.032  70.567  83.090  1.00  0.00           C
ATOM   1893  O   LYS A 117      71.952  71.137  82.490  1.00  0.00           O
ATOM   1894  N   TYR A 118      70.132  69.827  82.420  1.00  0.00           N
ATOM   1896  CA  TYR A 118      70.212  69.637  80.970  1.00  0.00           C
ATOM   1898  CB  TYR A 118      70.662  68.177  80.670  1.00  0.00           C
ATOM   1901  CG  TYR A 118      71.172  68.007  79.270  1.00  0.00           C
ATOM   1902  CD1 TYR A 118      72.382  68.617  78.890  1.00  0.00           C
ATOM   1904  CE1 TYR A 118      72.862  68.497  77.580  1.00  0.00           C
ATOM   1906  CZ  TYR A 118      72.152  67.767  76.630  1.00  0.00           C
ATOM   1907  OH  TYR A 118      72.542  67.807  75.280  1.00  0.00           O
ATOM   1909  CD2 TYR A 118      70.502  67.207  78.320  1.00  0.00           C
ATOM   1911  CE2 TYR A 118      70.992  67.067  77.020  1.00  0.00           C
ATOM   1913  C   TYR A 118      68.882  70.007  80.290  1.00  0.00           C
ATOM   1914  O   TYR A 118      68.112  69.127  79.880  1.00  0.00           O
ATOM   1915  N   PRO A 119      68.552  71.287  80.140  1.00  0.00           N
ATOM   1916  CD  PRO A 119      69.302  72.427  80.690  1.00  0.00           C
ATOM   1919  CA  PRO A 119      67.312  71.717  79.520  1.00  0.00           C
ATOM   1921  CB  PRO A 119      67.082  73.097  80.140  1.00  0.00           C
ATOM   1924  CG  PRO A 119      68.492  73.667  80.310  1.00  0.00           C
ATOM   1927  C   PRO A 119      67.472  71.777  78.000  1.00  0.00           C
ATOM   1928  O   PRO A 119      68.532  72.157  77.490  1.00  0.00           O
ATOM   1929  N   ILE A 120      66.412  71.377  77.280  1.00  0.00           N
ATOM   1931  CA  ILE A 120      66.342  71.387  75.830  1.00  0.00           C
ATOM   1933  CB  ILE A 120      65.552  70.197  75.280  1.00  0.00           C
ATOM   1935  CG2 ILE A 120      66.452  68.967  75.390  1.00  0.00           C
ATOM   1939  CG1 ILE A 120      64.182  69.967  75.980  1.00  0.00           C
ATOM   1942  CD  ILE A 120      63.312  68.907  75.300  1.00  0.00           C
ATOM   1946  C   ILE A 120      65.672  72.647  75.320  1.00  0.00           C
ATOM   1947  O   ILE A 120      65.762  72.987  74.140  1.00  0.00           O
ATOM   1948  N   ALA A 121      65.002  73.387  76.210  1.00  0.00           N
ATOM   1950  CA  ALA A 121      64.062  74.417  75.850  1.00  0.00           C
ATOM   1952  CB  ALA A 121      62.632  73.877  75.880  1.00  0.00           C
ATOM   1956  C   ALA A 121      64.182  75.527  76.860  1.00  0.00           C
ATOM   1957  O   ALA A 121      64.792  75.337  77.910  1.00  0.00           O
ATOM   1958  N   SER A 122      63.632  76.727  76.560  1.00  0.00           N
ATOM   1960  CA  SER A 122      63.712  77.847  77.480  1.00  0.00           C
ATOM   1962  CB  SER A 122      63.632  79.237  76.800  1.00  0.00           C
ATOM   1965  OG  SER A 122      63.562  80.337  77.720  1.00  0.00           O
ATOM   1967  C   SER A 122      62.712  77.717  78.610  1.00  0.00           C
ATOM   1968  O   SER A 122      61.532  77.407  78.440  1.00  0.00           O
ATOM   1969  N   ASN A 123      63.142  78.027  79.840  1.00  0.00           N
ATOM   1971  CA  ASN A 123      62.332  77.877  81.030  1.00  0.00           C
ATOM   1973  CB  ASN A 123      63.262  77.597  82.240  1.00  0.00           C
ATOM   1976  CG  ASN A 123      63.702  76.137  82.300  1.00  0.00           C
ATOM   1977  OD1 ASN A 123      62.882  75.227  82.150  1.00  0.00           O
ATOM   1978  ND2 ASN A 123      65.012  75.887  82.540  1.00  0.00           N
ATOM   1981  C   ASN A 123      61.492  79.127  81.340  1.00  0.00           C
ATOM   1982  O   ASN A 123      60.822  79.197  82.370  1.00  0.00           O
ATOM   1983  N   LYS A 124      61.462  80.137  80.450  1.00  0.00           N
ATOM   1985  CA  LYS A 124      60.732  81.377  80.660  1.00  0.00           C
ATOM   1987  CB  LYS A 124      61.432  82.517  79.880  1.00  0.00           C
ATOM   1990  CG  LYS A 124      60.572  83.607  79.220  1.00  0.00           C
ATOM   1993  CD  LYS A 124      60.162  84.717  80.200  1.00  0.00           C
ATOM   1996  CE  LYS A 124      59.312  85.827  79.580  1.00  0.00           C
ATOM   1999  NZ  LYS A 124      60.032  86.567  78.530  1.00  0.00           N
ATOM   2003  C   LYS A 124      59.252  81.207  80.340  1.00  0.00           C
ATOM   2004  O   LYS A 124      58.362  81.867  80.870  1.00  0.00           O
ATOM   2005  N   THR A 125      58.962  80.217  79.490  1.00  0.00           N
ATOM   2007  CA  THR A 125      57.632  79.967  78.930  1.00  0.00           C
ATOM   2009  CB  THR A 125      57.712  79.877  77.410  1.00  0.00           C
ATOM   2011  OG1 THR A 125      58.232  81.077  76.860  1.00  0.00           O
ATOM   2013  CG2 THR A 125      56.342  79.627  76.750  1.00  0.00           C
ATOM   2017  C   THR A 125      57.112  78.647  79.470  1.00  0.00           C
ATOM   2018  O   THR A 125      57.882  77.717  79.690  1.00  0.00           O
ATOM   2019  N   ALA A 126      55.782  78.527  79.720  1.00  0.00           N
ATOM   2021  CA  ALA A 126      55.182  77.307  80.230  1.00  0.00           C
ATOM   2023  CB  ALA A 126      53.682  77.527  80.520  1.00  0.00           C
ATOM   2027  C   ALA A 126      55.352  76.077  79.350  1.00  0.00           C
ATOM   2028  O   ALA A 126      55.542  74.967  79.840  1.00  0.00           O
ATOM   2029  N   GLN A 127      55.312  76.247  78.010  1.00  0.00           N
ATOM   2031  CA  GLN A 127      55.592  75.197  77.050  1.00  0.00           C
ATOM   2033  CB  GLN A 127      55.332  75.757  75.630  1.00  0.00           C
ATOM   2036  CG  GLN A 127      53.872  76.187  75.370  1.00  0.00           C
ATOM   2039  CD  GLN A 127      53.752  76.997  74.070  1.00  0.00           C
ATOM   2040  OE1 GLN A 127      54.502  77.937  73.810  1.00  0.00           O
ATOM   2041  NE2 GLN A 127      52.712  76.687  73.280  1.00  0.00           N
ATOM   2044  C   GLN A 127      57.002  74.607  77.120  1.00  0.00           C
ATOM   2045  O   GLN A 127      57.202  73.397  77.110  1.00  0.00           O
ATOM   2046  N   GLY A 128      58.042  75.457  77.230  1.00  0.00           N
ATOM   2048  CA  GLY A 128      59.442  75.047  77.330  1.00  0.00           C
ATOM   2051  C   GLY A 128      59.782  74.427  78.650  1.00  0.00           C
ATOM   2052  O   GLY A 128      60.522  73.447  78.750  1.00  0.00           O
ATOM   2053  N   ARG A 129      59.172  74.947  79.730  1.00  0.00           N
ATOM   2055  CA  ARG A 129      59.152  74.277  81.000  1.00  0.00           C
ATOM   2057  CB  ARG A 129      58.442  75.127  82.070  1.00  0.00           C
ATOM   2060  CG  ARG A 129      59.292  76.327  82.560  1.00  0.00           C
ATOM   2063  CD  ARG A 129      58.832  76.887  83.920  1.00  0.00           C
ATOM   2066  NE  ARG A 129      57.442  77.387  83.740  1.00  0.00           N
ATOM   2068  CZ  ARG A 129      57.142  78.617  83.330  1.00  0.00           C
ATOM   2069  NH1 ARG A 129      58.052  79.477  82.970  1.00  0.00           N
ATOM   2072  NH2 ARG A 129      55.862  78.927  83.230  1.00  0.00           N
ATOM   2075  C   ARG A 129      58.522  72.887  80.930  1.00  0.00           C
ATOM   2076  O   ARG A 129      59.082  71.917  81.420  1.00  0.00           O
ATOM   2077  N   ALA A 130      57.362  72.737  80.270  1.00  0.00           N
ATOM   2079  CA  ALA A 130      56.782  71.427  80.020  1.00  0.00           C
ATOM   2081  CB  ALA A 130      55.402  71.597  79.350  1.00  0.00           C
ATOM   2085  C   ALA A 130      57.652  70.477  79.210  1.00  0.00           C
ATOM   2086  O   ALA A 130      57.742  69.287  79.500  1.00  0.00           O
ATOM   2087  N   GLU A 131      58.342  70.997  78.190  1.00  0.00           N
ATOM   2089  CA  GLU A 131      59.322  70.267  77.420  1.00  0.00           C
ATOM   2091  CB  GLU A 131      59.872  71.167  76.300  1.00  0.00           C
ATOM   2094  CG  GLU A 131      59.852  70.427  74.950  1.00  0.00           C
ATOM   2097  CD  GLU A 131      60.302  71.317  73.820  1.00  0.00           C
ATOM   2098  OE1 GLU A 131      60.282  72.567  73.980  1.00  0.00           O
ATOM   2099  OE2 GLU A 131      60.522  70.747  72.720  1.00  0.00           O
ATOM   2100  C   GLU A 131      60.482  69.747  78.250  1.00  0.00           C
ATOM   2101  O   GLU A 131      60.852  68.577  78.130  1.00  0.00           O
ATOM   2102  N   ASN A 132      61.012  70.597  79.150  1.00  0.00           N
ATOM   2104  CA  ASN A 132      62.112  70.287  80.040  1.00  0.00           C
ATOM   2106  CB  ASN A 132      62.682  71.577  80.690  1.00  0.00           C
ATOM   2109  CG  ASN A 132      63.502  72.367  79.680  1.00  0.00           C
ATOM   2110  OD1 ASN A 132      64.092  71.827  78.750  1.00  0.00           O
ATOM   2111  ND2 ASN A 132      63.582  73.707  79.880  1.00  0.00           N
ATOM   2114  C   ASN A 132      61.752  69.277  81.130  1.00  0.00           C
ATOM   2115  O   ASN A 132      62.622  68.567  81.620  1.00  0.00           O
ATOM   2116  N   ARG A 133      60.452  69.157  81.480  1.00  0.00           N
ATOM   2118  CA  ARG A 133      60.002  68.117  82.380  1.00  0.00           C
ATOM   2120  CB  ARG A 133      58.752  68.547  83.170  1.00  0.00           C
ATOM   2123  CG  ARG A 133      59.032  69.677  84.180  1.00  0.00           C
ATOM   2126  CD  ARG A 133      57.892  69.887  85.180  1.00  0.00           C
ATOM   2129  NE  ARG A 133      56.612  69.817  84.420  1.00  0.00           N
ATOM   2131  CZ  ARG A 133      56.172  70.757  83.590  1.00  0.00           C
ATOM   2132  NH1 ARG A 133      56.732  71.937  83.510  1.00  0.00           N
ATOM   2135  NH2 ARG A 133      55.072  70.517  82.910  1.00  0.00           N
ATOM   2138  C   ARG A 133      59.692  66.837  81.640  1.00  0.00           C
ATOM   2139  O   ARG A 133      58.602  66.617  81.100  1.00  0.00           O
ATOM   2140  N   ARG A 134      60.682  65.937  81.600  1.00  0.00           N
ATOM   2142  CA  ARG A 134      60.662  64.797  80.730  1.00  0.00           C
ATOM   2144  CB  ARG A 134      61.222  65.177  79.320  1.00  0.00           C
ATOM   2147  CG  ARG A 134      62.742  65.457  79.260  1.00  0.00           C
ATOM   2150  CD  ARG A 134      63.192  66.187  77.980  1.00  0.00           C
ATOM   2153  NE  ARG A 134      64.682  66.327  77.960  1.00  0.00           N
ATOM   2155  CZ  ARG A 134      65.382  67.207  78.680  1.00  0.00           C
ATOM   2156  NH1 ARG A 134      64.812  68.037  79.530  1.00  0.00           N
ATOM   2159  NH2 ARG A 134      66.692  67.237  78.540  1.00  0.00           N
ATOM   2162  C   ARG A 134      61.522  63.737  81.350  1.00  0.00           C
ATOM   2163  O   ARG A 134      62.512  64.017  82.040  1.00  0.00           O
ATOM   2164  N   VAL A 135      61.212  62.477  81.050  1.00  0.00           N
ATOM   2166  CA  VAL A 135      62.142  61.377  81.190  1.00  0.00           C
ATOM   2168  CB  VAL A 135      61.552  60.167  81.900  1.00  0.00           C
ATOM   2170  CG1 VAL A 135      62.602  59.047  82.000  1.00  0.00           C
ATOM   2174  CG2 VAL A 135      61.112  60.577  83.320  1.00  0.00           C
ATOM   2178  C   VAL A 135      62.572  61.037  79.780  1.00  0.00           C
ATOM   2179  O   VAL A 135      61.752  60.777  78.900  1.00  0.00           O
ATOM   2180  N   ALA A 136      63.882  61.067  79.490  1.00  0.00           N
ATOM   2182  CA  ALA A 136      64.422  60.727  78.200  1.00  0.00           C
ATOM   2184  CB  ALA A 136      65.562  61.687  77.830  1.00  0.00           C
ATOM   2188  C   ALA A 136      64.902  59.277  78.180  1.00  0.00           C
ATOM   2189  O   ALA A 136      65.582  58.797  79.090  1.00  0.00           O
ATOM   2190  N   VAL A 137      64.532  58.567  77.100  1.00  0.00           N
ATOM   2192  CA  VAL A 137      64.982  57.227  76.780  1.00  0.00           C
ATOM   2194  CB  VAL A 137      63.902  56.457  76.030  1.00  0.00           C
ATOM   2196  CG1 VAL A 137      64.442  55.077  75.640  1.00  0.00           C
ATOM   2200  CG2 VAL A 137      62.662  56.247  76.900  1.00  0.00           C
ATOM   2204  C   VAL A 137      66.162  57.357  75.850  1.00  0.00           C
ATOM   2205  O   VAL A 137      66.032  57.987  74.810  1.00  0.00           O
ATOM   2206  N   VAL A 138      67.332  56.787  76.210  1.00  0.00           N
ATOM   2208  CA  VAL A 138      68.602  56.997  75.530  1.00  0.00           C
ATOM   2210  CB  VAL A 138      69.462  57.877  76.450  1.00  0.00           C
ATOM   2212  CG1 VAL A 138      70.862  58.107  75.890  1.00  0.00           C
ATOM   2216  CG2 VAL A 138      68.792  59.267  76.650  1.00  0.00           C
ATOM   2220  C   VAL A 138      69.262  55.637  75.180  1.00  0.00           C
ATOM   2221  O   VAL A 138      69.552  54.817  76.070  1.00  0.00           O
ATOM   2222  N   ILE A 139      69.452  55.347  73.870  1.00  0.00           N
ATOM   2224  CA  ILE A 139      69.752  54.017  73.310  1.00  0.00           C
ATOM   2226  CB  ILE A 139      68.622  53.467  72.410  1.00  0.00           C
ATOM   2228  CG2 ILE A 139      68.972  52.047  71.940  1.00  0.00           C
ATOM   2232  CG1 ILE A 139      67.242  53.447  73.100  1.00  0.00           C
ATOM   2235  CD  ILE A 139      66.132  52.937  72.160  1.00  0.00           C
ATOM   2239  C   ILE A 139      71.042  54.037  72.460  1.00  0.00           C
ATOM   2240  O   ILE A 139      71.092  54.747  71.460  1.00  0.00           O
ATOM   2241  N   THR A 140      72.102  53.217  72.780  1.00  0.00           N
ATOM   2243  CA  THR A 140      73.492  53.467  72.350  1.00  0.00           C
ATOM   2245  CB  THR A 140      74.602  52.927  73.290  1.00  0.00           C
ATOM   2247  OG1 THR A 140      74.352  51.647  73.850  1.00  0.00           O
ATOM   2249  CG2 THR A 140      74.702  53.857  74.500  1.00  0.00           C
ATOM   2253  C   THR A 140      73.882  53.097  70.910  1.00  0.00           C
ATOM   2254  O   THR A 140      73.982  51.927  70.550  1.00  0.00           O
ATOM   2255  N   THR A 141      74.212  54.087  70.050  1.00  0.00           N
ATOM   2257  CA  THR A 141      74.882  53.867  68.760  1.00  0.00           C
ATOM   2259  CB  THR A 141      74.812  55.137  67.890  1.00  0.00           C
ATOM   2261  OG1 THR A 141      75.342  56.287  68.550  1.00  0.00           O
ATOM   2263  CG2 THR A 141      73.352  55.467  67.590  1.00  0.00           C
ATOM   2267  C   THR A 141      76.312  53.227  68.700  1.00  0.00           C
ATOM   2268  O   THR A 141      76.422  52.257  67.950  1.00  0.00           O
ATOM   2269  N   PRO A 142      77.392  53.627  69.420  1.00  0.00           N
ATOM   2270  CD  PRO A 142      77.262  54.307  70.720  1.00  0.00           C
ATOM   2273  CA  PRO A 142      78.722  53.017  69.550  1.00  0.00           C
ATOM   2275  CB  PRO A 142      78.632  52.337  70.900  1.00  0.00           C
ATOM   2278  CG  PRO A 142      78.252  53.577  71.680  1.00  0.00           C
ATOM   2281  C   PRO A 142      79.782  52.497  68.630  1.00  0.00           C
ATOM   2282  OT1 PRO A 142      79.562  51.667  67.730  1.00  0.00           O
ATOM   2283  OT2 PRO A 142      80.972  52.867  68.890  1.00  0.00           O
ATOM   2284  NH3 POPEB 143     118.172  47.817  65.970  1.00  0.00           N
ATOM   2288  C12 POPEB 143     116.992  47.507  65.080  1.00  0.00           C
ATOM   2291  C11 POPEB 143     116.582  46.017  65.130  1.00  0.00           C
ATOM   2294  P   POPEB 143     114.262  45.967  63.850  1.00  0.00           P
ATOM   2295  O13 POPEB 143     114.042  44.627  63.260  1.00  0.00           O
ATOM   2296  O14 POPEB 143     113.042  46.737  64.160  1.00  0.00           O
ATOM   2297  O11 POPEB 143     115.212  46.777  62.900  1.00  0.00           O
ATOM   2298  O12 POPEB 143     115.162  45.847  65.150  1.00  0.00           O
ATOM   2299  C1  POPEB 143     115.572  46.277  61.610  1.00  0.00           C
ATOM   2302  C2  POPEB 143     114.492  46.667  60.580  1.00  0.00           C
ATOM   2304  O21 POPEB 143     115.082  46.587  59.270  1.00  0.00           O
ATOM   2305  C21 POPEB 143     114.232  46.237  58.310  1.00  0.00           C
ATOM   2306  O22 POPEB 143     113.232  45.557  58.450  1.00  0.00           O
ATOM   2307  C22 POPEB 143     114.642  47.017  57.060  1.00  0.00           C
ATOM   2310  C3  POPEB 143     113.982  48.107  60.900  1.00  0.00           C
ATOM   2313  O31 POPEB 143     113.822  48.957  59.740  1.00  0.00           O
ATOM   2314  C31 POPEB 143     112.712  49.677  59.680  1.00  0.00           C
ATOM   2315  O32 POPEB 143     111.662  49.437  60.250  1.00  0.00           O
ATOM   2316  C32 POPEB 143     112.972  50.887  58.770  1.00  0.00           C
ATOM   2319  C23 POPEB 143     114.132  46.477  55.700  1.00  0.00           C
ATOM   2322  C24 POPEB 143     113.872  47.657  54.740  1.00  0.00           C
ATOM   2325  C25 POPEB 143     113.712  47.247  53.270  1.00  0.00           C
ATOM   2328  C26 POPEB 143     112.832  48.237  52.500  1.00  0.00           C
ATOM   2331  C27 POPEB 143     112.952  48.107  50.980  1.00  0.00           C
ATOM   2334  C28 POPEB 143     112.282  49.277  50.230  1.00  0.00           C
ATOM   2337  C29 POPEB 143     110.782  49.197  50.300  1.00  0.00           C
ATOM   2339 0C21 POPEB 143     110.002  48.607  49.370  1.00  0.00           C
ATOM   2341 1C21 POPEB 143     110.512  47.857  48.160  1.00  0.00           C
ATOM   2344 2C21 POPEB 143     109.622  46.647  47.820  1.00  0.00           C
ATOM   2347 3C21 POPEB 143     109.752  45.487  48.810  1.00  0.00           C
ATOM   2350 4C21 POPEB 143     108.402  44.837  49.150  1.00  0.00           C
ATOM   2353 5C21 POPEB 143     107.672  44.207  47.960  1.00  0.00           C
ATOM   2356 6C21 POPEB 143     106.212  43.867  48.300  1.00  0.00           C
ATOM   2359 7C21 POPEB 143     105.542  42.927  47.290  1.00  0.00           C
ATOM   2362 8C21 POPEB 143     105.592  43.417  45.840  1.00  0.00           C
ATOM   2366  C33 POPEB 143     111.752  51.327  57.920  1.00  0.00           C
ATOM   2369  C34 POPEB 143     112.062  51.337  56.420  1.00  0.00           C
ATOM   2372  C35 POPEB 143     112.972  52.507  56.010  1.00  0.00           C
ATOM   2375  C36 POPEB 143     113.322  52.427  54.520  1.00  0.00           C
ATOM   2378  C37 POPEB 143     114.602  53.207  54.140  1.00  0.00           C
ATOM   2381  C38 POPEB 143     114.992  53.087  52.650  1.00  0.00           C
ATOM   2384  C39 POPEB 143     115.142  51.637  52.160  1.00  0.00           C
ATOM   2387 0C31 POPEB 143     116.532  51.247  51.640  1.00  0.00           C
ATOM   2390 1C31 POPEB 143     116.522  49.767  51.220  1.00  0.00           C
ATOM   2393 2C31 POPEB 143     117.812  49.237  50.580  1.00  0.00           C
ATOM   2396 3C31 POPEB 143     117.872  49.447  49.060  1.00  0.00           C
ATOM   2399 4C31 POPEB 143     118.922  48.537  48.390  1.00  0.00           C
ATOM   2402 5C31 POPEB 143     119.392  49.047  47.020  1.00  0.00           C
ATOM   2405 6C31 POPEB 143     119.302  48.027  45.890  1.00  0.00           C
ATOM   2409  NH3 POPEC 144     119.322  16.027  19.280  1.00  0.00           N
ATOM   2413  C12 POPEC 144     118.092  15.167  19.220  1.00  0.00           C
ATOM   2416  C11 POPEC 144     117.992  14.577  17.820  1.00  0.00           C
ATOM   2419  P   POPEC 144     120.072  13.057  17.090  1.00  0.00           P
ATOM   2420  O13 POPEC 144     121.462  13.457  16.760  1.00  0.00           O
ATOM   2421  O14 POPEC 144     119.352  12.237  16.100  1.00  0.00           O
ATOM   2422  O11 POPEC 144     120.032  12.327  18.500  1.00  0.00           O
ATOM   2423  O12 POPEC 144     119.292  14.397  17.270  1.00  0.00           O
ATOM   2424  C1  POPEC 144     119.162  11.217  18.810  1.00  0.00           C
ATOM   2427  C2  POPEC 144     118.172  11.567  19.980  1.00  0.00           C
ATOM   2429  O21 POPEC 144     118.832  12.257  21.060  1.00  0.00           O
ATOM   2430  C21 POPEC 144     119.952  11.697  21.510  1.00  0.00           C
ATOM   2431  O22 POPEC 144     120.172  10.507  21.580  1.00  0.00           O
ATOM   2432  C22 POPEC 144     121.022  12.767  21.790  1.00  0.00           C
ATOM   2435  C3  POPEC 144     117.172  10.427  20.420  1.00  0.00           C
ATOM   2438  O31 POPEC 144     117.722   9.367  21.240  1.00  0.00           O
ATOM   2439  C31 POPEC 144     117.522   9.487  22.560  1.00  0.00           C
ATOM   2440  O32 POPEC 144     116.842  10.347  23.090  1.00  0.00           O
ATOM   2441  C32 POPEC 144     118.142   8.267  23.240  1.00  0.00           C
ATOM   2444  C23 POPEC 144     121.552  12.787  23.240  1.00  0.00           C
ATOM   2447  C24 POPEC 144     120.922  13.917  24.050  1.00  0.00           C
ATOM   2450  C25 POPEC 144     121.482  14.067  25.470  1.00  0.00           C
ATOM   2453  C26 POPEC 144     120.622  13.357  26.520  1.00  0.00           C
ATOM   2456  C27 POPEC 144     121.252  13.397  27.910  1.00  0.00           C
ATOM   2459  C28 POPEC 144     120.252  13.127  29.060  1.00  0.00           C
ATOM   2462  C29 POPEC 144     119.692  14.387  29.670  1.00  0.00           C
ATOM   2464 0C21 POPEC 144     119.642  14.697  30.980  1.00  0.00           C
ATOM   2466 1C21 POPEC 144     120.102  13.877  32.160  1.00  0.00           C
ATOM   2469 2C21 POPEC 144     118.952  13.157  32.890  1.00  0.00           C
ATOM   2472 3C21 POPEC 144     119.322  12.737  34.320  1.00  0.00           C
ATOM   2475 4C21 POPEC 144     118.082  12.487  35.190  1.00  0.00           C
ATOM   2478 5C21 POPEC 144     118.432  11.907  36.570  1.00  0.00           C
ATOM   2481 6C21 POPEC 144     117.212  11.287  37.270  1.00  0.00           C
ATOM   2484 7C21 POPEC 144     117.612  10.357  38.430  1.00  0.00           C
ATOM   2487 8C21 POPEC 144     116.452   9.487  38.910  1.00  0.00           C
ATOM   2491  C33 POPEC 144     118.742   8.507  24.640  1.00  0.00           C
ATOM   2494  C34 POPEC 144     118.722   7.187  25.430  1.00  0.00           C
ATOM   2497  C35 POPEC 144     119.312   7.237  26.840  1.00  0.00           C
ATOM   2500  C36 POPEC 144     118.742   8.347  27.730  1.00  0.00           C
ATOM   2503  C37 POPEC 144     119.472   8.427  29.070  1.00  0.00           C
ATOM   2506  C38 POPEC 144     118.802   9.397  30.050  1.00  0.00           C
ATOM   2509  C39 POPEC 144     119.442   9.347  31.450  1.00  0.00           C
ATOM   2512 0C31 POPEC 144     120.902   9.807  31.440  1.00  0.00           C
ATOM   2515 1C31 POPEC 144     121.592   9.687  32.800  1.00  0.00           C
ATOM   2518 2C31 POPEC 144     122.882  10.507  32.840  1.00  0.00           C
ATOM   2521 3C31 POPEC 144     123.612  10.447  34.180  1.00  0.00           C
ATOM   2524 4C31 POPEC 144     122.822  11.097  35.330  1.00  0.00           C
ATOM   2527 5C31 POPEC 144     123.702  11.367  36.550  1.00  0.00           C
ATOM   2530 6C31 POPEC 144     122.932  12.017  37.700  1.00  0.00           C
ATOM   2534  NH3 POPED 145      57.202  24.107  16.650  1.00  0.00           N
ATOM   2538  C12 POPED 145      58.592  24.217  16.110  1.00  0.00           C
ATOM   2541  C11 POPED 145      59.602  24.057  17.250  1.00  0.00           C
ATOM   2544  P   POPED 145      61.042  26.177  17.160  1.00  0.00           P
ATOM   2545  O13 POPED 145      62.462  26.477  16.940  1.00  0.00           O
ATOM   2546  O14 POPED 145      60.072  26.947  16.340  1.00  0.00           O
ATOM   2547  O11 POPED 145      60.712  26.307  18.710  1.00  0.00           O
ATOM   2548  O12 POPED 145      60.832  24.647  16.900  1.00  0.00           O
ATOM   2549  C1  POPED 145      61.732  25.977  19.670  1.00  0.00           C
ATOM   2552  C2  POPED 145      61.212  25.897  21.130  1.00  0.00           C
ATOM   2554  O21 POPED 145      62.292  25.477  21.980  1.00  0.00           O
ATOM   2555  C21 POPED 145      62.672  26.317  22.930  1.00  0.00           C
ATOM   2556  O22 POPED 145      62.292  27.467  23.060  1.00  0.00           O
ATOM   2557  C22 POPED 145      63.722  25.647  23.820  1.00  0.00           C
ATOM   2560  C3  POPED 145      60.052  24.877  21.330  1.00  0.00           C
ATOM   2563  O31 POPED 145      59.022  25.417  22.180  1.00  0.00           O
ATOM   2564  C31 POPED 145      59.262  25.477  23.480  1.00  0.00           C
ATOM   2565  O32 POPED 145      60.202  24.937  24.050  1.00  0.00           O
ATOM   2566  C32 POPED 145      58.162  26.307  24.140  1.00  0.00           C
ATOM   2569  C23 POPED 145      63.482  25.917  25.320  1.00  0.00           C
ATOM   2572  C24 POPED 145      64.752  25.807  26.170  1.00  0.00           C
ATOM   2575  C25 POPED 145      64.422  25.627  27.660  1.00  0.00           C
ATOM   2578  C26 POPED 145      65.622  25.797  28.600  1.00  0.00           C
ATOM   2581  C27 POPED 145      65.172  25.677  30.070  1.00  0.00           C
ATOM   2584  C28 POPED 145      66.302  25.857  31.100  1.00  0.00           C
ATOM   2587  C29 POPED 145      65.702  25.937  32.480  1.00  0.00           C
ATOM   2589 0C21 POPED 145      66.172  25.407  33.620  1.00  0.00           C
ATOM   2591 1C21 POPED 145      67.432  24.617  33.830  1.00  0.00           C
ATOM   2594 2C21 POPED 145      68.322  25.207  34.940  1.00  0.00           C
ATOM   2597 3C21 POPED 145      69.202  24.127  35.600  1.00  0.00           C
ATOM   2600 4C21 POPED 145      70.282  24.697  36.540  1.00  0.00           C
ATOM   2603 5C21 POPED 145      69.732  25.487  37.740  1.00  0.00           C
ATOM   2606 6C21 POPED 145      70.832  25.697  38.780  1.00  0.00           C
ATOM   2609 7C21 POPED 145      70.472  26.667  39.910  1.00  0.00           C
ATOM   2612 8C21 POPED 145      71.332  26.437  41.150  1.00  0.00           C
ATOM   2616  C33 POPED 145      57.952  25.977  25.630  1.00  0.00           C
ATOM   2619  C34 POPED 145      56.482  26.077  26.060  1.00  0.00           C
ATOM   2622  C35 POPED 145      56.122  25.107  27.190  1.00  0.00           C
ATOM   2625  C36 POPED 145      56.192  23.627  26.770  1.00  0.00           C
ATOM   2628  C37 POPED 145      57.092  22.747  27.650  1.00  0.00           C
ATOM   2631  C38 POPED 145      56.372  22.147  28.860  1.00  0.00           C
ATOM   2634  C39 POPED 145      55.902  23.207  29.860  1.00  0.00           C
ATOM   2637 0C31 POPED 145      55.182  22.617  31.080  1.00  0.00           C
ATOM   2640 1C31 POPED 145      54.592  23.717  31.960  1.00  0.00           C
ATOM   2643 2C31 POPED 145      53.892  23.177  33.210  1.00  0.00           C
ATOM   2646 3C31 POPED 145      54.862  22.557  34.230  1.00  0.00           C
ATOM   2649 4C31 POPED 145      54.102  21.887  35.370  1.00  0.00           C
ATOM   2652 5C31 POPED 145      54.982  20.987  36.240  1.00  0.00           C
ATOM   2655 6C31 POPED 145      54.162  20.137  37.210  1.00  0.00           C
ATOM   2659  NH3 POPEE 146      31.142  15.037  19.930  1.00  0.00           N
ATOM   2663  C12 POPEE 146      32.072  15.227  18.760  1.00  0.00           C
ATOM   2666  C11 POPEE 146      32.702  13.897  18.290  1.00  0.00           C
ATOM   2669  P   POPEE 146      34.812  14.907  16.970  1.00  0.00           P
ATOM   2670  O13 POPEE 146      35.892  14.067  16.420  1.00  0.00           O
ATOM   2671  O14 POPEE 146      34.462  16.127  16.210  1.00  0.00           O
ATOM   2672  O11 POPEE 146      35.142  15.347  18.460  1.00  0.00           O
ATOM   2673  O12 POPEE 146      33.492  14.027  17.110  1.00  0.00           O
ATOM   2674  C1  POPEE 146      35.832  14.427  19.320  1.00  0.00           C
ATOM   2677  C2  POPEE 146      36.152  15.057  20.700  1.00  0.00           C
ATOM   2679  O21 POPEE 146      34.962  15.177  21.520  1.00  0.00           O
ATOM   2680  C21 POPEE 146      34.462  14.147  22.190  1.00  0.00           C
ATOM   2681  O22 POPEE 146      33.272  13.867  22.200  1.00  0.00           O
ATOM   2682  C22 POPEE 146      35.472  13.487  23.150  1.00  0.00           C
ATOM   2685  C3  POPEE 146      36.812  16.447  20.520  1.00  0.00           C
ATOM   2688  O31 POPEE 146      37.232  17.007  21.780  1.00  0.00           O
ATOM   2689  C31 POPEE 146      38.502  16.827  22.140  1.00  0.00           C
ATOM   2690  O32 POPEE 146      39.362  16.317  21.450  1.00  0.00           O
ATOM   2691  C32 POPEE 146      38.762  17.387  23.540  1.00  0.00           C
ATOM   2694  C23 POPEE 146      35.172  13.777  24.650  1.00  0.00           C
ATOM   2697  C24 POPEE 146      36.052  12.927  25.580  1.00  0.00           C
ATOM   2700  C25 POPEE 146      35.892  13.247  27.080  1.00  0.00           C
ATOM   2703  C26 POPEE 146      36.522  12.167  27.970  1.00  0.00           C
ATOM   2706  C27 POPEE 146      36.072  12.217  29.450  1.00  0.00           C
ATOM   2709  C28 POPEE 146      36.882  13.167  30.340  1.00  0.00           C
ATOM   2712  C29 POPEE 146      36.472  12.967  31.780  1.00  0.00           C
ATOM   2714 0C21 POPEE 146      36.372  13.927  32.720  1.00  0.00           C
ATOM   2716 1C21 POPEE 146      36.692  15.387  32.510  1.00  0.00           C
ATOM   2719 2C21 POPEE 146      38.202  15.647  32.470  1.00  0.00           C
ATOM   2722 3C21 POPEE 146      38.902  15.347  33.810  1.00  0.00           C
ATOM   2725 4C21 POPEE 146      40.302  15.987  33.850  1.00  0.00           C
ATOM   2728 5C21 POPEE 146      40.912  16.057  35.250  1.00  0.00           C
ATOM   2731 6C21 POPEE 146      42.062  17.067  35.300  1.00  0.00           C
ATOM   2734 7C21 POPEE 146      42.642  17.277  36.700  1.00  0.00           C
ATOM   2737 8C21 POPEE 146      43.502  18.537  36.770  1.00  0.00           C
ATOM   2741  C33 POPEE 146      37.512  17.457  24.450  1.00  0.00           C
ATOM   2744  C34 POPEE 146      37.762  18.297  25.710  1.00  0.00           C
ATOM   2747  C35 POPEE 146      38.752  17.677  26.710  1.00  0.00           C
ATOM   2750  C36 POPEE 146      39.242  18.727  27.730  1.00  0.00           C
ATOM   2753  C37 POPEE 146      40.142  18.107  28.800  1.00  0.00           C
ATOM   2756  C38 POPEE 146      40.602  19.067  29.910  1.00  0.00           C
ATOM   2759  C39 POPEE 146      41.452  18.377  30.990  1.00  0.00           C
ATOM   2762 0C31 POPEE 146      42.942  18.207  30.610  1.00  0.00           C
ATOM   2765 1C31 POPEE 146      43.752  17.457  31.680  1.00  0.00           C
ATOM   2768 2C31 POPEE 146      45.272  17.607  31.500  1.00  0.00           C
ATOM   2771 3C31 POPEE 146      46.122  16.727  32.440  1.00  0.00           C
ATOM   2774 4C31 POPEE 146      45.982  17.047  33.930  1.00  0.00           C
ATOM   2777 5C31 POPEE 146      46.912  16.197  34.810  1.00  0.00           C
ATOM   2780 6C31 POPEE 146      46.742  16.427  36.320  1.00  0.00           C
ATOM   2784  NH3 POPEF 147      64.352  49.137  20.220  1.00  0.00           N
ATOM   2788  C12 POPEF 147      64.962  48.037  21.050  1.00  0.00           C
ATOM   2791  C11 POPEF 147      64.202  46.697  20.870  1.00  0.00           C
ATOM   2794  P   POPEF 147      66.112  44.957  21.400  1.00  0.00           P
ATOM   2795  O13 POPEF 147      65.972  44.007  20.270  1.00  0.00           O
ATOM   2796  O14 POPEF 147      67.172  45.987  21.280  1.00  0.00           O
ATOM   2797  O11 POPEF 147      66.342  44.187  22.760  1.00  0.00           O
ATOM   2798  O12 POPEF 147      64.742  45.687  21.720  1.00  0.00           O
ATOM   2799  C1  POPEF 147      66.762  44.917  23.930  1.00  0.00           C
ATOM   2802  C2  POPEF 147      66.072  44.367  25.210  1.00  0.00           C
ATOM   2804  O21 POPEF 147      66.062  45.347  26.270  1.00  0.00           O
ATOM   2805  C21 POPEF 147      65.172  45.087  27.220  1.00  0.00           C
ATOM   2806  O22 POPEF 147      64.192  44.377  27.130  1.00  0.00           O
ATOM   2807  C22 POPEF 147      65.622  45.737  28.510  1.00  0.00           C
ATOM   2810  C3  POPEF 147      66.822  43.097  25.700  1.00  0.00           C
ATOM   2813  O31 POPEF 147      66.062  42.357  26.670  1.00  0.00           O
ATOM   2814  C31 POPEF 147      66.302  41.057  26.760  1.00  0.00           C
ATOM   2815  O32 POPEF 147      67.092  40.447  26.050  1.00  0.00           O
ATOM   2816  C32 POPEF 147      65.382  40.427  27.790  1.00  0.00           C
ATOM   2819  C23 POPEF 147      66.942  45.117  29.010  1.00  0.00           C
ATOM   2822  C24 POPEF 147      67.532  45.927  30.170  1.00  0.00           C
ATOM   2825  C25 POPEF 147      66.862  45.597  31.510  1.00  0.00           C
ATOM   2828  C26 POPEF 147      67.542  44.427  32.220  1.00  0.00           C
ATOM   2831  C27 POPEF 147      66.832  44.107  33.530  1.00  0.00           C
ATOM   2834  C28 POPEF 147      67.662  43.247  34.480  1.00  0.00           C
ATOM   2837  C29 POPEF 147      66.862  43.047  35.740  1.00  0.00           C
ATOM   2839 0C21 POPEF 147      67.292  43.097  37.010  1.00  0.00           C
ATOM   2841 1C21 POPEF 147      68.712  43.267  37.490  1.00  0.00           C
ATOM   2844 2C21 POPEF 147      69.112  42.147  38.480  1.00  0.00           C
ATOM   2847 3C21 POPEF 147      68.242  42.077  39.750  1.00  0.00           C
ATOM   2850 4C21 POPEF 147      68.732  41.037  40.760  1.00  0.00           C
ATOM   2853 5C21 POPEF 147      67.772  40.857  41.950  1.00  0.00           C
ATOM   2856 6C21 POPEF 147      67.812  42.027  42.950  1.00  0.00           C
ATOM   2859 7C21 POPEF 147      66.762  41.857  44.060  1.00  0.00           C
ATOM   2862 8C21 POPEF 147      67.062  42.677  45.320  1.00  0.00           C
ATOM   2866  C33 POPEF 147      66.162  39.787  28.960  1.00  0.00           C
ATOM   2869  C34 POPEF 147      66.822  40.817  29.870  1.00  0.00           C
ATOM   2872  C35 POPEF 147      67.082  40.277  31.290  1.00  0.00           C
ATOM   2875  C36 POPEF 147      65.812  40.247  32.170  1.00  0.00           C
ATOM   2878  C37 POPEF 147      66.082  39.757  33.600  1.00  0.00           C
ATOM   2881  C38 POPEF 147      64.842  39.847  34.520  1.00  0.00           C
ATOM   2884  C39 POPEF 147      65.212  39.747  36.020  1.00  0.00           C
ATOM   2887 0C31 POPEF 147      64.032  40.027  36.970  1.00  0.00           C
ATOM   2890 1C31 POPEF 147      64.472  40.577  38.340  1.00  0.00           C
ATOM   2893 2C31 POPEF 147      63.342  40.587  39.380  1.00  0.00           C
ATOM   2896 3C31 POPEF 147      63.742  41.247  40.710  1.00  0.00           C
ATOM   2899 4C31 POPEF 147      62.562  41.387  41.690  1.00  0.00           C
ATOM   2902 5C31 POPEF 147      62.982  41.967  43.050  1.00  0.00           C
ATOM   2905 6C31 POPEF 147      61.832  42.537  43.890  1.00  0.00           C
ATOM   2909  NH3 POPEG 148     106.242  60.647  21.490  1.00  0.00           N
ATOM   2913  C12 POPEG 148     106.532  60.417  20.030  1.00  0.00           C
ATOM   2916  C11 POPEG 148     107.302  59.097  19.870  1.00  0.00           C
ATOM   2919  P   POPEG 148     109.372  58.347  21.200  1.00  0.00           P
ATOM   2920  O13 POPEG 148     109.132  56.947  20.810  1.00  0.00           O
ATOM   2921  O14 POPEG 148     110.782  58.767  21.420  1.00  0.00           O
ATOM   2922  O11 POPEG 148     108.472  58.707  22.450  1.00  0.00           O
ATOM   2923  O12 POPEG 148     108.692  59.297  20.130  1.00  0.00           O
ATOM   2924  C1  POPEG 148     109.102  58.857  23.720  1.00  0.00           C
ATOM   2927  C2  POPEG 148     108.032  58.887  24.850  1.00  0.00           C
ATOM   2929  O21 POPEG 148     108.632  58.837  26.150  1.00  0.00           O
ATOM   2930  C21 POPEG 148     109.302  59.897  26.530  1.00  0.00           C
ATOM   2931  O22 POPEG 148     109.732  60.787  25.810  1.00  0.00           O
ATOM   2932  C22 POPEG 148     109.432  59.917  28.040  1.00  0.00           C
ATOM   2935  C3  POPEG 148     107.032  57.697  24.720  1.00  0.00           C
ATOM   2938  O31 POPEG 148     106.292  57.437  25.930  1.00  0.00           O
ATOM   2939  C31 POPEG 148     105.342  58.297  26.300  1.00  0.00           C
ATOM   2940  O32 POPEG 148     105.042  59.327  25.730  1.00  0.00           O
ATOM   2941  C32 POPEG 148     104.722  57.767  27.590  1.00  0.00           C
ATOM   2944  C23 POPEG 148     108.442  60.927  28.650  1.00  0.00           C
ATOM   2947  C24 POPEG 148     108.502  60.947  30.180  1.00  0.00           C
ATOM   2950  C25 POPEG 148     109.712  61.707  30.740  1.00  0.00           C
ATOM   2953  C26 POPEG 148     109.912  61.387  32.220  1.00  0.00           C
ATOM   2956  C27 POPEG 148     111.012  62.247  32.870  1.00  0.00           C
ATOM   2959  C28 POPEG 148     111.272  61.917  34.350  1.00  0.00           C
ATOM   2962  C29 POPEG 148     110.042  62.117  35.200  1.00  0.00           C
ATOM   2964 0C21 POPEG 148     109.922  62.877  36.300  1.00  0.00           C
ATOM   2966 1C21 POPEG 148     111.012  63.637  37.000  1.00  0.00           C
ATOM   2969 2C21 POPEG 148     110.892  63.437  38.520  1.00  0.00           C
ATOM   2972 3C21 POPEG 148     111.992  64.147  39.310  1.00  0.00           C
ATOM   2975 4C21 POPEG 148     112.222  63.567  40.710  1.00  0.00           C
ATOM   2978 5C21 POPEG 148     110.972  63.407  41.580  1.00  0.00           C
ATOM   2981 6C21 POPEG 148     111.352  62.837  42.960  1.00  0.00           C
ATOM   2984 7C21 POPEG 148     110.212  62.787  43.980  1.00  0.00           C
ATOM   2987 8C21 POPEG 148     110.712  62.837  45.430  1.00  0.00           C
ATOM   2991  C33 POPEG 148     103.992  58.797  28.460  1.00  0.00           C
ATOM   2994  C34 POPEG 148     103.892  58.227  29.880  1.00  0.00           C
ATOM   2997  C35 POPEG 148     103.172  59.127  30.870  1.00  0.00           C
ATOM   3000  C36 POPEG 148     103.502  58.667  32.290  1.00  0.00           C
ATOM   3003  C37 POPEG 148     102.882  59.547  33.380  1.00  0.00           C
ATOM   3006  C38 POPEG 148     103.442  59.157  34.750  1.00  0.00           C
ATOM   3009  C39 POPEG 148     102.832  59.937  35.910  1.00  0.00           C
ATOM   3012 0C31 POPEG 148     101.912  59.077  36.780  1.00  0.00           C
ATOM   3015 1C31 POPEG 148     101.692  59.707  38.160  1.00  0.00           C
ATOM   3018 2C31 POPEG 148     100.672  58.937  39.010  1.00  0.00           C
ATOM   3021 3C31 POPEG 148     100.682  59.387  40.480  1.00  0.00           C
ATOM   3024 4C31 POPEG 148      99.642  58.657  41.330  1.00  0.00           C
ATOM   3027 5C31 POPEG 148      99.642  59.167  42.780  1.00  0.00           C
ATOM   3030 6C31 POPEG 148      98.442  58.707  43.620  1.00  0.00           C
ATOM   3034  NH3 POPEH 149      70.752 101.547  20.330  1.00  0.00           N
ATOM   3038  C12 POPEH 149      70.432 102.307  19.070  1.00  0.00           C
ATOM   3041  C11 POPEH 149      70.952 103.747  19.160  1.00  0.00           C
ATOM   3044  P   POPEH 149      71.332 105.157  16.950  1.00  0.00           P
ATOM   3045  O13 POPEH 149      72.572 104.357  16.740  1.00  0.00           O
ATOM   3046  O14 POPEH 149      70.592 105.457  15.710  1.00  0.00           O
ATOM   3047  O11 POPEH 149      71.772 106.517  17.590  1.00  0.00           O
ATOM   3048  O12 POPEH 149      70.432 104.477  18.060  1.00  0.00           O
ATOM   3049  C1  POPEH 149      70.982 107.287  18.490  1.00  0.00           C
ATOM   3052  C2  POPEH 149      71.662 107.397  19.880  1.00  0.00           C
ATOM   3054  O21 POPEH 149      71.002 108.447  20.620  1.00  0.00           O
ATOM   3055  C21 POPEH 149      70.172 108.127  21.620  1.00  0.00           C
ATOM   3056  O22 POPEH 149      69.072 108.617  21.780  1.00  0.00           O
ATOM   3057  C22 POPEH 149      70.772 107.117  22.620  1.00  0.00           C
ATOM   3060  C3  POPEH 149      73.182 107.717  19.720  1.00  0.00           C
ATOM   3063  O31 POPEH 149      73.862 107.617  20.990  1.00  0.00           O
ATOM   3064  C31 POPEH 149      75.122 107.197  21.020  1.00  0.00           C
ATOM   3065  O32 POPEH 149      75.782 106.797  20.070  1.00  0.00           O
ATOM   3066  C32 POPEH 149      75.602 107.317  22.470  1.00  0.00           C
ATOM   3069  C23 POPEH 149      70.272 107.387  24.060  1.00  0.00           C
ATOM   3072  C24 POPEH 149      70.412 106.167  24.990  1.00  0.00           C
ATOM   3075  C25 POPEH 149      69.722 106.397  26.340  1.00  0.00           C
ATOM   3078  C26 POPEH 149      68.302 105.787  26.430  1.00  0.00           C
ATOM   3081  C27 POPEH 149      68.252 104.537  27.330  1.00  0.00           C
ATOM   3084  C28 POPEH 149      66.842 103.957  27.560  1.00  0.00           C
ATOM   3087  C29 POPEH 149      65.912 105.017  28.100  1.00  0.00           C
ATOM   3089 0C21 POPEH 149      65.622 105.257  29.390  1.00  0.00           C
ATOM   3091 1C21 POPEH 149      66.122 104.517  30.590  1.00  0.00           C
ATOM   3094 2C21 POPEH 149      67.522 104.967  31.030  1.00  0.00           C
ATOM   3097 3C21 POPEH 149      67.632 105.197  32.540  1.00  0.00           C
ATOM   3100 4C21 POPEH 149      68.972 105.827  32.940  1.00  0.00           C
ATOM   3103 5C21 POPEH 149      70.172 104.937  32.600  1.00  0.00           C
ATOM   3106 6C21 POPEH 149      71.482 105.477  33.180  1.00  0.00           C
ATOM   3109 7C21 POPEH 149      72.632 104.457  33.110  1.00  0.00           C
ATOM   3112 8C21 POPEH 149      73.882 104.947  33.850  1.00  0.00           C
ATOM   3116  C33 POPEH 149      76.962 106.637  22.770  1.00  0.00           C
ATOM   3119  C34 POPEH 149      77.342 106.577  24.260  1.00  0.00           C
ATOM   3122  C35 POPEH 149      77.062 107.827  25.100  1.00  0.00           C
ATOM   3125  C36 POPEH 149      75.732 107.697  25.870  1.00  0.00           C
ATOM   3128  C37 POPEH 149      75.322 108.957  26.650  1.00  0.00           C
ATOM   3131  C38 POPEH 149      75.752 108.947  28.130  1.00  0.00           C
ATOM   3134  C39 POPEH 149      77.232 109.207  28.390  1.00  0.00           C
ATOM   3137 0C31 POPEH 149      77.522 109.297  29.900  1.00  0.00           C
ATOM   3140 1C31 POPEH 149      78.902 109.897  30.200  1.00  0.00           C
ATOM   3143 2C31 POPEH 149      79.132 110.207  31.680  1.00  0.00           C
ATOM   3146 3C31 POPEH 149      79.112 108.987  32.600  1.00  0.00           C
ATOM   3149 4C31 POPEH 149      79.262 109.407  34.060  1.00  0.00           C
ATOM   3152 5C31 POPEH 149      79.522 108.227  34.990  1.00  0.00           C
ATOM   3155 6C31 POPEH 149      79.712 108.677  36.440  1.00  0.00           C
ATOM   3159  NH3 POPEI 150     120.162  50.087  23.740  1.00  0.00           N
ATOM   3163  C12 POPEI 150     119.532  50.827  22.590  1.00  0.00           C
ATOM   3166  C11 POPEI 150     120.282  52.147  22.320  1.00  0.00           C
ATOM   3169  P   POPEI 150     119.542  54.417  21.150  1.00  0.00           P
ATOM   3170  O13 POPEI 150     120.822  55.107  20.880  1.00  0.00           O
ATOM   3171  O14 POPEI 150     118.352  54.727  20.320  1.00  0.00           O
ATOM   3172  O11 POPEI 150     119.062  54.827  22.600  1.00  0.00           O
ATOM   3173  O12 POPEI 150     119.692  52.857  21.250  1.00  0.00           O
ATOM   3174  C1  POPEI 150     120.012  55.407  23.480  1.00  0.00           C
ATOM   3177  C2  POPEI 150     119.552  55.297  24.940  1.00  0.00           C
ATOM   3179  O21 POPEI 150     120.772  55.297  25.680  1.00  0.00           O
ATOM   3180  C21 POPEI 150     120.722  55.927  26.820  1.00  0.00           C
ATOM   3181  O22 POPEI 150     119.732  56.407  27.350  1.00  0.00           O
ATOM   3182  C22 POPEI 150     122.162  56.127  27.290  1.00  0.00           C
ATOM   3185  C3  POPEI 150     118.732  53.987  25.220  1.00  0.00           C
ATOM   3188  O31 POPEI 150     118.162  53.897  26.540  1.00  0.00           O
ATOM   3189  C31 POPEI 150     117.182  54.787  26.760  1.00  0.00           C
ATOM   3190  O32 POPEI 150     116.782  55.607  25.950  1.00  0.00           O
ATOM   3191  C32 POPEI 150     116.582  54.557  28.140  1.00  0.00           C
ATOM   3194  C23 POPEI 150     122.232  56.847  28.640  1.00  0.00           C
ATOM   3197  C24 POPEI 150     123.472  57.747  28.720  1.00  0.00           C
ATOM   3200  C25 POPEI 150     123.512  58.517  30.040  1.00  0.00           C
ATOM   3203  C26 POPEI 150     123.542  57.587  31.260  1.00  0.00           C
ATOM   3206  C27 POPEI 150     123.842  58.347  32.560  1.00  0.00           C
ATOM   3209  C28 POPEI 150     124.452  57.447  33.640  1.00  0.00           C
ATOM   3212  C29 POPEI 150     125.142  58.307  34.670  1.00  0.00           C
ATOM   3214 0C21 POPEI 150     124.902  58.367  35.990  1.00  0.00           C
ATOM   3216 1C21 POPEI 150     123.912  57.547  36.760  1.00  0.00           C
ATOM   3219 2C21 POPEI 150     124.622  56.607  37.740  1.00  0.00           C
ATOM   3222 3C21 POPEI 150     125.392  57.297  38.880  1.00  0.00           C
ATOM   3225 4C21 POPEI 150     125.592  56.327  40.050  1.00  0.00           C
ATOM   3228 5C21 POPEI 150     126.332  56.937  41.250  1.00  0.00           C
ATOM   3231 6C21 POPEI 150     126.172  56.047  42.490  1.00  0.00           C
ATOM   3234 7C21 POPEI 150     127.452  55.907  43.320  1.00  0.00           C
ATOM   3237 8C21 POPEI 150     127.312  54.957  44.510  1.00  0.00           C
ATOM   3241  C33 POPEI 150     117.482  54.937  29.330  1.00  0.00           C
ATOM   3244  C34 POPEI 150     116.802  54.537  30.650  1.00  0.00           C
ATOM   3247  C35 POPEI 150     116.892  55.637  31.720  1.00  0.00           C
ATOM   3250  C36 POPEI 150     118.332  55.957  32.090  1.00  0.00           C
ATOM   3253  C37 POPEI 150     118.452  56.877  33.300  1.00  0.00           C
ATOM   3256  C38 POPEI 150     119.892  57.067  33.780  1.00  0.00           C
ATOM   3259  C39 POPEI 150     120.002  58.067  34.930  1.00  0.00           C
ATOM   3262 0C31 POPEI 150     119.572  57.427  36.250  1.00  0.00           C
ATOM   3265 1C31 POPEI 150     119.562  58.427  37.400  1.00  0.00           C
ATOM   3268 2C31 POPEI 150     119.162  57.747  38.710  1.00  0.00           C
ATOM   3271 3C31 POPEI 150     118.952  58.737  39.860  1.00  0.00           C
ATOM   3274 4C31 POPEI 150     120.112  59.717  40.000  1.00  0.00           C
ATOM   3277 5C31 POPEI 150     120.172  60.377  41.370  1.00  0.00           C
ATOM   3280 6C31 POPEI 150     121.432  61.227  41.560  1.00  0.00           C
ATOM   3284  NH3 POPEJ 151      92.752 107.607  61.600  1.00  0.00           N
ATOM   3288  C12 POPEJ 151      93.162 107.357  63.020  1.00  0.00           C
ATOM   3291  C11 POPEJ 151      94.422 108.187  63.280  1.00  0.00           C
ATOM   3294  P   POPEJ 151      95.062 110.707  63.540  1.00  0.00           P
ATOM   3295  O13 POPEJ 151      96.392 110.557  62.910  1.00  0.00           O
ATOM   3296  O14 POPEJ 151      94.922 110.757  65.010  1.00  0.00           O
ATOM   3297  O11 POPEJ 151      94.342 111.967  62.910  1.00  0.00           O
ATOM   3298  O12 POPEJ 151      94.152 109.557  62.960  1.00  0.00           O
ATOM   3299  C1  POPEJ 151      94.802 112.637  61.730  1.00  0.00           C
ATOM   3302  C2  POPEJ 151      94.622 111.767  60.470  1.00  0.00           C
ATOM   3304  O21 POPEJ 151      95.192 112.447  59.330  1.00  0.00           O
ATOM   3305  C21 POPEJ 151      94.602 112.587  58.160  1.00  0.00           C
ATOM   3306  O22 POPEJ 151      93.392 112.577  57.940  1.00  0.00           O
ATOM   3307  C22 POPEJ 151      95.712 112.727  57.100  1.00  0.00           C
ATOM   3310  C3  POPEJ 151      93.182 111.137  60.340  1.00  0.00           C
ATOM   3313  O31 POPEJ 151      93.032 109.917  59.570  1.00  0.00           O
ATOM   3314  C31 POPEJ 151      93.942 109.427  58.740  1.00  0.00           C
ATOM   3315  O32 POPEJ 151      95.102 109.767  58.630  1.00  0.00           O
ATOM   3316  C32 POPEJ 151      93.312 108.337  57.900  1.00  0.00           C
ATOM   3319  C23 POPEJ 151      95.392 113.527  55.810  1.00  0.00           C
ATOM   3322  C24 POPEJ 151      95.112 112.687  54.550  1.00  0.00           C
ATOM   3325  C25 POPEJ 151      95.802 113.157  53.250  1.00  0.00           C
ATOM   3328  C26 POPEJ 151      94.952 114.017  52.290  1.00  0.00           C
ATOM   3331  C27 POPEJ 151      95.602 114.337  50.930  1.00  0.00           C
ATOM   3334  C28 POPEJ 151      94.722 115.207  49.990  1.00  0.00           C
ATOM   3337  C29 POPEJ 151      95.392 115.477  48.670  1.00  0.00           C
ATOM   3339 0C21 POPEJ 151      95.502 116.667  48.020  1.00  0.00           C
ATOM   3341 1C21 POPEJ 151      94.992 118.007  48.500  1.00  0.00           C
ATOM   3344 2C21 POPEJ 151      95.692 119.247  47.900  1.00  0.00           C
ATOM   3347 3C21 POPEJ 151      95.212 119.567  46.470  1.00  0.00           C
ATOM   3350 4C21 POPEJ 151      96.012 120.677  45.750  1.00  0.00           C
ATOM   3353 5C21 POPEJ 151      95.752 122.107  46.250  1.00  0.00           C
ATOM   3356 6C21 POPEJ 151      96.462 123.137  45.360  1.00  0.00           C
ATOM   3359 7C21 POPEJ 151      96.222 124.587  45.800  1.00  0.00           C
ATOM   3362 8C21 POPEJ 151      96.882 125.617  44.880  1.00  0.00           C
ATOM   3366  C33 POPEJ 151      93.302 108.717  56.400  1.00  0.00           C
ATOM   3369  C34 POPEJ 151      92.252 107.897  55.660  1.00  0.00           C
ATOM   3372  C35 POPEJ 151      92.312 107.977  54.130  1.00  0.00           C
ATOM   3375  C36 POPEJ 151      92.992 106.767  53.480  1.00  0.00           C
ATOM   3378  C37 POPEJ 151      94.512 106.827  53.580  1.00  0.00           C
ATOM   3381  C38 POPEJ 151      95.262 105.617  53.020  1.00  0.00           C
ATOM   3384  C39 POPEJ 151      94.832 105.207  51.600  1.00  0.00           C
ATOM   3387 0C31 POPEJ 151      95.082 106.257  50.500  1.00  0.00           C
ATOM   3390 1C31 POPEJ 151      94.582 105.737  49.140  1.00  0.00           C
ATOM   3393 2C31 POPEJ 151      94.992 106.587  47.930  1.00  0.00           C
ATOM   3396 3C31 POPEJ 151      94.482 105.947  46.630  1.00  0.00           C
ATOM   3399 4C31 POPEJ 151      94.912 106.667  45.340  1.00  0.00           C
ATOM   3402 5C31 POPEJ 151      94.502 105.887  44.090  1.00  0.00           C
ATOM   3405 6C31 POPEJ 151      94.722 106.637  42.780  1.00  0.00           C
ATOM   3409  NH3 POPEK 152      58.932 122.587  19.810  1.00  0.00           N
ATOM   3413  C12 POPEK 152      59.952 123.547  19.250  1.00  0.00           C
ATOM   3416  C11 POPEK 152      59.342 124.927  19.020  1.00  0.00           C
ATOM   3419  P   POPEK 152      60.922 126.817  19.980  1.00  0.00           P
ATOM   3420  O13 POPEK 152      61.442 126.007  21.100  1.00  0.00           O
ATOM   3421  O14 POPEK 152      61.752 127.931  19.460  1.00  0.00           O
ATOM   3422  O11 POPEK 152      59.572 127.437  20.500  1.00  0.00           O
ATOM   3423  O12 POPEK 152      60.392 125.877  18.810  1.00  0.00           O
ATOM   3424  C1  POPEK 152      58.982 127.027  21.740  1.00  0.00           C
ATOM   3427  C2  POPEK 152      59.622 127.711  22.990  1.00  0.00           C
ATOM   3429  O21 POPEK 152      58.562 127.911  23.930  1.00  0.00           O
ATOM   3430  C21 POPEK 152      58.652 127.821  25.250  1.00  0.00           C
ATOM   3431  O22 POPEK 152      57.892 128.401  26.000  1.00  0.00           O
ATOM   3432  C22 POPEK 152      59.702 126.827  25.780  1.00  0.00           C
ATOM   3435  C3  POPEK 152      60.202 129.101  22.620  1.00  0.00           C
ATOM   3438  O31 POPEK 152      60.522 129.861  23.820  1.00  0.00           O
ATOM   3439  C31 POPEK 152      59.922 131.041  23.930  1.00  0.00           C
ATOM   3440  O32 POPEK 152      59.232 131.591  23.100  1.00  0.00           O
ATOM   3441  C32 POPEK 152      60.162 131.601  25.330  1.00  0.00           C
ATOM   3444  C23 POPEK 152      59.532 126.627  27.310  1.00  0.00           C
ATOM   3447  C24 POPEK 152      60.362 125.477  27.910  1.00  0.00           C
ATOM   3450  C25 POPEK 152      61.402 125.897  28.960  1.00  0.00           C
ATOM   3453  C26 POPEK 152      60.942 125.797  30.430  1.00  0.00           C
ATOM   3456  C27 POPEK 152      62.132 125.577  31.390  1.00  0.00           C
ATOM   3459  C28 POPEK 152      61.712 125.427  32.860  1.00  0.00           C
ATOM   3462  C29 POPEK 152      62.752 124.667  33.660  1.00  0.00           C
ATOM   3464 0C21 POPEK 152      63.432 125.067  34.750  1.00  0.00           C
ATOM   3466 1C21 POPEK 152      63.352 126.377  35.480  1.00  0.00           C
ATOM   3469 2C21 POPEK 152      64.752 127.017  35.560  1.00  0.00           C
ATOM   3472 3C21 POPEK 152      64.842 128.151  36.580  1.00  0.00           C
ATOM   3475 4C21 POPEK 152      66.282 128.621  36.810  1.00  0.00           C
ATOM   3478 5C21 POPEK 152      66.892 129.421  35.650  1.00  0.00           C
ATOM   3481 6C21 POPEK 152      68.372 129.741  35.880  1.00  0.00           C
ATOM   3484 7C21 POPEK 152      69.032 130.501  34.730  1.00  0.00           C
ATOM   3487 8C21 POPEK 152      70.512 130.771  35.010  1.00  0.00           C
ATOM   3491  C33 POPEK 152      58.812 131.791  26.060  1.00  0.00           C
ATOM   3494  C34 POPEK 152      58.942 131.961  27.590  1.00  0.00           C
ATOM   3497  C35 POPEK 152      59.522 130.731  28.290  1.00  0.00           C
ATOM   3500  C36 POPEK 152      59.492 130.791  29.830  1.00  0.00           C
ATOM   3503  C37 POPEK 152      60.162 129.551  30.420  1.00  0.00           C
ATOM   3506  C38 POPEK 152      60.482 129.631  31.920  1.00  0.00           C
ATOM   3509  C39 POPEK 152      59.252 129.621  32.840  1.00  0.00           C
ATOM   3512 0C31 POPEK 152      59.642 129.421  34.320  1.00  0.00           C
ATOM   3515 1C31 POPEK 152      58.462 129.501  35.290  1.00  0.00           C
ATOM   3518 2C31 POPEK 152      58.822 129.081  36.720  1.00  0.00           C
ATOM   3521 3C31 POPEK 152      59.722 130.071  37.480  1.00  0.00           C
ATOM   3524 4C31 POPEK 152      60.392 129.401  38.680  1.00  0.00           C
ATOM   3527 5C31 POPEK 152      61.302 130.311  39.500  1.00  0.00           C
ATOM   3530 6C31 POPEK 152      62.112 129.541  40.560  1.00  0.00           C
ATOM   3534  NH3 POPEL 153      74.262   8.477  18.380  1.00  0.00           N
ATOM   3538  C12 POPEL 153      75.442   9.087  19.090  1.00  0.00           C
ATOM   3541  C11 POPEL 153      75.532  10.607  18.850  1.00  0.00           C
ATOM   3544  P   POPEL 153      78.122  10.937  19.170  1.00  0.00           P
ATOM   3545  O13 POPEL 153      78.902  12.147  19.530  1.00  0.00           O
ATOM   3546  O14 POPEL 153      78.112  10.567  17.740  1.00  0.00           O
ATOM   3547  O11 POPEL 153      78.532   9.727  20.100  1.00  0.00           O
ATOM   3548  O12 POPEL 153      76.602  11.187  19.610  1.00  0.00           O
ATOM   3549  C1  POPEL 153      79.072   9.877  21.430  1.00  0.00           C
ATOM   3552  C2  POPEL 153      78.142   9.297  22.540  1.00  0.00           C
ATOM   3554  O21 POPEL 153      78.862   8.947  23.720  1.00  0.00           O
ATOM   3555  C21 POPEL 153      79.102   9.847  24.630  1.00  0.00           C
ATOM   3556  O22 POPEL 153      79.272  11.047  24.460  1.00  0.00           O
ATOM   3557  C22 POPEL 153      79.022   9.127  25.980  1.00  0.00           C
ATOM   3560  C3  POPEL 153      77.442   7.967  22.120  1.00  0.00           C
ATOM   3563  O31 POPEL 153      78.382   6.887  21.900  1.00  0.00           O
ATOM   3564  C31 POPEL 153      78.692   6.157  22.980  1.00  0.00           C
ATOM   3565  O32 POPEL 153      78.032   6.107  24.010  1.00  0.00           O
ATOM   3566  C32 POPEL 153      80.032   5.467  22.760  1.00  0.00           C
ATOM   3569  C23 POPEL 153      80.032   9.627  27.030  1.00  0.00           C
ATOM   3572  C24 POPEL 153      80.022   8.867  28.370  1.00  0.00           C
ATOM   3575  C25 POPEL 153      78.652   8.297  28.770  1.00  0.00           C
ATOM   3578  C26 POPEL 153      78.642   7.587  30.150  1.00  0.00           C
ATOM   3581  C27 POPEL 153      77.932   8.387  31.240  1.00  0.00           C
ATOM   3584  C28 POPEL 153      77.702   7.617  32.560  1.00  0.00           C
ATOM   3587  C29 POPEL 153      76.742   8.407  33.430  1.00  0.00           C
ATOM   3589 0C21 POPEL 153      76.172   8.017  34.590  1.00  0.00           C
ATOM   3591 1C21 POPEL 153      76.402   6.727  35.350  1.00  0.00           C
ATOM   3594 2C21 POPEL 153      76.252   6.997  36.870  1.00  0.00           C
ATOM   3597 3C21 POPEL 153      76.232   5.717  37.730  1.00  0.00           C
ATOM   3600 4C21 POPEL 153      76.062   6.057  39.220  1.00  0.00           C
ATOM   3603 5C21 POPEL 153      75.912   4.847  40.140  1.00  0.00           C
ATOM   3606 6C21 POPEL 153      75.722   5.257  41.610  1.00  0.00           C
ATOM   3609 7C21 POPEL 153      75.292   4.097  42.510  1.00  0.00           C
ATOM   3612 8C21 POPEL 153      75.252   4.457  44.000  1.00  0.00           C
ATOM   3616  C33 POPEL 153      80.622   4.847  24.040  1.00  0.00           C
ATOM   3619  C34 POPEL 153      80.072   3.447  24.370  1.00  0.00           C
ATOM   3622  C35 POPEL 153      80.272   3.067  25.840  1.00  0.00           C
ATOM   3625  C36 POPEL 153      80.282   1.547  26.090  1.00  0.00           C
ATOM   3628  C37 POPEL 153      80.022   1.167  27.560  1.00  0.00           C
ATOM   3631  C38 POPEL 153      81.102   1.567  28.580  1.00  0.00           C
ATOM   3634  C39 POPEL 153      82.422   0.787  28.450  1.00  0.00           C
ATOM   3637 0C31 POPEL 153      83.152   0.567  29.790  1.00  0.00           C
ATOM   3640 1C31 POPEL 153      83.272   1.847  30.640  1.00  0.00           C
ATOM   3643 2C31 POPEL 153      84.172   1.697  31.880  1.00  0.00           C
ATOM   3646 3C31 POPEL 153      84.242   3.017  32.680  1.00  0.00           C
ATOM   3649 4C31 POPEL 153      85.352   3.047  33.740  1.00  0.00           C
ATOM   3652 5C31 POPEL 153      85.122   4.127  34.800  1.00  0.00           C
ATOM   3655 6C31 POPEL 153      86.272   4.277  35.800  1.00  0.00           C
ATOM   3659  NH3 POPEM 154      34.872  32.237  19.830  1.00  0.00           N
ATOM   3663  C12 POPEM 154      34.102  31.517  18.750  1.00  0.00           C
ATOM   3666  C11 POPEM 154      33.062  32.407  18.050  1.00  0.00           C
ATOM   3669  P   POPEM 154      32.032  33.887  19.970  1.00  0.00           P
ATOM   3670  O13 POPEM 154      33.072  34.847  19.550  1.00  0.00           O
ATOM   3671  O14 POPEM 154      30.692  34.477  20.120  1.00  0.00           O
ATOM   3672  O11 POPEM 154      32.612  33.107  21.210  1.00  0.00           O
ATOM   3673  O12 POPEM 154      31.972  32.727  18.910  1.00  0.00           O
ATOM   3674  C1  POPEM 154      32.612  33.617  22.530  1.00  0.00           C
ATOM   3677  C2  POPEM 154      32.442  32.457  23.540  1.00  0.00           C
ATOM   3679  O21 POPEM 154      33.072  32.767  24.790  1.00  0.00           O
ATOM   3680  C21 POPEM 154      34.382  32.887  24.830  1.00  0.00           C
ATOM   3681  O22 POPEM 154      35.172  32.807  23.910  1.00  0.00           O
ATOM   3682  C22 POPEM 154      34.772  33.227  26.270  1.00  0.00           C
ATOM   3685  C3  POPEM 154      32.872  31.077  22.960  1.00  0.00           C
ATOM   3688  O31 POPEM 154      32.732  30.017  23.930  1.00  0.00           O
ATOM   3689  C31 POPEM 154      33.802  29.267  24.160  1.00  0.00           C
ATOM   3690  O32 POPEM 154      34.862  29.347  23.560  1.00  0.00           O
ATOM   3691  C32 POPEM 154      33.552  28.337  25.350  1.00  0.00           C
ATOM   3694  C23 POPEM 154      36.132  32.607  26.660  1.00  0.00           C
ATOM   3697  C24 POPEM 154      36.592  33.007  28.120  1.00  0.00           C
ATOM   3700  C25 POPEM 154      35.812  33.947  29.150  1.00  0.00           C
ATOM   3703  C26 POPEM 154      35.682  33.387  30.570  1.00  0.00           C
ATOM   3706  C27 POPEM 154      34.982  34.397  31.500  1.00  0.00           C
ATOM   3709  C28 POPEM 154      34.902  33.927  32.960  1.00  0.00           C
ATOM   3712  C29 POPEM 154      34.042  34.817  33.820  1.00  0.00           C
ATOM   3714 0C21 POPEM 154      34.462  35.597  34.830  1.00  0.00           C
ATOM   3716 1C21 POPEM 154      35.892  35.747  35.280  1.00  0.00           C
ATOM   3719 2C21 POPEM 154      36.092  36.457  36.630  1.00  0.00           C
ATOM   3722 3C21 POPEM 154      35.712  35.607  37.840  1.00  0.00           C
ATOM   3725 4C21 POPEM 154      36.352  36.097  39.150  1.00  0.00           C
ATOM   3728 5C21 POPEM 154      36.072  35.187  40.360  1.00  0.00           C
ATOM   3731 6C21 POPEM 154      36.932  35.547  41.570  1.00  0.00           C
ATOM   3734 7C21 POPEM 154      36.592  34.837  42.880  1.00  0.00           C
ATOM   3737 8C21 POPEM 154      37.802  34.697  43.810  1.00  0.00           C
ATOM   3741  C33 POPEM 154      34.502  28.677  26.530  1.00  0.00           C
ATOM   3744  C34 POPEM 154      34.082  28.007  27.850  1.00  0.00           C
ATOM   3747  C35 POPEM 154      33.772  26.517  27.720  1.00  0.00           C
ATOM   3750  C36 POPEM 154      33.442  25.797  29.040  1.00  0.00           C
ATOM   3753  C37 POPEM 154      32.112  26.237  29.660  1.00  0.00           C
ATOM   3756  C38 POPEM 154      31.652  25.327  30.810  1.00  0.00           C
ATOM   3759  C39 POPEM 154      30.202  25.557  31.290  1.00  0.00           C
ATOM   3762 0C31 POPEM 154      29.872  27.027  31.600  1.00  0.00           C
ATOM   3765 1C31 POPEM 154      28.562  27.237  32.370  1.00  0.00           C
ATOM   3768 2C31 POPEM 154      28.322  28.717  32.670  1.00  0.00           C
ATOM   3771 3C31 POPEM 154      27.022  29.027  33.430  1.00  0.00           C
ATOM   3774 4C31 POPEM 154      26.962  30.497  33.870  1.00  0.00           C
ATOM   3777 5C31 POPEM 154      25.562  30.997  34.240  1.00  0.00           C
ATOM   3780 6C31 POPEM 154      25.572  32.437  34.770  1.00  0.00           C
ATOM   3784  NH3 POPEN 155      93.932   2.397  61.620  1.00  0.00           N
ATOM   3788  C12 POPEN 155      93.832   3.507  62.620  1.00  0.00           C
ATOM   3791  C11 POPEN 155      92.722   3.187  63.630  1.00  0.00           C
ATOM   3794  P   POPEN 155      91.602   5.407  64.540  1.00  0.00           P
ATOM   3795  O13 POPEN 155      90.422   5.207  65.400  1.00  0.00           O
ATOM   3796  O14 POPEN 155      92.382   6.637  64.780  1.00  0.00           O
ATOM   3797  O11 POPEN 155      91.162   5.427  63.030  1.00  0.00           O
ATOM   3798  O12 POPEN 155      92.592   4.197  64.630  1.00  0.00           O
ATOM   3799  C1  POPEN 155      89.902   5.047  62.450  1.00  0.00           C
ATOM   3802  C2  POPEN 155      89.882   5.357  60.910  1.00  0.00           C
ATOM   3804  O21 POPEN 155      88.672   4.837  60.330  1.00  0.00           O
ATOM   3805  C21 POPEN 155      88.292   5.397  59.190  1.00  0.00           C
ATOM   3806  O22 POPEN 155      88.742   6.417  58.710  1.00  0.00           O
ATOM   3807  C22 POPEN 155      87.152   4.587  58.540  1.00  0.00           C
ATOM   3810  C3  POPEN 155      91.102   4.687  60.210  1.00  0.00           C
ATOM   3813  O31 POPEN 155      91.522   5.267  58.960  1.00  0.00           O
ATOM   3814  C31 POPEN 155      92.752   4.857  58.610  1.00  0.00           C
ATOM   3815  O32 POPEN 155      93.402   4.027  59.240  1.00  0.00           O
ATOM   3816  C32 POPEN 155      93.262   5.557  57.360  1.00  0.00           C
ATOM   3819  C23 POPEN 155      86.882   5.087  57.100  1.00  0.00           C
ATOM   3822  C24 POPEN 155      85.702   4.387  56.390  1.00  0.00           C
ATOM   3825  C25 POPEN 155      85.402   5.017  55.020  1.00  0.00           C
ATOM   3828  C26 POPEN 155      84.392   4.267  54.160  1.00  0.00           C
ATOM   3831  C27 POPEN 155      84.242   4.897  52.750  1.00  0.00           C
ATOM   3834  C28 POPEN 155      83.932   3.857  51.660  1.00  0.00           C
ATOM   3837  C29 POPEN 155      83.522   4.347  50.290  1.00  0.00           C
ATOM   3839 0C21 POPEN 155      84.072   5.297  49.510  1.00  0.00           C
ATOM   3841 1C21 POPEN 155      85.302   6.137  49.750  1.00  0.00           C
ATOM   3844 2C21 POPEN 155      85.632   7.017  48.520  1.00  0.00           C
ATOM   3847 3C21 POPEN 155      84.552   8.037  48.100  1.00  0.00           C
ATOM   3850 4C21 POPEN 155      84.792   8.607  46.690  1.00  0.00           C
ATOM   3853 5C21 POPEN 155      83.712   9.607  46.220  1.00  0.00           C
ATOM   3856 6C21 POPEN 155      82.362   8.947  45.900  1.00  0.00           C
ATOM   3859 7C21 POPEN 155      81.302   9.967  45.460  1.00  0.00           C
ATOM   3862 8C21 POPEN 155      79.982   9.327  44.990  1.00  0.00           C
ATOM   3866  C33 POPEN 155      93.502   4.587  56.170  1.00  0.00           C
ATOM   3869  C34 POPEN 155      92.332   4.467  55.190  1.00  0.00           C
ATOM   3872  C35 POPEN 155      92.262   5.627  54.170  1.00  0.00           C
ATOM   3875  C36 POPEN 155      91.232   5.377  53.060  1.00  0.00           C
ATOM   3878  C37 POPEN 155      91.002   6.567  52.120  1.00  0.00           C
ATOM   3881  C38 POPEN 155      90.052   6.247  50.970  1.00  0.00           C
ATOM   3884  C39 POPEN 155      90.812   5.597  49.810  1.00  0.00           C
ATOM   3887 0C31 POPEN 155      89.942   5.097  48.660  1.00  0.00           C
ATOM   3890 1C31 POPEN 155      90.802   4.677  47.460  1.00  0.00           C
ATOM   3893 2C31 POPEN 155      89.992   3.997  46.360  1.00  0.00           C
ATOM   3896 3C31 POPEN 155      90.822   3.567  45.140  1.00  0.00           C
ATOM   3899 4C31 POPEN 155      91.942   2.557  45.410  1.00  0.00           C
ATOM   3902 5C31 POPEN 155      92.182   1.667  44.170  1.00  0.00           C
ATOM   3905 6C31 POPEN 155      93.492   0.867  44.210  1.00  0.00           C
ATOM   3909  NH3 POPEO 156      26.752 112.547  65.830  1.00  0.00           N
ATOM   3913  C12 POPEO 156      27.042 112.377  67.300  1.00  0.00           C
ATOM   3916  C11 POPEO 156      27.722 111.037  67.690  1.00  0.00           C
ATOM   3919  P   POPEO 156      26.212 108.917  68.270  1.00  0.00           P
ATOM   3920  O13 POPEO 156      27.212 107.837  68.120  1.00  0.00           O
ATOM   3921  O14 POPEO 156      25.152 108.637  69.260  1.00  0.00           O
ATOM   3922  O11 POPEO 156      25.592 109.217  66.840  1.00  0.00           O
ATOM   3923  O12 POPEO 156      26.942 110.277  68.610  1.00  0.00           O
ATOM   3924  C1  POPEO 156      25.042 108.107  66.110  1.00  0.00           C
ATOM   3927  C2  POPEO 156      25.262 108.347  64.610  1.00  0.00           C
ATOM   3929  O21 POPEO 156      24.452 107.477  63.810  1.00  0.00           O
ATOM   3930  C21 POPEO 156      24.802 106.217  63.650  1.00  0.00           C
ATOM   3931  O22 POPEO 156      25.792 105.667  64.130  1.00  0.00           O
ATOM   3932  C22 POPEO 156      23.772 105.567  62.730  1.00  0.00           C
ATOM   3935  C3  POPEO 156      26.762 108.427  64.200  1.00  0.00           C
ATOM   3938  O31 POPEO 156      26.922 108.597  62.770  1.00  0.00           O
ATOM   3939  C31 POPEO 156      26.472 109.757  62.320  1.00  0.00           C
ATOM   3940  O32 POPEO 156      26.182 110.727  63.000  1.00  0.00           O
ATOM   3941  C32 POPEO 156      26.182 109.637  60.840  1.00  0.00           C
ATOM   3944  C23 POPEO 156      23.552 106.377  61.430  1.00  0.00           C
ATOM   3947  C24 POPEO 156      24.672 106.137  60.400  1.00  0.00           C
ATOM   3950  C25 POPEO 156      24.392 106.867  59.080  1.00  0.00           C
ATOM   3953  C26 POPEO 156      25.172 106.347  57.860  1.00  0.00           C
ATOM   3956  C27 POPEO 156      25.542 107.437  56.850  1.00  0.00           C
ATOM   3959  C28 POPEO 156      27.042 107.397  56.520  1.00  0.00           C
ATOM   3962  C29 POPEO 156      27.492 108.617  55.780  1.00  0.00           C
ATOM   3964 0C21 POPEO 156      27.932 108.727  54.510  1.00  0.00           C
ATOM   3966 1C21 POPEO 156      28.122 107.587  53.540  1.00  0.00           C
ATOM   3969 2C21 POPEO 156      29.442 107.767  52.760  1.00  0.00           C
ATOM   3972 3C21 POPEO 156      29.702 106.607  51.800  1.00  0.00           C
ATOM   3975 4C21 POPEO 156      30.862 106.877  50.830  1.00  0.00           C
ATOM   3978 5C21 POPEO 156      30.452 107.827  49.700  1.00  0.00           C
ATOM   3981 6C21 POPEO 156      31.562 108.107  48.680  1.00  0.00           C
ATOM   3984 7C21 POPEO 156      30.982 108.647  47.370  1.00  0.00           C
ATOM   3987 8C21 POPEO 156      32.022 109.007  46.310  1.00  0.00           C
ATOM   3991  C33 POPEO 156      27.442 109.387  59.990  1.00  0.00           C
ATOM   3994  C34 POPEO 156      28.422 110.567  60.030  1.00  0.00           C
ATOM   3997  C35 POPEO 156      28.772 111.087  58.630  1.00  0.00           C
ATOM   4000  C36 POPEO 156      27.722 112.057  58.080  1.00  0.00           C
ATOM   4003  C37 POPEO 156      27.612 112.047  56.550  1.00  0.00           C
ATOM   4006  C38 POPEO 156      27.192 113.387  55.950  1.00  0.00           C
ATOM   4009  C39 POPEO 156      28.362 114.327  55.670  1.00  0.00           C
ATOM   4012 0C31 POPEO 156      27.832 115.637  55.100  1.00  0.00           C
ATOM   4015 1C31 POPEO 156      28.832 116.777  55.180  1.00  0.00           C
ATOM   4018 2C31 POPEO 156      30.062 116.687  54.290  1.00  0.00           C
ATOM   4021 3C31 POPEO 156      30.792 118.017  54.380  1.00  0.00           C
ATOM   4024 4C31 POPEO 156      31.942 118.197  53.400  1.00  0.00           C
ATOM   4027 5C31 POPEO 156      32.442 119.637  53.450  1.00  0.00           C
ATOM   4030 6C31 POPEO 156      33.252 120.037  52.230  1.00  0.00           C
ATOM   4034  NH3 POPEP 157      86.582  54.037  18.120  1.00  0.00           N
ATOM   4038  C12 POPEP 157      85.702  55.087  17.500  1.00  0.00           C
ATOM   4041  C11 POPEP 157      84.822  54.477  16.400  1.00  0.00           C
ATOM   4044  P   POPEP 157      82.782  53.277  17.570  1.00  0.00           P
ATOM   4045  O13 POPEP 157      82.682  54.567  18.290  1.00  0.00           O
ATOM   4046  O14 POPEP 157      81.672  52.917  16.670  1.00  0.00           O
ATOM   4047  O11 POPEP 157      83.062  52.137  18.630  1.00  0.00           O
ATOM   4048  O12 POPEP 157      84.182  53.257  16.810  1.00  0.00           O
ATOM   4049  C1  POPEP 157      82.532  52.087  19.960  1.00  0.00           C
ATOM   4052  C2  POPEP 157      83.592  52.427  21.030  1.00  0.00           C
ATOM   4054  O21 POPEP 157      83.022  52.187  22.330  1.00  0.00           O
ATOM   4055  C21 POPEP 157      83.932  52.067  23.300  1.00  0.00           C
ATOM   4056  O22 POPEP 157      85.112  51.797  23.130  1.00  0.00           O
ATOM   4057  C22 POPEP 157      83.272  52.357  24.650  1.00  0.00           C
ATOM   4060  C3  POPEP 157      84.002  53.917  20.900  1.00  0.00           C
ATOM   4063  O31 POPEP 157      84.762  54.407  22.030  1.00  0.00           O
ATOM   4064  C31 POPEP 157      86.062  54.437  21.880  1.00  0.00           C
ATOM   4065  O32 POPEP 157      86.672  54.207  20.840  1.00  0.00           O
ATOM   4066  C32 POPEP 157      86.752  54.787  23.210  1.00  0.00           C
ATOM   4069  C23 POPEP 157      84.302  52.237  25.810  1.00  0.00           C
ATOM   4072  C24 POPEP 157      83.712  52.397  27.230  1.00  0.00           C
ATOM   4075  C25 POPEP 157      82.872  53.677  27.380  1.00  0.00           C
ATOM   4078  C26 POPEP 157      82.672  54.177  28.820  1.00  0.00           C
ATOM   4081  C27 POPEP 157      81.392  55.017  28.890  1.00  0.00           C
ATOM   4084  C28 POPEP 157      81.072  55.677  30.240  1.00  0.00           C
ATOM   4087  C29 POPEP 157      81.612  57.077  30.390  1.00  0.00           C
ATOM   4089 0C21 POPEP 157      82.212  57.557  31.500  1.00  0.00           C
ATOM   4091 1C21 POPEP 157      82.452  56.757  32.750  1.00  0.00           C
ATOM   4094 2C21 POPEP 157      81.172  56.367  33.510  1.00  0.00           C
ATOM   4097 3C21 POPEP 157      80.462  57.537  34.210  1.00  0.00           C
ATOM   4100 4C21 POPEP 157      79.102  57.147  34.790  1.00  0.00           C
ATOM   4103 5C21 POPEP 157      79.192  56.057  35.870  1.00  0.00           C
ATOM   4106 6C21 POPEP 157      77.842  55.667  36.480  1.00  0.00           C
ATOM   4109 7C21 POPEP 157      77.992  54.597  37.570  1.00  0.00           C
ATOM   4112 8C21 POPEP 157      76.732  54.417  38.430  1.00  0.00           C
ATOM   4116  C33 POPEP 157      87.242  56.247  23.270  1.00  0.00           C
ATOM   4119  C34 POPEP 157      88.292  56.497  24.360  1.00  0.00           C
ATOM   4122  C35 POPEP 157      87.802  56.667  25.810  1.00  0.00           C
ATOM   4125  C36 POPEP 157      87.672  55.377  26.640  1.00  0.00           C
ATOM   4128  C37 POPEP 157      87.492  55.657  28.140  1.00  0.00           C
ATOM   4131  C38 POPEP 157      86.852  54.507  28.920  1.00  0.00           C
ATOM   4134  C39 POPEP 157      86.602  54.867  30.400  1.00  0.00           C
ATOM   4137 0C31 POPEP 157      85.872  53.787  31.220  1.00  0.00           C
ATOM   4140 1C31 POPEP 157      86.792  52.697  31.780  1.00  0.00           C
ATOM   4143 2C31 POPEP 157      86.182  52.007  33.010  1.00  0.00           C
ATOM   4146 3C31 POPEP 157      87.082  50.907  33.600  1.00  0.00           C
ATOM   4149 4C31 POPEP 157      86.372  50.087  34.690  1.00  0.00           C
ATOM   4152 5C31 POPEP 157      87.192  48.897  35.210  1.00  0.00           C
ATOM   4155 6C31 POPEP 157      86.472  47.557  35.110  1.00  0.00           C
ATOM   4159  NH3 POPEQ 158     105.122  40.137  61.910  1.00  0.00           N
ATOM   4163  C12 POPEQ 158     105.172  41.637  61.720  1.00  0.00           C
ATOM   4166  C11 POPEQ 158     104.062  42.197  60.780  1.00  0.00           C
ATOM   4169  P   POPEQ 158     104.782  44.687  61.210  1.00  0.00           P
ATOM   4170  O13 POPEQ 158     104.122  45.977  60.960  1.00  0.00           O
ATOM   4171  O14 POPEQ 158     105.472  44.537  62.510  1.00  0.00           O
ATOM   4172  O11 POPEQ 158     105.712  44.287  60.000  1.00  0.00           O
ATOM   4173  O12 POPEQ 158     103.702  43.537  61.130  1.00  0.00           O
ATOM   4174  C1  POPEQ 158     107.142  44.387  60.000  1.00  0.00           C
ATOM   4177  C2  POPEQ 158     107.662  44.627  58.550  1.00  0.00           C
ATOM   4179  O21 POPEQ 158     107.122  43.597  57.700  1.00  0.00           O
ATOM   4180  C21 POPEQ 158     106.402  44.027  56.660  1.00  0.00           C
ATOM   4181  O22 POPEQ 158     106.142  45.187  56.410  1.00  0.00           O
ATOM   4182  C22 POPEQ 158     105.932  42.827  55.840  1.00  0.00           C
ATOM   4185  C3  POPEQ 158     109.212  44.627  58.440  1.00  0.00           C
ATOM   4188  O31 POPEQ 158     109.632  45.487  57.350  1.00  0.00           O
ATOM   4189  C31 POPEQ 158     109.682  44.927  56.150  1.00  0.00           C
ATOM   4190  O32 POPEQ 158     109.712  43.737  55.920  1.00  0.00           O
ATOM   4191  C32 POPEQ 158     109.472  46.017  55.090  1.00  0.00           C
ATOM   4194  C23 POPEQ 158     105.312  43.277  54.500  1.00  0.00           C
ATOM   4197  C24 POPEQ 158     104.812  42.117  53.640  1.00  0.00           C
ATOM   4200  C25 POPEQ 158     104.132  42.617  52.360  1.00  0.00           C
ATOM   4203  C26 POPEQ 158     103.262  41.557  51.690  1.00  0.00           C
ATOM   4206  C27 POPEQ 158     102.692  42.057  50.360  1.00  0.00           C
ATOM   4209  C28 POPEQ 158     101.652  41.097  49.750  1.00  0.00           C
ATOM   4212  C29 POPEQ 158     101.142  41.637  48.440  1.00  0.00           C
ATOM   4214 0C21 POPEQ 158     101.082  40.967  47.270  1.00  0.00           C
ATOM   4216 1C21 POPEQ 158     101.512  39.547  47.030  1.00  0.00           C
ATOM   4219 2C21 POPEQ 158     101.972  39.317  45.580  1.00  0.00           C
ATOM   4222 3C21 POPEQ 158     103.312  39.997  45.250  1.00  0.00           C
ATOM   4225 4C21 POPEQ 158     103.872  39.497  43.920  1.00  0.00           C
ATOM   4228 5C21 POPEQ 158     105.092  40.297  43.440  1.00  0.00           C
ATOM   4231 6C21 POPEQ 158     104.702  41.507  42.590  1.00  0.00           C
ATOM   4234 7C21 POPEQ 158     105.892  42.077  41.820  1.00  0.00           C
ATOM   4237 8C21 POPEQ 158     105.592  43.287  40.940  1.00  0.00           C
ATOM   4241  C33 POPEQ 158     109.102  45.457  53.690  1.00  0.00           C
ATOM   4244  C34 POPEQ 158     108.352  46.467  52.810  1.00  0.00           C
ATOM   4247  C35 POPEQ 158     106.922  45.997  52.500  1.00  0.00           C
ATOM   4250  C36 POPEQ 158     106.102  46.907  51.580  1.00  0.00           C
ATOM   4253  C37 POPEQ 158     104.732  46.287  51.260  1.00  0.00           C
ATOM   4256  C38 POPEQ 158     103.762  47.297  50.620  1.00  0.00           C
ATOM   4259  C39 POPEQ 158     102.312  46.797  50.590  1.00  0.00           C
ATOM   4262 0C31 POPEQ 158     102.012  45.847  49.410  1.00  0.00           C
ATOM   4265 1C31 POPEQ 158     101.952  46.567  48.060  1.00  0.00           C
ATOM   4268 2C31 POPEQ 158     101.152  45.767  47.010  1.00  0.00           C
ATOM   4271 3C31 POPEQ 158     101.952  45.457  45.740  1.00  0.00           C
ATOM   4274 4C31 POPEQ 158     101.112  44.677  44.720  1.00  0.00           C
ATOM   4277 5C31 POPEQ 158     101.862  44.437  43.400  1.00  0.00           C
ATOM   4280 6C31 POPEQ 158     101.022  43.687  42.370  1.00  0.00           C
ATOM   4284  NH3 POPER 159      67.822 112.267  63.150  1.00  0.00           N
ATOM   4288  C12 POPER 159      66.792 111.757  62.190  1.00  0.00           C
ATOM   4291  C11 POPER 159      65.382 112.017  62.740  1.00  0.00           C
ATOM   4294  P   POPER 159      64.032 113.737  61.280  1.00  0.00           P
ATOM   4295  O13 POPER 159      64.732 114.707  62.140  1.00  0.00           O
ATOM   4296  O14 POPER 159      62.552 113.817  61.290  1.00  0.00           O
ATOM   4297  O11 POPER 159      64.552 113.897  59.790  1.00  0.00           O
ATOM   4298  O12 POPER 159      64.462 112.257  61.680  1.00  0.00           O
ATOM   4299  C1  POPER 159      64.652 112.787  58.890  1.00  0.00           C
ATOM   4302  C2  POPER 159      63.412 112.637  57.960  1.00  0.00           C
ATOM   4304  O21 POPER 159      63.692 111.707  56.890  1.00  0.00           O
ATOM   4305  C21 POPER 159      64.602 112.047  56.000  1.00  0.00           C
ATOM   4306  O22 POPER 159      65.202 113.107  55.930  1.00  0.00           O
ATOM   4307  C22 POPER 159      64.892 110.867  55.070  1.00  0.00           C
ATOM   4310  C3  POPER 159      62.782 113.977  57.470  1.00  0.00           C
ATOM   4313  O31 POPER 159      61.542 113.727  56.780  1.00  0.00           O
ATOM   4314  C31 POPER 159      61.242 114.077  55.520  1.00  0.00           C
ATOM   4315  O32 POPER 159      60.172 113.807  55.000  1.00  0.00           O
ATOM   4316  C32 POPER 159      62.352 114.757  54.720  1.00  0.00           C
ATOM   4319  C23 POPER 159      64.842 111.257  53.570  1.00  0.00           C
ATOM   4322  C24 POPER 159      66.052 110.697  52.810  1.00  0.00           C
ATOM   4325  C25 POPER 159      66.022 110.937  51.300  1.00  0.00           C
ATOM   4328  C26 POPER 159      65.052 110.007  50.560  1.00  0.00           C
ATOM   4331  C27 POPER 159      63.822 110.717  49.970  1.00  0.00           C
ATOM   4334  C28 POPER 159      62.982 109.757  49.120  1.00  0.00           C
ATOM   4337  C29 POPER 159      61.922 110.457  48.310  1.00  0.00           C
ATOM   4339 0C21 POPER 159      61.982 110.797  47.010  1.00  0.00           C
ATOM   4341 1C21 POPER 159      63.122 110.577  46.040  1.00  0.00           C
ATOM   4344 2C21 POPER 159      63.522 109.117  45.710  1.00  0.00           C
ATOM   4347 3C21 POPER 159      62.342 108.137  45.640  1.00  0.00           C
ATOM   4350 4C21 POPER 159      62.722 106.767  45.060  1.00  0.00           C
ATOM   4353 5C21 POPER 159      63.962 106.137  45.700  1.00  0.00           C
ATOM   4356 6C21 POPER 159      64.322 104.777  45.090  1.00  0.00           C
ATOM   4359 7C21 POPER 159      65.602 104.177  45.680  1.00  0.00           C
ATOM   4362 8C21 POPER 159      65.992 102.837  45.050  1.00  0.00           C
ATOM   4366  C33 POPER 159      62.532 116.247  55.070  1.00  0.00           C
ATOM   4369  C34 POPER 159      63.852 116.827  54.540  1.00  0.00           C
ATOM   4372  C35 POPER 159      63.822 117.187  53.040  1.00  0.00           C
ATOM   4375  C36 POPER 159      64.562 116.207  52.110  1.00  0.00           C
ATOM   4378  C37 POPER 159      64.592 116.687  50.650  1.00  0.00           C
ATOM   4381  C38 POPER 159      63.192 116.797  50.020  1.00  0.00           C
ATOM   4384  C39 POPER 159      63.132 117.427  48.620  1.00  0.00           C
ATOM   4387 0C31 POPER 159      63.972 116.687  47.560  1.00  0.00           C
ATOM   4390 1C31 POPER 159      63.272 116.647  46.190  1.00  0.00           C
ATOM   4393 2C31 POPER 159      64.102 115.897  45.140  1.00  0.00           C
ATOM   4396 3C31 POPER 159      63.562 116.037  43.710  1.00  0.00           C
ATOM   4399 4C31 POPER 159      62.172 115.427  43.490  1.00  0.00           C
ATOM   4402 5C31 POPER 159      61.702 115.547  42.030  1.00  0.00           C
ATOM   4405 6C31 POPER 159      60.292 115.017  41.780  1.00  0.00           C
ATOM   4409  NH3 POPES 160      62.562   0.947  18.340  1.00  0.00           N
ATOM   4413  C12 POPES 160      63.822   0.937  17.500  1.00  0.00           C
ATOM   4416  C11 POPES 160      63.872   2.057  16.430  1.00  0.00           C
ATOM   4419  P   POPES 160      65.192   4.257  17.010  1.00  0.00           P
ATOM   4420  O13 POPES 160      66.582   4.677  17.300  1.00  0.00           O
ATOM   4421  O14 POPES 160      64.362   5.207  16.250  1.00  0.00           O
ATOM   4422  O11 POPES 160      64.442   4.007  18.370  1.00  0.00           O
ATOM   4423  O12 POPES 160      65.122   2.787  16.430  1.00  0.00           O
ATOM   4424  C1  POPES 160      65.132   3.567  19.530  1.00  0.00           C
ATOM   4427  C2  POPES 160      64.832   4.537  20.700  1.00  0.00           C
ATOM   4429  O21 POPES 160      63.462   4.937  20.810  1.00  0.00           O
ATOM   4430  C21 POPES 160      62.512   4.017  20.760  1.00  0.00           C
ATOM   4431  O22 POPES 160      62.622   2.827  20.470  1.00  0.00           O
ATOM   4432  C22 POPES 160      61.222   4.657  21.270  1.00  0.00           C
ATOM   4435  C3  POPES 160      65.722   5.807  20.520  1.00  0.00           C
ATOM   4438  O31 POPES 160      65.662   6.757  21.600  1.00  0.00           O
ATOM   4439  C31 POPES 160      66.292   6.347  22.700  1.00  0.00           C
ATOM   4440  O32 POPES 160      66.692   5.217  22.910  1.00  0.00           O
ATOM   4441  C32 POPES 160      66.542   7.527  23.620  1.00  0.00           C
ATOM   4444  C23 POPES 160      61.452   5.217  22.680  1.00  0.00           C
ATOM   4447  C24 POPES 160      60.212   5.897  23.250  1.00  0.00           C
ATOM   4450  C25 POPES 160      60.552   6.557  24.590  1.00  0.00           C
ATOM   4453  C26 POPES 160      59.312   7.027  25.330  1.00  0.00           C
ATOM   4456  C27 POPES 160      59.612   7.437  26.790  1.00  0.00           C
ATOM   4459  C28 POPES 160      58.372   7.427  27.690  1.00  0.00           C
ATOM   4462  C29 POPES 160      57.892   6.017  27.920  1.00  0.00           C
ATOM   4464 0C21 POPES 160      57.512   5.497  29.090  1.00  0.00           C
ATOM   4466 1C21 POPES 160      57.452   6.227  30.400  1.00  0.00           C
ATOM   4469 2C21 POPES 160      57.052   5.287  31.550  1.00  0.00           C
ATOM   4472 3C21 POPES 160      55.652   4.677  31.380  1.00  0.00           C
ATOM   4475 4C21 POPES 160      55.302   3.657  32.470  1.00  0.00           C
ATOM   4478 5C21 POPES 160      55.052   4.317  33.830  1.00  0.00           C
ATOM   4481 6C21 POPES 160      54.832   3.287  34.940  1.00  0.00           C
ATOM   4484 7C21 POPES 160      54.532   3.957  36.290  1.00  0.00           C
ATOM   4487 8C21 POPES 160      55.462   3.487  37.410  1.00  0.00           C
ATOM   4491  C33 POPES 160      67.932   7.397  24.270  1.00  0.00           C
ATOM   4494  C34 POPES 160      68.462   8.717  24.820  1.00  0.00           C
ATOM   4497  C35 POPES 160      69.762   8.567  25.620  1.00  0.00           C
ATOM   4500  C36 POPES 160      69.532   8.027  27.040  1.00  0.00           C
ATOM   4503  C37 POPES 160      70.842   7.657  27.730  1.00  0.00           C
ATOM   4506  C38 POPES 160      70.752   7.637  29.270  1.00  0.00           C
ATOM   4509  C39 POPES 160      70.632   9.047  29.860  1.00  0.00           C
ATOM   4512 0C31 POPES 160      70.622   9.067  31.390  1.00  0.00           C
ATOM   4515 1C31 POPES 160      70.162  10.427  31.900  1.00  0.00           C
ATOM   4518 2C31 POPES 160      69.862  10.447  33.400  1.00  0.00           C
ATOM   4521 3C31 POPES 160      69.132  11.737  33.800  1.00  0.00           C
ATOM   4524 4C31 POPES 160      68.272  11.587  35.050  1.00  0.00           C
ATOM   4527 5C31 POPES 160      67.392  12.817  35.260  1.00  0.00           C
ATOM   4530 6C31 POPES 160      66.342  12.617  36.350  1.00  0.00           C
ATOM   4534  NH3 POPET 161       5.102  81.807  64.260  1.00  0.00           N
ATOM   4538  C12 POPET 161       5.892  81.717  65.540  1.00  0.00           C
ATOM   4541  C11 POPET 161       5.622  82.927  66.450  1.00  0.00           C
ATOM   4544  P   POPET 161       6.982  85.187  66.690  1.00  0.00           P
ATOM   4545  O13 POPET 161       5.872  85.857  67.420  1.00  0.00           O
ATOM   4546  O14 POPET 161       8.352  85.667  66.970  1.00  0.00           O
ATOM   4547  O11 POPET 161       6.762  85.427  65.150  1.00  0.00           O
ATOM   4548  O12 POPET 161       6.852  83.607  66.750  1.00  0.00           O
ATOM   4549  C1  POPET 161       7.542  84.667  64.220  1.00  0.00           C
ATOM   4552  C2  POPET 161       6.932  84.807  62.810  1.00  0.00           C
ATOM   4554  O21 POPET 161       7.672  83.977  61.900  1.00  0.00           O
ATOM   4555  C21 POPET 161       7.032  82.927  61.400  1.00  0.00           C
ATOM   4556  O22 POPET 161       5.892  82.587  61.670  1.00  0.00           O
ATOM   4557  C22 POPET 161       7.962  82.287  60.350  1.00  0.00           C
ATOM   4560  C3  POPET 161       7.022  86.287  62.390  1.00  0.00           C
ATOM   4563  O31 POPET 161       6.182  86.537  61.250  1.00  0.00           O
ATOM   4564  C31 POPET 161       6.012  87.847  61.060  1.00  0.00           C
ATOM   4565  O32 POPET 161       6.712  88.717  61.560  1.00  0.00           O
ATOM   4566  C32 POPET 161       4.802  88.037  60.170  1.00  0.00           C
ATOM   4569  C23 POPET 161       7.862  80.747  60.230  1.00  0.00           C
ATOM   4572  C24 POPET 161       7.132  80.297  58.960  1.00  0.00           C
ATOM   4575  C25 POPET 161       5.642  80.667  58.980  1.00  0.00           C
ATOM   4578  C26 POPET 161       4.912  80.267  57.700  1.00  0.00           C
ATOM   4581  C27 POPET 161       3.522  80.897  57.560  1.00  0.00           C
ATOM   4584  C28 POPET 161       2.902  80.597  56.180  1.00  0.00           C
ATOM   4587  C29 POPET 161       3.112  81.607  55.100  1.00  0.00           C
ATOM   4589 0C21 POPET 161       3.072  81.347  53.780  1.00  0.00           C
ATOM   4591 1C21 POPET 161       2.812  79.997  53.130  1.00  0.00           C
ATOM   4594 2C21 POPET 161       3.762  79.757  51.940  1.00  0.00           C
ATOM   4597 3C21 POPET 161       3.522  78.427  51.210  1.00  0.00           C
ATOM   4600 4C21 POPET 161       4.362  78.327  49.920  1.00  0.00           C
ATOM   4603 5C21 POPET 161       4.302  76.947  49.250  1.00  0.00           C
ATOM   4606 6C21 POPET 161       5.132  76.877  47.960  1.00  0.00           C
ATOM   4609 7C21 POPET 161       5.572  75.437  47.620  1.00  0.00           C
ATOM   4612 8C21 POPET 161       6.062  75.247  46.190  1.00  0.00           C
ATOM   4616  C33 POPET 161       5.092  88.957  58.970  1.00  0.00           C
ATOM   4619  C34 POPET 161       6.162  88.377  58.050  1.00  0.00           C
ATOM   4622  C35 POPET 161       6.292  89.157  56.740  1.00  0.00           C
ATOM   4625  C36 POPET 161       5.172  88.817  55.740  1.00  0.00           C
ATOM   4628  C37 POPET 161       5.452  89.417  54.370  1.00  0.00           C
ATOM   4631  C38 POPET 161       4.512  88.917  53.280  1.00  0.00           C
ATOM   4634  C39 POPET 161       4.802  89.597  51.950  1.00  0.00           C
ATOM   4637 0C31 POPET 161       4.182  88.837  50.780  1.00  0.00           C
ATOM   4640 1C31 POPET 161       4.632  89.397  49.430  1.00  0.00           C
ATOM   4643 2C31 POPET 161       4.142  88.507  48.290  1.00  0.00           C
ATOM   4646 3C31 POPET 161       4.742  88.887  46.940  1.00  0.00           C
ATOM   4649 4C31 POPET 161       4.232  87.927  45.860  1.00  0.00           C
ATOM   4652 5C31 POPET 161       4.732  88.287  44.460  1.00  0.00           C
ATOM   4655 6C31 POPET 161       4.282  87.267  43.400  1.00  0.00           C
ATOM   4659  NH3 POPEU 162      71.542 116.117  20.900  1.00  0.00           N
ATOM   4663  C12 POPEU 162      71.402 114.627  20.730  1.00  0.00           C
ATOM   4666  C11 POPEU 162      72.772 113.947  20.690  1.00  0.00           C
ATOM   4669  P   POPEU 162      73.922 111.787  21.670  1.00  0.00           P
ATOM   4670  O13 POPEU 162      73.732 111.087  22.950  1.00  0.00           O
ATOM   4671  O14 POPEU 162      74.072 111.007  20.420  1.00  0.00           O
ATOM   4672  O11 POPEU 162      75.112 112.797  21.750  1.00  0.00           O
ATOM   4673  O12 POPEU 162      72.702 112.767  21.490  1.00  0.00           O
ATOM   4674  C1  POPEU 162      76.112 112.807  22.760  1.00  0.00           C
ATOM   4677  C2  POPEU 162      75.872 113.887  23.860  1.00  0.00           C
ATOM   4679  O21 POPEU 162      75.732 113.217  25.130  1.00  0.00           O
ATOM   4680  C21 POPEU 162      76.632 113.567  26.060  1.00  0.00           C
ATOM   4681  O22 POPEU 162      77.582 114.297  25.870  1.00  0.00           O
ATOM   4682  C22 POPEU 162      76.222 112.937  27.400  1.00  0.00           C
ATOM   4685  C3  POPEU 162      74.612 114.757  23.550  1.00  0.00           C
ATOM   4688  O31 POPEU 162      74.202 115.567  24.660  1.00  0.00           O
ATOM   4689  C31 POPEU 162      73.382 115.117  25.630  1.00  0.00           C
ATOM   4690  O32 POPEU 162      73.182 115.767  26.650  1.00  0.00           O
ATOM   4691  C32 POPEU 162      72.722 113.747  25.420  1.00  0.00           C
ATOM   4694  C23 POPEU 162      77.002 113.437  28.650  1.00  0.00           C
ATOM   4697  C24 POPEU 162      76.092 114.107  29.710  1.00  0.00           C
ATOM   4700  C25 POPEU 162      76.832 114.677  30.940  1.00  0.00           C
ATOM   4703  C26 POPEU 162      77.432 113.627  31.890  1.00  0.00           C
ATOM   4706  C27 POPEU 162      77.852 114.237  33.250  1.00  0.00           C
ATOM   4709  C28 POPEU 162      78.602 113.277  34.190  1.00  0.00           C
ATOM   4712  C29 POPEU 162      80.002 112.987  33.690  1.00  0.00           C
ATOM   4714 0C21 POPEU 162      81.162 113.077  34.360  1.00  0.00           C
ATOM   4716 1C21 POPEU 162      81.402 113.457  35.800  1.00  0.00           C
ATOM   4719 2C21 POPEU 162      82.162 114.797  35.900  1.00  0.00           C
ATOM   4722 3C21 POPEU 162      82.892 114.977  37.240  1.00  0.00           C
ATOM   4725 4C21 POPEU 162      83.552 116.357  37.360  1.00  0.00           C
ATOM   4728 5C21 POPEU 162      84.282 116.527  38.700  1.00  0.00           C
ATOM   4731 6C21 POPEU 162      84.822 117.947  38.920  1.00  0.00           C
ATOM   4734 7C21 POPEU 162      84.822 118.317  40.400  1.00  0.00           C
ATOM   4737 8C21 POPEU 162      85.432 119.687  40.730  1.00  0.00           C
ATOM   4741  C33 POPEU 162      72.332 113.117  26.780  1.00  0.00           C
ATOM   4744  C34 POPEU 162      72.442 111.597  26.780  1.00  0.00           C
ATOM   4747  C35 POPEU 162      72.442 110.987  28.200  1.00  0.00           C
ATOM   4750  C36 POPEU 162      71.052 110.647  28.750  1.00  0.00           C
ATOM   4753  C37 POPEU 162      71.112 110.017  30.150  1.00  0.00           C
ATOM   4756  C38 POPEU 162      70.992 108.487  30.140  1.00  0.00           C
ATOM   4759  C39 POPEU 162      72.112 107.827  29.320  1.00  0.00           C
ATOM   4762 0C31 POPEU 162      72.182 106.307  29.450  1.00  0.00           C
ATOM   4765 1C31 POPEU 162      73.262 105.747  28.510  1.00  0.00           C
ATOM   4768 2C31 POPEU 162      73.352 104.217  28.480  1.00  0.00           C
ATOM   4771 3C31 POPEU 162      72.132 103.537  27.860  1.00  0.00           C
ATOM   4774 4C31 POPEU 162      72.352 102.037  27.670  1.00  0.00           C
ATOM   4777 5C31 POPEU 162      71.032 101.267  27.550  1.00  0.00           C
ATOM   4780 6C31 POPEU 162      71.232  99.757  27.540  1.00  0.00           C
ATOM   4784  NH3 POPEV 163      26.612 104.957  67.880  1.00  0.00           N
ATOM   4788  C12 POPEV 163      27.902 105.087  67.100  1.00  0.00           C
ATOM   4791  C11 POPEV 163      28.912 103.987  67.430  1.00  0.00           C
ATOM   4794  P   POPEV 163      31.412 103.487  67.150  1.00  0.00           P
ATOM   4795  O13 POPEV 163      31.902 104.227  68.340  1.00  0.00           O
ATOM   4796  O14 POPEV 163      31.152 102.037  67.280  1.00  0.00           O
ATOM   4797  O11 POPEV 163      32.422 103.757  65.980  1.00  0.00           O
ATOM   4798  O12 POPEV 163      30.072 104.167  66.610  1.00  0.00           O
ATOM   4799  C1  POPEV 163      32.182 103.697  64.580  1.00  0.00           C
ATOM   4802  C2  POPEV 163      33.472 103.187  63.880  1.00  0.00           C
ATOM   4804  O21 POPEV 163      33.702 103.877  62.640  1.00  0.00           O
ATOM   4805  C21 POPEV 163      32.972 103.617  61.580  1.00  0.00           C
ATOM   4806  O22 POPEV 163      32.132 102.747  61.470  1.00  0.00           O
ATOM   4807  C22 POPEV 163      33.322 104.667  60.510  1.00  0.00           C
ATOM   4810  C3  POPEV 163      33.512 101.617  63.830  1.00  0.00           C
ATOM   4813  O31 POPEV 163      34.612 100.967  63.140  1.00  0.00           O
ATOM   4814  C31 POPEV 163      35.842 101.337  63.410  1.00  0.00           C
ATOM   4815  O32 POPEV 163      36.222 102.467  63.680  1.00  0.00           O
ATOM   4816  C32 POPEV 163      36.802 100.137  63.340  1.00  0.00           C
ATOM   4819  C23 POPEV 163      32.622 104.417  59.160  1.00  0.00           C
ATOM   4822  C24 POPEV 163      32.702 105.627  58.220  1.00  0.00           C
ATOM   4825  C25 POPEV 163      32.052 105.387  56.840  1.00  0.00           C
ATOM   4828  C26 POPEV 163      30.542 105.127  56.870  1.00  0.00           C
ATOM   4831  C27 POPEV 163      30.122 104.017  55.910  1.00  0.00           C
ATOM   4834  C28 POPEV 163      28.592 103.857  55.830  1.00  0.00           C
ATOM   4837  C29 POPEV 163      28.192 102.617  55.070  1.00  0.00           C
ATOM   4839 0C21 POPEV 163      27.082 102.487  54.330  1.00  0.00           C
ATOM   4841 1C21 POPEV 163      26.042 103.557  54.120  1.00  0.00           C
ATOM   4844 2C21 POPEV 163      26.232 104.377  52.830  1.00  0.00           C
ATOM   4847 3C21 POPEV 163      26.382 103.557  51.530  1.00  0.00           C
ATOM   4850 4C21 POPEV 163      27.852 103.287  51.180  1.00  0.00           C
ATOM   4853 5C21 POPEV 163      28.072 102.787  49.750  1.00  0.00           C
ATOM   4856 6C21 POPEV 163      29.552 102.817  49.350  1.00  0.00           C
ATOM   4859 7C21 POPEV 163      29.732 103.027  47.850  1.00  0.00           C
ATOM   4862 8C21 POPEV 163      31.192 103.127  47.400  1.00  0.00           C
ATOM   4866  C33 POPEV 163      36.212  98.827  62.790  1.00  0.00           C
ATOM   4869  C34 POPEV 163      37.202  97.647  62.780  1.00  0.00           C
ATOM   4872  C35 POPEV 163      36.542  96.377  62.190  1.00  0.00           C
ATOM   4875  C36 POPEV 163      37.442  95.527  61.280  1.00  0.00           C
ATOM   4878  C37 POPEV 163      36.752  94.187  60.930  1.00  0.00           C
ATOM   4881  C38 POPEV 163      37.372  93.447  59.730  1.00  0.00           C
ATOM   4884  C39 POPEV 163      36.652  92.117  59.410  1.00  0.00           C
ATOM   4887 0C31 POPEV 163      37.122  90.947  60.290  1.00  0.00           C
ATOM   4890 1C31 POPEV 163      36.192  89.727  60.290  1.00  0.00           C
ATOM   4893 2C31 POPEV 163      36.312  88.797  59.070  1.00  0.00           C
ATOM   4896 3C31 POPEV 163      35.532  87.497  59.330  1.00  0.00           C
ATOM   4899 4C31 POPEV 163      35.662  86.377  58.280  1.00  0.00           C
ATOM   4902 5C31 POPEV 163      36.972  85.597  58.360  1.00  0.00           C
ATOM   4905 6C31 POPEV 163      37.022  84.437  57.360  1.00  0.00           C
ATOM   4909  NH3 POPEW 164      88.592  53.087  59.710  1.00  0.00           N
ATOM   4913  C12 POPEW 164      87.492  53.237  60.710  1.00  0.00           C
ATOM   4916  C11 POPEW 164      86.312  53.887  60.010  1.00  0.00           C
ATOM   4919  P   POPEW 164      83.832  54.527  60.360  1.00  0.00           P
ATOM   4920  O13 POPEW 164      82.832  53.557  60.860  1.00  0.00           O
ATOM   4921  O14 POPEW 164      83.652  55.947  60.740  1.00  0.00           O
ATOM   4922  O11 POPEW 164      84.002  54.437  58.790  1.00  0.00           O
ATOM   4923  O12 POPEW 164      85.242  54.087  60.920  1.00  0.00           O
ATOM   4924  C1  POPEW 164      83.742  53.257  58.010  1.00  0.00           C
ATOM   4927  C2  POPEW 164      83.322  53.637  56.560  1.00  0.00           C
ATOM   4929  O21 POPEW 164      83.572  52.497  55.700  1.00  0.00           O
ATOM   4930  C21 POPEW 164      82.492  51.947  55.170  1.00  0.00           C
ATOM   4931  O22 POPEW 164      81.342  52.357  55.280  1.00  0.00           O
ATOM   4932  C22 POPEW 164      82.862  50.697  54.380  1.00  0.00           C
ATOM   4935  C3  POPEW 164      84.192  54.827  56.070  1.00  0.00           C
ATOM   4938  O31 POPEW 164      83.912  55.177  54.700  1.00  0.00           O
ATOM   4939  C31 POPEW 164      84.862  54.947  53.810  1.00  0.00           C
ATOM   4940  O32 POPEW 164      85.902  54.347  54.010  1.00  0.00           O
ATOM   4941  C32 POPEW 164      84.492  55.627  52.500  1.00  0.00           C
ATOM   4944  C23 POPEW 164      82.442  50.827  52.900  1.00  0.00           C
ATOM   4947  C24 POPEW 164      83.572  51.357  52.030  1.00  0.00           C
ATOM   4950  C25 POPEW 164      83.102  51.877  50.670  1.00  0.00           C
ATOM   4953  C26 POPEW 164      82.332  50.837  49.830  1.00  0.00           C
ATOM   4956  C27 POPEW 164      82.112  51.357  48.400  1.00  0.00           C
ATOM   4959  C28 POPEW 164      81.892  50.237  47.360  1.00  0.00           C
ATOM   4962  C29 POPEW 164      80.482  49.977  46.910  1.00  0.00           C
ATOM   4964 0C21 POPEW 164      79.722  50.797  46.170  1.00  0.00           C
ATOM   4966 1C21 POPEW 164      80.152  52.147  45.650  1.00  0.00           C
ATOM   4969 2C21 POPEW 164      80.542  52.047  44.170  1.00  0.00           C
ATOM   4972 3C21 POPEW 164      81.012  53.387  43.620  1.00  0.00           C
ATOM   4975 4C21 POPEW 164      81.152  53.397  42.090  1.00  0.00           C
ATOM   4978 5C21 POPEW 164      81.432  54.817  41.580  1.00  0.00           C
ATOM   4981 6C21 POPEW 164      81.682  54.887  40.070  1.00  0.00           C
ATOM   4984 7C21 POPEW 164      81.662  56.327  39.570  1.00  0.00           C
ATOM   4987 8C21 POPEW 164      82.162  56.477  38.140  1.00  0.00           C
ATOM   4991  C33 POPEW 164      85.452  55.267  51.350  1.00  0.00           C
ATOM   4994  C34 POPEW 164      85.232  56.127  50.100  1.00  0.00           C
ATOM   4997  C35 POPEW 164      86.012  55.647  48.870  1.00  0.00           C
ATOM   5000  C36 POPEW 164      85.472  54.317  48.340  1.00  0.00           C
ATOM   5003  C37 POPEW 164      86.092  53.827  47.030  1.00  0.00           C
ATOM   5006  C38 POPEW 164      85.192  52.747  46.410  1.00  0.00           C
ATOM   5009  C39 POPEW 164      85.712  52.097  45.120  1.00  0.00           C
ATOM   5012 0C31 POPEW 164      84.562  51.397  44.390  1.00  0.00           C
ATOM   5015 1C31 POPEW 164      84.962  50.527  43.190  1.00  0.00           C
ATOM   5018 2C31 POPEW 164      83.742  50.187  42.330  1.00  0.00           C
ATOM   5021 3C31 POPEW 164      83.942  49.017  41.360  1.00  0.00           C
ATOM   5024 4C31 POPEW 164      85.182  49.167  40.470  1.00  0.00           C
ATOM   5027 5C31 POPEW 164      85.372  47.967  39.530  1.00  0.00           C
ATOM   5030 6C31 POPEW 164      86.752  47.947  38.870  1.00  0.00           C
ATOM   5034  NH3 POPEX 165       3.062 119.617  63.890  1.00  0.00           N
ATOM   5038  C12 POPEX 165       4.462 120.087  63.570  1.00  0.00           C
ATOM   5041  C11 POPEX 165       4.932 119.737  62.130  1.00  0.00           C
ATOM   5044  P   POPEX 165       4.522 117.097  62.230  1.00  0.00           P
ATOM   5045  O13 POPEX 165       3.372 117.077  61.300  1.00  0.00           O
ATOM   5046  O14 POPEX 165       4.252 117.067  63.690  1.00  0.00           O
ATOM   5047  O11 POPEX 165       5.552 115.947  61.870  1.00  0.00           O
ATOM   5048  O12 POPEX 165       5.372 118.387  61.960  1.00  0.00           O
ATOM   5049  C1  POPEX 165       5.762 115.547  60.500  1.00  0.00           C
ATOM   5052  C2  POPEX 165       6.302 116.707  59.620  1.00  0.00           C
ATOM   5054  O21 POPEX 165       6.452 116.257  58.270  1.00  0.00           O
ATOM   5055  C21 POPEX 165       6.472 117.157  57.260  1.00  0.00           C
ATOM   5056  O22 POPEX 165       7.042 116.967  56.200  1.00  0.00           O
ATOM   5057  C22 POPEX 165       5.612 118.387  57.520  1.00  0.00           C
ATOM   5060  C3  POPEX 165       7.652 117.257  60.160  1.00  0.00           C
ATOM   5063  O31 POPEX 165       7.912 118.557  59.600  1.00  0.00           O
ATOM   5064  C31 POPEX 165       8.642 119.357  60.350  1.00  0.00           C
ATOM   5065  O32 POPEX 165       9.152 119.067  61.420  1.00  0.00           O
ATOM   5066  C32 POPEX 165       8.782 120.717  59.680  1.00  0.00           C
ATOM   5069  C23 POPEX 165       5.422 119.277  56.270  1.00  0.00           C
ATOM   5072  C24 POPEX 165       4.472 120.437  56.600  1.00  0.00           C
ATOM   5075  C25 POPEX 165       3.992 121.187  55.360  1.00  0.00           C
ATOM   5078  C26 POPEX 165       5.112 121.847  54.560  1.00  0.00           C
ATOM   5081  C27 POPEX 165       4.622 123.147  53.890  1.00  0.00           C
ATOM   5084  C28 POPEX 165       5.652 123.787  52.960  1.00  0.00           C
ATOM   5087  C29 POPEX 165       5.782 123.047  51.660  1.00  0.00           C
ATOM   5089 0C21 POPEX 165       6.252 123.587  50.530  1.00  0.00           C
ATOM   5091 1C21 POPEX 165       6.742 125.007  50.420  1.00  0.00           C
ATOM   5094 2C21 POPEX 165       7.162 125.387  48.990  1.00  0.00           C
ATOM   5097 3C21 POPEX 165       6.032 125.227  47.960  1.00  0.00           C
ATOM   5100 4C21 POPEX 165       6.282 125.977  46.650  1.00  0.00           C
ATOM   5103 5C21 POPEX 165       6.042 127.487  46.770  1.00  0.00           C
ATOM   5106 6C21 POPEX 165       6.262 128.251  45.460  1.00  0.00           C
ATOM   5109 7C21 POPEX 165       6.072 129.761  45.630  1.00  0.00           C
ATOM   5112 8C21 POPEX 165       6.332 130.561  44.350  1.00  0.00           C
ATOM   5116  C33 POPEX 165       9.782 120.647  58.510  1.00  0.00           C
ATOM   5119  C34 POPEX 165       9.292 121.467  57.310  1.00  0.00           C
ATOM   5122  C35 POPEX 165      10.272 121.417  56.130  1.00  0.00           C
ATOM   5125  C36 POPEX 165       9.582 121.647  54.770  1.00  0.00           C
ATOM   5128  C37 POPEX 165      10.412 122.537  53.850  1.00  0.00           C
ATOM   5131  C38 POPEX 165       9.792 122.747  52.460  1.00  0.00           C
ATOM   5134  C39 POPEX 165       9.802 121.497  51.570  1.00  0.00           C
ATOM   5137 0C31 POPEX 165       9.692 121.837  50.080  1.00  0.00           C
ATOM   5140 1C31 POPEX 165       9.422 120.607  49.210  1.00  0.00           C
ATOM   5143 2C31 POPEX 165       9.812 120.777  47.730  1.00  0.00           C
ATOM   5146 3C31 POPEX 165      11.332 120.927  47.460  1.00  0.00           C
ATOM   5149 4C31 POPEX 165      12.192 119.877  48.190  1.00  0.00           C
ATOM   5152 5C31 POPEX 165      13.532 119.617  47.500  1.00  0.00           C
ATOM   5155 6C31 POPEX 165      14.472 118.727  48.320  1.00  0.00           C
ATOM   5159  NH3 POPEY 166      89.952  74.557  21.360  1.00  0.00           N
ATOM   5163  C12 POPEY 166      90.112  74.497  19.870  1.00  0.00           C
ATOM   5166  C11 POPEY 166      88.812  74.987  19.240  1.00  0.00           C
ATOM   5169  P   POPEY 166      86.262  74.647  19.500  1.00  0.00           P
ATOM   5170  O13 POPEY 166      86.302  76.017  18.920  1.00  0.00           O
ATOM   5171  O14 POPEY 166      85.502  73.637  18.710  1.00  0.00           O
ATOM   5172  O11 POPEY 166      85.662  74.727  20.950  1.00  0.00           O
ATOM   5173  O12 POPEY 166      87.752  74.177  19.730  1.00  0.00           O
ATOM   5174  C1  POPEY 166      86.352  75.467  21.940  1.00  0.00           C
ATOM   5177  C2  POPEY 166      85.822  75.117  23.350  1.00  0.00           C
ATOM   5179  O21 POPEY 166      86.642  75.757  24.330  1.00  0.00           O
ATOM   5180  C21 POPEY 166      87.862  75.347  24.570  1.00  0.00           C
ATOM   5181  O22 POPEY 166      88.542  74.597  23.890  1.00  0.00           O
ATOM   5182  C22 POPEY 166      88.372  76.157  25.740  1.00  0.00           C
ATOM   5185  C3  POPEY 166      85.692  73.587  23.630  1.00  0.00           C
ATOM   5188  O31 POPEY 166      85.742  73.347  25.050  1.00  0.00           O
ATOM   5189  C31 POPEY 166      84.612  73.667  25.680  1.00  0.00           C
ATOM   5190  O32 POPEY 166      83.512  73.697  25.190  1.00  0.00           O
ATOM   5191  C32 POPEY 166      84.992  74.227  27.060  1.00  0.00           C
ATOM   5194  C23 POPEY 166      88.912  75.367  26.930  1.00  0.00           C
ATOM   5197  C24 POPEY 166      89.372  76.387  27.970  1.00  0.00           C
ATOM   5200  C25 POPEY 166      90.232  75.827  29.100  1.00  0.00           C
ATOM   5203  C26 POPEY 166      89.412  75.197  30.240  1.00  0.00           C
ATOM   5206  C27 POPEY 166      90.082  73.927  30.770  1.00  0.00           C
ATOM   5209  C28 POPEY 166      89.882  73.697  32.280  1.00  0.00           C
ATOM   5212  C29 POPEY 166      88.472  73.307  32.610  1.00  0.00           C
ATOM   5214 0C21 POPEY 166      87.662  73.907  33.490  1.00  0.00           C
ATOM   5216 1C21 POPEY 166      87.982  75.107  34.340  1.00  0.00           C
ATOM   5219 2C21 POPEY 166      87.762  74.867  35.850  1.00  0.00           C
ATOM   5222 3C21 POPEY 166      88.902  74.117  36.550  1.00  0.00           C
ATOM   5225 4C21 POPEY 166      88.772  72.587  36.590  1.00  0.00           C
ATOM   5228 5C21 POPEY 166      89.952  71.957  37.350  1.00  0.00           C
ATOM   5231 6C21 POPEY 166      89.912  70.427  37.450  1.00  0.00           C
ATOM   5234 7C21 POPEY 166      91.122  69.887  38.240  1.00  0.00           C
ATOM   5237 8C21 POPEY 166      91.062  68.387  38.510  1.00  0.00           C
ATOM   5241  C33 POPEY 166      83.752  74.397  27.960  1.00  0.00           C
ATOM   5244  C34 POPEY 166      83.332  73.067  28.600  1.00  0.00           C
ATOM   5247  C35 POPEY 166      83.982  72.877  29.980  1.00  0.00           C
ATOM   5250  C36 POPEY 166      83.202  73.627  31.060  1.00  0.00           C
ATOM   5253  C37 POPEY 166      84.002  73.847  32.350  1.00  0.00           C
ATOM   5256  C38 POPEY 166      83.342  74.947  33.190  1.00  0.00           C
ATOM   5259  C39 POPEY 166      84.012  75.217  34.540  1.00  0.00           C
ATOM   5262 0C31 POPEY 166      83.862  74.067  35.540  1.00  0.00           C
ATOM   5265 1C31 POPEY 166      84.052  74.527  36.990  1.00  0.00           C
ATOM   5268 2C31 POPEY 166      84.212  73.357  37.970  1.00  0.00           C
ATOM   5271 3C31 POPEY 166      84.372  73.807  39.430  1.00  0.00           C
ATOM   5274 4C31 POPEY 166      85.692  74.547  39.690  1.00  0.00           C
ATOM   5277 5C31 POPEY 166      85.912  74.827  41.190  1.00  0.00           C
ATOM   5280 6C31 POPEY 166      87.252  75.507  41.480  1.00  0.00           C
ATOM   5284  NH3 POPEZ 167      14.682  54.357  20.640  1.00  0.00           N
ATOM   5288  C12 POPEZ 167      13.722  54.997  19.680  1.00  0.00           C
ATOM   5291  C11 POPEZ 167      14.512  55.817  18.660  1.00  0.00           C
ATOM   5294  P   POPEZ 167      15.582  58.227  18.960  1.00  0.00           P
ATOM   5295  O13 POPEZ 167      16.942  58.397  18.430  1.00  0.00           O
ATOM   5296  O14 POPEZ 167      14.482  58.617  18.040  1.00  0.00           O
ATOM   5297  O11 POPEZ 167      15.412  58.967  20.350  1.00  0.00           O
ATOM   5298  O12 POPEZ 167      15.412  56.697  19.330  1.00  0.00           O
ATOM   5299  C1  POPEZ 167      14.872  58.247  21.470  1.00  0.00           C
ATOM   5302  C2  POPEZ 167      15.312  58.847  22.820  1.00  0.00           C
ATOM   5304  O21 POPEZ 167      15.522  57.757  23.750  1.00  0.00           O
ATOM   5305  C21 POPEZ 167      16.302  58.027  24.790  1.00  0.00           C
ATOM   5306  O22 POPEZ 167      16.912  59.067  24.990  1.00  0.00           O
ATOM   5307  C22 POPEZ 167      16.352  56.817  25.740  1.00  0.00           C
ATOM   5310  C3  POPEZ 167      14.232  59.867  23.300  1.00  0.00           C
ATOM   5313  O31 POPEZ 167      14.522  60.307  24.630  1.00  0.00           O
ATOM   5314  C31 POPEZ 167      14.242  61.557  24.940  1.00  0.00           C
ATOM   5315  O32 POPEZ 167      13.512  62.307  24.320  1.00  0.00           O
ATOM   5316  C32 POPEZ 167      15.142  61.877  26.160  1.00  0.00           C
ATOM   5319  C23 POPEZ 167      17.552  56.827  26.730  1.00  0.00           C
ATOM   5322  C24 POPEZ 167      17.172  56.467  28.180  1.00  0.00           C
ATOM   5325  C25 POPEZ 167      18.322  56.597  29.200  1.00  0.00           C
ATOM   5328  C26 POPEZ 167      18.722  58.057  29.510  1.00  0.00           C
ATOM   5331  C27 POPEZ 167      19.902  58.197  30.490  1.00  0.00           C
ATOM   5334  C28 POPEZ 167      20.262  59.667  30.760  1.00  0.00           C
ATOM   5337  C29 POPEZ 167      21.392  59.837  31.750  1.00  0.00           C
ATOM   5339 0C21 POPEZ 167      21.512  60.807  32.680  1.00  0.00           C
ATOM   5341 1C21 POPEZ 167      20.552  61.947  32.900  1.00  0.00           C
ATOM   5344 2C21 POPEZ 167      21.182  63.347  32.950  1.00  0.00           C
ATOM   5347 3C21 POPEZ 167      21.672  63.767  34.340  1.00  0.00           C
ATOM   5350 4C21 POPEZ 167      22.092  65.247  34.390  1.00  0.00           C
ATOM   5353 5C21 POPEZ 167      21.992  65.827  35.800  1.00  0.00           C
ATOM   5356 6C21 POPEZ 167      22.622  67.227  35.900  1.00  0.00           C
ATOM   5359 7C21 POPEZ 167      22.882  67.647  37.350  1.00  0.00           C
ATOM   5362 8C21 POPEZ 167      23.632  68.977  37.430  1.00  0.00           C
ATOM   5366  C33 POPEZ 167      15.262  63.367  26.590  1.00  0.00           C
ATOM   5369  C34 POPEZ 167      16.632  63.677  27.220  1.00  0.00           C
ATOM   5372  C35 POPEZ 167      17.022  62.917  28.490  1.00  0.00           C
ATOM   5375  C36 POPEZ 167      16.402  63.417  29.810  1.00  0.00           C
ATOM   5378  C37 POPEZ 167      17.062  62.757  31.020  1.00  0.00           C
ATOM   5381  C38 POPEZ 167      16.302  62.917  32.340  1.00  0.00           C
ATOM   5384  C39 POPEZ 167      17.012  62.197  33.490  1.00  0.00           C
ATOM   5387 0C31 POPEZ 167      16.352  62.427  34.860  1.00  0.00           C
ATOM   5390 1C31 POPEZ 167      15.362  61.337  35.270  1.00  0.00           C
ATOM   5393 2C31 POPEZ 167      14.332  61.817  36.300  1.00  0.00           C
ATOM   5396 3C31 POPEZ 167      14.912  62.257  37.650  1.00  0.00           C
ATOM   5399 4C31 POPEZ 167      15.082  61.107  38.630  1.00  0.00           C
ATOM   5402 5C31 POPEZ 167      15.812  61.527  39.910  1.00  0.00           C
ATOM   5405 6C31 POPEZ 167      15.922  60.397  40.930  1.00  0.00           C
ATOM   5409  NH3 POPEa 168      49.862  20.887  60.350  1.00  0.00           N
ATOM   5413  C12 POPEa 168      49.292  19.527  60.050  1.00  0.00           C
ATOM   5416  C11 POPEa 168      50.202  18.427  60.630  1.00  0.00           C
ATOM   5419  P   POPEa 168      49.522  15.937  60.180  1.00  0.00           P
ATOM   5420  O13 POPEa 168      48.582  16.047  59.050  1.00  0.00           O
ATOM   5421  O14 POPEa 168      49.172  14.867  61.150  1.00  0.00           O
ATOM   5422  O11 POPEa 168      51.012  15.787  59.710  1.00  0.00           O
ATOM   5423  O12 POPEa 168      49.432  17.287  61.010  1.00  0.00           O
ATOM   5424  C1  POPEa 168      51.362  15.107  58.500  1.00  0.00           C
ATOM   5427  C2  POPEa 168      52.442  15.907  57.710  1.00  0.00           C
ATOM   5429  O21 POPEa 168      52.432  15.647  56.290  1.00  0.00           O
ATOM   5430  C21 POPEa 168      52.622  14.397  55.920  1.00  0.00           C
ATOM   5431  O22 POPEa 168      52.692  13.417  56.650  1.00  0.00           O
ATOM   5432  C22 POPEa 168      52.682  14.317  54.400  1.00  0.00           C
ATOM   5435  C3  POPEa 168      53.862  15.717  58.320  1.00  0.00           C
ATOM   5438  O31 POPEa 168      54.832  16.597  57.720  1.00  0.00           O
ATOM   5439  C31 POPEa 168      55.832  16.057  57.060  1.00  0.00           C
ATOM   5440  O32 POPEa 168      55.932  14.887  56.730  1.00  0.00           O
ATOM   5441  C32 POPEa 168      56.892  17.147  56.890  1.00  0.00           C
ATOM   5444  C23 POPEa 168      54.112  14.527  53.830  1.00  0.00           C
ATOM   5447  C24 POPEa 168      54.162  14.137  52.340  1.00  0.00           C
ATOM   5450  C25 POPEa 168      55.572  14.097  51.750  1.00  0.00           C
ATOM   5453  C26 POPEa 168      55.582  13.477  50.340  1.00  0.00           C
ATOM   5456  C27 POPEa 168      56.972  12.987  49.930  1.00  0.00           C
ATOM   5459  C28 POPEa 168      56.982  11.887  48.850  1.00  0.00           C
ATOM   5462  C29 POPEa 168      56.662  12.367  47.460  1.00  0.00           C
ATOM   5464 0C21 POPEa 168      56.932  11.667  46.340  1.00  0.00           C
ATOM   5466 1C21 POPEa 168      57.552  10.287  46.300  1.00  0.00           C
ATOM   5469 2C21 POPEa 168      56.822   9.317  45.350  1.00  0.00           C
ATOM   5472 3C21 POPEa 168      57.022   9.647  43.870  1.00  0.00           C
ATOM   5475 4C21 POPEa 168      56.472   8.547  42.950  1.00  0.00           C
ATOM   5478 5C21 POPEa 168      56.502   8.917  41.460  1.00  0.00           C
ATOM   5481 6C21 POPEa 168      55.322   9.807  41.050  1.00  0.00           C
ATOM   5484 7C21 POPEa 168      55.162   9.927  39.530  1.00  0.00           C
ATOM   5487 8C21 POPEa 168      53.862  10.627  39.130  1.00  0.00           C
ATOM   5491  C33 POPEa 168      57.872  16.917  55.720  1.00  0.00           C
ATOM   5494  C34 POPEa 168      57.392  17.537  54.400  1.00  0.00           C
ATOM   5497  C35 POPEa 168      58.362  17.197  53.250  1.00  0.00           C
ATOM   5500  C36 POPEa 168      57.952  17.817  51.910  1.00  0.00           C
ATOM   5503  C37 POPEa 168      58.442  16.997  50.700  1.00  0.00           C
ATOM   5506  C38 POPEa 168      57.672  17.307  49.410  1.00  0.00           C
ATOM   5509  C39 POPEa 168      58.082  18.617  48.710  1.00  0.00           C
ATOM   5512 0C31 POPEa 168      58.692  18.397  47.310  1.00  0.00           C
ATOM   5515 1C31 POPEa 168      58.502  19.617  46.390  1.00  0.00           C
ATOM   5518 2C31 POPEa 168      59.102  19.427  44.980  1.00  0.00           C
ATOM   5521 3C31 POPEa 168      60.372  20.257  44.760  1.00  0.00           C
ATOM   5524 4C31 POPEa 168      60.082  21.727  44.440  1.00  0.00           C
ATOM   5527 5C31 POPEa 168      61.322  22.627  44.560  1.00  0.00           C
ATOM   5530 6C31 POPEa 168      61.052  24.097  44.250  1.00  0.00           C
ATOM   5534  NH3 POPEb 169      17.422  88.817  65.340  1.00  0.00           N
ATOM   5538  C12 POPEb 169      17.622  90.277  65.000  1.00  0.00           C
ATOM   5541  C11 POPEb 169      19.012  90.817  65.410  1.00  0.00           C
ATOM   5544  P   POPEb 169      20.772  92.707  65.040  1.00  0.00           P
ATOM   5545  O13 POPEb 169      20.982  92.707  66.500  1.00  0.00           O
ATOM   5546  O14 POPEb 169      21.802  91.957  64.270  1.00  0.00           O
ATOM   5547  O11 POPEb 169      20.712  94.207  64.530  1.00  0.00           O
ATOM   5548  O12 POPEb 169      19.342  92.047  64.740  1.00  0.00           O
ATOM   5549  C1  POPEb 169      20.992  94.487  63.160  1.00  0.00           C
ATOM   5552  C2  POPEb 169      19.712  95.047  62.500  1.00  0.00           C
ATOM   5554  O21 POPEb 169      19.872  95.357  61.100  1.00  0.00           O
ATOM   5555  C21 POPEb 169      20.512  94.607  60.240  1.00  0.00           C
ATOM   5556  O22 POPEb 169      20.962  93.487  60.420  1.00  0.00           O
ATOM   5557  C22 POPEb 169      20.512  95.347  58.900  1.00  0.00           C
ATOM   5560  C3  POPEb 169      19.252  96.337  63.250  1.00  0.00           C
ATOM   5563  O31 POPEb 169      19.802  97.527  62.640  1.00  0.00           O
ATOM   5564  C31 POPEb 169      19.022  98.027  61.680  1.00  0.00           C
ATOM   5565  O32 POPEb 169      17.872  97.677  61.470  1.00  0.00           O
ATOM   5566  C32 POPEb 169      19.802  98.997  60.790  1.00  0.00           C
ATOM   5569  C23 POPEb 169      21.622  94.907  57.900  1.00  0.00           C
ATOM   5572  C24 POPEb 169      22.912  95.747  58.000  1.00  0.00           C
ATOM   5575  C25 POPEb 169      24.002  95.357  56.970  1.00  0.00           C
ATOM   5578  C26 POPEb 169      23.662  95.757  55.510  1.00  0.00           C
ATOM   5581  C27 POPEb 169      24.652  95.257  54.440  1.00  0.00           C
ATOM   5584  C28 POPEb 169      24.092  95.267  52.980  1.00  0.00           C
ATOM   5587  C29 POPEb 169      22.952  94.297  52.760  1.00  0.00           C
ATOM   5589 0C21 POPEb 169      22.512  93.737  51.620  1.00  0.00           C
ATOM   5591 1C21 POPEb 169      22.962  94.007  50.220  1.00  0.00           C
ATOM   5594 2C21 POPEb 169      21.732  94.097  49.300  1.00  0.00           C
ATOM   5597 3C21 POPEb 169      20.972  92.767  49.110  1.00  0.00           C
ATOM   5600 4C21 POPEb 169      19.882  92.877  48.030  1.00  0.00           C
ATOM   5603 5C21 POPEb 169      19.302  91.517  47.600  1.00  0.00           C
ATOM   5606 6C21 POPEb 169      18.262  90.917  48.550  1.00  0.00           C
ATOM   5609 7C21 POPEb 169      17.742  89.577  48.010  1.00  0.00           C
ATOM   5612 8C21 POPEb 169      16.942  88.767  49.030  1.00  0.00           C
ATOM   5616  C33 POPEb 169      18.892  99.637  59.700  1.00  0.00           C
ATOM   5619  C34 POPEb 169      18.552  98.737  58.500  1.00  0.00           C
ATOM   5622  C35 POPEb 169      19.702  98.627  57.490  1.00  0.00           C
ATOM   5625  C36 POPEb 169      19.392  97.747  56.270  1.00  0.00           C
ATOM   5628  C37 POPEb 169      20.492  97.857  55.210  1.00  0.00           C
ATOM   5631  C38 POPEb 169      20.332  96.937  53.990  1.00  0.00           C
ATOM   5634  C39 POPEb 169      19.222  97.347  53.010  1.00  0.00           C
ATOM   5637 0C31 POPEb 169      19.122  96.397  51.800  1.00  0.00           C
ATOM   5640 1C31 POPEb 169      18.072  96.807  50.760  1.00  0.00           C
ATOM   5643 2C31 POPEb 169      17.972  95.787  49.620  1.00  0.00           C
ATOM   5646 3C31 POPEb 169      16.832  96.057  48.630  1.00  0.00           C
ATOM   5649 4C31 POPEb 169      16.712  94.947  47.580  1.00  0.00           C
ATOM   5652 5C31 POPEb 169      15.512  95.147  46.640  1.00  0.00           C
ATOM   5655 6C31 POPEb 169      15.302  93.967  45.680  1.00  0.00           C
ATOM   5659  NH3 POPEc 170      24.772  13.947  19.370  1.00  0.00           N
ATOM   5663  C12 POPEc 170      26.192  13.467  19.330  1.00  0.00           C
ATOM   5666  C11 POPEc 170      26.442  12.177  20.130  1.00  0.00           C
ATOM   5669  P   POPEc 170      29.052  12.247  20.010  1.00  0.00           P
ATOM   5670  O13 POPEc 170      29.642  12.767  18.770  1.00  0.00           O
ATOM   5671  O14 POPEc 170      28.872  13.247  21.080  1.00  0.00           O
ATOM   5672  O11 POPEc 170      29.942  11.037  20.530  1.00  0.00           O
ATOM   5673  O12 POPEc 170      27.662  11.547  19.720  1.00  0.00           O
ATOM   5674  C1  POPEc 170      29.322  10.037  21.360  1.00  0.00           C
ATOM   5677  C2  POPEc 170      29.112  10.557  22.800  1.00  0.00           C
ATOM   5679  O21 POPEc 170      30.272  10.167  23.560  1.00  0.00           O
ATOM   5680  C21 POPEc 170      30.592  11.027  24.490  1.00  0.00           C
ATOM   5681  O22 POPEc 170      30.192  12.167  24.610  1.00  0.00           O
ATOM   5682  C22 POPEc 170      31.582  10.367  25.450  1.00  0.00           C
ATOM   5685  C3  POPEc 170      27.842   9.987  23.460  1.00  0.00           C
ATOM   5688  O31 POPEc 170      27.312  10.927  24.430  1.00  0.00           O
ATOM   5689  C31 POPEc 170      27.632  10.667  25.700  1.00  0.00           C
ATOM   5690  O32 POPEc 170      28.432   9.817  26.050  1.00  0.00           O
ATOM   5691  C32 POPEc 170      26.862  11.577  26.640  1.00  0.00           C
ATOM   5694  C23 POPEc 170      31.452  10.897  26.890  1.00  0.00           C
ATOM   5697  C24 POPEc 170      32.132   9.967  27.900  1.00  0.00           C
ATOM   5700  C25 POPEc 170      32.902  10.687  29.010  1.00  0.00           C
ATOM   5703  C26 POPEc 170      33.292   9.757  30.170  1.00  0.00           C
ATOM   5706  C27 POPEc 170      32.092   9.327  31.030  1.00  0.00           C
ATOM   5709  C28 POPEc 170      32.442   8.267  32.100  1.00  0.00           C
ATOM   5712  C29 POPEc 170      33.342   8.797  33.190  1.00  0.00           C
ATOM   5714 0C21 POPEc 170      33.412   8.337  34.440  1.00  0.00           C
ATOM   5716 1C21 POPEc 170      32.642   7.167  35.000  1.00  0.00           C
ATOM   5719 2C21 POPEc 170      33.232   6.617  36.330  1.00  0.00           C
ATOM   5722 3C21 POPEc 170      33.282   7.657  37.460  1.00  0.00           C
ATOM   5725 4C21 POPEc 170      33.622   7.067  38.840  1.00  0.00           C
ATOM   5728 5C21 POPEc 170      32.382   6.587  39.610  1.00  0.00           C
ATOM   5731 6C21 POPEc 170      32.722   6.127  41.030  1.00  0.00           C
ATOM   5734 7C21 POPEc 170      31.492   5.737  41.850  1.00  0.00           C
ATOM   5737 8C21 POPEc 170      31.832   5.337  43.290  1.00  0.00           C
ATOM   5741  C33 POPEc 170      27.482  11.647  28.060  1.00  0.00           C
ATOM   5744  C34 POPEc 170      28.492  12.797  28.220  1.00  0.00           C
ATOM   5747  C35 POPEc 170      28.712  13.217  29.670  1.00  0.00           C
ATOM   5750  C36 POPEc 170      29.512  12.267  30.560  1.00  0.00           C
ATOM   5753  C37 POPEc 170      29.262  12.677  32.020  1.00  0.00           C
ATOM   5756  C38 POPEc 170      30.022  11.837  33.040  1.00  0.00           C
ATOM   5759  C39 POPEc 170      29.582  12.197  34.450  1.00  0.00           C
ATOM   5762 0C31 POPEc 170      30.472  11.587  35.530  1.00  0.00           C
ATOM   5765 1C31 POPEc 170      29.832  11.727  36.910  1.00  0.00           C
ATOM   5768 2C31 POPEc 170      30.832  11.537  38.050  1.00  0.00           C
ATOM   5771 3C31 POPEc 170      30.112  11.327  39.380  1.00  0.00           C
ATOM   5774 4C31 POPEc 170      31.072  10.967  40.520  1.00  0.00           C
ATOM   5777 5C31 POPEc 170      30.352  10.367  41.730  1.00  0.00           C
ATOM   5780 6C31 POPEc 170      31.302   9.647  42.690  1.00  0.00           C
ATOM   5784  NH3 POPEd 171      11.982  38.327  21.790  1.00  0.00           N
ATOM   5788  C12 POPEd 171      11.062  37.567  20.870  1.00  0.00           C
ATOM   5791  C11 POPEd 171      10.222  36.637  21.740  1.00  0.00           C
ATOM   5794  P   POPEd 171       8.922  34.427  21.330  1.00  0.00           P
ATOM   5795  O13 POPEd 171       7.842  33.937  20.450  1.00  0.00           O
ATOM   5796  O14 POPEd 171      10.152  33.627  21.320  1.00  0.00           O
ATOM   5797  O11 POPEd 171       8.352  34.417  22.820  1.00  0.00           O
ATOM   5798  O12 POPEd 171       9.202  35.947  21.010  1.00  0.00           O
ATOM   5799  C1  POPEd 171       9.182  34.707  23.960  1.00  0.00           C
ATOM   5802  C2  POPEd 171       8.602  35.947  24.710  1.00  0.00           C
ATOM   5804  O21 POPEd 171       9.452  36.557  25.680  1.00  0.00           O
ATOM   5805  C21 POPEd 171      10.682  36.947  25.470  1.00  0.00           C
ATOM   5806  O22 POPEd 171      11.352  36.797  24.460  1.00  0.00           O
ATOM   5807  C22 POPEd 171      11.162  37.647  26.740  1.00  0.00           C
ATOM   5810  C3  POPEd 171       7.312  35.537  25.470  1.00  0.00           C
ATOM   5813  O31 POPEd 171       7.552  34.387  26.310  1.00  0.00           O
ATOM   5814  C31 POPEd 171       6.532  34.027  27.080  1.00  0.00           C
ATOM   5815  O32 POPEd 171       5.362  34.257  26.840  1.00  0.00           O
ATOM   5816  C32 POPEd 171       7.122  33.447  28.370  1.00  0.00           C
ATOM   5819  C23 POPEd 171      10.932  39.177  26.730  1.00  0.00           C
ATOM   5822  C24 POPEd 171      11.022  39.807  28.120  1.00  0.00           C
ATOM   5825  C25 POPEd 171       9.872  39.417  29.040  1.00  0.00           C
ATOM   5828  C26 POPEd 171      10.332  39.177  30.470  1.00  0.00           C
ATOM   5831  C27 POPEd 171       9.192  38.807  31.420  1.00  0.00           C
ATOM   5834  C28 POPEd 171       9.662  38.767  32.880  1.00  0.00           C
ATOM   5837  C29 POPEd 171       8.532  38.747  33.870  1.00  0.00           C
ATOM   5839 0C21 POPEd 171       8.442  39.507  34.980  1.00  0.00           C
ATOM   5841 1C21 POPEd 171       9.462  40.497  35.470  1.00  0.00           C
ATOM   5844 2C21 POPEd 171       9.012  41.957  35.320  1.00  0.00           C
ATOM   5847 3C21 POPEd 171       7.882  42.357  36.280  1.00  0.00           C
ATOM   5850 4C21 POPEd 171       7.702  43.877  36.360  1.00  0.00           C
ATOM   5853 5C21 POPEd 171       6.242  44.307  36.480  1.00  0.00           C
ATOM   5856 6C21 POPEd 171       6.092  45.837  36.480  1.00  0.00           C
ATOM   5859 7C21 POPEd 171       4.632  46.277  36.610  1.00  0.00           C
ATOM   5862 8C21 POPEd 171       4.442  47.777  36.360  1.00  0.00           C
ATOM   5866  C33 POPEd 171       6.112  32.837  29.370  1.00  0.00           C
ATOM   5869  C34 POPEd 171       6.822  32.287  30.610  1.00  0.00           C
ATOM   5872  C35 POPEd 171       7.112  33.347  31.700  1.00  0.00           C
ATOM   5875  C36 POPEd 171       5.862  33.697  32.510  1.00  0.00           C
ATOM   5878  C37 POPEd 171       6.142  34.477  33.810  1.00  0.00           C
ATOM   5881  C38 POPEd 171       4.852  34.697  34.620  1.00  0.00           C
ATOM   5884  C39 POPEd 171       5.072  35.197  36.050  1.00  0.00           C
ATOM   5887 0C31 POPEd 171       3.742  35.277  36.820  1.00  0.00           C
ATOM   5890 1C31 POPEd 171       3.902  35.537  38.320  1.00  0.00           C
ATOM   5893 2C31 POPEd 171       2.552  35.487  39.070  1.00  0.00           C
ATOM   5896 3C31 POPEd 171       2.042  34.077  39.370  1.00  0.00           C
ATOM   5899 4C31 POPEd 171       0.632  34.087  39.960  1.00  0.00           C
ATOM   5902 5C31 POPEd 171       0.082  32.667  40.210  1.00  0.00           C
ATOM   5905 6C31 POPEd 171      -1.402  32.657  40.600  1.00  0.00           C
ATOM   5909  NH3 POPEe 172      54.992  42.337  21.380  1.00  0.00           N
ATOM   5913  C12 POPEe 172      56.392  42.907  21.350  1.00  0.00           C
ATOM   5916  C11 POPEe 172      56.512  43.957  20.230  1.00  0.00           C
ATOM   5919  P   POPEe 172      55.292  46.027  21.290  1.00  0.00           P
ATOM   5920  O13 POPEe 172      55.402  47.327  20.590  1.00  0.00           O
ATOM   5921  O14 POPEe 172      54.012  45.787  22.010  1.00  0.00           O
ATOM   5922  O11 POPEe 172      56.482  45.807  22.300  1.00  0.00           O
ATOM   5923  O12 POPEe 172      55.432  44.877  20.230  1.00  0.00           O
ATOM   5924  C1  POPEe 172      56.252  46.097  23.700  1.00  0.00           C
ATOM   5927  C2  POPEe 172      57.492  45.817  24.610  1.00  0.00           C
ATOM   5929  O21 POPEe 172      57.032  45.327  25.900  1.00  0.00           O
ATOM   5930  C21 POPEe 172      57.302  44.037  26.130  1.00  0.00           C
ATOM   5931  O22 POPEe 172      57.652  43.217  25.310  1.00  0.00           O
ATOM   5932  C22 POPEe 172      57.082  43.697  27.610  1.00  0.00           C
ATOM   5935  C3  POPEe 172      58.322  47.137  24.800  1.00  0.00           C
ATOM   5938  O31 POPEe 172      59.062  47.217  26.050  1.00  0.00           O
ATOM   5939  C31 POPEe 172      58.572  47.817  27.160  1.00  0.00           C
ATOM   5940  O32 POPEe 172      59.192  47.897  28.210  1.00  0.00           O
ATOM   5941  C32 POPEe 172      57.172  48.427  27.030  1.00  0.00           C
ATOM   5944  C23 POPEe 172      57.652  44.747  28.600  1.00  0.00           C
ATOM   5947  C24 POPEe 172      57.542  44.297  30.060  1.00  0.00           C
ATOM   5950  C25 POPEe 172      58.112  45.327  31.050  1.00  0.00           C
ATOM   5953  C26 POPEe 172      58.002  44.857  32.510  1.00  0.00           C
ATOM   5956  C27 POPEe 172      58.652  45.797  33.540  1.00  0.00           C
ATOM   5959  C28 POPEe 172      58.592  45.277  35.000  1.00  0.00           C
ATOM   5962  C29 POPEe 172      57.212  45.357  35.600  1.00  0.00           C
ATOM   5964 0C21 POPEe 172      56.862  45.367  36.900  1.00  0.00           C
ATOM   5966 1C21 POPEe 172      57.772  45.267  38.100  1.00  0.00           C
ATOM   5969 2C21 POPEe 172      57.192  44.267  39.130  1.00  0.00           C
ATOM   5972 3C21 POPEe 172      57.902  44.277  40.500  1.00  0.00           C
ATOM   5975 4C21 POPEe 172      57.202  43.357  41.510  1.00  0.00           C
ATOM   5978 5C21 POPEe 172      58.152  42.507  42.370  1.00  0.00           C
ATOM   5981 6C21 POPEe 172      58.122  41.037  41.940  1.00  0.00           C
ATOM   5984 7C21 POPEe 172      58.982  40.117  42.810  1.00  0.00           C
ATOM   5987 8C21 POPEe 172      58.942  38.657  42.360  1.00  0.00           C
ATOM   5991  C33 POPEe 172      56.652  48.937  28.390  1.00  0.00           C
ATOM   5994  C34 POPEe 172      55.442  49.877  28.240  1.00  0.00           C
ATOM   5997  C35 POPEe 172      54.722  50.137  29.570  1.00  0.00           C
ATOM   6000  C36 POPEe 172      55.592  50.767  30.660  1.00  0.00           C
ATOM   6003  C37 POPEe 172      54.802  51.027  31.950  1.00  0.00           C
ATOM   6006  C38 POPEe 172      55.742  51.307  33.120  1.00  0.00           C
ATOM   6009  C39 POPEe 172      55.052  51.307  34.500  1.00  0.00           C
ATOM   6012 0C31 POPEe 172      55.642  50.237  35.430  1.00  0.00           C
ATOM   6015 1C31 POPEe 172      54.662  49.787  36.520  1.00  0.00           C
ATOM   6018 2C31 POPEe 172      55.242  48.647  37.380  1.00  0.00           C
ATOM   6021 3C31 POPEe 172      56.142  49.147  38.510  1.00  0.00           C
ATOM   6024 4C31 POPEe 172      55.322  49.567  39.740  1.00  0.00           C
ATOM   6027 5C31 POPEe 172      56.182  50.207  40.830  1.00  0.00           C
ATOM   6030 6C31 POPEe 172      55.442  50.367  42.150  1.00  0.00           C
ATOM   6034  NH3 POPEf 173      12.932  77.687  24.630  1.00  0.00           N
ATOM   6038  C12 POPEf 173      14.302  78.277  24.670  1.00  0.00           C
ATOM   6041  C11 POPEf 173      15.222  77.427  25.560  1.00  0.00           C
ATOM   6044  P   POPEf 173      17.252  78.977  25.970  1.00  0.00           P
ATOM   6045  O13 POPEf 173      18.702  78.887  25.670  1.00  0.00           O
ATOM   6046  O14 POPEf 173      16.562  80.197  25.530  1.00  0.00           O
ATOM   6047  O11 POPEf 173      16.972  78.677  27.490  1.00  0.00           O
ATOM   6048  O12 POPEf 173      16.582  77.717  25.260  1.00  0.00           O
ATOM   6049  C1  POPEf 173      18.042  78.507  28.430  1.00  0.00           C
ATOM   6052  C2  POPEf 173      17.652  77.467  29.520  1.00  0.00           C
ATOM   6054  O21 POPEf 173      16.632  78.017  30.370  1.00  0.00           O
ATOM   6055  C21 POPEf 173      16.782  78.317  31.620  1.00  0.00           C
ATOM   6056  O22 POPEf 173      17.732  78.137  32.360  1.00  0.00           O
ATOM   6057  C22 POPEf 173      15.482  78.987  32.050  1.00  0.00           C
ATOM   6060  C3  POPEf 173      18.872  76.827  30.230  1.00  0.00           C
ATOM   6063  O31 POPEf 173      18.372  75.747  31.040  1.00  0.00           O
ATOM   6064  C31 POPEf 173      19.262  75.117  31.760  1.00  0.00           C
ATOM   6065  O32 POPEf 173      20.482  75.227  31.680  1.00  0.00           O
ATOM   6066  C32 POPEf 173      18.512  74.277  32.780  1.00  0.00           C
ATOM   6069  C23 POPEf 173      15.442  79.287  33.560  1.00  0.00           C
ATOM   6072  C24 POPEf 173      14.892  78.097  34.330  1.00  0.00           C
ATOM   6075  C25 POPEf 173      14.472  78.437  35.750  1.00  0.00           C
ATOM   6078  C26 POPEf 173      15.482  77.957  36.790  1.00  0.00           C
ATOM   6081  C27 POPEf 173      14.912  78.037  38.200  1.00  0.00           C
ATOM   6084  C28 POPEf 173      15.602  77.087  39.180  1.00  0.00           C
ATOM   6087  C29 POPEf 173      17.052  77.457  39.370  1.00  0.00           C
ATOM   6089 0C21 POPEf 173      17.642  77.827  40.520  1.00  0.00           C
ATOM   6091 1C21 POPEf 173      17.022  77.947  41.890  1.00  0.00           C
ATOM   6094 2C21 POPEf 173      17.632  76.957  42.900  1.00  0.00           C
ATOM   6097 3C21 POPEf 173      19.162  77.067  43.050  1.00  0.00           C
ATOM   6100 4C21 POPEf 173      19.942  76.047  42.200  1.00  0.00           C
ATOM   6103 5C21 POPEf 173      20.422  74.817  43.000  1.00  0.00           C
ATOM   6106 6C21 POPEf 173      21.602  75.167  43.920  1.00  0.00           C
ATOM   6109 7C21 POPEf 173      21.932  74.077  44.940  1.00  0.00           C
ATOM   6112 8C21 POPEf 173      22.962  74.547  45.970  1.00  0.00           C
ATOM   6116  C33 POPEf 173      19.452  73.297  33.510  1.00  0.00           C
ATOM   6119  C34 POPEf 173      18.762  72.567  34.660  1.00  0.00           C
ATOM   6122  C35 POPEf 173      18.142  73.527  35.690  1.00  0.00           C
ATOM   6125  C36 POPEf 173      17.652  72.787  36.930  1.00  0.00           C
ATOM   6128  C37 POPEf 173      17.122  73.747  38.000  1.00  0.00           C
ATOM   6131  C38 POPEf 173      16.632  72.987  39.240  1.00  0.00           C
ATOM   6134  C39 POPEf 173      16.142  73.917  40.360  1.00  0.00           C
ATOM   6137 0C31 POPEf 173      15.992  73.187  41.700  1.00  0.00           C
ATOM   6140 1C31 POPEf 173      15.112  73.937  42.710  1.00  0.00           C
ATOM   6143 2C31 POPEf 173      15.022  73.197  44.050  1.00  0.00           C
ATOM   6146 3C31 POPEf 173      13.942  73.767  44.990  1.00  0.00           C
ATOM   6149 4C31 POPEf 173      14.302  75.127  45.620  1.00  0.00           C
ATOM   6152 5C31 POPEf 173      13.192  75.627  46.560  1.00  0.00           C
ATOM   6155 6C31 POPEf 173      13.442  77.017  47.160  1.00  0.00           C
ATOM   6159  NH3 POPEg 174      57.602  20.907  59.700  1.00  0.00           N
ATOM   6163  C12 POPEg 174      56.992  21.147  61.050  1.00  0.00           C
ATOM   6166  C11 POPEg 174      55.452  21.257  60.980  1.00  0.00           C
ATOM   6169  P   POPEg 174      53.412  19.917  59.970  1.00  0.00           P
ATOM   6170  O13 POPEg 174      52.682  20.407  61.160  1.00  0.00           O
ATOM   6171  O14 POPEg 174      53.432  18.477  59.680  1.00  0.00           O
ATOM   6172  O11 POPEg 174      52.712  20.697  58.800  1.00  0.00           O
ATOM   6173  O12 POPEg 174      54.922  20.437  59.940  1.00  0.00           O
ATOM   6174  C1  POPEg 174      53.272  21.627  57.900  1.00  0.00           C
ATOM   6177  C2  POPEg 174      53.122  21.087  56.460  1.00  0.00           C
ATOM   6179  O21 POPEg 174      51.722  20.927  56.180  1.00  0.00           O
ATOM   6180  C21 POPEg 174      51.332  21.157  54.940  1.00  0.00           C
ATOM   6181  O22 POPEg 174      52.012  21.677  54.070  1.00  0.00           O
ATOM   6182  C22 POPEg 174      49.902  20.647  54.810  1.00  0.00           C
ATOM   6185  C3  POPEg 174      53.872  19.727  56.300  1.00  0.00           C
ATOM   6188  O31 POPEg 174      54.512  19.627  55.010  1.00  0.00           O
ATOM   6189  C31 POPEg 174      53.802  18.997  54.070  1.00  0.00           C
ATOM   6190  O32 POPEg 174      52.762  18.387  54.250  1.00  0.00           O
ATOM   6191  C32 POPEg 174      54.422  19.337  52.710  1.00  0.00           C
ATOM   6194  C23 POPEg 174      49.182  21.187  53.550  1.00  0.00           C
ATOM   6197  C24 POPEg 174      47.822  20.517  53.300  1.00  0.00           C
ATOM   6200  C25 POPEg 174      47.892  19.057  52.840  1.00  0.00           C
ATOM   6203  C26 POPEg 174      48.392  18.917  51.400  1.00  0.00           C
ATOM   6206  C27 POPEg 174      48.572  17.457  50.970  1.00  0.00           C
ATOM   6209  C28 POPEg 174      48.532  17.227  49.440  1.00  0.00           C
ATOM   6212  C29 POPEg 174      49.262  18.287  48.650  1.00  0.00           C
ATOM   6214 0C21 POPEg 174      48.932  18.697  47.420  1.00  0.00           C
ATOM   6216 1C21 POPEg 174      47.832  18.117  46.560  1.00  0.00           C
ATOM   6219 2C21 POPEg 174      48.032  18.457  45.070  1.00  0.00           C
ATOM   6222 3C21 POPEg 174      49.142  17.637  44.380  1.00  0.00           C
ATOM   6225 4C21 POPEg 174      49.562  18.287  43.050  1.00  0.00           C
ATOM   6228 5C21 POPEg 174      50.332  17.337  42.120  1.00  0.00           C
ATOM   6231 6C21 POPEg 174      50.742  18.007  40.800  1.00  0.00           C
ATOM   6234 7C21 POPEg 174      50.232  17.247  39.560  1.00  0.00           C
ATOM   6237 8C21 POPEg 174      50.802  17.767  38.240  1.00  0.00           C
ATOM   6241  C33 POPEg 174      54.262  18.227  51.650  1.00  0.00           C
ATOM   6244  C34 POPEg 174      52.812  17.877  51.290  1.00  0.00           C
ATOM   6247  C35 POPEg 174      52.602  17.577  49.800  1.00  0.00           C
ATOM   6250  C36 POPEg 174      53.562  16.537  49.190  1.00  0.00           C
ATOM   6253  C37 POPEg 174      53.692  16.717  47.670  1.00  0.00           C
ATOM   6256  C38 POPEg 174      54.792  15.847  47.040  1.00  0.00           C
ATOM   6259  C39 POPEg 174      55.082  16.277  45.590  1.00  0.00           C
ATOM   6262 0C31 POPEg 174      56.112  15.377  44.870  1.00  0.00           C
ATOM   6265 1C31 POPEg 174      56.262  15.737  43.380  1.00  0.00           C
ATOM   6268 2C31 POPEg 174      57.642  15.397  42.780  1.00  0.00           C
ATOM   6271 3C31 POPEg 174      58.172  14.007  43.160  1.00  0.00           C
ATOM   6274 4C31 POPEg 174      59.462  13.607  42.430  1.00  0.00           C
ATOM   6277 5C31 POPEg 174      59.202  12.947  41.070  1.00  0.00           C
ATOM   6280 6C31 POPEg 174      60.412  12.147  40.570  1.00  0.00           C
ATOM   6284  NH3 POPEh 175      57.352 102.817  60.910  1.00  0.00           N
ATOM   6288  C12 POPEh 175      58.042 104.147  61.080  1.00  0.00           C
ATOM   6291  C11 POPEh 175      58.792 104.657  59.820  1.00  0.00           C
ATOM   6294  P   POPEh 175      59.422 106.997  61.000  1.00  0.00           P
ATOM   6295  O13 POPEh 175      58.422 108.097  61.010  1.00  0.00           O
ATOM   6296  O14 POPEh 175      59.612 106.197  62.230  1.00  0.00           O
ATOM   6297  O11 POPEh 175      60.822 107.607  60.650  1.00  0.00           O
ATOM   6298  O12 POPEh 175      59.092 106.057  59.800  1.00  0.00           O
ATOM   6299  C1  POPEh 175      61.042 108.727  59.790  1.00  0.00           C
ATOM   6302  C2  POPEh 175      61.912 108.347  58.560  1.00  0.00           C
ATOM   6304  O21 POPEh 175      61.932 109.377  57.560  1.00  0.00           O
ATOM   6305  C21 POPEh 175      60.852 109.547  56.830  1.00  0.00           C
ATOM   6306  O22 POPEh 175      59.742 109.087  57.030  1.00  0.00           O
ATOM   6307  C22 POPEh 175      61.232 110.387  55.610  1.00  0.00           C
ATOM   6310  C3  POPEh 175      61.572 106.947  57.960  1.00  0.00           C
ATOM   6313  O31 POPEh 175      62.702 106.467  57.220  1.00  0.00           O
ATOM   6314  C31 POPEh 175      62.662 105.157  57.030  1.00  0.00           C
ATOM   6315  O32 POPEh 175      61.702 104.437  57.230  1.00  0.00           O
ATOM   6316  C32 POPEh 175      64.032 104.717  56.550  1.00  0.00           C
ATOM   6319  C23 POPEh 175      60.172 110.457  54.500  1.00  0.00           C
ATOM   6322  C24 POPEh 175      60.792 110.977  53.200  1.00  0.00           C
ATOM   6325  C25 POPEh 175      59.822 110.997  52.020  1.00  0.00           C
ATOM   6328  C26 POPEh 175      59.582 109.587  51.450  1.00  0.00           C
ATOM   6331  C27 POPEh 175      58.582 109.567  50.290  1.00  0.00           C
ATOM   6334  C28 POPEh 175      58.282 108.147  49.800  1.00  0.00           C
ATOM   6337  C29 POPEh 175      59.462 107.487  49.120  1.00  0.00           C
ATOM   6339 0C21 POPEh 175      59.472 106.977  47.880  1.00  0.00           C
ATOM   6341 1C21 POPEh 175      58.302 106.977  46.930  1.00  0.00           C
ATOM   6344 2C21 POPEh 175      57.212 105.937  47.290  1.00  0.00           C
ATOM   6347 3C21 POPEh 175      57.542 104.537  46.760  1.00  0.00           C
ATOM   6350 4C21 POPEh 175      56.632 103.447  47.340  1.00  0.00           C
ATOM   6353 5C21 POPEh 175      56.862 102.097  46.650  1.00  0.00           C
ATOM   6356 6C21 POPEh 175      56.372 100.897  47.470  1.00  0.00           C
ATOM   6359 7C21 POPEh 175      56.572  99.577  46.700  1.00  0.00           C
ATOM   6362 8C21 POPEh 175      56.352  98.327  47.550  1.00  0.00           C
ATOM   6366  C33 POPEh 175      64.322 103.247  56.880  1.00  0.00           C
ATOM   6369  C34 POPEh 175      65.172 102.587  55.800  1.00  0.00           C
ATOM   6372  C35 POPEh 175      64.482 102.537  54.430  1.00  0.00           C
ATOM   6375  C36 POPEh 175      65.152 101.477  53.570  1.00  0.00           C
ATOM   6378  C37 POPEh 175      64.662 101.397  52.120  1.00  0.00           C
ATOM   6381  C38 POPEh 175      65.462 100.367  51.320  1.00  0.00           C
ATOM   6384  C39 POPEh 175      65.342  98.937  51.870  1.00  0.00           C
ATOM   6387 0C31 POPEh 175      66.412  98.527  52.910  1.00  0.00           C
ATOM   6390 1C31 POPEh 175      66.132  97.127  53.470  1.00  0.00           C
ATOM   6393 2C31 POPEh 175      67.252  96.587  54.370  1.00  0.00           C
ATOM   6396 3C31 POPEh 175      67.042  95.097  54.670  1.00  0.00           C
ATOM   6399 4C31 POPEh 175      68.012  94.567  55.730  1.00  0.00           C
ATOM   6402 5C31 POPEh 175      67.692  93.117  56.110  1.00  0.00           C
ATOM   6405 6C31 POPEh 175      68.762  92.497  57.000  1.00  0.00           C
ATOM   6409  NH3 POPEi 176      45.502  41.177  20.610  1.00  0.00           N
ATOM   6413  C12 POPEi 176      45.982  42.567  20.360  1.00  0.00           C
ATOM   6416  C11 POPEi 176      47.452  42.697  20.810  1.00  0.00           C
ATOM   6419  P   POPEi 176      49.482  44.227  21.150  1.00  0.00           P
ATOM   6420  O13 POPEi 176      50.242  43.467  20.140  1.00  0.00           O
ATOM   6421  O14 POPEi 176      49.792  45.657  21.340  1.00  0.00           O
ATOM   6422  O11 POPEi 176      49.582  43.487  22.520  1.00  0.00           O
ATOM   6423  O12 POPEi 176      47.922  44.057  20.820  1.00  0.00           O
ATOM   6424  C1  POPEi 176      48.922  43.957  23.690  1.00  0.00           C
ATOM   6427  C2  POPEi 176      49.922  43.967  24.870  1.00  0.00           C
ATOM   6429  O21 POPEi 176      49.422  44.767  25.970  1.00  0.00           O
ATOM   6430  C21 POPEi 176      48.362  44.227  26.560  1.00  0.00           C
ATOM   6431  O22 POPEi 176      47.852  43.167  26.250  1.00  0.00           O
ATOM   6432  C22 POPEi 176      47.882  45.127  27.690  1.00  0.00           C
ATOM   6435  C3  POPEi 176      51.312  44.487  24.380  1.00  0.00           C
ATOM   6438  O31 POPEi 176      52.262  44.587  25.460  1.00  0.00           O
ATOM   6439  C31 POPEi 176      52.362  45.797  26.000  1.00  0.00           C
ATOM   6440  O32 POPEi 176      51.752  46.797  25.660  1.00  0.00           O
ATOM   6441  C32 POPEi 176      53.332  45.687  27.180  1.00  0.00           C
ATOM   6444  C23 POPEi 176      47.022  44.337  28.710  1.00  0.00           C
ATOM   6447  C24 POPEi 176      47.832  43.337  29.550  1.00  0.00           C
ATOM   6450  C25 POPEi 176      48.692  43.997  30.630  1.00  0.00           C
ATOM   6453  C26 POPEi 176      48.052  43.867  32.020  1.00  0.00           C
ATOM   6456  C27 POPEi 176      48.742  44.707  33.100  1.00  0.00           C
ATOM   6459  C28 POPEi 176      48.202  44.467  34.530  1.00  0.00           C
ATOM   6462  C29 POPEi 176      46.702  44.567  34.630  1.00  0.00           C
ATOM   6464 0C21 POPEi 176      45.992  45.377  35.430  1.00  0.00           C
ATOM   6466 1C21 POPEi 176      46.552  46.317  36.470  1.00  0.00           C
ATOM   6469 2C21 POPEi 176      45.592  46.477  37.660  1.00  0.00           C
ATOM   6472 3C21 POPEi 176      46.322  46.997  38.910  1.00  0.00           C
ATOM   6475 4C21 POPEi 176      45.412  47.157  40.140  1.00  0.00           C
ATOM   6478 5C21 POPEi 176      44.752  45.857  40.640  1.00  0.00           C
ATOM   6481 6C21 POPEi 176      45.742  44.717  40.880  1.00  0.00           C
ATOM   6484 7C21 POPEi 176      45.132  43.557  41.690  1.00  0.00           C
ATOM   6487 8C21 POPEi 176      46.042  42.337  41.780  1.00  0.00           C
ATOM   6491  C33 POPEi 176      52.612  45.117  28.430  1.00  0.00           C
ATOM   6494  C34 POPEi 176      53.582  44.767  29.560  1.00  0.00           C
ATOM   6497  C35 POPEi 176      52.852  44.477  30.890  1.00  0.00           C
ATOM   6500  C36 POPEi 176      53.812  44.007  31.990  1.00  0.00           C
ATOM   6503  C37 POPEi 176      54.082  42.497  31.940  1.00  0.00           C
ATOM   6506  C38 POPEi 176      55.472  42.107  32.450  1.00  0.00           C
ATOM   6509  C39 POPEi 176      55.782  42.537  33.890  1.00  0.00           C
ATOM   6512 0C31 POPEi 176      55.072  41.687  34.930  1.00  0.00           C
ATOM   6515 1C31 POPEi 176      55.712  41.767  36.320  1.00  0.00           C
ATOM   6518 2C31 POPEi 176      55.182  40.657  37.240  1.00  0.00           C
ATOM   6521 3C31 POPEi 176      56.112  40.357  38.410  1.00  0.00           C
ATOM   6524 4C31 POPEi 176      55.482  39.417  39.450  1.00  0.00           C
ATOM   6527 5C31 POPEi 176      54.342  40.097  40.230  1.00  0.00           C
ATOM   6530 6C31 POPEi 176      53.782  39.227  41.350  1.00  0.00           C
ATOM   6534  NH3 POPEj 177      65.482 111.297  16.550  1.00  0.00           N
ATOM   6538  C12 POPEj 177      65.592 112.697  16.040  1.00  0.00           C
ATOM   6541  C11 POPEj 177      65.982 113.657  17.190  1.00  0.00           C
ATOM   6544  P   POPEj 177      63.732 114.517  18.130  1.00  0.00           P
ATOM   6545  O13 POPEj 177      63.712 115.187  16.820  1.00  0.00           O
ATOM   6546  O14 POPEj 177      62.562 113.667  18.430  1.00  0.00           O
ATOM   6547  O11 POPEj 177      63.872 115.687  19.210  1.00  0.00           O
ATOM   6548  O12 POPEj 177      65.032 113.657  18.260  1.00  0.00           O
ATOM   6549  C1  POPEj 177      63.182 115.637  20.460  1.00  0.00           C
ATOM   6552  C2  POPEj 177      64.002 114.957  21.590  1.00  0.00           C
ATOM   6554  O21 POPEj 177      63.092 114.777  22.700  1.00  0.00           O
ATOM   6555  C21 POPEj 177      63.582 114.007  23.670  1.00  0.00           C
ATOM   6556  O22 POPEj 177      64.572 113.317  23.590  1.00  0.00           O
ATOM   6557  C22 POPEj 177      62.732 114.207  24.920  1.00  0.00           C
ATOM   6560  C3  POPEj 177      65.282 115.757  22.010  1.00  0.00           C
ATOM   6563  O31 POPEj 177      65.142 116.457  23.260  1.00  0.00           O
ATOM   6564  C31 POPEj 177      64.682 117.697  23.230  1.00  0.00           C
ATOM   6565  O32 POPEj 177      64.432 118.347  22.220  1.00  0.00           O
ATOM   6566  C32 POPEj 177      64.572 118.207  24.670  1.00  0.00           C
ATOM   6569  C23 POPEj 177      62.952 113.097  25.980  1.00  0.00           C
ATOM   6572  C24 POPEj 177      61.982 113.197  27.180  1.00  0.00           C
ATOM   6575  C25 POPEj 177      62.242 114.387  28.110  1.00  0.00           C
ATOM   6578  C26 POPEj 177      61.062 114.667  29.050  1.00  0.00           C
ATOM   6581  C27 POPEj 177      61.332 115.867  29.980  1.00  0.00           C
ATOM   6584  C28 POPEj 177      60.082 116.357  30.730  1.00  0.00           C
ATOM   6587  C29 POPEj 177      60.272 117.787  31.190  1.00  0.00           C
ATOM   6589 0C21 POPEj 177      59.462 118.507  31.980  1.00  0.00           C
ATOM   6591 1C21 POPEj 177      58.192 118.077  32.660  1.00  0.00           C
ATOM   6594 2C21 POPEj 177      58.012 118.817  34.000  1.00  0.00           C
ATOM   6597 3C21 POPEj 177      56.662 118.537  34.670  1.00  0.00           C
ATOM   6600 4C21 POPEj 177      56.342 119.527  35.800  1.00  0.00           C
ATOM   6603 5C21 POPEj 177      55.002 119.237  36.470  1.00  0.00           C
ATOM   6606 6C21 POPEj 177      54.732 120.117  37.690  1.00  0.00           C
ATOM   6609 7C21 POPEj 177      53.462 119.717  38.440  1.00  0.00           C
ATOM   6612 8C21 POPEj 177      53.212 120.537  39.710  1.00  0.00           C
ATOM   6616  C33 POPEj 177      64.182 119.697  24.720  1.00  0.00           C
ATOM   6619  C34 POPEj 177      64.142 120.277  26.130  1.00  0.00           C
ATOM   6622  C35 POPEj 177      65.502 120.387  26.840  1.00  0.00           C
ATOM   6625  C36 POPEj 177      65.362 121.197  28.140  1.00  0.00           C
ATOM   6628  C37 POPEj 177      66.622 121.287  29.010  1.00  0.00           C
ATOM   6631  C38 POPEj 177      66.392 122.137  30.270  1.00  0.00           C
ATOM   6634  C39 POPEj 177      67.292 121.747  31.450  1.00  0.00           C
ATOM   6637 0C31 POPEj 177      68.792 121.807  31.130  1.00  0.00           C
ATOM   6640 1C31 POPEj 177      69.642 121.247  32.280  1.00  0.00           C
ATOM   6643 2C31 POPEj 177      71.152 121.277  31.980  1.00  0.00           C
ATOM   6646 3C31 POPEj 177      72.002 120.507  33.000  1.00  0.00           C
ATOM   6649 4C31 POPEj 177      71.742 120.917  34.460  1.00  0.00           C
ATOM   6652 5C31 POPEj 177      72.642 120.177  35.460  1.00  0.00           C
ATOM   6655 6C31 POPEj 177      72.282 120.487  36.910  1.00  0.00           C
ATOM   6659  NH3 POPEk 178      99.962  92.387  62.660  1.00  0.00           N
ATOM   6663  C12 POPEk 178      99.462  93.407  63.640  1.00  0.00           C
ATOM   6666  C11 POPEk 178      99.932  93.077  65.080  1.00  0.00           C
ATOM   6669  P   POPEk 178     100.072  90.567  65.930  1.00  0.00           P
ATOM   6670  O13 POPEk 178     100.772  90.677  67.220  1.00  0.00           O
ATOM   6671  O14 POPEk 178      99.172  89.417  65.710  1.00  0.00           O
ATOM   6672  O11 POPEk 178     101.122  90.567  64.750  1.00  0.00           O
ATOM   6673  O12 POPEk 178      99.292  91.917  65.600  1.00  0.00           O
ATOM   6674  C1  POPEk 178     101.782  89.357  64.350  1.00  0.00           C
ATOM   6677  C2  POPEk 178     101.552  89.117  62.850  1.00  0.00           C
ATOM   6679  O21 POPEk 178     102.122  90.257  62.170  1.00  0.00           O
ATOM   6680  C21 POPEk 178     101.932  90.447  60.870  1.00  0.00           C
ATOM   6681  O22 POPEk 178     101.382  91.447  60.430  1.00  0.00           O
ATOM   6682  C22 POPEk 178     102.562  89.347  60.010  1.00  0.00           C
ATOM   6685  C3  POPEk 178     100.022  88.897  62.610  1.00  0.00           C
ATOM   6688  O31 POPEk 178      99.672  88.727  61.220  1.00  0.00           O
ATOM   6689  C31 POPEk 178      98.702  89.537  60.780  1.00  0.00           C
ATOM   6690  O32 POPEk 178      98.232  90.477  61.420  1.00  0.00           O
ATOM   6691  C32 POPEk 178      98.322  89.167  59.360  1.00  0.00           C
ATOM   6694  C23 POPEk 178     102.692  89.847  58.560  1.00  0.00           C
ATOM   6697  C24 POPEk 178     103.032  88.777  57.520  1.00  0.00           C
ATOM   6700  C25 POPEk 178     103.082  89.447  56.140  1.00  0.00           C
ATOM   6703  C26 POPEk 178     103.322  88.497  54.960  1.00  0.00           C
ATOM   6706  C27 POPEk 178     103.402  89.297  53.660  1.00  0.00           C
ATOM   6709  C28 POPEk 178     103.572  88.447  52.390  1.00  0.00           C
ATOM   6712  C29 POPEk 178     104.142  89.287  51.280  1.00  0.00           C
ATOM   6714 0C21 POPEk 178     105.452  89.517  51.070  1.00  0.00           C
ATOM   6716 1C21 POPEk 178     106.592  88.947  51.870  1.00  0.00           C
ATOM   6719 2C21 POPEk 178     107.662  88.287  50.970  1.00  0.00           C
ATOM   6722 3C21 POPEk 178     108.642  89.307  50.370  1.00  0.00           C
ATOM   6725 4C21 POPEk 178     109.612  88.677  49.370  1.00  0.00           C
ATOM   6728 5C21 POPEk 178     108.992  88.557  47.970  1.00  0.00           C
ATOM   6731 6C21 POPEk 178     109.852  87.737  47.000  1.00  0.00           C
ATOM   6734 7C21 POPEk 178     109.332  87.847  45.560  1.00  0.00           C
ATOM   6737 8C21 POPEk 178     110.122  87.007  44.560  1.00  0.00           C
ATOM   6741  C33 POPEk 178      98.052  90.427  58.510  1.00  0.00           C
ATOM   6744  C34 POPEk 178      97.622  90.027  57.100  1.00  0.00           C
ATOM   6747  C35 POPEk 178      97.242  91.217  56.220  1.00  0.00           C
ATOM   6750  C36 POPEk 178      97.102  90.767  54.750  1.00  0.00           C
ATOM   6753  C37 POPEk 178      96.142  91.637  53.950  1.00  0.00           C
ATOM   6756  C38 POPEk 178      96.202  91.387  52.440  1.00  0.00           C
ATOM   6759  C39 POPEk 178      95.072  92.087  51.660  1.00  0.00           C
ATOM   6762 0C31 POPEk 178      93.742  91.327  51.660  1.00  0.00           C
ATOM   6765 1C31 POPEk 178      92.732  91.927  50.660  1.00  0.00           C
ATOM   6768 2C31 POPEk 178      91.462  91.087  50.430  1.00  0.00           C
ATOM   6771 3C31 POPEk 178      90.692  91.617  49.220  1.00  0.00           C
ATOM   6774 4C31 POPEk 178      89.372  90.907  48.920  1.00  0.00           C
ATOM   6777 5C31 POPEk 178      88.662  91.577  47.730  1.00  0.00           C
ATOM   6780 6C31 POPEk 178      87.312  90.957  47.360  1.00  0.00           C
ATOM   6784  NH3 POPEl 179      76.042 104.567  18.540  1.00  0.00           N
ATOM   6788  C12 POPEl 179      75.562 103.377  19.340  1.00  0.00           C
ATOM   6791  C11 POPEl 179      76.132 103.347  20.770  1.00  0.00           C
ATOM   6794  P   POPEl 179      74.212 102.447  22.340  1.00  0.00           P
ATOM   6795  O13 POPEl 179      72.812 102.597  21.880  1.00  0.00           O
ATOM   6796  O14 POPEl 179      74.832 101.147  22.000  1.00  0.00           O
ATOM   6797  O11 POPEl 179      74.332 102.627  23.910  1.00  0.00           O
ATOM   6798  O12 POPEl 179      75.102 103.617  21.720  1.00  0.00           O
ATOM   6799  C1  POPEl 179      75.352 103.427  24.530  1.00  0.00           C
ATOM   6802  C2  POPEl 179      76.082 102.677  25.680  1.00  0.00           C
ATOM   6804  O21 POPEl 179      76.942 103.657  26.280  1.00  0.00           O
ATOM   6805  C21 POPEl 179      76.932 103.927  27.590  1.00  0.00           C
ATOM   6806  O22 POPEl 179      77.102 105.047  28.040  1.00  0.00           O
ATOM   6807  C22 POPEl 179      76.762 102.677  28.470  1.00  0.00           C
ATOM   6810  C3  POPEl 179      76.882 101.437  25.130  1.00  0.00           C
ATOM   6813  O31 POPEl 179      77.832 100.807  26.040  1.00  0.00           O
ATOM   6814  C31 POPEl 179      77.342  99.857  26.860  1.00  0.00           C
ATOM   6815  O32 POPEl 179      76.172  99.737  27.170  1.00  0.00           O
ATOM   6816  C32 POPEl 179      78.512  98.977  27.350  1.00  0.00           C
ATOM   6819  C23 POPEl 179      76.552 102.907  29.980  1.00  0.00           C
ATOM   6822  C24 POPEl 179      75.772 101.717  30.570  1.00  0.00           C
ATOM   6825  C25 POPEl 179      75.462 101.827  32.060  1.00  0.00           C
ATOM   6828  C26 POPEl 179      74.672 100.617  32.570  1.00  0.00           C
ATOM   6831  C27 POPEl 179      74.092 100.857  33.970  1.00  0.00           C
ATOM   6834  C28 POPEl 179      73.302  99.667  34.540  1.00  0.00           C
ATOM   6837  C29 POPEl 179      74.152  98.427  34.680  1.00  0.00           C
ATOM   6839 0C21 POPEl 179      74.832  98.037  35.770  1.00  0.00           C
ATOM   6841 1C21 POPEl 179      74.872  98.757  37.080  1.00  0.00           C
ATOM   6844 2C21 POPEl 179      75.372  97.837  38.200  1.00  0.00           C
ATOM   6847 3C21 POPEl 179      76.812  97.317  37.980  1.00  0.00           C
ATOM   6850 4C21 POPEl 179      77.572  97.337  39.310  1.00  0.00           C
ATOM   6853 5C21 POPEl 179      79.002  96.787  39.280  1.00  0.00           C
ATOM   6856 6C21 POPEl 179      80.032  97.797  38.770  1.00  0.00           C
ATOM   6859 7C21 POPEl 179      81.452  97.217  38.710  1.00  0.00           C
ATOM   6862 8C21 POPEl 179      82.502  98.227  38.280  1.00  0.00           C
ATOM   6866  C33 POPEl 179      78.182  97.797  28.300  1.00  0.00           C
ATOM   6869  C34 POPEl 179      77.942  98.197  29.760  1.00  0.00           C
ATOM   6872  C35 POPEl 179      79.242  98.507  30.540  1.00  0.00           C
ATOM   6875  C36 POPEl 179      78.962  98.947  31.980  1.00  0.00           C
ATOM   6878  C37 POPEl 179      80.242  99.207  32.780  1.00  0.00           C
ATOM   6881  C38 POPEl 179      80.022 100.147  33.980  1.00  0.00           C
ATOM   6884  C39 POPEl 179      79.032  99.627  35.030  1.00  0.00           C
ATOM   6887 0C31 POPEl 179      78.732 100.657  36.130  1.00  0.00           C
ATOM   6890 1C31 POPEl 179      77.722 101.717  35.670  1.00  0.00           C
ATOM   6893 2C31 POPEl 179      77.642 102.947  36.580  1.00  0.00           C
ATOM   6896 3C31 POPEl 179      77.092 102.677  37.980  1.00  0.00           C
ATOM   6899 4C31 POPEl 179      77.292 103.887  38.900  1.00  0.00           C
ATOM   6902 5C31 POPEl 179      76.612 103.757  40.260  1.00  0.00           C
ATOM   6905 6C31 POPEl 179      76.952 104.927  41.200  1.00  0.00           C
ATOM   6909  NH3 POPEm 180      46.002  78.327  65.560  1.00  0.00           N
ATOM   6913  C12 POPEm 180      46.192  78.317  64.070  1.00  0.00           C
ATOM   6916  C11 POPEm 180      46.912  79.597  63.600  1.00  0.00           C
ATOM   6919  P   POPEm 180      49.152  80.897  63.850  1.00  0.00           P
ATOM   6920  O13 POPEm 180      48.412  82.067  63.350  1.00  0.00           O
ATOM   6921  O14 POPEm 180      50.042  81.137  65.010  1.00  0.00           O
ATOM   6922  O11 POPEm 180      49.972  80.287  62.660  1.00  0.00           O
ATOM   6923  O12 POPEm 180      48.172  79.707  64.240  1.00  0.00           O
ATOM   6924  C1  POPEm 180      49.502  80.417  61.310  1.00  0.00           C
ATOM   6927  C2  POPEm 180      49.882  79.167  60.480  1.00  0.00           C
ATOM   6929  O21 POPEm 180      49.642  79.427  59.080  1.00  0.00           O
ATOM   6930  C21 POPEm 180      48.372  79.437  58.700  1.00  0.00           C
ATOM   6931  O22 POPEm 180      47.412  79.237  59.420  1.00  0.00           O
ATOM   6932  C22 POPEm 180      48.292  79.757  57.210  1.00  0.00           C
ATOM   6935  C3  POPEm 180      49.272  77.817  61.010  1.00  0.00           C
ATOM   6938  O31 POPEm 180      49.622  76.727  60.130  1.00  0.00           O
ATOM   6939  C31 POPEm 180      50.852  76.277  60.320  1.00  0.00           C
ATOM   6940  O32 POPEm 180      51.442  76.227  61.380  1.00  0.00           O
ATOM   6941  C32 POPEm 180      51.502  76.047  58.960  1.00  0.00           C
ATOM   6944  C23 POPEm 180      46.922  79.367  56.610  1.00  0.00           C
ATOM   6947  C24 POPEm 180      46.662  79.927  55.200  1.00  0.00           C
ATOM   6950  C25 POPEm 180      45.162  80.117  54.920  1.00  0.00           C
ATOM   6953  C26 POPEm 180      44.302  78.857  55.120  1.00  0.00           C
ATOM   6956  C27 POPEm 180      44.602  77.717  54.130  1.00  0.00           C
ATOM   6959  C28 POPEm 180      43.382  77.267  53.300  1.00  0.00           C
ATOM   6962  C29 POPEm 180      42.962  78.397  52.390  1.00  0.00           C
ATOM   6964 0C21 POPEm 180      42.802  78.357  51.050  1.00  0.00           C
ATOM   6966 1C21 POPEm 180      42.942  77.187  50.120  1.00  0.00           C
ATOM   6969 2C21 POPEm 180      43.302  77.617  48.680  1.00  0.00           C
ATOM   6972 3C21 POPEm 180      44.762  78.037  48.500  1.00  0.00           C
ATOM   6975 4C21 POPEm 180      45.182  78.267  47.040  1.00  0.00           C
ATOM   6978 5C21 POPEm 180      44.492  79.467  46.380  1.00  0.00           C
ATOM   6981 6C21 POPEm 180      45.302  80.007  45.190  1.00  0.00           C
ATOM   6984 7C21 POPEm 180      44.692  81.267  44.560  1.00  0.00           C
ATOM   6987 8C21 POPEm 180      45.642  81.957  43.580  1.00  0.00           C
ATOM   6991  C33 POPEm 180      52.372  77.277  58.580  1.00  0.00           C
ATOM   6994  C34 POPEm 180      53.022  77.197  57.200  1.00  0.00           C
ATOM   6997  C35 POPEm 180      52.182  77.857  56.110  1.00  0.00           C
ATOM   7000  C36 POPEm 180      52.762  77.657  54.700  1.00  0.00           C
ATOM   7003  C37 POPEm 180      52.272  78.747  53.740  1.00  0.00           C
ATOM   7006  C38 POPEm 180      52.662  78.507  52.280  1.00  0.00           C
ATOM   7009  C39 POPEm 180      52.192  79.667  51.410  1.00  0.00           C
ATOM   7012 0C31 POPEm 180      52.462  79.487  49.910  1.00  0.00           C
ATOM   7015 1C31 POPEm 180      51.942  80.677  49.100  1.00  0.00           C
ATOM   7018 2C31 POPEm 180      51.992  80.407  47.600  1.00  0.00           C
ATOM   7021 3C31 POPEm 180      51.752  81.637  46.720  1.00  0.00           C
ATOM   7024 4C31 POPEm 180      50.292  82.127  46.700  1.00  0.00           C
ATOM   7027 5C31 POPEm 180      50.152  83.427  45.890  1.00  0.00           C
ATOM   7030 6C31 POPEm 180      48.712  83.747  45.490  1.00  0.00           C
ATOM   7034  NH3 POPEn 181      16.442  47.067  19.500  1.00  0.00           N
ATOM   7038  C12 POPEn 181      17.692  46.447  18.910  1.00  0.00           C
ATOM   7041  C11 POPEn 181      18.232  45.297  19.780  1.00  0.00           C
ATOM   7044  P   POPEn 181      20.792  45.117  19.220  1.00  0.00           P
ATOM   7045  O13 POPEn 181      21.502  44.707  17.990  1.00  0.00           O
ATOM   7046  O14 POPEn 181      20.702  46.577  19.450  1.00  0.00           O
ATOM   7047  O11 POPEn 181      21.402  44.417  20.510  1.00  0.00           O
ATOM   7048  O12 POPEn 181      19.302  44.597  19.130  1.00  0.00           O
ATOM   7049  C1  POPEn 181      20.572  44.117  21.650  1.00  0.00           C
ATOM   7052  C2  POPEn 181      21.362  43.327  22.720  1.00  0.00           C
ATOM   7054  O21 POPEn 181      20.502  42.837  23.770  1.00  0.00           O
ATOM   7055  C21 POPEn 181      20.102  43.687  24.710  1.00  0.00           C
ATOM   7056  O22 POPEn 181      20.212  44.887  24.690  1.00  0.00           O
ATOM   7057  C22 POPEn 181      19.472  42.857  25.850  1.00  0.00           C
ATOM   7060  C3  POPEn 181      22.622  44.077  23.230  1.00  0.00           C
ATOM   7063  O31 POPEn 181      23.252  43.267  24.240  1.00  0.00           O
ATOM   7064  C31 POPEn 181      23.302  43.737  25.480  1.00  0.00           C
ATOM   7065  O32 POPEn 181      23.182  44.907  25.810  1.00  0.00           O
ATOM   7066  C32 POPEn 181      23.522  42.527  26.400  1.00  0.00           C
ATOM   7069  C23 POPEn 181      18.742  43.747  26.900  1.00  0.00           C
ATOM   7072  C24 POPEn 181      17.752  42.997  27.810  1.00  0.00           C
ATOM   7075  C25 POPEn 181      16.572  42.357  27.060  1.00  0.00           C
ATOM   7078  C26 POPEn 181      15.592  41.617  27.980  1.00  0.00           C
ATOM   7081  C27 POPEn 181      14.512  42.507  28.610  1.00  0.00           C
ATOM   7084  C28 POPEn 181      14.282  42.237  30.110  1.00  0.00           C
ATOM   7087  C29 POPEn 181      15.182  43.057  31.000  1.00  0.00           C
ATOM   7089 0C21 POPEn 181      14.842  43.737  32.120  1.00  0.00           C
ATOM   7091 1C21 POPEn 181      13.482  43.877  32.770  1.00  0.00           C
ATOM   7094 2C21 POPEn 181      13.272  43.047  34.060  1.00  0.00           C
ATOM   7097 3C21 POPEn 181      14.212  43.287  35.240  1.00  0.00           C
ATOM   7100 4C21 POPEn 181      13.942  42.297  36.390  1.00  0.00           C
ATOM   7103 5C21 POPEn 181      12.572  42.487  37.060  1.00  0.00           C
ATOM   7106 6C21 POPEn 181      12.682  42.767  38.560  1.00  0.00           C
ATOM   7109 7C21 POPEn 181      11.332  43.137  39.180  1.00  0.00           C
ATOM   7112 8C21 POPEn 181      11.442  43.487  40.660  1.00  0.00           C
ATOM   7116  C33 POPEn 181      24.102  42.847  27.790  1.00  0.00           C
ATOM   7119  C34 POPEn 181      23.052  43.257  28.810  1.00  0.00           C
ATOM   7122  C35 POPEn 181      23.662  43.397  30.210  1.00  0.00           C
ATOM   7125  C36 POPEn 181      22.632  43.787  31.290  1.00  0.00           C
ATOM   7128  C37 POPEn 181      23.322  44.117  32.620  1.00  0.00           C
ATOM   7131  C38 POPEn 181      22.352  44.467  33.750  1.00  0.00           C
ATOM   7134  C39 POPEn 181      22.132  43.317  34.740  1.00  0.00           C
ATOM   7137 0C31 POPEn 181      21.282  43.737  35.950  1.00  0.00           C
ATOM   7140 1C31 POPEn 181      21.092  42.577  36.940  1.00  0.00           C
ATOM   7143 2C31 POPEn 181      19.972  42.767  37.970  1.00  0.00           C
ATOM   7146 3C31 POPEn 181      20.142  43.957  38.920  1.00  0.00           C
ATOM   7149 4C31 POPEn 181      19.172  43.837  40.110  1.00  0.00           C
ATOM   7152 5C31 POPEn 181      18.912  45.137  40.870  1.00  0.00           C
ATOM   7155 6C31 POPEn 181      18.152  44.927  42.190  1.00  0.00           C
ATOM   7159  NH3 POPEo 182      22.562 109.367  20.730  1.00  0.00           N
ATOM   7163  C12 POPEo 182      23.922 108.847  20.300  1.00  0.00           C
ATOM   7166  C11 POPEo 182      23.802 107.557  19.470  1.00  0.00           C
ATOM   7169  P   POPEo 182      25.982 106.057  19.630  1.00  0.00           P
ATOM   7170  O13 POPEo 182      25.182 105.257  20.590  1.00  0.00           O
ATOM   7171  O14 POPEo 182      26.802 105.327  18.650  1.00  0.00           O
ATOM   7172  O11 POPEo 182      26.932 107.007  20.450  1.00  0.00           O
ATOM   7173  O12 POPEo 182      25.082 107.167  18.940  1.00  0.00           O
ATOM   7174  C1  POPEo 182      27.902 106.457  21.320  1.00  0.00           C
ATOM   7177  C2  POPEo 182      27.372 106.337  22.780  1.00  0.00           C
ATOM   7179  O21 POPEo 182      27.002 107.627  23.340  1.00  0.00           O
ATOM   7180  C21 POPEo 182      28.012 108.417  23.700  1.00  0.00           C
ATOM   7181  O22 POPEo 182      29.182 108.257  23.390  1.00  0.00           O
ATOM   7182  C22 POPEo 182      27.502 109.457  24.720  1.00  0.00           C
ATOM   7185  C3  POPEo 182      28.382 105.537  23.650  1.00  0.00           C
ATOM   7188  O31 POPEo 182      28.262 105.867  25.050  1.00  0.00           O
ATOM   7189  C31 POPEo 182      29.412 106.127  25.680  1.00  0.00           C
ATOM   7190  O32 POPEo 182      30.522 106.067  25.180  1.00  0.00           O
ATOM   7191  C32 POPEo 182      29.092 106.407  27.150  1.00  0.00           C
ATOM   7194  C23 POPEo 182      28.582 109.977  25.690  1.00  0.00           C
ATOM   7197  C24 POPEo 182      28.012 110.677  26.940  1.00  0.00           C
ATOM   7200  C25 POPEo 182      29.012 110.697  28.110  1.00  0.00           C
ATOM   7203  C26 POPEo 182      28.592 111.617  29.260  1.00  0.00           C
ATOM   7206  C27 POPEo 182      29.482 111.447  30.510  1.00  0.00           C
ATOM   7209  C28 POPEo 182      29.332 112.627  31.490  1.00  0.00           C
ATOM   7212  C29 POPEo 182      29.572 112.237  32.930  1.00  0.00           C
ATOM   7214 0C21 POPEo 182      30.412 112.817  33.810  1.00  0.00           C
ATOM   7216 1C21 POPEo 182      31.292 114.017  33.540  1.00  0.00           C
ATOM   7219 2C21 POPEo 182      31.732 114.717  34.830  1.00  0.00           C
ATOM   7222 3C21 POPEo 182      32.472 116.037  34.560  1.00  0.00           C
ATOM   7225 4C21 POPEo 182      33.442 116.447  35.690  1.00  0.00           C
ATOM   7228 5C21 POPEo 182      32.782 116.597  37.070  1.00  0.00           C
ATOM   7231 6C21 POPEo 182      33.812 116.997  38.130  1.00  0.00           C
ATOM   7234 7C21 POPEo 182      33.222 117.087  39.540  1.00  0.00           C
ATOM   7237 8C21 POPEo 182      34.172 117.747  40.550  1.00  0.00           C
ATOM   7241  C33 POPEo 182      30.222 107.017  28.020  1.00  0.00           C
ATOM   7244  C34 POPEo 182      29.762 106.997  29.490  1.00  0.00           C
ATOM   7247  C35 POPEo 182      30.772 107.477  30.530  1.00  0.00           C
ATOM   7250  C36 POPEo 182      30.232 107.287  31.960  1.00  0.00           C
ATOM   7253  C37 POPEo 182      31.322 107.187  33.030  1.00  0.00           C
ATOM   7256  C38 POPEo 182      30.752 106.777  34.410  1.00  0.00           C
ATOM   7259  C39 POPEo 182      31.852 106.507  35.450  1.00  0.00           C
ATOM   7262 0C31 POPEo 182      32.272 107.767  36.220  1.00  0.00           C
ATOM   7265 1C31 POPEo 182      31.412 107.977  37.470  1.00  0.00           C
ATOM   7268 2C31 POPEo 182      31.652 109.307  38.190  1.00  0.00           C
ATOM   7271 3C31 POPEo 182      30.622 109.527  39.310  1.00  0.00           C
ATOM   7274 4C31 POPEo 182      30.772 110.857  40.060  1.00  0.00           C
ATOM   7277 5C31 POPEo 182      29.642 111.087  41.060  1.00  0.00           C
ATOM   7280 6C31 POPEo 182      29.892 112.217  42.050  1.00  0.00           C
ATOM   7284  NH3 POPEp 183     111.282  98.847  23.370  1.00  0.00           N
ATOM   7288  C12 POPEp 183     110.612  97.937  22.360  1.00  0.00           C
ATOM   7291  C11 POPEp 183     110.462  96.567  23.010  1.00  0.00           C
ATOM   7294  P   POPEp 183     109.092  94.417  23.080  1.00  0.00           P
ATOM   7295  O13 POPEp 183     108.052  94.967  23.980  1.00  0.00           O
ATOM   7296  O14 POPEp 183     108.742  93.307  22.170  1.00  0.00           O
ATOM   7297  O11 POPEp 183     110.402  94.027  23.900  1.00  0.00           O
ATOM   7298  O12 POPEp 183     109.692  95.647  22.230  1.00  0.00           O
ATOM   7299  C1  POPEp 183     110.472  93.527  25.250  1.00  0.00           C
ATOM   7302  C2  POPEp 183     111.532  94.337  26.070  1.00  0.00           C
ATOM   7304  O21 POPEp 183     111.872  93.757  27.350  1.00  0.00           O
ATOM   7305  C21 POPEp 183     111.012  93.767  28.330  1.00  0.00           C
ATOM   7306  O22 POPEp 183     109.852  94.127  28.290  1.00  0.00           O
ATOM   7307  C22 POPEp 183     111.682  93.127  29.560  1.00  0.00           C
ATOM   7310  C3  POPEp 183     111.112  95.837  26.110  1.00  0.00           C
ATOM   7313  O31 POPEp 183     111.392  96.597  27.300  1.00  0.00           O
ATOM   7314  C31 POPEp 183     110.982  97.857  27.100  1.00  0.00           C
ATOM   7315  O32 POPEp 183     110.592  98.297  26.020  1.00  0.00           O
ATOM   7316  C32 POPEp 183     111.002  98.647  28.390  1.00  0.00           C
ATOM   7319  C23 POPEp 183     110.692  92.787  30.710  1.00  0.00           C
ATOM   7322  C24 POPEp 183     111.182  91.677  31.670  1.00  0.00           C
ATOM   7325  C25 POPEp 183     112.522  91.957  32.370  1.00  0.00           C
ATOM   7328  C26 POPEp 183     112.422  92.007  33.910  1.00  0.00           C
ATOM   7331  C27 POPEp 183     113.782  92.397  34.520  1.00  0.00           C
ATOM   7334  C28 POPEp 183     113.732  92.997  35.940  1.00  0.00           C
ATOM   7337  C29 POPEp 183     113.122  94.377  35.960  1.00  0.00           C
ATOM   7339 0C21 POPEp 183     113.682  95.537  36.350  1.00  0.00           C
ATOM   7341 1C21 POPEp 183     115.052  95.737  36.950  1.00  0.00           C
ATOM   7344 2C21 POPEp 183     115.032  96.757  38.110  1.00  0.00           C
ATOM   7347 3C21 POPEp 183     114.012  96.417  39.210  1.00  0.00           C
ATOM   7350 4C21 POPEp 183     114.012  97.427  40.370  1.00  0.00           C
ATOM   7353 5C21 POPEp 183     112.842  97.197  41.330  1.00  0.00           C
ATOM   7356 6C21 POPEp 183     113.092  96.047  42.310  1.00  0.00           C
ATOM   7359 7C21 POPEp 183     111.812  95.647  43.050  1.00  0.00           C
ATOM   7362 8C21 POPEp 183     111.992  94.577  44.130  1.00  0.00           C
ATOM   7366  C33 POPEp 183     109.562  98.887  28.900  1.00  0.00           C
ATOM   7369  C34 POPEp 183     109.022  97.687  29.690  1.00  0.00           C
ATOM   7372  C35 POPEp 183     107.822  98.057  30.560  1.00  0.00           C
ATOM   7375  C36 POPEp 183     107.342  96.887  31.440  1.00  0.00           C
ATOM   7378  C37 POPEp 183     106.072  97.237  32.220  1.00  0.00           C
ATOM   7381  C38 POPEp 183     105.682  96.197  33.280  1.00  0.00           C
ATOM   7384  C39 POPEp 183     104.422  96.647  34.050  1.00  0.00           C
ATOM   7387 0C31 POPEp 183     104.252  95.987  35.420  1.00  0.00           C
ATOM   7390 1C31 POPEp 183     104.402  96.997  36.560  1.00  0.00           C
ATOM   7393 2C31 POPEp 183     104.812  96.277  37.850  1.00  0.00           C
ATOM   7396 3C31 POPEp 183     104.872  97.197  39.070  1.00  0.00           C
ATOM   7399 4C31 POPEp 183     105.692  96.527  40.170  1.00  0.00           C
ATOM   7402 5C31 POPEp 183     105.682  97.307  41.490  1.00  0.00           C
ATOM   7405 6C31 POPEp 183     106.702  96.717  42.460  1.00  0.00           C
ATOM   7409  NH3 POPEq 184      72.642  -2.957  16.440  1.00  0.00           N
ATOM   7413  C12 POPEq 184      73.542  -2.097  17.280  1.00  0.00           C
ATOM   7416  C11 POPEq 184      74.962  -2.047  16.680  1.00  0.00           C
ATOM   7419  P   POPEq 184      76.042   0.317  16.780  1.00  0.00           P
ATOM   7420  O13 POPEq 184      77.422   0.347  16.270  1.00  0.00           O
ATOM   7421  O14 POPEq 184      74.952   0.607  15.830  1.00  0.00           O
ATOM   7422  O11 POPEq 184      75.942   1.327  17.990  1.00  0.00           O
ATOM   7423  O12 POPEq 184      75.752  -1.103  17.400  1.00  0.00           O
ATOM   7424  C1  POPEq 184      76.212   0.937  19.340  1.00  0.00           C
ATOM   7427  C2  POPEq 184      75.392   1.777  20.350  1.00  0.00           C
ATOM   7429  O21 POPEq 184      75.182   1.017  21.560  1.00  0.00           O
ATOM   7430  C21 POPEq 184      76.202   1.117  22.420  1.00  0.00           C
ATOM   7431  O22 POPEq 184      77.242   1.727  22.210  1.00  0.00           O
ATOM   7432  C22 POPEq 184      75.812   0.517  23.770  1.00  0.00           C
ATOM   7435  C3  POPEq 184      74.022   2.197  19.730  1.00  0.00           C
ATOM   7438  O31 POPEq 184      73.062   2.587  20.730  1.00  0.00           O
ATOM   7439  C31 POPEq 184      71.992   3.207  20.290  1.00  0.00           C
ATOM   7440  O32 POPEq 184      71.882   3.827  19.240  1.00  0.00           O
ATOM   7441  C32 POPEq 184      70.802   2.947  21.210  1.00  0.00           C
ATOM   7444  C23 POPEq 184      74.682   1.337  24.430  1.00  0.00           C
ATOM   7447  C24 POPEq 184      74.062   0.687  25.670  1.00  0.00           C
ATOM   7450  C25 POPEq 184      74.992   0.607  26.900  1.00  0.00           C
ATOM   7453  C26 POPEq 184      74.172   0.317  28.160  1.00  0.00           C
ATOM   7456  C27 POPEq 184      74.982  -0.193  29.370  1.00  0.00           C
ATOM   7459  C28 POPEq 184      74.062  -0.363  30.590  1.00  0.00           C
ATOM   7462  C29 POPEq 184      74.752  -0.893  31.830  1.00  0.00           C
ATOM   7464 0C21 POPEq 184      74.872  -0.243  33.000  1.00  0.00           C
ATOM   7466 1C21 POPEq 184      74.372   1.147  33.280  1.00  0.00           C
ATOM   7469 2C21 POPEq 184      74.952   1.777  34.550  1.00  0.00           C
ATOM   7472 3C21 POPEq 184      74.392   1.167  35.840  1.00  0.00           C
ATOM   7475 4C21 POPEq 184      74.402   2.187  36.990  1.00  0.00           C
ATOM   7478 5C21 POPEq 184      73.972   1.607  38.340  1.00  0.00           C
ATOM   7481 6C21 POPEq 184      72.522   1.107  38.440  1.00  0.00           C
ATOM   7484 7C21 POPEq 184      72.222   0.627  39.860  1.00  0.00           C
ATOM   7487 8C21 POPEq 184      70.772   0.217  40.100  1.00  0.00           C
ATOM   7491  C33 POPEq 184      71.152   2.657  22.680  1.00  0.00           C
ATOM   7494  C34 POPEq 184      69.882   2.537  23.540  1.00  0.00           C
ATOM   7497  C35 POPEq 184      70.182   2.457  25.040  1.00  0.00           C
ATOM   7500  C36 POPEq 184      68.912   2.537  25.900  1.00  0.00           C
ATOM   7503  C37 POPEq 184      69.212   2.537  27.400  1.00  0.00           C
ATOM   7506  C38 POPEq 184      67.962   2.767  28.260  1.00  0.00           C
ATOM   7509  C39 POPEq 184      68.252   2.737  29.760  1.00  0.00           C
ATOM   7512 0C31 POPEq 184      69.002   3.977  30.280  1.00  0.00           C
ATOM   7515 1C31 POPEq 184      69.412   3.797  31.750  1.00  0.00           C
ATOM   7518 2C31 POPEq 184      70.082   5.037  32.360  1.00  0.00           C
ATOM   7521 3C31 POPEq 184      70.552   4.737  33.790  1.00  0.00           C
ATOM   7524 4C31 POPEq 184      71.192   5.907  34.530  1.00  0.00           C
ATOM   7527 5C31 POPEq 184      71.912   5.407  35.790  1.00  0.00           C
ATOM   7530 6C31 POPEq 184      72.502   6.527  36.660  1.00  0.00           C
ATOM   7534  NH3 POPEr 185      52.032  46.577  20.370  1.00  0.00           N
ATOM   7538  C12 POPEr 185      52.082  48.067  20.120  1.00  0.00           C
ATOM   7541  C11 POPEr 185      52.312  48.857  21.430  1.00  0.00           C
ATOM   7544  P   POPEr 185      51.632  51.247  20.480  1.00  0.00           P
ATOM   7545  O13 POPEr 185      52.572  50.917  19.390  1.00  0.00           O
ATOM   7546  O14 POPEr 185      50.212  51.337  20.110  1.00  0.00           O
ATOM   7547  O11 POPEr 185      52.112  52.537  21.260  1.00  0.00           O
ATOM   7548  O12 POPEr 185      51.592  50.077  21.550  1.00  0.00           O
ATOM   7549  C1  POPEr 185      53.282  52.487  22.090  1.00  0.00           C
ATOM   7552  C2  POPEr 185      53.122  53.497  23.250  1.00  0.00           C
ATOM   7554  O21 POPEr 185      54.282  53.507  24.100  1.00  0.00           O
ATOM   7555  C21 POPEr 185      54.322  52.917  25.290  1.00  0.00           C
ATOM   7556  O22 POPEr 185      53.572  52.047  25.710  1.00  0.00           O
ATOM   7557  C22 POPEr 185      55.522  53.477  26.060  1.00  0.00           C
ATOM   7560  C3  POPEr 185      51.752  53.307  23.960  1.00  0.00           C
ATOM   7563  O31 POPEr 185      51.642  54.197  25.080  1.00  0.00           O
ATOM   7564  C31 POPEr 185      51.042  53.677  26.140  1.00  0.00           C
ATOM   7565  O32 POPEr 185      50.522  52.577  26.200  1.00  0.00           O
ATOM   7566  C32 POPEr 185      51.242  54.647  27.310  1.00  0.00           C
ATOM   7569  C23 POPEr 185      55.122  54.147  27.390  1.00  0.00           C
ATOM   7572  C24 POPEr 185      56.342  54.657  28.170  1.00  0.00           C
ATOM   7575  C25 POPEr 185      55.972  55.147  29.580  1.00  0.00           C
ATOM   7578  C26 POPEr 185      57.082  54.887  30.600  1.00  0.00           C
ATOM   7581  C27 POPEr 185      56.662  55.207  32.040  1.00  0.00           C
ATOM   7584  C28 POPEr 185      57.882  55.247  33.000  1.00  0.00           C
ATOM   7587  C29 POPEr 185      57.892  54.197  34.080  1.00  0.00           C
ATOM   7589 0C21 POPEr 185      57.762  54.417  35.400  1.00  0.00           C
ATOM   7591 1C21 POPEr 185      57.502  55.777  36.010  1.00  0.00           C
ATOM   7594 2C21 POPEr 185      56.722  55.697  37.330  1.00  0.00           C
ATOM   7597 3C21 POPEr 185      57.612  55.367  38.530  1.00  0.00           C
ATOM   7600 4C21 POPEr 185      56.802  55.297  39.830  1.00  0.00           C
ATOM   7603 5C21 POPEr 185      56.232  56.627  40.350  1.00  0.00           C
ATOM   7606 6C21 POPEr 185      55.532  56.417  41.700  1.00  0.00           C
ATOM   7609 7C21 POPEr 185      55.342  57.677  42.550  1.00  0.00           C
ATOM   7612 8C21 POPEr 185      54.822  57.337  43.950  1.00  0.00           C
ATOM   7616  C33 POPEr 185      49.952  55.377  27.760  1.00  0.00           C
ATOM   7619  C34 POPEr 185      49.702  55.247  29.270  1.00  0.00           C
ATOM   7622  C35 POPEr 185      49.022  53.917  29.640  1.00  0.00           C
ATOM   7625  C36 POPEr 185      48.652  53.827  31.130  1.00  0.00           C
ATOM   7628  C37 POPEr 185      49.122  52.507  31.760  1.00  0.00           C
ATOM   7631  C38 POPEr 185      48.792  52.377  33.250  1.00  0.00           C
ATOM   7634  C39 POPEr 185      47.302  52.517  33.600  1.00  0.00           C
ATOM   7637 0C31 POPEr 185      46.992  52.067  35.030  1.00  0.00           C
ATOM   7640 1C31 POPEr 185      45.492  51.867  35.310  1.00  0.00           C
ATOM   7643 2C31 POPEr 185      44.742  53.177  35.570  1.00  0.00           C
ATOM   7646 3C31 POPEr 185      43.222  53.017  35.740  1.00  0.00           C
ATOM   7649 4C31 POPEr 185      42.792  51.867  36.670  1.00  0.00           C
ATOM   7652 5C31 POPEr 185      41.302  51.957  37.030  1.00  0.00           C
ATOM   7655 6C31 POPEr 185      40.812  50.777  37.880  1.00  0.00           C
ATOM   7659  NH3 POPEs 186      44.252  94.917  65.250  1.00  0.00           N
ATOM   7663  C12 POPEs 186      43.452  96.107  64.790  1.00  0.00           C
ATOM   7666  C11 POPEs 186      44.182  97.117  63.870  1.00  0.00           C
ATOM   7669  P   POPEs 186      46.592  97.177  64.950  1.00  0.00           P
ATOM   7670  O13 POPEs 186      45.922  97.977  66.000  1.00  0.00           O
ATOM   7671  O14 POPEs 186      47.012  95.817  65.360  1.00  0.00           O
ATOM   7672  O11 POPEs 186      47.792  98.007  64.320  1.00  0.00           O
ATOM   7673  O12 POPEs 186      45.602  96.957  63.750  1.00  0.00           O
ATOM   7674  C1  POPEs 186      48.832  97.377  63.570  1.00  0.00           C
ATOM   7677  C2  POPEs 186      49.542  98.417  62.650  1.00  0.00           C
ATOM   7679  O21 POPEs 186      48.802  98.727  61.450  1.00  0.00           O
ATOM   7680  C21 POPEs 186      48.772  97.817  60.490  1.00  0.00           C
ATOM   7681  O22 POPEs 186      49.022  96.627  60.590  1.00  0.00           O
ATOM   7682  C22 POPEs 186      48.462  98.537  59.170  1.00  0.00           C
ATOM   7685  C3  POPEs 186      51.042  98.107  62.340  1.00  0.00           C
ATOM   7688  O31 POPEs 186      51.682  99.247  61.720  1.00  0.00           O
ATOM   7689  C31 POPEs 186      52.002  99.147  60.440  1.00  0.00           C
ATOM   7690  O32 POPEs 186      51.742  98.207  59.710  1.00  0.00           O
ATOM   7691  C32 POPEs 186      52.842 100.357  60.050  1.00  0.00           C
ATOM   7694  C23 POPEs 186      48.812  97.747  57.880  1.00  0.00           C
ATOM   7697  C24 POPEs 186      49.412  98.677  56.810  1.00  0.00           C
ATOM   7700  C25 POPEs 186      50.112  97.937  55.670  1.00  0.00           C
ATOM   7703  C26 POPEs 186      50.872  98.887  54.730  1.00  0.00           C
ATOM   7706  C27 POPEs 186      52.082  98.217  54.050  1.00  0.00           C
ATOM   7709  C28 POPEs 186      52.592  98.887  52.740  1.00  0.00           C
ATOM   7712  C29 POPEs 186      53.362 100.157  52.970  1.00  0.00           C
ATOM   7714 0C21 POPEs 186      53.742 101.077  52.050  1.00  0.00           C
ATOM   7716 1C21 POPEs 186      53.492 101.057  50.570  1.00  0.00           C
ATOM   7719 2C21 POPEs 186      52.982 102.407  50.000  1.00  0.00           C
ATOM   7722 3C21 POPEs 186      53.892 103.607  50.330  1.00  0.00           C
ATOM   7725 4C21 POPEs 186      53.622 104.867  49.490  1.00  0.00           C
ATOM   7728 5C21 POPEs 186      52.252 105.527  49.720  1.00  0.00           C
ATOM   7731 6C21 POPEs 186      52.152 106.877  49.000  1.00  0.00           C
ATOM   7734 7C21 POPEs 186      50.722 107.437  48.920  1.00  0.00           C
ATOM   7737 8C21 POPEs 186      50.662 108.797  48.210  1.00  0.00           C
ATOM   7741  C33 POPEs 186      53.582 100.167  58.710  1.00  0.00           C
ATOM   7744  C34 POPEs 186      54.912 100.927  58.680  1.00  0.00           C
ATOM   7747  C35 POPEs 186      55.502 101.057  57.270  1.00  0.00           C
ATOM   7750  C36 POPEs 186      55.512  99.757  56.440  1.00  0.00           C
ATOM   7753  C37 POPEs 186      56.292  99.957  55.140  1.00  0.00           C
ATOM   7756  C38 POPEs 186      56.302  98.747  54.210  1.00  0.00           C
ATOM   7759  C39 POPEs 186      57.092  99.067  52.940  1.00  0.00           C
ATOM   7762 0C31 POPEs 186      57.302  97.877  52.000  1.00  0.00           C
ATOM   7765 1C31 POPEs 186      58.362  98.177  50.920  1.00  0.00           C
ATOM   7768 2C31 POPEs 186      59.802  98.007  51.420  1.00  0.00           C
ATOM   7771 3C31 POPEs 186      60.232  96.527  51.460  1.00  0.00           C
ATOM   7774 4C31 POPEs 186      61.702  96.317  51.830  1.00  0.00           C
ATOM   7777 5C31 POPEs 186      62.072  94.837  51.890  1.00  0.00           C
ATOM   7780 6C31 POPEs 186      63.522  94.577  52.310  1.00  0.00           C
ATOM   7784  NH3 POPEt 187     121.172  42.627  22.560  1.00  0.00           N
ATOM   7788  C12 POPEt 187     120.212  42.687  21.390  1.00  0.00           C
ATOM   7791  C11 POPEt 187     120.392  41.577  20.320  1.00  0.00           C
ATOM   7794  P   POPEt 187     121.512  39.607  21.560  1.00  0.00           P
ATOM   7795  O13 POPEt 187     121.582  38.147  21.380  1.00  0.00           O
ATOM   7796  O14 POPEt 187     122.732  40.397  21.250  1.00  0.00           O
ATOM   7797  O11 POPEt 187     121.112  39.957  23.040  1.00  0.00           O
ATOM   7798  O12 POPEt 187     120.282  40.237  20.820  1.00  0.00           O
ATOM   7799  C1  POPEt 187     121.682  39.197  24.100  1.00  0.00           C
ATOM   7802  C2  POPEt 187     120.782  39.297  25.340  1.00  0.00           C
ATOM   7804  O21 POPEt 187     120.702  40.687  25.700  1.00  0.00           O
ATOM   7805  C21 POPEt 187     119.522  41.137  26.080  1.00  0.00           C
ATOM   7806  O22 POPEt 187     118.482  40.487  26.060  1.00  0.00           O
ATOM   7807  C22 POPEt 187     119.612  42.577  26.550  1.00  0.00           C
ATOM   7810  C3  POPEt 187     121.382  38.507  26.520  1.00  0.00           C
ATOM   7813  O31 POPEt 187     120.352  37.987  27.390  1.00  0.00           O
ATOM   7814  C31 POPEt 187     120.162  38.657  28.510  1.00  0.00           C
ATOM   7815  O32 POPEt 187     120.532  39.797  28.740  1.00  0.00           O
ATOM   7816  C32 POPEt 187     119.432  37.747  29.500  1.00  0.00           C
ATOM   7819  C23 POPEt 187     118.572  42.827  27.650  1.00  0.00           C
ATOM   7822  C24 POPEt 187     118.832  44.107  28.460  1.00  0.00           C
ATOM   7825  C25 POPEt 187     117.702  44.387  29.470  1.00  0.00           C
ATOM   7828  C26 POPEt 187     117.362  43.197  30.400  1.00  0.00           C
ATOM   7831  C27 POPEt 187     116.142  43.447  31.300  1.00  0.00           C
ATOM   7834  C28 POPEt 187     116.472  43.487  32.810  1.00  0.00           C
ATOM   7837  C29 POPEt 187     117.352  44.657  33.180  1.00  0.00           C
ATOM   7839 0C21 POPEt 187     117.282  45.387  34.300  1.00  0.00           C
ATOM   7841 1C21 POPEt 187     116.362  45.167  35.480  1.00  0.00           C
ATOM   7844 2C21 POPEt 187     117.062  45.567  36.790  1.00  0.00           C
ATOM   7847 3C21 POPEt 187     118.232  44.637  37.160  1.00  0.00           C
ATOM   7850 4C21 POPEt 187     119.462  45.377  37.710  1.00  0.00           C
ATOM   7853 5C21 POPEt 187     119.232  46.107  39.040  1.00  0.00           C
ATOM   7856 6C21 POPEt 187     120.552  46.577  39.640  1.00  0.00           C
ATOM   7859 7C21 POPEt 187     120.412  47.397  40.930  1.00  0.00           C
ATOM   7862 8C21 POPEt 187     121.772  47.767  41.530  1.00  0.00           C
ATOM   7866  C33 POPEt 187     119.742  38.087  30.970  1.00  0.00           C
ATOM   7869  C34 POPEt 187     118.722  37.457  31.930  1.00  0.00           C
ATOM   7872  C35 POPEt 187     119.132  37.607  33.410  1.00  0.00           C
ATOM   7875  C36 POPEt 187     119.222  36.247  34.120  1.00  0.00           C
ATOM   7878  C37 POPEt 187     119.622  36.287  35.600  1.00  0.00           C
ATOM   7881  C38 POPEt 187     119.582  34.887  36.230  1.00  0.00           C
ATOM   7884  C39 POPEt 187     119.832  34.817  37.740  1.00  0.00           C
ATOM   7887 0C31 POPEt 187     118.772  35.547  38.560  1.00  0.00           C
ATOM   7890 1C31 POPEt 187     118.902  35.317  40.070  1.00  0.00           C
ATOM   7893 2C31 POPEt 187     118.212  36.407  40.910  1.00  0.00           C
ATOM   7896 3C31 POPEt 187     116.682  36.467  40.770  1.00  0.00           C
ATOM   7899 4C31 POPEt 187     116.122  37.817  41.240  1.00  0.00           C
ATOM   7902 5C31 POPEt 187     114.592  37.867  41.310  1.00  0.00           C
ATOM   7905 6C31 POPEt 187     114.072  39.197  41.870  1.00  0.00           C
ATOM   7909  NH3 POPEu 188      53.152 106.917  18.380  1.00  0.00           N
ATOM   7913  C12 POPEu 188      52.892 108.287  18.950  1.00  0.00           C
ATOM   7916  C11 POPEu 188      53.912 109.337  18.490  1.00  0.00           C
ATOM   7919  P   POPEu 188      54.962 111.557  19.410  1.00  0.00           P
ATOM   7920  O13 POPEu 188      55.552 111.467  20.770  1.00  0.00           O
ATOM   7921  O14 POPEu 188      55.862 111.517  18.240  1.00  0.00           O
ATOM   7922  O11 POPEu 188      54.052 112.827  19.300  1.00  0.00           O
ATOM   7923  O12 POPEu 188      53.842 110.447  19.380  1.00  0.00           O
ATOM   7924  C1  POPEu 188      54.392 114.107  19.830  1.00  0.00           C
ATOM   7927  C2  POPEu 188      53.072 114.867  20.100  1.00  0.00           C
ATOM   7929  O21 POPEu 188      53.192 116.107  20.780  1.00  0.00           O
ATOM   7930  C21 POPEu 188      54.252 116.817  21.010  1.00  0.00           C
ATOM   7931  O22 POPEu 188      55.352 116.757  20.480  1.00  0.00           O
ATOM   7932  C22 POPEu 188      53.832 117.777  22.110  1.00  0.00           C
ATOM   7935  C3  POPEu 188      52.062 113.997  20.920  1.00  0.00           C
ATOM   7938  O31 POPEu 188      50.862 114.737  21.270  1.00  0.00           O
ATOM   7939  C31 POPEu 188      50.912 115.317  22.480  1.00  0.00           C
ATOM   7940  O32 POPEu 188      51.712 115.037  23.360  1.00  0.00           O
ATOM   7941  C32 POPEu 188      49.802 116.347  22.650  1.00  0.00           C
ATOM   7944  C23 POPEu 188      54.942 118.657  22.700  1.00  0.00           C
ATOM   7947  C24 POPEu 188      54.512 119.287  24.030  1.00  0.00           C
ATOM   7950  C25 POPEu 188      54.092 118.237  25.080  1.00  0.00           C
ATOM   7953  C26 POPEu 188      53.882 118.797  26.480  1.00  0.00           C
ATOM   7956  C27 POPEu 188      53.392 117.697  27.430  1.00  0.00           C
ATOM   7959  C28 POPEu 188      53.452 118.087  28.910  1.00  0.00           C
ATOM   7962  C29 POPEu 188      52.432 119.137  29.260  1.00  0.00           C
ATOM   7964 0C21 POPEu 188      52.062 119.457  30.520  1.00  0.00           C
ATOM   7966 1C21 POPEu 188      52.672 118.887  31.770  1.00  0.00           C
ATOM   7969 2C21 POPEu 188      53.122 119.987  32.750  1.00  0.00           C
ATOM   7972 3C21 POPEu 188      51.972 120.717  33.450  1.00  0.00           C
ATOM   7975 4C21 POPEu 188      52.492 121.727  34.470  1.00  0.00           C
ATOM   7978 5C21 POPEu 188      51.412 122.637  35.040  1.00  0.00           C
ATOM   7981 6C21 POPEu 188      51.972 123.577  36.120  1.00  0.00           C
ATOM   7984 7C21 POPEu 188      51.022 124.737  36.450  1.00  0.00           C
ATOM   7987 8C21 POPEu 188      51.612 125.767  37.410  1.00  0.00           C
ATOM   7991  C33 POPEu 188      50.342 117.677  23.240  1.00  0.00           C
ATOM   7994  C34 POPEu 188      49.392 118.847  23.010  1.00  0.00           C
ATOM   7997  C35 POPEu 188      48.222 118.907  23.990  1.00  0.00           C
ATOM   8000  C36 POPEu 188      48.602 119.277  25.420  1.00  0.00           C
ATOM   8003  C37 POPEu 188      47.352 119.677  26.230  1.00  0.00           C
ATOM   8006  C38 POPEu 188      47.552 120.297  27.630  1.00  0.00           C
ATOM   8009  C39 POPEu 188      48.242 121.677  27.650  1.00  0.00           C
ATOM   8012 0C31 POPEu 188      49.782 121.657  27.760  1.00  0.00           C
ATOM   8015 1C31 POPEu 188      50.382 122.997  27.310  1.00  0.00           C
ATOM   8018 2C31 POPEu 188      50.232 124.137  28.330  1.00  0.00           C
ATOM   8021 3C31 POPEu 188      51.342 124.147  29.380  1.00  0.00           C
ATOM   8024 4C31 POPEu 188      51.402 125.497  30.110  1.00  0.00           C
ATOM   8027 5C31 POPEu 188      52.442 125.537  31.240  1.00  0.00           C
ATOM   8030 6C31 POPEu 188      52.642 126.947  31.820  1.00  0.00           C
ATOM   8034  NH3 POPEv 189     124.212  60.757  63.520  1.00  0.00           N
ATOM   8038  C12 POPEv 189     125.332  59.877  64.010  1.00  0.00           C
ATOM   8041  C11 POPEv 189     125.052  59.247  65.390  1.00  0.00           C
ATOM   8044  P   POPEv 189     122.822  57.987  64.960  1.00  0.00           P
ATOM   8045  O13 POPEv 189     122.152  56.727  65.370  1.00  0.00           O
ATOM   8046  O14 POPEv 189     122.202  59.267  65.350  1.00  0.00           O
ATOM   8047  O11 POPEv 189     122.822  58.057  63.380  1.00  0.00           O
ATOM   8048  O12 POPEv 189     124.372  57.987  65.280  1.00  0.00           O
ATOM   8049  C1  POPEv 189     121.712  57.347  62.800  1.00  0.00           C
ATOM   8052  C2  POPEv 189     121.552  57.657  61.290  1.00  0.00           C
ATOM   8054  O21 POPEv 189     120.312  57.207  60.730  1.00  0.00           O
ATOM   8055  C21 POPEv 189     119.282  56.687  61.370  1.00  0.00           C
ATOM   8056  O22 POPEv 189     119.242  56.157  62.470  1.00  0.00           O
ATOM   8057  C22 POPEv 189     118.102  56.887  60.410  1.00  0.00           C
ATOM   8060  C3  POPEv 189     122.782  57.177  60.460  1.00  0.00           C
ATOM   8063  O31 POPEv 189     122.582  57.107  59.030  1.00  0.00           O
ATOM   8064  C31 POPEv 189     122.712  58.247  58.350  1.00  0.00           C
ATOM   8065  O32 POPEv 189     122.852  59.347  58.840  1.00  0.00           O
ATOM   8066  C32 POPEv 189     122.732  57.897  56.860  1.00  0.00           C
ATOM   8069  C23 POPEv 189     116.802  56.087  60.680  1.00  0.00           C
ATOM   8072  C24 POPEv 189     115.802  56.357  59.540  1.00  0.00           C
ATOM   8075  C25 POPEv 189     114.402  55.767  59.780  1.00  0.00           C
ATOM   8078  C26 POPEv 189     113.482  55.857  58.550  1.00  0.00           C
ATOM   8081  C27 POPEv 189     112.162  56.587  58.850  1.00  0.00           C
ATOM   8084  C28 POPEv 189     111.142  56.587  57.690  1.00  0.00           C
ATOM   8087  C29 POPEv 189     109.972  55.637  57.800  1.00  0.00           C
ATOM   8089 0C21 POPEv 189     108.682  55.977  58.030  1.00  0.00           C
ATOM   8091 1C21 POPEv 189     108.152  57.377  58.220  1.00  0.00           C
ATOM   8094 2C21 POPEv 189     106.702  57.667  57.800  1.00  0.00           C
ATOM   8097 3C21 POPEv 189     106.502  59.187  57.720  1.00  0.00           C
ATOM   8100 4C21 POPEv 189     105.122  59.627  57.220  1.00  0.00           C
ATOM   8103 5C21 POPEv 189     105.052  61.107  56.800  1.00  0.00           C
ATOM   8106 6C21 POPEv 189     106.112  61.487  55.740  1.00  0.00           C
ATOM   8109 7C21 POPEv 189     105.832  62.807  55.020  1.00  0.00           C
ATOM   8112 8C21 POPEv 189     106.992  63.277  54.140  1.00  0.00           C
ATOM   8116  C33 POPEv 189     122.902  59.097  55.900  1.00  0.00           C
ATOM   8119  C34 POPEv 189     122.502  58.727  54.470  1.00  0.00           C
ATOM   8122  C35 POPEv 189     122.262  59.907  53.520  1.00  0.00           C
ATOM   8125  C36 POPEv 189     123.442  60.867  53.340  1.00  0.00           C
ATOM   8128  C37 POPEv 189     123.382  61.617  51.990  1.00  0.00           C
ATOM   8131  C38 POPEv 189     124.392  62.767  51.870  1.00  0.00           C
ATOM   8134  C39 POPEv 189     124.502  63.357  50.450  1.00  0.00           C
ATOM   8137 0C31 POPEv 189     125.622  62.737  49.600  1.00  0.00           C
ATOM   8140 1C31 POPEv 189     125.682  63.317  48.180  1.00  0.00           C
ATOM   8143 2C31 POPEv 189     126.842  62.757  47.340  1.00  0.00           C
ATOM   8146 3C31 POPEv 189     126.832  63.237  45.880  1.00  0.00           C
ATOM   8149 4C31 POPEv 189     126.452  62.127  44.870  1.00  0.00           C
ATOM   8152 5C31 POPEv 189     126.502  62.607  43.410  1.00  0.00           C
ATOM   8155 6C31 POPEv 189     126.072  61.557  42.370  1.00  0.00           C
ATOM   8159  NH3 POPEw 190     111.172  11.497  61.280  1.00  0.00           N
ATOM   8163  C12 POPEw 190     109.892  11.837  60.580  1.00  0.00           C
ATOM   8166  C11 POPEw 190     108.872  12.517  61.510  1.00  0.00           C
ATOM   8169  P   POPEw 190     106.312  12.727  61.820  1.00  0.00           P
ATOM   8170  O13 POPEw 190     106.592  14.017  62.480  1.00  0.00           O
ATOM   8171  O14 POPEw 190     105.752  11.667  62.700  1.00  0.00           O
ATOM   8172  O11 POPEw 190     105.202  12.947  60.720  1.00  0.00           O
ATOM   8173  O12 POPEw 190     107.552  12.147  61.060  1.00  0.00           O
ATOM   8174  C1  POPEw 190     105.312  13.837  59.610  1.00  0.00           C
ATOM   8177  C2  POPEw 190     105.752  13.067  58.330  1.00  0.00           C
ATOM   8179  O21 POPEw 190     106.342  13.937  57.350  1.00  0.00           O
ATOM   8180  C21 POPEw 190     105.592  14.717  56.600  1.00  0.00           C
ATOM   8181  O22 POPEw 190     104.382  14.867  56.680  1.00  0.00           O
ATOM   8182  C22 POPEw 190     106.542  15.477  55.660  1.00  0.00           C
ATOM   8185  C3  POPEw 190     104.662  12.127  57.750  1.00  0.00           C
ATOM   8188  O31 POPEw 190     105.252  11.167  56.840  1.00  0.00           O
ATOM   8189  C31 POPEw 190     105.632  10.057  57.430  1.00  0.00           C
ATOM   8190  O32 POPEw 190     105.472   9.807  58.620  1.00  0.00           O
ATOM   8191  C32 POPEw 190     106.432   9.157  56.520  1.00  0.00           C
ATOM   8194  C23 POPEw 190     106.192  15.547  54.150  1.00  0.00           C
ATOM   8197  C24 POPEw 190     107.492  15.767  53.340  1.00  0.00           C
ATOM   8200  C25 POPEw 190     107.312  16.007  51.830  1.00  0.00           C
ATOM   8203  C26 POPEw 190     107.782  14.817  50.960  1.00  0.00           C
ATOM   8206  C27 POPEw 190     107.852  15.167  49.460  1.00  0.00           C
ATOM   8209  C28 POPEw 190     108.512  14.067  48.580  1.00  0.00           C
ATOM   8212  C29 POPEw 190     110.022  14.057  48.630  1.00  0.00           C
ATOM   8214 0C21 POPEw 190     110.842  13.797  47.590  1.00  0.00           C
ATOM   8216 1C21 POPEw 190     110.412  13.397  46.200  1.00  0.00           C
ATOM   8219 2C21 POPEw 190     111.422  12.457  45.510  1.00  0.00           C
ATOM   8222 3C21 POPEw 190     110.882  11.877  44.190  1.00  0.00           C
ATOM   8225 4C21 POPEw 190     111.892  10.987  43.450  1.00  0.00           C
ATOM   8228 5C21 POPEw 190     111.712   9.477  43.670  1.00  0.00           C
ATOM   8231 6C21 POPEw 190     111.682   9.027  45.140  1.00  0.00           C
ATOM   8234 7C21 POPEw 190     111.542   7.507  45.280  1.00  0.00           C
ATOM   8237 8C21 POPEw 190     111.332   7.057  46.730  1.00  0.00           C
ATOM   8241  C33 POPEw 190     107.792   8.887  57.210  1.00  0.00           C
ATOM   8244  C34 POPEw 190     108.632  10.157  57.430  1.00  0.00           C
ATOM   8247  C35 POPEw 190     108.962  10.927  56.160  1.00  0.00           C
ATOM   8250  C36 POPEw 190     109.762  12.207  56.470  1.00  0.00           C
ATOM   8253  C37 POPEw 190     110.092  13.037  55.220  1.00  0.00           C
ATOM   8256  C38 POPEw 190     111.532  13.567  55.270  1.00  0.00           C
ATOM   8259  C39 POPEw 190     112.122  14.007  53.910  1.00  0.00           C
ATOM   8262 0C31 POPEw 190     111.262  14.997  53.120  1.00  0.00           C
ATOM   8265 1C31 POPEw 190     111.992  15.557  51.890  1.00  0.00           C
ATOM   8268 2C31 POPEw 190     111.232  16.697  51.200  1.00  0.00           C
ATOM   8271 3C31 POPEw 190     111.122  17.967  52.050  1.00  0.00           C
ATOM   8274 4C31 POPEw 190     110.422  19.107  51.310  1.00  0.00           C
ATOM   8277 5C31 POPEw 190     110.592  20.447  52.030  1.00  0.00           C
ATOM   8280 6C31 POPEw 190     109.682  21.547  51.470  1.00  0.00           C
ATOM   8284  NH3 POPEx 191       6.792  48.867  64.540  1.00  0.00           N
ATOM   8288  C12 POPEx 191       8.212  49.377  64.380  1.00  0.00           C
ATOM   8291  C11 POPEx 191       8.632  50.337  65.520  1.00  0.00           C
ATOM   8294  P   POPEx 191      10.892  51.477  64.730  1.00  0.00           P
ATOM   8295  O13 POPEx 191      12.142  50.817  64.320  1.00  0.00           O
ATOM   8296  O14 POPEx 191      11.042  52.767  65.450  1.00  0.00           O
ATOM   8297  O11 POPEx 191       9.942  51.667  63.480  1.00  0.00           O
ATOM   8298  O12 POPEx 191      10.062  50.437  65.600  1.00  0.00           O
ATOM   8299  C1  POPEx 191      10.142  52.647  62.470  1.00  0.00           C
ATOM   8302  C2  POPEx 191      10.982  52.067  61.310  1.00  0.00           C
ATOM   8304  O21 POPEx 191      11.042  52.927  60.160  1.00  0.00           O
ATOM   8305  C21 POPEx 191       9.972  53.017  59.380  1.00  0.00           C
ATOM   8306  O22 POPEx 191       8.842  52.667  59.670  1.00  0.00           O
ATOM   8307  C22 POPEx 191      10.322  53.607  58.030  1.00  0.00           C
ATOM   8310  C3  POPEx 191      10.582  50.597  60.950  1.00  0.00           C
ATOM   8313  O31 POPEx 191      11.112  50.197  59.670  1.00  0.00           O
ATOM   8314  C31 POPEx 191      12.282  49.587  59.660  1.00  0.00           C
ATOM   8315  O32 POPEx 191      12.972  49.297  60.620  1.00  0.00           O
ATOM   8316  C32 POPEx 191      12.662  49.397  58.180  1.00  0.00           C
ATOM   8319  C23 POPEx 191      10.732  55.097  58.110  1.00  0.00           C
ATOM   8322  C24 POPEx 191      11.092  55.697  56.730  1.00  0.00           C
ATOM   8325  C25 POPEx 191       9.962  55.567  55.700  1.00  0.00           C
ATOM   8328  C26 POPEx 191      10.162  56.387  54.420  1.00  0.00           C
ATOM   8331  C27 POPEx 191       8.942  56.227  53.510  1.00  0.00           C
ATOM   8334  C28 POPEx 191       8.812  57.277  52.390  1.00  0.00           C
ATOM   8337  C29 POPEx 191       7.452  57.107  51.760  1.00  0.00           C
ATOM   8339 0C21 POPEx 191       7.182  56.527  50.580  1.00  0.00           C
ATOM   8341 1C21 POPEx 191       8.192  55.957  49.610  1.00  0.00           C
ATOM   8344 2C21 POPEx 191       8.512  56.977  48.510  1.00  0.00           C
ATOM   8347 3C21 POPEx 191       7.262  57.497  47.760  1.00  0.00           C
ATOM   8350 4C21 POPEx 191       7.632  58.387  46.570  1.00  0.00           C
ATOM   8353 5C21 POPEx 191       8.052  57.567  45.340  1.00  0.00           C
ATOM   8356 6C21 POPEx 191       8.752  58.407  44.270  1.00  0.00           C
ATOM   8359 7C21 POPEx 191       9.372  57.557  43.160  1.00  0.00           C
ATOM   8362 8C21 POPEx 191      10.112  58.387  42.110  1.00  0.00           C
ATOM   8366  C33 POPEx 191      13.922  48.527  57.950  1.00  0.00           C
ATOM   8369  C34 POPEx 191      14.452  48.587  56.500  1.00  0.00           C
ATOM   8372  C35 POPEx 191      13.352  48.597  55.430  1.00  0.00           C
ATOM   8375  C36 POPEx 191      13.872  48.577  53.980  1.00  0.00           C
ATOM   8378  C37 POPEx 191      12.822  49.067  52.980  1.00  0.00           C
ATOM   8381  C38 POPEx 191      13.272  48.957  51.510  1.00  0.00           C
ATOM   8384  C39 POPEx 191      14.552  49.737  51.200  1.00  0.00           C
ATOM   8387 0C31 POPEx 191      14.842  49.737  49.700  1.00  0.00           C
ATOM   8390 1C31 POPEx 191      16.212  50.307  49.310  1.00  0.00           C
ATOM   8393 2C31 POPEx 191      16.242  50.567  47.810  1.00  0.00           C
ATOM   8396 3C31 POPEx 191      17.582  51.037  47.230  1.00  0.00           C
ATOM   8399 4C31 POPEx 191      17.362  51.507  45.790  1.00  0.00           C
ATOM   8402 5C31 POPEx 191      18.532  52.287  45.190  1.00  0.00           C
ATOM   8405 6C31 POPEx 191      18.272  52.647  43.730  1.00  0.00           C
ATOM   8409  NH3 POPEy 192      96.132  38.987  59.600  1.00  0.00           N
ATOM   8413  C12 POPEy 192      95.702  38.207  60.810  1.00  0.00           C
ATOM   8416  C11 POPEy 192      96.962  37.687  61.500  1.00  0.00           C
ATOM   8419  P   POPEy 192      99.222  38.607  62.450  1.00  0.00           P
ATOM   8420  O13 POPEy 192      99.732  39.927  62.890  1.00  0.00           O
ATOM   8421  O14 POPEy 192      99.232  37.497  63.420  1.00  0.00           O
ATOM   8422  O11 POPEy 192      99.902  38.297  61.050  1.00  0.00           O
ATOM   8423  O12 POPEy 192      97.732  38.817  61.940  1.00  0.00           O
ATOM   8424  C1  POPEy 192      99.702  39.357  60.080  1.00  0.00           C
ATOM   8427  C2  POPEy 192     100.882  39.557  59.110  1.00  0.00           C
ATOM   8429  O21 POPEy 192     100.642  40.847  58.520  1.00  0.00           O
ATOM   8430  C21 POPEy 192     101.612  41.337  57.780  1.00  0.00           C
ATOM   8431  O22 POPEy 192     102.732  40.877  57.660  1.00  0.00           O
ATOM   8432  C22 POPEy 192     101.042  42.557  57.060  1.00  0.00           C
ATOM   8435  C3  POPEy 192     101.012  38.417  58.050  1.00  0.00           C
ATOM   8438  O31 POPEy 192     100.072  38.507  56.960  1.00  0.00           O
ATOM   8439  C31 POPEy 192      99.032  37.677  56.990  1.00  0.00           C
ATOM   8440  O32 POPEy 192      98.382  37.387  57.980  1.00  0.00           O
ATOM   8441  C32 POPEy 192      98.892  37.057  55.610  1.00  0.00           C
ATOM   8444  C23 POPEy 192     101.982  43.177  56.010  1.00  0.00           C
ATOM   8447  C24 POPEy 192     101.212  43.957  54.940  1.00  0.00           C
ATOM   8450  C25 POPEy 192     100.952  45.437  55.260  1.00  0.00           C
ATOM   8453  C26 POPEy 192     102.252  46.237  55.400  1.00  0.00           C
ATOM   8456  C27 POPEy 192     102.072  47.737  55.160  1.00  0.00           C
ATOM   8459  C28 POPEy 192     103.432  48.457  55.070  1.00  0.00           C
ATOM   8462  C29 POPEy 192     103.292  49.947  55.260  1.00  0.00           C
ATOM   8464 0C21 POPEy 192     102.782  50.817  54.380  1.00  0.00           C
ATOM   8466 1C21 POPEy 192     102.272  50.497  52.990  1.00  0.00           C
ATOM   8469 2C21 POPEy 192     102.872  51.417  51.910  1.00  0.00           C
ATOM   8472 3C21 POPEy 192     102.432  52.897  52.020  1.00  0.00           C
ATOM   8475 4C21 POPEy 192     101.342  53.297  51.010  1.00  0.00           C
ATOM   8478 5C21 POPEy 192     100.822  54.727  51.230  1.00  0.00           C
ATOM   8481 6C21 POPEy 192     100.292  55.377  49.960  1.00  0.00           C
ATOM   8484 7C21 POPEy 192      99.482  56.637  50.260  1.00  0.00           C
ATOM   8487 8C21 POPEy 192      99.152  57.467  49.020  1.00  0.00           C
ATOM   8491  C33 POPEy 192      98.002  37.857  54.630  1.00  0.00           C
ATOM   8494  C34 POPEy 192      98.452  37.587  53.180  1.00  0.00           C
ATOM   8497  C35 POPEy 192      97.452  38.057  52.120  1.00  0.00           C
ATOM   8500  C36 POPEy 192      97.552  39.557  51.810  1.00  0.00           C
ATOM   8503  C37 POPEy 192      96.542  39.987  50.730  1.00  0.00           C
ATOM   8506  C38 POPEy 192      96.482  41.507  50.530  1.00  0.00           C
ATOM   8509  C39 POPEy 192      97.362  42.057  49.390  1.00  0.00           C
ATOM   8512 0C31 POPEy 192      96.842  41.697  47.980  1.00  0.00           C
ATOM   8515 1C31 POPEy 192      97.612  42.427  46.860  1.00  0.00           C
ATOM   8518 2C31 POPEy 192      97.502  41.737  45.490  1.00  0.00           C
ATOM   8521 3C31 POPEy 192      96.092  41.767  44.870  1.00  0.00           C
ATOM   8524 4C31 POPEy 192      95.782  43.067  44.130  1.00  0.00           C
ATOM   8527 5C31 POPEy 192      94.382  43.067  43.510  1.00  0.00           C
ATOM   8530 6C31 POPEy 192      94.042  44.357  42.760  1.00  0.00           C
ATOM   8534  NH3 POPEz 193      15.532  47.387  62.810  1.00  0.00           N
ATOM   8538  C12 POPEz 193      16.722  48.197  63.240  1.00  0.00           C
ATOM   8541  C11 POPEz 193      17.952  47.947  62.330  1.00  0.00           C
ATOM   8544  P   POPEz 193      19.502  49.937  62.980  1.00  0.00           P
ATOM   8545  O13 POPEz 193      18.542  50.617  62.090  1.00  0.00           O
ATOM   8546  O14 POPEz 193      19.572  50.397  64.380  1.00  0.00           O
ATOM   8547  O11 POPEz 193      20.952  49.907  62.330  1.00  0.00           O
ATOM   8548  O12 POPEz 193      19.152  48.397  62.980  1.00  0.00           O
ATOM   8549  C1  POPEz 193      21.062  50.217  60.930  1.00  0.00           C
ATOM   8552  C2  POPEz 193      22.272  49.477  60.310  1.00  0.00           C
ATOM   8554  O21 POPEz 193      22.632  50.087  59.060  1.00  0.00           O
ATOM   8555  C21 POPEz 193      23.612  50.967  59.090  1.00  0.00           C
ATOM   8556  O22 POPEz 193      24.212  51.327  60.080  1.00  0.00           O
ATOM   8557  C22 POPEz 193      23.942  51.317  57.640  1.00  0.00           C
ATOM   8560  C3  POPEz 193      21.972  47.957  60.110  1.00  0.00           C
ATOM   8563  O31 POPEz 193      23.192  47.227  59.890  1.00  0.00           O
ATOM   8564  C31 POPEz 193      23.742  47.087  58.660  1.00  0.00           C
ATOM   8565  O32 POPEz 193      24.902  46.727  58.520  1.00  0.00           O
ATOM   8566  C32 POPEz 193      22.802  47.357  57.470  1.00  0.00           C
ATOM   8569  C23 POPEz 193      22.952  52.327  57.030  1.00  0.00           C
ATOM   8572  C24 POPEz 193      22.882  52.237  55.500  1.00  0.00           C
ATOM   8575  C25 POPEz 193      24.252  52.327  54.810  1.00  0.00           C
ATOM   8578  C26 POPEz 193      24.112  52.467  53.300  1.00  0.00           C
ATOM   8581  C27 POPEz 193      25.442  52.827  52.610  1.00  0.00           C
ATOM   8584  C28 POPEz 193      25.202  53.257  51.150  1.00  0.00           C
ATOM   8587  C29 POPEz 193      26.432  53.617  50.350  1.00  0.00           C
ATOM   8589 0C21 POPEz 193      27.692  53.657  50.790  1.00  0.00           C
ATOM   8591 1C21 POPEz 193      28.862  53.957  49.890  1.00  0.00           C
ATOM   8594 2C21 POPEz 193      29.672  52.677  49.590  1.00  0.00           C
ATOM   8597 3C21 POPEz 193      30.532  52.837  48.330  1.00  0.00           C
ATOM   8600 4C21 POPEz 193      31.562  51.707  48.170  1.00  0.00           C
ATOM   8603 5C21 POPEz 193      32.502  51.947  46.980  1.00  0.00           C
ATOM   8606 6C21 POPEz 193      33.682  50.977  46.950  1.00  0.00           C
ATOM   8609 7C21 POPEz 193      34.742  51.377  45.910  1.00  0.00           C
ATOM   8612 8C21 POPEz 193      35.922  50.407  45.820  1.00  0.00           C
ATOM   8616  C33 POPEz 193      23.502  47.097  56.110  1.00  0.00           C
ATOM   8619  C34 POPEz 193      22.642  47.477  54.890  1.00  0.00           C
ATOM   8622  C35 POPEz 193      23.342  47.087  53.580  1.00  0.00           C
ATOM   8625  C36 POPEz 193      22.752  47.707  52.300  1.00  0.00           C
ATOM   8628  C37 POPEz 193      23.282  46.987  51.050  1.00  0.00           C
ATOM   8631  C38 POPEz 193      23.192  47.787  49.740  1.00  0.00           C
ATOM   8634  C39 POPEz 193      24.172  48.967  49.660  1.00  0.00           C
ATOM   8637 0C31 POPEz 193      24.602  49.307  48.230  1.00  0.00           C
ATOM   8640 1C31 POPEz 193      25.642  50.437  48.180  1.00  0.00           C
ATOM   8643 2C31 POPEz 193      26.232  50.707  46.780  1.00  0.00           C
ATOM   8646 3C31 POPEz 193      26.952  49.497  46.190  1.00  0.00           C
ATOM   8649 4C31 POPEz 193      27.722  49.807  44.890  1.00  0.00           C
ATOM   8652 5C31 POPEz 193      28.292  48.547  44.240  1.00  0.00           C
ATOM   8655 6C31 POPEz 193      29.032  48.807  42.930  1.00  0.00           C
ATOM   8659  NH3 POPE0 194     106.512 112.977  23.460  1.00  0.00           N
ATOM   8663  C12 POPE0 194     105.962 113.537  22.170  1.00  0.00           C
ATOM   8666  C11 POPE0 194     106.992 114.367  21.390  1.00  0.00           C
ATOM   8669  P   POPE0 194     107.542 116.847  22.120  1.00  0.00           P
ATOM   8670  O13 POPE0 194     108.942 116.517  21.800  1.00  0.00           O
ATOM   8671  O14 POPE0 194     107.012 118.137  21.650  1.00  0.00           O
ATOM   8672  O11 POPE0 194     107.192 116.557  23.650  1.00  0.00           O
ATOM   8673  O12 POPE0 194     106.652 115.747  21.400  1.00  0.00           O
ATOM   8674  C1  POPE0 194     107.722 117.337  24.720  1.00  0.00           C
ATOM   8677  C2  POPE0 194     107.242 116.747  26.060  1.00  0.00           C
ATOM   8679  O21 POPE0 194     107.602 117.627  27.140  1.00  0.00           O
ATOM   8680  C21 POPE0 194     106.692 117.717  28.110  1.00  0.00           C
ATOM   8681  O22 POPE0 194     105.522 117.417  28.010  1.00  0.00           O
ATOM   8682  C22 POPE0 194     107.362 118.097  29.420  1.00  0.00           C
ATOM   8685  C3  POPE0 194     107.892 115.347  26.290  1.00  0.00           C
ATOM   8688  O31 POPE0 194     107.252 114.607  27.350  1.00  0.00           O
ATOM   8689  C31 POPE0 194     107.922 114.547  28.490  1.00  0.00           C
ATOM   8690  O32 POPE0 194     108.922 115.197  28.770  1.00  0.00           O
ATOM   8691  C32 POPE0 194     107.282 113.517  29.420  1.00  0.00           C
ATOM   8694  C23 POPE0 194     106.562 117.577  30.630  1.00  0.00           C
ATOM   8697  C24 POPE0 194     107.432 117.407  31.900  1.00  0.00           C
ATOM   8700  C25 POPE0 194     106.932 116.237  32.750  1.00  0.00           C
ATOM   8703  C26 POPE0 194     107.472 116.147  34.190  1.00  0.00           C
ATOM   8706  C27 POPE0 194     106.562 116.847  35.220  1.00  0.00           C
ATOM   8709  C28 POPE0 194     107.042 116.667  36.680  1.00  0.00           C
ATOM   8712  C29 POPE0 194     106.752 115.327  37.300  1.00  0.00           C
ATOM   8714 0C21 POPE0 194     107.162 114.927  38.520  1.00  0.00           C
ATOM   8716 1C21 POPE0 194     108.022 115.717  39.470  1.00  0.00           C
ATOM   8719 2C21 POPE0 194     107.302 116.237  40.740  1.00  0.00           C
ATOM   8722 3C21 POPE0 194     106.242 117.327  40.450  1.00  0.00           C
ATOM   8725 4C21 POPE0 194     106.142 118.417  41.540  1.00  0.00           C
ATOM   8728 5C21 POPE0 194     105.872 117.887  42.950  1.00  0.00           C
ATOM   8731 6C21 POPE0 194     105.752 119.027  43.990  1.00  0.00           C
ATOM   8734 7C21 POPE0 194     105.702 118.507  45.430  1.00  0.00           C
ATOM   8737 8C21 POPE0 194     105.642 119.627  46.480  1.00  0.00           C
ATOM   8741  C33 POPE0 194     108.312 113.067  30.480  1.00  0.00           C
ATOM   8744  C34 POPE0 194     107.852 111.947  31.430  1.00  0.00           C
ATOM   8747  C35 POPE0 194     107.512 112.457  32.840  1.00  0.00           C
ATOM   8750  C36 POPE0 194     107.282 111.327  33.860  1.00  0.00           C
ATOM   8753  C37 POPE0 194     106.992 111.837  35.280  1.00  0.00           C
ATOM   8756  C38 POPE0 194     107.752 111.077  36.390  1.00  0.00           C
ATOM   8759  C39 POPE0 194     107.492 109.567  36.400  1.00  0.00           C
ATOM   8762 0C31 POPE0 194     108.262 108.837  37.510  1.00  0.00           C
ATOM   8765 1C31 POPE0 194     108.042 107.317  37.490  1.00  0.00           C
ATOM   8768 2C31 POPE0 194     108.492 106.617  38.770  1.00  0.00           C
ATOM   8771 3C31 POPE0 194     110.002 106.657  39.030  1.00  0.00           C
ATOM   8774 4C31 POPE0 194     110.342 106.117  40.430  1.00  0.00           C
ATOM   8777 5C31 POPE0 194     111.842 106.147  40.750  1.00  0.00           C
ATOM   8780 6C31 POPE0 194     112.122 105.997  42.250  1.00  0.00           C
ATOM   8784  NH3 POPE1 195      31.762  45.007  20.250  1.00  0.00           N
ATOM   8788  C12 POPE1 195      31.912  43.677  19.570  1.00  0.00           C
ATOM   8791  C11 POPE1 195      30.592  42.887  19.540  1.00  0.00           C
ATOM   8794  P   POPE1 195      29.772  40.477  18.820  1.00  0.00           P
ATOM   8795  O13 POPE1 195      28.502  41.047  18.330  1.00  0.00           O
ATOM   8796  O14 POPE1 195      30.432  39.377  18.070  1.00  0.00           O
ATOM   8797  O11 POPE1 195      29.592  39.987  20.320  1.00  0.00           O
ATOM   8798  O12 POPE1 195      30.852  41.607  18.980  1.00  0.00           O
ATOM   8799  C1  POPE1 195      28.532  40.547  21.120  1.00  0.00           C
ATOM   8802  C2  POPE1 195      28.712  40.337  22.650  1.00  0.00           C
ATOM   8804  O21 POPE1 195      27.902  41.317  23.320  1.00  0.00           O
ATOM   8805  C21 POPE1 195      27.412  40.937  24.500  1.00  0.00           C
ATOM   8806  O22 POPE1 195      27.712  41.427  25.570  1.00  0.00           O
ATOM   8807  C22 POPE1 195      26.302  39.887  24.330  1.00  0.00           C
ATOM   8810  C3  POPE1 195      30.222  40.457  23.090  1.00  0.00           C
ATOM   8813  O31 POPE1 195      30.482  41.317  24.220  1.00  0.00           O
ATOM   8814  C31 POPE1 195      30.402  40.727  25.420  1.00  0.00           C
ATOM   8815  O32 POPE1 195      30.142  39.547  25.590  1.00  0.00           O
ATOM   8816  C32 POPE1 195      30.602  41.787  26.500  1.00  0.00           C
ATOM   8819  C23 POPE1 195      26.562  38.707  25.290  1.00  0.00           C
ATOM   8822  C24 POPE1 195      25.302  37.957  25.720  1.00  0.00           C
ATOM   8825  C25 POPE1 195      24.242  38.867  26.360  1.00  0.00           C
ATOM   8828  C26 POPE1 195      23.362  38.127  27.370  1.00  0.00           C
ATOM   8831  C27 POPE1 195      22.122  38.947  27.750  1.00  0.00           C
ATOM   8834  C28 POPE1 195      21.172  38.157  28.660  1.00  0.00           C
ATOM   8837  C29 POPE1 195      19.812  38.807  28.770  1.00  0.00           C
ATOM   8839 0C21 POPE1 195      19.472  39.807  29.600  1.00  0.00           C
ATOM   8841 1C21 POPE1 195      20.372  40.497  30.590  1.00  0.00           C
ATOM   8844 2C21 POPE1 195      19.732  40.657  31.990  1.00  0.00           C
ATOM   8847 3C21 POPE1 195      18.372  41.377  31.950  1.00  0.00           C
ATOM   8850 4C21 POPE1 195      18.022  42.127  33.240  1.00  0.00           C
ATOM   8853 5C21 POPE1 195      18.512  43.577  33.250  1.00  0.00           C
ATOM   8856 6C21 POPE1 195      17.912  44.377  34.410  1.00  0.00           C
ATOM   8859 7C21 POPE1 195      18.322  45.857  34.410  1.00  0.00           C
ATOM   8862 8C21 POPE1 195      17.812  46.617  35.630  1.00  0.00           C
ATOM   8866  C33 POPE1 195      30.292  41.317  27.950  1.00  0.00           C
ATOM   8869  C34 POPE1 195      30.582  42.447  28.940  1.00  0.00           C
ATOM   8872  C35 POPE1 195      30.272  42.157  30.420  1.00  0.00           C
ATOM   8875  C36 POPE1 195      31.272  41.227  31.130  1.00  0.00           C
ATOM   8878  C37 POPE1 195      31.092  41.287  32.650  1.00  0.00           C
ATOM   8881  C38 POPE1 195      32.102  40.487  33.490  1.00  0.00           C
ATOM   8884  C39 POPE1 195      31.822  40.697  34.980  1.00  0.00           C
ATOM   8887 0C31 POPE1 195      32.832  40.067  35.950  1.00  0.00           C
ATOM   8890 1C31 POPE1 195      32.212  40.017  37.350  1.00  0.00           C
ATOM   8893 2C31 POPE1 195      33.202  39.927  38.520  1.00  0.00           C
ATOM   8896 3C31 POPE1 195      32.432  39.947  39.850  1.00  0.00           C
ATOM   8899 4C31 POPE1 195      33.302  40.027  41.100  1.00  0.00           C
ATOM   8902 5C31 POPE1 195      32.462  39.867  42.370  1.00  0.00           C
ATOM   8905 6C31 POPE1 195      33.272  39.777  43.660  1.00  0.00           C
ATOM   8909  NH3 POPE2 196      78.102 106.597  62.460  1.00  0.00           N
ATOM   8913  C12 POPE2 196      79.412 106.557  61.740  1.00  0.00           C
ATOM   8916  C11 POPE2 196      79.252 105.697  60.490  1.00  0.00           C
ATOM   8919  P   POPE2 196      77.612 106.917  58.860  1.00  0.00           P
ATOM   8920  O13 POPE2 196      76.292 107.487  59.160  1.00  0.00           O
ATOM   8921  O14 POPE2 196      78.762 107.837  58.730  1.00  0.00           O
ATOM   8922  O11 POPE2 196      77.532 105.987  57.590  1.00  0.00           O
ATOM   8923  O12 POPE2 196      77.932 105.847  59.960  1.00  0.00           O
ATOM   8924  C1  POPE2 196      78.452 104.937  57.290  1.00  0.00           C
ATOM   8927  C2  POPE2 196      79.102 105.157  55.900  1.00  0.00           C
ATOM   8929  O21 POPE2 196      80.082 104.117  55.650  1.00  0.00           O
ATOM   8930  C21 POPE2 196      80.222 103.837  54.340  1.00  0.00           C
ATOM   8931  O22 POPE2 196      79.472 104.207  53.460  1.00  0.00           O
ATOM   8932  C22 POPE2 196      81.432 102.917  54.090  1.00  0.00           C
ATOM   8935  C3  POPE2 196      79.772 106.557  55.800  1.00  0.00           C
ATOM   8938  O31 POPE2 196      79.742 106.997  54.440  1.00  0.00           O
ATOM   8939  C31 POPE2 196      80.882 107.077  53.770  1.00  0.00           C
ATOM   8940  O32 POPE2 196      82.002 107.017  54.240  1.00  0.00           O
ATOM   8941  C32 POPE2 196      80.502 107.237  52.300  1.00  0.00           C
ATOM   8944  C23 POPE2 196      81.772 102.807  52.570  1.00  0.00           C
ATOM   8947  C24 POPE2 196      82.672 101.627  52.140  1.00  0.00           C
ATOM   8950  C25 POPE2 196      83.072 101.677  50.640  1.00  0.00           C
ATOM   8953  C26 POPE2 196      84.352 102.457  50.320  1.00  0.00           C
ATOM   8956  C27 POPE2 196      84.722 102.557  48.830  1.00  0.00           C
ATOM   8959  C28 POPE2 196      85.982 103.437  48.620  1.00  0.00           C
ATOM   8962  C29 POPE2 196      86.412 103.907  47.250  1.00  0.00           C
ATOM   8964 0C21 POPE2 196      85.812 103.797  46.060  1.00  0.00           C
ATOM   8966 1C21 POPE2 196      84.502 103.127  45.710  1.00  0.00           C
ATOM   8969 2C21 POPE2 196      84.172 103.247  44.210  1.00  0.00           C
ATOM   8972 3C21 POPE2 196      85.232 102.607  43.290  1.00  0.00           C
ATOM   8975 4C21 POPE2 196      85.782 103.597  42.250  1.00  0.00           C
ATOM   8978 5C21 POPE2 196      86.812 102.987  41.290  1.00  0.00           C
ATOM   8981 6C21 POPE2 196      88.022 102.347  41.980  1.00  0.00           C
ATOM   8984 7C21 POPE2 196      89.142 102.007  40.980  1.00  0.00           C
ATOM   8987 8C21 POPE2 196      90.192 101.047  41.540  1.00  0.00           C
ATOM   8991  C33 POPE2 196      81.432 106.527  51.300  1.00  0.00           C
ATOM   8994  C34 POPE2 196      80.662 106.397  50.000  1.00  0.00           C
ATOM   8997  C35 POPE2 196      81.542 106.067  48.800  1.00  0.00           C
ATOM   9000  C36 POPE2 196      80.692 106.147  47.540  1.00  0.00           C
ATOM   9003  C37 POPE2 196      81.492 106.177  46.240  1.00  0.00           C
ATOM   9006  C38 POPE2 196      80.542 106.427  45.070  1.00  0.00           C
ATOM   9009  C39 POPE2 196      81.242 106.687  43.740  1.00  0.00           C
ATOM   9012 0C31 POPE2 196      80.232 107.147  42.690  1.00  0.00           C
ATOM   9015 1C31 POPE2 196      80.822 107.227  41.280  1.00  0.00           C
ATOM   9018 2C31 POPE2 196      79.762 107.577  40.230  1.00  0.00           C
ATOM   9021 3C31 POPE2 196      79.372 109.067  40.220  1.00  0.00           C
ATOM   9024 4C31 POPE2 196      78.002 109.297  39.570  1.00  0.00           C
ATOM   9027 5C31 POPE2 196      77.722 110.777  39.280  1.00  0.00           C
ATOM   9030 6C31 POPE2 196      76.302 111.047  38.780  1.00  0.00           C
ATOM   9034  NH3 POPE3 197      12.862  54.677  65.630  1.00  0.00           N
ATOM   9038  C12 POPE3 197      12.792  55.747  64.550  1.00  0.00           C
ATOM   9041  C11 POPE3 197      12.092  57.037  65.040  1.00  0.00           C
ATOM   9044  P   POPE3 197      11.572  59.547  64.720  1.00  0.00           P
ATOM   9045  O13 POPE3 197      11.552  59.507  66.190  1.00  0.00           O
ATOM   9046  O14 POPE3 197      12.132  60.767  64.100  1.00  0.00           O
ATOM   9047  O11 POPE3 197      10.062  59.467  64.250  1.00  0.00           O
ATOM   9048  O12 POPE3 197      12.202  58.177  64.150  1.00  0.00           O
ATOM   9049  C1  POPE3 197       9.682  58.957  62.970  1.00  0.00           C
ATOM   9052  C2  POPE3 197      10.142  59.837  61.780  1.00  0.00           C
ATOM   9054  O21 POPE3 197       9.122  60.077  60.790  1.00  0.00           O
ATOM   9055  C21 POPE3 197       8.442  59.077  60.280  1.00  0.00           C
ATOM   9056  O22 POPE3 197       8.442  57.917  60.650  1.00  0.00           O
ATOM   9057  C22 POPE3 197       7.692  59.607  59.060  1.00  0.00           C
ATOM   9060  C3  POPE3 197      11.432  59.337  61.110  1.00  0.00           C
ATOM   9063  O31 POPE3 197      11.732  60.177  59.970  1.00  0.00           O
ATOM   9064  C31 POPE3 197      11.512  59.607  58.790  1.00  0.00           C
ATOM   9065  O32 POPE3 197      11.212  58.437  58.610  1.00  0.00           O
ATOM   9066  C32 POPE3 197      11.692  60.657  57.690  1.00  0.00           C
ATOM   9069  C23 POPE3 197       6.912  58.487  58.340  1.00  0.00           C
ATOM   9072  C24 POPE3 197       6.132  59.027  57.130  1.00  0.00           C
ATOM   9075  C25 POPE3 197       5.482  57.897  56.330  1.00  0.00           C
ATOM   9078  C26 POPE3 197       4.642  58.367  55.130  1.00  0.00           C
ATOM   9081  C27 POPE3 197       4.172  57.187  54.270  1.00  0.00           C
ATOM   9084  C28 POPE3 197       3.272  57.597  53.090  1.00  0.00           C
ATOM   9087  C29 POPE3 197       2.642  56.397  52.440  1.00  0.00           C
ATOM   9089 0C21 POPE3 197       2.392  56.237  51.120  1.00  0.00           C
ATOM   9091 1C21 POPE3 197       2.642  57.237  50.030  1.00  0.00           C
ATOM   9094 2C21 POPE3 197       1.532  57.247  48.950  1.00  0.00           C
ATOM   9097 3C21 POPE3 197       0.202  57.887  49.380  1.00  0.00           C
ATOM   9100 4C21 POPE3 197      -0.798  57.937  48.210  1.00  0.00           C
ATOM   9103 5C21 POPE3 197      -2.112  58.657  48.540  1.00  0.00           C
ATOM   9106 6C21 POPE3 197      -3.132  58.517  47.400  1.00  0.00           C
ATOM   9109 7C21 POPE3 197      -4.482  59.177  47.700  1.00  0.00           C
ATOM   9112 8C21 POPE3 197      -5.542  58.907  46.620  1.00  0.00           C
ATOM   9116  C33 POPE3 197      11.012  60.197  56.380  1.00  0.00           C
ATOM   9119  C34 POPE3 197      11.362  61.057  55.160  1.00  0.00           C
ATOM   9122  C35 POPE3 197      10.912  60.367  53.860  1.00  0.00           C
ATOM   9125  C36 POPE3 197      11.262  61.167  52.610  1.00  0.00           C
ATOM   9128  C37 POPE3 197      10.972  60.417  51.300  1.00  0.00           C
ATOM   9131  C38 POPE3 197      11.302  61.267  50.060  1.00  0.00           C
ATOM   9134  C39 POPE3 197      10.962  60.567  48.740  1.00  0.00           C
ATOM   9137 0C31 POPE3 197      11.982  59.507  48.330  1.00  0.00           C
ATOM   9140 1C31 POPE3 197      11.682  58.907  46.950  1.00  0.00           C
ATOM   9143 2C31 POPE3 197      12.902  58.237  46.300  1.00  0.00           C
ATOM   9146 3C31 POPE3 197      12.552  57.577  44.960  1.00  0.00           C
ATOM   9149 4C31 POPE3 197      13.772  56.997  44.220  1.00  0.00           C
ATOM   9152 5C31 POPE3 197      13.422  56.037  43.090  1.00  0.00           C
ATOM   9155 6C31 POPE3 197      14.632  55.737  42.190  1.00  0.00           C
ATOM   9159  NH3 POPE4 198      42.722 123.857  58.320  1.00  0.00           N
ATOM   9163  C12 POPE4 198      41.372 123.687  58.960  1.00  0.00           C
ATOM   9166  C11 POPE4 198      41.382 122.597  60.050  1.00  0.00           C
ATOM   9169  P   POPE4 198      42.772 121.307  61.770  1.00  0.00           P
ATOM   9170  O13 POPE4 198      44.172 121.017  62.110  1.00  0.00           O
ATOM   9171  O14 POPE4 198      41.852 121.587  62.900  1.00  0.00           O
ATOM   9172  O11 POPE4 198      42.192 120.057  61.000  1.00  0.00           O
ATOM   9173  O12 POPE4 198      42.672 122.477  60.690  1.00  0.00           O
ATOM   9174  C1  POPE4 198      43.062 119.117  60.350  1.00  0.00           C
ATOM   9177  C2  POPE4 198      43.232 119.427  58.850  1.00  0.00           C
ATOM   9179  O21 POPE4 198      43.512 118.167  58.240  1.00  0.00           O
ATOM   9180  C21 POPE4 198      42.662 117.767  57.300  1.00  0.00           C
ATOM   9181  O22 POPE4 198      41.942 118.507  56.650  1.00  0.00           O
ATOM   9182  C22 POPE4 198      42.572 116.247  57.400  1.00  0.00           C
ATOM   9185  C3  POPE4 198      44.382 120.427  58.590  1.00  0.00           C
ATOM   9188  O31 POPE4 198      44.002 121.297  57.490  1.00  0.00           O
ATOM   9189  C31 POPE4 198      44.662 121.067  56.360  1.00  0.00           C
ATOM   9190  O32 POPE4 198      45.772 120.587  56.260  1.00  0.00           O
ATOM   9191  C32 POPE4 198      43.762 121.477  55.190  1.00  0.00           C
ATOM   9194  C23 POPE4 198      42.062 115.527  56.130  1.00  0.00           C
ATOM   9197  C24 POPE4 198      43.082 115.597  54.990  1.00  0.00           C
ATOM   9200  C25 POPE4 198      42.862 114.507  53.920  1.00  0.00           C
ATOM   9203  C26 POPE4 198      42.132 115.017  52.680  1.00  0.00           C
ATOM   9206  C27 POPE4 198      41.722 113.867  51.750  1.00  0.00           C
ATOM   9209  C28 POPE4 198      40.942 114.307  50.510  1.00  0.00           C
ATOM   9212  C29 POPE4 198      41.782 115.057  49.510  1.00  0.00           C
ATOM   9214 0C21 POPE4 198      41.312 115.567  48.350  1.00  0.00           C
ATOM   9216 1C21 POPE4 198      39.892 115.497  47.860  1.00  0.00           C
ATOM   9219 2C21 POPE4 198      39.752 114.907  46.440  1.00  0.00           C
ATOM   9222 3C21 POPE4 198      39.912 113.377  46.410  1.00  0.00           C
ATOM   9225 4C21 POPE4 198      39.792 112.767  45.000  1.00  0.00           C
ATOM   9228 5C21 POPE4 198      40.912 113.247  44.060  1.00  0.00           C
ATOM   9231 6C21 POPE4 198      41.232 112.247  42.940  1.00  0.00           C
ATOM   9234 7C21 POPE4 198      42.472 112.667  42.130  1.00  0.00           C
ATOM   9237 8C21 POPE4 198      43.012 111.567  41.210  1.00  0.00           C
ATOM   9241  C33 POPE4 198      43.632 120.367  54.120  1.00  0.00           C
ATOM   9244  C34 POPE4 198      42.502 120.677  53.120  1.00  0.00           C
ATOM   9247  C35 POPE4 198      42.212 119.527  52.140  1.00  0.00           C
ATOM   9250  C36 POPE4 198      41.342 119.987  50.960  1.00  0.00           C
ATOM   9253  C37 POPE4 198      40.722 118.817  50.180  1.00  0.00           C
ATOM   9256  C38 POPE4 198      39.852 119.247  48.990  1.00  0.00           C
ATOM   9259  C39 POPE4 198      40.612 119.367  47.650  1.00  0.00           C
ATOM   9262 0C31 POPE4 198      41.112 120.787  47.300  1.00  0.00           C
ATOM   9265 1C31 POPE4 198      40.022 121.857  47.090  1.00  0.00           C
ATOM   9268 2C31 POPE4 198      39.002 121.507  45.990  1.00  0.00           C
ATOM   9271 3C31 POPE4 198      38.002 122.637  45.700  1.00  0.00           C
ATOM   9274 4C31 POPE4 198      36.892 122.207  44.730  1.00  0.00           C
ATOM   9277 5C31 POPE4 198      35.972 123.347  44.280  1.00  0.00           C
ATOM   9280 6C31 POPE4 198      34.872 122.887  43.310  1.00  0.00           C
ATOM   9284  NH3 POPE5 199      52.182  90.447  63.310  1.00  0.00           N
ATOM   9288  C12 POPE5 199      52.292  91.407  64.450  1.00  0.00           C
ATOM   9291  C11 POPE5 199      51.372  92.597  64.240  1.00  0.00           C
ATOM   9294  P   POPE5 199      52.862  94.687  64.750  1.00  0.00           P
ATOM   9295  O13 POPE5 199      52.172  95.917  64.300  1.00  0.00           O
ATOM   9296  O14 POPE5 199      53.842  94.877  65.850  1.00  0.00           O
ATOM   9297  O11 POPE5 199      53.662  94.057  63.530  1.00  0.00           O
ATOM   9298  O12 POPE5 199      51.782  93.607  65.150  1.00  0.00           O
ATOM   9299  C1  POPE5 199      53.442  94.577  62.210  1.00  0.00           C
ATOM   9302  C2  POPE5 199      54.442  93.947  61.200  1.00  0.00           C
ATOM   9304  O21 POPE5 199      54.272  94.367  59.820  1.00  0.00           O
ATOM   9305  C21 POPE5 199      53.092  94.287  59.220  1.00  0.00           C
ATOM   9306  O22 POPE5 199      52.052  93.927  59.720  1.00  0.00           O
ATOM   9307  C22 POPE5 199      53.262  94.517  57.700  1.00  0.00           C
ATOM   9310  C3  POPE5 199      54.612  92.387  61.360  1.00  0.00           C
ATOM   9313  O31 POPE5 199      53.442  91.607  61.020  1.00  0.00           O
ATOM   9314  C31 POPE5 199      53.402  91.257  59.720  1.00  0.00           C
ATOM   9315  O32 POPE5 199      54.302  91.427  58.920  1.00  0.00           O
ATOM   9316  C32 POPE5 199      52.002  90.797  59.360  1.00  0.00           C
ATOM   9319  C23 POPE5 199      54.112  95.727  57.260  1.00  0.00           C
ATOM   9322  C24 POPE5 199      54.292  95.787  55.730  1.00  0.00           C
ATOM   9325  C25 POPE5 199      55.272  94.737  55.170  1.00  0.00           C
ATOM   9328  C26 POPE5 199      55.542  94.847  53.660  1.00  0.00           C
ATOM   9331  C27 POPE5 199      56.732  93.977  53.200  1.00  0.00           C
ATOM   9334  C28 POPE5 199      56.992  94.077  51.680  1.00  0.00           C
ATOM   9337  C29 POPE5 199      58.322  93.497  51.270  1.00  0.00           C
ATOM   9339 0C21 POPE5 199      58.622  92.967  50.070  1.00  0.00           C
ATOM   9341 1C21 POPE5 199      57.682  92.897  48.890  1.00  0.00           C
ATOM   9344 2C21 POPE5 199      58.392  92.467  47.590  1.00  0.00           C
ATOM   9347 3C21 POPE5 199      59.402  93.497  47.030  1.00  0.00           C
ATOM   9350 4C21 POPE5 199      60.782  92.897  46.720  1.00  0.00           C
ATOM   9353 5C21 POPE5 199      61.592  92.527  47.970  1.00  0.00           C
ATOM   9356 6C21 POPE5 199      63.012  92.057  47.640  1.00  0.00           C
ATOM   9359 7C21 POPE5 199      63.832  91.717  48.890  1.00  0.00           C
ATOM   9362 8C21 POPE5 199      65.212  91.167  48.540  1.00  0.00           C
ATOM   9366  C33 POPE5 199      51.682  91.067  57.860  1.00  0.00           C
ATOM   9369  C34 POPE5 199      50.182  91.327  57.640  1.00  0.00           C
ATOM   9372  C35 POPE5 199      49.802  91.667  56.190  1.00  0.00           C
ATOM   9375  C36 POPE5 199      50.512  92.907  55.610  1.00  0.00           C
ATOM   9378  C37 POPE5 199      50.022  93.297  54.210  1.00  0.00           C
ATOM   9381  C38 POPE5 199      50.832  94.447  53.590  1.00  0.00           C
ATOM   9384  C39 POPE5 199      50.672  94.537  52.060  1.00  0.00           C
ATOM   9387 0C31 POPE5 199      51.512  95.657  51.430  1.00  0.00           C
ATOM   9390 1C31 POPE5 199      51.442  95.697  49.900  1.00  0.00           C
ATOM   9393 2C31 POPE5 199      52.112  96.947  49.320  1.00  0.00           C
ATOM   9396 3C31 POPE5 199      51.842  97.137  47.820  1.00  0.00           C
ATOM   9399 4C31 POPE5 199      52.232  98.547  47.340  1.00  0.00           C
ATOM   9402 5C31 POPE5 199      52.142  98.717  45.820  1.00  0.00           C
ATOM   9405 6C31 POPE5 199      52.322 100.167  45.380  1.00  0.00           C
ATOM   9409  NH3 POPE6 200     128.092   9.037  19.640  1.00  0.00           N
ATOM   9413  C12 POPE6 200     127.502   7.707  19.230  1.00  0.00           C
ATOM   9416  C11 POPE6 200     127.572   6.717  20.410  1.00  0.00           C
ATOM   9419  P   POPE6 200     125.712   4.937  19.940  1.00  0.00           P
ATOM   9420  O13 POPE6 200     125.112   5.547  18.740  1.00  0.00           O
ATOM   9421  O14 POPE6 200     125.612   3.467  20.060  1.00  0.00           O
ATOM   9422  O11 POPE6 200     125.072   5.587  21.200  1.00  0.00           O
ATOM   9423  O12 POPE6 200     127.212   5.387  20.000  1.00  0.00           O
ATOM   9424  C1  POPE6 200     123.662   5.527  21.410  1.00  0.00           C
ATOM   9427  C2  POPE6 200     123.382   5.407  22.920  1.00  0.00           C
ATOM   9429  O21 POPE6 200     123.782   6.657  23.500  1.00  0.00           O
ATOM   9430  C21 POPE6 200     123.032   7.077  24.510  1.00  0.00           C
ATOM   9431  O22 POPE6 200     122.112   6.447  25.010  1.00  0.00           O
ATOM   9432  C22 POPE6 200     123.422   8.507  24.860  1.00  0.00           C
ATOM   9435  C3  POPE6 200     124.172   4.217  23.530  1.00  0.00           C
ATOM   9438  O31 POPE6 200     123.792   3.947  24.890  1.00  0.00           O
ATOM   9439  C31 POPE6 200     122.632   3.287  25.010  1.00  0.00           C
ATOM   9440  O32 POPE6 200     122.062   2.707  24.110  1.00  0.00           O
ATOM   9441  C32 POPE6 200     122.122   3.487  26.440  1.00  0.00           C
ATOM   9444  C23 POPE6 200     122.632   9.177  26.010  1.00  0.00           C
ATOM   9447  C24 POPE6 200     123.252   8.977  27.400  1.00  0.00           C
ATOM   9450  C25 POPE6 200     123.312   7.527  27.880  1.00  0.00           C
ATOM   9453  C26 POPE6 200     123.832   7.417  29.310  1.00  0.00           C
ATOM   9456  C27 POPE6 200     123.662   6.007  29.890  1.00  0.00           C
ATOM   9459  C28 POPE6 200     124.032   5.987  31.380  1.00  0.00           C
ATOM   9462  C29 POPE6 200     123.382   4.837  32.080  1.00  0.00           C
ATOM   9464 0C21 POPE6 200     123.952   3.687  32.460  1.00  0.00           C
ATOM   9466 1C21 POPE6 200     125.412   3.357  32.290  1.00  0.00           C
ATOM   9469 2C21 POPE6 200     125.922   2.517  33.470  1.00  0.00           C
ATOM   9472 3C21 POPE6 200     125.932   3.257  34.810  1.00  0.00           C
ATOM   9475 4C21 POPE6 200     126.092   2.297  36.000  1.00  0.00           C
ATOM   9478 5C21 POPE6 200     127.292   1.357  35.830  1.00  0.00           C
ATOM   9481 6C21 POPE6 200     127.422   0.317  36.950  1.00  0.00           C
ATOM   9484 7C21 POPE6 200     128.636  -0.583  36.690  1.00  0.00           C
ATOM   9487 8C21 POPE6 200     128.786  -1.713  37.700  1.00  0.00           C
ATOM   9491  C33 POPE6 200     121.702   2.207  27.190  1.00  0.00           C
ATOM   9494  C34 POPE6 200     121.412   2.497  28.670  1.00  0.00           C
ATOM   9497  C35 POPE6 200     120.212   3.417  28.970  1.00  0.00           C
ATOM   9500  C36 POPE6 200     120.172   3.707  30.470  1.00  0.00           C
ATOM   9503  C37 POPE6 200     119.072   4.657  30.950  1.00  0.00           C
ATOM   9506  C38 POPE6 200     119.462   5.387  32.250  1.00  0.00           C
ATOM   9509  C39 POPE6 200     119.882   4.447  33.390  1.00  0.00           C
ATOM   9512 0C31 POPE6 200     120.552   5.197  34.560  1.00  0.00           C
ATOM   9515 1C31 POPE6 200     120.152   4.607  35.920  1.00  0.00           C
ATOM   9518 2C31 POPE6 200     121.022   5.107  37.080  1.00  0.00           C
ATOM   9521 3C31 POPE6 200     121.022   6.627  37.240  1.00  0.00           C
ATOM   9524 4C31 POPE6 200     121.832   7.047  38.470  1.00  0.00           C
ATOM   9527 5C31 POPE6 200     122.092   8.557  38.570  1.00  0.00           C
ATOM   9530 6C31 POPE6 200     122.752   8.937  39.890  1.00  0.00           C
ATOM   9534  NH3 POPE7 201      80.102   8.267  62.000  1.00  0.00           N
ATOM   9538  C12 POPE7 201      78.852   7.437  62.170  1.00  0.00           C
ATOM   9541  C11 POPE7 201      77.612   8.317  62.400  1.00  0.00           C
ATOM   9544  P   POPE7 201      77.762  10.757  61.470  1.00  0.00           P
ATOM   9545  O13 POPE7 201      79.202  10.787  61.810  1.00  0.00           O
ATOM   9546  O14 POPE7 201      76.832  11.417  62.420  1.00  0.00           O
ATOM   9547  O11 POPE7 201      77.522  11.307  60.020  1.00  0.00           O
ATOM   9548  O12 POPE7 201      77.392   9.217  61.310  1.00  0.00           O
ATOM   9549  C1  POPE7 201      78.482  11.127  58.980  1.00  0.00           C
ATOM   9552  C2  POPE7 201      77.832  11.237  57.560  1.00  0.00           C
ATOM   9554  O21 POPE7 201      77.452   9.957  57.030  1.00  0.00           O
ATOM   9555  C21 POPE7 201      78.412   9.167  56.590  1.00  0.00           C
ATOM   9556  O22 POPE7 201      79.602   9.287  56.810  1.00  0.00           O
ATOM   9557  C22 POPE7 201      77.772   8.107  55.700  1.00  0.00           C
ATOM   9560  C3  POPE7 201      78.702  12.037  56.530  1.00  0.00           C
ATOM   9563  O31 POPE7 201      78.182  11.917  55.190  1.00  0.00           O
ATOM   9564  C31 POPE7 201      77.622  12.997  54.650  1.00  0.00           C
ATOM   9565  O32 POPE7 201      77.492  14.077  55.200  1.00  0.00           O
ATOM   9566  C32 POPE7 201      77.172  12.667  53.220  1.00  0.00           C
ATOM   9569  C23 POPE7 201      78.812   7.127  55.150  1.00  0.00           C
ATOM   9572  C24 POPE7 201      78.182   5.937  54.430  1.00  0.00           C
ATOM   9575  C25 POPE7 201      79.242   5.017  53.840  1.00  0.00           C
ATOM   9578  C26 POPE7 201      78.632   3.937  52.940  1.00  0.00           C
ATOM   9581  C27 POPE7 201      79.712   3.157  52.180  1.00  0.00           C
ATOM   9584  C28 POPE7 201      79.582   3.297  50.660  1.00  0.00           C
ATOM   9587  C29 POPE7 201      78.362   2.577  50.150  1.00  0.00           C
ATOM   9589 0C21 POPE7 201      78.322   1.797  49.050  1.00  0.00           C
ATOM   9591 1C21 POPE7 201      79.472   1.617  48.110  1.00  0.00           C
ATOM   9594 2C21 POPE7 201      79.042   1.187  46.690  1.00  0.00           C
ATOM   9597 3C21 POPE7 201      77.982   2.107  46.060  1.00  0.00           C
ATOM   9600 4C21 POPE7 201      77.842   1.857  44.550  1.00  0.00           C
ATOM   9603 5C21 POPE7 201      78.812   2.707  43.720  1.00  0.00           C
ATOM   9606 6C21 POPE7 201      78.842   2.327  42.230  1.00  0.00           C
ATOM   9609 7C21 POPE7 201      79.802   3.227  41.430  1.00  0.00           C
ATOM   9612 8C21 POPE7 201      79.912   2.827  39.970  1.00  0.00           C
ATOM   9616  C33 POPE7 201      77.172  13.897  52.300  1.00  0.00           C
ATOM   9619  C34 POPE7 201      76.692  13.617  50.870  1.00  0.00           C
ATOM   9622  C35 POPE7 201      76.552  14.917  50.060  1.00  0.00           C
ATOM   9625  C36 POPE7 201      75.752  14.787  48.750  1.00  0.00           C
ATOM   9628  C37 POPE7 201      76.652  14.637  47.520  1.00  0.00           C
ATOM   9631  C38 POPE7 201      75.862  14.717  46.200  1.00  0.00           C
ATOM   9634  C39 POPE7 201      76.772  14.387  45.020  1.00  0.00           C
ATOM   9637 0C31 POPE7 201      76.112  14.577  43.650  1.00  0.00           C
ATOM   9640 1C31 POPE7 201      77.092  14.187  42.550  1.00  0.00           C
ATOM   9643 2C31 POPE7 201      76.452  14.037  41.170  1.00  0.00           C
ATOM   9646 3C31 POPE7 201      77.282  13.137  40.240  1.00  0.00           C
ATOM   9649 4C31 POPE7 201      77.322  11.677  40.690  1.00  0.00           C
ATOM   9652 5C31 POPE7 201      77.952  10.747  39.650  1.00  0.00           C
ATOM   9655 6C31 POPE7 201      77.982   9.297  40.130  1.00  0.00           C
ATOM   9659  NH3 POPE8 202     126.582 107.417  23.960  1.00  0.00           N
ATOM   9663  C12 POPE8 202     126.872 108.837  24.410  1.00  0.00           C
ATOM   9666  C11 POPE8 202     125.732 109.867  24.200  1.00  0.00           C
ATOM   9669  P   POPE8 202     125.682 112.577  24.390  1.00  0.00           P
ATOM   9670  O13 POPE8 202     125.372 112.717  22.960  1.00  0.00           O
ATOM   9671  O14 POPE8 202     124.592 112.917  25.330  1.00  0.00           O
ATOM   9672  O11 POPE8 202     126.972 113.407  24.710  1.00  0.00           O
ATOM   9673  O12 POPE8 202     126.242 111.117  24.650  1.00  0.00           O
ATOM   9674  C1  POPE8 202     127.272 113.877  26.020  1.00  0.00           C
ATOM   9677  C2  POPE8 202     127.782 112.777  26.980  1.00  0.00           C
ATOM   9679  O21 POPE8 202     128.062 113.447  28.220  1.00  0.00           O
ATOM   9680  C21 POPE8 202     127.912 112.727  29.320  1.00  0.00           C
ATOM   9681  O22 POPE8 202     127.642 111.547  29.360  1.00  0.00           O
ATOM   9682  C22 POPE8 202     128.032 113.697  30.510  1.00  0.00           C
ATOM   9685  C3  POPE8 202     129.056 112.077  26.420  1.00  0.00           C
ATOM   9688  O31 POPE8 202     129.676 111.217  27.400  1.00  0.00           O
ATOM   9689  C31 POPE8 202     129.726 109.927  27.140  1.00  0.00           C
ATOM   9690  O32 POPE8 202     129.376 109.397  26.090  1.00  0.00           O
ATOM   9691  C32 POPE8 202     130.406 109.197  28.300  1.00  0.00           C
ATOM   9694  C23 POPE8 202     128.646 113.077  31.800  1.00  0.00           C
ATOM   9697  C24 POPE8 202     128.996 114.147  32.860  1.00  0.00           C
ATOM   9700  C25 POPE8 202     127.792 114.797  33.570  1.00  0.00           C
ATOM   9703  C26 POPE8 202     127.562 114.287  35.000  1.00  0.00           C
ATOM   9706  C27 POPE8 202     126.472 115.067  35.750  1.00  0.00           C
ATOM   9709  C28 POPE8 202     126.162 114.487  37.150  1.00  0.00           C
ATOM   9712  C29 POPE8 202     125.142 115.297  37.910  1.00  0.00           C
ATOM   9714 0C21 POPE8 202     125.322 115.867  39.110  1.00  0.00           C
ATOM   9716 1C21 POPE8 202     126.612 115.797  39.880  1.00  0.00           C
ATOM   9719 2C21 POPE8 202     126.602 116.447  41.280  1.00  0.00           C
ATOM   9722 3C21 POPE8 202     128.012 116.337  41.890  1.00  0.00           C
ATOM   9725 4C21 POPE8 202     128.252 117.197  43.130  1.00  0.00           C
ATOM   9728 5C21 POPE8 202     129.726 117.217  43.570  1.00  0.00           C
ATOM   9731 6C21 POPE8 202     130.676 117.767  42.490  1.00  0.00           C
ATOM   9734 7C21 POPE8 202     132.146 117.827  42.920  1.00  0.00           C
ATOM   9737 8C21 POPE8 202     133.066 118.207  41.760  1.00  0.00           C
ATOM   9741  C33 POPE8 202     129.676 107.917  28.770  1.00  0.00           C
ATOM   9744  C34 POPE8 202     128.606 108.137  29.850  1.00  0.00           C
ATOM   9747  C35 POPE8 202     129.216 108.567  31.200  1.00  0.00           C
ATOM   9750  C36 POPE8 202     128.322 108.277  32.420  1.00  0.00           C
ATOM   9753  C37 POPE8 202     128.986 108.717  33.740  1.00  0.00           C
ATOM   9756  C38 POPE8 202     128.132 108.427  34.980  1.00  0.00           C
ATOM   9759  C39 POPE8 202     128.796 108.877  36.300  1.00  0.00           C
ATOM   9762 0C31 POPE8 202     127.852 108.737  37.510  1.00  0.00           C
ATOM   9765 1C31 POPE8 202     128.506 109.077  38.860  1.00  0.00           C
ATOM   9768 2C31 POPE8 202     127.502 108.877  40.020  1.00  0.00           C
ATOM   9771 3C31 POPE8 202     128.112 109.007  41.420  1.00  0.00           C
ATOM   9774 4C31 POPE8 202     128.262 110.447  41.910  1.00  0.00           C
ATOM   9777 5C31 POPE8 202     128.546 110.537  43.420  1.00  0.00           C
ATOM   9780 6C31 POPE8 202     128.436 111.947  43.990  1.00  0.00           C
ATOM   9784  NH3 POPE9 203      60.732   2.957  62.010  1.00  0.00           N
ATOM   9788  C12 POPE9 203      60.032   1.797  62.620  1.00  0.00           C
ATOM   9791  C11 POPE9 203      61.062   1.017  63.440  1.00  0.00           C
ATOM   9794  P   POPE9 203      63.072   1.747  65.010  1.00  0.00           P
ATOM   9795  O13 POPE9 203      63.442   3.047  65.630  1.00  0.00           O
ATOM   9796  O14 POPE9 203      63.192   0.557  65.870  1.00  0.00           O
ATOM   9797  O11 POPE9 203      63.872   1.527  63.670  1.00  0.00           O
ATOM   9798  O12 POPE9 203      61.572   1.857  64.490  1.00  0.00           O
ATOM   9799  C1  POPE9 203      64.362   2.577  62.840  1.00  0.00           C
ATOM   9802  C2  POPE9 203      65.132   1.967  61.620  1.00  0.00           C
ATOM   9804  O21 POPE9 203      64.942   2.717  60.410  1.00  0.00           O
ATOM   9805  C21 POPE9 203      63.762   2.717  59.840  1.00  0.00           C
ATOM   9806  O22 POPE9 203      62.722   2.307  60.320  1.00  0.00           O
ATOM   9807  C22 POPE9 203      63.922   3.407  58.470  1.00  0.00           C
ATOM   9810  C3  POPE9 203      64.832   0.457  61.400  1.00  0.00           C
ATOM   9813  O31 POPE9 203      65.582  -0.063  60.270  1.00  0.00           O
ATOM   9814  C31 POPE9 203      65.182  -1.263  59.870  1.00  0.00           C
ATOM   9815  O32 POPE9 203      64.182  -1.817  60.270  1.00  0.00           O
ATOM   9816  C32 POPE9 203      66.162  -1.857  58.860  1.00  0.00           C
ATOM   9819  C23 POPE9 203      62.602   3.527  57.680  1.00  0.00           C
ATOM   9822  C24 POPE9 203      62.662   4.527  56.510  1.00  0.00           C
ATOM   9825  C25 POPE9 203      61.292   4.717  55.830  1.00  0.00           C
ATOM   9828  C26 POPE9 203      61.332   5.607  54.580  1.00  0.00           C
ATOM   9831  C27 POPE9 203      59.922   5.937  54.080  1.00  0.00           C
ATOM   9834  C28 POPE9 203      59.862   6.327  52.590  1.00  0.00           C
ATOM   9837  C29 POPE9 203      59.822   5.147  51.650  1.00  0.00           C
ATOM   9839 0C21 POPE9 203      58.772   4.737  50.910  1.00  0.00           C
ATOM   9841 1C21 POPE9 203      57.382   5.337  50.890  1.00  0.00           C
ATOM   9844 2C21 POPE9 203      56.972   5.977  49.540  1.00  0.00           C
ATOM   9847 3C21 POPE9 203      55.522   6.487  49.580  1.00  0.00           C
ATOM   9850 4C21 POPE9 203      55.192   7.567  48.540  1.00  0.00           C
ATOM   9853 5C21 POPE9 203      53.762   8.097  48.760  1.00  0.00           C
ATOM   9856 6C21 POPE9 203      53.522   9.517  48.200  1.00  0.00           C
ATOM   9859 7C21 POPE9 203      53.052  10.487  49.300  1.00  0.00           C
ATOM   9862 8C21 POPE9 203      52.562  11.837  48.780  1.00  0.00           C
ATOM   9866  C33 POPE9 203      65.642  -3.227  58.360  1.00  0.00           C
ATOM   9869  C34 POPE9 203      66.632  -3.997  57.470  1.00  0.00           C
ATOM   9872  C35 POPE9 203      66.862  -3.357  56.090  1.00  0.00           C
ATOM   9875  C36 POPE9 203      67.582  -4.257  55.070  1.00  0.00           C
ATOM   9878  C37 POPE9 203      67.782  -3.547  53.710  1.00  0.00           C
ATOM   9881  C38 POPE9 203      68.242  -4.457  52.570  1.00  0.00           C
ATOM   9884  C39 POPE9 203      67.092  -5.137  51.810  1.00  0.00           C
ATOM   9887 0C31 POPE9 203      67.602  -6.107  50.730  1.00  0.00           C
ATOM   9890 1C31 POPE9 203      66.522  -7.087  50.240  1.00  0.00           C
ATOM   9893 2C31 POPE9 203      67.082  -8.237  49.370  1.00  0.00           C
ATOM   9896 3C31 POPE9 203      67.222  -7.907  47.870  1.00  0.00           C
ATOM   9899 4C31 POPE9 203      65.892  -7.557  47.200  1.00  0.00           C
ATOM   9902 5C31 POPE9 203      65.892  -7.777  45.680  1.00  0.00           C
ATOM   9905 6C31 POPE9 203      64.582  -7.307  45.040  1.00  0.00           C
ATOM   9909  NH3 POPE  204      43.252  85.637  67.290  1.00  0.00           N
ATOM   9913  C12 POPE  204      42.372  86.847  67.520  1.00  0.00           C
ATOM   9916  C11 POPE  204      41.332  86.607  68.620  1.00  0.00           C
ATOM   9919  P   POPE  204      38.742  86.597  68.460  1.00  0.00           P
ATOM   9920  O13 POPE  204      38.812  85.607  69.540  1.00  0.00           O
ATOM   9921  O14 POPE  204      37.662  87.617  68.510  1.00  0.00           O
ATOM   9922  O11 POPE  204      38.612  85.817  67.080  1.00  0.00           O
ATOM   9923  O12 POPE  204      40.142  87.317  68.280  1.00  0.00           O
ATOM   9924  C1  POPE  204      37.412  86.027  66.330  1.00  0.00           C
ATOM   9927  C2  POPE  204      37.302  84.917  65.270  1.00  0.00           C
ATOM   9929  O21 POPE  204      36.432  85.207  64.160  1.00  0.00           O
ATOM   9930  C21 POPE  204      35.382  85.997  64.220  1.00  0.00           C
ATOM   9931  O22 POPE  204      34.922  86.547  65.200  1.00  0.00           O
ATOM   9932  C22 POPE  204      34.902  86.217  62.790  1.00  0.00           C
ATOM   9935  C3  POPE  204      36.972  83.537  65.900  1.00  0.00           C
ATOM   9938  O31 POPE  204      37.092  82.447  64.970  1.00  0.00           O
ATOM   9939  C31 POPE  204      36.022  82.167  64.230  1.00  0.00           C
ATOM   9940  O32 POPE  204      35.012  82.827  64.130  1.00  0.00           O
ATOM   9941  C32 POPE  204      36.302  80.907  63.410  1.00  0.00           C
ATOM   9944  C23 POPE  204      33.572  85.517  62.520  1.00  0.00           C
ATOM   9947  C24 POPE  204      33.462  85.127  61.060  1.00  0.00           C
ATOM   9950  C25 POPE  204      32.102  84.497  60.780  1.00  0.00           C
ATOM   9953  C26 POPE  204      31.872  84.267  59.290  1.00  0.00           C
ATOM   9956  C27 POPE  204      30.452  83.807  59.020  1.00  0.00           C
ATOM   9959  C28 POPE  204      30.212  83.577  57.530  1.00  0.00           C
ATOM   9962  C29 POPE  204      28.932  82.807  57.370  1.00  0.00           C
ATOM   9964 0C21 POPE  204      27.762  83.217  56.850  1.00  0.00           C
ATOM   9966 1C21 POPE  204      27.462  84.567  56.270  1.00  0.00           C
ATOM   9969 2C21 POPE  204      28.152  84.847  54.920  1.00  0.00           C
ATOM   9972 3C21 POPE  204      27.972  83.767  53.840  1.00  0.00           C
ATOM   9975 4C21 POPE  204      26.512  83.357  53.560  1.00  0.00           C
ATOM   9978 5C21 POPE  204      25.572  84.527  53.260  1.00  0.00           C
ATOM   9981 6C21 POPE  204      24.152  84.067  52.930  1.00  0.00           C
ATOM   9984 7C21 POPE  204      23.202  85.257  52.770  1.00  0.00           C
ATOM   9987 8C21 POPE  204      21.782  84.877  52.330  1.00  0.00           C
ATOM   9991  C33 POPE  204      35.092  79.947  63.310  1.00  0.00           C
ATOM   9994  C34 POPE  204      35.022  79.227  61.950  1.00  0.00           C
ATOM   9997  C35 POPE  204      34.462  80.167  60.880  1.00  0.00           C
ATOM  10000  C36 POPE  204      34.062  79.457  59.580  1.00  0.00           C
ATOM  10003  C37 POPE  204      33.192  80.297  58.620  1.00  0.00           C
ATOM  10006  C38 POPE  204      33.782  80.487  57.210  1.00  0.00           C
ATOM  10009  C39 POPE  204      33.882  79.197  56.370  1.00  0.00           C
ATOM  10012 0C31 POPE  204      32.542  78.487  56.120  1.00  0.00           C
ATOM  10015 1C31 POPE  204      32.242  77.327  57.090  1.00  0.00           C
ATOM  10018 2C31 POPE  204      30.792  76.837  56.990  1.00  0.00           C
ATOM  10021 3C31 POPE  204      30.452  75.717  58.000  1.00  0.00           C
ATOM  10024 4C31 POPE  204      31.042  74.367  57.600  1.00  0.00           C
ATOM  10027 5C31 POPE  204      30.492  73.187  58.420  1.00  0.00           C
ATOM  10030 6C31 POPE  204      30.942  71.827  57.870  1.00  0.00           C
ATOM  10034  NH3 POPE  205     106.732  67.937  20.720  1.00  0.00           N
ATOM  10038  C12 POPE  205     108.052  68.647  20.790  1.00  0.00           C
ATOM  10041  C11 POPE  205     109.202  67.717  20.370  1.00  0.00           C
ATOM  10044  P   POPE  205     111.702  67.337  20.460  1.00  0.00           P
ATOM  10045  O13 POPE  205     111.952  67.067  19.030  1.00  0.00           O
ATOM  10046  O14 POPE  205     111.402  66.127  21.260  1.00  0.00           O
ATOM  10047  O11 POPE  205     112.902  68.087  21.150  1.00  0.00           O
ATOM  10048  O12 POPE  205     110.472  68.357  20.550  1.00  0.00           O
ATOM  10049  C1  POPE  205     112.822  69.407  21.650  1.00  0.00           C
ATOM  10052  C2  POPE  205     112.412  69.447  23.140  1.00  0.00           C
ATOM  10054  O21 POPE  205     112.622  70.797  23.590  1.00  0.00           O
ATOM  10055  C21 POPE  205     111.732  71.237  24.460  1.00  0.00           C
ATOM  10056  O22 POPE  205     110.742  70.637  24.830  1.00  0.00           O
ATOM  10057  C22 POPE  205     112.172  72.597  24.990  1.00  0.00           C
ATOM  10060  C3  POPE  205     113.272  68.457  23.970  1.00  0.00           C
ATOM  10063  O31 POPE  205     112.912  68.427  25.380  1.00  0.00           O
ATOM  10064  C31 POPE  205     113.882  68.677  26.270  1.00  0.00           C
ATOM  10065  O32 POPE  205     115.012  69.027  26.010  1.00  0.00           O
ATOM  10066  C32 POPE  205     113.332  68.417  27.670  1.00  0.00           C
ATOM  10069  C23 POPE  205     113.522  72.517  25.740  1.00  0.00           C
ATOM  10072  C24 POPE  205     113.422  72.087  27.210  1.00  0.00           C
ATOM  10075  C25 POPE  205     112.902  73.207  28.120  1.00  0.00           C
ATOM  10078  C26 POPE  205     112.822  72.767  29.590  1.00  0.00           C
ATOM  10081  C27 POPE  205     111.942  73.687  30.440  1.00  0.00           C
ATOM  10084  C28 POPE  205     111.792  73.157  31.880  1.00  0.00           C
ATOM  10087  C29 POPE  205     110.492  73.567  32.540  1.00  0.00           C
ATOM  10089 0C21 POPE  205     110.302  73.767  33.850  1.00  0.00           C
ATOM  10091 1C21 POPE  205     111.332  73.567  34.930  1.00  0.00           C
ATOM  10094 2C21 POPE  205     111.682  74.857  35.700  1.00  0.00           C
ATOM  10097 3C21 POPE  205     112.702  74.557  36.810  1.00  0.00           C
ATOM  10100 4C21 POPE  205     112.502  75.387  38.090  1.00  0.00           C
ATOM  10103 5C21 POPE  205     113.192  74.737  39.300  1.00  0.00           C
ATOM  10106 6C21 POPE  205     113.212  75.667  40.520  1.00  0.00           C
ATOM  10109 7C21 POPE  205     114.212  75.187  41.580  1.00  0.00           C
ATOM  10112 8C21 POPE  205     114.342  76.137  42.770  1.00  0.00           C
ATOM  10116  C33 POPE  205     114.222  68.827  28.860  1.00  0.00           C
ATOM  10119  C34 POPE  205     113.442  68.717  30.180  1.00  0.00           C
ATOM  10122  C35 POPE  205     114.172  69.377  31.350  1.00  0.00           C
ATOM  10125  C36 POPE  205     113.312  69.467  32.610  1.00  0.00           C
ATOM  10128  C37 POPE  205     113.892  70.477  33.610  1.00  0.00           C
ATOM  10131  C38 POPE  205     113.162  70.467  34.950  1.00  0.00           C
ATOM  10134  C39 POPE  205     113.652  69.327  35.860  1.00  0.00           C
ATOM  10137 0C31 POPE  205     114.672  69.797  36.910  1.00  0.00           C
ATOM  10140 1C31 POPE  205     114.012  70.627  38.030  1.00  0.00           C
ATOM  10143 2C31 POPE  205     114.962  70.997  39.170  1.00  0.00           C
ATOM  10146 3C31 POPE  205     115.642  69.757  39.790  1.00  0.00           C
ATOM  10149 4C31 POPE  205     116.512  70.107  40.990  1.00  0.00           C
ATOM  10152 5C31 POPE  205     117.312  68.897  41.470  1.00  0.00           C
ATOM  10155 6C31 POPE  205     118.382  69.297  42.480  1.00  0.00           C
ATOM  10159  NH3 POPE  206       9.342  15.977  17.860  1.00  0.00           N
ATOM  10163  C12 POPE  206       8.992  17.177  18.720  1.00  0.00           C
ATOM  10166  C11 POPE  206       8.122  18.207  17.970  1.00  0.00           C
ATOM  10169  P   POPE  206       6.092  19.707  18.690  1.00  0.00           P
ATOM  10170  O13 POPE  206       5.762  19.747  17.250  1.00  0.00           O
ATOM  10171  O14 POPE  206       5.142  18.977  19.560  1.00  0.00           O
ATOM  10172  O11 POPE  206       6.062  21.157  19.290  1.00  0.00           O
ATOM  10173  O12 POPE  206       7.582  19.187  18.890  1.00  0.00           O
ATOM  10174  C1  POPE  206       7.072  21.777  20.090  1.00  0.00           C
ATOM  10177  C2  POPE  206       6.532  22.157  21.500  1.00  0.00           C
ATOM  10179  O21 POPE  206       6.512  20.957  22.280  1.00  0.00           O
ATOM  10180  C21 POPE  206       5.552  20.507  23.010  1.00  0.00           C
ATOM  10181  O22 POPE  206       4.372  20.817  22.980  1.00  0.00           O
ATOM  10182  C22 POPE  206       6.192  19.537  23.990  1.00  0.00           C
ATOM  10185  C3  POPE  206       5.292  23.127  21.440  1.00  0.00           C
ATOM  10188  O31 POPE  206       4.602  23.427  22.680  1.00  0.00           O
ATOM  10189  C31 POPE  206       5.242  24.187  23.560  1.00  0.00           C
ATOM  10190  O32 POPE  206       6.422  24.497  23.490  1.00  0.00           O
ATOM  10191  C32 POPE  206       4.312  24.597  24.710  1.00  0.00           C
ATOM  10194  C23 POPE  206       5.362  19.247  25.260  1.00  0.00           C
ATOM  10197  C24 POPE  206       6.282  18.667  26.350  1.00  0.00           C
ATOM  10200  C25 POPE  206       5.542  18.127  27.570  1.00  0.00           C
ATOM  10203  C26 POPE  206       6.522  17.707  28.670  1.00  0.00           C
ATOM  10206  C27 POPE  206       5.832  16.967  29.820  1.00  0.00           C
ATOM  10209  C28 POPE  206       6.792  16.637  30.970  1.00  0.00           C
ATOM  10212  C29 POPE  206       7.062  17.857  31.810  1.00  0.00           C
ATOM  10214 0C21 POPE  206       6.922  17.937  33.140  1.00  0.00           C
ATOM  10216 1C21 POPE  206       6.502  16.807  34.040  1.00  0.00           C
ATOM  10219 2C21 POPE  206       6.832  17.067  35.520  1.00  0.00           C
ATOM  10222 3C21 POPE  206       6.022  18.237  36.110  1.00  0.00           C
ATOM  10225 4C21 POPE  206       6.122  18.307  37.640  1.00  0.00           C
ATOM  10228 5C21 POPE  206       5.142  19.317  38.250  1.00  0.00           C
ATOM  10231 6C21 POPE  206       5.562  20.787  38.090  1.00  0.00           C
ATOM  10234 7C21 POPE  206       4.452  21.747  38.520  1.00  0.00           C
ATOM  10237 8C21 POPE  206       4.732  23.217  38.160  1.00  0.00           C
ATOM  10241  C33 POPE  206       3.022  25.327  24.250  1.00  0.00           C
ATOM  10244  C34 POPE  206       1.882  25.117  25.250  1.00  0.00           C
ATOM  10247  C35 POPE  206       2.032  25.847  26.590  1.00  0.00           C
ATOM  10250  C36 POPE  206       1.002  25.327  27.600  1.00  0.00           C
ATOM  10253  C37 POPE  206       0.862  26.207  28.840  1.00  0.00           C
ATOM  10256  C38 POPE  206       0.082  25.527  29.990  1.00  0.00           C
ATOM  10259  C39 POPE  206      -1.362  25.227  29.580  1.00  0.00           C
ATOM  10262 0C31 POPE  206      -2.152  24.277  30.490  1.00  0.00           C
ATOM  10265 1C31 POPE  206      -3.432  23.787  29.770  1.00  0.00           C
ATOM  10268 2C31 POPE  206      -4.732  24.077  30.530  1.00  0.00           C
ATOM  10271 3C31 POPE  206      -4.882  23.207  31.780  1.00  0.00           C
ATOM  10274 4C31 POPE  206      -4.832  24.027  33.070  1.00  0.00           C
ATOM  10277 5C31 POPE  206      -4.502  23.157  34.280  1.00  0.00           C
ATOM  10280 6C31 POPE  206      -4.472  23.947  35.580  1.00  0.00           C
ATOM  10284  NH3 POPE  207      65.532  76.277  65.190  1.00  0.00           N
ATOM  10288  C12 POPE  207      64.432  76.147  66.210  1.00  0.00           C
ATOM  10291  C11 POPE  207      63.932  77.497  66.700  1.00  0.00           C
ATOM  10294  P   POPE  207      61.582  78.177  67.580  1.00  0.00           P
ATOM  10295  O13 POPE  207      60.602  77.707  68.600  1.00  0.00           O
ATOM  10296  O14 POPE  207      61.992  79.597  67.660  1.00  0.00           O
ATOM  10297  O11 POPE  207      61.032  77.867  66.120  1.00  0.00           O
ATOM  10298  O12 POPE  207      62.882  77.277  67.640  1.00  0.00           O
ATOM  10299  C1  POPE  207      60.762  76.487  65.800  1.00  0.00           C
ATOM  10302  C2  POPE  207      60.272  76.217  64.330  1.00  0.00           C
ATOM  10304  O21 POPE  207      61.072  76.927  63.360  1.00  0.00           O
ATOM  10305  C21 POPE  207      60.902  76.517  62.110  1.00  0.00           C
ATOM  10306  O22 POPE  207      60.402  75.457  61.770  1.00  0.00           O
ATOM  10307  C22 POPE  207      61.402  77.537  61.090  1.00  0.00           C
ATOM  10310  C3  POPE  207      58.752  76.507  64.170  1.00  0.00           C
ATOM  10313  O31 POPE  207      58.102  75.477  63.370  1.00  0.00           O
ATOM  10314  C31 POPE  207      57.552  75.867  62.220  1.00  0.00           C
ATOM  10315  O32 POPE  207      57.582  76.997  61.770  1.00  0.00           O
ATOM  10316  C32 POPE  207      56.952  74.647  61.510  1.00  0.00           C
ATOM  10319  C23 POPE  207      62.192  76.887  59.910  1.00  0.00           C
ATOM  10322  C24 POPE  207      61.562  77.217  58.550  1.00  0.00           C
ATOM  10325  C25 POPE  207      62.462  76.867  57.350  1.00  0.00           C
ATOM  10328  C26 POPE  207      62.692  75.357  57.150  1.00  0.00           C
ATOM  10331  C27 POPE  207      63.252  75.037  55.750  1.00  0.00           C
ATOM  10334  C28 POPE  207      62.982  73.577  55.300  1.00  0.00           C
ATOM  10337  C29 POPE  207      64.102  72.577  55.380  1.00  0.00           C
ATOM  10339 0C21 POPE  207      64.512  71.797  54.350  1.00  0.00           C
ATOM  10341 1C21 POPE  207      63.982  71.867  52.940  1.00  0.00           C
ATOM  10344 2C21 POPE  207      64.482  70.757  51.990  1.00  0.00           C
ATOM  10347 3C21 POPE  207      65.922  70.947  51.480  1.00  0.00           C
ATOM  10350 4C21 POPE  207      66.392  69.807  50.560  1.00  0.00           C
ATOM  10353 5C21 POPE  207      67.812  70.027  50.020  1.00  0.00           C
ATOM  10356 6C21 POPE  207      68.412  68.757  49.400  1.00  0.00           C
ATOM  10359 7C21 POPE  207      69.762  69.017  48.710  1.00  0.00           C
ATOM  10362 8C21 POPE  207      70.362  67.767  48.060  1.00  0.00           C
ATOM  10366  C33 POPE  207      56.192  74.997  60.200  1.00  0.00           C
ATOM  10369  C34 POPE  207      55.832  73.747  59.400  1.00  0.00           C
ATOM  10372  C35 POPE  207      55.172  74.077  58.050  1.00  0.00           C
ATOM  10375  C36 POPE  207      55.062  72.877  57.100  1.00  0.00           C
ATOM  10378  C37 POPE  207      54.582  73.297  55.700  1.00  0.00           C
ATOM  10381  C38 POPE  207      53.062  73.527  55.620  1.00  0.00           C
ATOM  10384  C39 POPE  207      52.312  72.357  54.990  1.00  0.00           C
ATOM  10387 0C31 POPE  207      52.272  72.427  53.450  1.00  0.00           C
ATOM  10390 1C31 POPE  207      51.382  71.367  52.790  1.00  0.00           C
ATOM  10393 2C31 POPE  207      49.882  71.647  52.980  1.00  0.00           C
ATOM  10396 3C31 POPE  207      48.932  70.587  52.400  1.00  0.00           C
ATOM  10399 4C31 POPE  207      49.192  69.157  52.910  1.00  0.00           C
ATOM  10402 5C31 POPE  207      47.892  68.357  53.120  1.00  0.00           C
ATOM  10405 6C31 POPE  207      48.112  66.837  53.200  1.00  0.00           C
ATOM  10409  NH3 POPE  208      53.922 109.087  63.530  1.00  0.00           N
ATOM  10413  C12 POPE  208      54.782 107.857  63.710  1.00  0.00           C
ATOM  10416  C11 POPE  208      54.152 106.617  63.040  1.00  0.00           C
ATOM  10419  P   POPE  208      54.542 104.037  63.330  1.00  0.00           P
ATOM  10420  O13 POPE  208      55.452 103.067  62.680  1.00  0.00           O
ATOM  10421  O14 POPE  208      54.242 103.877  64.760  1.00  0.00           O
ATOM  10422  O11 POPE  208      53.162 104.027  62.530  1.00  0.00           O
ATOM  10423  O12 POPE  208      55.072 105.517  63.070  1.00  0.00           O
ATOM  10424  C1  POPE  208      53.282 104.057  61.110  1.00  0.00           C
ATOM  10427  C2  POPE  208      51.902 104.177  60.410  1.00  0.00           C
ATOM  10429  O21 POPE  208      52.062 103.877  59.020  1.00  0.00           O
ATOM  10430  C21 POPE  208      52.672 104.747  58.250  1.00  0.00           C
ATOM  10431  O22 POPE  208      53.342 105.707  58.600  1.00  0.00           O
ATOM  10432  C22 POPE  208      52.462 104.307  56.810  1.00  0.00           C
ATOM  10435  C3  POPE  208      51.132 105.517  60.630  1.00  0.00           C
ATOM  10438  O31 POPE  208      50.052 105.597  59.670  1.00  0.00           O
ATOM  10439  C31 POPE  208      48.912 105.027  60.030  1.00  0.00           C
ATOM  10440  O32 POPE  208      48.522 104.827  61.170  1.00  0.00           O
ATOM  10441  C32 POPE  208      48.102 104.647  58.790  1.00  0.00           C
ATOM  10444  C23 POPE  208      52.442 105.457  55.770  1.00  0.00           C
ATOM  10447  C24 POPE  208      52.082 105.007  54.340  1.00  0.00           C
ATOM  10450  C25 POPE  208      50.652 104.467  54.220  1.00  0.00           C
ATOM  10453  C26 POPE  208      50.382 103.657  52.940  1.00  0.00           C
ATOM  10456  C27 POPE  208      49.142 102.767  53.100  1.00  0.00           C
ATOM  10459  C28 POPE  208      48.682 102.067  51.810  1.00  0.00           C
ATOM  10462  C29 POPE  208      49.692 101.087  51.280  1.00  0.00           C
ATOM  10464 0C21 POPE  208      49.522 100.317  50.190  1.00  0.00           C
ATOM  10466 1C21 POPE  208      48.302 100.287  49.300  1.00  0.00           C
ATOM  10469 2C21 POPE  208      48.632 100.727  47.870  1.00  0.00           C
ATOM  10472 3C21 POPE  208      47.492 100.437  46.890  1.00  0.00           C
ATOM  10475 4C21 POPE  208      47.912 100.607  45.420  1.00  0.00           C
ATOM  10478 5C21 POPE  208      46.862 100.057  44.440  1.00  0.00           C
ATOM  10481 6C21 POPE  208      47.412  99.967  43.010  1.00  0.00           C
ATOM  10484 7C21 POPE  208      46.372  99.537  41.970  1.00  0.00           C
ATOM  10487 8C21 POPE  208      46.912  99.577  40.540  1.00  0.00           C
ATOM  10491  C33 POPE  208      48.632 103.357  58.130  1.00  0.00           C
ATOM  10494  C34 POPE  208      48.242 103.217  56.650  1.00  0.00           C
ATOM  10497  C35 POPE  208      46.762 102.877  56.420  1.00  0.00           C
ATOM  10500  C36 POPE  208      45.822 104.087  56.400  1.00  0.00           C
ATOM  10503  C37 POPE  208      44.472 103.707  55.800  1.00  0.00           C
ATOM  10506  C38 POPE  208      43.442 104.837  55.880  1.00  0.00           C
ATOM  10509  C39 POPE  208      42.082 104.477  55.230  1.00  0.00           C
ATOM  10512 0C31 POPE  208      42.182 104.027  53.760  1.00  0.00           C
ATOM  10515 1C31 POPE  208      42.742 105.107  52.830  1.00  0.00           C
ATOM  10518 2C31 POPE  208      43.072 104.597  51.420  1.00  0.00           C
ATOM  10521 3C31 POPE  208      41.852 104.207  50.560  1.00  0.00           C
ATOM  10524 4C31 POPE  208      40.992 105.417  50.160  1.00  0.00           C
ATOM  10527 5C31 POPE  208      39.932 105.057  49.110  1.00  0.00           C
ATOM  10530 6C31 POPE  208      39.152 106.267  48.600  1.00  0.00           C
ATOM  10534  NH3 POPE  209      22.872  19.547  21.000  1.00  0.00           N
ATOM  10538  C12 POPE  209      23.772  19.747  19.830  1.00  0.00           C
ATOM  10541  C11 POPE  209      23.782  18.457  19.000  1.00  0.00           C
ATOM  10544  P   POPE  209      26.062  17.557  18.110  1.00  0.00           P
ATOM  10545  O13 POPE  209      25.712  16.397  18.940  1.00  0.00           O
ATOM  10546  O14 POPE  209      26.462  17.287  16.710  1.00  0.00           O
ATOM  10547  O11 POPE  209      27.152  18.477  18.820  1.00  0.00           O
ATOM  10548  O12 POPE  209      24.802  18.507  18.000  1.00  0.00           O
ATOM  10549  C1  POPE  209      28.402  17.897  19.240  1.00  0.00           C
ATOM  10552  C2  POPE  209      28.532  17.907  20.790  1.00  0.00           C
ATOM  10554  O21 POPE  209      29.742  17.237  21.210  1.00  0.00           O
ATOM  10555  C21 POPE  209      30.632  18.077  21.760  1.00  0.00           C
ATOM  10556  O22 POPE  209      30.702  19.267  21.550  1.00  0.00           O
ATOM  10557  C22 POPE  209      31.382  17.327  22.870  1.00  0.00           C
ATOM  10560  C3  POPE  209      27.292  17.187  21.420  1.00  0.00           C
ATOM  10563  O31 POPE  209      27.442  16.687  22.750  1.00  0.00           O
ATOM  10564  C31 POPE  209      27.632  17.567  23.710  1.00  0.00           C
ATOM  10565  O32 POPE  209      28.062  18.697  23.590  1.00  0.00           O
ATOM  10566  C32 POPE  209      27.212  16.857  25.000  1.00  0.00           C
ATOM  10569  C23 POPE  209      32.312  18.277  23.650  1.00  0.00           C
ATOM  10572  C24 POPE  209      32.902  17.727  24.960  1.00  0.00           C
ATOM  10575  C25 POPE  209      31.842  17.187  25.930  1.00  0.00           C
ATOM  10578  C26 POPE  209      32.312  17.037  27.380  1.00  0.00           C
ATOM  10581  C27 POPE  209      31.162  16.547  28.280  1.00  0.00           C
ATOM  10584  C28 POPE  209      31.442  16.527  29.790  1.00  0.00           C
ATOM  10587  C29 POPE  209      32.472  15.517  30.240  1.00  0.00           C
ATOM  10589 0C21 POPE  209      32.642  15.097  31.500  1.00  0.00           C
ATOM  10591 1C21 POPE  209      31.832  15.567  32.700  1.00  0.00           C
ATOM  10594 2C21 POPE  209      32.662  16.477  33.620  1.00  0.00           C
ATOM  10597 3C21 POPE  209      31.862  16.897  34.860  1.00  0.00           C
ATOM  10600 4C21 POPE  209      32.712  17.577  35.950  1.00  0.00           C
ATOM  10603 5C21 POPE  209      33.912  16.737  36.410  1.00  0.00           C
ATOM  10606 6C21 POPE  209      34.322  17.007  37.860  1.00  0.00           C
ATOM  10609 7C21 POPE  209      35.782  16.677  38.150  1.00  0.00           C
ATOM  10612 8C21 POPE  209      36.022  16.247  39.600  1.00  0.00           C
ATOM  10616  C33 POPE  209      27.032  17.777  26.210  1.00  0.00           C
ATOM  10619  C34 POPE  209      27.372  17.047  27.520  1.00  0.00           C
ATOM  10622  C35 POPE  209      26.992  17.877  28.740  1.00  0.00           C
ATOM  10625  C36 POPE  209      27.562  17.417  30.100  1.00  0.00           C
ATOM  10628  C37 POPE  209      26.902  18.197  31.240  1.00  0.00           C
ATOM  10631  C38 POPE  209      27.562  18.047  32.610  1.00  0.00           C
ATOM  10634  C39 POPE  209      27.262  16.727  33.330  1.00  0.00           C
ATOM  10637 0C31 POPE  209      27.712  16.807  34.800  1.00  0.00           C
ATOM  10640 1C31 POPE  209      27.402  15.547  35.620  1.00  0.00           C
ATOM  10643 2C31 POPE  209      27.712  15.697  37.120  1.00  0.00           C
ATOM  10646 3C31 POPE  209      29.192  15.967  37.420  1.00  0.00           C
ATOM  10649 4C31 POPE  209      29.482  16.157  38.910  1.00  0.00           C
ATOM  10652 5C31 POPE  209      30.932  16.617  39.150  1.00  0.00           C
ATOM  10655 6C31 POPE  209      31.462  16.297  40.550  1.00  0.00           C
ATOM  10659  NH3 POPE  210       1.592  50.717  63.840  1.00  0.00           N
ATOM  10663  C12 POPE  210       2.102  49.347  64.190  1.00  0.00           C
ATOM  10666  C11 POPE  210       1.942  48.397  62.990  1.00  0.00           C
ATOM  10669  P   POPE  210       3.992  46.727  62.850  1.00  0.00           P
ATOM  10670  O13 POPE  210       4.842  47.927  62.660  1.00  0.00           O
ATOM  10671  O14 POPE  210       4.402  45.747  63.880  1.00  0.00           O
ATOM  10672  O11 POPE  210       3.822  45.927  61.510  1.00  0.00           O
ATOM  10673  O12 POPE  210       2.532  47.137  63.270  1.00  0.00           O
ATOM  10674  C1  POPE  210       2.582  45.737  60.820  1.00  0.00           C
ATOM  10677  C2  POPE  210       2.542  46.577  59.510  1.00  0.00           C
ATOM  10679  O21 POPE  210       1.702  45.937  58.530  1.00  0.00           O
ATOM  10680  C21 POPE  210       2.152  44.917  57.830  1.00  0.00           C
ATOM  10681  O22 POPE  210       3.242  44.377  57.910  1.00  0.00           O
ATOM  10682  C22 POPE  210       1.032  44.487  56.880  1.00  0.00           C
ATOM  10685  C3  POPE  210       3.982  46.917  59.020  1.00  0.00           C
ATOM  10688  O31 POPE  210       4.042  47.267  57.620  1.00  0.00           O
ATOM  10689  C31 POPE  210       4.862  48.257  57.310  1.00  0.00           C
ATOM  10690  O32 POPE  210       5.422  48.997  58.090  1.00  0.00           O
ATOM  10691  C32 POPE  210       4.982  48.387  55.790  1.00  0.00           C
ATOM  10694  C23 POPE  210       0.672  45.587  55.870  1.00  0.00           C
ATOM  10697  C24 POPE  210      -0.718  45.427  55.250  1.00  0.00           C
ATOM  10700  C25 POPE  210      -0.858  44.267  54.250  1.00  0.00           C
ATOM  10703  C26 POPE  210      -1.922  44.577  53.190  1.00  0.00           C
ATOM  10706  C27 POPE  210      -2.192  43.407  52.220  1.00  0.00           C
ATOM  10709  C28 POPE  210      -3.322  43.707  51.230  1.00  0.00           C
ATOM  10712  C29 POPE  210      -2.992  44.837  50.290  1.00  0.00           C
ATOM  10714 0C21 POPE  210      -2.842  44.777  48.950  1.00  0.00           C
ATOM  10716 1C21 POPE  210      -2.942  43.557  48.070  1.00  0.00           C
ATOM  10719 2C21 POPE  210      -4.342  43.377  47.450  1.00  0.00           C
ATOM  10722 3C21 POPE  210      -4.312  42.357  46.300  1.00  0.00           C
ATOM  10725 4C21 POPE  210      -5.692  42.087  45.680  1.00  0.00           C
ATOM  10728 5C21 POPE  210      -5.802  40.677  45.070  1.00  0.00           C
ATOM  10731 6C21 POPE  210      -5.922  39.587  46.140  1.00  0.00           C
ATOM  10734 7C21 POPE  210      -5.982  38.157  45.570  1.00  0.00           C
ATOM  10737 8C21 POPE  210      -5.562  37.097  46.590  1.00  0.00           C
ATOM  10741  C33 POPE  210       4.962  47.047  55.020  1.00  0.00           C
ATOM  10744  C34 POPE  210       3.832  46.937  53.990  1.00  0.00           C
ATOM  10747  C35 POPE  210       4.112  47.607  52.630  1.00  0.00           C
ATOM  10750  C36 POPE  210       3.812  49.117  52.590  1.00  0.00           C
ATOM  10753  C37 POPE  210       4.152  49.737  51.230  1.00  0.00           C
ATOM  10756  C38 POPE  210       3.702  51.197  51.080  1.00  0.00           C
ATOM  10759  C39 POPE  210       2.182  51.377  51.110  1.00  0.00           C
ATOM  10762 0C31 POPE  210       1.642  52.167  49.910  1.00  0.00           C
ATOM  10765 1C31 POPE  210       0.112  52.327  49.920  1.00  0.00           C
ATOM  10768 2C31 POPE  210      -0.408  53.297  50.990  1.00  0.00           C
ATOM  10771 3C31 POPE  210      -1.252  54.437  50.410  1.00  0.00           C
ATOM  10774 4C31 POPE  210      -2.732  54.077  50.160  1.00  0.00           C
ATOM  10777 5C31 POPE  210      -3.542  55.307  49.700  1.00  0.00           C
ATOM  10780 6C31 POPE  210      -4.632  54.997  48.680  1.00  0.00           C
ATOM  10784  NH3 POPE  211      80.822  28.777  17.520  1.00  0.00           N
ATOM  10788  C12 POPE  211      81.792  27.727  18.010  1.00  0.00           C
ATOM  10791  C11 POPE  211      82.872  27.377  16.970  1.00  0.00           C
ATOM  10794  P   POPE  211      84.602  25.477  16.420  1.00  0.00           P
ATOM  10795  O13 POPE  211      84.882  26.297  15.230  1.00  0.00           O
ATOM  10796  O14 POPE  211      84.122  24.107  16.160  1.00  0.00           O
ATOM  10797  O11 POPE  211      85.982  25.417  17.220  1.00  0.00           O
ATOM  10798  O12 POPE  211      83.602  26.227  17.390  1.00  0.00           O
ATOM  10799  C1  POPE  211      86.092  25.967  18.540  1.00  0.00           C
ATOM  10802  C2  POPE  211      85.672  24.957  19.640  1.00  0.00           C
ATOM  10804  O21 POPE  211      85.812  25.547  20.940  1.00  0.00           O
ATOM  10805  C21 POPE  211      84.812  26.327  21.310  1.00  0.00           C
ATOM  10806  O22 POPE  211      83.872  26.657  20.600  1.00  0.00           O
ATOM  10807  C22 POPE  211      85.012  26.777  22.760  1.00  0.00           C
ATOM  10810  C3  POPE  211      86.582  23.707  19.570  1.00  0.00           C
ATOM  10813  O31 POPE  211      86.442  22.817  20.710  1.00  0.00           O
ATOM  10814  C31 POPE  211      87.612  22.477  21.340  1.00  0.00           C
ATOM  10815  O32 POPE  211      87.922  21.307  21.530  1.00  0.00           O
ATOM  10816  C32 POPE  211      88.462  23.717  21.750  1.00  0.00           C
ATOM  10819  C23 POPE  211      83.692  26.967  23.540  1.00  0.00           C
ATOM  10822  C24 POPE  211      83.042  25.677  24.090  1.00  0.00           C
ATOM  10825  C25 POPE  211      83.822  24.977  25.210  1.00  0.00           C
ATOM  10828  C26 POPE  211      83.852  25.837  26.480  1.00  0.00           C
ATOM  10831  C27 POPE  211      84.232  25.097  27.780  1.00  0.00           C
ATOM  10834  C28 POPE  211      84.212  26.077  28.960  1.00  0.00           C
ATOM  10837  C29 POPE  211      84.712  25.477  30.250  1.00  0.00           C
ATOM  10839 0C21 POPE  211      84.062  25.427  31.420  1.00  0.00           C
ATOM  10841 1C21 POPE  211      82.672  25.957  31.680  1.00  0.00           C
ATOM  10844 2C21 POPE  211      82.682  27.457  32.060  1.00  0.00           C
ATOM  10847 3C21 POPE  211      83.502  27.717  33.330  1.00  0.00           C
ATOM  10850 4C21 POPE  211      83.362  29.137  33.890  1.00  0.00           C
ATOM  10853 5C21 POPE  211      83.942  29.187  35.300  1.00  0.00           C
ATOM  10856 6C21 POPE  211      83.732  30.507  36.060  1.00  0.00           C
ATOM  10859 7C21 POPE  211      84.172  30.367  37.520  1.00  0.00           C
ATOM  10862 8C21 POPE  211      83.972  31.637  38.350  1.00  0.00           C
ATOM  10866  C33 POPE  211      88.862  23.927  23.250  1.00  0.00           C
ATOM  10869  C34 POPE  211      89.442  25.337  23.500  1.00  0.00           C
ATOM  10872  C35 POPE  211      89.972  25.607  24.930  1.00  0.00           C
ATOM  10875  C36 POPE  211      90.472  27.047  25.130  1.00  0.00           C
ATOM  10878  C37 POPE  211      90.072  27.627  26.500  1.00  0.00           C
ATOM  10881  C38 POPE  211      90.582  29.067  26.670  1.00  0.00           C
ATOM  10884  C39 POPE  211      89.752  29.927  27.630  1.00  0.00           C
ATOM  10887 0C31 POPE  211      89.912  31.427  27.310  1.00  0.00           C
ATOM  10890 1C31 POPE  211      88.752  32.277  27.840  1.00  0.00           C
ATOM  10893 2C31 POPE  211      88.882  33.787  27.550  1.00  0.00           C
ATOM  10896 3C31 POPE  211      90.142  34.427  28.140  1.00  0.00           C
ATOM  10899 4C31 POPE  211      91.232  34.667  27.090  1.00  0.00           C
ATOM  10902 5C31 POPE  211      92.502  35.287  27.680  1.00  0.00           C
ATOM  10905 6C31 POPE  211      93.622  35.407  26.650  1.00  0.00           C
ATOM  10909  NH3 POPE  212     129.166 109.257  61.890  1.00  0.00           N
ATOM  10913  C12 POPE  212     128.746 110.677  61.780  1.00  0.00           C
ATOM  10916  C11 POPE  212     127.552 110.967  62.690  1.00  0.00           C
ATOM  10919  P   POPE  212     125.272 112.007  62.100  1.00  0.00           P
ATOM  10920  O13 POPE  212     124.162 111.787  61.160  1.00  0.00           O
ATOM  10921  O14 POPE  212     124.922 112.097  63.530  1.00  0.00           O
ATOM  10922  O11 POPE  212     126.102 113.287  61.610  1.00  0.00           O
ATOM  10923  O12 POPE  212     126.342 110.847  61.930  1.00  0.00           O
ATOM  10924  C1  POPE  212     125.842 113.837  60.300  1.00  0.00           C
ATOM  10927  C2  POPE  212     127.092 114.577  59.730  1.00  0.00           C
ATOM  10929  O21 POPE  212     126.872 115.067  58.390  1.00  0.00           O
ATOM  10930  C21 POPE  212     127.072 114.257  57.380  1.00  0.00           C
ATOM  10931  O22 POPE  212     127.082 113.037  57.440  1.00  0.00           O
ATOM  10932  C22 POPE  212     127.312 115.087  56.100  1.00  0.00           C
ATOM  10935  C3  POPE  212     128.376 113.717  59.900  1.00  0.00           C
ATOM  10938  O31 POPE  212     129.476 114.277  59.160  1.00  0.00           O
ATOM  10939  C31 POPE  212     130.676 113.847  59.520  1.00  0.00           C
ATOM  10940  O32 POPE  212     130.896 113.027  60.400  1.00  0.00           O
ATOM  10941  C32 POPE  212     131.716 114.507  58.620  1.00  0.00           C
ATOM  10944  C23 POPE  212     126.032 115.697  55.460  1.00  0.00           C
ATOM  10947  C24 POPE  212     126.372 116.587  54.250  1.00  0.00           C
ATOM  10950  C25 POPE  212     125.192 117.357  53.640  1.00  0.00           C
ATOM  10953  C26 POPE  212     124.282 116.517  52.730  1.00  0.00           C
ATOM  10956  C27 POPE  212     123.562 117.387  51.680  1.00  0.00           C
ATOM  10959  C28 POPE  212     122.332 116.737  51.010  1.00  0.00           C
ATOM  10962  C29 POPE  212     121.702 117.747  50.080  1.00  0.00           C
ATOM  10964 0C21 POPE  212     120.932 117.507  49.000  1.00  0.00           C
ATOM  10966 1C21 POPE  212     120.452 116.167  48.500  1.00  0.00           C
ATOM  10969 2C21 POPE  212     119.072 116.307  47.820  1.00  0.00           C
ATOM  10972 3C21 POPE  212     118.702 115.077  46.990  1.00  0.00           C
ATOM  10975 4C21 POPE  212     117.312 115.217  46.340  1.00  0.00           C
ATOM  10978 5C21 POPE  212     116.962 114.007  45.460  1.00  0.00           C
ATOM  10981 6C21 POPE  212     115.602 114.157  44.770  1.00  0.00           C
ATOM  10984 7C21 POPE  212     115.262 112.987  43.840  1.00  0.00           C
ATOM  10987 8C21 POPE  212     115.702 113.187  42.380  1.00  0.00           C
ATOM  10991  C33 POPE  212     132.756 113.477  58.130  1.00  0.00           C
ATOM  10994  C34 POPE  212     133.426 113.867  56.800  1.00  0.00           C
ATOM  10997  C35 POPE  212     132.496 113.697  55.590  1.00  0.00           C
ATOM  11000  C36 POPE  212     133.166 114.147  54.280  1.00  0.00           C
ATOM  11003  C37 POPE  212     132.246 114.037  53.060  1.00  0.00           C
ATOM  11006  C38 POPE  212     133.006 114.287  51.750  1.00  0.00           C
ATOM  11009  C39 POPE  212     132.156 114.167  50.480  1.00  0.00           C
ATOM  11012 0C31 POPE  212     131.616 112.747  50.260  1.00  0.00           C
ATOM  11015 1C31 POPE  212     131.176 112.467  48.810  1.00  0.00           C
ATOM  11018 2C31 POPE  212     130.866 110.977  48.600  1.00  0.00           C
ATOM  11021 3C31 POPE  212     129.416 110.677  48.190  1.00  0.00           C
ATOM  11024 4C31 POPE  212     129.146 109.167  48.240  1.00  0.00           C
ATOM  11027 5C31 POPE  212     127.742 108.767  47.790  1.00  0.00           C
ATOM  11030 6C31 POPE  212     127.562 107.247  47.790  1.00  0.00           C
ATOM  11034  NH3 POPE  213     100.982  14.417  19.110  1.00  0.00           N
ATOM  11038  C12 POPE  213      99.772  14.187  19.970  1.00  0.00           C
ATOM  11041  C11 POPE  213      99.292  15.467  20.660  1.00  0.00           C
ATOM  11044  P   POPE  213      97.262  16.127  22.150  1.00  0.00           P
ATOM  11045  O13 POPE  213      97.772  17.057  23.190  1.00  0.00           O
ATOM  11046  O14 POPE  213      96.632  16.717  20.960  1.00  0.00           O
ATOM  11047  O11 POPE  213      96.232  15.127  22.780  1.00  0.00           O
ATOM  11048  O12 POPE  213      98.402  15.117  21.700  1.00  0.00           O
ATOM  11049  C1  POPE  213      95.692  14.027  22.030  1.00  0.00           C
ATOM  11052  C2  POPE  213      94.382  13.477  22.680  1.00  0.00           C
ATOM  11054  O21 POPE  213      94.192  14.167  23.920  1.00  0.00           O
ATOM  11055  C21 POPE  213      93.002  14.487  24.320  1.00  0.00           C
ATOM  11056  O22 POPE  213      91.952  13.937  24.020  1.00  0.00           O
ATOM  11057  C22 POPE  213      93.112  15.747  25.170  1.00  0.00           C
ATOM  11060  C3  POPE  213      94.482  11.947  22.880  1.00  0.00           C
ATOM  11063  O31 POPE  213      93.222  11.347  23.230  1.00  0.00           O
ATOM  11064  C31 POPE  213      92.882  10.947  24.470  1.00  0.00           C
ATOM  11065  O32 POPE  213      91.842  10.337  24.680  1.00  0.00           O
ATOM  11066  C32 POPE  213      93.892  11.337  25.560  1.00  0.00           C
ATOM  11069  C23 POPE  213      93.682  15.527  26.590  1.00  0.00           C
ATOM  11072  C24 POPE  213      92.582  15.287  27.640  1.00  0.00           C
ATOM  11075  C25 POPE  213      93.122  15.497  29.060  1.00  0.00           C
ATOM  11078  C26 POPE  213      92.092  15.207  30.160  1.00  0.00           C
ATOM  11081  C27 POPE  213      92.732  15.257  31.560  1.00  0.00           C
ATOM  11084  C28 POPE  213      91.812  14.717  32.670  1.00  0.00           C
ATOM  11087  C29 POPE  213      92.592  14.557  33.950  1.00  0.00           C
ATOM  11089 0C21 POPE  213      92.422  13.597  34.870  1.00  0.00           C
ATOM  11091 1C21 POPE  213      91.382  12.507  34.850  1.00  0.00           C
ATOM  11094 2C21 POPE  213      89.932  13.017  35.030  1.00  0.00           C
ATOM  11097 3C21 POPE  213      89.742  13.927  36.260  1.00  0.00           C
ATOM  11100 4C21 POPE  213      88.262  14.147  36.600  1.00  0.00           C
ATOM  11103 5C21 POPE  213      88.072  15.017  37.850  1.00  0.00           C
ATOM  11106 6C21 POPE  213      86.622  15.047  38.320  1.00  0.00           C
ATOM  11109 7C21 POPE  213      86.442  15.857  39.600  1.00  0.00           C
ATOM  11112 8C21 POPE  213      85.012  15.797  40.130  1.00  0.00           C
ATOM  11116  C33 POPE  213      93.422  11.107  27.020  1.00  0.00           C
ATOM  11119  C34 POPE  213      94.442  11.717  28.000  1.00  0.00           C
ATOM  11122  C35 POPE  213      94.632  10.947  29.320  1.00  0.00           C
ATOM  11125  C36 POPE  213      93.412  10.977  30.250  1.00  0.00           C
ATOM  11128  C37 POPE  213      93.782  10.927  31.750  1.00  0.00           C
ATOM  11131  C38 POPE  213      93.192   9.707  32.470  1.00  0.00           C
ATOM  11134  C39 POPE  213      93.532   9.647  33.970  1.00  0.00           C
ATOM  11137 0C31 POPE  213      94.812   8.847  34.270  1.00  0.00           C
ATOM  11140 1C31 POPE  213      95.122   8.717  35.760  1.00  0.00           C
ATOM  11143 2C31 POPE  213      96.252   7.717  36.030  1.00  0.00           C
ATOM  11146 3C31 POPE  213      96.532   7.467  37.530  1.00  0.00           C
ATOM  11149 4C31 POPE  213      97.122   8.667  38.280  1.00  0.00           C
ATOM  11152 5C31 POPE  213      97.072   8.477  39.800  1.00  0.00           C
ATOM  11155 6C31 POPE  213      97.522   9.707  40.590  1.00  0.00           C
ATOM  11159  NH3 POPE  214     129.946  14.167  18.910  1.00  0.00           N
ATOM  11163  C12 POPE  214     128.896  13.807  17.890  1.00  0.00           C
ATOM  11166  C11 POPE  214     128.436  12.327  18.020  1.00  0.00           C
ATOM  11169  P   POPE  214     127.472  12.437  20.390  1.00  0.00           P
ATOM  11170  O13 POPE  214     127.982  13.727  20.910  1.00  0.00           O
ATOM  11171  O14 POPE  214     126.142  12.387  19.780  1.00  0.00           O
ATOM  11172  O11 POPE  214     127.542  11.337  21.530  1.00  0.00           O
ATOM  11173  O12 POPE  214     128.496  11.817  19.360  1.00  0.00           O
ATOM  11174  C1  POPE  214     126.272  10.957  22.080  1.00  0.00           C
ATOM  11177  C2  POPE  214     126.412  10.407  23.510  1.00  0.00           C
ATOM  11179  O21 POPE  214     126.172  11.477  24.440  1.00  0.00           O
ATOM  11180  C21 POPE  214     126.502  11.377  25.700  1.00  0.00           C
ATOM  11181  O22 POPE  214     127.322  10.637  26.200  1.00  0.00           O
ATOM  11182  C22 POPE  214     125.552  12.267  26.500  1.00  0.00           C
ATOM  11185  C3  POPE  214     127.682   9.537  23.680  1.00  0.00           C
ATOM  11188  O31 POPE  214     127.302   8.357  24.400  1.00  0.00           O
ATOM  11189  C31 POPE  214     127.972   7.267  24.110  1.00  0.00           C
ATOM  11190  O32 POPE  214     128.946   7.207  23.390  1.00  0.00           O
ATOM  11191  C32 POPE  214     127.222   6.067  24.680  1.00  0.00           C
ATOM  11194  C23 POPE  214     125.652  12.007  28.010  1.00  0.00           C
ATOM  11197  C24 POPE  214     124.642  12.837  28.810  1.00  0.00           C
ATOM  11200  C25 POPE  214     125.302  13.707  29.870  1.00  0.00           C
ATOM  11203  C26 POPE  214     125.582  12.997  31.200  1.00  0.00           C
ATOM  11206  C27 POPE  214     126.502  13.847  32.080  1.00  0.00           C
ATOM  11209  C28 POPE  214     126.402  13.567  33.600  1.00  0.00           C
ATOM  11212  C29 POPE  214     127.092  12.307  34.060  1.00  0.00           C
ATOM  11214 0C21 POPE  214     127.942  12.207  35.100  1.00  0.00           C
ATOM  11216 1C21 POPE  214     128.356  13.337  36.010  1.00  0.00           C
ATOM  11219 2C21 POPE  214     128.556  12.907  37.470  1.00  0.00           C
ATOM  11222 3C21 POPE  214     127.242  12.517  38.180  1.00  0.00           C
ATOM  11225 4C21 POPE  214     127.402  12.277  39.680  1.00  0.00           C
ATOM  11228 5C21 POPE  214     128.262  11.057  40.050  1.00  0.00           C
ATOM  11231 6C21 POPE  214     128.042  10.617  41.500  1.00  0.00           C
ATOM  11234 7C21 POPE  214     129.166   9.737  42.070  1.00  0.00           C
ATOM  11237 8C21 POPE  214     128.896   9.307  43.520  1.00  0.00           C
ATOM  11241  C33 POPE  214     127.782   5.547  26.020  1.00  0.00           C
ATOM  11244  C34 POPE  214     126.722   4.727  26.790  1.00  0.00           C
ATOM  11247  C35 POPE  214     127.272   3.907  27.960  1.00  0.00           C
ATOM  11250  C36 POPE  214     127.722   4.697  29.200  1.00  0.00           C
ATOM  11253  C37 POPE  214     128.416   3.757  30.200  1.00  0.00           C
ATOM  11256  C38 POPE  214     128.666   4.367  31.580  1.00  0.00           C
ATOM  11259  C39 POPE  214     130.076   4.937  31.790  1.00  0.00           C
ATOM  11262 0C31 POPE  214     130.276   5.307  33.270  1.00  0.00           C
ATOM  11265 1C31 POPE  214     131.696   5.757  33.630  1.00  0.00           C
ATOM  11268 2C31 POPE  214     131.916   5.907  35.140  1.00  0.00           C
ATOM  11271 3C31 POPE  214     131.236   7.167  35.710  1.00  0.00           C
ATOM  11274 4C31 POPE  214     131.586   7.397  37.190  1.00  0.00           C
ATOM  11277 5C31 POPE  214     131.046   8.737  37.720  1.00  0.00           C
ATOM  11280 6C31 POPE  214     131.486   9.037  39.150  1.00  0.00           C
ATOM  11284  NH3 POPE  215      58.282  93.767  21.800  1.00  0.00           N
ATOM  11288  C12 POPE  215      57.032  94.537  21.480  1.00  0.00           C
ATOM  11291  C11 POPE  215      57.212  95.357  20.180  1.00  0.00           C
ATOM  11294  P   POPE  215      55.842  97.727  20.200  1.00  0.00           P
ATOM  11295  O13 POPE  215      56.202  98.497  18.990  1.00  0.00           O
ATOM  11296  O14 POPE  215      54.442  97.847  20.610  1.00  0.00           O
ATOM  11297  O11 POPE  215      56.702  98.307  21.370  1.00  0.00           O
ATOM  11298  O12 POPE  215      56.092  96.197  19.970  1.00  0.00           O
ATOM  11299  C1  POPE  215      57.862  97.917  22.060  1.00  0.00           C
ATOM  11302  C2  POPE  215      57.792  98.337  23.540  1.00  0.00           C
ATOM  11304  O21 POPE  215      58.962  97.767  24.160  1.00  0.00           O
ATOM  11305  C21 POPE  215      59.572  98.577  24.980  1.00  0.00           C
ATOM  11306  O22 POPE  215      59.332  99.777  25.110  1.00  0.00           O
ATOM  11307  C22 POPE  215      60.622  97.797  25.760  1.00  0.00           C
ATOM  11310  C3  POPE  215      56.532  97.817  24.290  1.00  0.00           C
ATOM  11313  O31 POPE  215      56.292  98.527  25.530  1.00  0.00           O
ATOM  11314  C31 POPE  215      56.822  98.017  26.640  1.00  0.00           C
ATOM  11315  O32 POPE  215      57.452  96.987  26.730  1.00  0.00           O
ATOM  11316  C32 POPE  215      56.502  98.927  27.830  1.00  0.00           C
ATOM  11319  C23 POPE  215      60.682  98.257  27.230  1.00  0.00           C
ATOM  11322  C24 POPE  215      61.992  97.887  27.920  1.00  0.00           C
ATOM  11325  C25 POPE  215      61.982  98.247  29.410  1.00  0.00           C
ATOM  11328  C26 POPE  215      63.382  98.077  30.010  1.00  0.00           C
ATOM  11331  C27 POPE  215      63.432  98.037  31.540  1.00  0.00           C
ATOM  11334  C28 POPE  215      64.642  97.207  32.000  1.00  0.00           C
ATOM  11337  C29 POPE  215      65.132  97.477  33.390  1.00  0.00           C
ATOM  11339 0C21 POPE  215      65.302  96.567  34.370  1.00  0.00           C
ATOM  11341 1C21 POPE  215      64.942  95.097  34.300  1.00  0.00           C
ATOM  11344 2C21 POPE  215      66.102  94.127  33.990  1.00  0.00           C
ATOM  11347 3C21 POPE  215      65.592  92.677  34.020  1.00  0.00           C
ATOM  11350 4C21 POPE  215      66.642  91.607  33.670  1.00  0.00           C
ATOM  11353 5C21 POPE  215      66.002  90.217  33.580  1.00  0.00           C
ATOM  11356 6C21 POPE  215      66.422  89.257  34.700  1.00  0.00           C
ATOM  11359 7C21 POPE  215      65.482  88.047  34.830  1.00  0.00           C
ATOM  11362 8C21 POPE  215      65.962  86.977  35.810  1.00  0.00           C
ATOM  11366  C33 POPE  215      57.692  98.987  28.820  1.00  0.00           C
ATOM  11369  C34 POPE  215      57.342  99.347  30.260  1.00  0.00           C
ATOM  11372  C35 POPE  215      58.622  99.437  31.110  1.00  0.00           C
ATOM  11375  C36 POPE  215      58.352  99.587  32.610  1.00  0.00           C
ATOM  11378  C37 POPE  215      59.652  99.617  33.410  1.00  0.00           C
ATOM  11381  C38 POPE  215      59.432  99.997  34.880  1.00  0.00           C
ATOM  11384  C39 POPE  215      60.762 100.087  35.650  1.00  0.00           C
ATOM  11387 0C31 POPE  215      60.562 100.407  37.130  1.00  0.00           C
ATOM  11390 1C31 POPE  215      61.902 100.547  37.880  1.00  0.00           C
ATOM  11393 2C31 POPE  215      61.862  99.977  39.300  1.00  0.00           C
ATOM  11396 3C31 POPE  215      60.972 100.777  40.270  1.00  0.00           C
ATOM  11399 4C31 POPE  215      61.792 101.677  41.190  1.00  0.00           C
ATOM  11402 5C31 POPE  215      60.922 102.487  42.160  1.00  0.00           C
ATOM  11405 6C31 POPE  215      61.632 103.017  43.410  1.00  0.00           C
ATOM  11409  NH3 POPE  216      34.312  22.937  18.170  1.00  0.00           N
ATOM  11413  C12 POPE  216      33.572  23.967  17.380  1.00  0.00           C
ATOM  11416  C11 POPE  216      33.952  25.377  17.880  1.00  0.00           C
ATOM  11419  P   POPE  216      32.742  25.517  20.200  1.00  0.00           P
ATOM  11420  O13 POPE  216      32.722  26.797  20.920  1.00  0.00           O
ATOM  11421  O14 POPE  216      31.592  25.207  19.320  1.00  0.00           O
ATOM  11422  O11 POPE  216      33.072  24.327  21.170  1.00  0.00           O
ATOM  11423  O12 POPE  216      34.042  25.467  19.300  1.00  0.00           O
ATOM  11424  C1  POPE  216      32.062  23.457  21.680  1.00  0.00           C
ATOM  11427  C2  POPE  216      31.532  23.967  23.040  1.00  0.00           C
ATOM  11429  O21 POPE  216      31.332  22.827  23.890  1.00  0.00           O
ATOM  11430  C21 POPE  216      31.322  23.107  25.180  1.00  0.00           C
ATOM  11431  O22 POPE  216      31.772  24.107  25.710  1.00  0.00           O
ATOM  11432  C22 POPE  216      30.592  21.967  25.900  1.00  0.00           C
ATOM  11435  C3  POPE  216      30.192  24.747  22.850  1.00  0.00           C
ATOM  11438  O31 POPE  216      29.882  25.557  23.990  1.00  0.00           O
ATOM  11439  C31 POPE  216      28.602  25.817  24.190  1.00  0.00           C
ATOM  11440  O32 POPE  216      27.672  25.407  23.510  1.00  0.00           O
ATOM  11441  C32 POPE  216      28.432  26.747  25.400  1.00  0.00           C
ATOM  11444  C23 POPE  216      30.592  22.037  27.450  1.00  0.00           C
ATOM  11447  C24 POPE  216      29.372  21.317  28.040  1.00  0.00           C
ATOM  11450  C25 POPE  216      29.192  21.547  29.550  1.00  0.00           C
ATOM  11453  C26 POPE  216      30.302  20.927  30.400  1.00  0.00           C
ATOM  11456  C27 POPE  216      30.002  21.027  31.900  1.00  0.00           C
ATOM  11459  C28 POPE  216      31.032  20.317  32.790  1.00  0.00           C
ATOM  11462  C29 POPE  216      32.172  21.207  33.240  1.00  0.00           C
ATOM  11464 0C21 POPE  216      32.332  21.707  34.480  1.00  0.00           C
ATOM  11466 1C21 POPE  216      31.392  21.457  35.640  1.00  0.00           C
ATOM  11469 2C21 POPE  216      32.002  21.667  37.040  1.00  0.00           C
ATOM  11472 3C21 POPE  216      32.242  23.147  37.410  1.00  0.00           C
ATOM  11475 4C21 POPE  216      32.422  23.307  38.930  1.00  0.00           C
ATOM  11478 5C21 POPE  216      32.392  24.767  39.430  1.00  0.00           C
ATOM  11481 6C21 POPE  216      33.582  25.627  38.980  1.00  0.00           C
ATOM  11484 7C21 POPE  216      33.672  26.967  39.720  1.00  0.00           C
ATOM  11487 8C21 POPE  216      34.862  27.837  39.300  1.00  0.00           C
ATOM  11491  C33 POPE  216      29.722  27.337  26.060  1.00  0.00           C
ATOM  11494  C34 POPE  216      29.342  28.537  26.940  1.00  0.00           C
ATOM  11497  C35 POPE  216      30.452  29.217  27.750  1.00  0.00           C
ATOM  11500  C36 POPE  216      29.832  30.327  28.620  1.00  0.00           C
ATOM  11503  C37 POPE  216      30.802  31.357  29.240  1.00  0.00           C
ATOM  11506  C38 POPE  216      31.192  31.067  30.710  1.00  0.00           C
ATOM  11509  C39 POPE  216      31.852  32.267  31.410  1.00  0.00           C
ATOM  11512 0C31 POPE  216      30.892  33.417  31.770  1.00  0.00           C
ATOM  11515 1C31 POPE  216      30.122  33.207  33.090  1.00  0.00           C
ATOM  11518 2C31 POPE  216      29.212  34.397  33.440  1.00  0.00           C
ATOM  11521 3C31 POPE  216      29.402  34.907  34.880  1.00  0.00           C
ATOM  11524 4C31 POPE  216      28.502  36.117  35.190  1.00  0.00           C
ATOM  11527 5C31 POPE  216      28.572  36.567  36.650  1.00  0.00           C
ATOM  11530 6C31 POPE  216      27.622  37.737  36.940  1.00  0.00           C
ATOM  11534  NH3 POPE  217      35.022 120.577  18.910  1.00  0.00           N
ATOM  11538  C12 POPE  217      34.612 121.397  17.710  1.00  0.00           C
ATOM  11541  C11 POPE  217      33.412 122.277  18.090  1.00  0.00           C
ATOM  11544  P   POPE  217      31.862 124.187  17.190  1.00  0.00           P
ATOM  11545  O13 POPE  217      32.372 125.497  17.660  1.00  0.00           O
ATOM  11546  O14 POPE  217      31.232 124.137  15.850  1.00  0.00           O
ATOM  11547  O11 POPE  217      30.982 123.477  18.260  1.00  0.00           O
ATOM  11548  O12 POPE  217      33.202 123.337  17.160  1.00  0.00           O
ATOM  11549  C1  POPE  217      30.132 124.137  19.210  1.00  0.00           C
ATOM  11552  C2  POPE  217      30.212 123.437  20.590  1.00  0.00           C
ATOM  11554  O21 POPE  217      29.882 124.367  21.640  1.00  0.00           O
ATOM  11555  C21 POPE  217      29.542 123.717  22.750  1.00  0.00           C
ATOM  11556  O22 POPE  217      29.052 122.597  22.780  1.00  0.00           O
ATOM  11557  C22 POPE  217      29.892 124.537  23.970  1.00  0.00           C
ATOM  11560  C3  POPE  217      31.662 122.927  20.820  1.00  0.00           C
ATOM  11563  O31 POPE  217      32.012 122.647  22.200  1.00  0.00           O
ATOM  11564  C31 POPE  217      33.222 122.107  22.290  1.00  0.00           C
ATOM  11565  O32 POPE  217      33.932 121.817  21.340  1.00  0.00           O
ATOM  11566  C32 POPE  217      33.612 121.987  23.750  1.00  0.00           C
ATOM  11569  C23 POPE  217      29.332 123.907  25.270  1.00  0.00           C
ATOM  11572  C24 POPE  217      29.342 124.887  26.440  1.00  0.00           C
ATOM  11575  C25 POPE  217      29.182 124.197  27.800  1.00  0.00           C
ATOM  11578  C26 POPE  217      29.672 125.067  28.950  1.00  0.00           C
ATOM  11581  C27 POPE  217      28.672 126.137  29.410  1.00  0.00           C
ATOM  11584  C28 POPE  217      29.332 127.097  30.420  1.00  0.00           C
ATOM  11587  C29 POPE  217      28.372 127.681  31.430  1.00  0.00           C
ATOM  11589 0C21 POPE  217      28.572 127.711  32.760  1.00  0.00           C
ATOM  11591 1C21 POPE  217      29.802 127.177  33.450  1.00  0.00           C
ATOM  11594 2C21 POPE  217      29.822 127.377  34.980  1.00  0.00           C
ATOM  11597 3C21 POPE  217      28.762 126.537  35.700  1.00  0.00           C
ATOM  11600 4C21 POPE  217      28.802 126.677  37.230  1.00  0.00           C
ATOM  11603 5C21 POPE  217      27.612 126.007  37.930  1.00  0.00           C
ATOM  11606 6C21 POPE  217      26.282 126.717  37.660  1.00  0.00           C
ATOM  11609 7C21 POPE  217      25.062 125.977  38.220  1.00  0.00           C
ATOM  11612 8C21 POPE  217      23.742 126.677  37.870  1.00  0.00           C
ATOM  11616  C33 POPE  217      34.052 123.357  24.330  1.00  0.00           C
ATOM  11619  C34 POPE  217      34.572 123.247  25.760  1.00  0.00           C
ATOM  11622  C35 POPE  217      33.452 123.097  26.800  1.00  0.00           C
ATOM  11625  C36 POPE  217      34.002 122.677  28.160  1.00  0.00           C
ATOM  11628  C37 POPE  217      32.902 122.537  29.220  1.00  0.00           C
ATOM  11631  C38 POPE  217      33.242 121.517  30.310  1.00  0.00           C
ATOM  11634  C39 POPE  217      34.352 121.927  31.280  1.00  0.00           C
ATOM  11637 0C31 POPE  217      34.752 120.777  32.210  1.00  0.00           C
ATOM  11640 1C31 POPE  217      35.492 121.247  33.470  1.00  0.00           C
ATOM  11643 2C31 POPE  217      35.742 120.097  34.460  1.00  0.00           C
ATOM  11646 3C31 POPE  217      35.442 120.467  35.920  1.00  0.00           C
ATOM  11649 4C31 POPE  217      36.472 121.407  36.580  1.00  0.00           C
ATOM  11652 5C31 POPE  217      36.272 121.467  38.100  1.00  0.00           C
ATOM  11655 6C31 POPE  217      37.242 122.387  38.840  1.00  0.00           C
ATOM  11659  NH3 POPE  218      28.522  26.067  65.310  1.00  0.00           N
ATOM  11663  C12 POPE  218      27.082  25.777  65.620  1.00  0.00           C
ATOM  11666  C11 POPE  218      26.542  24.647  64.720  1.00  0.00           C
ATOM  11669  P   POPE  218      26.682  22.037  64.890  1.00  0.00           P
ATOM  11670  O13 POPE  218      27.662  20.947  64.850  1.00  0.00           O
ATOM  11671  O14 POPE  218      25.822  22.047  66.100  1.00  0.00           O
ATOM  11672  O11 POPE  218      25.812  21.957  63.570  1.00  0.00           O
ATOM  11673  O12 POPE  218      27.372  23.477  64.750  1.00  0.00           O
ATOM  11674  C1  POPE  218      26.442  21.627  62.320  1.00  0.00           C
ATOM  11677  C2  POPE  218      25.442  21.677  61.130  1.00  0.00           C
ATOM  11679  O21 POPE  218      26.102  21.437  59.870  1.00  0.00           O
ATOM  11680  C21 POPE  218      26.362  20.157  59.590  1.00  0.00           C
ATOM  11681  O22 POPE  218      26.262  19.227  60.380  1.00  0.00           O
ATOM  11682  C22 POPE  218      26.742  20.007  58.120  1.00  0.00           C
ATOM  11685  C3  POPE  218      24.772  23.097  61.130  1.00  0.00           C
ATOM  11688  O31 POPE  218      23.962  23.407  59.970  1.00  0.00           O
ATOM  11689  C31 POPE  218      22.702  22.987  60.060  1.00  0.00           C
ATOM  11690  O32 POPE  218      22.282  22.137  60.820  1.00  0.00           O
ATOM  11691  C32 POPE  218      21.792  23.957  59.280  1.00  0.00           C
ATOM  11694  C23 POPE  218      25.842  20.847  57.170  1.00  0.00           C
ATOM  11697  C24 POPE  218      26.292  20.777  55.700  1.00  0.00           C
ATOM  11700  C25 POPE  218      25.162  21.137  54.730  1.00  0.00           C
ATOM  11703  C26 POPE  218      24.612  22.557  54.920  1.00  0.00           C
ATOM  11706  C27 POPE  218      23.352  22.857  54.090  1.00  0.00           C
ATOM  11709  C28 POPE  218      23.492  22.527  52.590  1.00  0.00           C
ATOM  11712  C29 POPE  218      22.342  23.077  51.790  1.00  0.00           C
ATOM  11714 0C21 POPE  218      22.002  22.697  50.550  1.00  0.00           C
ATOM  11716 1C21 POPE  218      22.702  21.687  49.690  1.00  0.00           C
ATOM  11719 2C21 POPE  218      22.912  22.207  48.250  1.00  0.00           C
ATOM  11722 3C21 POPE  218      21.612  22.357  47.450  1.00  0.00           C
ATOM  11725 4C21 POPE  218      21.842  22.667  45.970  1.00  0.00           C
ATOM  11728 5C21 POPE  218      20.562  23.137  45.290  1.00  0.00           C
ATOM  11731 6C21 POPE  218      20.602  23.037  43.760  1.00  0.00           C
ATOM  11734 7C21 POPE  218      19.292  23.547  43.130  1.00  0.00           C
ATOM  11737 8C21 POPE  218      19.152  23.197  41.640  1.00  0.00           C
ATOM  11741  C33 POPE  218      21.462  23.617  57.810  1.00  0.00           C
ATOM  11744  C34 POPE  218      20.662  24.787  57.200  1.00  0.00           C
ATOM  11747  C35 POPE  218      20.312  24.617  55.710  1.00  0.00           C
ATOM  11750  C36 POPE  218      19.342  25.697  55.200  1.00  0.00           C
ATOM  11753  C37 POPE  218      18.182  25.107  54.370  1.00  0.00           C
ATOM  11756  C38 POPE  218      17.112  26.127  53.960  1.00  0.00           C
ATOM  11759  C39 POPE  218      17.402  26.937  52.680  1.00  0.00           C
ATOM  11762 0C31 POPE  218      16.282  27.947  52.380  1.00  0.00           C
ATOM  11765 1C31 POPE  218      16.382  28.627  51.010  1.00  0.00           C
ATOM  11768 2C31 POPE  218      15.572  29.917  50.900  1.00  0.00           C
ATOM  11771 3C31 POPE  218      14.392  29.857  49.930  1.00  0.00           C
ATOM  11774 4C31 POPE  218      13.842  31.257  49.620  1.00  0.00           C
ATOM  11777 5C31 POPE  218      12.872  31.287  48.430  1.00  0.00           C
ATOM  11780 6C31 POPE  218      12.532  32.707  47.980  1.00  0.00           C
ATOM  11784  NH3 POPE  219      34.512  71.247  66.360  1.00  0.00           N
ATOM  11788  C12 POPE  219      35.572  70.777  67.310  1.00  0.00           C
ATOM  11791  C11 POPE  219      36.332  71.957  67.950  1.00  0.00           C
ATOM  11794  P   POPE  219      34.502  73.417  69.180  1.00  0.00           P
ATOM  11795  O13 POPE  219      33.362  72.837  68.430  1.00  0.00           O
ATOM  11796  O14 POPE  219      34.262  73.817  70.590  1.00  0.00           O
ATOM  11797  O11 POPE  219      35.112  74.607  68.310  1.00  0.00           O
ATOM  11798  O12 POPE  219      35.692  72.377  69.150  1.00  0.00           O
ATOM  11799  C1  POPE  219      34.202  75.267  67.420  1.00  0.00           C
ATOM  11802  C2  POPE  219      34.892  76.387  66.600  1.00  0.00           C
ATOM  11804  O21 POPE  219      34.222  76.747  65.380  1.00  0.00           O
ATOM  11805  C21 POPE  219      32.932  76.597  65.170  1.00  0.00           C
ATOM  11806  O22 POPE  219      32.092  76.077  65.880  1.00  0.00           O
ATOM  11807  C22 POPE  219      32.682  77.147  63.760  1.00  0.00           C
ATOM  11810  C3  POPE  219      36.382  76.007  66.300  1.00  0.00           C
ATOM  11813  O31 POPE  219      36.962  76.697  65.170  1.00  0.00           O
ATOM  11814  C31 POPE  219      36.892  76.197  63.910  1.00  0.00           C
ATOM  11815  O32 POPE  219      37.432  76.767  62.970  1.00  0.00           O
ATOM  11816  C32 POPE  219      36.152  74.867  63.770  1.00  0.00           C
ATOM  11819  C23 POPE  219      31.272  76.847  63.240  1.00  0.00           C
ATOM  11822  C24 POPE  219      30.972  77.547  61.910  1.00  0.00           C
ATOM  11825  C25 POPE  219      29.482  77.417  61.620  1.00  0.00           C
ATOM  11828  C26 POPE  219      28.982  78.047  60.310  1.00  0.00           C
ATOM  11831  C27 POPE  219      27.592  77.457  60.010  1.00  0.00           C
ATOM  11834  C28 POPE  219      26.902  77.997  58.760  1.00  0.00           C
ATOM  11837  C29 POPE  219      25.472  77.527  58.740  1.00  0.00           C
ATOM  11839 0C21 POPE  219      24.922  76.697  57.840  1.00  0.00           C
ATOM  11841 1C21 POPE  219      25.612  76.097  56.640  1.00  0.00           C
ATOM  11844 2C21 POPE  219      24.562  75.567  55.640  1.00  0.00           C
ATOM  11847 3C21 POPE  219      23.862  74.277  56.120  1.00  0.00           C
ATOM  11850 4C21 POPE  219      22.772  73.747  55.170  1.00  0.00           C
ATOM  11853 5C21 POPE  219      21.512  74.627  55.120  1.00  0.00           C
ATOM  11856 6C21 POPE  219      21.452  75.587  53.930  1.00  0.00           C
ATOM  11859 7C21 POPE  219      20.342  76.637  54.090  1.00  0.00           C
ATOM  11862 8C21 POPE  219      20.322  77.677  52.960  1.00  0.00           C
ATOM  11866  C33 POPE  219      35.812  74.467  62.320  1.00  0.00           C
ATOM  11869  C34 POPE  219      34.422  73.817  62.260  1.00  0.00           C
ATOM  11872  C35 POPE  219      34.032  73.287  60.870  1.00  0.00           C
ATOM  11875  C36 POPE  219      34.822  72.017  60.520  1.00  0.00           C
ATOM  11878  C37 POPE  219      34.022  70.987  59.720  1.00  0.00           C
ATOM  11881  C38 POPE  219      34.792  69.677  59.530  1.00  0.00           C
ATOM  11884  C39 POPE  219      34.002  68.647  58.720  1.00  0.00           C
ATOM  11887 0C31 POPE  219      33.872  68.977  57.230  1.00  0.00           C
ATOM  11890 1C31 POPE  219      32.822  68.057  56.580  1.00  0.00           C
ATOM  11893 2C31 POPE  219      32.622  68.327  55.090  1.00  0.00           C
ATOM  11896 3C31 POPE  219      33.812  67.877  54.220  1.00  0.00           C
ATOM  11899 4C31 POPE  219      34.152  68.917  53.140  1.00  0.00           C
ATOM  11902 5C31 POPE  219      35.432  68.587  52.360  1.00  0.00           C
ATOM  11905 6C31 POPE  219      35.872  69.727  51.440  1.00  0.00           C
ATOM  11909  NH3 POPE  220      72.962  85.617  59.670  1.00  0.00           N
ATOM  11913  C12 POPE  220      72.772  84.447  60.590  1.00  0.00           C
ATOM  11916  C11 POPE  220      71.392  83.807  60.380  1.00  0.00           C
ATOM  11919  P   POPE  220      69.972  84.817  62.300  1.00  0.00           P
ATOM  11920  O13 POPE  220      71.012  84.137  63.100  1.00  0.00           O
ATOM  11921  O14 POPE  220      69.822  86.257  62.610  1.00  0.00           O
ATOM  11922  O11 POPE  220      68.572  84.057  62.360  1.00  0.00           O
ATOM  11923  O12 POPE  220      70.362  84.697  60.780  1.00  0.00           O
ATOM  11924  C1  POPE  220      67.472  84.527  61.560  1.00  0.00           C
ATOM  11927  C2  POPE  220      67.332  83.707  60.250  1.00  0.00           C
ATOM  11929  O21 POPE  220      66.482  84.417  59.320  1.00  0.00           O
ATOM  11930  C21 POPE  220      66.982  84.467  58.090  1.00  0.00           C
ATOM  11931  O22 POPE  220      68.152  84.237  57.800  1.00  0.00           O
ATOM  11932  C22 POPE  220      65.892  84.767  57.070  1.00  0.00           C
ATOM  11935  C3  POPE  220      66.752  82.287  60.470  1.00  0.00           C
ATOM  11938  O31 POPE  220      66.452  81.657  59.210  1.00  0.00           O
ATOM  11939  C31 POPE  220      65.522  80.707  59.260  1.00  0.00           C
ATOM  11940  O32 POPE  220      64.982  80.307  60.280  1.00  0.00           O
ATOM  11941  C32 POPE  220      65.242  80.187  57.860  1.00  0.00           C
ATOM  11944  C23 POPE  220      66.462  84.947  55.640  1.00  0.00           C
ATOM  11947  C24 POPE  220      65.422  84.607  54.570  1.00  0.00           C
ATOM  11950  C25 POPE  220      65.922  84.567  53.110  1.00  0.00           C
ATOM  11953  C26 POPE  220      65.652  85.877  52.350  1.00  0.00           C
ATOM  11956  C27 POPE  220      65.272  85.637  50.880  1.00  0.00           C
ATOM  11959  C28 POPE  220      64.642  86.887  50.240  1.00  0.00           C
ATOM  11962  C29 POPE  220      64.042  86.617  48.880  1.00  0.00           C
ATOM  11964 0C21 POPE  220      62.752  86.417  48.590  1.00  0.00           C
ATOM  11966 1C21 POPE  220      61.582  86.407  49.550  1.00  0.00           C
ATOM  11969 2C21 POPE  220      60.552  87.507  49.250  1.00  0.00           C
ATOM  11972 3C21 POPE  220      59.832  87.357  47.900  1.00  0.00           C
ATOM  11975 4C21 POPE  220      58.682  88.357  47.730  1.00  0.00           C
ATOM  11978 5C21 POPE  220      58.012  88.247  46.360  1.00  0.00           C
ATOM  11981 6C21 POPE  220      56.592  88.837  46.310  1.00  0.00           C
ATOM  11984 7C21 POPE  220      56.102  89.037  44.870  1.00  0.00           C
ATOM  11987 8C21 POPE  220      54.632  89.457  44.770  1.00  0.00           C
ATOM  11991  C33 POPE  220      63.952  80.747  57.220  1.00  0.00           C
ATOM  11994  C34 POPE  220      63.992  80.647  55.690  1.00  0.00           C
ATOM  11997  C35 POPE  220      64.402  79.257  55.190  1.00  0.00           C
ATOM  12000  C36 POPE  220      64.252  79.107  53.670  1.00  0.00           C
ATOM  12003  C37 POPE  220      64.182  77.627  53.260  1.00  0.00           C
ATOM  12006  C38 POPE  220      64.392  77.447  51.750  1.00  0.00           C
ATOM  12009  C39 POPE  220      64.362  75.987  51.290  1.00  0.00           C
ATOM  12012 0C31 POPE  220      62.982  75.337  51.360  1.00  0.00           C
ATOM  12015 1C31 POPE  220      62.792  74.297  50.250  1.00  0.00           C
ATOM  12018 2C31 POPE  220      61.452  73.547  50.330  1.00  0.00           C
ATOM  12021 3C31 POPE  220      61.052  72.917  49.000  1.00  0.00           C
ATOM  12024 4C31 POPE  220      59.582  72.457  48.980  1.00  0.00           C
ATOM  12027 5C31 POPE  220      59.132  71.977  47.590  1.00  0.00           C
ATOM  12030 6C31 POPE  220      57.632  71.717  47.490  1.00  0.00           C
ATOM  12034  NH3 POPE  221      60.202 114.377  17.580  1.00  0.00           N
ATOM  12038  C12 POPE  221      60.482 115.847  17.740  1.00  0.00           C
ATOM  12041  C11 POPE  221      59.262 116.747  17.500  1.00  0.00           C
ATOM  12044  P   POPE  221      60.082 118.747  19.000  1.00  0.00           P
ATOM  12045  O13 POPE  221      59.452 120.067  19.190  1.00  0.00           O
ATOM  12046  O14 POPE  221      61.542 118.597  19.160  1.00  0.00           O
ATOM  12047  O11 POPE  221      59.392 117.747  20.010  1.00  0.00           O
ATOM  12048  O12 POPE  221      59.612 118.127  17.620  1.00  0.00           O
ATOM  12049  C1  POPE  221      59.832 117.787  21.380  1.00  0.00           C
ATOM  12052  C2  POPE  221      58.992 116.837  22.250  1.00  0.00           C
ATOM  12054  O21 POPE  221      59.332 117.117  23.620  1.00  0.00           O
ATOM  12055  C21 POPE  221      58.362 116.987  24.500  1.00  0.00           C
ATOM  12056  O22 POPE  221      57.232 116.607  24.270  1.00  0.00           O
ATOM  12057  C22 POPE  221      58.862 117.457  25.860  1.00  0.00           C
ATOM  12060  C3  POPE  221      59.252 115.347  21.890  1.00  0.00           C
ATOM  12063  O31 POPE  221      58.112 114.527  22.170  1.00  0.00           O
ATOM  12064  C31 POPE  221      58.072 113.927  23.350  1.00  0.00           C
ATOM  12065  O32 POPE  221      58.972 113.897  24.160  1.00  0.00           O
ATOM  12066  C32 POPE  221      56.672 113.297  23.500  1.00  0.00           C
ATOM  12069  C23 POPE  221      57.682 117.987  26.720  1.00  0.00           C
ATOM  12072  C24 POPE  221      58.152 118.757  27.960  1.00  0.00           C
ATOM  12075  C25 POPE  221      58.882 120.067  27.620  1.00  0.00           C
ATOM  12078  C26 POPE  221      60.272 120.117  28.250  1.00  0.00           C
ATOM  12081  C27 POPE  221      60.952 121.487  28.120  1.00  0.00           C
ATOM  12084  C28 POPE  221      62.022 121.707  29.210  1.00  0.00           C
ATOM  12087  C29 POPE  221      61.402 121.927  30.560  1.00  0.00           C
ATOM  12089 0C21 POPE  221      61.782 121.347  31.720  1.00  0.00           C
ATOM  12091 1C21 POPE  221      62.952 120.417  31.950  1.00  0.00           C
ATOM  12094 2C21 POPE  221      63.782 120.817  33.190  1.00  0.00           C
ATOM  12097 3C21 POPE  221      62.952 120.787  34.480  1.00  0.00           C
ATOM  12100 4C21 POPE  221      63.692 121.257  35.740  1.00  0.00           C
ATOM  12103 5C21 POPE  221      62.672 121.547  36.840  1.00  0.00           C
ATOM  12106 6C21 POPE  221      63.232 122.327  38.040  1.00  0.00           C
ATOM  12109 7C21 POPE  221      62.112 123.167  38.670  1.00  0.00           C
ATOM  12112 8C21 POPE  221      62.502 123.917  39.940  1.00  0.00           C
ATOM  12116  C33 POPE  221      56.312 112.847  24.940  1.00  0.00           C
ATOM  12119  C34 POPE  221      55.122 113.637  25.510  1.00  0.00           C
ATOM  12122  C35 POPE  221      54.482 112.987  26.740  1.00  0.00           C
ATOM  12125  C36 POPE  221      55.352 112.957  28.010  1.00  0.00           C
ATOM  12128  C37 POPE  221      54.622 112.247  29.160  1.00  0.00           C
ATOM  12131  C38 POPE  221      54.702 112.987  30.500  1.00  0.00           C
ATOM  12134  C39 POPE  221      56.092 112.947  31.150  1.00  0.00           C
ATOM  12137 0C31 POPE  221      56.142 113.857  32.390  1.00  0.00           C
ATOM  12140 1C31 POPE  221      57.412 113.677  33.220  1.00  0.00           C
ATOM  12143 2C31 POPE  221      57.362 114.527  34.500  1.00  0.00           C
ATOM  12146 3C31 POPE  221      58.662 114.497  35.310  1.00  0.00           C
ATOM  12149 4C31 POPE  221      59.082 113.087  35.720  1.00  0.00           C
ATOM  12152 5C31 POPE  221      60.122 113.057  36.850  1.00  0.00           C
ATOM  12155 6C31 POPE  221      60.642 111.647  37.160  1.00  0.00           C
ATOM  12159  NH3 POPE  222      69.632 105.367  61.830  1.00  0.00           N
ATOM  12163  C12 POPE  222      70.282 106.677  61.510  1.00  0.00           C
ATOM  12166  C11 POPE  222      69.282 107.817  61.730  1.00  0.00           C
ATOM  12169  P   POPE  222      70.682 109.967  61.740  1.00  0.00           P
ATOM  12170  O13 POPE  222      70.012 110.467  62.960  1.00  0.00           O
ATOM  12171  O14 POPE  222      72.002 109.307  61.850  1.00  0.00           O
ATOM  12172  O11 POPE  222      70.832 111.137  60.700  1.00  0.00           O
ATOM  12173  O12 POPE  222      69.682 108.997  61.020  1.00  0.00           O
ATOM  12174  C1  POPE  222      71.282 110.817  59.380  1.00  0.00           C
ATOM  12177  C2  POPE  222      70.182 111.157  58.360  1.00  0.00           C
ATOM  12179  O21 POPE  222      70.652 110.817  57.040  1.00  0.00           O
ATOM  12180  C21 POPE  222      71.382 111.677  56.360  1.00  0.00           C
ATOM  12181  O22 POPE  222      71.722 112.787  56.720  1.00  0.00           O
ATOM  12182  C22 POPE  222      71.792 111.037  55.040  1.00  0.00           C
ATOM  12185  C3  POPE  222      69.652 112.617  58.570  1.00  0.00           C
ATOM  12188  O31 POPE  222      68.842 113.087  57.470  1.00  0.00           O
ATOM  12189  C31 POPE  222      68.822 114.427  57.350  1.00  0.00           C
ATOM  12190  O32 POPE  222      69.302 115.207  58.150  1.00  0.00           O
ATOM  12191  C32 POPE  222      68.222 114.827  56.000  1.00  0.00           C
ATOM  12194  C23 POPE  222      72.522 112.097  54.180  1.00  0.00           C
ATOM  12197  C24 POPE  222      72.992 111.577  52.820  1.00  0.00           C
ATOM  12200  C25 POPE  222      71.912 111.627  51.730  1.00  0.00           C
ATOM  12203  C26 POPE  222      72.552 111.687  50.340  1.00  0.00           C
ATOM  12206  C27 POPE  222      71.622 111.177  49.230  1.00  0.00           C
ATOM  12209  C28 POPE  222      72.112 111.527  47.810  1.00  0.00           C
ATOM  12212  C29 POPE  222      73.512 111.067  47.500  1.00  0.00           C
ATOM  12214 0C21 POPE  222      73.962 110.607  46.320  1.00  0.00           C
ATOM  12216 1C21 POPE  222      73.172 110.517  45.040  1.00  0.00           C
ATOM  12219 2C21 POPE  222      72.782 111.917  44.530  1.00  0.00           C
ATOM  12222 3C21 POPE  222      72.082 111.927  43.160  1.00  0.00           C
ATOM  12225 4C21 POPE  222      71.692 113.357  42.730  1.00  0.00           C
ATOM  12228 5C21 POPE  222      72.922 114.257  42.590  1.00  0.00           C
ATOM  12231 6C21 POPE  222      72.632 115.697  42.160  1.00  0.00           C
ATOM  12234 7C21 POPE  222      73.872 116.557  42.400  1.00  0.00           C
ATOM  12237 8C21 POPE  222      73.702 118.027  42.020  1.00  0.00           C
ATOM  12241  C33 POPE  222      69.112 114.367  54.810  1.00  0.00           C
ATOM  12244  C34 POPE  222      68.392 114.437  53.460  1.00  0.00           C
ATOM  12247  C35 POPE  222      68.702 115.697  52.630  1.00  0.00           C
ATOM  12250  C36 POPE  222      69.132 115.317  51.200  1.00  0.00           C
ATOM  12253  C37 POPE  222      69.172 116.517  50.240  1.00  0.00           C
ATOM  12256  C38 POPE  222      69.462 116.077  48.800  1.00  0.00           C
ATOM  12259  C39 POPE  222      69.232 117.187  47.780  1.00  0.00           C
ATOM  12262 0C31 POPE  222      69.322 116.667  46.340  1.00  0.00           C
ATOM  12265 1C31 POPE  222      68.862 117.677  45.290  1.00  0.00           C
ATOM  12268 2C31 POPE  222      68.982 117.087  43.880  1.00  0.00           C
ATOM  12271 3C31 POPE  222      68.862 118.127  42.760  1.00  0.00           C
ATOM  12274 4C31 POPE  222      67.462 118.727  42.590  1.00  0.00           C
ATOM  12277 5C31 POPE  222      66.852 118.437  41.210  1.00  0.00           C
ATOM  12280 6C31 POPE  222      65.622 119.287  40.900  1.00  0.00           C
ATOM  12284  NH3 POPE  223      90.962   9.077  22.140  1.00  0.00           N
ATOM  12288  C12 POPE  223      90.562   9.527  20.770  1.00  0.00           C
ATOM  12291  C11 POPE  223      91.162  10.887  20.370  1.00  0.00           C
ATOM  12294  P   POPE  223      90.802  12.897  18.760  1.00  0.00           P
ATOM  12295  O13 POPE  223      92.202  12.917  18.340  1.00  0.00           O
ATOM  12296  O14 POPE  223      89.772  13.237  17.760  1.00  0.00           O
ATOM  12297  O11 POPE  223      90.602  13.667  20.110  1.00  0.00           O
ATOM  12298  O12 POPE  223      90.482  11.397  19.220  1.00  0.00           O
[truncated: 1,727,268 more chars]
