# Supplementary material for: Characterizing Membrane Association and Periplasmic Transfer of Bacterial Lipoproteins through Molecular Dynamics Simulations
Source: Structure. 2020 Apr 7;28(4):475–487.e3. doi: 10.1016/j.str.2020.01.012 (PMC7139219; doi:10.1016/j.str.2020.01.012)
Supplement: Data S1. Final Coordinates from Simulations (Y–Z), Related to Figure 3 [file mmc3.zip › Y-Z/YFIB-3-atomistic.pdb]

TITLE     Protein
REMARK    THIS IS A SIMULATION BOX
CRYST1  129.268  129.268  108.818  90.00  90.00  90.00 P 1           1
MODEL        1
ATOM      1  N   CYSTA   1      80.064  71.429  62.265  1.00  0.00           N
ATOM      3  CA  CYSTA   1      79.234  71.459  63.465  1.00  0.00           C
ATOM      5  C   CYSTA   1      79.144  72.889  63.985  1.00  0.00           C
ATOM      6  O   CYSTA   1      78.214  73.609  63.665  1.00  0.00           O
ATOM      7  CB  CYSTA   1      77.844  70.799  63.205  1.00  0.00           C
ATOM     10  SG  CYSTA   1      78.064  69.219  62.315  1.00  0.00           S
ATOM     11  C1  CYSTA   1      76.394  68.509  62.245  1.00  0.00           C
ATOM     14  CA1 CYSTA   1      79.854  71.979  61.055  1.00  0.00           C
ATOM     15  OA1 CYSTA   1      80.794  71.839  60.275  1.00  0.00           O
ATOM     16  CA2 CYSTA   1      78.604  72.719  60.625  1.00  0.00           C
ATOM     19  C11 CYSTA   1      75.584  68.549  60.915  1.00  0.00           C
ATOM     21  O11 CYSTA   1      76.514  68.729  59.815  1.00  0.00           O
ATOM     22  CX1 CYSTA   1      77.114  67.579  59.495  1.00  0.00           C
ATOM     23  OX1 CYSTA   1      76.734  66.479  59.865  1.00  0.00           O
ATOM     24  CX2 CYSTA   1      78.324  67.799  58.615  1.00  0.00           C
ATOM     27  C12 CYSTA   1      74.454  69.609  60.925  1.00  0.00           C
ATOM     30  O12 CYSTA   1      73.824  69.759  59.635  1.00  0.00           O
ATOM     31  CD1 CYSTA   1      72.914  68.869  59.275  1.00  0.00           C
ATOM     32  OD1 CYSTA   1      72.514  67.939  59.945  1.00  0.00           O
ATOM     33  CD2 CYSTA   1      72.484  69.179  57.845  1.00  0.00           C
ATOM     36  CA3 CYSTA   1      78.714  73.019  59.115  1.00  0.00           C
ATOM     39  CA4 CYSTA   1      77.684  73.999  58.545  1.00  0.00           C
ATOM     42  CA5 CYSTA   1      77.924  74.299  57.045  1.00  0.00           C
ATOM     45  CA6 CYSTA   1      78.064  73.009  56.215  1.00  0.00           C
ATOM     48  CA7 CYSTA   1      78.514  73.199  54.765  1.00  0.00           C
ATOM     51  CA8 CYSTA   1      78.724  71.809  54.155  1.00  0.00           C
ATOM     54  CA9 CYSTA   1      79.444  71.819  52.805  1.00  0.00           C
ATOM     57 0CA1 CYSTA   1      79.954  70.409  52.425  1.00  0.00           C
ATOM     60 1CA1 CYSTA   1      81.224  70.019  53.205  1.00  0.00           C
ATOM     63 2CA1 CYSTA   1      81.694  68.589  52.885  1.00  0.00           C
ATOM     66 3CA1 CYSTA   1      83.074  68.289  53.485  1.00  0.00           C
ATOM     69 4CA1 CYSTA   1      83.594  66.869  53.195  1.00  0.00           C
ATOM     72 5CA1 CYSTA   1      83.054  65.819  54.185  1.00  0.00           C
ATOM     75 6CA1 CYSTA   1      83.544  64.399  53.875  1.00  0.00           C
ATOM     79  CD3 CYSTA   1      73.484  68.819  56.715  1.00  0.00           C
ATOM     82  CD4 CYSTA   1      74.904  69.379  56.945  1.00  0.00           C
ATOM     85  CD5 CYSTA   1      75.704  69.699  55.675  1.00  0.00           C
ATOM     88  CD6 CYSTA   1      75.654  68.629  54.565  1.00  0.00           C
ATOM     91  CD7 CYSTA   1      74.784  69.079  53.395  1.00  0.00           C
ATOM     94  CD8 CYSTA   1      74.864  68.159  52.175  1.00  0.00           C
ATOM     97  CD9 CYSTA   1      74.104  68.769  50.995  1.00  0.00           C
ATOM    100 0CD1 CYSTA   1      73.994  67.849  49.785  1.00  0.00           C
ATOM    103 1CD1 CYSTA   1      73.444  68.599  48.565  1.00  0.00           C
ATOM    106 2CD1 CYSTA   1      73.234  67.729  47.325  1.00  0.00           C
ATOM    109 3CD1 CYSTA   1      72.784  68.569  46.125  1.00  0.00           C
ATOM    112 4CD1 CYSTA   1      72.314  67.729  44.935  1.00  0.00           C
ATOM    115 5CD1 CYSTA   1      71.774  68.609  43.805  1.00  0.00           C
ATOM    118 6CD1 CYSTA   1      71.174  67.779  42.655  1.00  0.00           C
ATOM    122  CX3 CYSTA   1      78.574  66.549  57.725  1.00  0.00           C
ATOM    125  CX4 CYSTA   1      77.434  66.359  56.715  1.00  0.00           C
ATOM    128  CX5 CYSTA   1      77.724  65.339  55.605  1.00  0.00           C
ATOM    131  CX6 CYSTA   1      78.694  65.869  54.545  1.00  0.00           C
ATOM    134  CX7 CYSTA   1      78.734  64.969  53.305  1.00  0.00           C
ATOM    137  CX8 CYSTA   1      79.574  65.549  52.155  1.00  0.00           C
ATOM    140  CX9 CYSTA   1      79.524  64.629  50.965  1.00  0.00           C
ATOM    142 0CX1 CYSTA   1      80.194  64.789  49.815  1.00  0.00           C
ATOM    144 1CX1 CYSTA   1      81.124  65.919  49.475  1.00  0.00           C
ATOM    147 2CX1 CYSTA   1      82.134  65.549  48.365  1.00  0.00           C
ATOM    150 3CX1 CYSTA   1      81.464  65.259  47.015  1.00  0.00           C
ATOM    153 4CX1 CYSTA   1      82.444  64.959  45.875  1.00  0.00           C
ATOM    156 5CX1 CYSTA   1      81.724  64.539  44.585  1.00  0.00           C
ATOM    159 6CX1 CYSTA   1      82.684  64.129  43.465  1.00  0.00           C
ATOM    162 7CX1 CYSTA   1      81.944  63.569  42.245  1.00  0.00           C
ATOM    165 8CX1 CYSTA   1      82.874  63.099  41.115  1.00  0.00           C
ATOM    169  N   GLN A   2      80.134  73.469  64.685  1.00  0.00           N
ATOM    171  CA  GLN A   2      81.334  72.949  65.315  1.00  0.00           C
ATOM    173  CB  GLN A   2      82.584  73.119  64.395  1.00  0.00           C
ATOM    176  CG  GLN A   2      83.914  72.639  65.035  1.00  0.00           C
ATOM    179  CD  GLN A   2      84.654  71.559  64.245  1.00  0.00           C
ATOM    180  OE1 GLN A   2      85.874  71.689  64.105  1.00  0.00           O
ATOM    181  NE2 GLN A   2      83.934  70.519  63.775  1.00  0.00           N
ATOM    184  C   GLN A   2      81.554  73.909  66.465  1.00  0.00           C
ATOM    185  O   GLN A   2      81.384  75.109  66.255  1.00  0.00           O
ATOM    186  N   SER A   3      81.954  73.469  67.685  1.00  0.00           N
ATOM    188  CA  SER A   3      81.914  74.429  68.795  1.00  0.00           C
ATOM    190  CB  SER A   3      80.484  74.509  69.355  1.00  0.00           C
ATOM    193  OG  SER A   3      80.254  75.819  69.875  1.00  0.00           O
ATOM    195  C   SER A   3      82.924  74.079  69.915  1.00  0.00           C
ATOM    196  O   SER A   3      82.574  73.809  71.065  1.00  0.00           O
ATOM    197  N   PRO A   4      84.194  73.959  69.505  1.00  0.00           N
ATOM    198  CD  PRO A   4      84.794  75.119  68.835  1.00  0.00           C
ATOM    201  CA  PRO A   4      85.284  73.419  70.315  1.00  0.00           C
ATOM    203  CB  PRO A   4      86.174  74.569  70.765  1.00  0.00           C
ATOM    206  CG  PRO A   4      85.664  75.759  69.935  1.00  0.00           C
ATOM    209  C   PRO A   4      85.114  72.199  71.205  1.00  0.00           C
ATOM    210  O   PRO A   4      84.714  72.349  72.345  1.00  0.00           O
ATOM    211  N   GLN A   5      85.374  70.959  70.715  1.00  0.00           N
ATOM    213  CA  GLN A   5      86.594  70.449  70.075  1.00  0.00           C
ATOM    215  CB  GLN A   5      87.084  71.149  68.775  1.00  0.00           C
ATOM    218  CG  GLN A   5      86.104  71.299  67.565  1.00  0.00           C
ATOM    221  CD  GLN A   5      84.764  70.519  67.515  1.00  0.00           C
ATOM    222  OE1 GLN A   5      84.654  69.609  66.705  1.00  0.00           O
ATOM    223  NE2 GLN A   5      83.724  70.899  68.285  1.00  0.00           N
ATOM    226  C   GLN A   5      86.654  68.979  69.675  1.00  0.00           C
ATOM    227  O   GLN A   5      85.844  68.429  68.955  1.00  0.00           O
ATOM    228  N   GLY A   6      87.824  68.379  69.895  1.00  0.00           N
ATOM    230  CA  GLY A   6      88.354  67.449  68.925  1.00  0.00           C
ATOM    233  C   GLY A   6      87.674  66.129  68.855  1.00  0.00           C
ATOM    234  O   GLY A   6      86.884  65.739  69.705  1.00  0.00           O
ATOM    235  N   LYS A   7      88.094  65.359  67.845  1.00  0.00           N
ATOM    237  CA  LYS A   7      88.074  63.909  67.905  1.00  0.00           C
ATOM    239  CB  LYS A   7      88.344  63.379  69.345  1.00  0.00           C
ATOM    242  CG  LYS A   7      88.734  61.899  69.485  1.00  0.00           C
ATOM    245  CD  LYS A   7      87.754  61.089  70.355  1.00  0.00           C
ATOM    248  CE  LYS A   7      86.354  60.989  69.735  1.00  0.00           C
ATOM    251  NZ  LYS A   7      85.494  60.039  70.455  1.00  0.00           N
ATOM    255  C   LYS A   7      86.844  63.329  67.245  1.00  0.00           C
ATOM    256  O   LYS A   7      86.854  62.159  66.865  1.00  0.00           O
ATOM    257  N   PHE A   8      85.764  64.099  67.055  1.00  0.00           N
ATOM    259  CA  PHE A   8      84.674  63.679  66.185  1.00  0.00           C
ATOM    261  CB  PHE A   8      83.284  64.289  66.525  1.00  0.00           C
ATOM    264  CG  PHE A   8      82.694  63.749  67.825  1.00  0.00           C
ATOM    265  CD1 PHE A   8      83.364  62.839  68.655  1.00  0.00           C
ATOM    267  CE1 PHE A   8      82.884  62.539  69.935  1.00  0.00           C
ATOM    269  CZ  PHE A   8      81.674  63.069  70.355  1.00  0.00           C
ATOM    271  CD2 PHE A   8      81.464  64.259  68.265  1.00  0.00           C
ATOM    273  CE2 PHE A   8      80.944  63.919  69.515  1.00  0.00           C
ATOM    275  C   PHE A   8      84.994  63.659  64.705  1.00  0.00           C
ATOM    276  O   PHE A   8      85.864  64.339  64.165  1.00  0.00           O
ATOM    277  N   THR A   9      84.314  62.729  64.005  1.00  0.00           N
ATOM    279  CA  THR A   9      84.624  62.359  62.645  1.00  0.00           C
ATOM    281  CB  THR A   9      85.244  60.959  62.525  1.00  0.00           C
ATOM    283  OG1 THR A   9      84.344  59.919  62.905  1.00  0.00           O
ATOM    285  CG2 THR A   9      86.484  60.869  63.425  1.00  0.00           C
ATOM    289  C   THR A   9      83.284  62.369  61.925  1.00  0.00           C
ATOM    290  O   THR A   9      82.264  62.259  62.595  1.00  0.00           O
ATOM    291  N   PRO A  10      83.204  62.449  60.595  1.00  0.00           N
ATOM    292  CD  PRO A  10      84.314  62.899  59.745  1.00  0.00           C
ATOM    295  CA  PRO A  10      81.924  62.569  59.905  1.00  0.00           C
ATOM    297  CB  PRO A  10      82.314  62.799  58.435  1.00  0.00           C
ATOM    300  CG  PRO A  10      83.634  63.559  58.555  1.00  0.00           C
ATOM    303  C   PRO A  10      81.084  61.319  60.055  1.00  0.00           C
ATOM    304  O   PRO A  10      79.864  61.389  59.975  1.00  0.00           O
ATOM    305  N   GLU A  11      81.724  60.169  60.245  1.00  0.00           N
ATOM    307  CA  GLU A  11      81.134  58.919  60.625  1.00  0.00           C
ATOM    309  CB  GLU A  11      82.344  57.969  60.675  1.00  0.00           C
ATOM    312  CG  GLU A  11      82.114  56.519  61.145  1.00  0.00           C
ATOM    315  CD  GLU A  11      83.224  55.649  60.565  1.00  0.00           C
ATOM    316  OE1 GLU A  11      84.404  55.919  60.855  1.00  0.00           O
ATOM    317  OE2 GLU A  11      82.874  54.799  59.695  1.00  0.00           O
ATOM    318  C   GLU A  11      80.424  58.929  61.975  1.00  0.00           C
ATOM    319  O   GLU A  11      79.284  58.489  62.115  1.00  0.00           O
ATOM    320  N   GLN A  12      81.084  59.489  63.005  1.00  0.00           N
ATOM    322  CA  GLN A  12      80.494  59.749  64.295  1.00  0.00           C
ATOM    324  CB  GLN A  12      81.614  60.149  65.295  1.00  0.00           C
ATOM    327  CG  GLN A  12      82.514  58.929  65.625  1.00  0.00           C
ATOM    330  CD  GLN A  12      83.694  59.269  66.535  1.00  0.00           C
ATOM    331  OE1 GLN A  12      84.314  60.329  66.495  1.00  0.00           O
ATOM    332  NE2 GLN A  12      84.084  58.289  67.385  1.00  0.00           N
ATOM    335  C   GLN A  12      79.364  60.779  64.275  1.00  0.00           C
ATOM    336  O   GLN A  12      78.284  60.569  64.835  1.00  0.00           O
ATOM    337  N   VAL A  13      79.584  61.889  63.545  1.00  0.00           N
ATOM    339  CA  VAL A  13      78.574  62.909  63.295  1.00  0.00           C
ATOM    341  CB  VAL A  13      79.164  64.109  62.555  1.00  0.00           C
ATOM    343  CG1 VAL A  13      78.064  65.109  62.205  1.00  0.00           C
ATOM    347  CG2 VAL A  13      80.204  64.809  63.445  1.00  0.00           C
ATOM    351  C   VAL A  13      77.354  62.379  62.575  1.00  0.00           C
ATOM    352  O   VAL A  13      76.214  62.629  62.985  1.00  0.00           O
ATOM    353  N   ALA A  14      77.554  61.559  61.515  1.00  0.00           N
ATOM    355  CA  ALA A  14      76.524  60.879  60.775  1.00  0.00           C
ATOM    357  CB  ALA A  14      77.154  60.029  59.665  1.00  0.00           C
ATOM    361  C   ALA A  14      75.664  59.939  61.595  1.00  0.00           C
ATOM    362  O   ALA A  14      74.444  59.939  61.475  1.00  0.00           O
ATOM    363  N   ALA A  15      76.304  59.159  62.485  1.00  0.00           N
ATOM    365  CA  ALA A  15      75.604  58.349  63.455  1.00  0.00           C
ATOM    367  CB  ALA A  15      76.704  57.569  64.215  1.00  0.00           C
ATOM    371  C   ALA A  15      74.714  59.179  64.385  1.00  0.00           C
ATOM    372  O   ALA A  15      73.524  58.929  64.535  1.00  0.00           O
ATOM    373  N   MET A  16      75.244  60.279  64.965  1.00  0.00           N
ATOM    375  CA  MET A  16      74.484  61.199  65.785  1.00  0.00           C
ATOM    377  CB  MET A  16      75.404  62.259  66.435  1.00  0.00           C
ATOM    380  CG  MET A  16      76.334  61.659  67.505  1.00  0.00           C
ATOM    383  SD  MET A  16      77.364  62.869  68.385  1.00  0.00           S
ATOM    384  CE  MET A  16      78.244  63.489  66.925  1.00  0.00           C
ATOM    388  C   MET A  16      73.304  61.869  65.085  1.00  0.00           C
ATOM    389  O   MET A  16      72.204  61.939  65.635  1.00  0.00           O
ATOM    390  N   GLN A  17      73.484  62.319  63.835  1.00  0.00           N
ATOM    392  CA  GLN A  17      72.384  62.799  63.015  1.00  0.00           C
ATOM    394  CB  GLN A  17      72.854  63.239  61.605  1.00  0.00           C
ATOM    397  CG  GLN A  17      73.754  64.489  61.545  1.00  0.00           C
ATOM    400  CD  GLN A  17      74.344  64.609  60.135  1.00  0.00           C
ATOM    401  OE1 GLN A  17      75.214  63.829  59.735  1.00  0.00           O
ATOM    402  NE2 GLN A  17      73.864  65.569  59.315  1.00  0.00           N
ATOM    405  C   GLN A  17      71.284  61.769  62.815  1.00  0.00           C
ATOM    406  O   GLN A  17      70.114  62.059  63.015  1.00  0.00           O
ATOM    407  N   SER A  18      71.614  60.499  62.495  1.00  0.00           N
ATOM    409  CA  SER A  18      70.624  59.489  62.135  1.00  0.00           C
ATOM    411  CB  SER A  18      71.214  58.349  61.255  1.00  0.00           C
ATOM    414  OG  SER A  18      72.284  57.639  61.885  1.00  0.00           O
ATOM    416  C   SER A  18      69.884  58.929  63.335  1.00  0.00           C
ATOM    417  O   SER A  18      68.834  58.299  63.195  1.00  0.00           O
ATOM    418  N   TYR A  19      70.394  59.189  64.555  1.00  0.00           N
ATOM    420  CA  TYR A  19      69.724  58.849  65.815  1.00  0.00           C
ATOM    422  CB  TYR A  19      70.724  58.269  66.865  1.00  0.00           C
ATOM    425  CG  TYR A  19      71.694  57.249  66.305  1.00  0.00           C
ATOM    426  CD1 TYR A  19      71.374  56.409  65.225  1.00  0.00           C
ATOM    428  CE1 TYR A  19      72.364  55.639  64.605  1.00  0.00           C
ATOM    430  CZ  TYR A  19      73.674  55.669  65.085  1.00  0.00           C
ATOM    431  OH  TYR A  19      74.654  54.839  64.505  1.00  0.00           O
ATOM    433  CD2 TYR A  19      72.994  57.199  66.835  1.00  0.00           C
ATOM    435  CE2 TYR A  19      73.984  56.419  66.225  1.00  0.00           C
ATOM    437  C   TYR A  19      69.064  60.079  66.435  1.00  0.00           C
ATOM    438  O   TYR A  19      68.514  60.029  67.535  1.00  0.00           O
ATOM    439  N   GLY A  20      69.084  61.239  65.735  1.00  0.00           N
ATOM    441  CA  GLY A  20      68.254  62.389  66.075  1.00  0.00           C
ATOM    444  C   GLY A  20      68.854  63.459  66.925  1.00  0.00           C
ATOM    445  O   GLY A  20      68.154  64.359  67.395  1.00  0.00           O
ATOM    446  N   PHE A  21      70.164  63.419  67.135  1.00  0.00           N
ATOM    448  CA  PHE A  21      70.854  64.469  67.855  1.00  0.00           C
ATOM    450  CB  PHE A  21      72.304  64.069  68.205  1.00  0.00           C
ATOM    453  CG  PHE A  21      72.354  62.939  69.205  1.00  0.00           C
ATOM    454  CD1 PHE A  21      72.054  61.609  68.865  1.00  0.00           C
ATOM    456  CE1 PHE A  21      72.134  60.589  69.825  1.00  0.00           C
ATOM    458  CZ  PHE A  21      72.514  60.889  71.125  1.00  0.00           C
ATOM    460  CD2 PHE A  21      72.764  63.219  70.525  1.00  0.00           C
ATOM    462  CE2 PHE A  21      72.834  62.209  71.475  1.00  0.00           C
ATOM    464  C   PHE A  21      70.854  65.789  67.085  1.00  0.00           C
ATOM    465  O   PHE A  21      71.014  65.829  65.865  1.00  0.00           O
ATOM    466  N   THR A  22      70.694  66.919  67.805  1.00  0.00           N
ATOM    468  CA  THR A  22      70.834  68.269  67.275  1.00  0.00           C
ATOM    470  CB  THR A  22      69.624  69.179  67.585  1.00  0.00           C
ATOM    472  OG1 THR A  22      68.424  68.679  67.015  1.00  0.00           O
ATOM    474  CG2 THR A  22      69.784  70.569  66.975  1.00  0.00           C
ATOM    478  C   THR A  22      72.024  68.879  67.985  1.00  0.00           C
ATOM    479  O   THR A  22      72.114  68.789  69.205  1.00  0.00           O
ATOM    480  N   GLU A  23      72.994  69.499  67.265  1.00  0.00           N
ATOM    482  CA  GLU A  23      74.074  70.249  67.925  1.00  0.00           C
ATOM    484  CB  GLU A  23      75.294  70.619  67.035  1.00  0.00           C
ATOM    487  CG  GLU A  23      76.434  71.329  67.835  1.00  0.00           C
ATOM    490  CD  GLU A  23      77.864  71.259  67.285  1.00  0.00           C
ATOM    491  OE1 GLU A  23      78.134  70.529  66.305  1.00  0.00           O
ATOM    492  OE2 GLU A  23      78.734  71.939  67.895  1.00  0.00           O
ATOM    493  C   GLU A  23      73.534  71.459  68.705  1.00  0.00           C
ATOM    494  O   GLU A  23      72.584  72.119  68.295  1.00  0.00           O
ATOM    495  N   SER A  24      74.064  71.729  69.895  1.00  0.00           N
ATOM    497  CA  SER A  24      73.514  72.769  70.745  1.00  0.00           C
ATOM    499  CB  SER A  24      72.454  72.189  71.745  1.00  0.00           C
ATOM    502  OG  SER A  24      72.994  71.479  72.875  1.00  0.00           O
ATOM    504  C   SER A  24      74.704  73.389  71.425  1.00  0.00           C
ATOM    505  O   SER A  24      75.784  72.809  71.435  1.00  0.00           O
ATOM    506  N   ALA A  25      74.564  74.579  72.025  1.00  0.00           N
ATOM    508  CA  ALA A  25      75.624  75.329  72.675  1.00  0.00           C
ATOM    510  CB  ALA A  25      74.964  76.569  73.335  1.00  0.00           C
ATOM    514  C   ALA A  25      76.464  74.609  73.735  1.00  0.00           C
ATOM    515  O   ALA A  25      77.484  75.119  74.205  1.00  0.00           O
ATOM    516  N   GLY A  26      76.074  73.409  74.195  1.00  0.00           N
ATOM    518  CA  GLY A  26      76.904  72.579  75.065  1.00  0.00           C
ATOM    521  C   GLY A  26      77.674  71.529  74.325  1.00  0.00           C
ATOM    522  O   GLY A  26      78.794  71.219  74.725  1.00  0.00           O
ATOM    523  N   ASP A  27      77.064  70.999  73.245  1.00  0.00           N
ATOM    525  CA  ASP A  27      77.424  69.819  72.485  1.00  0.00           C
ATOM    527  CB  ASP A  27      78.264  68.759  73.275  1.00  0.00           C
ATOM    530  CG  ASP A  27      77.524  68.169  74.455  1.00  0.00           C
ATOM    531  OD1 ASP A  27      76.284  68.019  74.355  1.00  0.00           O
ATOM    532  OD2 ASP A  27      78.184  67.819  75.455  1.00  0.00           O
ATOM    533  C   ASP A  27      76.164  69.219  71.805  1.00  0.00           C
ATOM    534  O   ASP A  27      75.084  69.819  71.795  1.00  0.00           O
ATOM    535  N   TRP A  28      76.294  68.039  71.185  1.00  0.00           N
ATOM    537  CA  TRP A  28      75.204  67.239  70.635  1.00  0.00           C
ATOM    539  CB  TRP A  28      75.784  65.999  69.925  1.00  0.00           C
ATOM    542  CG  TRP A  28      76.504  66.349  68.675  1.00  0.00           C
ATOM    543  CD1 TRP A  28      77.854  66.449  68.465  1.00  0.00           C
ATOM    545  NE1 TRP A  28      78.084  66.779  67.145  1.00  0.00           N
ATOM    547  CE2 TRP A  28      76.894  66.809  66.485  1.00  0.00           C
ATOM    548  CD2 TRP A  28      75.864  66.569  67.425  1.00  0.00           C
ATOM    549  CE3 TRP A  28      74.534  66.599  67.025  1.00  0.00           C
ATOM    551  CZ3 TRP A  28      74.244  66.689  65.665  1.00  0.00           C
ATOM    553  CZ2 TRP A  28      76.604  66.929  65.135  1.00  0.00           C
ATOM    555  CH2 TRP A  28      75.264  66.809  64.735  1.00  0.00           C
ATOM    557  C   TRP A  28      74.144  66.749  71.615  1.00  0.00           C
ATOM    558  O   TRP A  28      74.414  65.989  72.535  1.00  0.00           O
ATOM    559  N   SER A  29      72.864  67.109  71.385  1.00  0.00           N
ATOM    561  CA  SER A  29      71.784  66.849  72.325  1.00  0.00           C
ATOM    563  CB  SER A  29      71.334  68.169  72.975  1.00  0.00           C
ATOM    566  OG  SER A  29      70.244  68.019  73.895  1.00  0.00           O
ATOM    568  C   SER A  29      70.574  66.159  71.695  1.00  0.00           C
ATOM    569  O   SER A  29      70.004  66.639  70.705  1.00  0.00           O
ATOM    570  N   LEU A  30      70.154  65.029  72.285  1.00  0.00           N
ATOM    572  CA  LEU A  30      68.954  64.309  71.925  1.00  0.00           C
ATOM    574  CB  LEU A  30      69.304  62.889  71.395  1.00  0.00           C
ATOM    577  CG  LEU A  30      68.124  61.919  71.185  1.00  0.00           C
ATOM    579  CD1 LEU A  30      67.134  62.439  70.125  1.00  0.00           C
ATOM    583  CD2 LEU A  30      68.674  60.539  70.775  1.00  0.00           C
ATOM    587  C   LEU A  30      68.034  64.199  73.125  1.00  0.00           C
ATOM    588  O   LEU A  30      68.324  63.509  74.105  1.00  0.00           O
ATOM    589  N   GLY A  31      66.894  64.889  73.085  1.00  0.00           N
ATOM    591  CA  GLY A  31      65.804  64.759  74.045  1.00  0.00           C
ATOM    594  C   GLY A  31      64.964  63.529  73.795  1.00  0.00           C
ATOM    595  O   GLY A  31      64.454  63.309  72.705  1.00  0.00           O
ATOM    596  N   LEU A  32      64.784  62.719  74.845  1.00  0.00           N
ATOM    598  CA  LEU A  32      63.954  61.549  74.805  1.00  0.00           C
ATOM    600  CB  LEU A  32      64.744  60.289  75.225  1.00  0.00           C
ATOM    603  CG  LEU A  32      65.964  59.969  74.335  1.00  0.00           C
ATOM    605  CD1 LEU A  32      66.714  58.749  74.885  1.00  0.00           C
ATOM    609  CD2 LEU A  32      65.554  59.749  72.875  1.00  0.00           C
ATOM    613  C   LEU A  32      62.784  61.759  75.745  1.00  0.00           C
ATOM    614  O   LEU A  32      62.974  62.069  76.925  1.00  0.00           O
ATOM    615  N   SER A  33      61.544  61.639  75.235  1.00  0.00           N
ATOM    617  CA  SER A  33      60.334  61.899  76.005  1.00  0.00           C
ATOM    619  CB  SER A  33      59.084  61.889  75.055  1.00  0.00           C
ATOM    622  OG  SER A  33      57.814  62.049  75.715  1.00  0.00           O
ATOM    624  C   SER A  33      60.144  60.949  77.185  1.00  0.00           C
ATOM    625  O   SER A  33      60.134  59.729  77.015  1.00  0.00           O
ATOM    626  N   ASP A  34      59.954  61.479  78.415  1.00  0.00           N
ATOM    628  CA  ASP A  34      59.674  60.709  79.625  1.00  0.00           C
ATOM    630  CB  ASP A  34      59.504  61.599  80.895  1.00  0.00           C
ATOM    633  CG  ASP A  34      60.814  61.999  81.545  1.00  0.00           C
ATOM    634  OD1 ASP A  34      61.864  61.519  81.085  1.00  0.00           O
ATOM    635  OD2 ASP A  34      60.764  62.709  82.585  1.00  0.00           O
ATOM    636  C   ASP A  34      58.394  59.899  79.505  1.00  0.00           C
ATOM    637  O   ASP A  34      58.254  58.799  80.055  1.00  0.00           O
ATOM    638  N   ALA A  35      57.394  60.459  78.795  1.00  0.00           N
ATOM    640  CA  ALA A  35      56.144  59.799  78.505  1.00  0.00           C
ATOM    642  CB  ALA A  35      55.204  60.769  77.765  1.00  0.00           C
ATOM    646  C   ALA A  35      56.334  58.529  77.685  1.00  0.00           C
ATOM    647  O   ALA A  35      55.734  57.499  77.975  1.00  0.00           O
ATOM    648  N   ILE A  36      57.224  58.559  76.685  1.00  0.00           N
ATOM    650  CA  ILE A  36      57.654  57.369  75.975  1.00  0.00           C
ATOM    652  CB  ILE A  36      58.354  57.759  74.675  1.00  0.00           C
ATOM    654  CG2 ILE A  36      58.894  56.499  73.985  1.00  0.00           C
ATOM    658  CG1 ILE A  36      57.384  58.519  73.735  1.00  0.00           C
ATOM    661  CD  ILE A  36      58.014  59.069  72.445  1.00  0.00           C
ATOM    665  C   ILE A  36      58.524  56.449  76.835  1.00  0.00           C
ATOM    666  O   ILE A  36      58.254  55.259  76.965  1.00  0.00           O
ATOM    667  N   LEU A  37      59.584  56.979  77.455  1.00  0.00           N
ATOM    669  CA  LEU A  37      60.544  56.169  78.195  1.00  0.00           C
ATOM    671  CB  LEU A  37      61.694  57.079  78.685  1.00  0.00           C
ATOM    674  CG  LEU A  37      62.664  57.589  77.595  1.00  0.00           C
ATOM    676  CD1 LEU A  37      63.784  58.379  78.275  1.00  0.00           C
ATOM    680  CD2 LEU A  37      63.224  56.459  76.725  1.00  0.00           C
ATOM    684  C   LEU A  37      59.974  55.409  79.385  1.00  0.00           C
ATOM    685  O   LEU A  37      60.154  54.199  79.535  1.00  0.00           O
ATOM    686  N   PHE A  38      59.224  56.119  80.255  1.00  0.00           N
ATOM    688  CA  PHE A  38      58.804  55.609  81.535  1.00  0.00           C
ATOM    690  CB  PHE A  38      59.174  56.599  82.665  1.00  0.00           C
ATOM    693  CG  PHE A  38      60.654  56.859  82.675  1.00  0.00           C
ATOM    694  CD1 PHE A  38      61.524  55.999  83.375  1.00  0.00           C
ATOM    696  CE1 PHE A  38      62.904  56.219  83.385  1.00  0.00           C
ATOM    698  CZ  PHE A  38      63.434  57.309  82.685  1.00  0.00           C
ATOM    700  CD2 PHE A  38      61.204  57.979  82.025  1.00  0.00           C
ATOM    702  CE2 PHE A  38      62.584  58.189  82.015  1.00  0.00           C
ATOM    704  C   PHE A  38      57.304  55.359  81.605  1.00  0.00           C
ATOM    705  O   PHE A  38      56.834  54.759  82.565  1.00  0.00           O
ATOM    706  N   ALA A  39      56.504  55.769  80.605  1.00  0.00           N
ATOM    708  CA  ALA A  39      55.064  55.549  80.575  1.00  0.00           C
ATOM    710  CB  ALA A  39      54.684  54.059  80.385  1.00  0.00           C
ATOM    714  C   ALA A  39      54.294  56.169  81.755  1.00  0.00           C
ATOM    715  O   ALA A  39      54.324  57.379  81.975  1.00  0.00           O
ATOM    716  N   LYS A  40      53.564  55.349  82.535  1.00  0.00           N
ATOM    718  CA  LYS A  40      52.994  55.759  83.795  1.00  0.00           C
ATOM    720  CB  LYS A  40      51.574  55.179  83.995  1.00  0.00           C
ATOM    723  CG  LYS A  40      50.524  55.639  82.965  1.00  0.00           C
ATOM    726  CD  LYS A  40      49.174  54.939  83.215  1.00  0.00           C
ATOM    729  CE  LYS A  40      48.024  55.399  82.305  1.00  0.00           C
ATOM    732  NZ  LYS A  40      46.844  54.509  82.465  1.00  0.00           N
ATOM    736  C   LYS A  40      53.864  55.359  84.985  1.00  0.00           C
ATOM    737  O   LYS A  40      53.384  55.309  86.105  1.00  0.00           O
ATOM    738  N   ASN A  41      55.164  55.069  84.765  1.00  0.00           N
ATOM    740  CA  ASN A  41      56.114  54.809  85.825  1.00  0.00           C
ATOM    742  CB  ASN A  41      57.094  53.639  85.465  1.00  0.00           C
ATOM    745  CG  ASN A  41      56.404  52.409  84.865  1.00  0.00           C
ATOM    746  OD1 ASN A  41      55.224  52.099  85.065  1.00  0.00           O
ATOM    747  ND2 ASN A  41      57.174  51.679  84.025  1.00  0.00           N
ATOM    750  C   ASN A  41      56.954  56.059  86.115  1.00  0.00           C
ATOM    751  O   ASN A  41      57.164  56.929  85.265  1.00  0.00           O
ATOM    752  N   ASP A  42      57.504  56.179  87.335  1.00  0.00           N
ATOM    754  CA  ASP A  42      58.434  57.229  87.695  1.00  0.00           C
ATOM    756  CB  ASP A  42      58.414  57.619  89.195  1.00  0.00           C
ATOM    759  CG  ASP A  42      57.104  58.189  89.695  1.00  0.00           C
ATOM    760  OD1 ASP A  42      56.114  58.319  88.925  1.00  0.00           O
ATOM    761  OD2 ASP A  42      57.004  58.449  90.925  1.00  0.00           O
ATOM    762  C   ASP A  42      59.814  56.829  87.195  1.00  0.00           C
ATOM    763  O   ASP A  42      60.214  57.219  86.095  1.00  0.00           O
ATOM    764  N   TYR A  43      60.594  56.029  87.945  1.00  0.00           N
ATOM    766  CA  TYR A  43      61.914  55.649  87.475  1.00  0.00           C
ATOM    768  CB  TYR A  43      62.904  55.499  88.675  1.00  0.00           C
ATOM    771  CG  TYR A  43      62.974  56.749  89.505  1.00  0.00           C
ATOM    772  CD1 TYR A  43      62.654  57.999  88.965  1.00  0.00           C
ATOM    774  CE1 TYR A  43      62.414  59.089  89.795  1.00  0.00           C
ATOM    776  CZ  TYR A  43      62.574  58.989  91.175  1.00  0.00           C
ATOM    777  OH  TYR A  43      62.284  60.089  92.015  1.00  0.00           O
ATOM    779  CD2 TYR A  43      63.234  56.669  90.895  1.00  0.00           C
ATOM    781  CE2 TYR A  43      63.014  57.769  91.725  1.00  0.00           C
ATOM    783  C   TYR A  43      61.944  54.399  86.625  1.00  0.00           C
ATOM    784  O   TYR A  43      62.934  54.149  85.945  1.00  0.00           O
ATOM    785  N   LYS A  44      60.904  53.539  86.555  1.00  0.00           N
ATOM    787  CA  LYS A  44      61.094  52.309  85.805  1.00  0.00           C
ATOM    789  CB  LYS A  44      60.244  51.119  86.325  1.00  0.00           C
ATOM    792  CG  LYS A  44      60.554  49.769  85.655  1.00  0.00           C
ATOM    795  CD  LYS A  44      59.854  48.599  86.385  1.00  0.00           C
ATOM    798  CE  LYS A  44      60.254  47.189  85.945  1.00  0.00           C
ATOM    801  NZ  LYS A  44      59.394  46.179  86.605  1.00  0.00           N
ATOM    805  C   LYS A  44      60.854  52.509  84.315  1.00  0.00           C
ATOM    806  O   LYS A  44      59.764  52.839  83.875  1.00  0.00           O
ATOM    807  N   LEU A  45      61.884  52.299  83.465  1.00  0.00           N
ATOM    809  CA  LEU A  45      61.704  52.259  82.025  1.00  0.00           C
ATOM    811  CB  LEU A  45      63.024  52.009  81.265  1.00  0.00           C
ATOM    814  CG  LEU A  45      64.034  53.169  81.295  1.00  0.00           C
ATOM    816  CD1 LEU A  45      65.414  52.659  80.875  1.00  0.00           C
ATOM    820  CD2 LEU A  45      63.584  54.319  80.395  1.00  0.00           C
ATOM    824  C   LEU A  45      60.744  51.159  81.575  1.00  0.00           C
ATOM    825  O   LEU A  45      60.834  50.019  82.045  1.00  0.00           O
ATOM    826  N   LEU A  46      59.864  51.479  80.615  1.00  0.00           N
ATOM    828  CA  LEU A  46      59.074  50.509  79.885  1.00  0.00           C
ATOM    830  CB  LEU A  46      58.204  51.299  78.875  1.00  0.00           C
ATOM    833  CG  LEU A  46      57.274  50.479  77.965  1.00  0.00           C
ATOM    835  CD1 LEU A  46      56.064  49.999  78.775  1.00  0.00           C
ATOM    839  CD2 LEU A  46      56.834  51.319  76.755  1.00  0.00           C
ATOM    843  C   LEU A  46      59.964  49.479  79.165  1.00  0.00           C
ATOM    844  O   LEU A  46      61.034  49.879  78.695  1.00  0.00           O
ATOM    845  N   PRO A  47      59.654  48.189  79.015  1.00  0.00           N
ATOM    846  CD  PRO A  47      58.644  47.529  79.845  1.00  0.00           C
ATOM    849  CA  PRO A  47      60.624  47.219  78.515  1.00  0.00           C
ATOM    851  CB  PRO A  47      59.914  45.869  78.685  1.00  0.00           C
ATOM    854  CG  PRO A  47      59.104  46.079  79.955  1.00  0.00           C
ATOM    857  C   PRO A  47      60.994  47.439  77.075  1.00  0.00           C
ATOM    858  O   PRO A  47      62.164  47.309  76.715  1.00  0.00           O
ATOM    859  N   GLU A  48      60.014  47.819  76.245  1.00  0.00           N
ATOM    861  CA  GLU A  48      60.254  48.229  74.875  1.00  0.00           C
ATOM    863  CB  GLU A  48      58.904  48.619  74.215  1.00  0.00           C
ATOM    866  CG  GLU A  48      57.914  47.439  74.105  1.00  0.00           C
ATOM    869  CD  GLU A  48      56.594  47.829  73.445  1.00  0.00           C
ATOM    870  OE1 GLU A  48      56.364  49.039  73.195  1.00  0.00           O
ATOM    871  OE2 GLU A  48      55.814  46.879  73.145  1.00  0.00           O
ATOM    872  C   GLU A  48      61.184  49.429  74.775  1.00  0.00           C
ATOM    873  O   GLU A  48      62.114  49.449  73.985  1.00  0.00           O
ATOM    874  N   SER A  49      60.954  50.439  75.635  1.00  0.00           N
ATOM    876  CA  SER A  49      61.794  51.619  75.825  1.00  0.00           C
ATOM    878  CB  SER A  49      61.184  52.669  76.775  1.00  0.00           C
ATOM    881  OG  SER A  49      59.924  53.079  76.245  1.00  0.00           O
ATOM    883  C   SER A  49      63.194  51.329  76.295  1.00  0.00           C
ATOM    884  O   SER A  49      64.144  51.959  75.825  1.00  0.00           O
ATOM    885  N   GLN A  50      63.374  50.339  77.195  1.00  0.00           N
ATOM    887  CA  GLN A  50      64.674  49.769  77.515  1.00  0.00           C
ATOM    889  CB  GLN A  50      64.604  48.639  78.605  1.00  0.00           C
ATOM    892  CG  GLN A  50      64.044  49.049  79.985  1.00  0.00           C
ATOM    895  CD  GLN A  50      63.894  47.879  80.975  1.00  0.00           C
ATOM    896  OE1 GLN A  50      64.654  46.899  80.965  1.00  0.00           O
ATOM    897  NE2 GLN A  50      62.904  47.979  81.895  1.00  0.00           N
ATOM    900  C   GLN A  50      65.384  49.189  76.285  1.00  0.00           C
ATOM    901  O   GLN A  50      66.564  49.439  76.075  1.00  0.00           O
ATOM    902  N   GLN A  51      64.684  48.419  75.425  1.00  0.00           N
ATOM    904  CA  GLN A  51      65.264  47.929  74.165  1.00  0.00           C
ATOM    906  CB  GLN A  51      64.324  46.929  73.475  1.00  0.00           C
ATOM    909  CG  GLN A  51      64.234  45.609  74.255  1.00  0.00           C
ATOM    912  CD  GLN A  51      63.164  44.679  73.685  1.00  0.00           C
ATOM    913  OE1 GLN A  51      62.154  45.089  73.125  1.00  0.00           O
ATOM    914  NE2 GLN A  51      63.354  43.359  73.885  1.00  0.00           N
ATOM    917  C   GLN A  51      65.714  49.009  73.195  1.00  0.00           C
ATOM    918  O   GLN A  51      66.844  48.999  72.715  1.00  0.00           O
ATOM    919  N   GLN A  52      64.864  50.029  72.985  1.00  0.00           N
ATOM    921  CA  GLN A  52      65.174  51.209  72.205  1.00  0.00           C
ATOM    923  CB  GLN A  52      63.954  52.159  72.245  1.00  0.00           C
ATOM    926  CG  GLN A  52      62.694  51.619  71.525  1.00  0.00           C
ATOM    929  CD  GLN A  52      61.474  52.459  71.905  1.00  0.00           C
ATOM    930  OE1 GLN A  52      61.524  53.289  72.815  1.00  0.00           O
ATOM    931  NE2 GLN A  52      60.354  52.269  71.155  1.00  0.00           N
ATOM    934  C   GLN A  52      66.384  51.999  72.695  1.00  0.00           C
ATOM    935  O   GLN A  52      67.244  52.429  71.925  1.00  0.00           O
ATOM    936  N   ILE A  53      66.504  52.179  74.025  1.00  0.00           N
ATOM    938  CA  ILE A  53      67.694  52.719  74.665  1.00  0.00           C
ATOM    940  CB  ILE A  53      67.444  52.929  76.155  1.00  0.00           C
ATOM    942  CG2 ILE A  53      68.754  53.209  76.905  1.00  0.00           C
ATOM    946  CG1 ILE A  53      66.494  54.129  76.375  1.00  0.00           C
ATOM    949  CD  ILE A  53      66.024  54.269  77.825  1.00  0.00           C
ATOM    953  C   ILE A  53      68.954  51.889  74.405  1.00  0.00           C
ATOM    954  O   ILE A  53      70.004  52.429  74.075  1.00  0.00           O
ATOM    955  N   GLN A  54      68.864  50.539  74.485  1.00  0.00           N
ATOM    957  CA  GLN A  54      69.954  49.639  74.105  1.00  0.00           C
ATOM    959  CB  GLN A  54      69.644  48.139  74.355  1.00  0.00           C
ATOM    962  CG  GLN A  54      69.744  47.709  75.825  1.00  0.00           C
ATOM    965  CD  GLN A  54      69.534  46.199  75.905  1.00  0.00           C
ATOM    966  OE1 GLN A  54      69.174  45.539  74.925  1.00  0.00           O
ATOM    967  NE2 GLN A  54      69.794  45.619  77.095  1.00  0.00           N
ATOM    970  C   GLN A  54      70.414  49.789  72.675  1.00  0.00           C
ATOM    971  O   GLN A  54      71.604  49.769  72.395  1.00  0.00           O
ATOM    972  N   THR A  55      69.464  49.949  71.745  1.00  0.00           N
ATOM    974  CA  THR A  55      69.744  50.259  70.355  1.00  0.00           C
ATOM    976  CB  THR A  55      68.464  50.289  69.545  1.00  0.00           C
ATOM    978  OG1 THR A  55      67.954  48.969  69.475  1.00  0.00           O
ATOM    980  CG2 THR A  55      68.684  50.759  68.105  1.00  0.00           C
ATOM    984  C   THR A  55      70.504  51.559  70.185  1.00  0.00           C
ATOM    985  O   THR A  55      71.574  51.569  69.585  1.00  0.00           O
ATOM    986  N   MET A  56      70.044  52.669  70.795  1.00  0.00           N
ATOM    988  CA  MET A  56      70.724  53.949  70.755  1.00  0.00           C
ATOM    990  CB  MET A  56      69.954  54.979  71.615  1.00  0.00           C
ATOM    993  CG  MET A  56      68.654  55.449  70.955  1.00  0.00           C
ATOM    996  SD  MET A  56      67.764  56.669  71.965  1.00  0.00           S
ATOM    997  CE  MET A  56      66.454  56.809  70.725  1.00  0.00           C
ATOM   1001  C   MET A  56      72.154  53.899  71.275  1.00  0.00           C
ATOM   1002  O   MET A  56      73.114  54.379  70.675  1.00  0.00           O
ATOM   1003  N   ALA A  57      72.334  53.229  72.415  1.00  0.00           N
ATOM   1005  CA  ALA A  57      73.614  52.969  72.985  1.00  0.00           C
ATOM   1007  CB  ALA A  57      73.274  52.269  74.295  1.00  0.00           C
ATOM   1011  C   ALA A  57      74.584  52.109  72.175  1.00  0.00           C
ATOM   1012  O   ALA A  57      75.744  52.459  72.005  1.00  0.00           O
ATOM   1013  N   ALA A  58      74.144  50.969  71.595  1.00  0.00           N
ATOM   1015  CA  ALA A  58      75.004  50.189  70.715  1.00  0.00           C
ATOM   1017  CB  ALA A  58      74.264  48.899  70.315  1.00  0.00           C
ATOM   1021  C   ALA A  58      75.434  50.939  69.465  1.00  0.00           C
ATOM   1022  O   ALA A  58      76.574  50.869  69.015  1.00  0.00           O
ATOM   1023  N   LYS A  59      74.504  51.719  68.905  1.00  0.00           N
ATOM   1025  CA  LYS A  59      74.684  52.609  67.795  1.00  0.00           C
ATOM   1027  CB  LYS A  59      73.294  53.169  67.445  1.00  0.00           C
ATOM   1030  CG  LYS A  59      72.344  52.179  66.765  1.00  0.00           C
ATOM   1033  CD  LYS A  59      72.804  51.749  65.375  1.00  0.00           C
ATOM   1036  CE  LYS A  59      71.724  50.909  64.725  1.00  0.00           C
ATOM   1039  NZ  LYS A  59      72.224  50.359  63.465  1.00  0.00           N
ATOM   1043  C   LYS A  59      75.694  53.749  67.965  1.00  0.00           C
ATOM   1044  O   LYS A  59      76.354  54.159  67.005  1.00  0.00           O
ATOM   1045  N   LEU A  60      75.804  54.339  69.165  1.00  0.00           N
ATOM   1047  CA  LEU A  60      76.924  55.189  69.555  1.00  0.00           C
ATOM   1049  CB  LEU A  60      76.594  55.949  70.865  1.00  0.00           C
ATOM   1052  CG  LEU A  60      75.384  56.889  70.765  1.00  0.00           C
ATOM   1054  CD1 LEU A  60      75.144  57.539  72.135  1.00  0.00           C
ATOM   1058  CD2 LEU A  60      75.524  57.969  69.685  1.00  0.00           C
ATOM   1062  C   LEU A  60      78.254  54.449  69.735  1.00  0.00           C
ATOM   1063  O   LEU A  60      79.324  54.929  69.355  1.00  0.00           O
ATOM   1064  N   ALA A  61      78.204  53.249  70.355  1.00  0.00           N
ATOM   1066  CA  ALA A  61      79.354  52.439  70.675  1.00  0.00           C
ATOM   1068  CB  ALA A  61      78.904  51.179  71.445  1.00  0.00           C
ATOM   1072  C   ALA A  61      80.154  52.009  69.465  1.00  0.00           C
ATOM   1073  O   ALA A  61      81.394  52.029  69.475  1.00  0.00           O
ATOM   1074  N   SER A  62      79.444  51.629  68.395  1.00  0.00           N
ATOM   1076  CA  SER A  62      79.944  51.109  67.135  1.00  0.00           C
ATOM   1078  CB  SER A  62      78.764  50.779  66.185  1.00  0.00           C
ATOM   1081  OG  SER A  62      77.834  51.849  66.125  1.00  0.00           O
ATOM   1083  C   SER A  62      80.924  52.009  66.425  1.00  0.00           C
ATOM   1084  O   SER A  62      81.924  51.529  65.905  1.00  0.00           O
ATOM   1085  N   THR A  63      80.684  53.339  66.435  1.00  0.00           N
ATOM   1087  CA  THR A  63      81.574  54.319  65.835  1.00  0.00           C
ATOM   1089  CB  THR A  63      80.834  55.499  65.205  1.00  0.00           C
ATOM   1091  OG1 THR A  63      79.894  56.079  66.095  1.00  0.00           O
ATOM   1093  CG2 THR A  63      80.024  55.029  64.015  1.00  0.00           C
ATOM   1097  C   THR A  63      82.534  54.919  66.855  1.00  0.00           C
ATOM   1098  O   THR A  63      83.264  55.849  66.555  1.00  0.00           O
ATOM   1099  N   GLY A  64      82.564  54.429  68.105  1.00  0.00           N
ATOM   1101  CA  GLY A  64      83.524  54.859  69.115  1.00  0.00           C
ATOM   1104  C   GLY A  64      83.164  56.109  69.865  1.00  0.00           C
ATOM   1105  O   GLY A  64      84.014  56.769  70.465  1.00  0.00           O
ATOM   1106  N   LEU A  65      81.854  56.449  69.915  1.00  0.00           N
ATOM   1108  CA  LEU A  65      81.364  57.539  70.745  1.00  0.00           C
ATOM   1110  CB  LEU A  65      80.014  58.079  70.215  1.00  0.00           C
ATOM   1113  CG  LEU A  65      80.144  58.829  68.875  1.00  0.00           C
ATOM   1115  CD1 LEU A  65      78.764  59.099  68.255  1.00  0.00           C
ATOM   1119  CD2 LEU A  65      80.884  60.139  69.085  1.00  0.00           C
ATOM   1123  C   LEU A  65      81.294  57.149  72.225  1.00  0.00           C
ATOM   1124  O   LEU A  65      80.234  57.029  72.825  1.00  0.00           O
ATOM   1125  N   THR A  66      82.474  56.949  72.845  1.00  0.00           N
ATOM   1127  CA  THR A  66      82.594  56.259  74.125  1.00  0.00           C
ATOM   1129  CB  THR A  66      83.724  55.239  74.195  1.00  0.00           C
ATOM   1131  OG1 THR A  66      84.974  55.819  73.855  1.00  0.00           O
ATOM   1133  CG2 THR A  66      83.484  54.109  73.195  1.00  0.00           C
ATOM   1137  C   THR A  66      82.604  57.169  75.345  1.00  0.00           C
ATOM   1138  O   THR A  66      83.164  56.829  76.395  1.00  0.00           O
ATOM   1139  N   HIS A  67      81.984  58.359  75.285  1.00  0.00           N
ATOM   1141  CA  HIS A  67      81.874  59.239  76.445  1.00  0.00           C
ATOM   1143  CB  HIS A  67      83.104  60.159  76.555  1.00  0.00           C
ATOM   1146  ND1 HIS A  67      83.474  60.659  79.005  1.00  0.00           N
ATOM   1147  CG  HIS A  67      83.084  61.059  77.735  1.00  0.00           C
ATOM   1148  CE1 HIS A  67      83.224  61.689  79.765  1.00  0.00           C
ATOM   1150  NE2 HIS A  67      82.744  62.739  79.065  1.00  0.00           N
ATOM   1152  CD2 HIS A  67      82.654  62.339  77.765  1.00  0.00           C
ATOM   1154  C   HIS A  67      80.604  60.059  76.345  1.00  0.00           C
ATOM   1155  O   HIS A  67      80.344  60.629  75.295  1.00  0.00           O
ATOM   1156  N   ALA A  68      79.784  60.149  77.425  1.00  0.00           N
ATOM   1158  CA  ALA A  68      78.484  60.789  77.355  1.00  0.00           C
ATOM   1160  CB  ALA A  68      77.454  59.859  76.695  1.00  0.00           C
ATOM   1164  C   ALA A  68      77.944  61.249  78.715  1.00  0.00           C
ATOM   1165  O   ALA A  68      78.364  60.779  79.765  1.00  0.00           O
ATOM   1166  N   ARG A  69      77.024  62.239  78.705  1.00  0.00           N
ATOM   1168  CA  ARG A  69      76.444  62.879  79.865  1.00  0.00           C
ATOM   1170  CB  ARG A  69      76.824  64.389  79.875  1.00  0.00           C
ATOM   1173  CG  ARG A  69      76.344  65.229  81.085  1.00  0.00           C
ATOM   1176  CD  ARG A  69      76.174  66.739  80.805  1.00  0.00           C
ATOM   1179  NE  ARG A  69      77.314  67.209  79.945  1.00  0.00           N
ATOM   1181  CZ  ARG A  69      77.194  68.259  79.125  1.00  0.00           C
ATOM   1182  NH1 ARG A  69      76.294  69.209  79.285  1.00  0.00           N
ATOM   1185  NH2 ARG A  69      78.014  68.349  78.095  1.00  0.00           N
ATOM   1188  C   ARG A  69      74.934  62.759  79.735  1.00  0.00           C
ATOM   1189  O   ARG A  69      74.404  63.029  78.665  1.00  0.00           O
ATOM   1190  N   MET A  70      74.194  62.339  80.765  1.00  0.00           N
ATOM   1192  CA  MET A  70      72.754  62.259  80.735  1.00  0.00           C
ATOM   1194  CB  MET A  70      72.194  60.839  81.085  1.00  0.00           C
ATOM   1197  CG  MET A  70      72.594  59.679  80.145  1.00  0.00           C
ATOM   1200  SD  MET A  70      74.344  59.199  80.145  1.00  0.00           S
ATOM   1201  CE  MET A  70      74.434  58.819  81.905  1.00  0.00           C
ATOM   1205  C   MET A  70      72.174  63.269  81.715  1.00  0.00           C
ATOM   1206  O   MET A  70      72.304  63.149  82.935  1.00  0.00           O
ATOM   1207  N   ASP A  71      71.414  64.259  81.185  1.00  0.00           N
ATOM   1209  CA  ASP A  71      70.774  65.329  81.945  1.00  0.00           C
ATOM   1211  CB  ASP A  71      71.014  66.669  81.225  1.00  0.00           C
ATOM   1214  CG  ASP A  71      72.484  67.009  81.195  1.00  0.00           C
ATOM   1215  OD1 ASP A  71      73.214  66.749  82.175  1.00  0.00           O
ATOM   1216  OD2 ASP A  71      72.854  67.699  80.215  1.00  0.00           O
ATOM   1217  C   ASP A  71      69.264  65.149  81.985  1.00  0.00           C
ATOM   1218  O   ASP A  71      68.594  65.189  80.945  1.00  0.00           O
ATOM   1219  N   GLY A  72      68.664  64.869  83.155  1.00  0.00           N
ATOM   1221  CA  GLY A  72      67.214  64.719  83.265  1.00  0.00           C
ATOM   1224  C   GLY A  72      66.544  66.049  83.465  1.00  0.00           C
ATOM   1225  O   GLY A  72      67.144  66.989  83.995  1.00  0.00           O
ATOM   1226  N   HIS A  73      65.234  66.139  83.135  1.00  0.00           N
ATOM   1228  CA  HIS A  73      64.434  67.339  83.295  1.00  0.00           C
ATOM   1230  CB  HIS A  73      64.434  68.159  81.995  1.00  0.00           C
ATOM   1233  ND1 HIS A  73      66.424  69.649  81.805  1.00  0.00           N
ATOM   1234  CG  HIS A  73      65.824  68.449  81.495  1.00  0.00           C
ATOM   1235  CE1 HIS A  73      67.604  69.599  81.225  1.00  0.00           C
ATOM   1237  NE2 HIS A  73      67.774  68.449  80.525  1.00  0.00           N
ATOM   1239  CD2 HIS A  73      66.624  67.709  80.685  1.00  0.00           C
ATOM   1241  C   HIS A  73      62.984  66.999  83.625  1.00  0.00           C
ATOM   1242  O   HIS A  73      62.544  65.869  83.395  1.00  0.00           O
ATOM   1243  N   THR A  74      62.184  67.939  84.145  1.00  0.00           N
ATOM   1245  CA  THR A  74      60.734  67.789  84.335  1.00  0.00           C
ATOM   1247  CB  THR A  74      60.274  67.489  85.755  1.00  0.00           C
ATOM   1249  OG1 THR A  74      60.724  68.439  86.685  1.00  0.00           O
ATOM   1251  CG2 THR A  74      60.834  66.159  86.225  1.00  0.00           C
ATOM   1255  C   THR A  74      59.994  69.039  83.905  1.00  0.00           C
ATOM   1256  O   THR A  74      60.574  70.109  83.705  1.00  0.00           O
ATOM   1257  N   ASP A  75      58.654  68.959  83.775  1.00  0.00           N
ATOM   1259  CA  ASP A  75      57.774  70.099  83.725  1.00  0.00           C
ATOM   1261  CB  ASP A  75      56.404  69.749  83.075  1.00  0.00           C
ATOM   1264  CG  ASP A  75      55.524  68.769  83.855  1.00  0.00           C
ATOM   1265  OD1 ASP A  75      55.944  68.239  84.905  1.00  0.00           O
ATOM   1266  OD2 ASP A  75      54.394  68.499  83.365  1.00  0.00           O
ATOM   1267  C   ASP A  75      57.624  70.779  85.085  1.00  0.00           C
ATOM   1268  O   ASP A  75      58.204  70.389  86.095  1.00  0.00           O
ATOM   1269  N   ASN A  76      56.834  71.859  85.135  1.00  0.00           N
ATOM   1271  CA  ASN A  76      56.654  72.629  86.345  1.00  0.00           C
ATOM   1273  CB  ASN A  76      56.504  74.129  86.005  1.00  0.00           C
ATOM   1276  CG  ASN A  76      55.194  74.459  85.295  1.00  0.00           C
ATOM   1277  OD1 ASN A  76      54.404  73.639  84.815  1.00  0.00           O
ATOM   1278  ND2 ASN A  76      54.854  75.759  85.295  1.00  0.00           N
ATOM   1281  C   ASN A  76      55.474  72.139  87.175  1.00  0.00           C
ATOM   1282  O   ASN A  76      54.884  72.899  87.945  1.00  0.00           O
ATOM   1283  N   TYR A  77      55.074  70.869  87.025  1.00  0.00           N
ATOM   1285  CA  TYR A  77      53.994  70.319  87.795  1.00  0.00           C
ATOM   1287  CB  TYR A  77      53.214  69.239  86.985  1.00  0.00           C
ATOM   1290  CG  TYR A  77      52.034  68.749  87.785  1.00  0.00           C
ATOM   1291  CD1 TYR A  77      51.034  69.659  88.175  1.00  0.00           C
ATOM   1293  CE1 TYR A  77      49.994  69.249  89.025  1.00  0.00           C
ATOM   1295  CZ  TYR A  77      49.884  67.909  89.415  1.00  0.00           C
ATOM   1296  OH  TYR A  77      48.774  67.509  90.195  1.00  0.00           O
ATOM   1298  CD2 TYR A  77      51.924  67.409  88.195  1.00  0.00           C
ATOM   1300  CE2 TYR A  77      50.854  66.989  88.995  1.00  0.00           C
ATOM   1302  C   TYR A  77      54.564  69.769  89.085  1.00  0.00           C
ATOM   1303  O   TYR A  77      55.514  68.989  89.055  1.00  0.00           O
ATOM   1304  N   GLY A  78      54.014  70.199  90.235  1.00  0.00           N
ATOM   1306  CA  GLY A  78      54.404  69.699  91.555  1.00  0.00           C
ATOM   1309  C   GLY A  78      55.544  70.399  92.245  1.00  0.00           C
ATOM   1310  O   GLY A  78      55.994  71.489  91.885  1.00  0.00           O
ATOM   1311  N   GLU A  79      56.024  69.799  93.345  1.00  0.00           N
ATOM   1313  CA  GLU A  79      57.124  70.319  94.125  1.00  0.00           C
ATOM   1315  CB  GLU A  79      57.224  69.579  95.475  1.00  0.00           C
ATOM   1318  CG  GLU A  79      58.334  70.059  96.435  1.00  0.00           C
ATOM   1321  CD  GLU A  79      58.444  69.149  97.643  1.00  0.00           C
ATOM   1322  OE1 GLU A  79      57.424  68.499  98.023  1.00  0.00           O
ATOM   1323  OE2 GLU A  79      59.564  69.039  98.193  1.00  0.00           O
ATOM   1324  C   GLU A  79      58.464  70.299  93.415  1.00  0.00           C
ATOM   1325  O   GLU A  79      58.864  69.309  92.795  1.00  0.00           O
ATOM   1326  N   ASP A  80      59.234  71.409  93.495  1.00  0.00           N
ATOM   1328  CA  ASP A  80      60.504  71.599  92.825  1.00  0.00           C
ATOM   1330  CB  ASP A  80      60.974  73.039  93.185  1.00  0.00           C
ATOM   1333  CG  ASP A  80      61.914  73.629  92.145  1.00  0.00           C
ATOM   1334  OD1 ASP A  80      61.974  73.059  91.035  1.00  0.00           O
ATOM   1335  OD2 ASP A  80      62.474  74.739  92.355  1.00  0.00           O
ATOM   1336  C   ASP A  80      61.584  70.579  93.235  1.00  0.00           C
ATOM   1337  O   ASP A  80      62.304  70.009  92.415  1.00  0.00           O
ATOM   1338  N   SER A  81      61.694  70.309  94.545  1.00  0.00           N
ATOM   1340  CA  SER A  81      62.594  69.329  95.115  1.00  0.00           C
ATOM   1342  CB  SER A  81      62.554  69.379  96.653  1.00  0.00           C
ATOM   1345  OG  SER A  81      62.714  70.709  97.143  1.00  0.00           O
ATOM   1347  C   SER A  81      62.354  67.889  94.705  1.00  0.00           C
ATOM   1348  O   SER A  81      63.294  67.139  94.395  1.00  0.00           O
ATOM   1349  N   TYR A  82      61.084  67.449  94.675  1.00  0.00           N
ATOM   1351  CA  TYR A  82      60.684  66.139  94.175  1.00  0.00           C
ATOM   1353  CB  TYR A  82      59.184  65.859  94.485  1.00  0.00           C
ATOM   1356  CG  TYR A  82      58.694  64.529  93.925  1.00  0.00           C
ATOM   1357  CD1 TYR A  82      59.294  63.299  94.265  1.00  0.00           C
ATOM   1359  CE1 TYR A  82      58.884  62.119  93.625  1.00  0.00           C
ATOM   1361  CZ  TYR A  82      57.874  62.159  92.655  1.00  0.00           C
ATOM   1362  OH  TYR A  82      57.494  61.029  91.925  1.00  0.00           O
ATOM   1364  CD2 TYR A  82      57.654  64.519  92.985  1.00  0.00           C
ATOM   1366  CE2 TYR A  82      57.244  63.349  92.345  1.00  0.00           C
ATOM   1368  C   TYR A  82      61.014  65.959  92.705  1.00  0.00           C
ATOM   1369  O   TYR A  82      61.554  64.939  92.305  1.00  0.00           O
ATOM   1370  N   ASN A  83      60.764  66.999  91.875  1.00  0.00           N
ATOM   1372  CA  ASN A  83      61.134  67.069  90.475  1.00  0.00           C
ATOM   1374  CB  ASN A  83      60.614  68.419  89.905  1.00  0.00           C
ATOM   1377  CG  ASN A  83      59.204  68.309  89.345  1.00  0.00           C
ATOM   1378  OD1 ASN A  83      58.884  67.359  88.635  1.00  0.00           O
ATOM   1379  ND2 ASN A  83      58.354  69.319  89.625  1.00  0.00           N
ATOM   1382  C   ASN A  83      62.634  66.959  90.205  1.00  0.00           C
ATOM   1383  O   ASN A  83      63.054  66.289  89.275  1.00  0.00           O
ATOM   1384  N   GLU A  84      63.454  67.619  91.055  1.00  0.00           N
ATOM   1386  CA  GLU A  84      64.904  67.509  91.065  1.00  0.00           C
ATOM   1388  CB  GLU A  84      65.514  68.509  92.085  1.00  0.00           C
ATOM   1391  CG  GLU A  84      67.044  68.649  91.925  1.00  0.00           C
ATOM   1394  CD  GLU A  84      67.644  69.989  92.315  1.00  0.00           C
ATOM   1395  OE1 GLU A  84      66.954  70.919  92.795  1.00  0.00           O
ATOM   1396  OE2 GLU A  84      68.864  70.149  92.055  1.00  0.00           O
ATOM   1397  C   GLU A  84      65.414  66.099  91.335  1.00  0.00           C
ATOM   1398  O   GLU A  84      66.344  65.599  90.695  1.00  0.00           O
ATOM   1399  N   GLY A  85      64.764  65.379  92.275  1.00  0.00           N
ATOM   1401  CA  GLY A  85      64.984  63.959  92.475  1.00  0.00           C
ATOM   1404  C   GLY A  85      64.484  63.079  91.365  1.00  0.00           C
ATOM   1405  O   GLY A  85      65.184  62.149  90.965  1.00  0.00           O
ATOM   1406  N   LEU A  86      63.274  63.359  90.845  1.00  0.00           N
ATOM   1408  CA  LEU A  86      62.624  62.619  89.785  1.00  0.00           C
ATOM   1410  CB  LEU A  86      61.184  63.159  89.475  1.00  0.00           C
ATOM   1413  CG  LEU A  86      60.334  62.329  88.475  1.00  0.00           C
ATOM   1415  CD1 LEU A  86      59.554  61.209  89.155  1.00  0.00           C
ATOM   1419  CD2 LEU A  86      59.274  63.169  87.745  1.00  0.00           C
ATOM   1423  C   LEU A  86      63.464  62.609  88.515  1.00  0.00           C
ATOM   1424  O   LEU A  86      63.764  61.559  87.935  1.00  0.00           O
ATOM   1425  N   SER A  87      63.934  63.799  88.125  1.00  0.00           N
ATOM   1427  CA  SER A  87      64.804  63.969  86.985  1.00  0.00           C
ATOM   1429  CB  SER A  87      64.974  65.469  86.645  1.00  0.00           C
ATOM   1432  OG  SER A  87      65.734  66.209  87.595  1.00  0.00           O
ATOM   1434  C   SER A  87      66.154  63.289  87.105  1.00  0.00           C
ATOM   1435  O   SER A  87      66.574  62.549  86.215  1.00  0.00           O
ATOM   1436  N   LEU A  88      66.834  63.449  88.265  1.00  0.00           N
ATOM   1438  CA  LEU A  88      68.124  62.849  88.545  1.00  0.00           C
ATOM   1440  CB  LEU A  88      68.644  63.309  89.935  1.00  0.00           C
ATOM   1443  CG  LEU A  88      70.004  62.699  90.375  1.00  0.00           C
ATOM   1445  CD1 LEU A  88      71.114  63.009  89.365  1.00  0.00           C
ATOM   1449  CD2 LEU A  88      70.424  63.219  91.755  1.00  0.00           C
ATOM   1453  C   LEU A  88      68.094  61.339  88.505  1.00  0.00           C
ATOM   1454  O   LEU A  88      68.974  60.679  87.945  1.00  0.00           O
ATOM   1455  N   LYS A  89      67.064  60.729  89.095  1.00  0.00           N
ATOM   1457  CA  LYS A  89      66.844  59.309  89.045  1.00  0.00           C
ATOM   1459  CB  LYS A  89      65.844  58.929  90.145  1.00  0.00           C
ATOM   1462  CG  LYS A  89      66.354  59.149  91.585  1.00  0.00           C
ATOM   1465  CD  LYS A  89      67.524  58.249  92.005  1.00  0.00           C
ATOM   1468  CE  LYS A  89      67.254  56.749  91.835  1.00  0.00           C
ATOM   1471  NZ  LYS A  89      68.304  55.959  92.505  1.00  0.00           N
ATOM   1475  C   LYS A  89      66.474  58.729  87.685  1.00  0.00           C
ATOM   1476  O   LYS A  89      67.004  57.689  87.305  1.00  0.00           O
ATOM   1477  N   ARG A  90      65.604  59.409  86.895  1.00  0.00           N
ATOM   1479  CA  ARG A  90      65.304  59.039  85.505  1.00  0.00           C
ATOM   1481  CB  ARG A  90      64.184  59.939  84.915  1.00  0.00           C
ATOM   1484  CG  ARG A  90      62.764  59.569  85.385  1.00  0.00           C
ATOM   1487  CD  ARG A  90      61.634  60.369  84.715  1.00  0.00           C
ATOM   1490  NE  ARG A  90      60.324  59.749  85.075  1.00  0.00           N
ATOM   1492  CZ  ARG A  90      59.134  60.299  84.855  1.00  0.00           C
ATOM   1493  NH1 ARG A  90      58.974  61.439  84.225  1.00  0.00           N
ATOM   1496  NH2 ARG A  90      58.034  59.659  85.185  1.00  0.00           N
ATOM   1499  C   ARG A  90      66.524  58.979  84.595  1.00  0.00           C
ATOM   1500  O   ARG A  90      66.714  58.049  83.815  1.00  0.00           O
ATOM   1501  N   ALA A  91      67.434  59.969  84.755  1.00  0.00           N
ATOM   1503  CA  ALA A  91      68.754  59.969  84.175  1.00  0.00           C
ATOM   1505  CB  ALA A  91      69.414  61.299  84.575  1.00  0.00           C
ATOM   1509  C   ALA A  91      69.644  58.789  84.595  1.00  0.00           C
ATOM   1510  O   ALA A  91      70.334  58.179  83.785  1.00  0.00           O
ATOM   1511  N   ASN A  92      69.624  58.409  85.885  1.00  0.00           N
ATOM   1513  CA  ASN A  92      70.294  57.209  86.375  1.00  0.00           C
ATOM   1515  CB  ASN A  92      70.154  57.059  87.905  1.00  0.00           C
ATOM   1518  CG  ASN A  92      71.154  57.989  88.525  1.00  0.00           C
ATOM   1519  OD1 ASN A  92      72.354  57.789  88.305  1.00  0.00           O
ATOM   1520  ND2 ASN A  92      70.724  59.019  89.295  1.00  0.00           N
ATOM   1523  C   ASN A  92      69.844  55.899  85.735  1.00  0.00           C
ATOM   1524  O   ASN A  92      70.664  55.069  85.375  1.00  0.00           O
ATOM   1525  N   VAL A  93      68.534  55.699  85.555  1.00  0.00           N
ATOM   1527  CA  VAL A  93      67.984  54.499  84.975  1.00  0.00           C
ATOM   1529  CB  VAL A  93      66.464  54.569  85.065  1.00  0.00           C
ATOM   1531  CG1 VAL A  93      65.824  53.329  84.405  1.00  0.00           C
ATOM   1535  CG2 VAL A  93      66.044  54.639  86.535  1.00  0.00           C
ATOM   1539  C   VAL A  93      68.444  54.269  83.535  1.00  0.00           C
ATOM   1540  O   VAL A  93      68.864  53.179  83.155  1.00  0.00           O
ATOM   1541  N   VAL A  94      68.444  55.349  82.715  1.00  0.00           N
ATOM   1543  CA  VAL A  94      69.044  55.379  81.395  1.00  0.00           C
ATOM   1545  CB  VAL A  94      68.734  56.699  80.685  1.00  0.00           C
ATOM   1547  CG1 VAL A  94      69.414  56.789  79.295  1.00  0.00           C
ATOM   1551  CG2 VAL A  94      67.194  56.789  80.515  1.00  0.00           C
ATOM   1555  C   VAL A  94      70.534  55.059  81.425  1.00  0.00           C
ATOM   1556  O   VAL A  94      71.024  54.239  80.645  1.00  0.00           O
ATOM   1557  N   ALA A  95      71.284  55.609  82.405  1.00  0.00           N
ATOM   1559  CA  ALA A  95      72.684  55.299  82.655  1.00  0.00           C
ATOM   1561  CB  ALA A  95      73.224  56.109  83.855  1.00  0.00           C
ATOM   1565  C   ALA A  95      73.004  53.829  82.925  1.00  0.00           C
ATOM   1566  O   ALA A  95      73.964  53.279  82.385  1.00  0.00           O
ATOM   1567  N   ASP A  96      72.184  53.149  83.755  1.00  0.00           N
ATOM   1569  CA  ASP A  96      72.244  51.719  84.015  1.00  0.00           C
ATOM   1571  CB  ASP A  96      71.134  51.349  85.035  1.00  0.00           C
ATOM   1574  CG  ASP A  96      71.494  51.839  86.415  1.00  0.00           C
ATOM   1575  OD1 ASP A  96      72.634  51.539  86.875  1.00  0.00           O
ATOM   1576  OD2 ASP A  96      70.584  52.349  87.115  1.00  0.00           O
ATOM   1577  C   ASP A  96      72.044  50.869  82.765  1.00  0.00           C
ATOM   1578  O   ASP A  96      72.754  49.899  82.515  1.00  0.00           O
ATOM   1579  N   ALA A  97      71.054  51.239  81.945  1.00  0.00           N
ATOM   1581  CA  ALA A  97      70.804  50.639  80.655  1.00  0.00           C
ATOM   1583  CB  ALA A  97      69.494  51.229  80.085  1.00  0.00           C
ATOM   1587  C   ALA A  97      71.974  50.799  79.685  1.00  0.00           C
ATOM   1588  O   ALA A  97      72.434  49.839  79.065  1.00  0.00           O
ATOM   1589  N   TRP A  98      72.514  52.029  79.615  1.00  0.00           N
ATOM   1591  CA  TRP A  98      73.674  52.409  78.835  1.00  0.00           C
ATOM   1593  CB  TRP A  98      73.904  53.949  78.965  1.00  0.00           C
ATOM   1596  CG  TRP A  98      72.964  54.789  78.145  1.00  0.00           C
ATOM   1597  CD1 TRP A  98      71.724  54.409  77.715  1.00  0.00           C
ATOM   1599  NE1 TRP A  98      71.334  55.199  76.665  1.00  0.00           N
ATOM   1601  CE2 TRP A  98      72.294  56.109  76.405  1.00  0.00           C
ATOM   1602  CD2 TRP A  98      73.314  55.949  77.365  1.00  0.00           C
ATOM   1603  CE3 TRP A  98      74.374  56.839  77.385  1.00  0.00           C
ATOM   1605  CZ3 TRP A  98      74.544  57.669  76.275  1.00  0.00           C
ATOM   1607  CZ2 TRP A  98      72.424  56.959  75.335  1.00  0.00           C
ATOM   1609  CH2 TRP A  98      73.614  57.689  75.255  1.00  0.00           C
ATOM   1611  C   TRP A  98      74.914  51.629  79.225  1.00  0.00           C
ATOM   1612  O   TRP A  98      75.644  51.089  78.405  1.00  0.00           O
ATOM   1613  N   ALA A  99      75.134  51.469  80.535  1.00  0.00           N
ATOM   1615  CA  ALA A  99      76.134  50.579  81.055  1.00  0.00           C
ATOM   1617  CB  ALA A  99      76.154  50.749  82.575  1.00  0.00           C
ATOM   1621  C   ALA A  99      75.954  49.109  80.685  1.00  0.00           C
ATOM   1622  O   ALA A  99      76.894  48.439  80.265  1.00  0.00           O
ATOM   1623  N   MET A 100      74.724  48.569  80.775  1.00  0.00           N
ATOM   1625  CA  MET A 100      74.414  47.179  80.445  1.00  0.00           C
ATOM   1627  CB  MET A 100      72.984  46.809  80.905  1.00  0.00           C
ATOM   1630  CG  MET A 100      72.874  46.529  82.415  1.00  0.00           C
ATOM   1633  SD  MET A 100      73.994  45.239  83.005  1.00  0.00           S
ATOM   1634  CE  MET A 100      73.124  43.809  82.325  1.00  0.00           C
ATOM   1638  C   MET A 100      74.624  46.749  78.995  1.00  0.00           C
ATOM   1639  O   MET A 100      74.834  45.569  78.715  1.00  0.00           O
ATOM   1640  N   GLY A 101      74.574  47.669  78.025  1.00  0.00           N
ATOM   1642  CA  GLY A 101      74.974  47.359  76.655  1.00  0.00           C
ATOM   1645  C   GLY A 101      76.454  47.379  76.395  1.00  0.00           C
ATOM   1646  O   GLY A 101      76.894  47.029  75.305  1.00  0.00           O
ATOM   1647  N   GLY A 102      77.254  47.889  77.365  1.00  0.00           N
ATOM   1649  CA  GLY A 102      78.704  48.029  77.245  1.00  0.00           C
ATOM   1652  C   GLY A 102      79.144  49.169  76.375  1.00  0.00           C
ATOM   1653  O   GLY A 102      80.314  49.289  76.005  1.00  0.00           O
ATOM   1654  N   GLN A 103      78.214  50.079  76.035  1.00  0.00           N
ATOM   1656  CA  GLN A 103      78.424  51.099  75.025  1.00  0.00           C
ATOM   1658  CB  GLN A 103      77.114  51.869  74.715  1.00  0.00           C
ATOM   1661  CG  GLN A 103      76.484  52.639  75.895  1.00  0.00           C
ATOM   1664  CD  GLN A 103      76.284  54.119  75.565  1.00  0.00           C
ATOM   1665  OE1 GLN A 103      76.024  54.569  74.455  1.00  0.00           O
ATOM   1666  NE2 GLN A 103      76.454  54.959  76.615  1.00  0.00           N
ATOM   1669  C   GLN A 103      79.534  52.079  75.315  1.00  0.00           C
ATOM   1670  O   GLN A 103      80.324  52.449  74.445  1.00  0.00           O
ATOM   1671  N   ILE A 104      79.644  52.529  76.575  1.00  0.00           N
ATOM   1673  CA  ILE A 104      80.674  53.409  77.025  1.00  0.00           C
ATOM   1675  CB  ILE A 104      80.324  54.909  77.045  1.00  0.00           C
ATOM   1677  CG2 ILE A 104      79.684  55.319  75.705  1.00  0.00           C
ATOM   1681  CG1 ILE A 104      79.494  55.409  78.245  1.00  0.00           C
ATOM   1684  CD  ILE A 104      79.304  56.919  78.215  1.00  0.00           C
ATOM   1688  C   ILE A 104      80.924  52.909  78.435  1.00  0.00           C
ATOM   1689  O   ILE A 104      79.964  52.489  79.075  1.00  0.00           O
ATOM   1690  N   PRO A 105      82.154  52.889  78.935  1.00  0.00           N
ATOM   1691  CD  PRO A 105      83.314  53.339  78.175  1.00  0.00           C
ATOM   1694  CA  PRO A 105      82.494  52.589  80.325  1.00  0.00           C
ATOM   1696  CB  PRO A 105      83.964  53.049  80.435  1.00  0.00           C
ATOM   1699  CG  PRO A 105      84.494  52.889  79.015  1.00  0.00           C
ATOM   1702  C   PRO A 105      81.634  53.229  81.415  1.00  0.00           C
ATOM   1703  O   PRO A 105      81.134  54.329  81.225  1.00  0.00           O
ATOM   1704  N   ARG A 106      81.514  52.599  82.605  1.00  0.00           N
ATOM   1706  CA  ARG A 106      80.794  53.199  83.725  1.00  0.00           C
ATOM   1708  CB  ARG A 106      80.784  52.239  84.945  1.00  0.00           C
ATOM   1711  CG  ARG A 106      80.234  52.839  86.265  1.00  0.00           C
ATOM   1714  CD  ARG A 106      80.344  51.909  87.475  1.00  0.00           C
ATOM   1717  NE  ARG A 106      79.694  52.629  88.625  1.00  0.00           N
ATOM   1719  CZ  ARG A 106      79.604  52.069  89.825  1.00  0.00           C
ATOM   1720  NH1 ARG A 106      79.894  50.809  90.055  1.00  0.00           N
ATOM   1723  NH2 ARG A 106      79.304  52.779  90.895  1.00  0.00           N
ATOM   1726  C   ARG A 106      81.394  54.529  84.135  1.00  0.00           C
ATOM   1727  O   ARG A 106      80.704  55.469  84.525  1.00  0.00           O
ATOM   1728  N   SER A 107      82.724  54.619  84.035  1.00  0.00           N
ATOM   1730  CA  SER A 107      83.554  55.749  84.355  1.00  0.00           C
ATOM   1732  CB  SER A 107      85.064  55.319  84.495  1.00  0.00           C
ATOM   1735  OG  SER A 107      85.404  54.199  83.655  1.00  0.00           O
ATOM   1737  C   SER A 107      83.424  56.909  83.395  1.00  0.00           C
ATOM   1738  O   SER A 107      83.924  57.979  83.715  1.00  0.00           O
ATOM   1739  N   ASN A 108      82.754  56.719  82.235  1.00  0.00           N
ATOM   1741  CA  ASN A 108      82.564  57.749  81.235  1.00  0.00           C
ATOM   1743  CB  ASN A 108      83.014  57.229  79.845  1.00  0.00           C
ATOM   1746  CG  ASN A 108      84.534  57.099  79.755  1.00  0.00           C
ATOM   1747  OD1 ASN A 108      85.314  57.449  80.645  1.00  0.00           O
ATOM   1748  ND2 ASN A 108      84.994  56.639  78.565  1.00  0.00           N
ATOM   1751  C   ASN A 108      81.104  58.199  81.115  1.00  0.00           C
ATOM   1752  O   ASN A 108      80.764  59.059  80.305  1.00  0.00           O
ATOM   1753  N   LEU A 109      80.204  57.649  81.955  1.00  0.00           N
ATOM   1755  CA  LEU A 109      78.844  58.119  82.095  1.00  0.00           C
ATOM   1757  CB  LEU A 109      77.924  56.949  82.525  1.00  0.00           C
ATOM   1760  CG  LEU A 109      77.614  55.929  81.405  1.00  0.00           C
ATOM   1762  CD1 LEU A 109      77.004  54.649  81.955  1.00  0.00           C
ATOM   1766  CD2 LEU A 109      76.654  56.489  80.345  1.00  0.00           C
ATOM   1770  C   LEU A 109      78.774  59.219  83.135  1.00  0.00           C
ATOM   1771  O   LEU A 109      79.184  59.009  84.275  1.00  0.00           O
ATOM   1772  N   THR A 110      78.234  60.399  82.775  1.00  0.00           N
ATOM   1774  CA  THR A 110      77.964  61.449  83.765  1.00  0.00           C
ATOM   1776  CB  THR A 110      78.574  62.819  83.445  1.00  0.00           C
ATOM   1778  OG1 THR A 110      79.984  62.829  83.645  1.00  0.00           O
ATOM   1780  CG2 THR A 110      78.034  63.919  84.395  1.00  0.00           C
ATOM   1784  C   THR A 110      76.484  61.639  83.865  1.00  0.00           C
ATOM   1785  O   THR A 110      75.824  61.849  82.855  1.00  0.00           O
ATOM   1786  N   THR A 111      75.904  61.569  85.075  1.00  0.00           N
ATOM   1788  CA  THR A 111      74.464  61.689  85.275  1.00  0.00           C
ATOM   1790  CB  THR A 111      73.894  60.469  85.965  1.00  0.00           C
ATOM   1792  OG1 THR A 111      74.164  59.269  85.275  1.00  0.00           O
ATOM   1794  CG2 THR A 111      72.374  60.519  86.035  1.00  0.00           C
ATOM   1798  C   THR A 111      74.074  62.919  86.105  1.00  0.00           C
ATOM   1799  O   THR A 111      74.654  63.199  87.155  1.00  0.00           O
ATOM   1800  N   GLN A 112      73.064  63.689  85.645  1.00  0.00           N
ATOM   1802  CA  GLN A 112      72.574  64.899  86.285  1.00  0.00           C
ATOM   1804  CB  GLN A 112      73.154  66.169  85.595  1.00  0.00           C
ATOM   1807  CG  GLN A 112      74.714  66.229  85.595  1.00  0.00           C
ATOM   1810  CD  GLN A 112      75.284  67.529  85.045  1.00  0.00           C
ATOM   1811  OE1 GLN A 112      76.234  68.099  85.595  1.00  0.00           O
ATOM   1812  NE2 GLN A 112      74.744  68.049  83.915  1.00  0.00           N
ATOM   1815  C   GLN A 112      71.034  64.969  86.245  1.00  0.00           C
ATOM   1816  O   GLN A 112      70.374  64.259  85.485  1.00  0.00           O
ATOM   1817  N   GLY A 113      70.414  65.839  87.075  1.00  0.00           N
ATOM   1819  CA  GLY A 113      68.974  66.009  87.125  1.00  0.00           C
ATOM   1822  C   GLY A 113      68.634  67.439  87.395  1.00  0.00           C
ATOM   1823  O   GLY A 113      68.704  67.909  88.525  1.00  0.00           O
ATOM   1824  N   LEU A 114      68.254  68.189  86.355  1.00  0.00           N
ATOM   1826  CA  LEU A 114      68.164  69.639  86.395  1.00  0.00           C
ATOM   1828  CB  LEU A 114      68.684  70.329  85.105  1.00  0.00           C
ATOM   1831  CG  LEU A 114      70.174  70.119  84.725  1.00  0.00           C
ATOM   1833  CD1 LEU A 114      70.514  68.689  84.295  1.00  0.00           C
ATOM   1837  CD2 LEU A 114      70.534  71.099  83.585  1.00  0.00           C
ATOM   1841  C   LEU A 114      66.724  70.079  86.625  1.00  0.00           C
ATOM   1842  O   LEU A 114      66.334  71.149  86.205  1.00  0.00           O
ATOM   1843  N   GLY A 115      65.894  69.229  87.295  1.00  0.00           N
ATOM   1845  CA  GLY A 115      64.434  69.359  87.465  1.00  0.00           C
ATOM   1848  C   GLY A 115      63.704  70.199  86.445  1.00  0.00           C
ATOM   1849  O   GLY A 115      63.784  69.939  85.245  1.00  0.00           O
ATOM   1850  N   LYS A 116      63.014  71.249  86.885  1.00  0.00           N
ATOM   1852  CA  LYS A 116      62.294  72.169  86.015  1.00  0.00           C
ATOM   1854  CB  LYS A 116      61.014  72.689  86.755  1.00  0.00           C
ATOM   1857  CG  LYS A 116      61.214  73.829  87.775  1.00  0.00           C
ATOM   1860  CD  LYS A 116      59.954  74.129  88.625  1.00  0.00           C
ATOM   1863  CE  LYS A 116      60.124  75.329  89.565  1.00  0.00           C
ATOM   1866  NZ  LYS A 116      58.974  75.479  90.495  1.00  0.00           N
ATOM   1870  C   LYS A 116      63.214  73.329  85.615  1.00  0.00           C
ATOM   1871  O   LYS A 116      62.784  74.259  84.935  1.00  0.00           O
ATOM   1872  N   LYS A 117      64.514  73.309  85.995  1.00  0.00           N
ATOM   1874  CA  LYS A 117      65.434  74.429  85.895  1.00  0.00           C
ATOM   1876  CB  LYS A 117      66.714  74.239  86.765  1.00  0.00           C
ATOM   1879  CG  LYS A 117      66.394  74.149  88.255  1.00  0.00           C
ATOM   1882  CD  LYS A 117      67.594  73.869  89.175  1.00  0.00           C
ATOM   1885  CE  LYS A 117      67.174  73.769  90.655  1.00  0.00           C
ATOM   1888  NZ  LYS A 117      68.154  73.039  91.485  1.00  0.00           N
ATOM   1892  C   LYS A 117      65.904  74.729  84.495  1.00  0.00           C
ATOM   1893  O   LYS A 117      66.344  75.839  84.225  1.00  0.00           O
ATOM   1894  N   TYR A 118      65.814  73.749  83.575  1.00  0.00           N
ATOM   1896  CA  TYR A 118      66.214  73.969  82.205  1.00  0.00           C
ATOM   1898  CB  TYR A 118      67.534  73.189  81.955  1.00  0.00           C
ATOM   1901  CG  TYR A 118      68.214  73.739  80.745  1.00  0.00           C
ATOM   1902  CD1 TYR A 118      68.894  74.959  80.835  1.00  0.00           C
ATOM   1904  CE1 TYR A 118      69.574  75.479  79.735  1.00  0.00           C
ATOM   1906  CZ  TYR A 118      69.574  74.779  78.525  1.00  0.00           C
ATOM   1907  OH  TYR A 118      70.324  75.269  77.455  1.00  0.00           O
ATOM   1909  CD2 TYR A 118      68.204  73.049  79.515  1.00  0.00           C
ATOM   1911  CE2 TYR A 118      68.874  73.579  78.405  1.00  0.00           C
ATOM   1913  C   TYR A 118      65.094  73.549  81.235  1.00  0.00           C
ATOM   1914  O   TYR A 118      65.134  72.439  80.695  1.00  0.00           O
ATOM   1915  N   PRO A 119      64.074  74.359  80.985  1.00  0.00           N
ATOM   1916  CD  PRO A 119      63.794  75.579  81.765  1.00  0.00           C
ATOM   1919  CA  PRO A 119      62.954  73.989  80.125  1.00  0.00           C
ATOM   1921  CB  PRO A 119      61.784  74.769  80.735  1.00  0.00           C
ATOM   1924  CG  PRO A 119      62.424  76.059  81.275  1.00  0.00           C
ATOM   1927  C   PRO A 119      63.174  74.359  78.675  1.00  0.00           C
ATOM   1928  O   PRO A 119      63.534  75.499  78.355  1.00  0.00           O
ATOM   1929  N   ILE A 120      62.964  73.429  77.725  1.00  0.00           N
ATOM   1931  CA  ILE A 120      63.034  73.709  76.305  1.00  0.00           C
ATOM   1933  CB  ILE A 120      63.404  72.499  75.445  1.00  0.00           C
ATOM   1935  CG2 ILE A 120      64.904  72.189  75.685  1.00  0.00           C
ATOM   1939  CG1 ILE A 120      62.494  71.279  75.695  1.00  0.00           C
ATOM   1942  CD  ILE A 120      62.754  70.139  74.715  1.00  0.00           C
ATOM   1946  C   ILE A 120      61.754  74.319  75.765  1.00  0.00           C
ATOM   1947  O   ILE A 120      61.774  74.939  74.705  1.00  0.00           O
ATOM   1948  N   ALA A 121      60.624  74.189  76.465  1.00  0.00           N
ATOM   1950  CA  ALA A 121      59.344  74.539  75.875  1.00  0.00           C
ATOM   1952  CB  ALA A 121      58.684  73.319  75.215  1.00  0.00           C
ATOM   1956  C   ALA A 121      58.424  75.129  76.925  1.00  0.00           C
ATOM   1957  O   ALA A 121      58.734  75.129  78.115  1.00  0.00           O
ATOM   1958  N   SER A 122      57.284  75.719  76.535  1.00  0.00           N
ATOM   1960  CA  SER A 122      56.404  76.419  77.465  1.00  0.00           C
ATOM   1962  CB  SER A 122      55.494  77.459  76.755  1.00  0.00           C
ATOM   1965  OG  SER A 122      54.534  78.079  77.625  1.00  0.00           O
ATOM   1967  C   SER A 122      55.554  75.489  78.315  1.00  0.00           C
ATOM   1968  O   SER A 122      54.804  74.669  77.815  1.00  0.00           O
ATOM   1969  N   ASN A 123      55.584  75.669  79.645  1.00  0.00           N
ATOM   1971  CA  ASN A 123      54.794  74.839  80.535  1.00  0.00           C
ATOM   1973  CB  ASN A 123      55.414  74.919  81.955  1.00  0.00           C
ATOM   1976  CG  ASN A 123      56.564  73.939  82.105  1.00  0.00           C
ATOM   1977  OD1 ASN A 123      56.544  72.809  81.615  1.00  0.00           O
ATOM   1978  ND2 ASN A 123      57.634  74.359  82.815  1.00  0.00           N
ATOM   1981  C   ASN A 123      53.314  75.229  80.615  1.00  0.00           C
ATOM   1982  O   ASN A 123      52.524  74.609  81.345  1.00  0.00           O
ATOM   1983  N   LYS A 124      52.854  76.239  79.865  1.00  0.00           N
ATOM   1985  CA  LYS A 124      51.464  76.669  79.825  1.00  0.00           C
ATOM   1987  CB  LYS A 124      51.424  78.149  79.345  1.00  0.00           C
ATOM   1990  CG  LYS A 124      50.184  78.649  78.605  1.00  0.00           C
ATOM   1993  CD  LYS A 124      49.004  78.889  79.555  1.00  0.00           C
ATOM   1996  CE  LYS A 124      47.714  79.229  78.825  1.00  0.00           C
ATOM   1999  NZ  LYS A 124      47.904  80.489  78.105  1.00  0.00           N
ATOM   2003  C   LYS A 124      50.574  75.739  79.005  1.00  0.00           C
ATOM   2004  O   LYS A 124      49.354  75.739  79.105  1.00  0.00           O
ATOM   2005  N   THR A 125      51.204  74.879  78.205  1.00  0.00           N
ATOM   2007  CA  THR A 125      50.554  73.959  77.285  1.00  0.00           C
ATOM   2009  CB  THR A 125      50.974  74.239  75.855  1.00  0.00           C
ATOM   2011  OG1 THR A 125      50.734  75.599  75.585  1.00  0.00           O
ATOM   2013  CG2 THR A 125      50.164  73.439  74.825  1.00  0.00           C
ATOM   2017  C   THR A 125      50.954  72.569  77.695  1.00  0.00           C
ATOM   2018  O   THR A 125      52.084  72.339  78.135  1.00  0.00           O
ATOM   2019  N   ALA A 126      50.044  71.599  77.565  1.00  0.00           N
ATOM   2021  CA  ALA A 126      50.314  70.199  77.795  1.00  0.00           C
ATOM   2023  CB  ALA A 126      49.014  69.429  77.565  1.00  0.00           C
ATOM   2027  C   ALA A 126      51.424  69.629  76.905  1.00  0.00           C
ATOM   2028  O   ALA A 126      52.304  68.929  77.385  1.00  0.00           O
ATOM   2029  N   GLN A 127      51.454  69.979  75.595  1.00  0.00           N
ATOM   2031  CA  GLN A 127      52.484  69.609  74.655  1.00  0.00           C
ATOM   2033  CB  GLN A 127      52.184  70.299  73.295  1.00  0.00           C
ATOM   2036  CG  GLN A 127      50.804  69.969  72.675  1.00  0.00           C
ATOM   2039  CD  GLN A 127      50.514  70.899  71.485  1.00  0.00           C
ATOM   2040  OE1 GLN A 127      50.824  72.089  71.535  1.00  0.00           O
ATOM   2041  NE2 GLN A 127      49.874  70.379  70.415  1.00  0.00           N
ATOM   2044  C   GLN A 127      53.894  70.039  75.055  1.00  0.00           C
ATOM   2045  O   GLN A 127      54.844  69.269  75.005  1.00  0.00           O
ATOM   2046  N   GLY A 128      54.014  71.299  75.535  1.00  0.00           N
ATOM   2048  CA  GLY A 128      55.264  71.869  76.005  1.00  0.00           C
ATOM   2051  C   GLY A 128      55.684  71.329  77.345  1.00  0.00           C
ATOM   2052  O   GLY A 128      56.864  71.089  77.585  1.00  0.00           O
ATOM   2053  N   ARG A 129      54.714  71.049  78.235  1.00  0.00           N
ATOM   2055  CA  ARG A 129      54.984  70.289  79.435  1.00  0.00           C
ATOM   2057  CB  ARG A 129      53.744  70.149  80.365  1.00  0.00           C
ATOM   2060  CG  ARG A 129      53.384  71.429  81.145  1.00  0.00           C
ATOM   2063  CD  ARG A 129      52.504  71.209  82.385  1.00  0.00           C
ATOM   2066  NE  ARG A 129      51.134  70.729  81.985  1.00  0.00           N
ATOM   2068  CZ  ARG A 129      50.214  71.529  81.475  1.00  0.00           C
ATOM   2069  NH1 ARG A 129      50.444  72.779  81.125  1.00  0.00           N
ATOM   2072  NH2 ARG A 129      48.984  71.109  81.255  1.00  0.00           N
ATOM   2075  C   ARG A 129      55.534  68.909  79.145  1.00  0.00           C
ATOM   2076  O   ARG A 129      56.524  68.499  79.735  1.00  0.00           O
ATOM   2077  N   ALA A 130      54.964  68.169  78.185  1.00  0.00           N
ATOM   2079  CA  ALA A 130      55.494  66.909  77.705  1.00  0.00           C
ATOM   2081  CB  ALA A 130      54.504  66.309  76.695  1.00  0.00           C
ATOM   2085  C   ALA A 130      56.894  66.999  77.125  1.00  0.00           C
ATOM   2086  O   ALA A 130      57.754  66.179  77.425  1.00  0.00           O
ATOM   2087  N   GLU A 131      57.184  68.049  76.335  1.00  0.00           N
ATOM   2089  CA  GLU A 131      58.494  68.309  75.765  1.00  0.00           C
ATOM   2091  CB  GLU A 131      58.424  69.539  74.825  1.00  0.00           C
ATOM   2094  CG  GLU A 131      59.164  69.329  73.485  1.00  0.00           C
ATOM   2097  CD  GLU A 131      59.074  70.549  72.575  1.00  0.00           C
ATOM   2098  OE1 GLU A 131      57.934  70.899  72.185  1.00  0.00           O
ATOM   2099  OE2 GLU A 131      60.114  71.169  72.245  1.00  0.00           O
ATOM   2100  C   GLU A 131      59.564  68.509  76.835  1.00  0.00           C
ATOM   2101  O   GLU A 131      60.664  67.969  76.755  1.00  0.00           O
ATOM   2102  N   ASN A 132      59.234  69.259  77.905  1.00  0.00           N
ATOM   2104  CA  ASN A 132      60.084  69.499  79.055  1.00  0.00           C
ATOM   2106  CB  ASN A 132      59.484  70.589  79.985  1.00  0.00           C
ATOM   2109  CG  ASN A 132      59.634  71.949  79.325  1.00  0.00           C
ATOM   2110  OD1 ASN A 132      60.534  72.189  78.525  1.00  0.00           O
ATOM   2111  ND2 ASN A 132      58.704  72.869  79.635  1.00  0.00           N
ATOM   2114  C   ASN A 132      60.344  68.259  79.915  1.00  0.00           C
ATOM   2115  O   ASN A 132      61.364  68.179  80.615  1.00  0.00           O
ATOM   2116  N   ARG A 133      59.454  67.259  79.895  1.00  0.00           N
ATOM   2118  CA  ARG A 133      59.654  66.019  80.595  1.00  0.00           C
ATOM   2120  CB  ARG A 133      58.314  65.389  80.995  1.00  0.00           C
ATOM   2123  CG  ARG A 133      57.554  66.229  82.025  1.00  0.00           C
ATOM   2126  CD  ARG A 133      56.394  65.479  82.685  1.00  0.00           C
ATOM   2129  NE  ARG A 133      55.534  64.859  81.645  1.00  0.00           N
ATOM   2131  CZ  ARG A 133      54.584  65.489  80.985  1.00  0.00           C
ATOM   2132  NH1 ARG A 133      54.254  66.739  81.195  1.00  0.00           N
ATOM   2135  NH2 ARG A 133      53.844  64.799  80.135  1.00  0.00           N
ATOM   2138  C   ARG A 133      60.454  65.029  79.775  1.00  0.00           C
ATOM   2139  O   ARG A 133      59.914  64.279  78.955  1.00  0.00           O
ATOM   2140  N   ARG A 134      61.774  65.029  79.965  1.00  0.00           N
ATOM   2142  CA  ARG A 134      62.644  64.369  79.035  1.00  0.00           C
ATOM   2144  CB  ARG A 134      63.004  65.309  77.845  1.00  0.00           C
ATOM   2147  CG  ARG A 134      63.924  66.499  78.205  1.00  0.00           C
ATOM   2150  CD  ARG A 134      63.964  67.619  77.165  1.00  0.00           C
ATOM   2153  NE  ARG A 134      64.914  68.679  77.635  1.00  0.00           N
ATOM   2155  CZ  ARG A 134      64.674  69.549  78.605  1.00  0.00           C
ATOM   2156  NH1 ARG A 134      63.574  69.619  79.325  1.00  0.00           N
ATOM   2159  NH2 ARG A 134      65.614  70.429  78.855  1.00  0.00           N
ATOM   2162  C   ARG A 134      63.904  63.959  79.765  1.00  0.00           C
ATOM   2163  O   ARG A 134      64.384  64.619  80.695  1.00  0.00           O
ATOM   2164  N   VAL A 135      64.494  62.869  79.275  1.00  0.00           N
ATOM   2166  CA  VAL A 135      65.854  62.499  79.565  1.00  0.00           C
ATOM   2168  CB  VAL A 135      65.984  61.009  79.855  1.00  0.00           C
ATOM   2170  CG1 VAL A 135      67.434  60.549  80.025  1.00  0.00           C
ATOM   2174  CG2 VAL A 135      65.244  60.729  81.185  1.00  0.00           C
ATOM   2178  C   VAL A 135      66.654  62.909  78.345  1.00  0.00           C
ATOM   2179  O   VAL A 135      66.394  62.449  77.235  1.00  0.00           O
ATOM   2180  N   ALA A 136      67.614  63.839  78.505  1.00  0.00           N
ATOM   2182  CA  ALA A 136      68.444  64.289  77.405  1.00  0.00           C
ATOM   2184  CB  ALA A 136      68.614  65.829  77.415  1.00  0.00           C
ATOM   2188  C   ALA A 136      69.804  63.609  77.415  1.00  0.00           C
ATOM   2189  O   ALA A 136      70.554  63.639  78.395  1.00  0.00           O
ATOM   2190  N   VAL A 137      70.134  62.999  76.275  1.00  0.00           N
ATOM   2192  CA  VAL A 137      71.404  62.399  75.955  1.00  0.00           C
ATOM   2194  CB  VAL A 137      71.254  61.249  74.975  1.00  0.00           C
ATOM   2196  CG1 VAL A 137      72.614  60.649  74.635  1.00  0.00           C
ATOM   2200  CG2 VAL A 137      70.364  60.149  75.605  1.00  0.00           C
ATOM   2204  C   VAL A 137      72.294  63.459  75.325  1.00  0.00           C
ATOM   2205  O   VAL A 137      71.944  64.079  74.325  1.00  0.00           O
ATOM   2206  N   VAL A 138      73.454  63.699  75.965  1.00  0.00           N
ATOM   2208  CA  VAL A 138      74.324  64.819  75.715  1.00  0.00           C
ATOM   2210  CB  VAL A 138      74.234  65.759  76.905  1.00  0.00           C
ATOM   2212  CG1 VAL A 138      75.194  66.929  76.815  1.00  0.00           C
ATOM   2216  CG2 VAL A 138      72.814  66.349  76.995  1.00  0.00           C
ATOM   2220  C   VAL A 138      75.734  64.269  75.475  1.00  0.00           C
ATOM   2221  O   VAL A 138      76.324  63.619  76.345  1.00  0.00           O
ATOM   2222  N   ILE A 139      76.284  64.459  74.255  1.00  0.00           N
ATOM   2224  CA  ILE A 139      77.494  63.769  73.795  1.00  0.00           C
ATOM   2226  CB  ILE A 139      77.294  62.869  72.555  1.00  0.00           C
ATOM   2228  CG2 ILE A 139      78.644  62.219  72.155  1.00  0.00           C
ATOM   2232  CG1 ILE A 139      76.224  61.779  72.785  1.00  0.00           C
ATOM   2235  CD  ILE A 139      75.934  60.989  71.505  1.00  0.00           C
ATOM   2239  C   ILE A 139      78.534  64.809  73.445  1.00  0.00           C
ATOM   2240  O   ILE A 139      78.344  65.589  72.505  1.00  0.00           O
ATOM   2241  N   THR A 140      79.674  64.859  74.175  1.00  0.00           N
ATOM   2243  CA  THR A 140      80.584  65.999  74.075  1.00  0.00           C
ATOM   2245  CB  THR A 140      81.684  66.069  75.115  1.00  0.00           C
ATOM   2247  OG1 THR A 140      82.124  64.789  75.545  1.00  0.00           O
ATOM   2249  CG2 THR A 140      81.104  66.769  76.345  1.00  0.00           C
ATOM   2253  C   THR A 140      81.204  66.229  72.725  1.00  0.00           C
ATOM   2254  O   THR A 140      81.924  65.379  72.205  1.00  0.00           O
ATOM   2255  N   THR A 141      81.004  67.449  72.195  1.00  0.00           N
ATOM   2257  CA  THR A 141      81.764  68.019  71.115  1.00  0.00           C
ATOM   2259  CB  THR A 141      81.074  69.199  70.395  1.00  0.00           C
ATOM   2261  OG1 THR A 141      80.724  70.279  71.255  1.00  0.00           O
ATOM   2263  CG2 THR A 141      79.754  68.739  69.785  1.00  0.00           C
ATOM   2267  C   THR A 141      83.184  68.429  71.525  1.00  0.00           C
ATOM   2268  O   THR A 141      83.934  68.669  70.595  1.00  0.00           O
ATOM   2269  N   PRO A 142      83.634  68.579  72.775  1.00  0.00           N
ATOM   2270  CD  PRO A 142      82.814  69.389  73.695  1.00  0.00           C
ATOM   2273  CA  PRO A 142      85.034  68.809  73.165  1.00  0.00           C
ATOM   2275  CB  PRO A 142      84.844  68.719  74.655  1.00  0.00           C
ATOM   2278  CG  PRO A 142      83.764  69.759  74.825  1.00  0.00           C
ATOM   2281  C   PRO A 142      86.294  68.019  72.845  1.00  0.00           C
ATOM   2282  OT1 PRO A 142      86.294  66.769  72.775  1.00  0.00           O
ATOM   2283  OT2 PRO A 142      87.364  68.719  72.845  1.00  0.00           O
ATOM   2284  NH3 POPEB 143     125.124  67.789  61.035  1.00  0.00           N
ATOM   2288  C12 POPEB 143     126.264  67.789  62.025  1.00  0.00           C
ATOM   2291  C11 POPEB 143     127.034  66.449  62.005  1.00  0.00           C
ATOM   2294  P   POPEB 143     128.974  65.709  60.335  1.00  0.00           P
ATOM   2295  O13 POPEB 143     128.674  64.269  60.525  1.00  0.00           O
ATOM   2296  O14 POPEB 143     130.394  66.059  60.115  1.00  0.00           O
ATOM   2297  O11 POPEB 143     128.144  66.189  59.085  1.00  0.00           O
ATOM   2298  O12 POPEB 143     128.364  66.609  61.485  1.00  0.00           O
ATOM   2299  C1  POPEB 143     128.564  66.059  57.725  1.00  0.00           C
ATOM   2302  C2  POPEB 143     127.844  64.859  57.055  1.00  0.00           C
ATOM   2304  O21 POPEB 143     128.614  64.349  55.965  1.00  0.00           O
ATOM   2305  C21 POPEB 143     128.644  65.059  54.855  1.00  0.00           C
ATOM   2306  O22 POPEB 143     128.254  66.199  54.695  1.00  0.00           O
ATOM   2307  C22 POPEB 143     129.294  64.209  53.765  1.00  0.00           C
ATOM   2310  C3  POPEB 143     126.344  65.139  56.695  1.00  0.00           C
ATOM   2313  O31 POPEB 143     125.744  64.119  55.855  1.00  0.00           O
ATOM   2314  C31 POPEB 143     125.564  62.929  56.415  1.00  0.00           C
ATOM   2315  O32 POPEB 143     125.994  62.569  57.495  1.00  0.00           O
ATOM   2316  C32 POPEB 143     124.604  62.109  55.555  1.00  0.00           C
ATOM   2319  C23 POPEB 143     128.264  63.549  52.835  1.00  0.00           C
ATOM   2322  C24 POPEB 143     128.204  64.189  51.445  1.00  0.00           C
ATOM   2325  C25 POPEB 143     127.234  63.439  50.525  1.00  0.00           C
ATOM   2328  C26 POPEB 143     127.434  63.729  49.035  1.00  0.00           C
ATOM   2331  C27 POPEB 143     128.364  62.689  48.385  1.00  0.00           C
ATOM   2334  C28 POPEB 143     128.724  62.999  46.915  1.00  0.00           C
ATOM   2337  C29 POPEB 143     127.564  62.809  45.955  1.00  0.00           C
ATOM   2339 0C21 POPEB 143     127.704  62.559  44.645  1.00  0.00           C
ATOM   2341 1C21 POPEB 143     129.034  62.499  43.925  1.00  0.00           C
ATOM   2344 2C21 POPEB 143     128.944  63.039  42.485  1.00  0.00           C
ATOM   2347 3C21 POPEB 143     130.334  63.139  41.835  1.00  0.00           C
ATOM   2350 4C21 POPEB 143     130.304  63.749  40.425  1.00  0.00           C
ATOM   2353 5C21 POPEB 143     130.504  65.269  40.405  1.00  0.00           C
ATOM   2356 6C21 POPEB 143     130.684  65.799  38.975  1.00  0.00           C
ATOM   2359 7C21 POPEB 143     130.844  67.319  38.915  1.00  0.00           C
ATOM   2362 8C21 POPEB 143     131.034  67.869  37.505  1.00  0.00           C
ATOM   2366  C33 POPEB 143     125.244  60.909  54.845  1.00  0.00           C
ATOM   2369  C34 POPEB 143     124.214  60.219  53.925  1.00  0.00           C
ATOM   2372  C35 POPEB 143     124.344  60.659  52.465  1.00  0.00           C
ATOM   2375  C36 POPEB 143     125.644  60.129  51.845  1.00  0.00           C
ATOM   2378  C37 POPEB 143     125.554  59.779  50.355  1.00  0.00           C
ATOM   2381  C38 POPEB 143     126.934  59.299  49.895  1.00  0.00           C
ATOM   2384  C39 POPEB 143     127.034  58.739  48.475  1.00  0.00           C
ATOM   2387 0C31 POPEB 143     128.494  58.359  48.185  1.00  0.00           C
ATOM   2390 1C31 POPEB 143     128.694  57.419  46.985  1.00  0.00           C
ATOM   2393 2C31 POPEB 143     130.174  57.039  46.805  1.00  0.00           C
ATOM   2396 3C31 POPEB 143     130.474  56.349  45.465  1.00  0.00           C
ATOM   2399 4C31 POPEB 143     130.454  57.319  44.275  1.00  0.00           C
ATOM   2402 5C31 POPEB 143     130.714  56.609  42.935  1.00  0.00           C
ATOM   2405 6C31 POPEB 143     130.364  57.469  41.715  1.00  0.00           C
ATOM   2409  NH3 POPEC 144      20.514   5.219  17.465  1.00  0.00           N
ATOM   2413  C12 POPEC 144      19.114   5.459  17.965  1.00  0.00           C
ATOM   2416  C11 POPEC 144      19.044   5.299  19.485  1.00  0.00           C
ATOM   2419  P   POPEC 144      17.254   3.459  20.085  1.00  0.00           P
ATOM   2420  O13 POPEC 144      16.994   2.869  18.765  1.00  0.00           O
ATOM   2421  O14 POPEC 144      16.084   3.409  20.985  1.00  0.00           O
ATOM   2422  O11 POPEC 144      18.514   2.799  20.775  1.00  0.00           O
ATOM   2423  O12 POPEC 144      17.714   4.959  19.885  1.00  0.00           O
ATOM   2424  C1  POPEC 144      18.894   3.229  22.085  1.00  0.00           C
ATOM   2427  C2  POPEC 144      18.224   2.359  23.155  1.00  0.00           C
ATOM   2429  O21 POPEC 144      18.534   2.939  24.435  1.00  0.00           O
ATOM   2430  C21 POPEC 144      17.564   2.869  25.335  1.00  0.00           C
ATOM   2431  O22 POPEC 144      16.584   2.159  25.295  1.00  0.00           O
ATOM   2432  C22 POPEC 144      17.784   4.029  26.315  1.00  0.00           C
ATOM   2435  C3  POPEC 144      18.744   0.909  23.035  1.00  0.00           C
ATOM   2438  O31 POPEC 144      18.444   0.169  24.225  1.00  0.00           O
ATOM   2439  C31 POPEC 144      19.164  -0.911  24.365  1.00  0.00           C
ATOM   2440  O32 POPEC 144      19.774  -1.491  23.475  1.00  0.00           O
ATOM   2441  C32 POPEC 144      19.224  -1.231  25.845  1.00  0.00           C
ATOM   2444  C23 POPEC 144      18.344   3.659  27.705  1.00  0.00           C
ATOM   2447  C24 POPEC 144      19.374   4.709  28.135  1.00  0.00           C
ATOM   2450  C25 POPEC 144      19.604   4.759  29.645  1.00  0.00           C
ATOM   2453  C26 POPEC 144      20.284   3.499  30.205  1.00  0.00           C
ATOM   2456  C27 POPEC 144      20.694   3.689  31.675  1.00  0.00           C
ATOM   2459  C28 POPEC 144      19.534   3.769  32.685  1.00  0.00           C
ATOM   2462  C29 POPEC 144      18.824   2.449  32.865  1.00  0.00           C
ATOM   2464 0C21 POPEC 144      18.964   1.599  33.895  1.00  0.00           C
ATOM   2466 1C21 POPEC 144      19.904   1.719  35.065  1.00  0.00           C
ATOM   2469 2C21 POPEC 144      19.244   2.109  36.405  1.00  0.00           C
ATOM   2472 3C21 POPEC 144      20.214   1.959  37.595  1.00  0.00           C
ATOM   2475 4C21 POPEC 144      19.554   2.259  38.945  1.00  0.00           C
ATOM   2478 5C21 POPEC 144      20.424   1.949  40.165  1.00  0.00           C
ATOM   2481 6C21 POPEC 144      21.544   2.969  40.415  1.00  0.00           C
ATOM   2484 7C21 POPEC 144      22.344   2.689  41.695  1.00  0.00           C
ATOM   2487 8C21 POPEC 144      23.584   3.559  41.855  1.00  0.00           C
ATOM   2491  C33 POPEC 144      20.294  -0.361  26.535  1.00  0.00           C
ATOM   2494  C34 POPEC 144      20.084  -0.321  28.045  1.00  0.00           C
ATOM   2497  C35 POPEC 144      21.334   0.109  28.815  1.00  0.00           C
ATOM   2500  C36 POPEC 144      21.144  -0.101  30.315  1.00  0.00           C
ATOM   2503  C37 POPEC 144      22.384   0.279  31.135  1.00  0.00           C
ATOM   2506  C38 POPEC 144      22.164  -0.061  32.605  1.00  0.00           C
ATOM   2509  C39 POPEC 144      23.254   0.479  33.535  1.00  0.00           C
ATOM   2512 0C31 POPEC 144      23.254  -0.251  34.895  1.00  0.00           C
ATOM   2515 1C31 POPEC 144      24.484   0.059  35.745  1.00  0.00           C
ATOM   2518 2C31 POPEC 144      24.614  -0.871  36.955  1.00  0.00           C
ATOM   2521 3C31 POPEC 144      23.524  -0.671  38.015  1.00  0.00           C
ATOM   2524 4C31 POPEC 144      23.754  -1.581  39.225  1.00  0.00           C
ATOM   2527 5C31 POPEC 144      22.664  -1.501  40.295  1.00  0.00           C
ATOM   2530 6C31 POPEC 144      23.024  -2.271  41.555  1.00  0.00           C
ATOM   2534  NH3 POPED 145      76.044 120.409  23.885  1.00  0.00           N
ATOM   2538  C12 POPED 145      74.954 119.519  23.355  1.00  0.00           C
ATOM   2541  C11 POPED 145      73.644 119.639  24.155  1.00  0.00           C
ATOM   2544  P   POPED 145      73.184 122.219  24.325  1.00  0.00           P
ATOM   2545  O13 POPED 145      74.404 122.679  23.615  1.00  0.00           O
ATOM   2546  O14 POPED 145      71.944 123.029  24.295  1.00  0.00           O
ATOM   2547  O11 POPED 145      73.614 121.949  25.825  1.00  0.00           O
ATOM   2548  O12 POPED 145      72.874 120.779  23.795  1.00  0.00           O
ATOM   2549  C1  POPED 145      74.014 123.039  26.655  1.00  0.00           C
ATOM   2552  C2  POPED 145      74.784 122.469  27.865  1.00  0.00           C
ATOM   2554  O21 POPED 145      74.874 123.499  28.845  1.00  0.00           O
ATOM   2555  C21 POPED 145      75.174 123.089  30.075  1.00  0.00           C
ATOM   2556  O22 POPED 145      74.994 121.959  30.505  1.00  0.00           O
ATOM   2557  C22 POPED 145      75.814 124.269  30.795  1.00  0.00           C
ATOM   2560  C3  POPED 145      76.204 121.979  27.475  1.00  0.00           C
ATOM   2563  O31 POPED 145      76.634 120.879  28.295  1.00  0.00           O
ATOM   2564  C31 POPED 145      76.444 119.659  27.785  1.00  0.00           C
ATOM   2565  O32 POPED 145      76.134 119.429  26.625  1.00  0.00           O
ATOM   2566  C32 POPED 145      76.664 118.619  28.905  1.00  0.00           C
ATOM   2569  C23 POPED 145      76.014 124.049  32.295  1.00  0.00           C
ATOM   2572  C24 POPED 145      74.684 124.069  33.045  1.00  0.00           C
ATOM   2575  C25 POPED 145      74.924 123.709  34.505  1.00  0.00           C
ATOM   2578  C26 POPED 145      73.744 123.109  35.255  1.00  0.00           C
ATOM   2581  C27 POPED 145      74.214 122.099  36.335  1.00  0.00           C
ATOM   2584  C28 POPED 145      75.334 122.609  37.255  1.00  0.00           C
ATOM   2587  C29 POPED 145      75.074 123.809  38.115  1.00  0.00           C
ATOM   2589 0C21 POPED 145      75.294 123.869  39.445  1.00  0.00           C
ATOM   2591 1C21 POPED 145      75.684 122.689  40.295  1.00  0.00           C
ATOM   2594 2C21 POPED 145      75.154 122.819  41.735  1.00  0.00           C
ATOM   2597 3C21 POPED 145      73.694 123.269  41.765  1.00  0.00           C
ATOM   2600 4C21 POPED 145      72.984 122.929  43.075  1.00  0.00           C
ATOM   2603 5C21 POPED 145      71.554 123.479  43.075  1.00  0.00           C
ATOM   2606 6C21 POPED 145      70.844 123.239  44.405  1.00  0.00           C
ATOM   2609 7C21 POPED 145      69.454 123.869  44.445  1.00  0.00           C
ATOM   2612 8C21 POPED 145      68.824 123.829  45.835  1.00  0.00           C
ATOM   2616  C33 POPED 145      75.374 118.309  29.715  1.00  0.00           C
ATOM   2619  C34 POPED 145      75.624 117.419  30.945  1.00  0.00           C
ATOM   2622  C35 POPED 145      74.354 116.999  31.715  1.00  0.00           C
ATOM   2625  C36 POPED 145      73.784 118.109  32.615  1.00  0.00           C
ATOM   2628  C37 POPED 145      72.694 117.689  33.625  1.00  0.00           C
ATOM   2631  C38 POPED 145      72.904 118.309  35.025  1.00  0.00           C
ATOM   2634  C39 POPED 145      71.684 118.229  35.955  1.00  0.00           C
ATOM   2637 0C31 POPED 145      71.844 119.189  37.155  1.00  0.00           C
ATOM   2640 1C31 POPED 145      70.954 118.869  38.365  1.00  0.00           C
ATOM   2643 2C31 POPED 145      71.184 119.839  39.535  1.00  0.00           C
ATOM   2646 3C31 POPED 145      70.434 119.429  40.815  1.00  0.00           C
ATOM   2649 4C31 POPED 145      71.024 118.209  41.525  1.00  0.00           C
ATOM   2652 5C31 POPED 145      72.254 118.539  42.385  1.00  0.00           C
ATOM   2655 6C31 POPED 145      72.754 117.359  43.225  1.00  0.00           C
ATOM   2659  NH3 POPEE 146       6.624   8.379  15.675  1.00  0.00           N
ATOM   2663  C12 POPEE 146       6.724   8.229  14.185  1.00  0.00           C
ATOM   2666  C11 POPEE 146       5.634   7.269  13.675  1.00  0.00           C
ATOM   2669  P   POPEE 146       3.564   8.869  13.805  1.00  0.00           P
ATOM   2670  O13 POPEE 146       4.284   9.569  12.725  1.00  0.00           O
ATOM   2671  O14 POPEE 146       2.156   8.489  13.555  1.00  0.00           O
ATOM   2672  O11 POPEE 146       3.714   9.719  15.155  1.00  0.00           O
ATOM   2673  O12 POPEE 146       4.344   7.559  14.225  1.00  0.00           O
ATOM   2674  C1  POPEE 146       3.004   9.319  16.345  1.00  0.00           C
ATOM   2677  C2  POPEE 146       3.834   9.489  17.665  1.00  0.00           C
ATOM   2679  O21 POPEE 146       3.464   8.449  18.575  1.00  0.00           O
ATOM   2680  C21 POPEE 146       4.194   7.349  18.575  1.00  0.00           C
ATOM   2681  O22 POPEE 146       5.184   7.169  17.885  1.00  0.00           O
ATOM   2682  C22 POPEE 146       3.654   6.389  19.635  1.00  0.00           C
ATOM   2685  C3  POPEE 146       3.634  10.839  18.395  1.00  0.00           C
ATOM   2688  O31 POPEE 146       4.754  11.079  19.275  1.00  0.00           O
ATOM   2689  C31 POPEE 146       4.564  10.939  20.585  1.00  0.00           C
ATOM   2690  O32 POPEE 146       3.504  10.729  21.135  1.00  0.00           O
ATOM   2691  C32 POPEE 146       5.894  11.119  21.315  1.00  0.00           C
ATOM   2694  C23 POPEE 146       4.704   6.029  20.715  1.00  0.00           C
ATOM   2697  C24 POPEE 146       4.164   6.179  22.145  1.00  0.00           C
ATOM   2700  C25 POPEE 146       5.284   6.089  23.205  1.00  0.00           C
ATOM   2703  C26 POPEE 146       5.544   4.669  23.735  1.00  0.00           C
ATOM   2706  C27 POPEE 146       6.874   4.619  24.495  1.00  0.00           C
ATOM   2709  C28 POPEE 146       7.204   3.259  25.115  1.00  0.00           C
ATOM   2712  C29 POPEE 146       8.654   3.269  25.505  1.00  0.00           C
ATOM   2714 0C21 POPEE 146       9.174   3.479  26.725  1.00  0.00           C
ATOM   2716 1C21 POPEE 146       8.434   3.679  28.025  1.00  0.00           C
ATOM   2719 2C21 POPEE 146       8.884   2.569  28.985  1.00  0.00           C
ATOM   2722 3C21 POPEE 146       8.394   2.759  30.425  1.00  0.00           C
ATOM   2725 4C21 POPEE 146       8.784   1.549  31.285  1.00  0.00           C
ATOM   2728 5C21 POPEE 146       8.684   1.799  32.795  1.00  0.00           C
ATOM   2731 6C21 POPEE 146       7.384   2.499  33.205  1.00  0.00           C
ATOM   2734 7C21 POPEE 146       7.134   2.419  34.705  1.00  0.00           C
ATOM   2737 8C21 POPEE 146       5.764   2.949  35.115  1.00  0.00           C
ATOM   2741  C33 POPEE 146       5.714  11.089  22.855  1.00  0.00           C
ATOM   2744  C34 POPEE 146       7.044  11.259  23.605  1.00  0.00           C
ATOM   2747  C35 POPEE 146       6.884  11.039  25.115  1.00  0.00           C
ATOM   2750  C36 POPEE 146       7.614  12.069  25.995  1.00  0.00           C
ATOM   2753  C37 POPEE 146       6.944  13.449  26.005  1.00  0.00           C
ATOM   2756  C38 POPEE 146       7.744  14.489  26.815  1.00  0.00           C
ATOM   2759  C39 POPEE 146       7.524  14.439  28.335  1.00  0.00           C
ATOM   2762 0C31 POPEE 146       8.834  14.489  29.135  1.00  0.00           C
ATOM   2765 1C31 POPEE 146       8.654  15.119  30.525  1.00  0.00           C
ATOM   2768 2C31 POPEE 146       9.814  14.869  31.495  1.00  0.00           C
ATOM   2771 3C31 POPEE 146       9.874  13.419  32.005  1.00  0.00           C
ATOM   2774 4C31 POPEE 146      10.584  13.289  33.365  1.00  0.00           C
ATOM   2777 5C31 POPEE 146      10.544  11.859  33.925  1.00  0.00           C
ATOM   2780 6C31 POPEE 146      11.164  11.739  35.325  1.00  0.00           C
ATOM   2784  NH3 POPEF 147      55.274 118.889  19.955  1.00  0.00           N
ATOM   2788  C12 POPEF 147      56.364 119.519  20.765  1.00  0.00           C
ATOM   2791  C11 POPEF 147      57.674 119.379  19.975  1.00  0.00           C
ATOM   2794  P   POPEF 147      60.234 119.279  20.435  1.00  0.00           P
ATOM   2795  O13 POPEF 147      60.074 117.989  19.755  1.00  0.00           O
ATOM   2796  O14 POPEF 147      61.084 120.319  19.805  1.00  0.00           O
ATOM   2797  O11 POPEF 147      60.824 118.999  21.845  1.00  0.00           O
ATOM   2798  O12 POPEF 147      58.794 119.869  20.735  1.00  0.00           O
ATOM   2799  C1  POPEF 147      60.154 119.039  23.085  1.00  0.00           C
ATOM   2802  C2  POPEF 147      61.044 119.849  24.055  1.00  0.00           C
ATOM   2804  O21 POPEF 147      60.774 119.559  25.445  1.00  0.00           O
ATOM   2805  C21 POPEF 147      59.534 119.749  25.865  1.00  0.00           C
ATOM   2806  O22 POPEF 147      58.584 120.139  25.195  1.00  0.00           O
ATOM   2807  C22 POPEF 147      59.434 119.429  27.365  1.00  0.00           C
ATOM   2810  C3  POPEF 147      61.054 121.369  23.745  1.00  0.00           C
ATOM   2813  O31 POPEF 147      62.344 121.939  24.025  1.00  0.00           O
ATOM   2814  C31 POPEF 147      62.534 122.319  25.295  1.00  0.00           C
ATOM   2815  O32 POPEF 147      61.674 122.369  26.155  1.00  0.00           O
ATOM   2816  C32 POPEF 147      64.004 122.689  25.475  1.00  0.00           C
ATOM   2819  C23 POPEF 147      58.854 120.609  28.195  1.00  0.00           C
ATOM   2822  C24 POPEF 147      58.524 120.219  29.645  1.00  0.00           C
ATOM   2825  C25 POPEF 147      57.514 121.159  30.325  1.00  0.00           C
ATOM   2828  C26 POPEF 147      57.134 120.679  31.735  1.00  0.00           C
ATOM   2831  C27 POPEF 147      55.894 121.369  32.325  1.00  0.00           C
ATOM   2834  C28 POPEF 147      55.404 120.779  33.665  1.00  0.00           C
ATOM   2837  C29 POPEF 147      55.994 121.439  34.895  1.00  0.00           C
ATOM   2839 0C21 POPEF 147      56.354 120.849  36.045  1.00  0.00           C
ATOM   2841 1C21 POPEF 147      56.294 119.379  36.385  1.00  0.00           C
ATOM   2844 2C21 POPEF 147      55.094 118.999  37.275  1.00  0.00           C
ATOM   2847 3C21 POPEF 147      53.754 119.099  36.545  1.00  0.00           C
ATOM   2850 4C21 POPEF 147      52.544 118.719  37.415  1.00  0.00           C
ATOM   2853 5C21 POPEF 147      51.274 118.559  36.575  1.00  0.00           C
ATOM   2856 6C21 POPEF 147      50.014 118.359  37.425  1.00  0.00           C
ATOM   2859 7C21 POPEF 147      48.764 118.099  36.575  1.00  0.00           C
ATOM   2862 8C21 POPEF 147      47.464 118.179  37.375  1.00  0.00           C
ATOM   2866  C33 POPEF 147      64.384 122.889  26.955  1.00  0.00           C
ATOM   2869  C34 POPEF 147      65.884 123.119  27.175  1.00  0.00           C
ATOM   2872  C35 POPEF 147      66.224 123.819  28.505  1.00  0.00           C
ATOM   2875  C36 POPEF 147      65.534 123.249  29.755  1.00  0.00           C
ATOM   2878  C37 POPEF 147      65.664 124.179  30.975  1.00  0.00           C
ATOM   2881  C38 POPEF 147      64.664 123.829  32.085  1.00  0.00           C
ATOM   2884  C39 POPEF 147      64.534 124.929  33.155  1.00  0.00           C
ATOM   2887 0C31 POPEF 147      65.754 125.029  34.085  1.00  0.00           C
ATOM   2890 1C31 POPEF 147      65.444 125.799  35.375  1.00  0.00           C
ATOM   2893 2C31 POPEF 147      66.624 125.779  36.365  1.00  0.00           C
ATOM   2896 3C31 POPEF 147      67.444 127.067  36.375  1.00  0.00           C
ATOM   2899 4C31 POPEF 147      66.804 128.157  37.245  1.00  0.00           C
ATOM   2902 5C31 POPEF 147      67.664 129.417  37.365  1.00  0.00           C
ATOM   2905 6C31 POPEF 147      67.154 130.357  38.445  1.00  0.00           C
ATOM   2909  NH3 POPEG 148      45.434  71.829  21.035  1.00  0.00           N
ATOM   2913  C12 POPEG 148      46.544  71.689  20.045  1.00  0.00           C
ATOM   2916  C11 POPEG 148      47.864  72.299  20.555  1.00  0.00           C
ATOM   2919  P   POPEG 148      49.474  70.449  21.515  1.00  0.00           P
ATOM   2920  O13 POPEG 148      48.554  69.309  21.705  1.00  0.00           O
ATOM   2921  O14 POPEG 148      50.884  70.109  21.295  1.00  0.00           O
ATOM   2922  O11 POPEG 148      49.384  71.369  22.795  1.00  0.00           O
ATOM   2923  O12 POPEG 148      48.934  71.379  20.335  1.00  0.00           O
ATOM   2924  C1  POPEG 148      50.194  71.179  23.955  1.00  0.00           C
ATOM   2927  C2  POPEG 148      49.484  70.349  25.075  1.00  0.00           C
ATOM   2929  O21 POPEG 148      49.854  70.829  26.365  1.00  0.00           O
ATOM   2930  C21 POPEG 148      51.074  70.649  26.795  1.00  0.00           C
ATOM   2931  O22 POPEG 148      51.974  70.029  26.255  1.00  0.00           O
ATOM   2932  C22 POPEG 148      51.194  71.439  28.085  1.00  0.00           C
ATOM   2935  C3  POPEG 148      49.584  68.799  24.935  1.00  0.00           C
ATOM   2938  O31 POPEG 148      48.874  68.119  25.985  1.00  0.00           O
ATOM   2939  C31 POPEG 148      49.184  66.879  26.385  1.00  0.00           C
ATOM   2940  O32 POPEG 148      48.344  66.059  26.735  1.00  0.00           O
ATOM   2941  C32 POPEG 148      50.684  66.589  26.485  1.00  0.00           C
ATOM   2944  C23 POPEG 148      50.774  70.689  29.365  1.00  0.00           C
ATOM   2947  C24 POPEG 148      49.504  69.829  29.375  1.00  0.00           C
ATOM   2950  C25 POPEG 148      49.804  68.429  29.935  1.00  0.00           C
ATOM   2953  C26 POPEG 148      50.224  68.429  31.415  1.00  0.00           C
ATOM   2956  C27 POPEG 148      50.584  67.019  31.925  1.00  0.00           C
ATOM   2959  C28 POPEG 148      51.284  67.009  33.295  1.00  0.00           C
ATOM   2962  C29 POPEG 148      50.444  67.599  34.395  1.00  0.00           C
ATOM   2964 0C21 POPEG 148      50.434  67.269  35.695  1.00  0.00           C
ATOM   2966 1C21 POPEG 148      51.274  66.209  36.375  1.00  0.00           C
ATOM   2969 2C21 POPEG 148      50.404  65.029  36.865  1.00  0.00           C
ATOM   2972 3C21 POPEG 148      49.314  65.449  37.855  1.00  0.00           C
ATOM   2975 4C21 POPEG 148      48.474  64.269  38.375  1.00  0.00           C
ATOM   2978 5C21 POPEG 148      47.184  64.739  39.045  1.00  0.00           C
ATOM   2981 6C21 POPEG 148      46.444  63.629  39.795  1.00  0.00           C
ATOM   2984 7C21 POPEG 148      45.094  64.109  40.325  1.00  0.00           C
ATOM   2987 8C21 POPEG 148      44.434  63.159  41.325  1.00  0.00           C
ATOM   2991  C33 POPEG 148      50.964  65.609  27.655  1.00  0.00           C
ATOM   2994  C34 POPEG 148      52.414  65.099  27.725  1.00  0.00           C
ATOM   2997  C35 POPEG 148      52.854  64.709  29.155  1.00  0.00           C
ATOM   3000  C36 POPEG 148      51.784  63.999  30.005  1.00  0.00           C
ATOM   3003  C37 POPEG 148      52.184  63.789  31.465  1.00  0.00           C
ATOM   3006  C38 POPEG 148      50.994  63.199  32.245  1.00  0.00           C
ATOM   3009  C39 POPEG 148      51.274  62.929  33.725  1.00  0.00           C
ATOM   3012 0C31 POPEG 148      52.484  62.019  33.955  1.00  0.00           C
ATOM   3015 1C31 POPEG 148      52.544  61.469  35.375  1.00  0.00           C
ATOM   3018 2C31 POPEG 148      53.854  60.709  35.635  1.00  0.00           C
ATOM   3021 3C31 POPEG 148      53.864  59.909  36.945  1.00  0.00           C
ATOM   3024 4C31 POPEG 148      53.554  60.759  38.185  1.00  0.00           C
ATOM   3027 5C31 POPEG 148      53.694  59.959  39.485  1.00  0.00           C
ATOM   3030 6C31 POPEG 148      53.434  60.779  40.745  1.00  0.00           C
ATOM   3034  NH3 POPEH 149      98.584  24.279  20.155  1.00  0.00           N
ATOM   3038  C12 POPEH 149      98.934  23.129  19.255  1.00  0.00           C
ATOM   3041  C11 POPEH 149     100.454  22.839  19.275  1.00  0.00           C
ATOM   3044  P   POPEH 149     102.794  23.759  18.685  1.00  0.00           P
ATOM   3045  O13 POPEH 149     102.914  22.789  17.575  1.00  0.00           O
ATOM   3046  O14 POPEH 149     103.514  25.049  18.615  1.00  0.00           O
ATOM   3047  O11 POPEH 149     103.224  22.969  20.005  1.00  0.00           O
ATOM   3048  O12 POPEH 149     101.244  23.989  18.955  1.00  0.00           O
ATOM   3049  C1  POPEH 149     103.144  23.659  21.265  1.00  0.00           C
ATOM   3052  C2  POPEH 149     104.184  23.179  22.325  1.00  0.00           C
ATOM   3054  O21 POPEH 149     104.654  24.349  23.015  1.00  0.00           O
ATOM   3055  C21 POPEH 149     104.524  24.619  24.315  1.00  0.00           C
ATOM   3056  O22 POPEH 149     104.944  25.639  24.825  1.00  0.00           O
ATOM   3057  C22 POPEH 149     103.764  23.549  25.125  1.00  0.00           C
ATOM   3060  C3  POPEH 149     105.434  22.419  21.765  1.00  0.00           C
ATOM   3063  O31 POPEH 149     105.564  21.069  22.275  1.00  0.00           O
ATOM   3064  C31 POPEH 149     106.204  20.959  23.445  1.00  0.00           C
ATOM   3065  O32 POPEH 149     106.464  21.899  24.175  1.00  0.00           O
ATOM   3066  C32 POPEH 149     106.524  19.479  23.715  1.00  0.00           C
ATOM   3069  C23 POPEH 149     103.964  23.759  26.645  1.00  0.00           C
ATOM   3072  C24 POPEH 149     103.194  22.779  27.545  1.00  0.00           C
ATOM   3075  C25 POPEH 149     103.234  23.139  29.045  1.00  0.00           C
ATOM   3078  C26 POPEH 149     104.454  22.619  29.825  1.00  0.00           C
ATOM   3081  C27 POPEH 149     104.124  22.359  31.305  1.00  0.00           C
ATOM   3084  C28 POPEH 149     105.274  21.679  32.075  1.00  0.00           C
ATOM   3087  C29 POPEH 149     106.274  22.599  32.725  1.00  0.00           C
ATOM   3089 0C21 POPEH 149     106.564  22.659  34.035  1.00  0.00           C
ATOM   3091 1C21 POPEH 149     105.914  21.849  35.145  1.00  0.00           C
ATOM   3094 2C21 POPEH 149     105.674  22.679  36.415  1.00  0.00           C
ATOM   3097 3C21 POPEH 149     104.984  21.879  37.525  1.00  0.00           C
ATOM   3100 4C21 POPEH 149     104.464  22.789  38.645  1.00  0.00           C
ATOM   3103 5C21 POPEH 149     103.964  22.069  39.905  1.00  0.00           C
ATOM   3106 6C21 POPEH 149     102.944  20.959  39.645  1.00  0.00           C
ATOM   3109 7C21 POPEH 149     102.254  20.489  40.935  1.00  0.00           C
ATOM   3112 8C21 POPEH 149     101.224  19.379  40.725  1.00  0.00           C
ATOM   3116  C33 POPEH 149     107.284  19.159  25.045  1.00  0.00           C
ATOM   3119  C34 POPEH 149     107.004  17.719  25.495  1.00  0.00           C
ATOM   3122  C35 POPEH 149     107.784  17.229  26.735  1.00  0.00           C
ATOM   3125  C36 POPEH 149     107.594  18.089  27.985  1.00  0.00           C
ATOM   3128  C37 POPEH 149     108.744  19.069  28.255  1.00  0.00           C
ATOM   3131  C38 POPEH 149     108.264  20.369  28.895  1.00  0.00           C
ATOM   3134  C39 POPEH 149     109.384  21.309  29.345  1.00  0.00           C
ATOM   3137 0C31 POPEH 149     110.104  20.899  30.635  1.00  0.00           C
ATOM   3140 1C31 POPEH 149     111.174  21.919  31.015  1.00  0.00           C
ATOM   3143 2C31 POPEH 149     111.884  21.589  32.335  1.00  0.00           C
ATOM   3146 3C31 POPEH 149     111.034  21.969  33.555  1.00  0.00           C
ATOM   3149 4C31 POPEH 149     111.684  21.499  34.855  1.00  0.00           C
ATOM   3152 5C31 POPEH 149     110.884  21.899  36.095  1.00  0.00           C
ATOM   3155 6C31 POPEH 149     111.534  21.369  37.365  1.00  0.00           C
ATOM   3159  NH3 POPEI 150     123.304  24.259  16.005  1.00  0.00           N
ATOM   3163  C12 POPEI 150     122.784  25.669  15.955  1.00  0.00           C
ATOM   3166  C11 POPEI 150     121.254  25.759  15.775  1.00  0.00           C
ATOM   3169  P   POPEI 150     119.114  25.089  17.125  1.00  0.00           P
ATOM   3170  O13 POPEI 150     118.474  25.069  15.785  1.00  0.00           O
ATOM   3171  O14 POPEI 150     119.304  23.819  17.845  1.00  0.00           O
ATOM   3172  O11 POPEI 150     118.294  26.129  17.995  1.00  0.00           O
ATOM   3173  O12 POPEI 150     120.544  25.769  17.005  1.00  0.00           O
ATOM   3174  C1  POPEI 150     118.954  26.929  18.985  1.00  0.00           C
ATOM   3177  C2  POPEI 150     117.964  27.289  20.145  1.00  0.00           C
ATOM   3179  O21 POPEI 150     118.604  27.439  21.425  1.00  0.00           O
ATOM   3180  C21 POPEI 150     119.624  28.249  21.525  1.00  0.00           C
ATOM   3181  O22 POPEI 150     120.094  28.959  20.655  1.00  0.00           O
ATOM   3182  C22 POPEI 150     120.204  28.139  22.925  1.00  0.00           C
ATOM   3185  C3  POPEI 150     116.914  26.149  20.275  1.00  0.00           C
ATOM   3188  O31 POPEI 150     116.164  26.229  21.515  1.00  0.00           O
ATOM   3189  C31 POPEI 150     114.974  25.679  21.495  1.00  0.00           C
ATOM   3190  O32 POPEI 150     114.344  25.359  20.505  1.00  0.00           O
ATOM   3191  C32 POPEI 150     114.504  25.469  22.935  1.00  0.00           C
ATOM   3194  C23 POPEI 150     121.574  28.859  23.025  1.00  0.00           C
ATOM   3197  C24 POPEI 150     122.104  29.009  24.455  1.00  0.00           C
ATOM   3200  C25 POPEI 150     121.894  27.819  25.395  1.00  0.00           C
ATOM   3203  C26 POPEI 150     122.194  28.179  26.855  1.00  0.00           C
ATOM   3206  C27 POPEI 150     121.924  26.989  27.775  1.00  0.00           C
ATOM   3209  C28 POPEI 150     121.854  27.419  29.245  1.00  0.00           C
ATOM   3212  C29 POPEI 150     121.684  26.239  30.165  1.00  0.00           C
ATOM   3214 0C21 POPEI 150     120.524  25.719  30.595  1.00  0.00           C
ATOM   3216 1C21 POPEI 150     119.134  26.169  30.215  1.00  0.00           C
ATOM   3219 2C21 POPEI 150     118.164  24.999  29.945  1.00  0.00           C
ATOM   3222 3C21 POPEI 150     117.834  24.139  31.185  1.00  0.00           C
ATOM   3225 4C21 POPEI 150     116.904  22.979  30.845  1.00  0.00           C
ATOM   3228 5C21 POPEI 150     116.424  22.159  32.055  1.00  0.00           C
ATOM   3231 6C21 POPEI 150     117.204  20.849  32.245  1.00  0.00           C
ATOM   3234 7C21 POPEI 150     116.694  19.939  33.375  1.00  0.00           C
ATOM   3237 8C21 POPEI 150     115.184  19.639  33.345  1.00  0.00           C
ATOM   3241  C33 POPEI 150     115.314  24.399  23.685  1.00  0.00           C
ATOM   3244  C34 POPEI 150     114.584  23.779  24.885  1.00  0.00           C
ATOM   3247  C35 POPEI 150     113.884  24.799  25.805  1.00  0.00           C
ATOM   3250  C36 POPEI 150     113.764  24.289  27.245  1.00  0.00           C
ATOM   3253  C37 POPEI 150     113.204  25.329  28.225  1.00  0.00           C
ATOM   3256  C38 POPEI 150     113.504  24.929  29.685  1.00  0.00           C
ATOM   3259  C39 POPEI 150     112.904  25.829  30.775  1.00  0.00           C
ATOM   3262 0C31 POPEI 150     111.384  26.009  30.655  1.00  0.00           C
ATOM   3265 1C31 POPEI 150     110.734  26.579  31.925  1.00  0.00           C
ATOM   3268 2C31 POPEI 150     109.304  27.059  31.635  1.00  0.00           C
ATOM   3271 3C31 POPEI 150     108.604  27.779  32.805  1.00  0.00           C
ATOM   3274 4C31 POPEI 150     108.194  26.859  33.955  1.00  0.00           C
ATOM   3277 5C31 POPEI 150     107.074  27.479  34.805  1.00  0.00           C
ATOM   3280 6C31 POPEI 150     106.724  26.669  36.055  1.00  0.00           C
ATOM   3284  NH3 POPEJ 151      95.424  17.459  61.845  1.00  0.00           N
ATOM   3288  C12 POPEJ 151      96.354  18.659  61.855  1.00  0.00           C
ATOM   3291  C11 POPEJ 151      97.874  18.329  61.835  1.00  0.00           C
ATOM   3294  P   POPEJ 151      98.584  20.289  60.235  1.00  0.00           P
ATOM   3295  O13 POPEJ 151      99.844  20.669  59.575  1.00  0.00           O
ATOM   3296  O14 POPEJ 151      98.174  21.089  61.405  1.00  0.00           O
ATOM   3297  O11 POPEJ 151      97.424  20.269  59.165  1.00  0.00           O
ATOM   3298  O12 POPEJ 151      98.574  18.759  60.665  1.00  0.00           O
ATOM   3299  C1  POPEJ 151      97.714  20.089  57.765  1.00  0.00           C
ATOM   3302  C2  POPEJ 151      98.124  18.639  57.405  1.00  0.00           C
ATOM   3304  O21 POPEJ 151      98.044  18.419  55.985  1.00  0.00           O
ATOM   3305  C21 POPEJ 151      98.934  18.979  55.195  1.00  0.00           C
ATOM   3306  O22 POPEJ 151      99.944  19.589  55.515  1.00  0.00           O
ATOM   3307  C22 POPEJ 151      98.454  18.699  53.765  1.00  0.00           C
ATOM   3310  C3  POPEJ 151      97.224  17.579  58.115  1.00  0.00           C
ATOM   3313  O31 POPEJ 151      96.014  17.209  57.395  1.00  0.00           O
ATOM   3314  C31 POPEJ 151      96.204  16.149  56.605  1.00  0.00           C
ATOM   3315  O32 POPEJ 151      97.234  15.509  56.525  1.00  0.00           O
ATOM   3316  C32 POPEJ 151      94.944  15.829  55.805  1.00  0.00           C
ATOM   3319  C23 POPEJ 151      99.334  19.299  52.645  1.00  0.00           C
ATOM   3322  C24 POPEJ 151      99.134  18.629  51.285  1.00  0.00           C
ATOM   3325  C25 POPEJ 151      97.664  18.499  50.865  1.00  0.00           C
ATOM   3328  C26 POPEJ 151      97.454  18.519  49.345  1.00  0.00           C
ATOM   3331  C27 POPEJ 151      95.964  18.549  48.975  1.00  0.00           C
ATOM   3334  C28 POPEJ 151      95.694  18.849  47.485  1.00  0.00           C
ATOM   3337  C29 POPEJ 151      96.164  20.239  47.125  1.00  0.00           C
ATOM   3339 0C21 POPEJ 151      95.424  21.309  46.795  1.00  0.00           C
ATOM   3341 1C21 POPEJ 151      93.934  21.399  46.625  1.00  0.00           C
ATOM   3344 2C21 POPEJ 151      93.614  21.839  45.185  1.00  0.00           C
ATOM   3347 3C21 POPEJ 151      92.104  21.969  44.915  1.00  0.00           C
ATOM   3350 4C21 POPEJ 151      91.794  22.219  43.425  1.00  0.00           C
ATOM   3353 5C21 POPEJ 151      92.024  23.659  42.955  1.00  0.00           C
ATOM   3356 6C21 POPEJ 151      90.904  24.619  43.395  1.00  0.00           C
ATOM   3359 7C21 POPEJ 151      91.064  26.019  42.795  1.00  0.00           C
ATOM   3362 8C21 POPEJ 151      90.004  26.999  43.285  1.00  0.00           C
ATOM   3366  C33 POPEJ 151      95.304  14.689  54.825  1.00  0.00           C
ATOM   3369  C34 POPEJ 151      94.224  14.249  53.835  1.00  0.00           C
ATOM   3372  C35 POPEJ 151      94.274  14.989  52.495  1.00  0.00           C
ATOM   3375  C36 POPEJ 151      93.604  14.219  51.365  1.00  0.00           C
ATOM   3378  C37 POPEJ 151      93.524  15.039  50.065  1.00  0.00           C
ATOM   3381  C38 POPEJ 151      92.824  14.259  48.955  1.00  0.00           C
ATOM   3384  C39 POPEJ 151      93.064  14.819  47.555  1.00  0.00           C
ATOM   3387 0C31 POPEJ 151      94.454  14.439  47.015  1.00  0.00           C
ATOM   3390 1C31 POPEJ 151      94.674  14.939  45.585  1.00  0.00           C
ATOM   3393 2C31 POPEJ 151      95.924  14.339  44.935  1.00  0.00           C
ATOM   3396 3C31 POPEJ 151      96.094  14.749  43.455  1.00  0.00           C
ATOM   3399 4C31 POPEJ 151      94.944  14.259  42.575  1.00  0.00           C
ATOM   3402 5C31 POPEJ 151      94.984  14.769  41.125  1.00  0.00           C
ATOM   3405 6C31 POPEJ 151      93.624  14.609  40.445  1.00  0.00           C
ATOM   3409  NH3 POPEK 152      51.384  22.489  14.805  1.00  0.00           N
ATOM   3413  C12 POPEK 152      51.574  21.059  14.355  1.00  0.00           C
ATOM   3416  C11 POPEK 152      52.254  21.009  12.975  1.00  0.00           C
ATOM   3419  P   POPEK 152      54.674  21.839  13.685  1.00  0.00           P
ATOM   3420  O13 POPEK 152      55.034  20.419  13.935  1.00  0.00           O
ATOM   3421  O14 POPEK 152      55.654  22.679  12.965  1.00  0.00           O
ATOM   3422  O11 POPEK 152      54.224  22.529  15.045  1.00  0.00           O
ATOM   3423  O12 POPEK 152      53.344  21.909  12.835  1.00  0.00           O
ATOM   3424  C1  POPEK 152      54.354  21.869  16.325  1.00  0.00           C
ATOM   3427  C2  POPEK 152      54.324  22.819  17.575  1.00  0.00           C
ATOM   3429  O21 POPEK 152      53.824  22.029  18.675  1.00  0.00           O
ATOM   3430  C21 POPEK 152      53.904  22.539  19.905  1.00  0.00           C
ATOM   3431  O22 POPEK 152      54.474  23.569  20.225  1.00  0.00           O
ATOM   3432  C22 POPEK 152      53.164  21.589  20.865  1.00  0.00           C
ATOM   3435  C3  POPEK 152      53.524  24.139  17.365  1.00  0.00           C
ATOM   3438  O31 POPEK 152      52.144  23.859  17.105  1.00  0.00           O
ATOM   3439  C31 POPEK 152      51.224  24.849  17.075  1.00  0.00           C
ATOM   3440  O32 POPEK 152      50.074  24.599  16.715  1.00  0.00           O
ATOM   3441  C32 POPEK 152      51.684  26.249  17.455  1.00  0.00           C
ATOM   3444  C23 POPEK 152      52.394  22.309  22.015  1.00  0.00           C
ATOM   3447  C24 POPEK 152      51.164  21.499  22.465  1.00  0.00           C
ATOM   3450  C25 POPEK 152      50.434  22.009  23.725  1.00  0.00           C
ATOM   3453  C26 POPEK 152      51.064  21.469  25.025  1.00  0.00           C
ATOM   3456  C27 POPEK 152      50.174  21.619  26.275  1.00  0.00           C
ATOM   3459  C28 POPEK 152      50.264  20.459  27.295  1.00  0.00           C
ATOM   3462  C29 POPEK 152      51.654  20.169  27.805  1.00  0.00           C
ATOM   3464 0C21 POPEK 152      52.064  20.009  29.075  1.00  0.00           C
ATOM   3466 1C21 POPEK 152      51.214  20.019  30.325  1.00  0.00           C
ATOM   3469 2C21 POPEK 152      51.174  21.369  31.085  1.00  0.00           C
ATOM   3472 3C21 POPEK 152      52.504  21.769  31.755  1.00  0.00           C
ATOM   3475 4C21 POPEK 152      52.394  23.129  32.475  1.00  0.00           C
ATOM   3478 5C21 POPEK 152      53.724  23.829  32.765  1.00  0.00           C
ATOM   3481 6C21 POPEK 152      53.524  25.209  33.415  1.00  0.00           C
ATOM   3484 7C21 POPEK 152      54.844  25.939  33.675  1.00  0.00           C
ATOM   3487 8C21 POPEK 152      54.704  27.379  34.195  1.00  0.00           C
ATOM   3491  C33 POPEK 152      51.664  26.599  18.975  1.00  0.00           C
ATOM   3494  C34 POPEK 152      51.384  28.099  19.205  1.00  0.00           C
ATOM   3497  C35 POPEK 152      51.324  28.529  20.685  1.00  0.00           C
ATOM   3500  C36 POPEK 152      52.564  28.129  21.495  1.00  0.00           C
ATOM   3503  C37 POPEK 152      52.604  28.659  22.945  1.00  0.00           C
ATOM   3506  C38 POPEK 152      53.914  28.249  23.625  1.00  0.00           C
ATOM   3509  C39 POPEK 152      54.044  28.649  25.105  1.00  0.00           C
ATOM   3512 0C31 POPEK 152      55.534  28.639  25.505  1.00  0.00           C
ATOM   3515 1C31 POPEK 152      55.834  28.779  27.015  1.00  0.00           C
ATOM   3518 2C31 POPEK 152      56.164  27.439  27.695  1.00  0.00           C
ATOM   3521 3C31 POPEK 152      57.384  27.519  28.625  1.00  0.00           C
ATOM   3524 4C31 POPEK 152      57.114  28.329  29.905  1.00  0.00           C
ATOM   3527 5C31 POPEK 152      58.234  28.179  30.935  1.00  0.00           C
ATOM   3530 6C31 POPEK 152      58.104  29.139  32.125  1.00  0.00           C
ATOM   3534  NH3 POPEL 153      26.594  54.249  19.135  1.00  0.00           N
ATOM   3538  C12 POPEL 153      26.044  52.919  18.745  1.00  0.00           C
ATOM   3541  C11 POPEL 153      25.904  51.959  19.935  1.00  0.00           C
ATOM   3544  P   POPEL 153      25.594  49.669  18.625  1.00  0.00           P
ATOM   3545  O13 POPEL 153      26.824  50.049  17.905  1.00  0.00           O
ATOM   3546  O14 POPEL 153      24.474  49.159  17.805  1.00  0.00           O
ATOM   3547  O11 POPEL 153      25.944  48.529  19.665  1.00  0.00           O
ATOM   3548  O12 POPEL 153      25.104  50.849  19.565  1.00  0.00           O
ATOM   3549  C1  POPEL 153      26.994  48.649  20.625  1.00  0.00           C
ATOM   3552  C2  POPEL 153      26.514  48.039  21.965  1.00  0.00           C
ATOM   3554  O21 POPEL 153      27.394  48.339  23.075  1.00  0.00           O
ATOM   3555  C21 POPEL 153      27.094  49.469  23.735  1.00  0.00           C
ATOM   3556  O22 POPEL 153      26.204  50.239  23.425  1.00  0.00           O
ATOM   3557  C22 POPEL 153      27.954  49.629  24.995  1.00  0.00           C
ATOM   3560  C3  POPEL 153      26.364  46.499  21.825  1.00  0.00           C
ATOM   3563  O31 POPEL 153      25.664  45.989  22.975  1.00  0.00           O
ATOM   3564  C31 POPEL 153      25.814  44.699  23.235  1.00  0.00           C
ATOM   3565  O32 POPEL 153      26.294  43.869  22.495  1.00  0.00           O
ATOM   3566  C32 POPEL 153      25.244  44.469  24.635  1.00  0.00           C
ATOM   3569  C23 POPEL 153      27.094  49.549  26.275  1.00  0.00           C
ATOM   3572  C24 POPEL 153      27.814  49.989  27.565  1.00  0.00           C
ATOM   3575  C25 POPEL 153      27.104  49.499  28.835  1.00  0.00           C
ATOM   3578  C26 POPEL 153      27.434  48.029  29.185  1.00  0.00           C
ATOM   3581  C27 POPEL 153      26.334  47.329  29.995  1.00  0.00           C
ATOM   3584  C28 POPEL 153      26.704  45.869  30.345  1.00  0.00           C
ATOM   3587  C29 POPEL 153      25.474  45.009  30.515  1.00  0.00           C
ATOM   3589 0C21 POPEL 153      25.084  44.339  31.615  1.00  0.00           C
ATOM   3591 1C21 POPEL 153      25.794  44.319  32.945  1.00  0.00           C
ATOM   3594 2C21 POPEL 153      25.004  43.569  34.045  1.00  0.00           C
ATOM   3597 3C21 POPEL 153      23.684  44.259  34.425  1.00  0.00           C
ATOM   3600 4C21 POPEL 153      23.254  44.019  35.885  1.00  0.00           C
ATOM   3603 5C21 POPEL 153      22.904  42.549  36.185  1.00  0.00           C
ATOM   3606 6C21 POPEL 153      21.864  42.399  37.305  1.00  0.00           C
ATOM   3609 7C21 POPEL 153      21.464  40.939  37.545  1.00  0.00           C
ATOM   3612 8C21 POPEL 153      20.244  40.769  38.455  1.00  0.00           C
ATOM   3616  C33 POPEL 153      25.514  43.049  25.175  1.00  0.00           C
ATOM   3619  C34 POPEL 153      25.394  43.029  26.695  1.00  0.00           C
ATOM   3622  C35 POPEL 153      24.464  41.929  27.205  1.00  0.00           C
ATOM   3625  C36 POPEL 153      24.564  41.819  28.725  1.00  0.00           C
ATOM   3628  C37 POPEL 153      23.844  40.589  29.285  1.00  0.00           C
ATOM   3631  C38 POPEL 153      24.134  40.409  30.775  1.00  0.00           C
ATOM   3634  C39 POPEL 153      22.894  40.049  31.595  1.00  0.00           C
ATOM   3637 0C31 POPEL 153      21.934  41.239  31.775  1.00  0.00           C
ATOM   3640 1C31 POPEL 153      20.714  40.839  32.615  1.00  0.00           C
ATOM   3643 2C31 POPEL 153      20.044  42.029  33.315  1.00  0.00           C
ATOM   3646 3C31 POPEL 153      19.084  41.579  34.425  1.00  0.00           C
ATOM   3649 4C31 POPEL 153      17.974  40.659  33.915  1.00  0.00           C
ATOM   3652 5C31 POPEL 153      16.974  40.259  34.995  1.00  0.00           C
ATOM   3655 6C31 POPEL 153      15.614  39.879  34.395  1.00  0.00           C
ATOM   3659  NH3 POPEM 154       2.276  79.599  17.525  1.00  0.00           N
ATOM   3663  C12 POPEM 154       1.846  78.159  17.425  1.00  0.00           C
ATOM   3666  C11 POPEM 154       2.834  77.309  16.615  1.00  0.00           C
ATOM   3669  P   POPEM 154       2.834  74.689  16.585  1.00  0.00           P
ATOM   3670  O13 POPEM 154       1.446  74.709  16.055  1.00  0.00           O
ATOM   3671  O14 POPEM 154       3.954  74.439  15.655  1.00  0.00           O
ATOM   3672  O11 POPEM 154       2.894  73.679  17.815  1.00  0.00           O
ATOM   3673  O12 POPEM 154       3.044  76.069  17.295  1.00  0.00           O
ATOM   3674  C1  POPEM 154       4.124  73.209  18.365  1.00  0.00           C
ATOM   3677  C2  POPEM 154       3.904  71.999  19.355  1.00  0.00           C
ATOM   3679  O21 POPEM 154       3.084  72.269  20.505  1.00  0.00           O
ATOM   3680  C21 POPEM 154       2.646  73.489  20.695  1.00  0.00           C
ATOM   3681  O22 POPEM 154       1.646  73.969  20.185  1.00  0.00           O
ATOM   3682  C22 POPEM 154       3.524  74.199  21.725  1.00  0.00           C
ATOM   3685  C3  POPEM 154       5.234  71.349  19.865  1.00  0.00           C
ATOM   3688  O31 POPEM 154       4.964  70.439  20.955  1.00  0.00           O
ATOM   3689  C31 POPEM 154       5.364  70.829  22.175  1.00  0.00           C
ATOM   3690  O32 POPEM 154       6.064  71.789  22.405  1.00  0.00           O
ATOM   3691  C32 POPEM 154       4.684  69.979  23.255  1.00  0.00           C
ATOM   3694  C23 POPEM 154       2.754  74.459  23.035  1.00  0.00           C
ATOM   3697  C24 POPEM 154       3.684  74.919  24.165  1.00  0.00           C
ATOM   3700  C25 POPEM 154       2.934  75.029  25.505  1.00  0.00           C
ATOM   3703  C26 POPEM 154       3.874  75.109  26.715  1.00  0.00           C
ATOM   3706  C27 POPEM 154       3.104  75.019  28.035  1.00  0.00           C
ATOM   3709  C28 POPEM 154       4.004  74.759  29.255  1.00  0.00           C
ATOM   3712  C29 POPEM 154       4.954  75.899  29.525  1.00  0.00           C
ATOM   3714 0C21 POPEM 154       5.054  76.619  30.655  1.00  0.00           C
ATOM   3716 1C21 POPEM 154       4.244  76.469  31.915  1.00  0.00           C
ATOM   3719 2C21 POPEM 154       5.064  75.849  33.065  1.00  0.00           C
ATOM   3722 3C21 POPEM 154       6.204  76.749  33.555  1.00  0.00           C
ATOM   3725 4C21 POPEM 154       6.854  76.249  34.865  1.00  0.00           C
ATOM   3728 5C21 POPEM 154       6.054  76.659  36.115  1.00  0.00           C
ATOM   3731 6C21 POPEM 154       6.794  76.359  37.425  1.00  0.00           C
ATOM   3734 7C21 POPEM 154       5.864  76.489  38.645  1.00  0.00           C
ATOM   3737 8C21 POPEM 154       6.574  76.269  39.985  1.00  0.00           C
ATOM   3741  C33 POPEM 154       4.414  70.809  24.535  1.00  0.00           C
ATOM   3744  C34 POPEM 154       3.194  70.349  25.365  1.00  0.00           C
ATOM   3747  C35 POPEM 154       3.324  70.819  26.815  1.00  0.00           C
ATOM   3750  C36 POPEM 154       2.016  70.779  27.615  1.00  0.00           C
ATOM   3753  C37 POPEM 154       2.226  71.319  29.035  1.00  0.00           C
ATOM   3756  C38 POPEM 154       0.906  71.529  29.785  1.00  0.00           C
ATOM   3759  C39 POPEM 154       1.016  72.339  31.085  1.00  0.00           C
ATOM   3762 0C31 POPEM 154       0.426  71.559  32.275  1.00  0.00           C
ATOM   3765 1C31 POPEM 154       0.376  72.379  33.565  1.00  0.00           C
ATOM   3768 2C31 POPEM 154      -0.114  71.519  34.745  1.00  0.00           C
ATOM   3771 3C31 POPEM 154      -0.504  72.309  35.995  1.00  0.00           C
ATOM   3774 4C31 POPEM 154      -1.684  73.269  35.775  1.00  0.00           C
ATOM   3777 5C31 POPEM 154      -2.274  73.789  37.095  1.00  0.00           C
ATOM   3780 6C31 POPEM 154      -3.344  74.869  36.865  1.00  0.00           C
ATOM   3784  NH3 POPEN 155      75.994  99.509  66.785  1.00  0.00           N
ATOM   3788  C12 POPEN 155      77.024  99.269  67.845  1.00  0.00           C
ATOM   3791  C11 POPEN 155      78.064  98.229  67.385  1.00  0.00           C
ATOM   3794  P   POPEN 155      78.364  95.669  67.095  1.00  0.00           P
ATOM   3795  O13 POPEN 155      79.744  95.909  67.575  1.00  0.00           O
ATOM   3796  O14 POPEN 155      77.684  94.439  67.575  1.00  0.00           O
ATOM   3797  O11 POPEN 155      78.364  95.649  65.495  1.00  0.00           O
ATOM   3798  O12 POPEN 155      77.464  96.939  67.355  1.00  0.00           O
ATOM   3799  C1  POPEN 155      79.604  95.259  64.875  1.00  0.00           C
ATOM   3802  C2  POPEN 155      79.524  95.099  63.315  1.00  0.00           C
ATOM   3804  O21 POPEN 155      80.254  96.159  62.685  1.00  0.00           O
ATOM   3805  C21 POPEN 155      81.564  95.999  62.705  1.00  0.00           C
ATOM   3806  O22 POPEN 155      82.164  95.089  63.245  1.00  0.00           O
ATOM   3807  C22 POPEN 155      82.174  97.109  61.865  1.00  0.00           C
ATOM   3810  C3  POPEN 155      78.084  95.149  62.765  1.00  0.00           C
ATOM   3813  O31 POPEN 155      77.984  94.809  61.365  1.00  0.00           O
ATOM   3814  C31 POPEN 155      77.934  95.799  60.475  1.00  0.00           C
ATOM   3815  O32 POPEN 155      78.024  96.989  60.705  1.00  0.00           O
ATOM   3816  C32 POPEN 155      77.594  95.199  59.105  1.00  0.00           C
ATOM   3819  C23 POPEN 155      82.894  96.519  60.635  1.00  0.00           C
ATOM   3822  C24 POPEN 155      82.894  97.489  59.445  1.00  0.00           C
ATOM   3825  C25 POPEN 155      83.444  96.859  58.155  1.00  0.00           C
ATOM   3828  C26 POPEN 155      82.604  95.659  57.695  1.00  0.00           C
ATOM   3831  C27 POPEN 155      83.064  95.069  56.355  1.00  0.00           C
ATOM   3834  C28 POPEN 155      82.194  93.869  55.945  1.00  0.00           C
ATOM   3837  C29 POPEN 155      82.774  93.119  54.775  1.00  0.00           C
ATOM   3839 0C21 POPEN 155      82.774  93.539  53.495  1.00  0.00           C
ATOM   3841 1C21 POPEN 155      82.184  94.839  52.985  1.00  0.00           C
ATOM   3844 2C21 POPEN 155      83.264  95.809  52.495  1.00  0.00           C
ATOM   3847 3C21 POPEN 155      82.694  96.989  51.685  1.00  0.00           C
ATOM   3850 4C21 POPEN 155      83.734  98.049  51.305  1.00  0.00           C
ATOM   3853 5C21 POPEN 155      84.884  97.539  50.415  1.00  0.00           C
ATOM   3856 6C21 POPEN 155      86.084  98.499  50.395  1.00  0.00           C
ATOM   3859 7C21 POPEN 155      87.354  97.839  49.845  1.00  0.00           C
ATOM   3862 8C21 POPEN 155      88.544  98.789  49.775  1.00  0.00           C
ATOM   3866  C33 POPEN 155      77.194  96.229  58.015  1.00  0.00           C
ATOM   3869  C34 POPEN 155      75.674  96.359  57.825  1.00  0.00           C
ATOM   3872  C35 POPEN 155      75.254  97.329  56.705  1.00  0.00           C
ATOM   3875  C36 POPEN 155      75.634  96.859  55.285  1.00  0.00           C
ATOM   3878  C37 POPEN 155      76.594  97.829  54.585  1.00  0.00           C
ATOM   3881  C38 POPEN 155      76.934  97.419  53.145  1.00  0.00           C
ATOM   3884  C39 POPEN 155      78.164  98.159  52.595  1.00  0.00           C
ATOM   3887 0C31 POPEN 155      77.954  99.679  52.465  1.00  0.00           C
ATOM   3890 1C31 POPEN 155      79.274 100.449  52.275  1.00  0.00           C
ATOM   3893 2C31 POPEN 155      79.024 101.949  52.135  1.00  0.00           C
ATOM   3896 3C31 POPEN 155      80.294 102.799  52.085  1.00  0.00           C
ATOM   3899 4C31 POPEN 155      79.964 104.299  52.005  1.00  0.00           C
ATOM   3902 5C31 POPEN 155      81.194 105.199  51.935  1.00  0.00           C
ATOM   3905 6C31 POPEN 155      80.834 106.689  51.955  1.00  0.00           C
ATOM   3909  NH3 POPEO 156      20.974  16.679  58.495  1.00  0.00           N
ATOM   3913  C12 POPEO 156      19.494  16.879  58.525  1.00  0.00           C
ATOM   3916  C11 POPEO 156      18.904  16.469  59.885  1.00  0.00           C
ATOM   3919  P   POPEO 156      18.184  14.029  59.395  1.00  0.00           P
ATOM   3920  O13 POPEO 156      16.974  13.209  59.665  1.00  0.00           O
ATOM   3921  O14 POPEO 156      19.434  13.669  60.095  1.00  0.00           O
ATOM   3922  O11 POPEO 156      18.464  14.079  57.845  1.00  0.00           O
ATOM   3923  O12 POPEO 156      17.844  15.529  59.695  1.00  0.00           O
ATOM   3924  C1  POPEO 156      18.624  12.869  57.085  1.00  0.00           C
ATOM   3927  C2  POPEO 156      19.614  13.089  55.915  1.00  0.00           C
ATOM   3929  O21 POPEO 156      19.364  12.019  54.985  1.00  0.00           O
ATOM   3930  C21 POPEO 156      19.804  12.089  53.725  1.00  0.00           C
ATOM   3931  O22 POPEO 156      20.214  11.129  53.095  1.00  0.00           O
ATOM   3932  C22 POPEO 156      19.554  13.469  53.095  1.00  0.00           C
ATOM   3935  C3  POPEO 156      21.094  13.059  56.405  1.00  0.00           C
ATOM   3938  O31 POPEO 156      22.024  13.509  55.395  1.00  0.00           O
ATOM   3939  C31 POPEO 156      22.634  14.679  55.605  1.00  0.00           C
ATOM   3940  O32 POPEO 156      22.334  15.469  56.485  1.00  0.00           O
ATOM   3941  C32 POPEO 156      23.754  14.839  54.585  1.00  0.00           C
ATOM   3944  C23 POPEO 156      19.614  13.519  51.535  1.00  0.00           C
ATOM   3947  C24 POPEO 156      18.554  12.659  50.825  1.00  0.00           C
ATOM   3950  C25 POPEO 156      18.604  12.819  49.295  1.00  0.00           C
ATOM   3953  C26 POPEO 156      17.654  13.869  48.695  1.00  0.00           C
ATOM   3956  C27 POPEO 156      16.354  13.249  48.155  1.00  0.00           C
ATOM   3959  C28 POPEO 156      15.674  14.109  47.075  1.00  0.00           C
ATOM   3962  C29 POPEO 156      14.414  13.429  46.605  1.00  0.00           C
ATOM   3964 0C21 POPEO 156      14.214  12.869  45.405  1.00  0.00           C
ATOM   3966 1C21 POPEO 156      15.234  12.789  44.305  1.00  0.00           C
ATOM   3969 2C21 POPEO 156      14.924  11.699  43.265  1.00  0.00           C
ATOM   3972 3C21 POPEO 156      13.674  11.959  42.415  1.00  0.00           C
ATOM   3975 4C21 POPEO 156      13.444  10.839  41.385  1.00  0.00           C
ATOM   3978 5C21 POPEO 156      12.424  11.229  40.325  1.00  0.00           C
ATOM   3981 6C21 POPEO 156      11.004  11.349  40.885  1.00  0.00           C
ATOM   3984 7C21 POPEO 156      10.044  12.029  39.905  1.00  0.00           C
ATOM   3987 8C21 POPEO 156       8.624  12.099  40.475  1.00  0.00           C
ATOM   3991  C33 POPEO 156      23.314  14.599  53.125  1.00  0.00           C
ATOM   3994  C34 POPEO 156      24.484  14.709  52.145  1.00  0.00           C
ATOM   3997  C35 POPEO 156      24.084  14.599  50.665  1.00  0.00           C
ATOM   4000  C36 POPEO 156      25.274  14.829  49.735  1.00  0.00           C
ATOM   4003  C37 POPEO 156      24.924  14.719  48.245  1.00  0.00           C
ATOM   4006  C38 POPEO 156      26.134  14.979  47.335  1.00  0.00           C
ATOM   4009  C39 POPEO 156      25.794  14.909  45.845  1.00  0.00           C
ATOM   4012 0C31 POPEO 156      25.114  16.169  45.295  1.00  0.00           C
ATOM   4015 1C31 POPEO 156      24.554  15.929  43.885  1.00  0.00           C
ATOM   4018 2C31 POPEO 156      24.144  17.219  43.155  1.00  0.00           C
ATOM   4021 3C31 POPEO 156      25.324  18.139  42.805  1.00  0.00           C
ATOM   4024 4C31 POPEO 156      26.314  17.539  41.785  1.00  0.00           C
ATOM   4027 5C31 POPEO 156      27.494  18.479  41.505  1.00  0.00           C
ATOM   4030 6C31 POPEO 156      28.134  18.229  40.145  1.00  0.00           C
ATOM   4034  NH3 POPEP 157      89.764  12.439  23.085  1.00  0.00           N
ATOM   4038  C12 POPEP 157      89.534  11.219  22.245  1.00  0.00           C
ATOM   4041  C11 POPEP 157      90.584  10.139  22.515  1.00  0.00           C
ATOM   4044  P   POPEP 157      90.334   7.529  22.395  1.00  0.00           P
ATOM   4045  O13 POPEP 157      89.604   7.249  21.145  1.00  0.00           O
ATOM   4046  O14 POPEP 157      91.804   7.479  22.395  1.00  0.00           O
ATOM   4047  O11 POPEP 157      89.804   6.639  23.575  1.00  0.00           O
ATOM   4048  O12 POPEP 157      89.894   8.949  22.905  1.00  0.00           O
ATOM   4049  C1  POPEP 157      90.314   6.859  24.895  1.00  0.00           C
ATOM   4052  C2  POPEP 157      90.854   5.529  25.415  1.00  0.00           C
ATOM   4054  O21 POPEP 157      90.984   5.579  26.855  1.00  0.00           O
ATOM   4055  C21 POPEP 157      89.964   5.049  27.515  1.00  0.00           C
ATOM   4056  O22 POPEP 157      88.964   4.579  27.025  1.00  0.00           O
ATOM   4057  C22 POPEP 157      90.274   5.139  29.005  1.00  0.00           C
ATOM   4060  C3  POPEP 157      92.234   5.199  24.765  1.00  0.00           C
ATOM   4063  O31 POPEP 157      92.694   3.889  25.175  1.00  0.00           O
ATOM   4064  C31 POPEP 157      91.894   2.909  24.765  1.00  0.00           C
ATOM   4065  O32 POPEP 157      91.254   2.909  23.715  1.00  0.00           O
ATOM   4066  C32 POPEP 157      91.644   1.989  25.945  1.00  0.00           C
ATOM   4069  C23 POPEP 157      89.074   4.839  29.935  1.00  0.00           C
ATOM   4072  C24 POPEP 157      89.564   4.329  31.305  1.00  0.00           C
ATOM   4075  C25 POPEP 157      88.704   4.739  32.505  1.00  0.00           C
ATOM   4078  C26 POPEP 157      87.284   4.169  32.475  1.00  0.00           C
ATOM   4081  C27 POPEP 157      86.814   3.629  33.835  1.00  0.00           C
ATOM   4084  C28 POPEP 157      87.394   2.249  34.245  1.00  0.00           C
ATOM   4087  C29 POPEP 157      86.864   1.099  33.415  1.00  0.00           C
ATOM   4089 0C21 POPEP 157      85.924   0.199  33.785  1.00  0.00           C
ATOM   4091 1C21 POPEP 157      85.224   0.139  35.125  1.00  0.00           C
ATOM   4094 2C21 POPEP 157      84.224  -1.031  35.255  1.00  0.00           C
ATOM   4097 3C21 POPEP 157      84.794  -2.451  35.065  1.00  0.00           C
ATOM   4100 4C21 POPEP 157      83.664  -3.479  34.985  1.00  0.00           C
ATOM   4103 5C21 POPEP 157      84.124  -4.899  34.595  1.00  0.00           C
ATOM   4106 6C21 POPEP 157      84.744  -5.699  35.735  1.00  0.00           C
ATOM   4109 7C21 POPEP 157      84.694  -7.209  35.435  1.00  0.00           C
ATOM   4112 8C21 POPEP 157      85.284  -8.039  36.575  1.00  0.00           C
ATOM   4116  C33 POPEP 157      92.064   0.539  25.655  1.00  0.00           C
ATOM   4119  C34 POPEP 157      91.834  -0.401  26.845  1.00  0.00           C
ATOM   4122  C35 POPEP 157      92.434   0.139  28.155  1.00  0.00           C
ATOM   4125  C36 POPEP 157      93.084  -0.981  28.955  1.00  0.00           C
ATOM   4128  C37 POPEP 157      93.654  -0.611  30.325  1.00  0.00           C
ATOM   4131  C38 POPEP 157      94.404  -1.831  30.885  1.00  0.00           C
ATOM   4134  C39 POPEP 157      94.544  -1.831  32.415  1.00  0.00           C
ATOM   4137 0C31 POPEP 157      95.134  -0.551  33.005  1.00  0.00           C
ATOM   4140 1C31 POPEP 157      95.184  -0.611  34.535  1.00  0.00           C
ATOM   4143 2C31 POPEP 157      95.654   0.699  35.155  1.00  0.00           C
ATOM   4146 3C31 POPEP 157      95.534   0.709  36.675  1.00  0.00           C
ATOM   4149 4C31 POPEP 157      96.534   1.669  37.335  1.00  0.00           C
ATOM   4152 5C31 POPEP 157      96.494   1.579  38.865  1.00  0.00           C
ATOM   4155 6C31 POPEP 157      97.504   2.509  39.535  1.00  0.00           C
ATOM   4159  NH3 POPEQ 158      73.024   5.029  63.005  1.00  0.00           N
ATOM   4163  C12 POPEQ 158      72.224   6.069  63.745  1.00  0.00           C
ATOM   4166  C11 POPEQ 158      72.614   7.499  63.315  1.00  0.00           C
ATOM   4169  P   POPEQ 158      75.264   7.779  62.925  1.00  0.00           P
ATOM   4170  O13 POPEQ 158      75.874   9.129  62.795  1.00  0.00           O
ATOM   4171  O14 POPEQ 158      76.034   6.689  63.535  1.00  0.00           O
ATOM   4172  O11 POPEQ 158      74.784   7.299  61.495  1.00  0.00           O
ATOM   4173  O12 POPEQ 158      73.914   7.909  63.705  1.00  0.00           O
ATOM   4174  C1  POPEQ 158      75.524   7.729  60.345  1.00  0.00           C
ATOM   4177  C2  POPEQ 158      76.924   7.089  60.205  1.00  0.00           C
ATOM   4179  O21 POPEQ 158      77.304   7.299  58.845  1.00  0.00           O
ATOM   4180  C21 POPEQ 158      78.554   7.649  58.625  1.00  0.00           C
ATOM   4181  O22 POPEQ 158      79.364   8.049  59.455  1.00  0.00           O
ATOM   4182  C22 POPEQ 158      78.824   7.439  57.155  1.00  0.00           C
ATOM   4185  C3  POPEQ 158      76.874   5.559  60.505  1.00  0.00           C
ATOM   4188  O31 POPEQ 158      78.054   4.859  60.055  1.00  0.00           O
ATOM   4189  C31 POPEQ 158      77.944   4.199  58.905  1.00  0.00           C
ATOM   4190  O32 POPEQ 158      76.984   4.199  58.155  1.00  0.00           O
ATOM   4191  C32 POPEQ 158      79.254   3.429  58.695  1.00  0.00           C
ATOM   4194  C23 POPEQ 158      80.274   7.009  56.855  1.00  0.00           C
ATOM   4197  C24 POPEQ 158      80.404   6.719  55.365  1.00  0.00           C
ATOM   4200  C25 POPEQ 158      81.834   6.459  54.915  1.00  0.00           C
ATOM   4203  C26 POPEQ 158      81.884   6.209  53.405  1.00  0.00           C
ATOM   4206  C27 POPEQ 158      83.114   5.399  52.975  1.00  0.00           C
ATOM   4209  C28 POPEQ 158      83.154   5.069  51.475  1.00  0.00           C
ATOM   4212  C29 POPEQ 158      83.204   6.279  50.565  1.00  0.00           C
ATOM   4214 0C21 POPEQ 158      83.954   6.429  49.445  1.00  0.00           C
ATOM   4216 1C21 POPEQ 158      84.874   5.399  48.855  1.00  0.00           C
ATOM   4219 2C21 POPEQ 158      86.374   5.679  49.075  1.00  0.00           C
ATOM   4222 3C21 POPEQ 158      86.984   6.749  48.145  1.00  0.00           C
ATOM   4225 4C21 POPEQ 158      88.404   6.369  47.695  1.00  0.00           C
ATOM   4228 5C21 POPEQ 158      89.164   7.469  46.935  1.00  0.00           C
ATOM   4231 6C21 POPEQ 158      88.434   8.079  45.725  1.00  0.00           C
ATOM   4234 7C21 POPEQ 158      88.334   7.129  44.525  1.00  0.00           C
ATOM   4237 8C21 POPEQ 158      87.634   7.759  43.325  1.00  0.00           C
ATOM   4241  C33 POPEQ 158      79.154   2.279  57.675  1.00  0.00           C
ATOM   4244  C34 POPEQ 158      79.924   2.559  56.375  1.00  0.00           C
ATOM   4247  C35 POPEQ 158      79.704   1.419  55.375  1.00  0.00           C
ATOM   4250  C36 POPEQ 158      80.514   1.559  54.075  1.00  0.00           C
ATOM   4253  C37 POPEQ 158      80.154   0.439  53.095  1.00  0.00           C
ATOM   4256  C38 POPEQ 158      81.054   0.379  51.855  1.00  0.00           C
ATOM   4259  C39 POPEQ 158      80.934   1.639  50.995  1.00  0.00           C
ATOM   4262 0C31 POPEQ 158      81.114   1.349  49.495  1.00  0.00           C
ATOM   4265 1C31 POPEQ 158      81.054   2.629  48.645  1.00  0.00           C
ATOM   4268 2C31 POPEQ 158      81.134   2.349  47.135  1.00  0.00           C
ATOM   4271 3C31 POPEQ 158      79.814   2.619  46.385  1.00  0.00           C
ATOM   4274 4C31 POPEQ 158      78.674   1.639  46.725  1.00  0.00           C
ATOM   4277 5C31 POPEQ 158      77.284   2.249  46.505  1.00  0.00           C
ATOM   4280 6C31 POPEQ 158      76.144   1.239  46.645  1.00  0.00           C
ATOM   4284  NH3 POPER 159      50.134  97.739  63.845  1.00  0.00           N
ATOM   4288  C12 POPER 159      50.514  98.769  64.885  1.00  0.00           C
ATOM   4291  C11 POPER 159      49.354  99.009  65.845  1.00  0.00           C
ATOM   4294  P   POPER 159      47.454  97.659  67.005  1.00  0.00           P
ATOM   4295  O13 POPER 159      46.744  98.939  66.795  1.00  0.00           O
ATOM   4296  O14 POPER 159      47.524  97.169  68.395  1.00  0.00           O
ATOM   4297  O11 POPER 159      46.824  96.539  66.105  1.00  0.00           O
ATOM   4298  O12 POPER 159      48.914  97.769  66.395  1.00  0.00           O
ATOM   4299  C1  POPER 159      45.514  96.579  65.535  1.00  0.00           C
ATOM   4302  C2  POPER 159      45.554  96.439  63.985  1.00  0.00           C
ATOM   4304  O21 POPER 159      45.794  95.079  63.565  1.00  0.00           O
ATOM   4305  C21 POPER 159      46.994  94.649  63.235  1.00  0.00           C
ATOM   4306  O22 POPER 159      48.074  95.109  63.565  1.00  0.00           O
ATOM   4307  C22 POPER 159      46.794  93.389  62.365  1.00  0.00           C
ATOM   4310  C3  POPER 159      46.454  97.519  63.325  1.00  0.00           C
ATOM   4313  O31 POPER 159      46.374  97.429  61.875  1.00  0.00           O
ATOM   4314  C31 POPER 159      47.334  98.079  61.245  1.00  0.00           C
ATOM   4315  O32 POPER 159      48.304  98.599  61.775  1.00  0.00           O
ATOM   4316  C32 POPER 159      47.024  98.079  59.735  1.00  0.00           C
ATOM   4319  C23 POPER 159      45.704  93.589  61.265  1.00  0.00           C
ATOM   4322  C24 POPER 159      45.324  92.309  60.485  1.00  0.00           C
ATOM   4325  C25 POPER 159      44.294  92.609  59.375  1.00  0.00           C
ATOM   4328  C26 POPER 159      43.364  91.439  59.015  1.00  0.00           C
ATOM   4331  C27 POPER 159      42.584  91.679  57.705  1.00  0.00           C
ATOM   4334  C28 POPER 159      41.704  90.489  57.275  1.00  0.00           C
ATOM   4337  C29 POPER 159      40.294  90.529  57.825  1.00  0.00           C
ATOM   4339 0C21 POPER 159      39.204  91.039  57.215  1.00  0.00           C
ATOM   4341 1C21 POPER 159      39.154  91.729  55.865  1.00  0.00           C
ATOM   4344 2C21 POPER 159      38.654  93.179  55.975  1.00  0.00           C
ATOM   4347 3C21 POPER 159      38.544  93.899  54.625  1.00  0.00           C
ATOM   4350 4C21 POPER 159      37.904  95.289  54.745  1.00  0.00           C
ATOM   4353 5C21 POPER 159      37.654  96.009  53.405  1.00  0.00           C
ATOM   4356 6C21 POPER 159      38.934  96.409  52.655  1.00  0.00           C
ATOM   4359 7C21 POPER 159      39.224  95.559  51.415  1.00  0.00           C
ATOM   4362 8C21 POPER 159      40.484  95.989  50.655  1.00  0.00           C
ATOM   4366  C33 POPER 159      48.254  98.199  58.825  1.00  0.00           C
ATOM   4369  C34 POPER 159      47.904  98.399  57.345  1.00  0.00           C
ATOM   4372  C35 POPER 159      47.654  97.079  56.595  1.00  0.00           C
ATOM   4375  C36 POPER 159      47.064  97.339  55.205  1.00  0.00           C
ATOM   4378  C37 POPER 159      46.904  96.109  54.285  1.00  0.00           C
ATOM   4381  C38 POPER 159      45.984  96.409  53.075  1.00  0.00           C
ATOM   4384  C39 POPER 159      46.564  97.359  52.015  1.00  0.00           C
ATOM   4387 0C31 POPER 159      47.234  96.609  50.845  1.00  0.00           C
ATOM   4390 1C31 POPER 159      46.244  96.129  49.785  1.00  0.00           C
ATOM   4393 2C31 POPER 159      46.924  95.239  48.735  1.00  0.00           C
ATOM   4396 3C31 POPER 159      46.064  95.019  47.485  1.00  0.00           C
ATOM   4399 4C31 POPER 159      46.074  96.219  46.525  1.00  0.00           C
ATOM   4402 5C31 POPER 159      45.444  95.899  45.165  1.00  0.00           C
ATOM   4405 6C31 POPER 159      45.184  97.159  44.335  1.00  0.00           C
ATOM   4409  NH3 POPES 160      41.914  60.159  20.535  1.00  0.00           N
ATOM   4413  C12 POPES 160      41.554  60.649  19.155  1.00  0.00           C
ATOM   4416  C11 POPES 160      42.254  61.979  18.875  1.00  0.00           C
ATOM   4419  P   POPES 160      41.594  64.479  18.875  1.00  0.00           P
ATOM   4420  O13 POPES 160      42.934  64.719  18.275  1.00  0.00           O
ATOM   4421  O14 POPES 160      40.414  64.939  18.115  1.00  0.00           O
ATOM   4422  O11 POPES 160      41.624  65.239  20.245  1.00  0.00           O
ATOM   4423  O12 POPES 160      41.394  62.999  19.345  1.00  0.00           O
ATOM   4424  C1  POPES 160      42.174  64.599  21.405  1.00  0.00           C
ATOM   4427  C2  POPES 160      41.204  64.729  22.595  1.00  0.00           C
ATOM   4429  O21 POPES 160      41.314  63.549  23.415  1.00  0.00           O
ATOM   4430  C21 POPES 160      42.374  63.609  24.225  1.00  0.00           C
ATOM   4431  O22 POPES 160      43.154  64.539  24.295  1.00  0.00           O
ATOM   4432  C22 POPES 160      42.434  62.329  25.065  1.00  0.00           C
ATOM   4435  C3  POPES 160      39.734  64.909  22.155  1.00  0.00           C
ATOM   4438  O31 POPES 160      38.874  64.809  23.305  1.00  0.00           O
ATOM   4439  C31 POPES 160      37.594  65.059  23.085  1.00  0.00           C
ATOM   4440  O32 POPES 160      37.134  65.619  22.105  1.00  0.00           O
ATOM   4441  C32 POPES 160      36.794  64.359  24.175  1.00  0.00           C
ATOM   4444  C23 POPES 160      42.224  62.629  26.565  1.00  0.00           C
ATOM   4447  C24 POPES 160      40.754  62.919  26.925  1.00  0.00           C
ATOM   4450  C25 POPES 160      40.564  63.599  28.295  1.00  0.00           C
ATOM   4453  C26 POPES 160      41.164  62.869  29.515  1.00  0.00           C
ATOM   4456  C27 POPES 160      41.574  63.879  30.605  1.00  0.00           C
ATOM   4459  C28 POPES 160      42.194  63.239  31.855  1.00  0.00           C
ATOM   4462  C29 POPES 160      41.114  62.619  32.685  1.00  0.00           C
ATOM   4464 0C21 POPES 160      40.554  63.179  33.775  1.00  0.00           C
ATOM   4466 1C21 POPES 160      40.914  64.489  34.405  1.00  0.00           C
ATOM   4469 2C21 POPES 160      40.324  64.579  35.825  1.00  0.00           C
ATOM   4472 3C21 POPES 160      40.934  63.559  36.805  1.00  0.00           C
ATOM   4475 4C21 POPES 160      40.264  63.649  38.175  1.00  0.00           C
ATOM   4478 5C21 POPES 160      40.824  62.659  39.205  1.00  0.00           C
ATOM   4481 6C21 POPES 160      40.594  63.189  40.625  1.00  0.00           C
ATOM   4484 7C21 POPES 160      40.784  62.129  41.715  1.00  0.00           C
ATOM   4487 8C21 POPES 160      40.964  62.739  43.115  1.00  0.00           C
ATOM   4491  C33 POPES 160      36.734  62.829  23.915  1.00  0.00           C
ATOM   4494  C34 POPES 160      36.054  62.069  25.055  1.00  0.00           C
ATOM   4497  C35 POPES 160      37.054  61.559  26.105  1.00  0.00           C
ATOM   4500  C36 POPES 160      36.504  61.559  27.545  1.00  0.00           C
ATOM   4503  C37 POPES 160      37.594  61.319  28.585  1.00  0.00           C
ATOM   4506  C38 POPES 160      37.124  60.579  29.845  1.00  0.00           C
ATOM   4509  C39 POPES 160      35.914  61.199  30.555  1.00  0.00           C
ATOM   4512 0C31 POPES 160      36.094  62.659  31.005  1.00  0.00           C
ATOM   4515 1C31 POPES 160      37.304  62.879  31.925  1.00  0.00           C
ATOM   4518 2C31 POPES 160      37.204  64.179  32.725  1.00  0.00           C
ATOM   4521 3C31 POPES 160      36.304  64.049  33.965  1.00  0.00           C
ATOM   4524 4C31 POPES 160      36.234  65.339  34.795  1.00  0.00           C
ATOM   4527 5C31 POPES 160      35.184  65.269  35.905  1.00  0.00           C
ATOM   4530 6C31 POPES 160      35.054  66.579  36.685  1.00  0.00           C
ATOM   4534  NH3 POPET 161     110.764  32.099  59.955  1.00  0.00           N
ATOM   4538  C12 POPET 161     111.894  33.009  60.385  1.00  0.00           C
ATOM   4541  C11 POPET 161     111.894  33.269  61.905  1.00  0.00           C
ATOM   4544  P   POPET 161     109.374  33.999  62.165  1.00  0.00           P
ATOM   4545  O13 POPET 161     109.054  32.559  62.065  1.00  0.00           O
ATOM   4546  O14 POPET 161     108.594  34.819  63.115  1.00  0.00           O
ATOM   4547  O11 POPET 161     109.254  34.509  60.685  1.00  0.00           O
ATOM   4548  O12 POPET 161     110.914  34.209  62.345  1.00  0.00           O
ATOM   4549  C1  POPET 161     108.634  35.669  60.185  1.00  0.00           C
ATOM   4552  C2  POPET 161     107.784  35.369  58.915  1.00  0.00           C
ATOM   4554  O21 POPET 161     108.714  35.019  57.875  1.00  0.00           O
ATOM   4555  C21 POPET 161     108.254  34.249  56.905  1.00  0.00           C
ATOM   4556  O22 POPET 161     107.174  33.699  56.895  1.00  0.00           O
ATOM   4557  C22 POPET 161     109.284  34.089  55.765  1.00  0.00           C
ATOM   4560  C3  POPET 161     106.964  36.649  58.555  1.00  0.00           C
ATOM   4563  O31 POPET 161     105.804  36.419  57.735  1.00  0.00           O
ATOM   4564  C31 POPET 161     106.004  36.509  56.425  1.00  0.00           C
ATOM   4565  O32 POPET 161     107.064  36.779  55.895  1.00  0.00           O
ATOM   4566  C32 POPET 161     104.704  36.269  55.675  1.00  0.00           C
ATOM   4569  C23 POPET 161     108.854  34.779  54.425  1.00  0.00           C
ATOM   4572  C24 POPET 161     109.704  34.369  53.205  1.00  0.00           C
ATOM   4575  C25 POPET 161     109.504  35.289  51.975  1.00  0.00           C
ATOM   4578  C26 POPET 161     110.314  34.839  50.745  1.00  0.00           C
ATOM   4581  C27 POPET 161     110.264  35.789  49.545  1.00  0.00           C
ATOM   4584  C28 POPET 161     110.604  35.119  48.185  1.00  0.00           C
ATOM   4587  C29 POPET 161     111.974  34.479  48.115  1.00  0.00           C
ATOM   4589 0C21 POPET 161     112.684  34.219  46.995  1.00  0.00           C
ATOM   4591 1C21 POPET 161     112.264  34.509  45.575  1.00  0.00           C
ATOM   4594 2C21 POPET 161     111.974  33.259  44.715  1.00  0.00           C
ATOM   4597 3C21 POPET 161     113.174  32.719  43.915  1.00  0.00           C
ATOM   4600 4C21 POPET 161     112.744  31.759  42.795  1.00  0.00           C
ATOM   4603 5C21 POPET 161     113.904  31.089  42.045  1.00  0.00           C
ATOM   4606 6C21 POPET 161     113.434  30.329  40.795  1.00  0.00           C
ATOM   4609 7C21 POPET 161     114.544  29.469  40.165  1.00  0.00           C
ATOM   4612 8C21 POPET 161     114.114  28.759  38.875  1.00  0.00           C
ATOM   4616  C33 POPET 161     105.004  35.829  54.225  1.00  0.00           C
ATOM   4619  C34 POPET 161     103.734  35.669  53.405  1.00  0.00           C
ATOM   4622  C35 POPET 161     104.014  35.229  51.965  1.00  0.00           C
ATOM   4625  C36 POPET 161     104.364  36.399  51.035  1.00  0.00           C
ATOM   4628  C37 POPET 161     104.944  35.919  49.695  1.00  0.00           C
ATOM   4631  C38 POPET 161     105.344  37.079  48.765  1.00  0.00           C
ATOM   4634  C39 POPET 161     106.314  36.599  47.685  1.00  0.00           C
ATOM   4637 0C31 POPET 161     106.744  37.719  46.725  1.00  0.00           C
ATOM   4640 1C31 POPET 161     107.604  37.199  45.565  1.00  0.00           C
ATOM   4643 2C31 POPET 161     108.334  38.289  44.765  1.00  0.00           C
ATOM   4646 3C31 POPET 161     107.474  39.519  44.395  1.00  0.00           C
ATOM   4649 4C31 POPET 161     106.174  39.199  43.625  1.00  0.00           C
ATOM   4652 5C31 POPET 161     105.224  40.409  43.585  1.00  0.00           C
ATOM   4655 6C31 POPET 161     103.834  40.099  43.045  1.00  0.00           C
ATOM   4659  NH3 POPEU 162      61.374 110.329  22.835  1.00  0.00           N
ATOM   4663  C12 POPEU 162      61.004 109.559  21.595  1.00  0.00           C
ATOM   4666  C11 POPEU 162      61.584 108.139  21.565  1.00  0.00           C
ATOM   4669  P   POPEU 162      64.024 107.209  21.095  1.00  0.00           P
ATOM   4670  O13 POPEU 162      63.574 105.799  21.325  1.00  0.00           O
ATOM   4671  O14 POPEU 162      64.954 107.439  19.985  1.00  0.00           O
ATOM   4672  O11 POPEU 162      64.634 107.829  22.405  1.00  0.00           O
ATOM   4673  O12 POPEU 162      62.784 108.139  20.835  1.00  0.00           O
ATOM   4674  C1  POPEU 162      64.264 107.409  23.705  1.00  0.00           C
ATOM   4677  C2  POPEU 162      65.254 107.969  24.755  1.00  0.00           C
ATOM   4679  O21 POPEU 162      64.504 108.609  25.815  1.00  0.00           O
ATOM   4680  C21 POPEU 162      63.984 107.739  26.675  1.00  0.00           C
ATOM   4681  O22 POPEU 162      63.984 106.529  26.565  1.00  0.00           O
ATOM   4682  C22 POPEU 162      63.434 108.469  27.885  1.00  0.00           C
ATOM   4685  C3  POPEU 162      66.224 109.009  24.125  1.00  0.00           C
ATOM   4688  O31 POPEU 162      66.984 109.789  25.075  1.00  0.00           O
ATOM   4689  C31 POPEU 162      68.084 109.159  25.525  1.00  0.00           C
ATOM   4690  O32 POPEU 162      68.354 108.009  25.315  1.00  0.00           O
ATOM   4691  C32 POPEU 162      68.994 110.169  26.245  1.00  0.00           C
ATOM   4694  C23 POPEU 162      64.474 108.439  29.015  1.00  0.00           C
ATOM   4697  C24 POPEU 162      63.924 108.909  30.365  1.00  0.00           C
ATOM   4700  C25 POPEU 162      64.884 108.559  31.505  1.00  0.00           C
ATOM   4703  C26 POPEU 162      64.164 108.379  32.845  1.00  0.00           C
ATOM   4706  C27 POPEU 162      64.954 107.469  33.795  1.00  0.00           C
ATOM   4709  C28 POPEU 162      64.224 107.099  35.095  1.00  0.00           C
ATOM   4712  C29 POPEU 162      62.984 106.259  34.865  1.00  0.00           C
ATOM   4714 0C21 POPEU 162      62.724 105.019  35.315  1.00  0.00           C
ATOM   4716 1C21 POPEU 162      63.624 104.159  36.165  1.00  0.00           C
ATOM   4719 2C21 POPEU 162      63.184 104.109  37.625  1.00  0.00           C
ATOM   4722 3C21 POPEU 162      61.984 103.179  37.895  1.00  0.00           C
ATOM   4725 4C21 POPEU 162      61.374 103.379  39.285  1.00  0.00           C
ATOM   4728 5C21 POPEU 162      62.344 103.119  40.445  1.00  0.00           C
ATOM   4731 6C21 POPEU 162      61.764 103.579  41.785  1.00  0.00           C
ATOM   4734 7C21 POPEU 162      62.774 103.509  42.935  1.00  0.00           C
ATOM   4737 8C21 POPEU 162      62.304 104.249  44.185  1.00  0.00           C
ATOM   4741  C33 POPEU 162      69.464 109.719  27.645  1.00  0.00           C
ATOM   4744  C34 POPEU 162      70.294 110.789  28.385  1.00  0.00           C
ATOM   4747  C35 POPEU 162      70.694 110.359  29.815  1.00  0.00           C
ATOM   4750  C36 POPEU 162      71.154 111.519  30.725  1.00  0.00           C
ATOM   4753  C37 POPEU 162      71.404 111.099  32.185  1.00  0.00           C
ATOM   4756  C38 POPEU 162      71.844 112.279  33.065  1.00  0.00           C
ATOM   4759  C39 POPEU 162      72.284 111.909  34.495  1.00  0.00           C
ATOM   4762 0C31 POPEU 162      71.924 113.029  35.485  1.00  0.00           C
ATOM   4765 1C31 POPEU 162      72.784 113.119  36.745  1.00  0.00           C
ATOM   4768 2C31 POPEU 162      72.154 114.089  37.765  1.00  0.00           C
ATOM   4771 3C31 POPEU 162      73.134 114.619  38.825  1.00  0.00           C
ATOM   4774 4C31 POPEU 162      73.924 115.849  38.345  1.00  0.00           C
ATOM   4777 5C31 POPEU 162      74.794 116.459  39.445  1.00  0.00           C
ATOM   4780 6C31 POPEU 162      75.184 117.919  39.165  1.00  0.00           C
ATOM   4784  NH3 POPEV 163       6.284  23.919  58.725  1.00  0.00           N
ATOM   4788  C12 POPEV 163       5.394  24.649  59.695  1.00  0.00           C
ATOM   4791  C11 POPEV 163       5.984  25.969  60.235  1.00  0.00           C
ATOM   4794  P   POPEV 163       5.994  28.179  58.725  1.00  0.00           P
ATOM   4795  O13 POPEV 163       7.174  29.069  58.745  1.00  0.00           O
ATOM   4796  O14 POPEV 163       4.824  28.619  59.505  1.00  0.00           O
ATOM   4797  O11 POPEV 163       5.514  27.869  57.265  1.00  0.00           O
ATOM   4798  O12 POPEV 163       6.484  26.769  59.185  1.00  0.00           O
ATOM   4799  C1  POPEV 163       5.574  28.779  56.185  1.00  0.00           C
ATOM   4802  C2  POPEV 163       6.834  28.569  55.325  1.00  0.00           C
ATOM   4804  O21 POPEV 163       6.624  29.259  54.085  1.00  0.00           O
ATOM   4805  C21 POPEV 163       7.684  29.319  53.285  1.00  0.00           C
ATOM   4806  O22 POPEV 163       8.804  28.949  53.585  1.00  0.00           O
ATOM   4807  C22 POPEV 163       7.274  29.869  51.925  1.00  0.00           C
ATOM   4810  C3  POPEV 163       7.094  27.039  55.105  1.00  0.00           C
ATOM   4813  O31 POPEV 163       6.134  26.449  54.205  1.00  0.00           O
ATOM   4814  C31 POPEV 163       5.744  25.209  54.485  1.00  0.00           C
ATOM   4815  O32 POPEV 163       6.064  24.579  55.495  1.00  0.00           O
ATOM   4816  C32 POPEV 163       4.934  24.669  53.305  1.00  0.00           C
ATOM   4819  C23 POPEV 163       8.114  29.289  50.755  1.00  0.00           C
ATOM   4822  C24 POPEV 163       7.494  28.069  50.065  1.00  0.00           C
ATOM   4825  C25 POPEV 163       6.554  28.429  48.895  1.00  0.00           C
ATOM   4828  C26 POPEV 163       7.294  28.919  47.635  1.00  0.00           C
ATOM   4831  C27 POPEV 163       6.324  29.459  46.575  1.00  0.00           C
ATOM   4834  C28 POPEV 163       7.014  30.039  45.315  1.00  0.00           C
ATOM   4837  C29 POPEV 163       6.024  30.779  44.445  1.00  0.00           C
ATOM   4839 0C21 POPEV 163       6.174  32.009  43.915  1.00  0.00           C
ATOM   4841 1C21 POPEV 163       7.404  32.859  43.995  1.00  0.00           C
ATOM   4844 2C21 POPEV 163       7.564  33.839  42.815  1.00  0.00           C
ATOM   4847 3C21 POPEV 163       7.514  33.159  41.445  1.00  0.00           C
ATOM   4850 4C21 POPEV 163       7.894  34.109  40.295  1.00  0.00           C
ATOM   4853 5C21 POPEV 163       9.334  33.889  39.825  1.00  0.00           C
ATOM   4856 6C21 POPEV 163       9.744  34.869  38.725  1.00  0.00           C
ATOM   4859 7C21 POPEV 163      11.104  34.529  38.125  1.00  0.00           C
ATOM   4862 8C21 POPEV 163      11.624  35.619  37.175  1.00  0.00           C
ATOM   4866  C33 POPEV 163       5.774  23.769  52.365  1.00  0.00           C
ATOM   4869  C34 POPEV 163       5.064  23.439  51.035  1.00  0.00           C
ATOM   4872  C35 POPEV 163       5.424  24.399  49.885  1.00  0.00           C
ATOM   4875  C36 POPEV 163       4.444  24.369  48.695  1.00  0.00           C
ATOM   4878  C37 POPEV 163       3.984  22.969  48.255  1.00  0.00           C
ATOM   4881  C38 POPEV 163       3.134  22.969  46.965  1.00  0.00           C
ATOM   4884  C39 POPEV 163       3.994  22.899  45.695  1.00  0.00           C
ATOM   4887 0C31 POPEV 163       3.214  22.719  44.385  1.00  0.00           C
ATOM   4890 1C31 POPEV 163       4.154  22.429  43.215  1.00  0.00           C
ATOM   4893 2C31 POPEV 163       3.494  22.489  41.825  1.00  0.00           C
ATOM   4896 3C31 POPEV 163       4.494  22.369  40.665  1.00  0.00           C
ATOM   4899 4C31 POPEV 163       5.214  21.009  40.595  1.00  0.00           C
ATOM   4902 5C31 POPEV 163       6.094  20.869  39.345  1.00  0.00           C
ATOM   4905 6C31 POPEV 163       6.744  19.489  39.205  1.00  0.00           C
ATOM   4909  NH3 POPEW 164     117.154  18.129  59.315  1.00  0.00           N
ATOM   4913  C12 POPEW 164     116.434  16.889  59.785  1.00  0.00           C
ATOM   4916  C11 POPEW 164     117.394  15.809  60.325  1.00  0.00           C
ATOM   4919  P   POPEW 164     117.364  13.249  60.995  1.00  0.00           P
ATOM   4920  O13 POPEW 164     118.664  13.579  61.615  1.00  0.00           O
ATOM   4921  O14 POPEW 164     116.414  12.439  61.785  1.00  0.00           O
ATOM   4922  O11 POPEW 164     117.564  12.479  59.635  1.00  0.00           O
ATOM   4923  O12 POPEW 164     116.674  14.599  60.555  1.00  0.00           O
ATOM   4924  C1  POPEW 164     118.134  13.089  58.485  1.00  0.00           C
ATOM   4927  C2  POPEW 164     117.054  13.749  57.575  1.00  0.00           C
ATOM   4929  O21 POPEW 164     116.034  12.859  57.065  1.00  0.00           O
ATOM   4930  C21 POPEW 164     116.424  11.869  56.285  1.00  0.00           C
ATOM   4931  O22 POPEW 164     117.354  11.119  56.465  1.00  0.00           O
ATOM   4932  C22 POPEW 164     115.564  11.859  55.015  1.00  0.00           C
ATOM   4935  C3  POPEW 164     117.694  14.589  56.435  1.00  0.00           C
ATOM   4938  O31 POPEW 164     116.724  14.959  55.445  1.00  0.00           O
ATOM   4939  C31 POPEW 164     116.054  16.089  55.605  1.00  0.00           C
ATOM   4940  O32 POPEW 164     116.224  16.919  56.475  1.00  0.00           O
ATOM   4941  C32 POPEW 164     115.064  16.199  54.455  1.00  0.00           C
ATOM   4944  C23 POPEW 164     116.494  11.929  53.785  1.00  0.00           C
ATOM   4947  C24 POPEW 164     115.744  12.079  52.455  1.00  0.00           C
ATOM   4950  C25 POPEW 164     116.694  11.979  51.245  1.00  0.00           C
ATOM   4953  C26 POPEW 164     116.024  12.319  49.905  1.00  0.00           C
ATOM   4956  C27 POPEW 164     116.874  11.929  48.695  1.00  0.00           C
ATOM   4959  C28 POPEW 164     116.594  12.749  47.425  1.00  0.00           C
ATOM   4962  C29 POPEW 164     115.224  12.529  46.835  1.00  0.00           C
ATOM   4964 0C21 POPEW 164     114.954  12.299  45.535  1.00  0.00           C
ATOM   4966 1C21 POPEW 164     115.974  12.249  44.425  1.00  0.00           C
ATOM   4969 2C21 POPEW 164     115.344  11.989  43.035  1.00  0.00           C
ATOM   4972 3C21 POPEW 164     114.654  10.609  42.895  1.00  0.00           C
ATOM   4975 4C21 POPEW 164     113.204  10.719  42.395  1.00  0.00           C
ATOM   4978 5C21 POPEW 164     113.104  11.139  40.925  1.00  0.00           C
ATOM   4981 6C21 POPEW 164     111.824  11.939  40.615  1.00  0.00           C
ATOM   4984 7C21 POPEW 164     111.684  12.229  39.115  1.00  0.00           C
ATOM   4987 8C21 POPEW 164     110.524  13.169  38.755  1.00  0.00           C
ATOM   4991  C33 POPEW 164     115.794  16.089  53.095  1.00  0.00           C
ATOM   4994  C34 POPEW 164     114.954  16.549  51.905  1.00  0.00           C
ATOM   4997  C35 POPEW 164     115.814  16.649  50.635  1.00  0.00           C
ATOM   5000  C36 POPEW 164     115.234  17.549  49.525  1.00  0.00           C
ATOM   5003  C37 POPEW 164     116.224  17.639  48.345  1.00  0.00           C
ATOM   5006  C38 POPEW 164     116.054  18.849  47.405  1.00  0.00           C
ATOM   5009  C39 POPEW 164     117.144  18.859  46.305  1.00  0.00           C
ATOM   5012 0C31 POPEW 164     117.664  20.259  45.895  1.00  0.00           C
ATOM   5015 1C31 POPEW 164     119.054  20.209  45.235  1.00  0.00           C
ATOM   5018 2C31 POPEW 164     119.724  21.599  45.165  1.00  0.00           C
ATOM   5021 3C31 POPEW 164     121.204  21.599  44.745  1.00  0.00           C
ATOM   5024 4C31 POPEW 164     121.524  20.909  43.425  1.00  0.00           C
ATOM   5027 5C31 POPEW 164     123.024  20.949  43.115  1.00  0.00           C
ATOM   5030 6C31 POPEW 164     123.424  20.079  41.925  1.00  0.00           C
ATOM   5034  NH3 POPEX 165     106.264  78.859  64.185  1.00  0.00           N
ATOM   5038  C12 POPEX 165     106.424  80.159  64.905  1.00  0.00           C
ATOM   5041  C11 POPEX 165     105.084  80.709  65.435  1.00  0.00           C
ATOM   5044  P   POPEX 165     104.984  82.849  63.995  1.00  0.00           P
ATOM   5045  O13 POPEX 165     103.924  83.869  64.085  1.00  0.00           O
ATOM   5046  O14 POPEX 165     106.264  83.099  64.695  1.00  0.00           O
ATOM   5047  O11 POPEX 165     105.214  82.589  62.455  1.00  0.00           O
ATOM   5048  O12 POPEX 165     104.364  81.459  64.445  1.00  0.00           O
ATOM   5049  C1  POPEX 165     104.074  82.189  61.675  1.00  0.00           C
ATOM   5052  C2  POPEX 165     104.294  82.489  60.185  1.00  0.00           C
ATOM   5054  O21 POPEX 165     103.594  81.499  59.415  1.00  0.00           O
ATOM   5055  C21 POPEX 165     102.734  81.959  58.535  1.00  0.00           C
ATOM   5056  O22 POPEX 165     102.244  83.079  58.525  1.00  0.00           O
ATOM   5057  C22 POPEX 165     102.504  80.849  57.485  1.00  0.00           C
ATOM   5060  C3  POPEX 165     105.814  82.409  59.845  1.00  0.00           C
ATOM   5063  O31 POPEX 165     106.044  82.309  58.435  1.00  0.00           O
ATOM   5064  C31 POPEX 165     105.854  83.389  57.725  1.00  0.00           C
ATOM   5065  O32 POPEX 165     105.454  84.469  58.125  1.00  0.00           O
ATOM   5066  C32 POPEX 165     106.244  83.089  56.285  1.00  0.00           C
ATOM   5069  C23 POPEX 165     102.074  81.339  56.085  1.00  0.00           C
ATOM   5072  C24 POPEX 165     102.774  80.529  54.975  1.00  0.00           C
ATOM   5075  C25 POPEX 165     102.184  80.619  53.555  1.00  0.00           C
ATOM   5078  C26 POPEX 165     102.944  79.689  52.595  1.00  0.00           C
ATOM   5081  C27 POPEX 165     102.714  80.039  51.115  1.00  0.00           C
ATOM   5084  C28 POPEX 165     103.224  78.959  50.145  1.00  0.00           C
ATOM   5087  C29 POPEX 165     104.694  79.059  49.815  1.00  0.00           C
ATOM   5089 0C21 POPEX 165     105.234  79.769  48.805  1.00  0.00           C
ATOM   5091 1C21 POPEX 165     104.474  80.619  47.805  1.00  0.00           C
ATOM   5094 2C21 POPEX 165     105.034  80.559  46.375  1.00  0.00           C
ATOM   5097 3C21 POPEX 165     106.394  81.249  46.195  1.00  0.00           C
ATOM   5100 4C21 POPEX 165     106.974  81.109  44.775  1.00  0.00           C
ATOM   5103 5C21 POPEX 165     106.384  82.119  43.785  1.00  0.00           C
ATOM   5106 6C21 POPEX 165     106.594  81.719  42.315  1.00  0.00           C
ATOM   5109 7C21 POPEX 165     105.844  82.639  41.345  1.00  0.00           C
ATOM   5112 8C21 POPEX 165     105.584  82.009  39.965  1.00  0.00           C
ATOM   5116  C33 POPEX 165     107.514  83.859  55.925  1.00  0.00           C
ATOM   5119  C34 POPEX 165     107.894  83.729  54.455  1.00  0.00           C
ATOM   5122  C35 POPEX 165     106.764  84.129  53.495  1.00  0.00           C
ATOM   5125  C36 POPEX 165     107.374  84.589  52.175  1.00  0.00           C
ATOM   5128  C37 POPEX 165     106.494  84.559  50.935  1.00  0.00           C
ATOM   5131  C38 POPEX 165     107.094  85.449  49.825  1.00  0.00           C
ATOM   5134  C39 POPEX 165     108.584  85.229  49.525  1.00  0.00           C
ATOM   5137 0C31 POPEX 165     109.094  86.219  48.485  1.00  0.00           C
ATOM   5140 1C31 POPEX 165     110.504  85.939  47.975  1.00  0.00           C
ATOM   5143 2C31 POPEX 165     110.954  87.039  47.015  1.00  0.00           C
ATOM   5146 3C31 POPEX 165     112.234  86.709  46.245  1.00  0.00           C
ATOM   5149 4C31 POPEX 165     112.044  85.599  45.225  1.00  0.00           C
ATOM   5152 5C31 POPEX 165     113.274  85.419  44.335  1.00  0.00           C
ATOM   5155 6C31 POPEX 165     113.334  84.019  43.755  1.00  0.00           C
ATOM   5159  NH3 POPEY 166      32.124  93.459  21.075  1.00  0.00           N
ATOM   5163  C12 POPEY 166      31.664  94.589  21.955  1.00  0.00           C
ATOM   5166  C11 POPEY 166      32.454  95.879  21.715  1.00  0.00           C
ATOM   5169  P   POPEY 166      31.804  98.399  21.705  1.00  0.00           P
ATOM   5170  O13 POPEY 166      32.794  99.269  22.415  1.00  0.00           O
ATOM   5171  O14 POPEY 166      31.914  98.289  20.245  1.00  0.00           O
ATOM   5172  O11 POPEY 166      30.364  98.969  21.995  1.00  0.00           O
ATOM   5173  O12 POPEY 166      31.824  96.969  22.395  1.00  0.00           O
ATOM   5174  C1  POPEY 166      30.024  99.789  23.095  1.00  0.00           C
ATOM   5177  C2  POPEY 166      28.934  99.109  23.935  1.00  0.00           C
ATOM   5179  O21 POPEY 166      28.664 100.029  24.995  1.00  0.00           O
ATOM   5180  C21 POPEY 166      27.384 100.109  25.345  1.00  0.00           C
ATOM   5181  O22 POPEY 166      26.484  99.459  24.855  1.00  0.00           O
ATOM   5182  C22 POPEY 166      27.264 101.149  26.455  1.00  0.00           C
ATOM   5185  C3  POPEY 166      29.394  97.729  24.485  1.00  0.00           C
ATOM   5188  O31 POPEY 166      28.374  97.059  25.255  1.00  0.00           O
ATOM   5189  C31 POPEY 166      28.544  96.769  26.545  1.00  0.00           C
ATOM   5190  O32 POPEY 166      28.044  95.809  27.105  1.00  0.00           O
ATOM   5191  C32 POPEY 166      29.404  97.799  27.305  1.00  0.00           C
ATOM   5194  C23 POPEY 166      26.184 100.849  27.525  1.00  0.00           C
ATOM   5197  C24 POPEY 166      26.184 101.949  28.605  1.00  0.00           C
ATOM   5200  C25 POPEY 166      25.124 101.759  29.715  1.00  0.00           C
ATOM   5203  C26 POPEY 166      25.334 100.529  30.615  1.00  0.00           C
ATOM   5206  C27 POPEY 166      25.884 100.889  32.015  1.00  0.00           C
ATOM   5209  C28 POPEY 166      25.824  99.719  33.015  1.00  0.00           C
ATOM   5212  C29 POPEY 166      26.094 100.139  34.435  1.00  0.00           C
ATOM   5214 0C21 POPEY 166      26.814  99.459  35.355  1.00  0.00           C
ATOM   5216 1C21 POPEY 166      27.554  98.159  35.165  1.00  0.00           C
ATOM   5219 2C21 POPEY 166      29.024  98.289  35.585  1.00  0.00           C
ATOM   5222 3C21 POPEY 166      29.224  98.379  37.105  1.00  0.00           C
ATOM   5225 4C21 POPEY 166      30.554  99.049  37.465  1.00  0.00           C
ATOM   5228 5C21 POPEY 166      30.894  98.989  38.955  1.00  0.00           C
ATOM   5231 6C21 POPEY 166      29.844  99.649  39.865  1.00  0.00           C
ATOM   5234 7C21 POPEY 166      30.194  99.529  41.345  1.00  0.00           C
ATOM   5237 8C21 POPEY 166      29.214 100.279  42.255  1.00  0.00           C
ATOM   5241  C33 POPEY 166      29.054  97.799  28.805  1.00  0.00           C
ATOM   5244  C34 POPEY 166      29.874  98.819  29.615  1.00  0.00           C
ATOM   5247  C35 POPEY 166      29.644  98.629  31.115  1.00  0.00           C
ATOM   5250  C36 POPEY 166      30.094  99.819  31.965  1.00  0.00           C
ATOM   5253  C37 POPEY 166      31.614  99.919  32.185  1.00  0.00           C
ATOM   5256  C38 POPEY 166      32.064 101.289  32.725  1.00  0.00           C
ATOM   5259  C39 POPEY 166      31.404 101.779  34.035  1.00  0.00           C
ATOM   5262 0C31 POPEY 166      30.034 102.439  33.835  1.00  0.00           C
ATOM   5265 1C31 POPEY 166      29.524 103.169  35.085  1.00  0.00           C
ATOM   5268 2C31 POPEY 166      28.104 103.689  34.835  1.00  0.00           C
ATOM   5271 3C31 POPEY 166      27.394 104.239  36.075  1.00  0.00           C
ATOM   5274 4C31 POPEY 166      25.934 104.599  35.765  1.00  0.00           C
ATOM   5277 5C31 POPEY 166      25.244 105.249  36.965  1.00  0.00           C
ATOM   5280 6C31 POPEY 166      23.754 105.499  36.715  1.00  0.00           C
ATOM   5284  NH3 POPEZ 167      84.794  21.369  19.915  1.00  0.00           N
ATOM   5288  C12 POPEZ 167      85.274  19.959  19.685  1.00  0.00           C
ATOM   5291  C11 POPEZ 167      86.254  19.539  20.785  1.00  0.00           C
ATOM   5294  P   POPEZ 167      88.354  18.009  20.995  1.00  0.00           P
ATOM   5295  O13 POPEZ 167      88.604  16.549  20.865  1.00  0.00           O
ATOM   5296  O14 POPEZ 167      89.384  18.879  20.375  1.00  0.00           O
ATOM   5297  O11 POPEZ 167      88.174  18.409  22.515  1.00  0.00           O
ATOM   5298  O12 POPEZ 167      86.924  18.349  20.405  1.00  0.00           O
ATOM   5299  C1  POPEZ 167      88.724  19.669  22.945  1.00  0.00           C
ATOM   5302  C2  POPEZ 167      88.054  20.289  24.225  1.00  0.00           C
ATOM   5304  O21 POPEZ 167      86.704  19.819  24.435  1.00  0.00           O
ATOM   5305  C21 POPEZ 167      86.334  19.789  25.725  1.00  0.00           C
ATOM   5306  O22 POPEZ 167      87.054  20.009  26.675  1.00  0.00           O
ATOM   5307  C22 POPEZ 167      84.834  19.479  25.815  1.00  0.00           C
ATOM   5310  C3  POPEZ 167      88.034  21.839  24.105  1.00  0.00           C
ATOM   5313  O31 POPEZ 167      88.394  22.489  25.345  1.00  0.00           O
ATOM   5314  C31 POPEZ 167      87.374  22.929  26.075  1.00  0.00           C
ATOM   5315  O32 POPEZ 167      86.194  22.839  25.785  1.00  0.00           O
ATOM   5316  C32 POPEZ 167      87.904  23.529  27.375  1.00  0.00           C
ATOM   5319  C23 POPEZ 167      84.224  19.749  27.205  1.00  0.00           C
ATOM   5322  C24 POPEZ 167      82.724  19.419  27.245  1.00  0.00           C
ATOM   5325  C25 POPEZ 167      82.034  19.529  28.615  1.00  0.00           C
ATOM   5328  C26 POPEZ 167      81.924  20.929  29.255  1.00  0.00           C
ATOM   5331  C27 POPEZ 167      83.174  21.319  30.055  1.00  0.00           C
ATOM   5334  C28 POPEZ 167      82.984  22.379  31.145  1.00  0.00           C
ATOM   5337  C29 POPEZ 167      84.294  22.849  31.735  1.00  0.00           C
ATOM   5339 0C21 POPEZ 167      84.694  22.759  33.025  1.00  0.00           C
ATOM   5341 1C21 POPEZ 167      83.904  22.159  34.165  1.00  0.00           C
ATOM   5344 2C21 POPEZ 167      84.784  21.819  35.385  1.00  0.00           C
ATOM   5347 3C21 POPEZ 167      84.004  21.209  36.555  1.00  0.00           C
ATOM   5350 4C21 POPEZ 167      84.944  20.569  37.585  1.00  0.00           C
ATOM   5353 5C21 POPEZ 167      84.294  20.219  38.945  1.00  0.00           C
ATOM   5356 6C21 POPEZ 167      83.194  19.149  38.905  1.00  0.00           C
ATOM   5359 7C21 POPEZ 167      82.874  18.649  40.315  1.00  0.00           C
ATOM   5362 8C21 POPEZ 167      81.714  17.649  40.385  1.00  0.00           C
ATOM   5366  C33 POPEZ 167      88.724  24.799  27.075  1.00  0.00           C
ATOM   5369  C34 POPEZ 167      89.264  25.499  28.325  1.00  0.00           C
ATOM   5372  C35 POPEZ 167      89.614  26.959  28.015  1.00  0.00           C
ATOM   5375  C36 POPEZ 167      90.254  27.749  29.165  1.00  0.00           C
ATOM   5378  C37 POPEZ 167      90.194  29.249  28.885  1.00  0.00           C
ATOM   5381  C38 POPEZ 167      91.294  30.049  29.585  1.00  0.00           C
ATOM   5384  C39 POPEZ 167      91.324  29.879  31.105  1.00  0.00           C
ATOM   5387 0C31 POPEZ 167      92.464  30.709  31.695  1.00  0.00           C
ATOM   5390 1C31 POPEZ 167      92.664  30.589  33.215  1.00  0.00           C
ATOM   5393 2C31 POPEZ 167      93.804  31.509  33.665  1.00  0.00           C
ATOM   5396 3C31 POPEZ 167      94.164  31.479  35.155  1.00  0.00           C
ATOM   5399 4C31 POPEZ 167      92.974  31.719  36.095  1.00  0.00           C
ATOM   5402 5C31 POPEZ 167      93.414  32.119  37.505  1.00  0.00           C
ATOM   5405 6C31 POPEZ 167      92.244  32.289  38.475  1.00  0.00           C
ATOM   5409  NH3 POPEa 168      -1.044  82.029  62.385  1.00  0.00           N
ATOM   5413  C12 POPEa 168      -0.384  82.599  61.155  1.00  0.00           C
ATOM   5416  C11 POPEa 168      -1.414  82.759  60.005  1.00  0.00           C
ATOM   5419  P   POPEa 168       0.526  82.939  58.115  1.00  0.00           P
ATOM   5420  O13 POPEa 168       1.406  82.069  58.915  1.00  0.00           O
ATOM   5421  O14 POPEa 168       0.316  82.489  56.725  1.00  0.00           O
ATOM   5422  O11 POPEa 168       1.066  84.429  58.075  1.00  0.00           O
ATOM   5423  O12 POPEa 168      -0.874  83.219  58.785  1.00  0.00           O
ATOM   5424  C1  POPEa 168       0.286  85.389  57.345  1.00  0.00           C
ATOM   5427  C2  POPEa 168       1.056  85.929  56.125  1.00  0.00           C
ATOM   5429  O21 POPEa 168       0.056  86.489  55.245  1.00  0.00           O
ATOM   5430  C21 POPEa 168       0.466  87.589  54.625  1.00  0.00           C
ATOM   5431  O22 POPEa 168       1.546  88.129  54.775  1.00  0.00           O
ATOM   5432  C22 POPEa 168      -0.624  88.089  53.685  1.00  0.00           C
ATOM   5435  C3  POPEa 168       1.876  84.839  55.355  1.00  0.00           C
ATOM   5438  O31 POPEa 168       2.994  85.429  54.675  1.00  0.00           O
ATOM   5439  C31 POPEa 168       3.484  84.969  53.525  1.00  0.00           C
ATOM   5440  O32 POPEa 168       4.634  85.109  53.185  1.00  0.00           O
ATOM   5441  C32 POPEa 168       2.416  84.409  52.585  1.00  0.00           C
ATOM   5444  C23 POPEa 168       0.026  88.309  52.305  1.00  0.00           C
ATOM   5447  C24 POPEa 168      -0.864  88.799  51.155  1.00  0.00           C
ATOM   5450  C25 POPEa 168      -0.124  88.709  49.795  1.00  0.00           C
ATOM   5453  C26 POPEa 168       1.166  89.549  49.685  1.00  0.00           C
ATOM   5456  C27 POPEa 168       2.006  89.259  48.425  1.00  0.00           C
ATOM   5459  C28 POPEa 168       3.334  90.049  48.415  1.00  0.00           C
ATOM   5462  C29 POPEa 168       4.554  89.329  47.885  1.00  0.00           C
ATOM   5464 0C21 POPEa 168       4.894  89.149  46.595  1.00  0.00           C
ATOM   5466 1C21 POPEa 168       4.094  89.559  45.385  1.00  0.00           C
ATOM   5469 2C21 POPEa 168       3.684  88.299  44.595  1.00  0.00           C
ATOM   5472 3C21 POPEa 168       2.714  88.599  43.445  1.00  0.00           C
ATOM   5475 4C21 POPEa 168       1.906  87.359  43.015  1.00  0.00           C
ATOM   5478 5C21 POPEa 168       2.774  86.269  42.395  1.00  0.00           C
ATOM   5481 6C21 POPEa 168       2.036  84.939  42.165  1.00  0.00           C
ATOM   5484 7C21 POPEa 168       2.964  83.909  41.515  1.00  0.00           C
ATOM   5487 8C21 POPEa 168       2.316  82.549  41.255  1.00  0.00           C
ATOM   5491  C33 POPEa 168       2.824  84.449  51.085  1.00  0.00           C
ATOM   5494  C34 POPEa 168       1.626  84.819  50.205  1.00  0.00           C
ATOM   5497  C35 POPEa 168       1.956  84.939  48.715  1.00  0.00           C
ATOM   5500  C36 POPEa 168       0.656  85.009  47.895  1.00  0.00           C
ATOM   5503  C37 POPEa 168       0.836  85.439  46.435  1.00  0.00           C
ATOM   5506  C38 POPEa 168      -0.504  85.449  45.675  1.00  0.00           C
ATOM   5509  C39 POPEa 168      -0.994  84.049  45.275  1.00  0.00           C
ATOM   5512 0C31 POPEa 168      -2.314  84.069  44.505  1.00  0.00           C
ATOM   5515 1C31 POPEa 168      -2.634  82.719  43.835  1.00  0.00           C
ATOM   5518 2C31 POPEa 168      -3.874  82.739  42.935  1.00  0.00           C
ATOM   5521 3C31 POPEa 168      -5.174  83.089  43.665  1.00  0.00           C
ATOM   5524 4C31 POPEa 168      -6.414  82.969  42.765  1.00  0.00           C
ATOM   5527 5C31 POPEa 168      -7.694  83.489  43.445  1.00  0.00           C
ATOM   5530 6C31 POPEa 168      -8.954  83.239  42.605  1.00  0.00           C
ATOM   5534  NH3 POPEb 169     132.082 115.759  58.865  1.00  0.00           N
ATOM   5538  C12 POPEb 169     130.844 114.929  59.075  1.00  0.00           C
ATOM   5541  C11 POPEb 169     130.194 115.279  60.415  1.00  0.00           C
ATOM   5544  P   POPEb 169     127.704 114.849  59.735  1.00  0.00           P
ATOM   5545  O13 POPEb 169     126.494 114.449  60.475  1.00  0.00           O
ATOM   5546  O14 POPEb 169     127.754 116.229  59.195  1.00  0.00           O
ATOM   5547  O11 POPEb 169     127.964 113.879  58.515  1.00  0.00           O
ATOM   5548  O12 POPEb 169     128.994 114.539  60.605  1.00  0.00           O
ATOM   5549  C1  POPEb 169     126.994 112.969  57.995  1.00  0.00           C
ATOM   5552  C2  POPEb 169     126.144 113.569  56.825  1.00  0.00           C
ATOM   5554  O21 POPEb 169     126.054 112.639  55.725  1.00  0.00           O
ATOM   5555  C21 POPEb 169     127.064 112.629  54.865  1.00  0.00           C
ATOM   5556  O22 POPEb 169     128.214 112.959  55.075  1.00  0.00           O
ATOM   5557  C22 POPEb 169     126.524 112.149  53.515  1.00  0.00           C
ATOM   5560  C3  POPEb 169     126.564 115.009  56.365  1.00  0.00           C
ATOM   5563  O31 POPEb 169     125.984 115.339  55.075  1.00  0.00           O
ATOM   5564  C31 POPEb 169     126.324 116.529  54.635  1.00  0.00           C
ATOM   5565  O32 POPEb 169     126.994 117.349  55.245  1.00  0.00           O
ATOM   5566  C32 POPEb 169     125.814 116.749  53.205  1.00  0.00           C
ATOM   5569  C23 POPEb 169     127.634 111.969  52.465  1.00  0.00           C
ATOM   5572  C24 POPEb 169     127.054 111.779  51.055  1.00  0.00           C
ATOM   5575  C25 POPEb 169     128.094 111.299  50.035  1.00  0.00           C
ATOM   5578  C26 POPEb 169     127.754 111.659  48.585  1.00  0.00           C
ATOM   5581  C27 POPEb 169     128.294 110.609  47.595  1.00  0.00           C
ATOM   5584  C28 POPEb 169     128.454 111.149  46.155  1.00  0.00           C
ATOM   5587  C29 POPEb 169     129.724 111.949  46.035  1.00  0.00           C
ATOM   5589 0C21 POPEb 169     130.874 111.579  45.425  1.00  0.00           C
ATOM   5591 1C21 POPEb 169     131.134 110.299  44.665  1.00  0.00           C
ATOM   5594 2C21 POPEb 169     131.804 110.559  43.305  1.00  0.00           C
ATOM   5597 3C21 POPEb 169     131.014 111.509  42.395  1.00  0.00           C
ATOM   5600 4C21 POPEb 169     131.784 111.859  41.115  1.00  0.00           C
ATOM   5603 5C21 POPEb 169     131.064 112.909  40.265  1.00  0.00           C
ATOM   5606 6C21 POPEb 169     131.914 113.379  39.085  1.00  0.00           C
ATOM   5609 7C21 POPEb 169     131.134 114.229  38.085  1.00  0.00           C
ATOM   5612 8C21 POPEb 169     131.982 114.719  36.915  1.00  0.00           C
ATOM   5616  C33 POPEb 169     126.604 115.979  52.115  1.00  0.00           C
ATOM   5619  C34 POPEb 169     126.144 116.389  50.705  1.00  0.00           C
ATOM   5622  C35 POPEb 169     126.614 115.499  49.545  1.00  0.00           C
ATOM   5625  C36 POPEb 169     126.254 116.119  48.185  1.00  0.00           C
ATOM   5628  C37 POPEb 169     126.294 115.149  46.985  1.00  0.00           C
ATOM   5631  C38 POPEb 169     125.964 115.879  45.675  1.00  0.00           C
ATOM   5634  C39 POPEb 169     125.304 114.999  44.595  1.00  0.00           C
ATOM   5637 0C31 POPEb 169     126.264 114.059  43.845  1.00  0.00           C
ATOM   5640 1C31 POPEb 169     125.484 113.149  42.875  1.00  0.00           C
ATOM   5643 2C31 POPEb 169     126.354 112.369  41.885  1.00  0.00           C
ATOM   5646 3C31 POPEb 169     126.974 111.069  42.435  1.00  0.00           C
ATOM   5649 4C31 POPEb 169     127.414 110.149  41.285  1.00  0.00           C
ATOM   5652 5C31 POPEb 169     128.034 108.819  41.715  1.00  0.00           C
ATOM   5655 6C31 POPEb 169     128.444 107.959  40.525  1.00  0.00           C
ATOM   5659  NH3 POPEc 170      88.594  89.729  22.495  1.00  0.00           N
ATOM   5663  C12 POPEc 170      87.354  90.569  22.365  1.00  0.00           C
ATOM   5666  C11 POPEc 170      87.654  92.069  22.495  1.00  0.00           C
ATOM   5669  P   POPEc 170      85.954  93.439  23.985  1.00  0.00           P
ATOM   5670  O13 POPEc 170      84.494  93.309  24.085  1.00  0.00           O
ATOM   5671  O14 POPEc 170      86.454  94.819  24.075  1.00  0.00           O
ATOM   5672  O11 POPEc 170      86.654  92.539  25.115  1.00  0.00           O
ATOM   5673  O12 POPEc 170      86.424  92.779  22.635  1.00  0.00           O
ATOM   5674  C1  POPEc 170      85.824  92.209  26.235  1.00  0.00           C
ATOM   5677  C2  POPEc 170      86.554  91.409  27.365  1.00  0.00           C
ATOM   5679  O21 POPEc 170      87.624  92.119  28.025  1.00  0.00           O
ATOM   5680  C21 POPEc 170      87.274  93.109  28.825  1.00  0.00           C
ATOM   5681  O22 POPEc 170      86.214  93.709  28.835  1.00  0.00           O
ATOM   5682  C22 POPEc 170      88.334  93.229  29.935  1.00  0.00           C
ATOM   5685  C3  POPEc 170      87.124  90.059  26.845  1.00  0.00           C
ATOM   5688  O31 POPEc 170      87.844  89.349  27.885  1.00  0.00           O
ATOM   5689  C31 POPEc 170      87.094  88.609  28.715  1.00  0.00           C
ATOM   5690  O32 POPEc 170      85.924  88.349  28.545  1.00  0.00           O
ATOM   5691  C32 POPEc 170      87.984  88.049  29.835  1.00  0.00           C
ATOM   5694  C23 POPEc 170      88.394  91.939  30.785  1.00  0.00           C
ATOM   5697  C24 POPEc 170      89.234  92.019  32.065  1.00  0.00           C
ATOM   5700  C25 POPEc 170      90.614  91.349  31.925  1.00  0.00           C
ATOM   5703  C26 POPEc 170      91.204  90.849  33.265  1.00  0.00           C
ATOM   5706  C27 POPEc 170      92.304  89.819  32.995  1.00  0.00           C
ATOM   5709  C28 POPEc 170      92.894  89.099  34.225  1.00  0.00           C
ATOM   5712  C29 POPEc 170      93.824  89.959  35.055  1.00  0.00           C
ATOM   5714 0C21 POPEc 170      95.164  89.999  34.975  1.00  0.00           C
ATOM   5716 1C21 POPEc 170      96.024  89.249  33.975  1.00  0.00           C
ATOM   5719 2C21 POPEc 170      96.484  87.869  34.475  1.00  0.00           C
ATOM   5722 3C21 POPEc 170      97.434  87.189  33.485  1.00  0.00           C
ATOM   5725 4C21 POPEc 170      97.614  85.689  33.735  1.00  0.00           C
ATOM   5728 5C21 POPEc 170      98.124  85.229  35.105  1.00  0.00           C
ATOM   5731 6C21 POPEc 170      98.284  83.699  35.135  1.00  0.00           C
ATOM   5734 7C21 POPEc 170      98.364  83.119  36.545  1.00  0.00           C
ATOM   5737 8C21 POPEc 170      98.504  81.589  36.565  1.00  0.00           C
ATOM   5741  C33 POPEc 170      87.364  88.129  31.255  1.00  0.00           C
ATOM   5744  C34 POPEc 170      88.364  87.759  32.355  1.00  0.00           C
ATOM   5747  C35 POPEc 170      88.174  86.329  32.905  1.00  0.00           C
ATOM   5750  C36 POPEc 170      87.004  86.209  33.885  1.00  0.00           C
ATOM   5753  C37 POPEc 170      87.354  86.639  35.325  1.00  0.00           C
ATOM   5756  C38 POPEc 170      86.164  86.469  36.285  1.00  0.00           C
ATOM   5759  C39 POPEc 170      86.564  86.209  37.745  1.00  0.00           C
ATOM   5762 0C31 POPEc 170      85.344  86.049  38.665  1.00  0.00           C
ATOM   5765 1C31 POPEc 170      85.554  85.079  39.855  1.00  0.00           C
ATOM   5768 2C31 POPEc 170      86.104  85.729  41.135  1.00  0.00           C
ATOM   5771 3C31 POPEc 170      87.484  86.389  40.995  1.00  0.00           C
ATOM   5774 4C31 POPEc 170      87.994  86.989  42.315  1.00  0.00           C
ATOM   5777 5C31 POPEc 170      89.254  87.849  42.115  1.00  0.00           C
ATOM   5780 6C31 POPEc 170      89.724  88.559  43.395  1.00  0.00           C
ATOM   5784  NH3 POPEd 171      74.734  32.919  15.765  1.00  0.00           N
ATOM   5788  C12 POPEd 171      75.064  31.619  15.095  1.00  0.00           C
ATOM   5791  C11 POPEd 171      74.194  30.509  15.705  1.00  0.00           C
ATOM   5794  P   POPEd 171      71.844  31.049  14.685  1.00  0.00           P
ATOM   5795  O13 POPEd 171      71.414  29.689  14.305  1.00  0.00           O
ATOM   5796  O14 POPEd 171      72.484  31.909  13.675  1.00  0.00           O
ATOM   5797  O11 POPEd 171      70.624  31.809  15.315  1.00  0.00           O
ATOM   5798  O12 POPEd 171      72.834  30.909  15.895  1.00  0.00           O
ATOM   5799  C1  POPEd 171      70.334  31.799  16.705  1.00  0.00           C
ATOM   5802  C2  POPEd 171      70.494  33.219  17.285  1.00  0.00           C
ATOM   5804  O21 POPEd 171      70.854  33.149  18.675  1.00  0.00           O
ATOM   5805  C21 POPEd 171      72.094  32.759  18.935  1.00  0.00           C
ATOM   5806  O22 POPEd 171      73.034  32.829  18.145  1.00  0.00           O
ATOM   5807  C22 POPEd 171      72.164  32.239  20.365  1.00  0.00           C
ATOM   5810  C3  POPEd 171      69.194  34.039  17.135  1.00  0.00           C
ATOM   5813  O31 POPEd 171      69.524  35.429  16.965  1.00  0.00           O
ATOM   5814  C31 POPEd 171      69.304  36.229  17.985  1.00  0.00           C
ATOM   5815  O32 POPEd 171      68.644  35.989  18.975  1.00  0.00           O
ATOM   5816  C32 POPEd 171      70.174  37.469  17.755  1.00  0.00           C
ATOM   5819  C23 POPEd 171      72.994  30.949  20.475  1.00  0.00           C
ATOM   5822  C24 POPEd 171      73.124  30.469  21.935  1.00  0.00           C
ATOM   5825  C25 POPEd 171      74.124  31.299  22.755  1.00  0.00           C
ATOM   5828  C26 POPEd 171      73.814  31.339  24.265  1.00  0.00           C
ATOM   5831  C27 POPEd 171      75.064  31.729  25.075  1.00  0.00           C
ATOM   5834  C28 POPEd 171      74.794  32.379  26.445  1.00  0.00           C
ATOM   5837  C29 POPEd 171      73.954  31.519  27.345  1.00  0.00           C
ATOM   5839 0C21 POPEd 171      74.344  30.849  28.445  1.00  0.00           C
ATOM   5841 1C21 POPEd 171      75.724  30.829  29.065  1.00  0.00           C
ATOM   5844 2C21 POPEd 171      75.664  30.549  30.575  1.00  0.00           C
ATOM   5847 3C21 POPEd 171      75.064  31.689  31.405  1.00  0.00           C
ATOM   5850 4C21 POPEd 171      74.674  31.209  32.805  1.00  0.00           C
ATOM   5853 5C21 POPEd 171      74.064  32.319  33.675  1.00  0.00           C
ATOM   5856 6C21 POPEd 171      73.194  31.729  34.795  1.00  0.00           C
ATOM   5859 7C21 POPEd 171      72.704  32.779  35.785  1.00  0.00           C
ATOM   5862 8C21 POPEd 171      71.864  32.189  36.915  1.00  0.00           C
ATOM   5866  C33 POPEd 171      70.074  38.469  18.925  1.00  0.00           C
ATOM   5869  C34 POPEd 171      71.244  39.459  18.945  1.00  0.00           C
ATOM   5872  C35 POPEd 171      71.114  40.449  20.105  1.00  0.00           C
ATOM   5875  C36 POPEd 171      70.094  41.559  19.805  1.00  0.00           C
ATOM   5878  C37 POPEd 171      69.894  42.499  21.005  1.00  0.00           C
ATOM   5881  C38 POPEd 171      69.014  43.699  20.655  1.00  0.00           C
ATOM   5884  C39 POPEd 171      68.784  44.639  21.845  1.00  0.00           C
ATOM   5887 0C31 POPEd 171      67.794  44.069  22.885  1.00  0.00           C
ATOM   5890 1C31 POPEd 171      67.594  45.029  24.065  1.00  0.00           C
ATOM   5893 2C31 POPEd 171      66.294  44.799  24.855  1.00  0.00           C
ATOM   5896 3C31 POPEd 171      66.194  43.429  25.545  1.00  0.00           C
ATOM   5899 4C31 POPEd 171      64.914  43.309  26.375  1.00  0.00           C
ATOM   5902 5C31 POPEd 171      64.704  41.919  26.985  1.00  0.00           C
ATOM   5905 6C31 POPEd 171      63.374  41.789  27.715  1.00  0.00           C
ATOM   5909  NH3 POPEe 172      24.354  23.069  15.885  1.00  0.00           N
ATOM   5913  C12 POPEe 172      24.894  21.669  15.885  1.00  0.00           C
ATOM   5916  C11 POPEe 172      26.414  21.669  15.635  1.00  0.00           C
ATOM   5919  P   POPEe 172      26.884  19.529  14.215  1.00  0.00           P
ATOM   5920  O13 POPEe 172      28.274  19.389  13.735  1.00  0.00           O
ATOM   5921  O14 POPEe 172      25.884  20.169  13.345  1.00  0.00           O
ATOM   5922  O11 POPEe 172      26.284  18.129  14.675  1.00  0.00           O
ATOM   5923  O12 POPEe 172      26.894  20.319  15.585  1.00  0.00           O
ATOM   5924  C1  POPEe 172      26.944  17.169  15.505  1.00  0.00           C
ATOM   5927  C2  POPEe 172      26.914  17.569  17.015  1.00  0.00           C
ATOM   5929  O21 POPEe 172      27.674  16.669  17.865  1.00  0.00           O
ATOM   5930  C21 POPEe 172      27.174  15.499  18.205  1.00  0.00           C
ATOM   5931  O22 POPEe 172      26.384  14.849  17.555  1.00  0.00           O
ATOM   5932  C22 POPEe 172      27.864  14.979  19.475  1.00  0.00           C
ATOM   5935  C3  POPEe 172      25.474  17.879  17.535  1.00  0.00           C
ATOM   5938  O31 POPEe 172      25.474  18.659  18.755  1.00  0.00           O
ATOM   5939  C31 POPEe 172      25.124  18.019  19.875  1.00  0.00           C
ATOM   5940  O32 POPEe 172      24.874  16.829  19.965  1.00  0.00           O
ATOM   5941  C32 POPEe 172      24.914  19.089  20.975  1.00  0.00           C
ATOM   5944  C23 POPEe 172      26.904  14.209  20.415  1.00  0.00           C
ATOM   5947  C24 POPEe 172      27.284  14.229  21.905  1.00  0.00           C
ATOM   5950  C25 POPEe 172      28.104  12.999  22.365  1.00  0.00           C
ATOM   5953  C26 POPEe 172      28.304  13.009  23.885  1.00  0.00           C
ATOM   5956  C27 POPEe 172      29.134  11.839  24.425  1.00  0.00           C
ATOM   5959  C28 POPEe 172      29.424  11.999  25.935  1.00  0.00           C
ATOM   5962  C29 POPEe 172      30.254  10.869  26.485  1.00  0.00           C
ATOM   5964 0C21 POPEe 172      30.614  10.709  27.775  1.00  0.00           C
ATOM   5966 1C21 POPEe 172      30.244  11.609  28.925  1.00  0.00           C
ATOM   5969 2C21 POPEe 172      31.164  12.829  29.115  1.00  0.00           C
ATOM   5972 3C21 POPEe 172      32.564  12.499  29.665  1.00  0.00           C
ATOM   5975 4C21 POPEe 172      33.504  13.719  29.705  1.00  0.00           C
ATOM   5978 5C21 POPEe 172      34.004  14.159  28.315  1.00  0.00           C
ATOM   5981 6C21 POPEe 172      34.874  15.419  28.395  1.00  0.00           C
ATOM   5984 7C21 POPEe 172      35.124  16.079  27.035  1.00  0.00           C
ATOM   5987 8C21 POPEe 172      35.664  17.499  27.155  1.00  0.00           C
ATOM   5991  C33 POPEe 172      24.614  18.549  22.395  1.00  0.00           C
ATOM   5994  C34 POPEe 172      25.744  18.869  23.395  1.00  0.00           C
ATOM   5997  C35 POPEe 172      25.534  18.289  24.795  1.00  0.00           C
ATOM   6000  C36 POPEe 172      25.594  16.759  24.835  1.00  0.00           C
ATOM   6003  C37 POPEe 172      24.764  16.159  25.975  1.00  0.00           C
ATOM   6006  C38 POPEe 172      24.734  14.639  25.895  1.00  0.00           C
ATOM   6009  C39 POPEe 172      25.834  13.959  26.695  1.00  0.00           C
ATOM   6012 0C31 POPEe 172      25.554  13.949  28.195  1.00  0.00           C
ATOM   6015 1C31 POPEe 172      26.674  13.239  28.955  1.00  0.00           C
ATOM   6018 2C31 POPEe 172      26.434  13.199  30.465  1.00  0.00           C
ATOM   6021 3C31 POPEe 172      27.564  12.459  31.175  1.00  0.00           C
ATOM   6024 4C31 POPEe 172      27.644  12.679  32.685  1.00  0.00           C
ATOM   6027 5C31 POPEe 172      28.864  11.959  33.265  1.00  0.00           C
ATOM   6030 6C31 POPEe 172      29.164  12.339  34.715  1.00  0.00           C
ATOM   6034  NH3 POPEf 173     102.784  31.299  17.845  1.00  0.00           N
ATOM   6038  C12 POPEf 173     103.584  32.579  17.685  1.00  0.00           C
ATOM   6041  C11 POPEf 173     105.024  32.349  17.165  1.00  0.00           C
ATOM   6044  P   POPEf 173     105.124  29.949  15.875  1.00  0.00           P
ATOM   6045  O13 POPEf 173     103.764  29.469  16.185  1.00  0.00           O
ATOM   6046  O14 POPEf 173     105.734  29.609  14.575  1.00  0.00           O
ATOM   6047  O11 POPEf 173     106.034  29.449  17.075  1.00  0.00           O
ATOM   6048  O12 POPEf 173     105.104  31.509  16.035  1.00  0.00           O
ATOM   6049  C1  POPEf 173     105.484  29.339  18.385  1.00  0.00           C
ATOM   6052  C2  POPEf 173     106.604  29.119  19.415  1.00  0.00           C
ATOM   6054  O21 POPEf 173     106.224  29.049  20.805  1.00  0.00           O
ATOM   6055  C21 POPEf 173     104.984  29.019  21.235  1.00  0.00           C
ATOM   6056  O22 POPEf 173     104.014  29.489  20.645  1.00  0.00           O
ATOM   6057  C22 POPEf 173     104.944  28.349  22.605  1.00  0.00           C
ATOM   6060  C3  POPEf 173     107.804  30.099  19.195  1.00  0.00           C
ATOM   6063  O31 POPEf 173     108.494  30.419  20.425  1.00  0.00           O
ATOM   6064  C31 POPEf 173     107.934  31.399  21.135  1.00  0.00           C
ATOM   6065  O32 POPEf 173     107.134  32.209  20.695  1.00  0.00           O
ATOM   6066  C32 POPEf 173     108.354  31.289  22.595  1.00  0.00           C
ATOM   6069  C23 POPEf 173     103.514  28.239  23.205  1.00  0.00           C
ATOM   6072  C24 POPEf 173     103.384  28.779  24.645  1.00  0.00           C
ATOM   6075  C25 POPEf 173     101.924  28.719  25.135  1.00  0.00           C
ATOM   6078  C26 POPEf 173     101.584  29.539  26.395  1.00  0.00           C
ATOM   6081  C27 POPEf 173     101.814  31.049  26.205  1.00  0.00           C
ATOM   6084  C28 POPEf 173     100.954  31.959  27.115  1.00  0.00           C
ATOM   6087  C29 POPEf 173     100.444  33.169  26.365  1.00  0.00           C
ATOM   6089 0C21 POPEf 173      99.254  33.789  26.495  1.00  0.00           C
ATOM   6091 1C21 POPEf 173      98.134  33.469  27.445  1.00  0.00           C
ATOM   6094 2C21 POPEf 173      98.054  34.449  28.635  1.00  0.00           C
ATOM   6097 3C21 POPEf 173      98.124  35.939  28.265  1.00  0.00           C
ATOM   6100 4C21 POPEf 173      97.644  36.869  29.395  1.00  0.00           C
ATOM   6103 5C21 POPEf 173      98.544  36.849  30.635  1.00  0.00           C
ATOM   6106 6C21 POPEf 173      97.924  37.579  31.835  1.00  0.00           C
ATOM   6109 7C21 POPEf 173      98.914  37.819  32.975  1.00  0.00           C
ATOM   6112 8C21 POPEf 173      98.284  38.429  34.225  1.00  0.00           C
ATOM   6116  C33 POPEf 173     107.454  32.149  23.515  1.00  0.00           C
ATOM   6119  C34 POPEf 173     107.654  31.819  24.995  1.00  0.00           C
ATOM   6122  C35 POPEf 173     108.964  32.369  25.575  1.00  0.00           C
ATOM   6125  C36 POPEf 173     108.884  33.869  25.885  1.00  0.00           C
ATOM   6128  C37 POPEf 173     110.214  34.419  26.415  1.00  0.00           C
ATOM   6131  C38 POPEf 173     110.044  35.859  26.915  1.00  0.00           C
ATOM   6134  C39 POPEf 173     111.244  36.389  27.705  1.00  0.00           C
ATOM   6137 0C31 POPEf 173     111.624  35.569  28.945  1.00  0.00           C
ATOM   6140 1C31 POPEf 173     112.524  36.359  29.905  1.00  0.00           C
ATOM   6143 2C31 POPEf 173     113.024  35.519  31.095  1.00  0.00           C
ATOM   6146 3C31 POPEf 173     113.004  36.269  32.435  1.00  0.00           C
ATOM   6149 4C31 POPEf 173     113.804  37.589  32.435  1.00  0.00           C
ATOM   6152 5C31 POPEf 173     113.864  38.199  33.835  1.00  0.00           C
ATOM   6155 6C31 POPEf 173     114.474  39.609  33.875  1.00  0.00           C
ATOM   6159  NH3 POPEg 174      76.784  19.319  59.015  1.00  0.00           N
ATOM   6163  C12 POPEg 174      75.704  20.039  59.775  1.00  0.00           C
ATOM   6166  C11 POPEg 174      75.964  21.549  59.855  1.00  0.00           C
ATOM   6169  P   POPEg 174      74.524  23.669  59.535  1.00  0.00           P
ATOM   6170  O13 POPEg 174      73.944  23.589  60.895  1.00  0.00           O
ATOM   6171  O14 POPEg 174      75.574  24.669  59.285  1.00  0.00           O
ATOM   6172  O11 POPEg 174      73.314  23.959  58.565  1.00  0.00           O
ATOM   6173  O12 POPEg 174      75.034  22.259  59.045  1.00  0.00           O
ATOM   6174  C1  POPEg 174      73.354  23.569  57.195  1.00  0.00           C
ATOM   6177  C2  POPEg 174      73.444  24.829  56.305  1.00  0.00           C
ATOM   6179  O21 POPEg 174      73.534  24.419  54.945  1.00  0.00           O
ATOM   6180  C21 POPEg 174      72.384  24.139  54.355  1.00  0.00           C
ATOM   6181  O22 POPEg 174      71.294  24.119  54.895  1.00  0.00           O
ATOM   6182  C22 POPEg 174      72.664  23.859  52.885  1.00  0.00           C
ATOM   6185  C3  POPEg 174      74.684  25.689  56.645  1.00  0.00           C
ATOM   6188  O31 POPEg 174      74.834  26.779  55.715  1.00  0.00           O
ATOM   6189  C31 POPEg 174      75.844  26.739  54.845  1.00  0.00           C
ATOM   6190  O32 POPEg 174      76.654  25.829  54.745  1.00  0.00           O
ATOM   6191  C32 POPEg 174      75.894  28.079  54.115  1.00  0.00           C
ATOM   6194  C23 POPEg 174      71.824  24.749  51.935  1.00  0.00           C
ATOM   6197  C24 POPEg 174      72.664  25.179  50.725  1.00  0.00           C
ATOM   6200  C25 POPEg 174      71.884  26.019  49.695  1.00  0.00           C
ATOM   6203  C26 POPEg 174      72.764  26.469  48.515  1.00  0.00           C
ATOM   6206  C27 POPEg 174      71.934  27.229  47.465  1.00  0.00           C
ATOM   6209  C28 POPEg 174      72.774  27.919  46.365  1.00  0.00           C
ATOM   6212  C29 POPEg 174      73.524  26.959  45.485  1.00  0.00           C
ATOM   6214 0C21 POPEg 174      73.084  26.419  44.335  1.00  0.00           C
ATOM   6216 1C21 POPEg 174      71.754  26.629  43.675  1.00  0.00           C
ATOM   6219 2C21 POPEg 174      71.854  27.079  42.205  1.00  0.00           C
ATOM   6222 3C21 POPEg 174      70.504  26.979  41.485  1.00  0.00           C
ATOM   6225 4C21 POPEg 174      70.524  27.449  40.025  1.00  0.00           C
ATOM   6228 5C21 POPEg 174      69.834  28.799  39.785  1.00  0.00           C
ATOM   6231 6C21 POPEg 174      70.394  29.959  40.625  1.00  0.00           C
ATOM   6234 7C21 POPEg 174      69.864  31.329  40.165  1.00  0.00           C
ATOM   6237 8C21 POPEg 174      70.384  32.509  40.995  1.00  0.00           C
ATOM   6241  C33 POPEg 174      75.864  28.149  52.565  1.00  0.00           C
ATOM   6244  C34 POPEg 174      76.004  29.619  52.095  1.00  0.00           C
ATOM   6247  C35 POPEg 174      75.414  29.909  50.705  1.00  0.00           C
ATOM   6250  C36 POPEg 174      76.464  29.949  49.585  1.00  0.00           C
ATOM   6253  C37 POPEg 174      75.854  29.549  48.235  1.00  0.00           C
ATOM   6256  C38 POPEg 174      76.844  29.689  47.085  1.00  0.00           C
ATOM   6259  C39 POPEg 174      76.584  30.939  46.235  1.00  0.00           C
ATOM   6262 0C31 POPEg 174      77.724  31.189  45.255  1.00  0.00           C
ATOM   6265 1C31 POPEg 174      77.434  32.299  44.235  1.00  0.00           C
ATOM   6268 2C31 POPEg 174      78.704  32.819  43.535  1.00  0.00           C
ATOM   6271 3C31 POPEg 174      79.604  31.719  42.955  1.00  0.00           C
ATOM   6274 4C31 POPEg 174      79.154  31.229  41.575  1.00  0.00           C
ATOM   6277 5C31 POPEg 174      80.104  30.169  41.015  1.00  0.00           C
ATOM   6280 6C31 POPEg 174      79.674  29.669  39.645  1.00  0.00           C
ATOM   6284  NH3 POPEh 175      68.564  44.849  62.595  1.00  0.00           N
ATOM   6288  C12 POPEh 175      69.954  44.309  62.835  1.00  0.00           C
ATOM   6291  C11 POPEh 175      70.844  44.339  61.585  1.00  0.00           C
ATOM   6294  P   POPEh 175      73.374  44.089  60.925  1.00  0.00           P
ATOM   6295  O13 POPEh 175      74.564  44.789  61.445  1.00  0.00           O
ATOM   6296  O14 POPEh 175      73.544  42.699  60.455  1.00  0.00           O
ATOM   6297  O11 POPEh 175      72.764  44.939  59.755  1.00  0.00           O
ATOM   6298  O12 POPEh 175      72.194  44.149  61.985  1.00  0.00           O
ATOM   6299  C1  POPEh 175      73.474  46.029  59.165  1.00  0.00           C
ATOM   6302  C2  POPEh 175      73.244  45.959  57.655  1.00  0.00           C
ATOM   6304  O21 POPEh 175      73.794  47.099  56.975  1.00  0.00           O
ATOM   6305  C21 POPEh 175      73.034  48.069  56.505  1.00  0.00           C
ATOM   6306  O22 POPEh 175      71.924  48.399  56.875  1.00  0.00           O
ATOM   6307  C22 POPEh 175      73.834  48.709  55.355  1.00  0.00           C
ATOM   6310  C3  POPEh 175      71.744  45.629  57.375  1.00  0.00           C
ATOM   6313  O31 POPEh 175      71.384  45.749  55.995  1.00  0.00           O
ATOM   6314  C31 POPEh 175      71.774  44.789  55.205  1.00  0.00           C
ATOM   6315  O32 POPEh 175      72.564  43.899  55.465  1.00  0.00           O
ATOM   6316  C32 POPEh 175      71.044  44.949  53.895  1.00  0.00           C
ATOM   6319  C23 POPEh 175      73.144  49.879  54.635  1.00  0.00           C
ATOM   6322  C24 POPEh 175      73.924  50.419  53.425  1.00  0.00           C
ATOM   6325  C25 POPEh 175      73.514  51.829  52.945  1.00  0.00           C
ATOM   6328  C26 POPEh 175      74.344  52.289  51.735  1.00  0.00           C
ATOM   6331  C27 POPEh 175      74.004  53.709  51.265  1.00  0.00           C
ATOM   6334  C28 POPEh 175      75.064  54.269  50.285  1.00  0.00           C
ATOM   6337  C29 POPEh 175      74.594  55.479  49.515  1.00  0.00           C
ATOM   6339 0C21 POPEh 175      74.264  55.519  48.215  1.00  0.00           C
ATOM   6341 1C21 POPEh 175      74.244  54.369  47.245  1.00  0.00           C
ATOM   6344 2C21 POPEh 175      72.984  54.339  46.355  1.00  0.00           C
ATOM   6347 3C21 POPEh 175      72.854  55.569  45.435  1.00  0.00           C
ATOM   6350 4C21 POPEh 175      71.744  55.439  44.385  1.00  0.00           C
ATOM   6353 5C21 POPEh 175      70.384  55.029  44.955  1.00  0.00           C
ATOM   6356 6C21 POPEh 175      69.224  55.299  43.995  1.00  0.00           C
ATOM   6359 7C21 POPEh 175      67.874  54.919  44.635  1.00  0.00           C
ATOM   6362 8C21 POPEh 175      66.654  55.469  43.905  1.00  0.00           C
ATOM   6366  C33 POPEh 175      71.814  45.799  52.865  1.00  0.00           C
ATOM   6369  C34 POPEh 175      71.024  45.749  51.565  1.00  0.00           C
ATOM   6372  C35 POPEh 175      71.664  46.469  50.385  1.00  0.00           C
ATOM   6375  C36 POPEh 175      70.854  46.139  49.125  1.00  0.00           C
ATOM   6378  C37 POPEh 175      71.454  46.679  47.835  1.00  0.00           C
ATOM   6381  C38 POPEh 175      70.904  45.909  46.625  1.00  0.00           C
ATOM   6384  C39 POPEh 175      71.524  46.339  45.295  1.00  0.00           C
ATOM   6387 0C31 POPEh 175      73.024  46.049  45.185  1.00  0.00           C
ATOM   6390 1C31 POPEh 175      73.524  46.389  43.795  1.00  0.00           C
ATOM   6393 2C31 POPEh 175      74.934  45.889  43.465  1.00  0.00           C
ATOM   6396 3C31 POPEh 175      75.094  45.669  41.955  1.00  0.00           C
ATOM   6399 4C31 POPEh 175      74.724  46.919  41.145  1.00  0.00           C
ATOM   6402 5C31 POPEh 175      74.814  46.689  39.635  1.00  0.00           C
ATOM   6405 6C31 POPEh 175      74.354  47.919  38.855  1.00  0.00           C
ATOM   6409  NH3 POPEi 176     116.154 122.589  16.465  1.00  0.00           N
ATOM   6413  C12 POPEi 176     116.044 123.769  17.385  1.00  0.00           C
ATOM   6416  C11 POPEi 176     115.394 123.339  18.705  1.00  0.00           C
ATOM   6419  P   POPEi 176     113.644 124.579  20.235  1.00  0.00           P
ATOM   6420  O13 POPEi 176     113.244 125.989  20.275  1.00  0.00           O
ATOM   6421  O14 POPEi 176     112.664 123.629  19.655  1.00  0.00           O
ATOM   6422  O11 POPEi 176     114.024 124.059  21.665  1.00  0.00           O
ATOM   6423  O12 POPEi 176     115.004 124.489  19.445  1.00  0.00           O
ATOM   6424  C1  POPEi 176     114.254 122.659  21.865  1.00  0.00           C
ATOM   6427  C2  POPEi 176     115.674 122.449  22.445  1.00  0.00           C
ATOM   6429  O21 POPEi 176     115.884 121.069  22.815  1.00  0.00           O
ATOM   6430  C21 POPEi 176     116.034 120.279  21.765  1.00  0.00           C
ATOM   6431  O22 POPEi 176     115.914 120.619  20.605  1.00  0.00           O
ATOM   6432  C22 POPEi 176     116.334 118.849  22.225  1.00  0.00           C
ATOM   6435  C3  POPEi 176     115.824 123.349  23.705  1.00  0.00           C
ATOM   6438  O31 POPEi 176     116.934 122.919  24.515  1.00  0.00           O
ATOM   6439  C31 POPEi 176     116.664 122.949  25.815  1.00  0.00           C
ATOM   6440  O32 POPEi 176     115.704 123.489  26.325  1.00  0.00           O
ATOM   6441  C32 POPEi 176     117.674 122.109  26.585  1.00  0.00           C
ATOM   6444  C23 POPEi 176     115.724 118.439  23.595  1.00  0.00           C
ATOM   6447  C24 POPEi 176     116.244 117.059  24.045  1.00  0.00           C
ATOM   6450  C25 POPEi 176     115.284 116.239  24.925  1.00  0.00           C
ATOM   6453  C26 POPEi 176     115.374 116.539  26.435  1.00  0.00           C
ATOM   6456  C27 POPEi 176     114.554 115.549  27.275  1.00  0.00           C
ATOM   6459  C28 POPEi 176     114.614 115.819  28.805  1.00  0.00           C
ATOM   6462  C29 POPEi 176     113.734 114.869  29.575  1.00  0.00           C
ATOM   6464 0C21 POPEi 176     114.094 113.909  30.455  1.00  0.00           C
ATOM   6466 1C21 POPEi 176     115.484 113.499  30.885  1.00  0.00           C
ATOM   6469 2C21 POPEi 176     115.754 113.659  32.405  1.00  0.00           C
ATOM   6472 3C21 POPEi 176     114.724 112.989  33.335  1.00  0.00           C
ATOM   6475 4C21 POPEi 176     115.124 113.059  34.815  1.00  0.00           C
ATOM   6478 5C21 POPEi 176     113.994 112.609  35.745  1.00  0.00           C
ATOM   6481 6C21 POPEi 176     114.344 112.699  37.245  1.00  0.00           C
ATOM   6484 7C21 POPEi 176     113.204 112.179  38.125  1.00  0.00           C
ATOM   6487 8C21 POPEi 176     113.514 112.179  39.625  1.00  0.00           C
ATOM   6491  C33 POPEi 176     117.054 121.699  27.925  1.00  0.00           C
ATOM   6494  C34 POPEi 176     117.724 120.509  28.625  1.00  0.00           C
ATOM   6497  C35 POPEi 176     117.014 120.239  29.945  1.00  0.00           C
ATOM   6500  C36 POPEi 176     117.324 118.879  30.565  1.00  0.00           C
ATOM   6503  C37 POPEi 176     116.484 118.679  31.825  1.00  0.00           C
ATOM   6506  C38 POPEi 176     116.844 117.409  32.585  1.00  0.00           C
ATOM   6509  C39 POPEi 176     116.084 117.269  33.915  1.00  0.00           C
ATOM   6512 0C31 POPEi 176     116.634 118.229  34.985  1.00  0.00           C
ATOM   6515 1C31 POPEi 176     115.784 118.249  36.255  1.00  0.00           C
ATOM   6518 2C31 POPEi 176     116.304 119.259  37.285  1.00  0.00           C
ATOM   6521 3C31 POPEi 176     115.284 119.509  38.405  1.00  0.00           C
ATOM   6524 4C31 POPEi 176     115.744 120.599  39.385  1.00  0.00           C
ATOM   6527 5C31 POPEi 176     114.644 120.989  40.385  1.00  0.00           C
ATOM   6530 6C31 POPEi 176     114.824 122.409  40.935  1.00  0.00           C
ATOM   6534  NH3 POPEj 177      65.944  11.329  16.445  1.00  0.00           N
ATOM   6538  C12 POPEj 177      66.214  10.259  17.465  1.00  0.00           C
ATOM   6541  C11 POPEj 177      67.474   9.459  17.105  1.00  0.00           C
ATOM   6544  P   POPEj 177      69.394  11.319  16.905  1.00  0.00           P
ATOM   6545  O13 POPEj 177      70.284  10.879  15.815  1.00  0.00           O
ATOM   6546  O14 POPEj 177      68.384  12.349  16.555  1.00  0.00           O
ATOM   6547  O11 POPEj 177      70.224  11.849  18.115  1.00  0.00           O
ATOM   6548  O12 POPEj 177      68.654  10.099  17.565  1.00  0.00           O
ATOM   6549  C1  POPEj 177      69.644  12.559  19.215  1.00  0.00           C
ATOM   6552  C2  POPEj 177      69.094  11.679  20.395  1.00  0.00           C
ATOM   6554  O21 POPEj 177      69.214  12.339  21.675  1.00  0.00           O
ATOM   6555  C21 POPEj 177      68.534  13.429  21.835  1.00  0.00           C
ATOM   6556  O22 POPEj 177      67.844  13.989  20.995  1.00  0.00           O
ATOM   6557  C22 POPEj 177      68.614  13.939  23.265  1.00  0.00           C
ATOM   6560  C3  POPEj 177      69.734  10.269  20.605  1.00  0.00           C
ATOM   6563  O31 POPEj 177      69.074   9.579  21.695  1.00  0.00           O
ATOM   6564  C31 POPEj 177      69.074   8.259  21.565  1.00  0.00           C
ATOM   6565  O32 POPEj 177      69.624   7.629  20.685  1.00  0.00           O
ATOM   6566  C32 POPEj 177      68.194   7.599  22.625  1.00  0.00           C
ATOM   6569  C23 POPEj 177      70.044  14.359  23.695  1.00  0.00           C
ATOM   6572  C24 POPEj 177      70.094  14.989  25.095  1.00  0.00           C
ATOM   6575  C25 POPEj 177      68.834  15.759  25.525  1.00  0.00           C
ATOM   6578  C26 POPEj 177      69.054  16.619  26.775  1.00  0.00           C
ATOM   6581  C27 POPEj 177      67.774  17.399  27.135  1.00  0.00           C
ATOM   6584  C28 POPEj 177      67.984  18.519  28.165  1.00  0.00           C
ATOM   6587  C29 POPEj 177      68.264  18.009  29.555  1.00  0.00           C
ATOM   6589 0C21 POPEj 177      68.744  18.759  30.565  1.00  0.00           C
ATOM   6591 1C21 POPEj 177      69.074  20.229  30.515  1.00  0.00           C
ATOM   6594 2C21 POPEj 177      68.104  21.119  31.325  1.00  0.00           C
ATOM   6597 3C21 POPEj 177      67.964  20.679  32.785  1.00  0.00           C
ATOM   6600 4C21 POPEj 177      67.224  21.699  33.665  1.00  0.00           C
ATOM   6603 5C21 POPEj 177      65.744  21.859  33.305  1.00  0.00           C
ATOM   6606 6C21 POPEj 177      65.054  22.939  34.155  1.00  0.00           C
ATOM   6609 7C21 POPEj 177      63.694  23.359  33.575  1.00  0.00           C
ATOM   6612 8C21 POPEj 177      63.174  24.689  34.115  1.00  0.00           C
ATOM   6616  C33 POPEj 177      68.744   7.669  24.065  1.00  0.00           C
ATOM   6619  C34 POPEj 177      68.094   6.599  24.935  1.00  0.00           C
ATOM   6622  C35 POPEj 177      68.524   6.659  26.405  1.00  0.00           C
ATOM   6625  C36 POPEj 177      68.144   5.369  27.135  1.00  0.00           C
ATOM   6628  C37 POPEj 177      69.004   5.089  28.375  1.00  0.00           C
ATOM   6631  C38 POPEj 177      68.894   3.619  28.805  1.00  0.00           C
ATOM   6634  C39 POPEj 177      68.924   3.419  30.325  1.00  0.00           C
ATOM   6637 0C31 POPEj 177      70.254   3.799  30.995  1.00  0.00           C
ATOM   6640 1C31 POPEj 177      70.094   3.849  32.525  1.00  0.00           C
ATOM   6643 2C31 POPEj 177      71.434   3.839  33.275  1.00  0.00           C
ATOM   6646 3C31 POPEj 177      72.004   2.439  33.485  1.00  0.00           C
ATOM   6649 4C31 POPEj 177      71.204   1.549  34.435  1.00  0.00           C
ATOM   6652 5C31 POPEj 177      71.864   0.189  34.695  1.00  0.00           C
ATOM   6655 6C31 POPEj 177      71.154  -0.581  35.805  1.00  0.00           C
ATOM   6659  NH3 POPEk 178      51.994  -0.371  63.805  1.00  0.00           N
ATOM   6663  C12 POPEk 178      52.764   0.779  64.405  1.00  0.00           C
ATOM   6666  C11 POPEk 178      53.794   1.379  63.435  1.00  0.00           C
ATOM   6669  P   POPEk 178      56.244   0.529  63.005  1.00  0.00           P
ATOM   6670  O13 POPEk 178      56.614   1.859  63.555  1.00  0.00           O
ATOM   6671  O14 POPEk 178      56.974  -0.661  63.525  1.00  0.00           O
ATOM   6672  O11 POPEk 178      56.604   0.649  61.465  1.00  0.00           O
ATOM   6673  O12 POPEk 178      54.684   0.339  63.025  1.00  0.00           O
ATOM   6674  C1  POPEk 178      56.454  -0.481  60.575  1.00  0.00           C
ATOM   6677  C2  POPEk 178      55.904  -0.051  59.185  1.00  0.00           C
ATOM   6679  O21 POPEk 178      56.664  -0.641  58.105  1.00  0.00           O
ATOM   6680  C21 POPEk 178      56.194  -1.831  57.745  1.00  0.00           C
ATOM   6681  O22 POPEk 178      55.654  -2.631  58.485  1.00  0.00           O
ATOM   6682  C22 POPEk 178      56.384  -2.031  56.245  1.00  0.00           C
ATOM   6685  C3  POPEk 178      55.954   1.489  59.025  1.00  0.00           C
ATOM   6688  O31 POPEk 178      55.514   1.929  57.725  1.00  0.00           O
ATOM   6689  C31 POPEk 178      56.084   3.049  57.285  1.00  0.00           C
ATOM   6690  O32 POPEk 178      56.894   3.709  57.915  1.00  0.00           O
ATOM   6691  C32 POPEk 178      55.554   3.349  55.875  1.00  0.00           C
ATOM   6694  C23 POPEk 178      55.764  -0.841  55.475  1.00  0.00           C
ATOM   6697  C24 POPEk 178      55.864  -0.971  53.955  1.00  0.00           C
ATOM   6700  C25 POPEk 178      57.314  -0.821  53.455  1.00  0.00           C
ATOM   6703  C26 POPEk 178      57.454   0.329  52.435  1.00  0.00           C
ATOM   6706  C27 POPEk 178      58.724   0.219  51.575  1.00  0.00           C
ATOM   6709  C28 POPEk 178      58.614   0.909  50.195  1.00  0.00           C
ATOM   6712  C29 POPEk 178      57.594   0.229  49.305  1.00  0.00           C
ATOM   6714 0C21 POPEk 178      57.734  -0.151  48.025  1.00  0.00           C
ATOM   6716 1C21 POPEk 178      58.924   0.059  47.125  1.00  0.00           C
ATOM   6719 2C21 POPEk 178      58.554  -0.061  45.635  1.00  0.00           C
ATOM   6722 3C21 POPEk 178      58.024  -1.451  45.245  1.00  0.00           C
ATOM   6725 4C21 POPEk 178      58.564  -2.001  43.915  1.00  0.00           C
ATOM   6728 5C21 POPEk 178      58.334  -3.509  43.765  1.00  0.00           C
ATOM   6731 6C21 POPEk 178      59.074  -4.139  42.575  1.00  0.00           C
ATOM   6734 7C21 POPEk 178      59.194  -5.669  42.685  1.00  0.00           C
ATOM   6737 8C21 POPEk 178      59.994  -6.289  41.535  1.00  0.00           C
ATOM   6741  C33 POPEk 178      56.644   3.739  54.845  1.00  0.00           C
ATOM   6744  C34 POPEk 178      56.084   3.939  53.425  1.00  0.00           C
ATOM   6747  C35 POPEk 178      57.174   4.249  52.385  1.00  0.00           C
ATOM   6750  C36 POPEk 178      56.624   4.489  50.975  1.00  0.00           C
ATOM   6753  C37 POPEk 178      57.674   5.119  50.025  1.00  0.00           C
ATOM   6756  C38 POPEk 178      57.214   5.259  48.565  1.00  0.00           C
ATOM   6759  C39 POPEk 178      55.984   6.169  48.365  1.00  0.00           C
ATOM   6762 0C31 POPEk 178      55.644   6.419  46.885  1.00  0.00           C
ATOM   6765 1C31 POPEk 178      54.404   7.309  46.725  1.00  0.00           C
ATOM   6768 2C31 POPEk 178      53.924   7.509  45.285  1.00  0.00           C
ATOM   6771 3C31 POPEk 178      53.294   6.259  44.665  1.00  0.00           C
ATOM   6774 4C31 POPEk 178      52.754   6.499  43.245  1.00  0.00           C
ATOM   6777 5C31 POPEk 178      52.134   5.229  42.635  1.00  0.00           C
ATOM   6780 6C31 POPEk 178      51.674   5.399  41.195  1.00  0.00           C
ATOM   6784  NH3 POPEl 179     119.784 110.589  17.315  1.00  0.00           N
ATOM   6788  C12 POPEl 179     118.814 109.999  16.335  1.00  0.00           C
ATOM   6791  C11 POPEl 179     119.294 108.629  15.845  1.00  0.00           C
ATOM   6794  P   POPEl 179     120.584 106.669  17.015  1.00  0.00           P
ATOM   6795  O13 POPEl 179     119.944 105.329  16.845  1.00  0.00           O
ATOM   6796  O14 POPEl 179     121.714 107.039  16.135  1.00  0.00           O
ATOM   6797  O11 POPEl 179     121.034 106.779  18.505  1.00  0.00           O
ATOM   6798  O12 POPEl 179     119.484 107.789  16.985  1.00  0.00           O
ATOM   6799  C1  POPEl 179     120.244 106.209  19.565  1.00  0.00           C
ATOM   6802  C2  POPEl 179     120.114 107.199  20.735  1.00  0.00           C
ATOM   6804  O21 POPEl 179     119.044 106.769  21.605  1.00  0.00           O
ATOM   6805  C21 POPEl 179     119.354 106.739  22.905  1.00  0.00           C
ATOM   6806  O22 POPEl 179     120.474 106.879  23.355  1.00  0.00           O
ATOM   6807  C22 POPEl 179     118.084 106.519  23.735  1.00  0.00           C
ATOM   6810  C3  POPEl 179     119.804 108.599  20.155  1.00  0.00           C
ATOM   6813  O31 POPEl 179     119.654 109.589  21.185  1.00  0.00           O
ATOM   6814  C31 POPEl 179     118.404 109.889  21.535  1.00  0.00           C
ATOM   6815  O32 POPEl 179     117.394 109.389  21.045  1.00  0.00           O
ATOM   6816  C32 POPEl 179     118.504 111.039  22.545  1.00  0.00           C
ATOM   6819  C23 POPEl 179     117.944 107.499  24.935  1.00  0.00           C
ATOM   6822  C24 POPEl 179     118.244 106.869  26.315  1.00  0.00           C
ATOM   6825  C25 POPEl 179     119.694 106.369  26.465  1.00  0.00           C
ATOM   6828  C26 POPEl 179     120.044 105.999  27.915  1.00  0.00           C
ATOM   6831  C27 POPEl 179     120.714 107.149  28.685  1.00  0.00           C
ATOM   6834  C28 POPEl 179     121.004 106.769  30.145  1.00  0.00           C
ATOM   6837  C29 POPEl 179     122.074 107.639  30.765  1.00  0.00           C
ATOM   6839 0C21 POPEl 179     123.074 107.209  31.545  1.00  0.00           C
ATOM   6841 1C21 POPEl 179     123.284 105.779  31.975  1.00  0.00           C
ATOM   6844 2C21 POPEl 179     124.134 104.989  30.955  1.00  0.00           C
ATOM   6847 3C21 POPEl 179     125.614 105.389  30.975  1.00  0.00           C
ATOM   6850 4C21 POPEl 179     126.454 104.699  29.875  1.00  0.00           C
ATOM   6853 5C21 POPEl 179     127.924 104.589  30.295  1.00  0.00           C
ATOM   6856 6C21 POPEl 179     128.854 104.119  29.175  1.00  0.00           C
ATOM   6859 7C21 POPEl 179     130.324 104.139  29.615  1.00  0.00           C
ATOM   6862 8C21 POPEl 179     131.314 103.709  28.515  1.00  0.00           C
ATOM   6866  C33 POPEl 179     117.454 111.089  23.675  1.00  0.00           C
ATOM   6869  C34 POPEl 179     117.624 112.349  24.545  1.00  0.00           C
ATOM   6872  C35 POPEl 179     117.074 112.219  25.975  1.00  0.00           C
ATOM   6875  C36 POPEl 179     118.024 111.439  26.895  1.00  0.00           C
ATOM   6878  C37 POPEl 179     117.944 111.849  28.375  1.00  0.00           C
ATOM   6881  C38 POPEl 179     119.174 111.359  29.155  1.00  0.00           C
ATOM   6884  C39 POPEl 179     119.184 111.769  30.635  1.00  0.00           C
ATOM   6887 0C31 POPEl 179     120.454 111.249  31.315  1.00  0.00           C
ATOM   6890 1C31 POPEl 179     120.604 111.639  32.785  1.00  0.00           C
ATOM   6893 2C31 POPEl 179     122.074 111.539  33.215  1.00  0.00           C
ATOM   6896 3C31 POPEl 179     122.314 111.639  34.725  1.00  0.00           C
ATOM   6899 4C31 POPEl 179     122.044 110.329  35.475  1.00  0.00           C
ATOM   6902 5C31 POPEl 179     122.724 110.299  36.845  1.00  0.00           C
ATOM   6905 6C31 POPEl 179     122.394 109.059  37.665  1.00  0.00           C
ATOM   6909  NH3 POPEm 180      79.044  28.129  59.725  1.00  0.00           N
ATOM   6913  C12 POPEm 180      80.344  27.389  59.865  1.00  0.00           C
ATOM   6916  C11 POPEm 180      80.084  25.909  60.085  1.00  0.00           C
ATOM   6919  P   POPEm 180      81.224  23.789  61.035  1.00  0.00           P
ATOM   6920  O13 POPEm 180      82.604  23.299  61.105  1.00  0.00           O
ATOM   6921  O14 POPEm 180      80.394  23.669  62.255  1.00  0.00           O
ATOM   6922  O11 POPEm 180      80.494  23.129  59.765  1.00  0.00           O
ATOM   6923  O12 POPEm 180      81.264  25.319  60.625  1.00  0.00           O
ATOM   6924  C1  POPEm 180      81.264  23.009  58.555  1.00  0.00           C
ATOM   6927  C2  POPEm 180      80.434  22.479  57.345  1.00  0.00           C
ATOM   6929  O21 POPEm 180      81.004  23.059  56.155  1.00  0.00           O
ATOM   6930  C21 POPEm 180      80.994  22.329  55.045  1.00  0.00           C
ATOM   6931  O22 POPEm 180      80.564  21.199  54.925  1.00  0.00           O
ATOM   6932  C22 POPEm 180      81.624  23.159  53.925  1.00  0.00           C
ATOM   6935  C3  POPEm 180      78.964  22.939  57.515  1.00  0.00           C
ATOM   6938  O31 POPEm 180      78.154  22.909  56.305  1.00  0.00           O
ATOM   6939  C31 POPEm 180      77.434  21.789  56.185  1.00  0.00           C
ATOM   6940  O32 POPEm 180      77.534  20.809  56.895  1.00  0.00           O
ATOM   6941  C32 POPEm 180      76.464  21.909  55.035  1.00  0.00           C
ATOM   6944  C23 POPEm 180      81.374  22.649  52.485  1.00  0.00           C
ATOM   6947  C24 POPEm 180      81.324  23.789  51.465  1.00  0.00           C
ATOM   6950  C25 POPEm 180      79.974  24.529  51.505  1.00  0.00           C
ATOM   6953  C26 POPEm 180      79.924  25.759  50.585  1.00  0.00           C
ATOM   6956  C27 POPEm 180      78.474  26.089  50.225  1.00  0.00           C
ATOM   6959  C28 POPEm 180      78.224  26.759  48.855  1.00  0.00           C
ATOM   6962  C29 POPEm 180      78.914  26.049  47.725  1.00  0.00           C
ATOM   6964 0C21 POPEm 180      78.464  24.989  47.035  1.00  0.00           C
ATOM   6966 1C21 POPEm 180      77.134  24.319  47.205  1.00  0.00           C
ATOM   6969 2C21 POPEm 180      76.754  23.369  46.055  1.00  0.00           C
ATOM   6972 3C21 POPEm 180      76.324  24.059  44.745  1.00  0.00           C
ATOM   6975 4C21 POPEm 180      77.464  24.719  43.945  1.00  0.00           C
ATOM   6978 5C21 POPEm 180      76.974  25.399  42.665  1.00  0.00           C
ATOM   6981 6C21 POPEm 180      76.504  26.839  42.905  1.00  0.00           C
ATOM   6984 7C21 POPEm 180      75.844  27.469  41.675  1.00  0.00           C
ATOM   6987 8C21 POPEm 180      75.294  28.869  41.915  1.00  0.00           C
ATOM   6991  C33 POPEm 180      76.074  20.509  54.495  1.00  0.00           C
ATOM   6994  C34 POPEm 180      75.784  20.519  52.995  1.00  0.00           C
ATOM   6997  C35 POPEm 180      77.024  20.939  52.185  1.00  0.00           C
ATOM   7000  C36 POPEm 180      76.984  20.619  50.685  1.00  0.00           C
ATOM   7003  C37 POPEm 180      78.204  21.189  49.965  1.00  0.00           C
ATOM   7006  C38 POPEm 180      78.274  20.729  48.505  1.00  0.00           C
ATOM   7009  C39 POPEm 180      78.714  19.259  48.375  1.00  0.00           C
ATOM   7012 0C31 POPEm 180      80.004  19.119  47.565  1.00  0.00           C
ATOM   7015 1C31 POPEm 180      80.304  17.709  47.065  1.00  0.00           C
ATOM   7018 2C31 POPEm 180      81.814  17.499  46.895  1.00  0.00           C
ATOM   7021 3C31 POPEm 180      82.164  16.109  46.355  1.00  0.00           C
ATOM   7024 4C31 POPEm 180      83.264  15.409  47.175  1.00  0.00           C
ATOM   7027 5C31 POPEm 180      83.564  14.009  46.635  1.00  0.00           C
ATOM   7030 6C31 POPEm 180      83.984  13.019  47.725  1.00  0.00           C
ATOM   7034  NH3 POPEn 181      77.924  17.819  19.475  1.00  0.00           N
ATOM   7038  C12 POPEn 181      77.334  17.119  20.655  1.00  0.00           C
ATOM   7041  C11 POPEn 181      75.874  16.819  20.355  1.00  0.00           C
ATOM   7044  P   POPEn 181      75.854  14.249  20.125  1.00  0.00           P
ATOM   7045  O13 POPEn 181      77.254  13.939  20.535  1.00  0.00           O
ATOM   7046  O14 POPEn 181      75.284  13.409  19.065  1.00  0.00           O
ATOM   7047  O11 POPEn 181      74.974  14.449  21.415  1.00  0.00           O
ATOM   7048  O12 POPEn 181      75.824  15.689  19.515  1.00  0.00           O
ATOM   7049  C1  POPEn 181      74.514  13.559  22.425  1.00  0.00           C
ATOM   7052  C2  POPEn 181      75.124  13.899  23.825  1.00  0.00           C
ATOM   7054  O21 POPEn 181      74.174  13.769  24.925  1.00  0.00           O
ATOM   7055  C21 POPEn 181      73.604  14.849  25.445  1.00  0.00           C
ATOM   7056  O22 POPEn 181      73.414  15.919  24.905  1.00  0.00           O
ATOM   7057  C22 POPEn 181      73.244  14.579  26.925  1.00  0.00           C
ATOM   7060  C3  POPEn 181      75.934  15.229  23.835  1.00  0.00           C
ATOM   7063  O31 POPEn 181      76.444  15.469  25.155  1.00  0.00           O
ATOM   7064  C31 POPEn 181      76.944  16.679  25.345  1.00  0.00           C
ATOM   7065  O32 POPEn 181      77.014  17.569  24.535  1.00  0.00           O
ATOM   7066  C32 POPEn 181      77.484  16.779  26.775  1.00  0.00           C
ATOM   7069  C23 POPEn 181      72.764  15.849  27.675  1.00  0.00           C
ATOM   7072  C24 POPEn 181      72.344  15.589  29.145  1.00  0.00           C
ATOM   7075  C25 POPEn 181      71.894  16.849  29.915  1.00  0.00           C
ATOM   7078  C26 POPEn 181      73.044  17.759  30.365  1.00  0.00           C
ATOM   7081  C27 POPEn 181      72.594  19.049  31.055  1.00  0.00           C
ATOM   7084  C28 POPEn 181      73.744  19.999  31.455  1.00  0.00           C
ATOM   7087  C29 POPEn 181      74.604  19.559  32.615  1.00  0.00           C
ATOM   7089 0C21 POPEn 181      75.004  20.319  33.665  1.00  0.00           C
ATOM   7091 1C21 POPEn 181      74.694  21.769  33.925  1.00  0.00           C
ATOM   7094 2C21 POPEn 181      74.344  22.089  35.395  1.00  0.00           C
ATOM   7097 3C21 POPEn 181      72.984  21.539  35.845  1.00  0.00           C
ATOM   7100 4C21 POPEn 181      72.424  22.249  37.095  1.00  0.00           C
ATOM   7103 5C21 POPEn 181      73.164  21.919  38.395  1.00  0.00           C
ATOM   7106 6C21 POPEn 181      72.754  20.579  39.025  1.00  0.00           C
ATOM   7109 7C21 POPEn 181      73.604  20.279  40.275  1.00  0.00           C
ATOM   7112 8C21 POPEn 181      73.074  19.139  41.145  1.00  0.00           C
ATOM   7116  C33 POPEn 181      78.984  17.139  26.785  1.00  0.00           C
ATOM   7119  C34 POPEn 181      79.764  16.389  27.875  1.00  0.00           C
ATOM   7122  C35 POPEn 181      79.374  16.779  29.305  1.00  0.00           C
ATOM   7125  C36 POPEn 181      79.594  15.649  30.335  1.00  0.00           C
ATOM   7128  C37 POPEn 181      78.544  15.679  31.445  1.00  0.00           C
ATOM   7131  C38 POPEn 181      78.724  14.629  32.535  1.00  0.00           C
ATOM   7134  C39 POPEn 181      77.444  14.489  33.375  1.00  0.00           C
ATOM   7137 0C31 POPEn 181      77.604  13.559  34.585  1.00  0.00           C
ATOM   7140 1C31 POPEn 181      76.294  13.409  35.375  1.00  0.00           C
ATOM   7143 2C31 POPEn 181      76.504  12.849  36.785  1.00  0.00           C
ATOM   7146 3C31 POPEn 181      77.374  11.589  36.795  1.00  0.00           C
ATOM   7149 4C31 POPEn 181      76.894  10.519  37.785  1.00  0.00           C
ATOM   7152 5C31 POPEn 181      77.854   9.319  37.825  1.00  0.00           C
ATOM   7155 6C31 POPEn 181      77.264   8.099  38.535  1.00  0.00           C
ATOM   7159  NH3 POPEo 182      46.344  13.489  18.415  1.00  0.00           N
ATOM   7163  C12 POPEo 182      46.294  12.879  17.035  1.00  0.00           C
ATOM   7166  C11 POPEo 182      47.634  13.029  16.295  1.00  0.00           C
ATOM   7169  P   POPEo 182      50.014  12.069  16.275  1.00  0.00           P
ATOM   7170  O13 POPEo 182      50.314  13.129  15.285  1.00  0.00           O
ATOM   7171  O14 POPEo 182      50.684  10.759  16.215  1.00  0.00           O
ATOM   7172  O11 POPEo 182      50.424  12.689  17.655  1.00  0.00           O
ATOM   7173  O12 POPEo 182      48.474  11.899  16.535  1.00  0.00           O
ATOM   7174  C1  POPEo 182      49.934  12.149  18.875  1.00  0.00           C
ATOM   7177  C2  POPEo 182      51.054  12.079  19.945  1.00  0.00           C
ATOM   7179  O21 POPEo 182      51.524  13.299  20.555  1.00  0.00           O
ATOM   7180  C21 POPEo 182      50.784  14.369  20.795  1.00  0.00           C
ATOM   7181  O22 POPEo 182      49.614  14.519  20.515  1.00  0.00           O
ATOM   7182  C22 POPEo 182      51.594  15.279  21.735  1.00  0.00           C
ATOM   7185  C3  POPEo 182      52.294  11.319  19.395  1.00  0.00           C
ATOM   7188  O31 POPEo 182      53.274  11.039  20.425  1.00  0.00           O
ATOM   7189  C31 POPEo 182      52.844  10.149  21.305  1.00  0.00           C
ATOM   7190  O32 POPEo 182      51.824   9.499  21.205  1.00  0.00           O
ATOM   7191  C32 POPEo 182      53.784  10.119  22.495  1.00  0.00           C
ATOM   7194  C23 POPEo 182      50.824  15.739  23.015  1.00  0.00           C
ATOM   7197  C24 POPEo 182      51.724  16.539  23.975  1.00  0.00           C
ATOM   7200  C25 POPEo 182      51.044  17.089  25.235  1.00  0.00           C
ATOM   7203  C26 POPEo 182      50.704  16.049  26.315  1.00  0.00           C
ATOM   7206  C27 POPEo 182      50.284  16.689  27.655  1.00  0.00           C
ATOM   7209  C28 POPEo 182      50.054  15.669  28.795  1.00  0.00           C
ATOM   7212  C29 POPEo 182      50.724  16.039  30.105  1.00  0.00           C
ATOM   7214 0C21 POPEo 182      50.264  15.839  31.355  1.00  0.00           C
ATOM   7216 1C21 POPEo 182      48.964  15.189  31.765  1.00  0.00           C
ATOM   7219 2C21 POPEo 182      48.084  16.109  32.645  1.00  0.00           C
ATOM   7222 3C21 POPEo 182      48.584  16.249  34.085  1.00  0.00           C
ATOM   7225 4C21 POPEo 182      47.614  17.009  35.015  1.00  0.00           C
ATOM   7228 5C21 POPEo 182      47.824  18.539  35.045  1.00  0.00           C
ATOM   7231 6C21 POPEo 182      47.044  19.189  36.205  1.00  0.00           C
ATOM   7234 7C21 POPEo 182      47.314  20.689  36.385  1.00  0.00           C
ATOM   7237 8C21 POPEo 182      46.844  21.199  37.755  1.00  0.00           C
ATOM   7241  C33 POPEo 182      53.154   9.329  23.665  1.00  0.00           C
ATOM   7244  C34 POPEo 182      53.424  10.009  24.995  1.00  0.00           C
ATOM   7247  C35 POPEo 182      54.904  10.079  25.365  1.00  0.00           C
ATOM   7250  C36 POPEo 182      55.054  10.449  26.835  1.00  0.00           C
ATOM   7253  C37 POPEo 182      56.474  10.219  27.385  1.00  0.00           C
ATOM   7256  C38 POPEo 182      56.494  10.269  28.915  1.00  0.00           C
ATOM   7259  C39 POPEo 182      56.194  11.649  29.515  1.00  0.00           C
ATOM   7262 0C31 POPEo 182      55.474  11.519  30.865  1.00  0.00           C
ATOM   7265 1C31 POPEo 182      55.124  12.849  31.545  1.00  0.00           C
ATOM   7268 2C31 POPEo 182      54.554  12.589  32.945  1.00  0.00           C
ATOM   7271 3C31 POPEo 182      53.584  13.659  33.465  1.00  0.00           C
ATOM   7274 4C31 POPEo 182      54.234  14.939  34.015  1.00  0.00           C
ATOM   7277 5C31 POPEo 182      53.184  15.849  34.665  1.00  0.00           C
ATOM   7280 6C31 POPEo 182      53.754  17.039  35.435  1.00  0.00           C
ATOM   7284  NH3 POPEp 183      21.804  13.769  18.685  1.00  0.00           N
ATOM   7288  C12 POPEp 183      22.554  14.999  18.195  1.00  0.00           C
ATOM   7291  C11 POPEp 183      21.624  16.119  17.695  1.00  0.00           C
ATOM   7294  P   POPEp 183      21.684  18.369  16.395  1.00  0.00           P
ATOM   7295  O13 POPEp 183      22.644  19.479  16.215  1.00  0.00           O
ATOM   7296  O14 POPEp 183      21.014  17.829  15.195  1.00  0.00           O
ATOM   7297  O11 POPEp 183      20.604  18.829  17.465  1.00  0.00           O
ATOM   7298  O12 POPEp 183      22.414  17.169  17.135  1.00  0.00           O
ATOM   7299  C1  POPEp 183      20.064  20.149  17.365  1.00  0.00           C
ATOM   7302  C2  POPEp 183      20.144  20.909  18.715  1.00  0.00           C
ATOM   7304  O21 POPEp 183      19.864  22.289  18.415  1.00  0.00           O
ATOM   7305  C21 POPEp 183      19.824  23.179  19.415  1.00  0.00           C
ATOM   7306  O22 POPEp 183      20.374  24.269  19.345  1.00  0.00           O
ATOM   7307  C22 POPEp 183      19.014  22.709  20.645  1.00  0.00           C
ATOM   7310  C3  POPEp 183      21.524  20.659  19.425  1.00  0.00           C
ATOM   7313  O31 POPEp 183      21.804  21.579  20.495  1.00  0.00           O
ATOM   7314  C31 POPEp 183      21.834  21.139  21.755  1.00  0.00           C
ATOM   7315  O32 POPEp 183      21.674  19.989  22.105  1.00  0.00           O
ATOM   7316  C32 POPEp 183      22.084  22.339  22.675  1.00  0.00           C
ATOM   7319  C23 POPEp 183      17.524  22.389  20.405  1.00  0.00           C
ATOM   7322  C24 POPEp 183      16.864  21.749  21.645  1.00  0.00           C
ATOM   7325  C25 POPEp 183      16.974  22.619  22.915  1.00  0.00           C
ATOM   7328  C26 POPEp 183      16.164  22.039  24.085  1.00  0.00           C
ATOM   7331  C27 POPEp 183      16.174  22.939  25.335  1.00  0.00           C
ATOM   7334  C28 POPEp 183      15.894  22.139  26.635  1.00  0.00           C
ATOM   7337  C29 POPEp 183      15.514  23.049  27.765  1.00  0.00           C
ATOM   7339 0C21 POPEp 183      15.904  22.999  29.055  1.00  0.00           C
ATOM   7341 1C21 POPEp 183      16.824  21.989  29.695  1.00  0.00           C
ATOM   7344 2C21 POPEp 183      16.084  20.699  30.115  1.00  0.00           C
ATOM   7347 3C21 POPEp 183      15.024  20.909  31.205  1.00  0.00           C
ATOM   7350 4C21 POPEp 183      14.204  19.639  31.465  1.00  0.00           C
ATOM   7353 5C21 POPEp 183      13.064  19.869  32.475  1.00  0.00           C
ATOM   7356 6C21 POPEp 183      11.894  18.899  32.315  1.00  0.00           C
ATOM   7359 7C21 POPEp 183      10.704  19.309  33.185  1.00  0.00           C
ATOM   7362 8C21 POPEp 183       9.394  18.579  32.855  1.00  0.00           C
ATOM   7366  C33 POPEp 183      21.204  22.319  23.945  1.00  0.00           C
ATOM   7369  C34 POPEp 183      20.824  23.749  24.355  1.00  0.00           C
ATOM   7372  C35 POPEp 183      19.934  23.789  25.605  1.00  0.00           C
ATOM   7375  C36 POPEp 183      20.694  23.639  26.925  1.00  0.00           C
ATOM   7378  C37 POPEp 183      19.834  24.079  28.115  1.00  0.00           C
ATOM   7381  C38 POPEp 183      20.474  23.779  29.475  1.00  0.00           C
ATOM   7384  C39 POPEp 183      19.684  24.419  30.625  1.00  0.00           C
ATOM   7387 0C31 POPEp 183      20.224  24.029  32.005  1.00  0.00           C
ATOM   7390 1C31 POPEp 183      19.374  24.609  33.155  1.00  0.00           C
ATOM   7393 2C31 POPEp 183      19.854  24.149  34.535  1.00  0.00           C
ATOM   7396 3C31 POPEp 183      18.814  24.439  35.635  1.00  0.00           C
ATOM   7399 4C31 POPEp 183      19.374  24.239  37.045  1.00  0.00           C
ATOM   7402 5C31 POPEp 183      18.404  24.719  38.135  1.00  0.00           C
ATOM   7405 6C31 POPEp 183      18.974  24.599  39.555  1.00  0.00           C
ATOM   7409  NH3 POPEq 184     124.974  42.419  18.175  1.00  0.00           N
ATOM   7413  C12 POPEq 184     124.744  41.659  16.905  1.00  0.00           C
ATOM   7416  C11 POPEq 184     125.894  40.729  16.575  1.00  0.00           C
ATOM   7419  P   POPEq 184     126.234  38.809  14.845  1.00  0.00           P
ATOM   7420  O13 POPEq 184     125.484  38.219  13.725  1.00  0.00           O
ATOM   7421  O14 POPEq 184     127.674  38.979  14.575  1.00  0.00           O
ATOM   7422  O11 POPEq 184     126.034  37.819  16.055  1.00  0.00           O
ATOM   7423  O12 POPEq 184     125.604  40.169  15.295  1.00  0.00           O
ATOM   7424  C1  POPEq 184     127.104  37.619  16.975  1.00  0.00           C
ATOM   7427  C2  POPEq 184     126.614  36.749  18.155  1.00  0.00           C
ATOM   7429  O21 POPEq 184     127.704  36.559  19.065  1.00  0.00           O
ATOM   7430  C21 POPEq 184     127.974  37.549  19.895  1.00  0.00           C
ATOM   7431  O22 POPEq 184     127.464  38.669  19.905  1.00  0.00           O
ATOM   7432  C22 POPEq 184     128.924  37.029  20.965  1.00  0.00           C
ATOM   7435  C3  POPEq 184     126.054  35.379  17.665  1.00  0.00           C
ATOM   7438  O31 POPEq 184     125.864  34.419  18.715  1.00  0.00           O
ATOM   7439  C31 POPEq 184     124.694  34.409  19.335  1.00  0.00           C
ATOM   7440  O32 POPEq 184     123.754  35.169  19.115  1.00  0.00           O
ATOM   7441  C32 POPEq 184     124.794  33.379  20.465  1.00  0.00           C
ATOM   7444  C23 POPEq 184     128.634  37.649  22.355  1.00  0.00           C
ATOM   7447  C24 POPEq 184     128.794  36.629  23.485  1.00  0.00           C
ATOM   7450  C25 POPEq 184     127.584  35.699  23.735  1.00  0.00           C
ATOM   7453  C26 POPEq 184     126.354  36.299  24.435  1.00  0.00           C
ATOM   7456  C27 POPEq 184     126.674  37.279  25.575  1.00  0.00           C
ATOM   7459  C28 POPEq 184     125.514  37.539  26.555  1.00  0.00           C
ATOM   7462  C29 POPEq 184     125.354  36.399  27.525  1.00  0.00           C
ATOM   7464 0C21 POPEq 184     125.454  36.439  28.875  1.00  0.00           C
ATOM   7466 1C21 POPEq 184     125.714  37.639  29.745  1.00  0.00           C
ATOM   7469 2C21 POPEq 184     124.544  37.929  30.695  1.00  0.00           C
ATOM   7472 3C21 POPEq 184     124.284  36.829  31.735  1.00  0.00           C
ATOM   7475 4C21 POPEq 184     123.184  37.249  32.705  1.00  0.00           C
ATOM   7478 5C21 POPEq 184     122.834  36.189  33.755  1.00  0.00           C
ATOM   7481 6C21 POPEq 184     121.634  36.619  34.605  1.00  0.00           C
ATOM   7484 7C21 POPEq 184     121.444  35.769  35.865  1.00  0.00           C
ATOM   7487 8C21 POPEq 184     120.184  36.159  36.625  1.00  0.00           C
ATOM   7491  C33 POPEq 184     123.524  33.159  21.325  1.00  0.00           C
ATOM   7494  C34 POPEq 184     123.774  32.299  22.575  1.00  0.00           C
ATOM   7497  C35 POPEq 184     124.504  33.029  23.725  1.00  0.00           C
ATOM   7500  C36 POPEq 184     124.714  32.109  24.945  1.00  0.00           C
ATOM   7503  C37 POPEq 184     125.364  32.779  26.165  1.00  0.00           C
ATOM   7506  C38 POPEq 184     125.534  31.779  27.315  1.00  0.00           C
ATOM   7509  C39 POPEq 184     126.104  32.329  28.635  1.00  0.00           C
ATOM   7512 0C31 POPEq 184     126.064  31.219  29.695  1.00  0.00           C
ATOM   7515 1C31 POPEq 184     126.464  31.609  31.115  1.00  0.00           C
ATOM   7518 2C31 POPEq 184     126.354  30.359  31.995  1.00  0.00           C
ATOM   7521 3C31 POPEq 184     126.774  30.499  33.455  1.00  0.00           C
ATOM   7524 4C31 POPEq 184     126.584  29.139  34.135  1.00  0.00           C
ATOM   7527 5C31 POPEq 184     126.934  29.089  35.625  1.00  0.00           C
ATOM   7530 6C31 POPEq 184     126.464  27.759  36.215  1.00  0.00           C
ATOM   7534  NH3 POPEr 185      50.514  81.169  21.885  1.00  0.00           N
ATOM   7538  C12 POPEr 185      51.134  80.139  20.985  1.00  0.00           C
ATOM   7541  C11 POPEr 185      52.254  79.349  21.705  1.00  0.00           C
ATOM   7544  P   POPEr 185      54.174  80.259  23.355  1.00  0.00           P
ATOM   7545  O13 POPEr 185      54.864  78.969  23.605  1.00  0.00           O
ATOM   7546  O14 POPEr 185      55.014  81.479  23.325  1.00  0.00           O
ATOM   7547  O11 POPEr 185      52.974  80.449  24.365  1.00  0.00           O
ATOM   7548  O12 POPEr 185      53.364  80.189  22.005  1.00  0.00           O
ATOM   7549  C1  POPEr 185      52.394  79.369  25.115  1.00  0.00           C
ATOM   7552  C2  POPEr 185      52.764  79.519  26.615  1.00  0.00           C
ATOM   7554  O21 POPEr 185      52.464  78.359  27.425  1.00  0.00           O
ATOM   7555  C21 POPEr 185      51.204  78.059  27.665  1.00  0.00           C
ATOM   7556  O22 POPEr 185      50.234  78.559  27.105  1.00  0.00           O
ATOM   7557  C22 POPEr 185      51.134  76.959  28.755  1.00  0.00           C
ATOM   7560  C3  POPEr 185      52.184  80.859  27.185  1.00  0.00           C
ATOM   7563  O31 POPEr 185      52.114  80.959  28.615  1.00  0.00           O
ATOM   7564  C31 POPEr 185      53.174  80.679  29.355  1.00  0.00           C
ATOM   7565  O32 POPEr 185      54.244  80.249  28.965  1.00  0.00           O
ATOM   7566  C32 POPEr 185      52.824  80.989  30.795  1.00  0.00           C
ATOM   7569  C23 POPEr 185      49.834  76.999  29.595  1.00  0.00           C
ATOM   7572  C24 POPEr 185      49.944  76.539  31.055  1.00  0.00           C
ATOM   7575  C25 POPEr 185      50.654  77.529  31.965  1.00  0.00           C
ATOM   7578  C26 POPEr 185      50.584  77.049  33.415  1.00  0.00           C
ATOM   7581  C27 POPEr 185      51.564  77.809  34.275  1.00  0.00           C
ATOM   7584  C28 POPEr 185      51.334  77.639  35.785  1.00  0.00           C
ATOM   7587  C29 POPEr 185      51.674  76.259  36.285  1.00  0.00           C
ATOM   7589 0C21 POPEr 185      51.334  75.799  37.505  1.00  0.00           C
ATOM   7591 1C21 POPEr 185      50.574  76.589  38.535  1.00  0.00           C
ATOM   7594 2C21 POPEr 185      49.694  75.719  39.445  1.00  0.00           C
ATOM   7597 3C21 POPEr 185      48.874  76.579  40.415  1.00  0.00           C
ATOM   7600 4C21 POPEr 185      48.054  75.739  41.395  1.00  0.00           C
ATOM   7603 5C21 POPEr 185      47.284  76.599  42.405  1.00  0.00           C
ATOM   7606 6C21 POPEr 185      46.544  75.729  43.435  1.00  0.00           C
ATOM   7609 7C21 POPEr 185      45.684  76.549  44.395  1.00  0.00           C
ATOM   7612 8C21 POPEr 185      45.184  75.739  45.595  1.00  0.00           C
ATOM   7616  C33 POPEr 185      53.954  80.539  31.735  1.00  0.00           C
ATOM   7619  C34 POPEr 185      53.694  81.049  33.155  1.00  0.00           C
ATOM   7622  C35 POPEr 185      54.774  80.599  34.135  1.00  0.00           C
ATOM   7625  C36 POPEr 185      54.234  79.739  35.265  1.00  0.00           C
ATOM   7628  C37 POPEr 185      55.274  79.399  36.325  1.00  0.00           C
ATOM   7631  C38 POPEr 185      54.664  78.769  37.575  1.00  0.00           C
ATOM   7634  C39 POPEr 185      54.094  79.829  38.515  1.00  0.00           C
ATOM   7637 0C31 POPEr 185      53.154  79.269  39.585  1.00  0.00           C
ATOM   7640 1C31 POPEr 185      52.814  80.319  40.655  1.00  0.00           C
ATOM   7643 2C31 POPEr 185      51.904  79.779  41.765  1.00  0.00           C
ATOM   7646 3C31 POPEr 185      52.704  79.199  42.945  1.00  0.00           C
ATOM   7649 4C31 POPEr 185      51.814  78.429  43.925  1.00  0.00           C
ATOM   7652 5C31 POPEr 185      52.624  77.589  44.915  1.00  0.00           C
ATOM   7655 6C31 POPEr 185      51.734  76.709  45.805  1.00  0.00           C
ATOM   7659  NH3 POPEs 186      93.754  78.429  63.465  1.00  0.00           N
ATOM   7663  C12 POPEs 186      92.424  78.609  62.765  1.00  0.00           C
ATOM   7666  C11 POPEs 186      91.764  79.949  63.155  1.00  0.00           C
ATOM   7669  P   POPEs 186      89.234  80.669  63.265  1.00  0.00           P
ATOM   7670  O13 POPEs 186      89.344  80.209  64.665  1.00  0.00           O
ATOM   7671  O14 POPEs 186      89.174  82.139  63.045  1.00  0.00           O
ATOM   7672  O11 POPEs 186      87.984  80.019  62.575  1.00  0.00           O
ATOM   7673  O12 POPEs 186      90.504  80.099  62.485  1.00  0.00           O
ATOM   7674  C1  POPEs 186      87.974  79.419  61.285  1.00  0.00           C
ATOM   7677  C2  POPEs 186      87.134  80.219  60.255  1.00  0.00           C
ATOM   7679  O21 POPEs 186      87.504  79.769  58.945  1.00  0.00           O
ATOM   7680  C21 POPEs 186      87.024  78.579  58.635  1.00  0.00           C
ATOM   7681  O22 POPEs 186      86.104  77.999  59.185  1.00  0.00           O
ATOM   7682  C22 POPEs 186      87.914  78.029  57.515  1.00  0.00           C
ATOM   7685  C3  POPEs 186      87.384  81.749  60.325  1.00  0.00           C
ATOM   7688  O31 POPEs 186      87.094  82.449  59.095  1.00  0.00           O
ATOM   7689  C31 POPEs 186      85.804  82.529  58.775  1.00  0.00           C
ATOM   7690  O32 POPEs 186      84.884  81.979  59.345  1.00  0.00           O
ATOM   7691  C32 POPEs 186      85.644  83.459  57.575  1.00  0.00           C
ATOM   7694  C23 POPEs 186      87.334  76.799  56.795  1.00  0.00           C
ATOM   7697  C24 POPEs 186      88.344  76.259  55.785  1.00  0.00           C
ATOM   7700  C25 POPEs 186      89.334  75.259  56.395  1.00  0.00           C
ATOM   7703  C26 POPEs 186      90.444  74.889  55.405  1.00  0.00           C
ATOM   7706  C27 POPEs 186      91.604  74.109  56.025  1.00  0.00           C
ATOM   7709  C28 POPEs 186      92.844  74.169  55.105  1.00  0.00           C
ATOM   7712  C29 POPEs 186      93.814  73.039  55.235  1.00  0.00           C
ATOM   7714 0C21 POPEs 186      93.584  71.779  54.805  1.00  0.00           C
ATOM   7716 1C21 POPEs 186      92.304  71.279  54.185  1.00  0.00           C
ATOM   7719 2C21 POPEs 186      92.464  70.829  52.715  1.00  0.00           C
ATOM   7722 3C21 POPEs 186      93.484  69.709  52.555  1.00  0.00           C
ATOM   7725 4C21 POPEs 186      93.564  69.149  51.135  1.00  0.00           C
ATOM   7728 5C21 POPEs 186      94.764  68.209  50.985  1.00  0.00           C
ATOM   7731 6C21 POPEs 186      94.954  67.709  49.545  1.00  0.00           C
ATOM   7734 7C21 POPEs 186      96.114  66.719  49.415  1.00  0.00           C
ATOM   7737 8C21 POPEs 186      96.174  66.049  48.035  1.00  0.00           C
ATOM   7741  C33 POPEs 186      85.274  82.759  56.235  1.00  0.00           C
ATOM   7744  C34 POPEs 186      84.914  83.799  55.165  1.00  0.00           C
ATOM   7747  C35 POPEs 186      84.354  83.299  53.825  1.00  0.00           C
ATOM   7750  C36 POPEs 186      84.404  84.429  52.775  1.00  0.00           C
ATOM   7753  C37 POPEs 186      83.244  84.469  51.775  1.00  0.00           C
ATOM   7756  C38 POPEs 186      83.184  83.279  50.805  1.00  0.00           C
ATOM   7759  C39 POPEs 186      84.224  83.339  49.675  1.00  0.00           C
ATOM   7762 0C31 POPEs 186      84.124  82.109  48.765  1.00  0.00           C
ATOM   7765 1C31 POPEs 186      84.834  82.269  47.405  1.00  0.00           C
ATOM   7768 2C31 POPEs 186      84.584  81.059  46.485  1.00  0.00           C
ATOM   7771 3C31 POPEs 186      84.784  81.359  44.985  1.00  0.00           C
ATOM   7774 4C31 POPEs 186      86.204  81.119  44.455  1.00  0.00           C
ATOM   7777 5C31 POPEs 186      86.414  79.689  43.925  1.00  0.00           C
ATOM   7780 6C31 POPEs 186      87.744  79.479  43.195  1.00  0.00           C
ATOM   7784  NH3 POPEt 187      91.104   3.639  21.075  1.00  0.00           N
ATOM   7788  C12 POPEt 187      90.474   3.389  19.725  1.00  0.00           C
ATOM   7791  C11 POPEt 187      90.734   1.999  19.165  1.00  0.00           C
ATOM   7794  P   POPEt 187      93.124   1.139  19.755  1.00  0.00           P
ATOM   7795  O13 POPEt 187      92.434  -0.051  20.275  1.00  0.00           O
ATOM   7796  O14 POPEt 187      94.364   0.859  19.005  1.00  0.00           O
ATOM   7797  O11 POPEt 187      93.344   2.199  20.935  1.00  0.00           O
ATOM   7798  O12 POPEt 187      92.114   1.879  18.795  1.00  0.00           O
ATOM   7799  C1  POPEt 187      94.644   2.669  21.335  1.00  0.00           C
ATOM   7802  C2  POPEt 187      95.364   1.729  22.375  1.00  0.00           C
ATOM   7804  O21 POPEt 187      95.014   2.019  23.745  1.00  0.00           O
ATOM   7805  C21 POPEt 187      95.624   2.909  24.505  1.00  0.00           C
ATOM   7806  O22 POPEt 187      96.364   3.809  24.135  1.00  0.00           O
ATOM   7807  C22 POPEt 187      95.374   2.529  25.985  1.00  0.00           C
ATOM   7810  C3  POPEt 187      96.904   1.599  22.125  1.00  0.00           C
ATOM   7813  O31 POPEt 187      97.484   0.339  22.555  1.00  0.00           O
ATOM   7814  C31 POPEt 187      97.454  -0.621  21.615  1.00  0.00           C
ATOM   7815  O32 POPEt 187      96.674  -0.661  20.685  1.00  0.00           O
ATOM   7816  C32 POPEt 187      98.584  -1.621  21.845  1.00  0.00           C
ATOM   7819  C23 POPEt 187      95.564   3.589  27.105  1.00  0.00           C
ATOM   7822  C24 POPEt 187      95.144   2.969  28.455  1.00  0.00           C
ATOM   7825  C25 POPEt 187      95.124   3.889  29.685  1.00  0.00           C
ATOM   7828  C26 POPEt 187      96.374   3.859  30.595  1.00  0.00           C
ATOM   7831  C27 POPEt 187      96.044   4.239  32.055  1.00  0.00           C
ATOM   7834  C28 POPEt 187      97.264   4.359  32.985  1.00  0.00           C
ATOM   7837  C29 POPEt 187      96.824   4.729  34.375  1.00  0.00           C
ATOM   7839 0C21 POPEt 187      97.274   5.759  35.125  1.00  0.00           C
ATOM   7841 1C21 POPEt 187      98.374   6.729  34.775  1.00  0.00           C
ATOM   7844 2C21 POPEt 187      98.964   7.409  36.025  1.00  0.00           C
ATOM   7847 3C21 POPEt 187      99.654   6.449  37.015  1.00  0.00           C
ATOM   7850 4C21 POPEt 187      99.884   7.079  38.395  1.00  0.00           C
ATOM   7853 5C21 POPEt 187     101.224   7.799  38.565  1.00  0.00           C
ATOM   7856 6C21 POPEt 187     101.234   8.649  39.835  1.00  0.00           C
ATOM   7859 7C21 POPEt 187     102.574   9.339  40.115  1.00  0.00           C
ATOM   7862 8C21 POPEt 187     102.494  10.329  41.285  1.00  0.00           C
ATOM   7866  C33 POPEt 187      98.954  -2.391  20.555  1.00  0.00           C
ATOM   7869  C34 POPEt 187     100.434  -2.749  20.435  1.00  0.00           C
ATOM   7872  C35 POPEt 187     100.964  -3.799  21.415  1.00  0.00           C
ATOM   7875  C36 POPEt 187     102.374  -4.239  20.985  1.00  0.00           C
ATOM   7878  C37 POPEt 187     103.204  -4.819  22.135  1.00  0.00           C
ATOM   7881  C38 POPEt 187     104.684  -4.969  21.745  1.00  0.00           C
ATOM   7884  C39 POPEt 187     105.644  -4.979  22.945  1.00  0.00           C
ATOM   7887 0C31 POPEt 187     105.534  -6.159  23.905  1.00  0.00           C
ATOM   7890 1C31 POPEt 187     106.534  -6.009  25.065  1.00  0.00           C
ATOM   7893 2C31 POPEt 187     106.674  -7.269  25.915  1.00  0.00           C
ATOM   7896 3C31 POPEt 187     108.034  -7.469  26.595  1.00  0.00           C
ATOM   7899 4C31 POPEt 187     108.314  -6.559  27.805  1.00  0.00           C
ATOM   7902 5C31 POPEt 187     109.614  -6.959  28.515  1.00  0.00           C
ATOM   7905 6C31 POPEt 187     109.904  -6.149  29.785  1.00  0.00           C
ATOM   7909  NH3 POPEu 188     123.944  63.919  16.455  1.00  0.00           N
ATOM   7913  C12 POPEu 188     123.924  64.429  15.045  1.00  0.00           C
ATOM   7916  C11 POPEu 188     122.974  65.639  14.925  1.00  0.00           C
ATOM   7919  P   POPEu 188     122.314  67.899  15.925  1.00  0.00           P
ATOM   7920  O13 POPEu 188     122.984  68.749  14.925  1.00  0.00           O
ATOM   7921  O14 POPEu 188     120.874  67.659  15.775  1.00  0.00           O
ATOM   7922  O11 POPEu 188     122.604  68.569  17.325  1.00  0.00           O
ATOM   7923  O12 POPEu 188     123.114  66.529  16.045  1.00  0.00           O
ATOM   7924  C1  POPEu 188     122.384  67.729  18.465  1.00  0.00           C
ATOM   7927  C2  POPEu 188     122.034  68.609  19.695  1.00  0.00           C
ATOM   7929  O21 POPEu 188     122.574  68.039  20.895  1.00  0.00           O
ATOM   7930  C21 POPEu 188     122.254  66.779  21.155  1.00  0.00           C
ATOM   7931  O22 POPEu 188     121.414  66.099  20.595  1.00  0.00           O
ATOM   7932  C22 POPEu 188     123.224  66.219  22.185  1.00  0.00           C
ATOM   7935  C3  POPEu 188     120.514  68.939  19.765  1.00  0.00           C
ATOM   7938  O31 POPEu 188     120.264  70.029  20.675  1.00  0.00           O
ATOM   7939  C31 POPEu 188     120.114  69.659  21.945  1.00  0.00           C
ATOM   7940  O32 POPEu 188     120.104  68.499  22.355  1.00  0.00           O
ATOM   7941  C32 POPEu 188     119.934  70.889  22.835  1.00  0.00           C
ATOM   7944  C23 POPEu 188     123.974  65.019  21.585  1.00  0.00           C
ATOM   7947  C24 POPEu 188     124.994  64.419  22.555  1.00  0.00           C
ATOM   7950  C25 POPEu 188     124.354  64.009  23.885  1.00  0.00           C
ATOM   7953  C26 POPEu 188     125.184  62.999  24.665  1.00  0.00           C
ATOM   7956  C27 POPEu 188     126.484  63.559  25.245  1.00  0.00           C
ATOM   7959  C28 POPEu 188     127.084  62.509  26.195  1.00  0.00           C
ATOM   7962  C29 POPEu 188     128.264  62.979  26.995  1.00  0.00           C
ATOM   7964 0C21 POPEu 188     128.544  62.579  28.255  1.00  0.00           C
ATOM   7966 1C21 POPEu 188     127.764  61.569  29.045  1.00  0.00           C
ATOM   7969 2C21 POPEu 188     128.624  60.359  29.455  1.00  0.00           C
ATOM   7972 3C21 POPEu 188     129.514  60.619  30.675  1.00  0.00           C
ATOM   7975 4C21 POPEu 188     130.024  59.299  31.285  1.00  0.00           C
ATOM   7978 5C21 POPEu 188     130.734  59.439  32.635  1.00  0.00           C
ATOM   7981 6C21 POPEu 188     129.874  60.089  33.725  1.00  0.00           C
ATOM   7984 7C21 POPEu 188     130.574  60.099  35.085  1.00  0.00           C
ATOM   7987 8C21 POPEu 188     129.704  60.689  36.185  1.00  0.00           C
ATOM   7991  C33 POPEu 188     120.594  70.759  24.235  1.00  0.00           C
ATOM   7994  C34 POPEu 188     120.234  71.949  25.145  1.00  0.00           C
ATOM   7997  C35 POPEu 188     120.734  71.849  26.605  1.00  0.00           C
ATOM   8000  C36 POPEu 188     122.194  71.399  26.755  1.00  0.00           C
ATOM   8003  C37 POPEu 188     122.664  71.379  28.215  1.00  0.00           C
ATOM   8006  C38 POPEu 188     124.064  70.759  28.375  1.00  0.00           C
ATOM   8009  C39 POPEu 188     124.824  71.269  29.605  1.00  0.00           C
ATOM   8012 0C31 POPEu 188     124.234  70.839  30.955  1.00  0.00           C
ATOM   8015 1C31 POPEu 188     124.904  71.559  32.135  1.00  0.00           C
ATOM   8018 2C31 POPEu 188     124.354  71.139  33.505  1.00  0.00           C
ATOM   8021 3C31 POPEu 188     125.184  70.029  34.155  1.00  0.00           C
ATOM   8024 4C31 POPEu 188     124.574  69.509  35.465  1.00  0.00           C
ATOM   8027 5C31 POPEu 188     125.424  68.419  36.125  1.00  0.00           C
ATOM   8030 6C31 POPEu 188     124.794  67.839  37.395  1.00  0.00           C
ATOM   8034  NH3 POPEv 189      15.714  65.099  59.325  1.00  0.00           N
ATOM   8038  C12 POPEv 189      15.814  66.409  60.065  1.00  0.00           C
ATOM   8041  C11 POPEv 189      14.474  66.779  60.755  1.00  0.00           C
ATOM   8044  P   POPEv 189      14.634  69.399  61.035  1.00  0.00           P
ATOM   8045  O13 POPEv 189      13.364  70.079  61.345  1.00  0.00           O
ATOM   8046  O14 POPEv 189      15.834  70.069  61.585  1.00  0.00           O
ATOM   8047  O11 POPEv 189      14.734  69.139  59.475  1.00  0.00           O
ATOM   8048  O12 POPEv 189      14.564  67.919  61.615  1.00  0.00           O
ATOM   8049  C1  POPEv 189      15.234  70.089  58.535  1.00  0.00           C
ATOM   8052  C2  POPEv 189      14.374  70.049  57.235  1.00  0.00           C
ATOM   8054  O21 POPEv 189      15.114  70.749  56.225  1.00  0.00           O
ATOM   8055  C21 POPEv 189      14.764  70.999  54.945  1.00  0.00           C
ATOM   8056  O22 POPEv 189      15.484  71.669  54.215  1.00  0.00           O
ATOM   8057  C22 POPEv 189      13.454  70.389  54.435  1.00  0.00           C
ATOM   8060  C3  POPEv 189      13.014  70.689  57.605  1.00  0.00           C
ATOM   8063  O31 POPEv 189      11.914  70.449  56.735  1.00  0.00           O
ATOM   8064  C31 POPEv 189      11.104  69.449  56.985  1.00  0.00           C
ATOM   8065  O32 POPEv 189      11.224  68.629  57.885  1.00  0.00           O
ATOM   8066  C32 POPEv 189       9.924  69.549  56.035  1.00  0.00           C
ATOM   8069  C23 POPEv 189      13.384  70.259  52.895  1.00  0.00           C
ATOM   8072  C24 POPEv 189      12.184  69.429  52.405  1.00  0.00           C
ATOM   8075  C25 POPEv 189      11.864  69.599  50.915  1.00  0.00           C
ATOM   8078  C26 POPEv 189      13.074  69.509  49.965  1.00  0.00           C
ATOM   8081  C27 POPEv 189      13.684  70.879  49.615  1.00  0.00           C
ATOM   8084  C28 POPEv 189      14.584  70.899  48.375  1.00  0.00           C
ATOM   8087  C29 POPEv 189      13.824  70.549  47.105  1.00  0.00           C
ATOM   8089 0C21 POPEv 189      13.244  71.399  46.235  1.00  0.00           C
ATOM   8091 1C21 POPEv 189      13.154  72.899  46.345  1.00  0.00           C
ATOM   8094 2C21 POPEv 189      13.974  73.639  45.275  1.00  0.00           C
ATOM   8097 3C21 POPEv 189      13.624  75.139  45.205  1.00  0.00           C
ATOM   8100 4C21 POPEv 189      14.714  75.979  44.515  1.00  0.00           C
ATOM   8103 5C21 POPEv 189      14.754  77.429  45.005  1.00  0.00           C
ATOM   8106 6C21 POPEv 189      13.784  78.389  44.315  1.00  0.00           C
ATOM   8109 7C21 POPEv 189      13.734  79.759  45.015  1.00  0.00           C
ATOM   8112 8C21 POPEv 189      12.894  80.789  44.265  1.00  0.00           C
ATOM   8116  C33 POPEv 189       9.744  68.319  55.135  1.00  0.00           C
ATOM   8119  C34 POPEv 189       8.614  68.559  54.115  1.00  0.00           C
ATOM   8122  C35 POPEv 189       8.284  67.319  53.285  1.00  0.00           C
ATOM   8125  C36 POPEv 189       9.134  67.169  52.015  1.00  0.00           C
ATOM   8128  C37 POPEv 189       8.834  65.839  51.325  1.00  0.00           C
ATOM   8131  C38 POPEv 189       9.564  65.659  49.995  1.00  0.00           C
ATOM   8134  C39 POPEv 189       9.594  64.189  49.575  1.00  0.00           C
ATOM   8137 0C31 POPEv 189      10.354  63.969  48.265  1.00  0.00           C
ATOM   8140 1C31 POPEv 189      10.664  62.489  47.995  1.00  0.00           C
ATOM   8143 2C31 POPEv 189      11.474  62.329  46.705  1.00  0.00           C
ATOM   8146 3C31 POPEv 189      12.074  60.929  46.495  1.00  0.00           C
ATOM   8149 4C31 POPEv 189      11.194  59.979  45.675  1.00  0.00           C
ATOM   8152 5C31 POPEv 189      12.044  58.949  44.905  1.00  0.00           C
ATOM   8155 6C31 POPEv 189      11.234  58.109  43.915  1.00  0.00           C
ATOM   8159  NH3 POPEw 190      94.254 115.719  63.165  1.00  0.00           N
ATOM   8163  C12 POPEw 190      95.674 115.239  63.215  1.00  0.00           C
ATOM   8166  C11 POPEw 190      95.734 113.849  62.565  1.00  0.00           C
ATOM   8169  P   POPEw 190      98.204 113.149  62.135  1.00  0.00           P
ATOM   8170  O13 POPEw 190      98.794 114.499  62.305  1.00  0.00           O
ATOM   8171  O14 POPEw 190      99.054 111.989  62.525  1.00  0.00           O
ATOM   8172  O11 POPEw 190      97.674 112.949  60.655  1.00  0.00           O
ATOM   8173  O12 POPEw 190      96.874 113.119  62.995  1.00  0.00           O
ATOM   8174  C1  POPEw 190      97.974 113.849  59.575  1.00  0.00           C
ATOM   8177  C2  POPEw 190      98.454 113.089  58.305  1.00  0.00           C
ATOM   8179  O21 POPEw 190      98.614 114.029  57.215  1.00  0.00           O
ATOM   8180  C21 POPEw 190      97.654 114.279  56.355  1.00  0.00           C
ATOM   8181  O22 POPEw 190      96.494 113.899  56.395  1.00  0.00           O
ATOM   8182  C22 POPEw 190      98.184 115.179  55.215  1.00  0.00           C
ATOM   8185  C3  POPEw 190      97.524 111.849  58.055  1.00  0.00           C
ATOM   8188  O31 POPEw 190      97.614 111.299  56.715  1.00  0.00           O
ATOM   8189  C31 POPEw 190      96.514 110.729  56.235  1.00  0.00           C
ATOM   8190  O32 POPEw 190      95.454 110.559  56.815  1.00  0.00           O
ATOM   8191  C32 POPEw 190      96.724 110.489  54.745  1.00  0.00           C
ATOM   8194  C23 POPEw 190      99.174 116.309  55.615  1.00  0.00           C
ATOM   8197  C24 POPEw 190      98.954 117.629  54.855  1.00  0.00           C
ATOM   8200  C25 POPEw 190      99.064 117.559  53.315  1.00  0.00           C
ATOM   8203  C26 POPEw 190      97.714 117.589  52.585  1.00  0.00           C
ATOM   8206  C27 POPEw 190      97.354 116.299  51.835  1.00  0.00           C
ATOM   8209  C28 POPEw 190      95.824 116.089  51.715  1.00  0.00           C
ATOM   8212  C29 POPEw 190      95.404 114.649  51.835  1.00  0.00           C
ATOM   8214 0C21 POPEw 190      94.764 113.889  50.935  1.00  0.00           C
ATOM   8216 1C21 POPEw 190      94.344 114.269  49.535  1.00  0.00           C
ATOM   8219 2C21 POPEw 190      94.584 113.119  48.535  1.00  0.00           C
ATOM   8222 3C21 POPEw 190      96.074 112.839  48.275  1.00  0.00           C
ATOM   8225 4C21 POPEw 190      96.364 111.419  47.775  1.00  0.00           C
ATOM   8228 5C21 POPEw 190      95.984 111.149  46.305  1.00  0.00           C
ATOM   8231 6C21 POPEw 190      96.414 109.739  45.875  1.00  0.00           C
ATOM   8234 7C21 POPEw 190      96.294 109.469  44.375  1.00  0.00           C
ATOM   8237 8C21 POPEw 190      96.834 108.089  43.975  1.00  0.00           C
ATOM   8241  C33 POPEw 190      95.694 109.519  54.115  1.00  0.00           C
ATOM   8244  C34 POPEw 190      95.464 109.889  52.645  1.00  0.00           C
ATOM   8247  C35 POPEw 190      94.534 108.939  51.885  1.00  0.00           C
ATOM   8250  C36 POPEw 190      93.574 109.739  50.985  1.00  0.00           C
ATOM   8253  C37 POPEw 190      92.514 108.909  50.265  1.00  0.00           C
ATOM   8256  C38 POPEw 190      91.374 109.799  49.725  1.00  0.00           C
ATOM   8259  C39 POPEw 190      90.134 109.019  49.275  1.00  0.00           C
ATOM   8262 0C31 POPEw 190      90.394 108.039  48.125  1.00  0.00           C
ATOM   8265 1C31 POPEw 190      89.144 107.239  47.755  1.00  0.00           C
ATOM   8268 2C31 POPEw 190      89.464 105.989  46.915  1.00  0.00           C
ATOM   8271 3C31 POPEw 190      88.194 105.219  46.525  1.00  0.00           C
ATOM   8274 4C31 POPEw 190      88.464 103.759  46.145  1.00  0.00           C
ATOM   8277 5C31 POPEw 190      87.554 103.269  45.025  1.00  0.00           C
ATOM   8280 6C31 POPEw 190      87.504 101.739  44.915  1.00  0.00           C
ATOM   8284  NH3 POPEx 191     131.474  70.919  61.155  1.00  0.00           N
ATOM   8288  C12 POPEx 191     131.044  69.719  60.345  1.00  0.00           C
ATOM   8291  C11 POPEx 191     129.514  69.599  60.305  1.00  0.00           C
ATOM   8294  P   POPEx 191     128.294  71.929  60.465  1.00  0.00           P
ATOM   8295  O13 POPEx 191     129.434  72.819  60.745  1.00  0.00           O
ATOM   8296  O14 POPEx 191     127.534  71.449  61.635  1.00  0.00           O
ATOM   8297  O11 POPEx 191     127.294  72.619  59.425  1.00  0.00           O
ATOM   8298  O12 POPEx 191     128.924  70.729  59.675  1.00  0.00           O
ATOM   8299  C1  POPEx 191     127.484  72.449  58.015  1.00  0.00           C
ATOM   8302  C2  POPEx 191     126.924  71.099  57.475  1.00  0.00           C
ATOM   8304  O21 POPEx 191     126.904  71.039  56.045  1.00  0.00           O
ATOM   8305  C21 POPEx 191     128.074  71.019  55.415  1.00  0.00           C
ATOM   8306  O22 POPEx 191     129.174  71.199  55.915  1.00  0.00           O
ATOM   8307  C22 POPEx 191     127.824  70.609  53.965  1.00  0.00           C
ATOM   8310  C3  POPEx 191     125.484  70.809  57.975  1.00  0.00           C
ATOM   8313  O31 POPEx 191     124.954  69.569  57.455  1.00  0.00           O
ATOM   8314  C31 POPEx 191     124.044  69.639  56.485  1.00  0.00           C
ATOM   8315  O32 POPEx 191     123.594  70.659  56.005  1.00  0.00           O
ATOM   8316  C32 POPEx 191     123.604  68.209  56.105  1.00  0.00           C
ATOM   8319  C23 POPEx 191     128.514  71.479  52.885  1.00  0.00           C
ATOM   8322  C24 POPEx 191     128.074  71.059  51.485  1.00  0.00           C
ATOM   8325  C25 POPEx 191     128.674  71.869  50.335  1.00  0.00           C
ATOM   8328  C26 POPEx 191     127.764  71.819  49.105  1.00  0.00           C
ATOM   8331  C27 POPEx 191     128.484  72.089  47.775  1.00  0.00           C
ATOM   8334  C28 POPEx 191     127.594  71.849  46.545  1.00  0.00           C
ATOM   8337  C29 POPEx 191     126.424  72.799  46.505  1.00  0.00           C
ATOM   8339 0C21 POPEx 191     126.104  73.649  45.505  1.00  0.00           C
ATOM   8341 1C21 POPEx 191     126.874  73.829  44.225  1.00  0.00           C
ATOM   8344 2C21 POPEx 191     126.904  75.289  43.745  1.00  0.00           C
ATOM   8347 3C21 POPEx 191     127.534  75.389  42.355  1.00  0.00           C
ATOM   8350 4C21 POPEx 191     127.454  76.799  41.745  1.00  0.00           C
ATOM   8353 5C21 POPEx 191     127.894  76.829  40.275  1.00  0.00           C
ATOM   8356 6C21 POPEx 191     129.404  76.589  40.085  1.00  0.00           C
ATOM   8359 7C21 POPEx 191     129.874  76.789  38.645  1.00  0.00           C
ATOM   8362 8C21 POPEx 191     131.384  76.679  38.485  1.00  0.00           C
ATOM   8366  C33 POPEx 191     124.024  67.829  54.675  1.00  0.00           C
ATOM   8369  C34 POPEx 191     123.564  66.419  54.245  1.00  0.00           C
ATOM   8372  C35 POPEx 191     124.304  65.909  52.995  1.00  0.00           C
ATOM   8375  C36 POPEx 191     123.964  66.679  51.715  1.00  0.00           C
ATOM   8378  C37 POPEx 191     124.994  66.449  50.595  1.00  0.00           C
ATOM   8381  C38 POPEx 191     124.664  67.249  49.335  1.00  0.00           C
ATOM   8384  C39 POPEx 191     125.644  67.039  48.175  1.00  0.00           C
ATOM   8387 0C31 POPEx 191     125.214  67.829  46.935  1.00  0.00           C
ATOM   8390 1C31 POPEx 191     126.134  67.639  45.735  1.00  0.00           C
ATOM   8393 2C31 POPEx 191     125.654  68.429  44.515  1.00  0.00           C
ATOM   8396 3C31 POPEx 191     126.564  68.239  43.295  1.00  0.00           C
ATOM   8399 4C31 POPEx 191     126.294  69.269  42.185  1.00  0.00           C
ATOM   8402 5C31 POPEx 191     127.204  69.069  40.965  1.00  0.00           C
ATOM   8405 6C31 POPEx 191     127.344  70.309  40.085  1.00  0.00           C
ATOM   8409  NH3 POPEy 192      59.364  67.529  66.915  1.00  0.00           N
ATOM   8413  C12 POPEy 192      58.444  67.129  65.775  1.00  0.00           C
ATOM   8416  C11 POPEy 192      56.984  67.139  66.255  1.00  0.00           C
ATOM   8419  P   POPEy 192      54.614  66.259  65.705  1.00  0.00           P
ATOM   8420  O13 POPEy 192      54.434  66.279  67.175  1.00  0.00           O
ATOM   8421  O14 POPEy 192      54.004  65.089  65.055  1.00  0.00           O
ATOM   8422  O11 POPEy 192      53.914  67.579  65.155  1.00  0.00           O
ATOM   8423  O12 POPEy 192      56.154  66.419  65.335  1.00  0.00           O
ATOM   8424  C1  POPEy 192      54.424  68.239  63.985  1.00  0.00           C
ATOM   8427  C2  POPEy 192      53.924  67.569  62.675  1.00  0.00           C
ATOM   8429  O21 POPEy 192      54.934  67.759  61.655  1.00  0.00           O
ATOM   8430  C21 POPEy 192      55.584  66.649  61.335  1.00  0.00           C
ATOM   8431  O22 POPEy 192      55.434  65.559  61.835  1.00  0.00           O
ATOM   8432  C22 POPEy 192      56.534  66.879  60.175  1.00  0.00           C
ATOM   8435  C3  POPEy 192      52.564  68.149  62.185  1.00  0.00           C
ATOM   8438  O31 POPEy 192      52.204  67.589  60.905  1.00  0.00           O
ATOM   8439  C31 POPEy 192      51.844  68.449  59.945  1.00  0.00           C
ATOM   8440  O32 POPEy 192      51.694  69.649  60.085  1.00  0.00           O
ATOM   8441  C32 POPEy 192      51.624  67.649  58.655  1.00  0.00           C
ATOM   8444  C23 POPEy 192      56.584  65.589  59.335  1.00  0.00           C
ATOM   8447  C24 POPEy 192      57.214  65.789  57.965  1.00  0.00           C
ATOM   8450  C25 POPEy 192      56.374  66.699  57.065  1.00  0.00           C
ATOM   8453  C26 POPEy 192      56.804  66.689  55.595  1.00  0.00           C
ATOM   8456  C27 POPEy 192      55.994  67.619  54.685  1.00  0.00           C
ATOM   8459  C28 POPEy 192      56.444  67.499  53.205  1.00  0.00           C
ATOM   8462  C29 POPEy 192      57.884  67.899  52.985  1.00  0.00           C
ATOM   8464 0C21 POPEy 192      58.324  68.929  52.255  1.00  0.00           C
ATOM   8466 1C21 POPEy 192      57.444  69.909  51.525  1.00  0.00           C
ATOM   8469 2C21 POPEy 192      58.174  71.229  51.195  1.00  0.00           C
ATOM   8472 3C21 POPEy 192      57.304  72.139  50.315  1.00  0.00           C
ATOM   8475 4C21 POPEy 192      57.984  73.449  49.895  1.00  0.00           C
ATOM   8478 5C21 POPEy 192      57.544  74.669  50.705  1.00  0.00           C
ATOM   8481 6C21 POPEy 192      58.244  74.799  52.055  1.00  0.00           C
ATOM   8484 7C21 POPEy 192      57.964  76.139  52.745  1.00  0.00           C
ATOM   8487 8C21 POPEy 192      59.074  76.529  53.715  1.00  0.00           C
ATOM   8491  C33 POPEy 192      51.294  68.489  57.395  1.00  0.00           C
ATOM   8494  C34 POPEy 192      51.574  67.669  56.125  1.00  0.00           C
ATOM   8497  C35 POPEy 192      51.864  68.529  54.885  1.00  0.00           C
ATOM   8500  C36 POPEy 192      51.844  67.669  53.615  1.00  0.00           C
ATOM   8503  C37 POPEy 192      51.824  68.479  52.315  1.00  0.00           C
ATOM   8506  C38 POPEy 192      51.364  67.609  51.125  1.00  0.00           C
ATOM   8509  C39 POPEy 192      50.744  68.419  49.975  1.00  0.00           C
ATOM   8512 0C31 POPEy 192      51.684  69.489  49.425  1.00  0.00           C
ATOM   8515 1C31 POPEy 192      51.114  70.139  48.165  1.00  0.00           C
ATOM   8518 2C31 POPEy 192      51.924  71.369  47.745  1.00  0.00           C
ATOM   8521 3C31 POPEy 192      51.444  71.939  46.405  1.00  0.00           C
ATOM   8524 4C31 POPEy 192      52.494  72.849  45.765  1.00  0.00           C
ATOM   8527 5C31 POPEy 192      52.054  73.269  44.355  1.00  0.00           C
ATOM   8530 6C31 POPEy 192      53.054  74.099  43.555  1.00  0.00           C
ATOM   8534  NH3 POPEz 193      90.534  41.529  61.215  1.00  0.00           N
ATOM   8538  C12 POPEz 193      91.024  42.919  61.555  1.00  0.00           C
ATOM   8541  C11 POPEz 193      92.344  43.269  60.835  1.00  0.00           C
ATOM   8544  P   POPEz 193      93.254  45.399  62.105  1.00  0.00           P
ATOM   8545  O13 POPEz 193      92.514  46.659  62.315  1.00  0.00           O
ATOM   8546  O14 POPEz 193      93.324  44.439  63.215  1.00  0.00           O
ATOM   8547  O11 POPEz 193      94.704  45.739  61.585  1.00  0.00           O
ATOM   8548  O12 POPEz 193      92.584  44.669  60.865  1.00  0.00           O
ATOM   8549  C1  POPEz 193      95.514  44.819  60.835  1.00  0.00           C
ATOM   8552  C2  POPEz 193      95.624  45.239  59.345  1.00  0.00           C
ATOM   8554  O21 POPEz 193      96.454  44.309  58.615  1.00  0.00           O
ATOM   8555  C21 POPEz 193      95.844  43.229  58.195  1.00  0.00           C
ATOM   8556  O22 POPEz 193      94.714  42.869  58.485  1.00  0.00           O
ATOM   8557  C22 POPEz 193      96.694  42.499  57.155  1.00  0.00           C
ATOM   8560  C3  POPEz 193      96.284  46.629  59.155  1.00  0.00           C
ATOM   8563  O31 POPEz 193      95.934  47.219  57.885  1.00  0.00           O
ATOM   8564  C31 POPEz 193      96.734  47.129  56.835  1.00  0.00           C
ATOM   8565  O32 POPEz 193      97.844  46.639  56.805  1.00  0.00           O
ATOM   8566  C32 POPEz 193      96.004  47.719  55.605  1.00  0.00           C
ATOM   8569  C23 POPEz 193      95.914  42.359  55.825  1.00  0.00           C
ATOM   8572  C24 POPEz 193      96.684  41.609  54.735  1.00  0.00           C
ATOM   8575  C25 POPEz 193      95.814  41.179  53.535  1.00  0.00           C
ATOM   8578  C26 POPEz 193      95.534  42.259  52.465  1.00  0.00           C
ATOM   8581  C27 POPEz 193      95.774  41.769  51.025  1.00  0.00           C
ATOM   8584  C28 POPEz 193      95.754  42.899  49.975  1.00  0.00           C
ATOM   8587  C29 POPEz 193      96.604  42.589  48.765  1.00  0.00           C
ATOM   8589 0C21 POPEz 193      96.284  42.699  47.455  1.00  0.00           C
ATOM   8591 1C21 POPEz 193      94.974  43.149  46.855  1.00  0.00           C
ATOM   8594 2C21 POPEz 193      94.654  42.409  45.535  1.00  0.00           C
ATOM   8597 3C21 POPEz 193      95.484  42.859  44.315  1.00  0.00           C
ATOM   8600 4C21 POPEz 193      95.494  41.809  43.195  1.00  0.00           C
ATOM   8603 5C21 POPEz 193      96.254  42.199  41.915  1.00  0.00           C
ATOM   8606 6C21 POPEz 193      96.504  41.009  40.985  1.00  0.00           C
ATOM   8609 7C21 POPEz 193      96.934  41.429  39.565  1.00  0.00           C
ATOM   8612 8C21 POPEz 193      97.564  40.299  38.765  1.00  0.00           C
ATOM   8616  C33 POPEz 193      96.964  48.499  54.685  1.00  0.00           C
ATOM   8619  C34 POPEz 193      96.334  49.019  53.385  1.00  0.00           C
ATOM   8622  C35 POPEz 193      95.884  47.879  52.485  1.00  0.00           C
ATOM   8625  C36 POPEz 193      95.644  48.279  51.025  1.00  0.00           C
ATOM   8628  C37 POPEz 193      95.104  47.089  50.225  1.00  0.00           C
ATOM   8631  C38 POPEz 193      94.434  47.509  48.915  1.00  0.00           C
ATOM   8634  C39 POPEz 193      95.374  48.229  47.945  1.00  0.00           C
ATOM   8637 0C31 POPEz 193      94.624  48.559  46.645  1.00  0.00           C
ATOM   8640 1C31 POPEz 193      95.514  48.499  45.405  1.00  0.00           C
ATOM   8643 2C31 POPEz 193      94.674  48.229  44.155  1.00  0.00           C
ATOM   8646 3C31 POPEz 193      95.554  48.079  42.915  1.00  0.00           C
ATOM   8649 4C31 POPEz 193      94.774  47.539  41.705  1.00  0.00           C
ATOM   8652 5C31 POPEz 193      95.664  47.219  40.505  1.00  0.00           C
ATOM   8655 6C31 POPEz 193      94.984  46.319  39.465  1.00  0.00           C
ATOM   8659  NH3 POPE0 194      91.314  17.839  18.965  1.00  0.00           N
ATOM   8663  C12 POPE0 194      92.284  16.789  19.415  1.00  0.00           C
ATOM   8666  C11 POPE0 194      91.594  15.409  19.495  1.00  0.00           C
ATOM   8669  P   POPE0 194      93.024  13.949  21.135  1.00  0.00           P
ATOM   8670  O13 POPE0 194      91.874  13.529  21.975  1.00  0.00           O
ATOM   8671  O14 POPE0 194      94.134  12.979  20.975  1.00  0.00           O
ATOM   8672  O11 POPE0 194      93.534  15.359  21.615  1.00  0.00           O
ATOM   8673  O12 POPE0 194      92.514  14.329  19.695  1.00  0.00           O
ATOM   8674  C1  POPE0 194      93.834  15.889  22.895  1.00  0.00           C
ATOM   8677  C2  POPE0 194      92.734  16.839  23.455  1.00  0.00           C
ATOM   8679  O21 POPE0 194      93.194  17.449  24.685  1.00  0.00           O
ATOM   8680  C21 POPE0 194      93.204  16.769  25.805  1.00  0.00           C
ATOM   8681  O22 POPE0 194      92.974  15.569  25.935  1.00  0.00           O
ATOM   8682  C22 POPE0 194      93.584  17.709  26.965  1.00  0.00           C
ATOM   8685  C3  POPE0 194      91.364  16.119  23.505  1.00  0.00           C
ATOM   8688  O31 POPE0 194      90.374  16.829  24.275  1.00  0.00           O
ATOM   8689  C31 POPE0 194      89.504  16.019  24.845  1.00  0.00           C
ATOM   8690  O32 POPE0 194      89.474  14.799  24.705  1.00  0.00           O
ATOM   8691  C32 POPE0 194      88.684  16.779  25.865  1.00  0.00           C
ATOM   8694  C23 POPE0 194      93.804  17.059  28.355  1.00  0.00           C
ATOM   8697  C24 POPE0 194      92.544  16.979  29.245  1.00  0.00           C
ATOM   8700  C25 POPE0 194      92.824  16.499  30.685  1.00  0.00           C
ATOM   8703  C26 POPE0 194      92.374  17.479  31.805  1.00  0.00           C
ATOM   8706  C27 POPE0 194      91.214  16.949  32.665  1.00  0.00           C
ATOM   8709  C28 POPE0 194      90.914  17.789  33.925  1.00  0.00           C
ATOM   8712  C29 POPE0 194      89.924  17.079  34.805  1.00  0.00           C
ATOM   8714 0C21 POPE0 194      88.624  17.369  35.005  1.00  0.00           C
ATOM   8716 1C21 POPE0 194      87.844  18.499  34.385  1.00  0.00           C
ATOM   8719 2C21 POPE0 194      86.824  17.979  33.355  1.00  0.00           C
ATOM   8722 3C21 POPE0 194      85.514  17.449  33.945  1.00  0.00           C
ATOM   8725 4C21 POPE0 194      84.424  17.199  32.875  1.00  0.00           C
ATOM   8728 5C21 POPE0 194      83.004  17.519  33.355  1.00  0.00           C
ATOM   8731 6C21 POPE0 194      82.624  16.759  34.625  1.00  0.00           C
ATOM   8734 7C21 POPE0 194      81.214  17.069  35.145  1.00  0.00           C
ATOM   8737 8C21 POPE0 194      80.934  16.389  36.475  1.00  0.00           C
ATOM   8741  C33 POPE0 194      88.754  16.019  27.205  1.00  0.00           C
ATOM   8744  C34 POPE0 194      88.154  16.819  28.355  1.00  0.00           C
ATOM   8747  C35 POPE0 194      89.094  17.899  28.915  1.00  0.00           C
ATOM   8750  C36 POPE0 194      88.324  18.849  29.825  1.00  0.00           C
ATOM   8753  C37 POPE0 194      89.204  19.859  30.565  1.00  0.00           C
ATOM   8756  C38 POPE0 194      88.384  21.049  31.075  1.00  0.00           C
ATOM   8759  C39 POPE0 194      89.214  22.209  31.615  1.00  0.00           C
ATOM   8762 0C31 POPE0 194      89.444  22.109  33.125  1.00  0.00           C
ATOM   8765 1C31 POPE0 194      90.024  23.399  33.725  1.00  0.00           C
ATOM   8768 2C31 POPE0 194      89.804  23.529  35.235  1.00  0.00           C
ATOM   8771 3C31 POPE0 194      90.434  22.399  36.065  1.00  0.00           C
ATOM   8774 4C31 POPE0 194      90.024  22.519  37.535  1.00  0.00           C
ATOM   8777 5C31 POPE0 194      90.494  21.319  38.365  1.00  0.00           C
ATOM   8780 6C31 POPE0 194      89.894  21.309  39.765  1.00  0.00           C
ATOM   8784  NH3 POPE1 195      87.224 125.479  22.015  1.00  0.00           N
ATOM   8788  C12 POPE1 195      87.704 124.079  21.775  1.00  0.00           C
ATOM   8791  C11 POPE1 195      86.624 123.169  21.195  1.00  0.00           C
ATOM   8794  P   POPE1 195      87.524 120.769  21.555  1.00  0.00           P
ATOM   8795  O13 POPE1 195      86.364 120.499  22.405  1.00  0.00           O
ATOM   8796  O14 POPE1 195      87.974 119.629  20.725  1.00  0.00           O
ATOM   8797  O11 POPE1 195      88.734 121.249  22.445  1.00  0.00           O
ATOM   8798  O12 POPE1 195      87.244 122.019  20.615  1.00  0.00           O
ATOM   8799  C1  POPE1 195      89.284 120.319  23.385  1.00  0.00           C
ATOM   8802  C2  POPE1 195      88.664 120.499  24.795  1.00  0.00           C
ATOM   8804  O21 POPE1 195      89.684 120.629  25.815  1.00  0.00           O
ATOM   8805  C21 POPE1 195      90.384 119.529  26.095  1.00  0.00           C
ATOM   8806  O22 POPE1 195      90.414 118.519  25.415  1.00  0.00           O
ATOM   8807  C22 POPE1 195      91.204 119.739  27.365  1.00  0.00           C
ATOM   8810  C3  POPE1 195      87.564 119.459  25.185  1.00  0.00           C
ATOM   8813  O31 POPE1 195      86.484 120.089  25.925  1.00  0.00           O
ATOM   8814  C31 POPE1 195      86.714 120.269  27.235  1.00  0.00           C
ATOM   8815  O32 POPE1 195      87.724 119.909  27.805  1.00  0.00           O
ATOM   8816  C32 POPE1 195      85.534 120.999  27.875  1.00  0.00           C
ATOM   8819  C23 POPE1 195      91.064 118.579  28.385  1.00  0.00           C
ATOM   8822  C24 POPE1 195      90.944 119.089  29.835  1.00  0.00           C
ATOM   8825  C25 POPE1 195      89.824 118.389  30.595  1.00  0.00           C
ATOM   8828  C26 POPE1 195      89.714 118.809  32.055  1.00  0.00           C
ATOM   8831  C27 POPE1 195      88.474 118.219  32.755  1.00  0.00           C
ATOM   8834  C28 POPE1 195      88.754 116.989  33.635  1.00  0.00           C
ATOM   8837  C29 POPE1 195      89.264 117.399  35.005  1.00  0.00           C
ATOM   8839 0C21 POPE1 195      88.764 117.049  36.215  1.00  0.00           C
ATOM   8841 1C21 POPE1 195      87.594 116.149  36.505  1.00  0.00           C
ATOM   8844 2C21 POPE1 195      88.014 114.729  36.945  1.00  0.00           C
ATOM   8847 3C21 POPE1 195      88.684 114.659  38.335  1.00  0.00           C
ATOM   8850 4C21 POPE1 195      89.104 113.219  38.675  1.00  0.00           C
ATOM   8853 5C21 POPE1 195      90.034 113.089  39.895  1.00  0.00           C
ATOM   8856 6C21 POPE1 195      89.394 113.349  41.265  1.00  0.00           C
ATOM   8859 7C21 POPE1 195      90.334 112.949  42.405  1.00  0.00           C
ATOM   8862 8C21 POPE1 195      89.824 113.279  43.805  1.00  0.00           C
ATOM   8866  C33 POPE1 195      85.644 121.039  29.415  1.00  0.00           C
ATOM   8869  C34 POPE1 195      86.734 121.989  29.955  1.00  0.00           C
ATOM   8872  C35 POPE1 195      86.854 121.889  31.485  1.00  0.00           C
ATOM   8875  C36 POPE1 195      88.074 122.599  32.075  1.00  0.00           C
ATOM   8878  C37 POPE1 195      88.164 122.369  33.595  1.00  0.00           C
ATOM   8881  C38 POPE1 195      89.544 122.679  34.195  1.00  0.00           C
ATOM   8884  C39 POPE1 195      89.694 122.179  35.635  1.00  0.00           C
ATOM   8887 0C31 POPE1 195      89.084 123.099  36.705  1.00  0.00           C
ATOM   8890 1C31 POPE1 195      90.054 124.189  37.205  1.00  0.00           C
ATOM   8893 2C31 POPE1 195      89.524 124.929  38.445  1.00  0.00           C
ATOM   8896 3C31 POPE1 195      90.524 125.929  39.035  1.00  0.00           C
ATOM   8899 4C31 POPE1 195      89.984 126.657  40.285  1.00  0.00           C
ATOM   8902 5C31 POPE1 195      90.934 127.747  40.805  1.00  0.00           C
ATOM   8905 6C31 POPE1 195      90.404 128.597  41.965  1.00  0.00           C
ATOM   8909  NH3 POPE2 196      30.454  12.529  61.155  1.00  0.00           N
ATOM   8913  C12 POPE2 196      29.344  13.549  60.985  1.00  0.00           C
ATOM   8916  C11 POPE2 196      28.194  13.529  62.035  1.00  0.00           C
ATOM   8919  P   POPE2 196      27.544  10.999  61.535  1.00  0.00           P
ATOM   8920  O13 POPE2 196      26.494  10.109  62.045  1.00  0.00           O
ATOM   8921  O14 POPE2 196      28.894  10.409  61.365  1.00  0.00           O
ATOM   8922  O11 POPE2 196      27.134  11.659  60.155  1.00  0.00           O
ATOM   8923  O12 POPE2 196      27.764  12.239  62.485  1.00  0.00           O
ATOM   8924  C1  POPE2 196      26.574  10.839  59.135  1.00  0.00           C
ATOM   8927  C2  POPE2 196      26.384  11.669  57.835  1.00  0.00           C
ATOM   8929  O21 POPE2 196      25.614  10.939  56.875  1.00  0.00           O
ATOM   8930  C21 POPE2 196      26.134   9.899  56.245  1.00  0.00           C
ATOM   8931  O22 POPE2 196      27.194   9.349  56.475  1.00  0.00           O
ATOM   8932  C22 POPE2 196      25.174   9.519  55.115  1.00  0.00           C
ATOM   8935  C3  POPE2 196      27.684  12.269  57.215  1.00  0.00           C
ATOM   8938  O31 POPE2 196      27.294  13.099  56.115  1.00  0.00           O
ATOM   8939  C31 POPE2 196      27.984  13.349  54.985  1.00  0.00           C
ATOM   8940  O32 POPE2 196      27.544  14.039  54.085  1.00  0.00           O
ATOM   8941  C32 POPE2 196      29.424  12.809  54.945  1.00  0.00           C
ATOM   8944  C23 POPE2 196      25.074  10.619  54.035  1.00  0.00           C
ATOM   8947  C24 POPE2 196      23.904  10.379  53.075  1.00  0.00           C
ATOM   8950  C25 POPE2 196      24.314   9.989  51.655  1.00  0.00           C
ATOM   8953  C26 POPE2 196      23.064   9.869  50.785  1.00  0.00           C
ATOM   8956  C27 POPE2 196      23.294   9.269  49.385  1.00  0.00           C
ATOM   8959  C28 POPE2 196      21.964   9.079  48.625  1.00  0.00           C
ATOM   8962  C29 POPE2 196      21.344  10.399  48.245  1.00  0.00           C
ATOM   8964 0C21 POPE2 196      20.454  10.589  47.255  1.00  0.00           C
ATOM   8966 1C21 POPE2 196      19.894   9.509  46.375  1.00  0.00           C
ATOM   8969 2C21 POPE2 196      19.224  10.089  45.125  1.00  0.00           C
ATOM   8972 3C21 POPE2 196      18.374   9.039  44.405  1.00  0.00           C
ATOM   8975 4C21 POPE2 196      17.784   9.589  43.115  1.00  0.00           C
ATOM   8978 5C21 POPE2 196      16.994   8.569  42.285  1.00  0.00           C
ATOM   8981 6C21 POPE2 196      17.904   7.449  41.775  1.00  0.00           C
ATOM   8984 7C21 POPE2 196      17.274   6.599  40.675  1.00  0.00           C
ATOM   8987 8C21 POPE2 196      18.224   5.519  40.175  1.00  0.00           C
ATOM   8991  C33 POPE2 196      29.834  12.499  53.485  1.00  0.00           C
ATOM   8994  C34 POPE2 196      29.224  11.179  52.995  1.00  0.00           C
ATOM   8997  C35 POPE2 196      29.394  10.939  51.495  1.00  0.00           C
ATOM   9000  C36 POPE2 196      28.144  11.279  50.675  1.00  0.00           C
ATOM   9003  C37 POPE2 196      28.304  10.909  49.205  1.00  0.00           C
ATOM   9006  C38 POPE2 196      27.004  11.059  48.405  1.00  0.00           C
ATOM   9009  C39 POPE2 196      27.174  10.669  46.935  1.00  0.00           C
ATOM   9012 0C31 POPE2 196      25.914  10.929  46.105  1.00  0.00           C
ATOM   9015 1C31 POPE2 196      26.124  10.629  44.605  1.00  0.00           C
ATOM   9018 2C31 POPE2 196      24.884  10.959  43.765  1.00  0.00           C
ATOM   9021 3C31 POPE2 196      24.914  10.319  42.365  1.00  0.00           C
ATOM   9024 4C31 POPE2 196      26.154  10.669  41.535  1.00  0.00           C
ATOM   9027 5C31 POPE2 196      26.204   9.879  40.235  1.00  0.00           C
ATOM   9030 6C31 POPE2 196      27.414  10.219  39.365  1.00  0.00           C
ATOM   9034  NH3 POPE3 197      61.454  33.179  60.365  1.00  0.00           N
ATOM   9038  C12 POPE3 197      60.224  32.779  59.575  1.00  0.00           C
ATOM   9041  C11 POPE3 197      58.934  33.489  60.015  1.00  0.00           C
ATOM   9044  P   POPE3 197      56.364  33.459  59.655  1.00  0.00           P
ATOM   9045  O13 POPE3 197      55.914  32.679  60.835  1.00  0.00           O
ATOM   9046  O14 POPE3 197      56.314  34.929  59.745  1.00  0.00           O
ATOM   9047  O11 POPE3 197      55.484  32.959  58.455  1.00  0.00           O
ATOM   9048  O12 POPE3 197      57.834  32.999  59.235  1.00  0.00           O
ATOM   9049  C1  POPE3 197      55.324  33.659  57.225  1.00  0.00           C
ATOM   9052  C2  POPE3 197      53.854  34.169  57.065  1.00  0.00           C
ATOM   9054  O21 POPE3 197      53.354  34.019  55.725  1.00  0.00           O
ATOM   9055  C21 POPE3 197      53.954  34.689  54.755  1.00  0.00           C
ATOM   9056  O22 POPE3 197      54.964  35.369  54.875  1.00  0.00           O
ATOM   9057  C22 POPE3 197      53.204  34.449  53.445  1.00  0.00           C
ATOM   9060  C3  POPE3 197      53.614  35.599  57.625  1.00  0.00           C
ATOM   9063  O31 POPE3 197      52.234  36.039  57.425  1.00  0.00           O
ATOM   9064  C31 POPE3 197      52.084  37.169  56.725  1.00  0.00           C
ATOM   9065  O32 POPE3 197      52.994  37.919  56.435  1.00  0.00           O
ATOM   9066  C32 POPE3 197      50.634  37.389  56.355  1.00  0.00           C
ATOM   9069  C23 POPE3 197      53.954  34.979  52.195  1.00  0.00           C
ATOM   9072  C24 POPE3 197      53.004  35.209  51.015  1.00  0.00           C
ATOM   9075  C25 POPE3 197      53.704  35.579  49.695  1.00  0.00           C
ATOM   9078  C26 POPE3 197      54.504  34.419  49.085  1.00  0.00           C
ATOM   9081  C27 POPE3 197      54.924  34.619  47.615  1.00  0.00           C
ATOM   9084  C28 POPE3 197      55.894  35.789  47.325  1.00  0.00           C
ATOM   9087  C29 POPE3 197      55.324  37.189  47.315  1.00  0.00           C
ATOM   9089 0C21 POPE3 197      54.344  37.649  46.525  1.00  0.00           C
ATOM   9091 1C21 POPE3 197      53.614  36.849  45.475  1.00  0.00           C
ATOM   9094 2C21 POPE3 197      53.014  37.699  44.345  1.00  0.00           C
ATOM   9097 3C21 POPE3 197      54.064  38.389  43.455  1.00  0.00           C
ATOM   9100 4C21 POPE3 197      53.404  39.149  42.295  1.00  0.00           C
ATOM   9103 5C21 POPE3 197      54.374  39.759  41.285  1.00  0.00           C
ATOM   9106 6C21 POPE3 197      55.194  38.719  40.505  1.00  0.00           C
ATOM   9109 7C21 POPE3 197      55.844  39.299  39.245  1.00  0.00           C
ATOM   9112 8C21 POPE3 197      56.724  38.279  38.535  1.00  0.00           C
ATOM   9116  C33 POPE3 197      50.134  36.359  55.325  1.00  0.00           C
ATOM   9119  C34 POPE3 197      48.734  36.709  54.795  1.00  0.00           C
ATOM   9122  C35 POPE3 197      48.414  35.989  53.475  1.00  0.00           C
ATOM   9125  C36 POPE3 197      49.034  36.649  52.235  1.00  0.00           C
ATOM   9128  C37 POPE3 197      49.124  35.689  51.045  1.00  0.00           C
ATOM   9131  C38 POPE3 197      49.284  36.389  49.685  1.00  0.00           C
ATOM   9134  C39 POPE3 197      49.264  35.339  48.575  1.00  0.00           C
ATOM   9137 0C31 POPE3 197      49.514  35.859  47.155  1.00  0.00           C
ATOM   9140 1C31 POPE3 197      49.504  34.689  46.155  1.00  0.00           C
ATOM   9143 2C31 POPE3 197      50.234  35.009  44.835  1.00  0.00           C
ATOM   9146 3C31 POPE3 197      50.104  33.889  43.805  1.00  0.00           C
ATOM   9149 4C31 POPE3 197      51.224  33.919  42.755  1.00  0.00           C
ATOM   9152 5C31 POPE3 197      51.064  32.809  41.715  1.00  0.00           C
ATOM   9155 6C31 POPE3 197      52.064  32.869  40.565  1.00  0.00           C
ATOM   9159  NH3 POPE4 198      33.754  17.249  58.025  1.00  0.00           N
ATOM   9163  C12 POPE4 198      33.254  18.089  59.175  1.00  0.00           C
ATOM   9166  C11 POPE4 198      32.684  19.439  58.685  1.00  0.00           C
ATOM   9169  P   POPE4 198      31.094  19.999  60.725  1.00  0.00           P
ATOM   9170  O13 POPE4 198      31.414  18.939  61.695  1.00  0.00           O
ATOM   9171  O14 POPE4 198      30.604  21.259  61.305  1.00  0.00           O
ATOM   9172  O11 POPE4 198      30.024  19.339  59.765  1.00  0.00           O
ATOM   9173  O12 POPE4 198      32.334  20.269  59.785  1.00  0.00           O
ATOM   9174  C1  POPE4 198      28.734  19.889  59.525  1.00  0.00           C
ATOM   9177  C2  POPE4 198      28.524  20.109  58.015  1.00  0.00           C
ATOM   9179  O21 POPE4 198      28.074  21.459  57.805  1.00  0.00           O
ATOM   9180  C21 POPE4 198      29.054  22.319  57.675  1.00  0.00           C
ATOM   9181  O22 POPE4 198      30.224  22.029  57.445  1.00  0.00           O
ATOM   9182  C22 POPE4 198      28.514  23.739  57.865  1.00  0.00           C
ATOM   9185  C3  POPE4 198      27.484  19.129  57.425  1.00  0.00           C
ATOM   9188  O31 POPE4 198      27.494  19.159  55.985  1.00  0.00           O
ATOM   9189  C31 POPE4 198      28.414  18.399  55.415  1.00  0.00           C
ATOM   9190  O32 POPE4 198      29.234  17.719  56.015  1.00  0.00           O
ATOM   9191  C32 POPE4 198      28.344  18.509  53.895  1.00  0.00           C
ATOM   9194  C23 POPE4 198      29.524  24.829  57.455  1.00  0.00           C
ATOM   9197  C24 POPE4 198      29.754  24.809  55.945  1.00  0.00           C
ATOM   9200  C25 POPE4 198      30.504  26.019  55.375  1.00  0.00           C
ATOM   9203  C26 POPE4 198      30.574  25.879  53.845  1.00  0.00           C
ATOM   9206  C27 POPE4 198      31.094  27.119  53.115  1.00  0.00           C
ATOM   9209  C28 POPE4 198      30.954  26.909  51.595  1.00  0.00           C
ATOM   9212  C29 POPE4 198      30.984  28.209  50.835  1.00  0.00           C
ATOM   9214 0C21 POPE4 198      32.094  28.879  50.515  1.00  0.00           C
ATOM   9216 1C21 POPE4 198      33.494  28.479  50.875  1.00  0.00           C
ATOM   9219 2C21 POPE4 198      34.514  28.759  49.755  1.00  0.00           C
ATOM   9222 3C21 POPE4 198      34.634  27.609  48.745  1.00  0.00           C
ATOM   9225 4C21 POPE4 198      35.744  27.839  47.715  1.00  0.00           C
ATOM   9228 5C21 POPE4 198      35.944  26.659  46.755  1.00  0.00           C
ATOM   9231 6C21 POPE4 198      34.784  26.529  45.765  1.00  0.00           C
ATOM   9234 7C21 POPE4 198      34.884  25.329  44.815  1.00  0.00           C
ATOM   9237 8C21 POPE4 198      33.714  25.299  43.825  1.00  0.00           C
ATOM   9241  C33 POPE4 198      28.364  17.109  53.245  1.00  0.00           C
ATOM   9244  C34 POPE4 198      28.884  17.129  51.795  1.00  0.00           C
ATOM   9247  C35 POPE4 198      28.074  18.029  50.865  1.00  0.00           C
ATOM   9250  C36 POPE4 198      28.614  18.029  49.425  1.00  0.00           C
ATOM   9253  C37 POPE4 198      27.814  18.979  48.515  1.00  0.00           C
ATOM   9256  C38 POPE4 198      28.494  19.219  47.165  1.00  0.00           C
ATOM   9259  C39 POPE4 198      27.984  20.489  46.465  1.00  0.00           C
ATOM   9262 0C31 POPE4 198      26.694  20.269  45.645  1.00  0.00           C
ATOM   9265 1C31 POPE4 198      25.864  21.549  45.475  1.00  0.00           C
ATOM   9268 2C31 POPE4 198      24.544  21.309  44.725  1.00  0.00           C
ATOM   9271 3C31 POPE4 198      23.534  22.469  44.815  1.00  0.00           C
ATOM   9274 4C31 POPE4 198      23.984  23.759  44.115  1.00  0.00           C
ATOM   9277 5C31 POPE4 198      22.824  24.749  43.915  1.00  0.00           C
ATOM   9280 6C31 POPE4 198      23.184  25.969  43.055  1.00  0.00           C
ATOM   9284  NH3 POPE5 199      72.934  40.849  58.745  1.00  0.00           N
ATOM   9288  C12 POPE5 199      72.164  41.249  57.515  1.00  0.00           C
ATOM   9291  C11 POPE5 199      70.724  41.749  57.785  1.00  0.00           C
ATOM   9294  P   POPE5 199      69.924  39.469  58.895  1.00  0.00           P
ATOM   9295  O13 POPE5 199      71.094  39.159  59.725  1.00  0.00           O
ATOM   9296  O14 POPE5 199      68.594  38.949  59.295  1.00  0.00           O
ATOM   9297  O11 POPE5 199      70.194  38.929  57.425  1.00  0.00           O
ATOM   9298  O12 POPE5 199      69.914  41.029  58.705  1.00  0.00           O
ATOM   9299  C1  POPE5 199      70.724  37.589  57.285  1.00  0.00           C
ATOM   9302  C2  POPE5 199      71.674  37.459  56.055  1.00  0.00           C
ATOM   9304  O21 POPE5 199      71.194  38.219  54.935  1.00  0.00           O
ATOM   9305  C21 POPE5 199      70.044  37.859  54.395  1.00  0.00           C
ATOM   9306  O22 POPE5 199      69.284  37.009  54.795  1.00  0.00           O
ATOM   9307  C22 POPE5 199      69.844  38.669  53.125  1.00  0.00           C
ATOM   9310  C3  POPE5 199      71.974  35.969  55.695  1.00  0.00           C
ATOM   9313  O31 POPE5 199      72.294  35.769  54.285  1.00  0.00           O
ATOM   9314  C31 POPE5 199      72.364  34.459  53.995  1.00  0.00           C
ATOM   9315  O32 POPE5 199      72.424  33.559  54.805  1.00  0.00           O
ATOM   9316  C32 POPE5 199      72.184  34.299  52.495  1.00  0.00           C
ATOM   9319  C23 POPE5 199      68.794  38.039  52.185  1.00  0.00           C
ATOM   9322  C24 POPE5 199      69.034  38.559  50.765  1.00  0.00           C
ATOM   9325  C25 POPE5 199      67.814  38.509  49.855  1.00  0.00           C
ATOM   9328  C26 POPE5 199      68.144  39.189  48.515  1.00  0.00           C
ATOM   9331  C27 POPE5 199      66.934  39.479  47.635  1.00  0.00           C
ATOM   9334  C28 POPE5 199      67.354  40.379  46.455  1.00  0.00           C
ATOM   9337  C29 POPE5 199      66.414  40.249  45.295  1.00  0.00           C
ATOM   9339 0C21 POPE5 199      65.904  41.259  44.585  1.00  0.00           C
ATOM   9341 1C21 POPE5 199      66.214  42.719  44.785  1.00  0.00           C
ATOM   9344 2C21 POPE5 199      66.114  43.509  43.465  1.00  0.00           C
ATOM   9347 3C21 POPE5 199      64.664  43.719  43.025  1.00  0.00           C
ATOM   9350 4C21 POPE5 199      64.544  44.469  41.695  1.00  0.00           C
ATOM   9353 5C21 POPE5 199      63.084  44.549  41.225  1.00  0.00           C
ATOM   9356 6C21 POPE5 199      62.914  45.349  39.935  1.00  0.00           C
ATOM   9359 7C21 POPE5 199      61.534  45.149  39.305  1.00  0.00           C
ATOM   9362 8C21 POPE5 199      61.364  45.939  38.005  1.00  0.00           C
ATOM   9366  C33 POPE5 199      72.284  32.809  52.115  1.00  0.00           C
ATOM   9369  C34 POPE5 199      71.804  32.469  50.705  1.00  0.00           C
ATOM   9372  C35 POPE5 199      72.464  33.319  49.615  1.00  0.00           C
ATOM   9375  C36 POPE5 199      72.504  32.579  48.275  1.00  0.00           C
ATOM   9378  C37 POPE5 199      73.204  33.389  47.185  1.00  0.00           C
ATOM   9381  C38 POPE5 199      73.144  32.689  45.825  1.00  0.00           C
ATOM   9384  C39 POPE5 199      73.854  33.479  44.725  1.00  0.00           C
ATOM   9387 0C31 POPE5 199      73.844  32.729  43.385  1.00  0.00           C
ATOM   9390 1C31 POPE5 199      74.564  33.489  42.275  1.00  0.00           C
ATOM   9393 2C31 POPE5 199      74.824  32.609  41.045  1.00  0.00           C
ATOM   9396 3C31 POPE5 199      75.524  33.349  39.895  1.00  0.00           C
ATOM   9399 4C31 POPE5 199      76.014  32.379  38.815  1.00  0.00           C
ATOM   9402 5C31 POPE5 199      76.544  33.099  37.565  1.00  0.00           C
ATOM   9405 6C31 POPE5 199      77.044  32.129  36.485  1.00  0.00           C
ATOM   9409  NH3 POPE6 200      90.254  39.539  14.225  1.00  0.00           N
ATOM   9413  C12 POPE6 200      90.574  40.999  14.055  1.00  0.00           C
ATOM   9416  C11 POPE6 200      90.864  41.699  15.405  1.00  0.00           C
ATOM   9419  P   POPE6 200      90.854  44.259  14.715  1.00  0.00           P
ATOM   9420  O13 POPE6 200      91.884  45.129  14.105  1.00  0.00           O
ATOM   9421  O14 POPE6 200      89.724  43.909  13.835  1.00  0.00           O
ATOM   9422  O11 POPE6 200      90.294  44.869  16.065  1.00  0.00           O
ATOM   9423  O12 POPE6 200      91.564  42.929  15.195  1.00  0.00           O
ATOM   9424  C1  POPE6 200      91.004  44.809  17.305  1.00  0.00           C
ATOM   9427  C2  POPE6 200      90.184  45.479  18.435  1.00  0.00           C
ATOM   9429  O21 POPE6 200      90.914  45.429  19.675  1.00  0.00           O
ATOM   9430  C21 POPE6 200      91.414  46.569  20.155  1.00  0.00           C
ATOM   9431  O22 POPE6 200      91.404  47.659  19.615  1.00  0.00           O
ATOM   9432  C22 POPE6 200      91.934  46.239  21.555  1.00  0.00           C
ATOM   9435  C3  POPE6 200      88.814  44.739  18.625  1.00  0.00           C
ATOM   9438  O31 POPE6 200      88.024  45.279  19.715  1.00  0.00           O
ATOM   9439  C31 POPE6 200      88.034  44.619  20.875  1.00  0.00           C
ATOM   9440  O32 POPE6 200      88.514  43.519  21.065  1.00  0.00           O
ATOM   9441  C32 POPE6 200      87.404  45.529  21.965  1.00  0.00           C
ATOM   9444  C23 POPE6 200      93.074  47.119  22.115  1.00  0.00           C
ATOM   9447  C24 POPE6 200      93.454  46.619  23.515  1.00  0.00           C
ATOM   9450  C25 POPE6 200      94.814  47.149  23.975  1.00  0.00           C
ATOM   9453  C26 POPE6 200      94.694  48.569  24.505  1.00  0.00           C
ATOM   9456  C27 POPE6 200      96.034  49.289  24.605  1.00  0.00           C
ATOM   9459  C28 POPE6 200      95.904  50.529  25.515  1.00  0.00           C
ATOM   9462  C29 POPE6 200      96.784  51.659  25.085  1.00  0.00           C
ATOM   9464 0C21 POPE6 200      98.124  51.649  25.085  1.00  0.00           C
ATOM   9466 1C21 POPE6 200      99.024  50.549  25.565  1.00  0.00           C
ATOM   9469 2C21 POPE6 200     100.044  51.109  26.565  1.00  0.00           C
ATOM   9472 3C21 POPE6 200      99.434  51.569  27.895  1.00  0.00           C
ATOM   9475 4C21 POPE6 200     100.464  52.419  28.635  1.00  0.00           C
ATOM   9478 5C21 POPE6 200     100.294  52.419  30.155  1.00  0.00           C
ATOM   9481 6C21 POPE6 200     101.564  52.929  30.855  1.00  0.00           C
ATOM   9484 7C21 POPE6 200     101.784  54.429  30.605  1.00  0.00           C
ATOM   9487 8C21 POPE6 200     103.144  54.959  31.055  1.00  0.00           C
ATOM   9491  C33 POPE6 200      87.794  45.219  23.445  1.00  0.00           C
ATOM   9494  C34 POPE6 200      88.404  46.419  24.205  1.00  0.00           C
ATOM   9497  C35 POPE6 200      89.174  45.949  25.435  1.00  0.00           C
ATOM   9500  C36 POPE6 200      89.954  47.019  26.225  1.00  0.00           C
ATOM   9503  C37 POPE6 200      90.994  46.389  27.175  1.00  0.00           C
ATOM   9506  C38 POPE6 200      92.104  47.359  27.595  1.00  0.00           C
ATOM   9509  C39 POPE6 200      93.284  46.699  28.345  1.00  0.00           C
ATOM   9512 0C31 POPE6 200      93.974  45.569  27.555  1.00  0.00           C
ATOM   9515 1C31 POPE6 200      95.334  45.159  28.155  1.00  0.00           C
ATOM   9518 2C31 POPE6 200      96.054  44.079  27.325  1.00  0.00           C
ATOM   9521 3C31 POPE6 200      97.504  43.859  27.765  1.00  0.00           C
ATOM   9524 4C31 POPE6 200      98.224  42.699  27.045  1.00  0.00           C
ATOM   9527 5C31 POPE6 200      99.744  42.889  27.065  1.00  0.00           C
ATOM   9530 6C31 POPE6 200     100.554  41.679  26.615  1.00  0.00           C
ATOM   9534  NH3 POPE7 201      34.474 122.099  63.915  1.00  0.00           N
ATOM   9538  C12 POPE7 201      35.634 121.179  64.195  1.00  0.00           C
ATOM   9541  C11 POPE7 201      36.854 121.589  63.375  1.00  0.00           C
ATOM   9544  P   POPE7 201      38.094 119.259  62.995  1.00  0.00           P
ATOM   9545  O13 POPE7 201      39.504 118.849  63.015  1.00  0.00           O
ATOM   9546  O14 POPE7 201      37.134 118.359  63.675  1.00  0.00           O
ATOM   9547  O11 POPE7 201      37.624 119.439  61.485  1.00  0.00           O
ATOM   9548  O12 POPE7 201      37.964 120.719  63.605  1.00  0.00           O
ATOM   9549  C1  POPE7 201      38.284 120.339  60.585  1.00  0.00           C
ATOM   9552  C2  POPE7 201      37.834 120.089  59.115  1.00  0.00           C
ATOM   9554  O21 POPE7 201      38.094 121.259  58.315  1.00  0.00           O
ATOM   9555  C21 POPE7 201      37.294 122.309  58.405  1.00  0.00           C
ATOM   9556  O22 POPE7 201      36.234 122.389  58.995  1.00  0.00           O
ATOM   9557  C22 POPE7 201      37.884 123.459  57.605  1.00  0.00           C
ATOM   9560  C3  POPE7 201      36.364 119.569  59.015  1.00  0.00           C
ATOM   9563  O31 POPE7 201      35.914 119.519  57.645  1.00  0.00           O
ATOM   9564  C31 POPE7 201      34.584 119.439  57.505  1.00  0.00           C
ATOM   9565  O32 POPE7 201      33.774 119.439  58.405  1.00  0.00           O
ATOM   9566  C32 POPE7 201      34.244 119.229  56.015  1.00  0.00           C
ATOM   9569  C23 POPE7 201      36.944 123.999  56.505  1.00  0.00           C
ATOM   9572  C24 POPE7 201      37.424 123.649  55.095  1.00  0.00           C
ATOM   9575  C25 POPE7 201      36.514 124.299  54.045  1.00  0.00           C
ATOM   9578  C26 POPE7 201      37.194 124.539  52.695  1.00  0.00           C
ATOM   9581  C27 POPE7 201      36.614 125.779  51.995  1.00  0.00           C
ATOM   9584  C28 POPE7 201      37.504 126.249  50.835  1.00  0.00           C
ATOM   9587  C29 POPE7 201      37.004 127.517  50.175  1.00  0.00           C
ATOM   9589 0C21 POPE7 201      37.074 128.767  50.655  1.00  0.00           C
ATOM   9591 1C21 POPE7 201      37.644 129.227  51.975  1.00  0.00           C
ATOM   9594 2C21 POPE7 201      39.184 129.247  52.035  1.00  0.00           C
ATOM   9597 3C21 POPE7 201      39.824 130.297  51.115  1.00  0.00           C
ATOM   9600 4C21 POPE7 201      41.344 130.137  51.055  1.00  0.00           C
ATOM   9603 5C21 POPE7 201      42.064 131.247  50.275  1.00  0.00           C
ATOM   9606 6C21 POPE7 201      43.584 131.117  50.435  1.00  0.00           C
ATOM   9609 7C21 POPE7 201      44.384 132.247  49.795  1.00  0.00           C
ATOM   9612 8C21 POPE7 201      45.894 132.027  49.905  1.00  0.00           C
ATOM   9616  C33 POPE7 201      35.174 118.199  55.325  1.00  0.00           C
ATOM   9619  C34 POPE7 201      34.694 117.719  53.945  1.00  0.00           C
ATOM   9622  C35 POPE7 201      34.964 118.669  52.765  1.00  0.00           C
ATOM   9625  C36 POPE7 201      34.944 117.919  51.415  1.00  0.00           C
ATOM   9628  C37 POPE7 201      35.004 118.839  50.195  1.00  0.00           C
ATOM   9631  C38 POPE7 201      35.394 118.139  48.875  1.00  0.00           C
ATOM   9634  C39 POPE7 201      36.794 117.489  48.935  1.00  0.00           C
ATOM   9637 0C31 POPE7 201      37.594 117.569  47.625  1.00  0.00           C
ATOM   9640 1C31 POPE7 201      37.954 119.019  47.255  1.00  0.00           C
ATOM   9643 2C31 POPE7 201      39.224 119.149  46.405  1.00  0.00           C
ATOM   9646 3C31 POPE7 201      39.644 120.619  46.275  1.00  0.00           C
ATOM   9649 4C31 POPE7 201      40.994 120.839  45.585  1.00  0.00           C
ATOM   9652 5C31 POPE7 201      41.424 122.309  45.595  1.00  0.00           C
ATOM   9655 6C31 POPE7 201      42.514 122.639  44.565  1.00  0.00           C
ATOM   9659  NH3 POPE8 202     105.064  40.499  18.065  1.00  0.00           N
ATOM   9663  C12 POPE8 202     106.074  39.749  17.245  1.00  0.00           C
ATOM   9666  C11 POPE8 202     105.804  38.229  17.315  1.00  0.00           C
ATOM   9669  P   POPE8 202     104.094  36.719  18.495  1.00  0.00           P
ATOM   9670  O13 POPE8 202     102.844  37.389  18.095  1.00  0.00           O
ATOM   9671  O14 POPE8 202     104.574  35.589  17.685  1.00  0.00           O
ATOM   9672  O11 POPE8 202     103.984  36.279  20.005  1.00  0.00           O
ATOM   9673  O12 POPE8 202     105.254  37.829  18.595  1.00  0.00           O
ATOM   9674  C1  POPE8 202     103.124  35.199  20.415  1.00  0.00           C
ATOM   9677  C2  POPE8 202     102.224  35.569  21.655  1.00  0.00           C
ATOM   9679  O21 POPE8 202     102.684  35.019  22.905  1.00  0.00           O
ATOM   9680  C21 POPE8 202     103.844  35.369  23.405  1.00  0.00           C
ATOM   9681  O22 POPE8 202     104.724  35.999  22.845  1.00  0.00           O
ATOM   9682  C22 POPE8 202     103.944  34.939  24.865  1.00  0.00           C
ATOM   9685  C3  POPE8 202     100.734  35.129  21.445  1.00  0.00           C
ATOM   9688  O31 POPE8 202      99.814  36.209  21.705  1.00  0.00           O
ATOM   9689  C31 POPE8 202      99.484  36.359  22.995  1.00  0.00           C
ATOM   9690  O32 POPE8 202      99.954  35.719  23.905  1.00  0.00           O
ATOM   9691  C32 POPE8 202      98.484  37.489  23.165  1.00  0.00           C
ATOM   9694  C23 POPE8 202     103.254  35.989  25.775  1.00  0.00           C
ATOM   9697  C24 POPE8 202     103.484  35.729  27.265  1.00  0.00           C
ATOM   9700  C25 POPE8 202     102.814  36.819  28.125  1.00  0.00           C
ATOM   9703  C26 POPE8 202     102.954  36.539  29.635  1.00  0.00           C
ATOM   9706  C27 POPE8 202     102.514  37.729  30.495  1.00  0.00           C
ATOM   9709  C28 POPE8 202     102.644  37.449  32.015  1.00  0.00           C
ATOM   9712  C29 POPE8 202     102.414  38.659  32.885  1.00  0.00           C
ATOM   9714 0C21 POPE8 202     102.794  38.799  34.175  1.00  0.00           C
ATOM   9716 1C21 POPE8 202     103.494  37.769  35.025  1.00  0.00           C
ATOM   9719 2C21 POPE8 202     104.724  38.279  35.825  1.00  0.00           C
ATOM   9722 3C21 POPE8 202     104.424  38.799  37.245  1.00  0.00           C
ATOM   9725 4C21 POPE8 202     103.724  40.169  37.325  1.00  0.00           C
ATOM   9728 5C21 POPE8 202     104.584  41.329  36.805  1.00  0.00           C
ATOM   9731 6C21 POPE8 202     103.754  42.599  36.605  1.00  0.00           C
ATOM   9734 7C21 POPE8 202     104.504  43.709  35.865  1.00  0.00           C
ATOM   9737 8C21 POPE8 202     103.684  44.989  35.665  1.00  0.00           C
ATOM   9741  C33 POPE8 202      98.794  38.339  24.415  1.00  0.00           C
ATOM   9744  C34 POPE8 202      98.054  39.679  24.375  1.00  0.00           C
ATOM   9747  C35 POPE8 202      96.564  39.549  24.675  1.00  0.00           C
ATOM   9750  C36 POPE8 202      96.234  39.509  26.165  1.00  0.00           C
ATOM   9753  C37 POPE8 202      94.814  39.009  26.425  1.00  0.00           C
ATOM   9756  C38 POPE8 202      94.514  38.719  27.905  1.00  0.00           C
ATOM   9759  C39 POPE8 202      94.574  39.939  28.835  1.00  0.00           C
ATOM   9762 0C31 POPE8 202      93.544  41.019  28.485  1.00  0.00           C
ATOM   9765 1C31 POPE8 202      93.454  42.149  29.505  1.00  0.00           C
ATOM   9768 2C31 POPE8 202      92.264  42.049  30.475  1.00  0.00           C
ATOM   9771 3C31 POPE8 202      92.294  40.879  31.455  1.00  0.00           C
ATOM   9774 4C31 POPE8 202      91.074  40.949  32.385  1.00  0.00           C
ATOM   9777 5C31 POPE8 202      90.954  39.799  33.385  1.00  0.00           C
ATOM   9780 6C31 POPE8 202      89.734  39.939  34.285  1.00  0.00           C
ATOM   9784  NH3 POPE9 203       6.854  60.899  60.145  1.00  0.00           N
ATOM   9788  C12 POPE9 203       8.154  60.389  59.635  1.00  0.00           C
ATOM   9791  C11 POPE9 203       7.994  58.899  59.265  1.00  0.00           C
ATOM   9794  P   POPE9 203      10.414  58.279  58.565  1.00  0.00           P
ATOM   9795  O13 POPE9 203      10.624  56.809  58.595  1.00  0.00           O
ATOM   9796  O14 POPE9 203      10.784  59.049  59.765  1.00  0.00           O
ATOM   9797  O11 POPE9 203      11.084  58.889  57.275  1.00  0.00           O
ATOM   9798  O12 POPE9 203       8.904  58.489  58.265  1.00  0.00           O
ATOM   9799  C1  POPE9 203      11.804  60.129  57.405  1.00  0.00           C
ATOM   9802  C2  POPE9 203      12.474  60.629  56.085  1.00  0.00           C
ATOM   9804  O21 POPE9 203      12.554  59.609  55.085  1.00  0.00           O
ATOM   9805  C21 POPE9 203      13.294  58.569  55.385  1.00  0.00           C
ATOM   9806  O22 POPE9 203      13.774  58.289  56.475  1.00  0.00           O
ATOM   9807  C22 POPE9 203      13.464  57.709  54.155  1.00  0.00           C
ATOM   9810  C3  POPE9 203      13.844  61.309  56.305  1.00  0.00           C
ATOM   9813  O31 POPE9 203      14.574  61.409  55.065  1.00  0.00           O
ATOM   9814  C31 POPE9 203      14.784  62.619  54.575  1.00  0.00           C
ATOM   9815  O32 POPE9 203      14.424  63.669  55.065  1.00  0.00           O
ATOM   9816  C32 POPE9 203      15.454  62.459  53.205  1.00  0.00           C
ATOM   9819  C23 POPE9 203      14.424  58.309  53.115  1.00  0.00           C
ATOM   9822  C24 POPE9 203      14.134  57.769  51.705  1.00  0.00           C
ATOM   9825  C25 POPE9 203      15.204  58.189  50.705  1.00  0.00           C
ATOM   9828  C26 POPE9 203      14.804  59.379  49.825  1.00  0.00           C
ATOM   9831  C27 POPE9 203      16.044  60.019  49.185  1.00  0.00           C
ATOM   9834  C28 POPE9 203      15.744  61.019  48.055  1.00  0.00           C
ATOM   9837  C29 POPE9 203      15.464  60.289  46.755  1.00  0.00           C
ATOM   9839 0C21 POPE9 203      15.864  60.669  45.525  1.00  0.00           C
ATOM   9841 1C21 POPE9 203      16.624  61.929  45.165  1.00  0.00           C
ATOM   9844 2C21 POPE9 203      15.974  62.709  44.015  1.00  0.00           C
ATOM   9847 3C21 POPE9 203      14.674  63.419  44.405  1.00  0.00           C
ATOM   9850 4C21 POPE9 203      13.974  64.069  43.205  1.00  0.00           C
ATOM   9853 5C21 POPE9 203      12.574  64.589  43.525  1.00  0.00           C
ATOM   9856 6C21 POPE9 203      12.554  65.799  44.475  1.00  0.00           C
ATOM   9859 7C21 POPE9 203      11.114  66.209  44.815  1.00  0.00           C
ATOM   9862 8C21 POPE9 203      11.054  67.499  45.625  1.00  0.00           C
ATOM   9866  C33 POPE9 203      15.284  63.689  52.295  1.00  0.00           C
ATOM   9869  C34 POPE9 203      13.854  63.939  51.785  1.00  0.00           C
ATOM   9872  C35 POPE9 203      13.664  65.349  51.205  1.00  0.00           C
ATOM   9875  C36 POPE9 203      14.724  65.779  50.165  1.00  0.00           C
ATOM   9878  C37 POPE9 203      14.644  65.059  48.815  1.00  0.00           C
ATOM   9881  C38 POPE9 203      16.034  64.749  48.235  1.00  0.00           C
ATOM   9884  C39 POPE9 203      16.964  65.959  48.045  1.00  0.00           C
ATOM   9887 0C31 POPE9 203      16.414  66.999  47.065  1.00  0.00           C
ATOM   9890 1C31 POPE9 203      17.434  68.079  46.685  1.00  0.00           C
ATOM   9893 2C31 POPE9 203      16.874  68.989  45.575  1.00  0.00           C
ATOM   9896 3C31 POPE9 203      17.834  70.079  45.085  1.00  0.00           C
ATOM   9899 4C31 POPE9 203      17.174  70.949  43.995  1.00  0.00           C
ATOM   9902 5C31 POPE9 203      18.074  72.099  43.505  1.00  0.00           C
ATOM   9905 6C31 POPE9 203      17.494  72.839  42.295  1.00  0.00           C
ATOM   9909  NH3 POPE  204       6.354 106.719  61.105  1.00  0.00           N
ATOM   9913  C12 POPE  204       7.034 105.399  60.845  1.00  0.00           C
ATOM   9916  C11 POPE  204       6.564 104.319  61.835  1.00  0.00           C
ATOM   9919  P   POPE  204       4.184 103.369  61.335  1.00  0.00           P
ATOM   9920  O13 POPE  204       4.584 101.969  61.635  1.00  0.00           O
ATOM   9921  O14 POPE  204       2.794 103.769  61.665  1.00  0.00           O
ATOM   9922  O11 POPE  204       4.524 103.709  59.835  1.00  0.00           O
ATOM   9923  O12 POPE  204       5.154 104.369  62.075  1.00  0.00           O
ATOM   9924  C1  POPE  204       4.014 104.869  59.185  1.00  0.00           C
ATOM   9927  C2  POPE  204       3.864 104.639  57.655  1.00  0.00           C
ATOM   9929  O21 POPE  204       4.014 105.839  56.855  1.00  0.00           O
ATOM   9930  C21 POPE  204       3.364 106.919  57.265  1.00  0.00           C
ATOM   9931  O22 POPE  204       2.674 107.009  58.265  1.00  0.00           O
ATOM   9932  C22 POPE  204       3.464 108.059  56.245  1.00  0.00           C
ATOM   9935  C3  POPE  204       2.556 103.859  57.315  1.00  0.00           C
ATOM   9938  O31 POPE  204       2.466 103.519  55.915  1.00  0.00           O
ATOM   9939  C31 POPE  204       1.936 104.479  55.165  1.00  0.00           C
ATOM   9940  O32 POPE  204       1.426 105.499  55.575  1.00  0.00           O
ATOM   9941  C32 POPE  204       2.156 104.179  53.685  1.00  0.00           C
ATOM   9944  C23 POPE  204       2.306 109.059  56.505  1.00  0.00           C
ATOM   9947  C24 POPE  204       1.996 110.029  55.365  1.00  0.00           C
ATOM   9950  C25 POPE  204       2.734 111.369  55.465  1.00  0.00           C
ATOM   9953  C26 POPE  204       2.526 112.209  54.205  1.00  0.00           C
ATOM   9956  C27 POPE  204       3.034 113.649  54.375  1.00  0.00           C
ATOM   9959  C28 POPE  204       3.044 114.459  53.075  1.00  0.00           C
ATOM   9962  C29 POPE  204       1.666 114.519  52.455  1.00  0.00           C
ATOM   9964 0C21 POPE  204       1.326 114.109  51.215  1.00  0.00           C
ATOM   9966 1C21 POPE  204       2.256 113.599  50.135  1.00  0.00           C
ATOM   9969 2C21 POPE  204       1.826 114.139  48.765  1.00  0.00           C
ATOM   9972 3C21 POPE  204       2.006 115.659  48.605  1.00  0.00           C
ATOM   9975 4C21 POPE  204       3.204 116.079  47.735  1.00  0.00           C
ATOM   9978 5C21 POPE  204       3.154 115.599  46.275  1.00  0.00           C
ATOM   9981 6C21 POPE  204       1.786 115.829  45.605  1.00  0.00           C
ATOM   9984 7C21 POPE  204       1.806 115.579  44.095  1.00  0.00           C
ATOM   9987 8C21 POPE  204       0.416 115.719  43.465  1.00  0.00           C
ATOM   9991  C33 POPE  204       1.846 102.749  53.215  1.00  0.00           C
ATOM   9994  C34 POPE  204       1.956 102.579  51.695  1.00  0.00           C
ATOM   9997  C35 POPE  204       1.386 103.729  50.845  1.00  0.00           C
ATOM  10000  C36 POPE  204       1.526 103.449  49.335  1.00  0.00           C
ATOM  10003  C37 POPE  204       0.736 104.429  48.445  1.00  0.00           C
ATOM  10006  C38 POPE  204       1.166 104.319  46.975  1.00  0.00           C
ATOM  10009  C39 POPE  204       0.186 104.949  45.965  1.00  0.00           C
ATOM  10012 0C31 POPE  204      -0.144 106.429  46.215  1.00  0.00           C
ATOM  10015 1C31 POPE  204      -0.944 107.069  45.065  1.00  0.00           C
ATOM  10018 2C31 POPE  204      -2.484 106.959  45.205  1.00  0.00           C
ATOM  10021 3C31 POPE  204      -3.014 105.519  45.225  1.00  0.00           C
ATOM  10024 4C31 POPE  204      -4.524 105.469  44.985  1.00  0.00           C
ATOM  10027 5C31 POPE  204      -5.074 104.039  44.885  1.00  0.00           C
ATOM  10030 6C31 POPE  204      -6.574 103.989  44.625  1.00  0.00           C
ATOM  10034  NH3 POPE  205      37.134  75.459  19.745  1.00  0.00           N
ATOM  10038  C12 POPE  205      36.064  75.659  18.725  1.00  0.00           C
ATOM  10041  C11 POPE  205      34.724  76.019  19.375  1.00  0.00           C
ATOM  10044  P   POPE  205      32.454  76.959  18.445  1.00  0.00           P
ATOM  10045  O13 POPE  205      32.064  77.629  17.185  1.00  0.00           O
ATOM  10046  O14 POPE  205      31.794  75.709  18.835  1.00  0.00           O
ATOM  10047  O11 POPE  205      32.184  78.079  19.535  1.00  0.00           O
ATOM  10048  O12 POPE  205      34.004  76.789  18.425  1.00  0.00           O
ATOM  10049  C1  POPE  205      31.354  77.849  20.685  1.00  0.00           C
ATOM  10052  C2  POPE  205      29.844  77.729  20.325  1.00  0.00           C
ATOM  10054  O21 POPE  205      29.144  78.859  20.885  1.00  0.00           O
ATOM  10055  C21 POPE  205      28.074  79.249  20.195  1.00  0.00           C
ATOM  10056  O22 POPE  205      27.644  78.739  19.185  1.00  0.00           O
ATOM  10057  C22 POPE  205      27.514  80.559  20.735  1.00  0.00           C
ATOM  10060  C3  POPE  205      29.264  76.399  20.865  1.00  0.00           C
ATOM  10063  O31 POPE  205      27.974  76.169  20.285  1.00  0.00           O
ATOM  10064  C31 POPE  205      26.904  75.709  20.935  1.00  0.00           C
ATOM  10065  O32 POPE  205      25.824  75.499  20.385  1.00  0.00           O
ATOM  10066  C32 POPE  205      27.154  75.389  22.425  1.00  0.00           C
ATOM  10069  C23 POPE  205      26.634  80.379  21.985  1.00  0.00           C
ATOM  10072  C24 POPE  205      26.114  81.739  22.445  1.00  0.00           C
ATOM  10075  C25 POPE  205      25.224  81.719  23.695  1.00  0.00           C
ATOM  10078  C26 POPE  205      25.844  81.049  24.935  1.00  0.00           C
ATOM  10081  C27 POPE  205      25.024  81.369  26.195  1.00  0.00           C
ATOM  10084  C28 POPE  205      25.384  80.509  27.425  1.00  0.00           C
ATOM  10087  C29 POPE  205      26.744  80.799  28.005  1.00  0.00           C
ATOM  10089 0C21 POPE  205      27.014  81.479  29.135  1.00  0.00           C
ATOM  10091 1C21 POPE  205      26.024  82.149  30.055  1.00  0.00           C
ATOM  10094 2C21 POPE  205      25.464  81.259  31.175  1.00  0.00           C
ATOM  10097 3C21 POPE  205      26.544  80.729  32.145  1.00  0.00           C
ATOM  10100 4C21 POPE  205      25.954  79.879  33.275  1.00  0.00           C
ATOM  10103 5C21 POPE  205      27.034  79.309  34.195  1.00  0.00           C
ATOM  10106 6C21 POPE  205      26.474  78.329  35.235  1.00  0.00           C
ATOM  10109 7C21 POPE  205      27.444  78.039  36.375  1.00  0.00           C
ATOM  10112 8C21 POPE  205      26.814  77.159  37.455  1.00  0.00           C
ATOM  10116  C33 POPE  205      27.034  76.589  23.405  1.00  0.00           C
ATOM  10119  C34 POPE  205      27.754  76.379  24.755  1.00  0.00           C
ATOM  10122  C35 POPE  205      26.884  76.619  26.015  1.00  0.00           C
ATOM  10125  C36 POPE  205      27.644  76.489  27.345  1.00  0.00           C
ATOM  10128  C37 POPE  205      26.714  76.629  28.555  1.00  0.00           C
ATOM  10131  C38 POPE  205      27.454  76.569  29.905  1.00  0.00           C
ATOM  10134  C39 POPE  205      26.544  76.789  31.125  1.00  0.00           C
ATOM  10137 0C31 POPE  205      25.424  75.739  31.245  1.00  0.00           C
ATOM  10140 1C31 POPE  205      24.754  75.719  32.635  1.00  0.00           C
ATOM  10143 2C31 POPE  205      25.244  74.569  33.525  1.00  0.00           C
ATOM  10146 3C31 POPE  205      24.434  74.419  34.825  1.00  0.00           C
ATOM  10149 4C31 POPE  205      24.384  72.959  35.315  1.00  0.00           C
ATOM  10152 5C31 POPE  205      23.624  72.779  36.645  1.00  0.00           C
ATOM  10155 6C31 POPE  205      23.494  71.309  37.065  1.00  0.00           C
ATOM  10159  NH3 POPE  206      -0.754  47.429  20.685  1.00  0.00           N
ATOM  10163  C12 POPE  206       0.486  46.619  20.635  1.00  0.00           C
ATOM  10166  C11 POPE  206       1.176  46.619  21.995  1.00  0.00           C
ATOM  10169  P   POPE  206       3.654  46.119  21.335  1.00  0.00           P
ATOM  10170  O13 POPE  206       4.214  45.049  20.485  1.00  0.00           O
ATOM  10171  O14 POPE  206       3.484  47.419  20.665  1.00  0.00           O
ATOM  10172  O11 POPE  206       4.564  46.369  22.615  1.00  0.00           O
ATOM  10173  O12 POPE  206       2.256  45.689  21.955  1.00  0.00           O
ATOM  10174  C1  POPE  206       3.874  46.739  23.815  1.00  0.00           C
ATOM  10177  C2  POPE  206       4.824  46.979  25.015  1.00  0.00           C
ATOM  10179  O21 POPE  206       4.334  48.089  25.795  1.00  0.00           O
ATOM  10180  C21 POPE  206       3.164  47.889  26.375  1.00  0.00           C
ATOM  10181  O22 POPE  206       2.526  46.859  26.375  1.00  0.00           O
ATOM  10182  C22 POPE  206       2.704  49.179  27.035  1.00  0.00           C
ATOM  10185  C3  POPE  206       6.294  47.299  24.595  1.00  0.00           C
ATOM  10188  O31 POPE  206       7.024  47.909  25.695  1.00  0.00           O
ATOM  10189  C31 POPE  206       7.284  47.059  26.675  1.00  0.00           C
ATOM  10190  O32 POPE  206       7.114  45.859  26.645  1.00  0.00           O
ATOM  10191  C32 POPE  206       7.814  47.819  27.895  1.00  0.00           C
ATOM  10194  C23 POPE  206       2.664  49.099  28.575  1.00  0.00           C
ATOM  10197  C24 POPE  206       1.846  50.249  29.155  1.00  0.00           C
ATOM  10200  C25 POPE  206       1.466  50.039  30.635  1.00  0.00           C
ATOM  10203  C26 POPE  206       2.684  49.919  31.555  1.00  0.00           C
ATOM  10206  C27 POPE  206       2.256  49.759  33.015  1.00  0.00           C
ATOM  10209  C28 POPE  206       3.444  49.589  33.975  1.00  0.00           C
ATOM  10212  C29 POPE  206       2.964  49.179  35.345  1.00  0.00           C
ATOM  10214 0C21 POPE  206       3.554  48.299  36.175  1.00  0.00           C
ATOM  10216 1C21 POPE  206       4.854  47.569  35.915  1.00  0.00           C
ATOM  10219 2C21 POPE  206       4.924  46.099  36.395  1.00  0.00           C
ATOM  10222 3C21 POPE  206       4.784  45.929  37.915  1.00  0.00           C
ATOM  10225 4C21 POPE  206       5.204  44.539  38.415  1.00  0.00           C
ATOM  10228 5C21 POPE  206       6.694  44.199  38.225  1.00  0.00           C
ATOM  10231 6C21 POPE  206       7.634  45.259  38.805  1.00  0.00           C
ATOM  10234 7C21 POPE  206       9.114  44.869  38.745  1.00  0.00           C
ATOM  10237 8C21 POPE  206      10.014  45.919  39.385  1.00  0.00           C
ATOM  10241  C33 POPE  206       7.174  47.339  29.225  1.00  0.00           C
ATOM  10244  C34 POPE  206       7.824  48.019  30.435  1.00  0.00           C
ATOM  10247  C35 POPE  206       7.434  47.399  31.785  1.00  0.00           C
ATOM  10250  C36 POPE  206       8.294  47.949  32.935  1.00  0.00           C
ATOM  10253  C37 POPE  206       8.124  47.159  34.245  1.00  0.00           C
ATOM  10256  C38 POPE  206       8.934  47.729  35.425  1.00  0.00           C
ATOM  10259  C39 POPE  206      10.444  47.679  35.155  1.00  0.00           C
ATOM  10262 0C31 POPE  206      11.304  47.999  36.385  1.00  0.00           C
ATOM  10265 1C31 POPE  206      12.804  47.919  36.075  1.00  0.00           C
ATOM  10268 2C31 POPE  206      13.704  47.989  37.325  1.00  0.00           C
ATOM  10271 3C31 POPE  206      13.454  49.209  38.225  1.00  0.00           C
ATOM  10274 4C31 POPE  206      14.514  49.329  39.325  1.00  0.00           C
ATOM  10277 5C31 POPE  206      14.214  50.429  40.345  1.00  0.00           C
ATOM  10280 6C31 POPE  206      15.084  50.319  41.595  1.00  0.00           C
ATOM  10284  NH3 POPE  207       6.024  36.719  61.065  1.00  0.00           N
ATOM  10288  C12 POPE  207       5.594  35.369  61.565  1.00  0.00           C
ATOM  10291  C11 POPE  207       4.254  35.449  62.325  1.00  0.00           C
ATOM  10294  P   POPE  207       2.466  34.889  60.525  1.00  0.00           P
ATOM  10295  O13 POPE  207       2.346  33.499  61.035  1.00  0.00           O
ATOM  10296  O14 POPE  207       1.246  35.539  59.985  1.00  0.00           O
ATOM  10297  O11 POPE  207       3.604  34.939  59.445  1.00  0.00           O
ATOM  10298  O12 POPE  207       3.154  35.869  61.535  1.00  0.00           O
ATOM  10299  C1  POPE  207       3.384  35.299  58.095  1.00  0.00           C
ATOM  10302  C2  POPE  207       3.404  33.999  57.275  1.00  0.00           C
ATOM  10304  O21 POPE  207       3.864  34.219  55.935  1.00  0.00           O
ATOM  10305  C21 POPE  207       3.024  34.839  55.135  1.00  0.00           C
ATOM  10306  O22 POPE  207       1.996  35.409  55.455  1.00  0.00           O
ATOM  10307  C22 POPE  207       3.524  34.679  53.705  1.00  0.00           C
ATOM  10310  C3  POPE  207       2.036  33.259  57.395  1.00  0.00           C
ATOM  10313  O31 POPE  207       1.876  32.259  56.375  1.00  0.00           O
ATOM  10314  C31 POPE  207       1.886  31.009  56.755  1.00  0.00           C
ATOM  10315  O32 POPE  207       2.086  30.589  57.885  1.00  0.00           O
ATOM  10316  C32 POPE  207       1.366  30.139  55.635  1.00  0.00           C
ATOM  10319  C23 POPE  207       2.416  34.779  52.635  1.00  0.00           C
ATOM  10322  C24 POPE  207       3.074  34.609  51.265  1.00  0.00           C
ATOM  10325  C25 POPE  207       2.146  34.689  50.055  1.00  0.00           C
ATOM  10328  C26 POPE  207       2.944  34.349  48.795  1.00  0.00           C
ATOM  10331  C27 POPE  207       2.046  34.019  47.605  1.00  0.00           C
ATOM  10334  C28 POPE  207       2.834  33.379  46.445  1.00  0.00           C
ATOM  10337  C29 POPE  207       1.886  32.799  45.425  1.00  0.00           C
ATOM  10339 0C21 POPE  207       1.916  32.999  44.105  1.00  0.00           C
ATOM  10341 1C21 POPE  207       2.914  33.829  43.345  1.00  0.00           C
ATOM  10344 2C21 POPE  207       2.286  35.159  42.915  1.00  0.00           C
ATOM  10347 3C21 POPE  207       3.204  35.979  42.005  1.00  0.00           C
ATOM  10350 4C21 POPE  207       2.516  37.199  41.365  1.00  0.00           C
ATOM  10353 5C21 POPE  207       1.876  36.919  39.995  1.00  0.00           C
ATOM  10356 6C21 POPE  207       0.716  35.899  39.965  1.00  0.00           C
ATOM  10359 7C21 POPE  207      -0.514  36.329  40.775  1.00  0.00           C
ATOM  10362 8C21 POPE  207      -1.564  35.219  40.865  1.00  0.00           C
ATOM  10366  C33 POPE  207       2.376  29.909  54.515  1.00  0.00           C
ATOM  10369  C34 POPE  207       1.916  30.619  53.235  1.00  0.00           C
ATOM  10372  C35 POPE  207       2.884  30.309  52.105  1.00  0.00           C
ATOM  10375  C36 POPE  207       2.306  30.569  50.715  1.00  0.00           C
ATOM  10378  C37 POPE  207       2.714  29.439  49.765  1.00  0.00           C
ATOM  10381  C38 POPE  207       2.734  29.869  48.305  1.00  0.00           C
ATOM  10384  C39 POPE  207       2.844  28.659  47.385  1.00  0.00           C
ATOM  10387 0C31 POPE  207       2.874  29.089  45.915  1.00  0.00           C
ATOM  10390 1C31 POPE  207       3.004  27.889  44.965  1.00  0.00           C
ATOM  10393 2C31 POPE  207       3.084  28.339  43.495  1.00  0.00           C
ATOM  10396 3C31 POPE  207       2.714  27.219  42.525  1.00  0.00           C
ATOM  10399 4C31 POPE  207       2.744  27.679  41.055  1.00  0.00           C
ATOM  10402 5C31 POPE  207       2.066  26.659  40.125  1.00  0.00           C
ATOM  10405 6C31 POPE  207       2.684  26.619  38.725  1.00  0.00           C
ATOM  10409  NH3 POPE  208      15.854 101.389  61.695  1.00  0.00           N
ATOM  10413  C12 POPE  208      16.474 102.239  60.625  1.00  0.00           C
ATOM  10416  C11 POPE  208      17.774 102.909  61.095  1.00  0.00           C
ATOM  10419  P   POPE  208      17.674 105.529  61.165  1.00  0.00           P
ATOM  10420  O13 POPE  208      16.504 105.379  62.075  1.00  0.00           O
ATOM  10421  O14 POPE  208      18.914 106.119  61.715  1.00  0.00           O
ATOM  10422  O11 POPE  208      17.254 106.459  59.975  1.00  0.00           O
ATOM  10423  O12 POPE  208      17.944 104.149  60.415  1.00  0.00           O
ATOM  10424  C1  POPE  208      16.244 106.119  59.035  1.00  0.00           C
ATOM  10427  C2  POPE  208      16.844 105.869  57.615  1.00  0.00           C
ATOM  10429  O21 POPE  208      16.104 106.609  56.625  1.00  0.00           O
ATOM  10430  C21 POPE  208      14.824 106.319  56.515  1.00  0.00           C
ATOM  10431  O22 POPE  208      14.214 105.479  57.145  1.00  0.00           O
ATOM  10432  C22 POPE  208      14.204 107.269  55.475  1.00  0.00           C
ATOM  10435  C3  POPE  208      16.974 104.359  57.235  1.00  0.00           C
ATOM  10438  O31 POPE  208      16.774 104.149  55.815  1.00  0.00           O
ATOM  10439  C31 POPE  208      17.844 104.219  55.035  1.00  0.00           C
ATOM  10440  O32 POPE  208      18.994 104.309  55.415  1.00  0.00           O
ATOM  10441  C32 POPE  208      17.384 104.099  53.585  1.00  0.00           C
ATOM  10444  C23 POPE  208      14.474 106.889  53.995  1.00  0.00           C
ATOM  10447  C24 POPE  208      14.084 108.029  53.055  1.00  0.00           C
ATOM  10450  C25 POPE  208      14.534 107.849  51.595  1.00  0.00           C
ATOM  10453  C26 POPE  208      14.254 109.119  50.785  1.00  0.00           C
ATOM  10456  C27 POPE  208      14.544 109.029  49.285  1.00  0.00           C
ATOM  10459  C28 POPE  208      14.414 110.379  48.565  1.00  0.00           C
ATOM  10462  C29 POPE  208      13.074 111.049  48.805  1.00  0.00           C
ATOM  10464 0C21 POPE  208      12.004 111.019  47.985  1.00  0.00           C
ATOM  10466 1C21 POPE  208      11.924 110.309  46.665  1.00  0.00           C
ATOM  10469 2C21 POPE  208      12.384 111.239  45.525  1.00  0.00           C
ATOM  10472 3C21 POPE  208      12.404 110.569  44.145  1.00  0.00           C
ATOM  10475 4C21 POPE  208      13.214 111.369  43.105  1.00  0.00           C
ATOM  10478 5C21 POPE  208      12.724 112.799  42.855  1.00  0.00           C
ATOM  10481 6C21 POPE  208      13.794 113.659  42.155  1.00  0.00           C
ATOM  10484 7C21 POPE  208      13.524 115.159  42.255  1.00  0.00           C
ATOM  10487 8C21 POPE  208      14.724 116.029  41.865  1.00  0.00           C
ATOM  10491  C33 POPE  208      18.554 104.119  52.585  1.00  0.00           C
ATOM  10494  C34 POPE  208      18.144 103.829  51.145  1.00  0.00           C
ATOM  10497  C35 POPE  208      17.644 105.079  50.395  1.00  0.00           C
ATOM  10500  C36 POPE  208      17.564 104.859  48.885  1.00  0.00           C
ATOM  10503  C37 POPE  208      17.484 106.179  48.095  1.00  0.00           C
ATOM  10506  C38 POPE  208      17.724 105.949  46.595  1.00  0.00           C
ATOM  10509  C39 POPE  208      18.274 107.179  45.845  1.00  0.00           C
ATOM  10512 0C31 POPE  208      17.234 108.259  45.525  1.00  0.00           C
ATOM  10515 1C31 POPE  208      17.634 109.059  44.275  1.00  0.00           C
ATOM  10518 2C31 POPE  208      16.674 110.209  43.955  1.00  0.00           C
ATOM  10521 3C31 POPE  208      16.844 110.799  42.545  1.00  0.00           C
ATOM  10524 4C31 POPE  208      16.324 109.859  41.445  1.00  0.00           C
ATOM  10527 5C31 POPE  208      16.114 110.539  40.085  1.00  0.00           C
ATOM  10530 6C31 POPE  208      15.474 109.579  39.075  1.00  0.00           C
ATOM  10534  NH3 POPE  209      37.594  82.369  18.555  1.00  0.00           N
ATOM  10538  C12 POPE  209      38.864  83.119  18.425  1.00  0.00           C
ATOM  10541  C11 POPE  209      39.504  83.289  19.785  1.00  0.00           C
ATOM  10544  P   POPE  209      41.534  84.919  19.835  1.00  0.00           P
ATOM  10545  O13 POPE  209      42.994  84.739  19.685  1.00  0.00           O
ATOM  10546  O14 POPE  209      40.784  85.829  18.935  1.00  0.00           O
ATOM  10547  O11 POPE  209      41.164  85.179  21.355  1.00  0.00           O
ATOM  10548  O12 POPE  209      40.894  83.519  19.625  1.00  0.00           O
ATOM  10549  C1  POPE  209      42.024  85.999  22.165  1.00  0.00           C
ATOM  10552  C2  POPE  209      42.324  85.359  23.555  1.00  0.00           C
ATOM  10554  O21 POPE  209      42.984  86.319  24.405  1.00  0.00           O
ATOM  10555  C21 POPE  209      44.274  86.509  24.175  1.00  0.00           C
ATOM  10556  O22 POPE  209      44.914  86.079  23.225  1.00  0.00           O
ATOM  10557  C22 POPE  209      44.894  87.309  25.315  1.00  0.00           C
ATOM  10560  C3  POPE  209      43.034  83.979  23.505  1.00  0.00           C
ATOM  10563  O31 POPE  209      43.594  83.609  24.795  1.00  0.00           O
ATOM  10564  C31 POPE  209      42.694  83.199  25.675  1.00  0.00           C
ATOM  10565  O32 POPE  209      41.494  83.099  25.445  1.00  0.00           O
ATOM  10566  C32 POPE  209      43.374  82.889  27.015  1.00  0.00           C
ATOM  10569  C23 POPE  209      44.364  86.999  26.735  1.00  0.00           C
ATOM  10572  C24 POPE  209      45.064  87.869  27.785  1.00  0.00           C
ATOM  10575  C25 POPE  209      44.684  87.449  29.215  1.00  0.00           C
ATOM  10578  C26 POPE  209      45.444  88.219  30.295  1.00  0.00           C
ATOM  10581  C27 POPE  209      45.064  87.719  31.695  1.00  0.00           C
ATOM  10584  C28 POPE  209      45.994  88.229  32.815  1.00  0.00           C
ATOM  10587  C29 POPE  209      45.584  87.629  34.135  1.00  0.00           C
ATOM  10589 0C21 POPE  209      45.654  88.179  35.355  1.00  0.00           C
ATOM  10591 1C21 POPE  209      46.174  89.539  35.735  1.00  0.00           C
ATOM  10594 2C21 POPE  209      45.344  90.209  36.855  1.00  0.00           C
ATOM  10597 3C21 POPE  209      45.554  89.549  38.225  1.00  0.00           C
ATOM  10600 4C21 POPE  209      44.654  90.109  39.335  1.00  0.00           C
ATOM  10603 5C21 POPE  209      45.064  91.509  39.835  1.00  0.00           C
ATOM  10606 6C21 POPE  209      46.474  91.549  40.445  1.00  0.00           C
ATOM  10609 7C21 POPE  209      46.734  92.789  41.315  1.00  0.00           C
ATOM  10612 8C21 POPE  209      48.054  92.699  42.085  1.00  0.00           C
ATOM  10616  C33 POPE  209      42.384  82.319  28.065  1.00  0.00           C
ATOM  10619  C34 POPE  209      43.044  82.059  29.425  1.00  0.00           C
ATOM  10622  C35 POPE  209      42.134  81.299  30.415  1.00  0.00           C
ATOM  10625  C36 POPE  209      42.574  81.519  31.865  1.00  0.00           C
ATOM  10628  C37 POPE  209      41.854  80.719  32.955  1.00  0.00           C
ATOM  10631  C38 POPE  209      42.304  81.239  34.325  1.00  0.00           C
ATOM  10634  C39 POPE  209      41.764  80.449  35.525  1.00  0.00           C
ATOM  10637 0C31 POPE  209      42.324  81.029  36.845  1.00  0.00           C
ATOM  10640 1C31 POPE  209      41.254  81.689  37.715  1.00  0.00           C
ATOM  10643 2C31 POPE  209      41.844  82.509  38.865  1.00  0.00           C
ATOM  10646 3C31 POPE  209      40.814  82.829  39.965  1.00  0.00           C
ATOM  10649 4C31 POPE  209      39.674  83.749  39.525  1.00  0.00           C
ATOM  10652 5C31 POPE  209      38.494  83.739  40.505  1.00  0.00           C
ATOM  10655 6C31 POPE  209      37.244  84.419  39.935  1.00  0.00           C
ATOM  10659  NH3 POPE  210      60.944  56.139  62.735  1.00  0.00           N
ATOM  10663  C12 POPE  210      60.744  57.199  63.785  1.00  0.00           C
ATOM  10666  C11 POPE  210      61.484  58.469  63.365  1.00  0.00           C
ATOM  10669  P   POPE  210      62.744  59.599  65.375  1.00  0.00           P
ATOM  10670  O13 POPE  210      62.334  60.159  66.675  1.00  0.00           O
ATOM  10671  O14 POPE  210      63.464  58.299  65.435  1.00  0.00           O
ATOM  10672  O11 POPE  210      63.644  60.669  64.635  1.00  0.00           O
ATOM  10673  O12 POPE  210      61.484  59.429  64.425  1.00  0.00           O
ATOM  10674  C1  POPE  210      64.164  60.319  63.345  1.00  0.00           C
ATOM  10677  C2  POPE  210      64.974  61.459  62.685  1.00  0.00           C
ATOM  10679  O21 POPE  210      64.964  61.239  61.265  1.00  0.00           O
ATOM  10680  C21 POPE  210      65.534  60.109  60.825  1.00  0.00           C
ATOM  10681  O22 POPE  210      66.314  59.429  61.455  1.00  0.00           O
ATOM  10682  C22 POPE  210      65.064  59.829  59.405  1.00  0.00           C
ATOM  10685  C3  POPE  210      66.374  61.709  63.335  1.00  0.00           C
ATOM  10688  O31 POPE  210      66.834  63.079  63.225  1.00  0.00           O
ATOM  10689  C31 POPE  210      67.714  63.489  62.295  1.00  0.00           C
ATOM  10690  O32 POPE  210      68.374  64.519  62.395  1.00  0.00           O
ATOM  10691  C32 POPE  210      67.744  62.589  61.065  1.00  0.00           C
ATOM  10694  C23 POPE  210      65.864  58.649  58.825  1.00  0.00           C
ATOM  10697  C24 POPE  210      65.334  58.109  57.485  1.00  0.00           C
ATOM  10700  C25 POPE  210      64.994  59.189  56.445  1.00  0.00           C
ATOM  10703  C26 POPE  210      66.214  60.009  56.055  1.00  0.00           C
ATOM  10706  C27 POPE  210      66.054  60.659  54.675  1.00  0.00           C
ATOM  10709  C28 POPE  210      67.344  61.299  54.135  1.00  0.00           C
ATOM  10712  C29 POPE  210      68.464  60.289  54.005  1.00  0.00           C
ATOM  10714 0C21 POPE  210      69.654  60.509  53.445  1.00  0.00           C
ATOM  10716 1C21 POPE  210      70.114  61.789  52.805  1.00  0.00           C
ATOM  10719 2C21 POPE  210      70.084  61.659  51.275  1.00  0.00           C
ATOM  10722 3C21 POPE  210      70.754  62.849  50.585  1.00  0.00           C
ATOM  10725 4C21 POPE  210      70.564  62.839  49.075  1.00  0.00           C
ATOM  10728 5C21 POPE  210      71.324  63.959  48.335  1.00  0.00           C
ATOM  10731 6C21 POPE  210      72.784  63.599  47.995  1.00  0.00           C
ATOM  10734 7C21 POPE  210      73.824  64.319  48.865  1.00  0.00           C
ATOM  10737 8C21 POPE  210      75.264  63.949  48.525  1.00  0.00           C
ATOM  10741  C33 POPE  210      68.754  62.999  59.965  1.00  0.00           C
ATOM  10744  C34 POPE  210      68.844  61.869  58.935  1.00  0.00           C
ATOM  10747  C35 POPE  210      69.804  62.159  57.775  1.00  0.00           C
ATOM  10750  C36 POPE  210      71.254  62.399  58.215  1.00  0.00           C
ATOM  10753  C37 POPE  210      72.224  61.759  57.215  1.00  0.00           C
ATOM  10756  C38 POPE  210      73.694  62.049  57.505  1.00  0.00           C
ATOM  10759  C39 POPE  210      74.574  61.089  56.695  1.00  0.00           C
ATOM  10762 0C31 POPE  210      76.054  61.459  56.645  1.00  0.00           C
ATOM  10765 1C31 POPE  210      76.894  60.269  56.155  1.00  0.00           C
ATOM  10768 2C31 POPE  210      78.404  60.539  56.155  1.00  0.00           C
ATOM  10771 3C31 POPE  210      79.214  59.309  55.755  1.00  0.00           C
ATOM  10774 4C31 POPE  210      80.724  59.549  55.925  1.00  0.00           C
ATOM  10777 5C31 POPE  210      81.574  58.419  55.355  1.00  0.00           C
ATOM  10780 6C31 POPE  210      83.074  58.669  55.495  1.00  0.00           C
ATOM  10784  NH3 POPE  211     127.264   8.119  15.295  1.00  0.00           N
ATOM  10788  C12 POPE  211     127.544   7.019  16.275  1.00  0.00           C
ATOM  10791  C11 POPE  211     129.024   6.639  16.275  1.00  0.00           C
ATOM  10794  P   POPE  211     128.664   4.259  17.475  1.00  0.00           P
ATOM  10795  O13 POPE  211     129.694   3.259  17.755  1.00  0.00           O
ATOM  10796  O14 POPE  211     127.664   3.899  16.445  1.00  0.00           O
ATOM  10797  O11 POPE  211     127.844   4.539  18.805  1.00  0.00           O
ATOM  10798  O12 POPE  211     129.334   5.659  17.255  1.00  0.00           O
ATOM  10799  C1  POPE  211     128.494   4.409  20.075  1.00  0.00           C
ATOM  10802  C2  POPE  211     128.884   5.789  20.715  1.00  0.00           C
ATOM  10804  O21 POPE  211     128.714   5.729  22.145  1.00  0.00           O
ATOM  10805  C21 POPE  211     127.464   5.669  22.585  1.00  0.00           C
ATOM  10806  O22 POPE  211     126.454   5.689  21.925  1.00  0.00           O
ATOM  10807  C22 POPE  211     127.474   5.399  24.095  1.00  0.00           C
ATOM  10810  C3  POPE  211     128.194   7.039  20.075  1.00  0.00           C
ATOM  10813  O31 POPE  211     128.224   8.189  20.955  1.00  0.00           O
ATOM  10814  C31 POPE  211     129.394   8.829  20.935  1.00  0.00           C
ATOM  10815  O32 POPE  211     130.284   8.629  20.135  1.00  0.00           O
ATOM  10816  C32 POPE  211     129.464   9.789  22.125  1.00  0.00           C
ATOM  10819  C23 POPE  211     126.334   6.169  24.805  1.00  0.00           C
ATOM  10822  C24 POPE  211     126.074   5.679  26.235  1.00  0.00           C
ATOM  10825  C25 POPE  211     124.634   5.979  26.675  1.00  0.00           C
ATOM  10828  C26 POPE  211     124.334   5.559  28.125  1.00  0.00           C
ATOM  10831  C27 POPE  211     124.534   4.059  28.375  1.00  0.00           C
ATOM  10834  C28 POPE  211     124.474   3.719  29.875  1.00  0.00           C
ATOM  10837  C29 POPE  211     124.934   2.299  30.105  1.00  0.00           C
ATOM  10839 0C21 POPE  211     124.724   1.579  31.215  1.00  0.00           C
ATOM  10841 1C21 POPE  211     123.984   2.029  32.445  1.00  0.00           C
ATOM  10844 2C21 POPE  211     123.304   0.859  33.195  1.00  0.00           C
ATOM  10847 3C21 POPE  211     124.304  -0.171  33.755  1.00  0.00           C
ATOM  10850 4C21 POPE  211     123.634  -1.231  34.625  1.00  0.00           C
ATOM  10853 5C21 POPE  211     124.664  -2.101  35.355  1.00  0.00           C
ATOM  10856 6C21 POPE  211     124.034  -2.859  36.545  1.00  0.00           C
ATOM  10859 7C21 POPE  211     125.054  -3.719  37.305  1.00  0.00           C
ATOM  10862 8C21 POPE  211     124.524  -4.249  38.645  1.00  0.00           C
ATOM  10866  C33 POPE  211     129.794   9.049  23.445  1.00  0.00           C
ATOM  10869  C34 POPE  211     128.764   9.289  24.555  1.00  0.00           C
ATOM  10872  C35 POPE  211     129.064   8.469  25.825  1.00  0.00           C
ATOM  10875  C36 POPE  211     128.224   8.919  27.025  1.00  0.00           C
ATOM  10878  C37 POPE  211     128.494   8.119  28.305  1.00  0.00           C
ATOM  10881  C38 POPE  211     127.674   8.669  29.475  1.00  0.00           C
ATOM  10884  C39 POPE  211     128.064   8.139  30.865  1.00  0.00           C
ATOM  10887 0C31 POPE  211     127.544   6.729  31.175  1.00  0.00           C
ATOM  10890 1C31 POPE  211     127.484   6.469  32.685  1.00  0.00           C
ATOM  10893 2C31 POPE  211     126.884   5.099  33.025  1.00  0.00           C
ATOM  10896 3C31 POPE  211     126.994   4.739  34.505  1.00  0.00           C
ATOM  10899 4C31 POPE  211     126.104   5.559  35.465  1.00  0.00           C
ATOM  10902 5C31 POPE  211     126.324   5.089  36.905  1.00  0.00           C
ATOM  10905 6C31 POPE  211     125.644   5.959  37.965  1.00  0.00           C
ATOM  10909  NH3 POPE  212      59.314 127.007  63.095  1.00  0.00           N
ATOM  10913  C12 POPE  212      59.984 127.637  64.305  1.00  0.00           C
ATOM  10916  C11 POPE  212      61.524 127.457  64.315  1.00  0.00           C
ATOM  10919  P   POPE  212      61.844 124.899  63.715  1.00  0.00           P
ATOM  10920  O13 POPE  212      62.824 123.889  64.155  1.00  0.00           O
ATOM  10921  O14 POPE  212      60.404 124.569  63.645  1.00  0.00           O
ATOM  10922  O11 POPE  212      62.244 125.379  62.265  1.00  0.00           O
ATOM  10923  O12 POPE  212      61.924 126.149  64.665  1.00  0.00           O
ATOM  10924  C1  POPE  212      61.614 124.769  61.115  1.00  0.00           C
ATOM  10927  C2  POPE  212      62.004 123.259  60.865  1.00  0.00           C
ATOM  10929  O21 POPE  212      62.564 123.079  59.555  1.00  0.00           O
ATOM  10930  C21 POPE  212      61.744 123.199  58.515  1.00  0.00           C
ATOM  10931  O22 POPE  212      60.594 123.599  58.545  1.00  0.00           O
ATOM  10932  C22 POPE  212      62.494 122.759  57.255  1.00  0.00           C
ATOM  10935  C3  POPE  212      60.834 122.249  61.175  1.00  0.00           C
ATOM  10938  O31 POPE  212      60.994 120.969  60.505  1.00  0.00           O
ATOM  10939  C31 POPE  212      59.884 120.229  60.485  1.00  0.00           C
ATOM  10940  O32 POPE  212      58.854 120.509  61.085  1.00  0.00           O
ATOM  10941  C32 POPE  212      60.054 119.019  59.575  1.00  0.00           C
ATOM  10944  C23 POPE  212      61.744 123.029  55.925  1.00  0.00           C
ATOM  10947  C24 POPE  212      62.654 123.019  54.685  1.00  0.00           C
ATOM  10950  C25 POPE  212      62.794 121.649  53.985  1.00  0.00           C
ATOM  10953  C26 POPE  212      63.594 121.749  52.675  1.00  0.00           C
ATOM  10956  C27 POPE  212      63.424 120.529  51.755  1.00  0.00           C
ATOM  10959  C28 POPE  212      64.304 120.559  50.475  1.00  0.00           C
ATOM  10962  C29 POPE  212      63.924 121.659  49.525  1.00  0.00           C
ATOM  10964 0C21 POPE  212      63.884 121.589  48.175  1.00  0.00           C
ATOM  10966 1C21 POPE  212      64.234 120.399  47.315  1.00  0.00           C
ATOM  10969 2C21 POPE  212      63.004 119.749  46.655  1.00  0.00           C
ATOM  10972 3C21 POPE  212      62.234 120.679  45.705  1.00  0.00           C
ATOM  10975 4C21 POPE  212      61.014 120.009  45.045  1.00  0.00           C
ATOM  10978 5C21 POPE  212      61.364 118.939  43.995  1.00  0.00           C
ATOM  10981 6C21 POPE  212      61.944 119.489  42.685  1.00  0.00           C
ATOM  10984 7C21 POPE  212      62.554 118.379  41.825  1.00  0.00           C
ATOM  10987 8C21 POPE  212      62.954 118.839  40.415  1.00  0.00           C
ATOM  10991  C33 POPE  212      59.114 119.049  58.345  1.00  0.00           C
ATOM  10994  C34 POPE  212      59.414 120.209  57.385  1.00  0.00           C
ATOM  10997  C35 POPE  212      58.924 120.009  55.935  1.00  0.00           C
ATOM  11000  C36 POPE  212      57.494 119.459  55.795  1.00  0.00           C
ATOM  11003  C37 POPE  212      56.914 119.699  54.395  1.00  0.00           C
ATOM  11006  C38 POPE  212      55.454 119.239  54.275  1.00  0.00           C
ATOM  11009  C39 POPE  212      54.844 119.529  52.895  1.00  0.00           C
ATOM  11012 0C31 POPE  212      55.344 118.599  51.785  1.00  0.00           C
ATOM  11015 1C31 POPE  212      55.904 119.369  50.575  1.00  0.00           C
ATOM  11018 2C31 POPE  212      56.594 118.459  49.545  1.00  0.00           C
ATOM  11021 3C31 POPE  212      57.624 119.209  48.695  1.00  0.00           C
ATOM  11024 4C31 POPE  212      57.064 120.469  48.005  1.00  0.00           C
ATOM  11027 5C31 POPE  212      58.104 121.219  47.185  1.00  0.00           C
ATOM  11030 6C31 POPE  212      57.584 122.559  46.665  1.00  0.00           C
ATOM  11034  NH3 POPE  213      70.484  28.099  17.005  1.00  0.00           N
ATOM  11038  C12 POPE  213      69.924  27.019  16.115  1.00  0.00           C
ATOM  11041  C11 POPE  213      70.374  25.589  16.515  1.00  0.00           C
ATOM  11044  P   POPE  213      69.384  23.179  16.935  1.00  0.00           P
ATOM  11045  O13 POPE  213      68.304  22.459  16.205  1.00  0.00           O
ATOM  11046  O14 POPE  213      70.754  22.649  16.815  1.00  0.00           O
ATOM  11047  O11 POPE  213      69.064  23.259  18.465  1.00  0.00           O
ATOM  11048  O12 POPE  213      69.274  24.679  16.465  1.00  0.00           O
ATOM  11049  C1  POPE  213      67.764  23.499  18.985  1.00  0.00           C
ATOM  11052  C2  POPE  213      67.484  24.999  19.295  1.00  0.00           C
ATOM  11054  O21 POPE  213      68.054  25.499  20.505  1.00  0.00           O
ATOM  11055  C21 POPE  213      67.754  24.949  21.675  1.00  0.00           C
ATOM  11056  O22 POPE  213      67.084  23.929  21.825  1.00  0.00           O
ATOM  11057  C22 POPE  213      68.334  25.799  22.805  1.00  0.00           C
ATOM  11060  C3  POPE  213      65.974  25.349  19.235  1.00  0.00           C
ATOM  11063  O31 POPE  213      65.714  26.649  18.685  1.00  0.00           O
ATOM  11064  C31 POPE  213      66.494  27.619  19.175  1.00  0.00           C
ATOM  11065  O32 POPE  213      67.514  28.019  18.635  1.00  0.00           O
ATOM  11066  C32 POPE  213      65.874  28.179  20.455  1.00  0.00           C
ATOM  11069  C23 POPE  213      68.324  25.169  24.215  1.00  0.00           C
ATOM  11072  C24 POPE  213      69.024  26.099  25.215  1.00  0.00           C
ATOM  11075  C25 POPE  213      68.994  25.609  26.675  1.00  0.00           C
ATOM  11078  C26 POPE  213      67.664  25.929  27.365  1.00  0.00           C
ATOM  11081  C27 POPE  213      67.674  25.589  28.865  1.00  0.00           C
ATOM  11084  C28 POPE  213      66.324  25.879  29.535  1.00  0.00           C
ATOM  11087  C29 POPE  213      66.244  25.439  30.975  1.00  0.00           C
ATOM  11089 0C21 POPE  213      66.784  26.079  32.025  1.00  0.00           C
ATOM  11091 1C21 POPE  213      67.574  27.359  32.015  1.00  0.00           C
ATOM  11094 2C21 POPE  213      67.064  28.339  33.085  1.00  0.00           C
ATOM  11097 3C21 POPE  213      68.064  29.469  33.405  1.00  0.00           C
ATOM  11100 4C21 POPE  213      67.394  30.569  34.235  1.00  0.00           C
ATOM  11103 5C21 POPE  213      68.364  31.569  34.885  1.00  0.00           C
ATOM  11106 6C21 POPE  213      67.594  32.659  35.645  1.00  0.00           C
ATOM  11109 7C21 POPE  213      68.464  33.529  36.565  1.00  0.00           C
ATOM  11112 8C21 POPE  213      67.644  34.609  37.275  1.00  0.00           C
ATOM  11116  C33 POPE  213      64.424  28.669  20.205  1.00  0.00           C
ATOM  11119  C34 POPE  213      63.684  29.069  21.485  1.00  0.00           C
ATOM  11122  C35 POPE  213      64.444  30.119  22.315  1.00  0.00           C
ATOM  11125  C36 POPE  213      63.604  30.689  23.455  1.00  0.00           C
ATOM  11128  C37 POPE  213      64.494  31.239  24.585  1.00  0.00           C
ATOM  11131  C38 POPE  213      63.724  32.089  25.605  1.00  0.00           C
ATOM  11134  C39 POPE  213      64.554  32.299  26.875  1.00  0.00           C
ATOM  11137 0C31 POPE  213      64.534  31.079  27.805  1.00  0.00           C
ATOM  11140 1C31 POPE  213      65.894  30.789  28.475  1.00  0.00           C
ATOM  11143 2C31 POPE  213      65.794  30.469  29.975  1.00  0.00           C
ATOM  11146 3C31 POPE  213      65.454  31.699  30.835  1.00  0.00           C
ATOM  11149 4C31 POPE  213      66.624  32.669  31.045  1.00  0.00           C
ATOM  11152 5C31 POPE  213      66.214  33.859  31.925  1.00  0.00           C
ATOM  11155 6C31 POPE  213      67.334  34.879  32.125  1.00  0.00           C
ATOM  11159  NH3 POPE  214     117.714  15.609  14.675  1.00  0.00           N
ATOM  11163  C12 POPE  214     117.834  14.779  13.415  1.00  0.00           C
ATOM  11166  C11 POPE  214     117.184  13.389  13.545  1.00  0.00           C
ATOM  11169  P   POPE  214     114.634  12.819  13.245  1.00  0.00           P
ATOM  11170  O13 POPE  214     115.074  11.569  12.575  1.00  0.00           O
ATOM  11171  O14 POPE  214     113.944  13.849  12.425  1.00  0.00           O
ATOM  11172  O11 POPE  214     113.824  12.399  14.535  1.00  0.00           O
ATOM  11173  O12 POPE  214     115.844  13.519  13.965  1.00  0.00           O
ATOM  11174  C1  POPE  214     114.344  11.519  15.545  1.00  0.00           C
ATOM  11177  C2  POPE  214     114.914  12.329  16.755  1.00  0.00           C
ATOM  11179  O21 POPE  214     115.254  11.599  17.945  1.00  0.00           O
ATOM  11180  C21 POPE  214     114.544  10.539  18.325  1.00  0.00           C
ATOM  11181  O22 POPE  214     114.544   9.459  17.755  1.00  0.00           O
ATOM  11182  C22 POPE  214     113.684  10.969  19.535  1.00  0.00           C
ATOM  11185  C3  POPE  214     113.944  13.479  17.135  1.00  0.00           C
ATOM  11188  O31 POPE  214     114.334  14.129  18.375  1.00  0.00           O
ATOM  11189  C31 POPE  214     115.434  14.879  18.245  1.00  0.00           C
ATOM  11190  O32 POPE  214     115.974  15.149  17.185  1.00  0.00           O
ATOM  11191  C32 POPE  214     115.954  15.269  19.635  1.00  0.00           C
ATOM  11194  C23 POPE  214     113.004   9.849  20.365  1.00  0.00           C
ATOM  11197  C24 POPE  214     112.114  10.399  21.505  1.00  0.00           C
ATOM  11200  C25 POPE  214     111.024  11.389  21.045  1.00  0.00           C
ATOM  11203  C26 POPE  214     110.244  12.069  22.185  1.00  0.00           C
ATOM  11206  C27 POPE  214     109.374  13.229  21.665  1.00  0.00           C
ATOM  11209  C28 POPE  214     109.014  14.279  22.745  1.00  0.00           C
ATOM  11212  C29 POPE  214     108.404  15.519  22.125  1.00  0.00           C
ATOM  11214 0C21 POPE  214     108.894  16.779  22.165  1.00  0.00           C
ATOM  11216 1C21 POPE  214     110.164  17.229  22.845  1.00  0.00           C
ATOM  11219 2C21 POPE  214     110.764  18.499  22.215  1.00  0.00           C
ATOM  11222 3C21 POPE  214     112.014  18.989  22.955  1.00  0.00           C
ATOM  11225 4C21 POPE  214     112.884  19.949  22.125  1.00  0.00           C
ATOM  11228 5C21 POPE  214     114.214  20.319  22.795  1.00  0.00           C
ATOM  11231 6C21 POPE  214     115.204  19.149  22.915  1.00  0.00           C
ATOM  11234 7C21 POPE  214     116.614  19.579  23.355  1.00  0.00           C
ATOM  11237 8C21 POPE  214     117.404  18.479  24.055  1.00  0.00           C
ATOM  11241  C33 POPE  214     115.334  14.489  20.825  1.00  0.00           C
ATOM  11244  C34 POPE  214     115.814  15.029  22.175  1.00  0.00           C
ATOM  11247  C35 POPE  214     114.974  14.449  23.315  1.00  0.00           C
ATOM  11250  C36 POPE  214     115.344  15.019  24.685  1.00  0.00           C
ATOM  11253  C37 POPE  214     114.124  15.129  25.615  1.00  0.00           C
ATOM  11256  C38 POPE  214     114.484  15.569  27.035  1.00  0.00           C
ATOM  11259  C39 POPE  214     115.194  14.469  27.845  1.00  0.00           C
ATOM  11262 0C31 POPE  214     115.364  14.839  29.325  1.00  0.00           C
ATOM  11265 1C31 POPE  214     114.964  13.669  30.225  1.00  0.00           C
ATOM  11268 2C31 POPE  214     114.954  14.019  31.715  1.00  0.00           C
ATOM  11271 3C31 POPE  214     114.394  12.899  32.605  1.00  0.00           C
ATOM  11274 4C31 POPE  214     113.034  12.369  32.105  1.00  0.00           C
ATOM  11277 5C31 POPE  214     112.284  11.589  33.185  1.00  0.00           C
ATOM  11280 6C31 POPE  214     111.204  10.659  32.655  1.00  0.00           C
ATOM  11284  NH3 POPE  215      17.114  75.369  19.715  1.00  0.00           N
ATOM  11288  C12 POPE  215      17.414  74.629  18.435  1.00  0.00           C
ATOM  11291  C11 POPE  215      18.324  75.439  17.485  1.00  0.00           C
ATOM  11294  P   POPE  215      20.784  74.659  16.935  1.00  0.00           P
ATOM  11295  O13 POPE  215      20.144  73.549  16.195  1.00  0.00           O
ATOM  11296  O14 POPE  215      21.524  75.669  16.135  1.00  0.00           O
ATOM  11297  O11 POPE  215      21.854  74.139  17.985  1.00  0.00           O
ATOM  11298  O12 POPE  215      19.704  75.379  17.855  1.00  0.00           O
ATOM  11299  C1  POPE  215      22.274  74.989  19.055  1.00  0.00           C
ATOM  11302  C2  POPE  215      21.594  74.599  20.385  1.00  0.00           C
ATOM  11304  O21 POPE  215      22.114  75.499  21.365  1.00  0.00           O
ATOM  11305  C21 POPE  215      21.304  75.719  22.385  1.00  0.00           C
ATOM  11306  O22 POPE  215      20.154  75.349  22.465  1.00  0.00           O
ATOM  11307  C22 POPE  215      22.124  76.439  23.465  1.00  0.00           C
ATOM  11310  C3  POPE  215      21.924  73.109  20.715  1.00  0.00           C
ATOM  11313  O31 POPE  215      21.294  72.569  21.905  1.00  0.00           O
ATOM  11314  C31 POPE  215      19.994  72.349  21.755  1.00  0.00           C
ATOM  11315  O32 POPE  215      19.284  72.839  20.895  1.00  0.00           O
ATOM  11316  C32 POPE  215      19.524  71.289  22.745  1.00  0.00           C
ATOM  11319  C23 POPE  215      21.404  76.689  24.795  1.00  0.00           C
ATOM  11322  C24 POPE  215      22.384  76.829  25.975  1.00  0.00           C
ATOM  11325  C25 POPE  215      21.664  76.919  27.325  1.00  0.00           C
ATOM  11328  C26 POPE  215      22.614  77.249  28.485  1.00  0.00           C
ATOM  11331  C27 POPE  215      21.864  77.819  29.695  1.00  0.00           C
ATOM  11334  C28 POPE  215      22.804  78.329  30.805  1.00  0.00           C
ATOM  11337  C29 POPE  215      22.294  79.559  31.505  1.00  0.00           C
ATOM  11339 0C21 POPE  215      22.084  79.709  32.825  1.00  0.00           C
ATOM  11341 1C21 POPE  215      22.354  78.689  33.905  1.00  0.00           C
ATOM  11344 2C21 POPE  215      22.374  79.309  35.315  1.00  0.00           C
ATOM  11347 3C21 POPE  215      20.984  79.739  35.835  1.00  0.00           C
ATOM  11350 4C21 POPE  215      21.034  80.549  37.135  1.00  0.00           C
ATOM  11353 5C21 POPE  215      21.624  79.809  38.345  1.00  0.00           C
ATOM  11356 6C21 POPE  215      20.694  78.739  38.935  1.00  0.00           C
ATOM  11359 7C21 POPE  215      21.224  78.169  40.255  1.00  0.00           C
ATOM  11362 8C21 POPE  215      20.264  77.199  40.935  1.00  0.00           C
ATOM  11366  C33 POPE  215      18.124  71.659  23.295  1.00  0.00           C
ATOM  11369  C34 POPE  215      18.164  72.049  24.775  1.00  0.00           C
ATOM  11372  C35 POPE  215      19.164  73.159  25.135  1.00  0.00           C
ATOM  11375  C36 POPE  215      19.234  73.369  26.655  1.00  0.00           C
ATOM  11378  C37 POPE  215      17.894  73.799  27.235  1.00  0.00           C
ATOM  11381  C38 POPE  215      17.904  74.059  28.745  1.00  0.00           C
ATOM  11384  C39 POPE  215      16.484  74.439  29.185  1.00  0.00           C
ATOM  11387 0C31 POPE  215      16.354  74.759  30.675  1.00  0.00           C
ATOM  11390 1C31 POPE  215      16.534  73.519  31.565  1.00  0.00           C
ATOM  11393 2C31 POPE  215      17.914  73.419  32.235  1.00  0.00           C
ATOM  11396 3C31 POPE  215      18.124  74.499  33.305  1.00  0.00           C
ATOM  11399 4C31 POPE  215      19.224  74.129  34.305  1.00  0.00           C
ATOM  11402 5C31 POPE  215      19.324  75.169  35.425  1.00  0.00           C
ATOM  11405 6C31 POPE  215      20.264  74.749  36.565  1.00  0.00           C
ATOM  11409  NH3 POPE  216      56.894 103.629  23.445  1.00  0.00           N
ATOM  11413  C12 POPE  216      55.494 103.059  23.345  1.00  0.00           C
ATOM  11416  C11 POPE  216      55.364 101.609  23.865  1.00  0.00           C
ATOM  11419  P   POPE  216      53.554  99.729  24.275  1.00  0.00           P
ATOM  11420  O13 POPE  216      52.124  99.829  24.585  1.00  0.00           O
ATOM  11421  O14 POPE  216      53.924  98.589  23.405  1.00  0.00           O
ATOM  11422  O11 POPE  216      54.374  99.559  25.635  1.00  0.00           O
ATOM  11423  O12 POPE  216      54.044 101.109  23.635  1.00  0.00           O
ATOM  11424  C1  POPE  216      53.854  98.679  26.655  1.00  0.00           C
ATOM  11427  C2  POPE  216      54.854  98.379  27.825  1.00  0.00           C
ATOM  11429  O21 POPE  216      54.084  97.659  28.805  1.00  0.00           O
ATOM  11430  C21 POPE  216      54.754  96.899  29.655  1.00  0.00           C
ATOM  11431  O22 POPE  216      55.954  96.689  29.635  1.00  0.00           O
ATOM  11432  C22 POPE  216      53.784  96.469  30.765  1.00  0.00           C
ATOM  11435  C3  POPE  216      55.454  99.689  28.425  1.00  0.00           C
ATOM  11438  O31 POPE  216      56.554  99.509  29.355  1.00  0.00           O
ATOM  11439  C31 POPE  216      56.244  99.449  30.645  1.00  0.00           C
ATOM  11440  O32 POPE  216      55.114  99.519  31.095  1.00  0.00           O
ATOM  11441  C32 POPE  216      57.504  99.349  31.505  1.00  0.00           C
ATOM  11444  C23 POPE  216      54.564  95.989  32.005  1.00  0.00           C
ATOM  11447  C24 POPE  216      53.714  95.649  33.235  1.00  0.00           C
ATOM  11450  C25 POPE  216      54.644  95.309  34.415  1.00  0.00           C
ATOM  11453  C26 POPE  216      53.944  95.129  35.775  1.00  0.00           C
ATOM  11456  C27 POPE  216      54.504  93.939  36.555  1.00  0.00           C
ATOM  11459  C28 POPE  216      53.684  93.649  37.815  1.00  0.00           C
ATOM  11462  C29 POPE  216      53.884  92.219  38.245  1.00  0.00           C
ATOM  11464 0C21 POPE  216      53.924  91.739  39.495  1.00  0.00           C
ATOM  11466 1C21 POPE  216      53.764  92.499  40.775  1.00  0.00           C
ATOM  11469 2C21 POPE  216      55.124  92.599  41.465  1.00  0.00           C
ATOM  11472 3C21 POPE  216      55.024  93.119  42.905  1.00  0.00           C
ATOM  11475 4C21 POPE  216      56.374  93.589  43.465  1.00  0.00           C
ATOM  11478 5C21 POPE  216      57.484  92.539  43.435  1.00  0.00           C
ATOM  11481 6C21 POPE  216      58.814  93.109  43.955  1.00  0.00           C
ATOM  11484 7C21 POPE  216      59.954  92.089  43.925  1.00  0.00           C
ATOM  11487 8C21 POPE  216      61.254  92.629  44.535  1.00  0.00           C
ATOM  11491  C33 POPE  216      57.174  99.149  33.005  1.00  0.00           C
ATOM  11494  C34 POPE  216      58.374  98.599  33.795  1.00  0.00           C
ATOM  11497  C35 POPE  216      58.074  98.499  35.295  1.00  0.00           C
ATOM  11500  C36 POPE  216      58.164  99.859  35.995  1.00  0.00           C
ATOM  11503  C37 POPE  216      58.024  99.769  37.515  1.00  0.00           C
ATOM  11506  C38 POPE  216      58.394 101.089  38.205  1.00  0.00           C
ATOM  11509  C39 POPE  216      58.154 101.069  39.715  1.00  0.00           C
ATOM  11512 0C31 POPE  216      59.144 100.209  40.505  1.00  0.00           C
ATOM  11515 1C31 POPE  216      58.764 100.149  41.985  1.00  0.00           C
ATOM  11518 2C31 POPE  216      59.774  99.399  42.855  1.00  0.00           C
ATOM  11521 3C31 POPE  216      59.574  99.679  44.355  1.00  0.00           C
ATOM  11524 4C31 POPE  216      60.074 101.059  44.805  1.00  0.00           C
ATOM  11527 5C31 POPE  216      59.804 101.319  46.285  1.00  0.00           C
ATOM  11530 6C31 POPE  216      60.274 102.689  46.775  1.00  0.00           C
ATOM  11534  NH3 POPE  217      66.934  47.279  15.185  1.00  0.00           N
ATOM  11538  C12 POPE  217      65.684  46.479  15.055  1.00  0.00           C
ATOM  11541  C11 POPE  217      65.624  45.639  13.775  1.00  0.00           C
ATOM  11544  P   POPE  217      63.824  43.719  13.315  1.00  0.00           P
ATOM  11545  O13 POPE  217      63.354  43.869  11.925  1.00  0.00           O
ATOM  11546  O14 POPE  217      64.854  42.719  13.625  1.00  0.00           O
ATOM  11547  O11 POPE  217      62.594  43.549  14.305  1.00  0.00           O
ATOM  11548  O12 POPE  217      64.304  45.159  13.725  1.00  0.00           O
ATOM  11549  C1  POPE  217      62.654  43.959  15.685  1.00  0.00           C
ATOM  11552  C2  POPE  217      62.984  42.789  16.655  1.00  0.00           C
ATOM  11554  O21 POPE  217      62.414  43.049  17.955  1.00  0.00           O
ATOM  11555  C21 POPE  217      61.204  42.539  18.185  1.00  0.00           C
ATOM  11556  O22 POPE  217      60.524  41.949  17.365  1.00  0.00           O
ATOM  11557  C22 POPE  217      60.754  42.869  19.615  1.00  0.00           C
ATOM  11560  C3  POPE  217      64.514  42.639  16.855  1.00  0.00           C
ATOM  11563  O31 POPE  217      64.884  41.289  17.205  1.00  0.00           O
ATOM  11564  C31 POPE  217      65.634  41.119  18.285  1.00  0.00           C
ATOM  11565  O32 POPE  217      66.074  42.009  18.995  1.00  0.00           O
ATOM  11566  C32 POPE  217      65.814  39.629  18.515  1.00  0.00           C
ATOM  11569  C23 POPE  217      60.584  41.639  20.545  1.00  0.00           C
ATOM  11572  C24 POPE  217      59.974  41.979  21.915  1.00  0.00           C
ATOM  11575  C25 POPE  217      60.154  40.859  22.955  1.00  0.00           C
ATOM  11578  C26 POPE  217      59.224  40.999  24.165  1.00  0.00           C
ATOM  11581  C27 POPE  217      57.794  40.569  23.835  1.00  0.00           C
ATOM  11584  C28 POPE  217      56.814  40.709  25.015  1.00  0.00           C
ATOM  11587  C29 POPE  217      57.134  39.769  26.165  1.00  0.00           C
ATOM  11589 0C21 POPE  217      56.734  39.949  27.435  1.00  0.00           C
ATOM  11591 1C21 POPE  217      55.864  41.079  27.925  1.00  0.00           C
ATOM  11594 2C21 POPE  217      56.584  42.009  28.885  1.00  0.00           C
ATOM  11597 3C21 POPE  217      56.694  41.399  30.285  1.00  0.00           C
ATOM  11600 4C21 POPE  217      57.794  42.129  31.055  1.00  0.00           C
ATOM  11603 5C21 POPE  217      57.634  41.989  32.565  1.00  0.00           C
ATOM  11606 6C21 POPE  217      56.584  42.959  33.115  1.00  0.00           C
ATOM  11609 7C21 POPE  217      56.314  42.759  34.595  1.00  0.00           C
ATOM  11612 8C21 POPE  217      55.394  43.829  35.185  1.00  0.00           C
ATOM  11616  C33 POPE  217      64.534  39.089  19.165  1.00  0.00           C
ATOM  11619  C34 POPE  217      64.524  37.569  19.355  1.00  0.00           C
ATOM  11622  C35 POPE  217      65.574  37.129  20.375  1.00  0.00           C
ATOM  11625  C36 POPE  217      65.534  35.639  20.685  1.00  0.00           C
ATOM  11628  C37 POPE  217      66.654  35.289  21.665  1.00  0.00           C
ATOM  11631  C38 POPE  217      66.934  33.789  21.765  1.00  0.00           C
ATOM  11634  C39 POPE  217      68.164  33.519  22.635  1.00  0.00           C
ATOM  11637 0C31 POPE  217      68.324  32.029  22.935  1.00  0.00           C
ATOM  11640 1C31 POPE  217      69.644  31.719  23.645  1.00  0.00           C
ATOM  11643 2C31 POPE  217      69.584  30.399  24.415  1.00  0.00           C
ATOM  11646 3C31 POPE  217      68.994  30.559  25.835  1.00  0.00           C
ATOM  11649 4C31 POPE  217      70.074  30.909  26.865  1.00  0.00           C
ATOM  11652 5C31 POPE  217      69.554  30.889  28.305  1.00  0.00           C
ATOM  11655 6C31 POPE  217      70.654  31.059  29.355  1.00  0.00           C
ATOM  11659  NH3 POPE  218      31.364  84.979  62.105  1.00  0.00           N
ATOM  11663  C12 POPE  218      30.634  84.489  63.335  1.00  0.00           C
ATOM  11666  C11 POPE  218      30.034  83.069  63.195  1.00  0.00           C
ATOM  11669  P   POPE  218      27.664  82.319  62.325  1.00  0.00           P
ATOM  11670  O13 POPE  218      27.754  80.899  62.745  1.00  0.00           O
ATOM  11671  O14 POPE  218      26.764  83.199  63.095  1.00  0.00           O
ATOM  11672  O11 POPE  218      27.164  82.209  60.835  1.00  0.00           O
ATOM  11673  O12 POPE  218      29.094  82.979  62.115  1.00  0.00           O
ATOM  11674  C1  POPE  218      26.814  83.349  60.055  1.00  0.00           C
ATOM  11677  C2  POPE  218      28.014  83.969  59.295  1.00  0.00           C
ATOM  11679  O21 POPE  218      27.504  84.739  58.185  1.00  0.00           O
ATOM  11680  C21 POPE  218      27.764  84.479  56.905  1.00  0.00           C
ATOM  11681  O22 POPE  218      28.464  83.619  56.435  1.00  0.00           O
ATOM  11682  C22 POPE  218      26.944  85.439  56.035  1.00  0.00           C
ATOM  11685  C3  POPE  218      29.124  82.929  58.985  1.00  0.00           C
ATOM  11688  O31 POPE  218      30.314  83.629  58.585  1.00  0.00           O
ATOM  11689  C31 POPE  218      31.154  82.889  57.885  1.00  0.00           C
ATOM  11690  O32 POPE  218      31.094  81.669  57.765  1.00  0.00           O
ATOM  11691  C32 POPE  218      32.164  83.809  57.205  1.00  0.00           C
ATOM  11694  C23 POPE  218      27.354  85.479  54.545  1.00  0.00           C
ATOM  11697  C24 POPE  218      26.544  86.509  53.755  1.00  0.00           C
ATOM  11700  C25 POPE  218      26.684  86.379  52.235  1.00  0.00           C
ATOM  11703  C26 POPE  218      25.524  87.029  51.455  1.00  0.00           C
ATOM  11706  C27 POPE  218      24.604  85.979  50.805  1.00  0.00           C
ATOM  11709  C28 POPE  218      23.374  86.549  50.075  1.00  0.00           C
ATOM  11712  C29 POPE  218      23.724  87.339  48.835  1.00  0.00           C
ATOM  11714 0C21 POPE  218      23.094  87.329  47.655  1.00  0.00           C
ATOM  11716 1C21 POPE  218      21.854  86.529  47.285  1.00  0.00           C
ATOM  11719 2C21 POPE  218      21.644  85.999  45.785  1.00  0.00           C
ATOM  11722 3C21 POPE  218      22.504  85.999  44.445  1.00  0.00           C
ATOM  11725 4C21 POPE  218      23.964  86.459  44.545  1.00  0.00           C
ATOM  11728 5C21 POPE  218      24.694  86.449  43.185  1.00  0.00           C
ATOM  11731 6C21 POPE  218      24.494  87.739  42.375  1.00  0.00           C
ATOM  11734 7C21 POPE  218      25.494  87.849  41.205  1.00  0.00           C
ATOM  11737 8C21 POPE  218      25.214  89.019  40.255  1.00  0.00           C
ATOM  11741  C33 POPE  218      32.624  83.239  55.845  1.00  0.00           C
ATOM  11744  C34 POPE  218      33.164  84.329  54.885  1.00  0.00           C
ATOM  11747  C35 POPE  218      33.304  83.759  53.465  1.00  0.00           C
ATOM  11750  C36 POPE  218      34.174  84.609  52.515  1.00  0.00           C
ATOM  11753  C37 POPE  218      34.514  83.799  51.255  1.00  0.00           C
ATOM  11756  C38 POPE  218      35.584  84.409  50.345  1.00  0.00           C
ATOM  11759  C39 POPE  218      35.314  85.869  49.965  1.00  0.00           C
ATOM  11762 0C31 POPE  218      36.244  86.359  48.845  1.00  0.00           C
ATOM  11765 1C31 POPE  218      35.974  87.829  48.495  1.00  0.00           C
ATOM  11768 2C31 POPE  218      36.904  88.399  47.425  1.00  0.00           C
ATOM  11771 3C31 POPE  218      36.754  87.719  46.055  1.00  0.00           C
ATOM  11774 4C31 POPE  218      37.364  88.559  44.925  1.00  0.00           C
ATOM  11777 5C31 POPE  218      37.244  87.909  43.545  1.00  0.00           C
ATOM  11780 6C31 POPE  218      37.684  88.819  42.405  1.00  0.00           C
ATOM  11784  NH3 POPE  219     125.724  74.819  60.715  1.00  0.00           N
ATOM  11788  C12 POPE  219     124.794  74.049  61.605  1.00  0.00           C
ATOM  11791  C11 POPE  219     124.194  72.869  60.835  1.00  0.00           C
ATOM  11794  P   POPE  219     122.704  70.799  61.395  1.00  0.00           P
ATOM  11795  O13 POPE  219     123.834  70.049  60.825  1.00  0.00           O
ATOM  11796  O14 POPE  219     122.174  70.259  62.655  1.00  0.00           O
ATOM  11797  O11 POPE  219     121.514  70.859  60.325  1.00  0.00           O
ATOM  11798  O12 POPE  219     123.114  72.309  61.585  1.00  0.00           O
ATOM  11799  C1  POPE  219     121.704  71.449  59.035  1.00  0.00           C
ATOM  11802  C2  POPE  219     120.624  71.019  57.985  1.00  0.00           C
ATOM  11804  O21 POPE  219     121.024  71.539  56.695  1.00  0.00           O
ATOM  11805  C21 POPE  219     120.364  71.029  55.655  1.00  0.00           C
ATOM  11806  O22 POPE  219     119.614  70.069  55.705  1.00  0.00           O
ATOM  11807  C22 POPE  219     120.604  71.859  54.385  1.00  0.00           C
ATOM  11810  C3  POPE  219     119.194  71.489  58.415  1.00  0.00           C
ATOM  11813  O31 POPE  219     118.574  72.359  57.435  1.00  0.00           O
ATOM  11814  C31 POPE  219     117.334  72.069  57.085  1.00  0.00           C
ATOM  11815  O32 POPE  219     116.604  71.259  57.635  1.00  0.00           O
ATOM  11816  C32 POPE  219     116.984  72.839  55.805  1.00  0.00           C
ATOM  11819  C23 POPE  219     121.574  73.049  54.555  1.00  0.00           C
ATOM  11822  C24 POPE  219     121.764  73.959  53.325  1.00  0.00           C
ATOM  11825  C25 POPE  219     121.284  73.439  51.955  1.00  0.00           C
ATOM  11828  C26 POPE  219     122.274  72.449  51.345  1.00  0.00           C
ATOM  11831  C27 POPE  219     121.594  71.429  50.435  1.00  0.00           C
ATOM  11834  C28 POPE  219     122.634  70.479  49.825  1.00  0.00           C
ATOM  11837  C29 POPE  219     121.994  69.439  48.945  1.00  0.00           C
ATOM  11839 0C21 POPE  219     121.784  69.529  47.625  1.00  0.00           C
ATOM  11841 1C21 POPE  219     122.084  70.699  46.715  1.00  0.00           C
ATOM  11844 2C21 POPE  219     120.784  71.099  45.975  1.00  0.00           C
ATOM  11847 3C21 POPE  219     121.034  71.859  44.665  1.00  0.00           C
ATOM  11850 4C21 POPE  219     119.774  71.869  43.785  1.00  0.00           C
ATOM  11853 5C21 POPE  219     119.944  72.689  42.495  1.00  0.00           C
ATOM  11856 6C21 POPE  219     118.884  72.349  41.435  1.00  0.00           C
ATOM  11859 7C21 POPE  219     119.124  73.079  40.105  1.00  0.00           C
ATOM  11862 8C21 POPE  219     118.274  72.569  38.945  1.00  0.00           C
ATOM  11866  C33 POPE  219     116.194  71.879  54.885  1.00  0.00           C
ATOM  11869  C34 POPE  219     115.834  72.439  53.515  1.00  0.00           C
ATOM  11872  C35 POPE  219     116.944  72.189  52.485  1.00  0.00           C
ATOM  11875  C36 POPE  219     116.434  72.259  51.045  1.00  0.00           C
ATOM  11878  C37 POPE  219     117.564  72.089  50.025  1.00  0.00           C
ATOM  11881  C38 POPE  219     117.074  71.719  48.615  1.00  0.00           C
ATOM  11884  C39 POPE  219     116.574  70.259  48.525  1.00  0.00           C
ATOM  11887 0C31 POPE  219     116.334  69.819  47.075  1.00  0.00           C
ATOM  11890 1C31 POPE  219     116.144  68.299  46.945  1.00  0.00           C
ATOM  11893 2C31 POPE  219     116.304  67.769  45.505  1.00  0.00           C
ATOM  11896 3C31 POPE  219     115.034  67.809  44.635  1.00  0.00           C
ATOM  11899 4C31 POPE  219     114.644  69.199  44.125  1.00  0.00           C
ATOM  11902 5C31 POPE  219     113.674  69.129  42.935  1.00  0.00           C
ATOM  11905 6C31 POPE  219     113.074  70.479  42.535  1.00  0.00           C
ATOM  11909  NH3 POPE  220      54.794 106.939  63.425  1.00  0.00           N
ATOM  11913  C12 POPE  220      56.174 106.549  63.885  1.00  0.00           C
ATOM  11916  C11 POPE  220      56.954 107.769  64.395  1.00  0.00           C
ATOM  11919  P   POPE  220      59.334 108.419  65.175  1.00  0.00           P
ATOM  11920  O13 POPE  220      58.674 109.269  66.165  1.00  0.00           O
ATOM  11921  O14 POPE  220      60.564 107.709  65.605  1.00  0.00           O
ATOM  11922  O11 POPE  220      59.564 109.219  63.855  1.00  0.00           O
ATOM  11923  O12 POPE  220      58.264 107.329  64.745  1.00  0.00           O
ATOM  11924  C1  POPE  220      60.694 108.999  62.995  1.00  0.00           C
ATOM  11927  C2  POPE  220      60.254 108.479  61.605  1.00  0.00           C
ATOM  11929  O21 POPE  220      59.224 109.349  61.095  1.00  0.00           O
ATOM  11930  C21 POPE  220      59.544 110.039  60.025  1.00  0.00           C
ATOM  11931  O22 POPE  220      60.594 109.949  59.395  1.00  0.00           O
ATOM  11932  C22 POPE  220      58.274 110.789  59.615  1.00  0.00           C
ATOM  11935  C3  POPE  220      59.664 107.039  61.715  1.00  0.00           C
ATOM  11938  O31 POPE  220      59.304 106.539  60.425  1.00  0.00           O
ATOM  11939  C31 POPE  220      58.034 106.689  60.055  1.00  0.00           C
ATOM  11940  O32 POPE  220      57.114 107.099  60.735  1.00  0.00           O
ATOM  11941  C32 POPE  220      57.934 106.249  58.595  1.00  0.00           C
ATOM  11944  C23 POPE  220      58.464 111.799  58.455  1.00  0.00           C
ATOM  11947  C24 POPE  220      58.774 111.089  57.135  1.00  0.00           C
ATOM  11950  C25 POPE  220      58.924 112.049  55.965  1.00  0.00           C
ATOM  11953  C26 POPE  220      60.104 111.699  55.055  1.00  0.00           C
ATOM  11956  C27 POPE  220      60.154 112.589  53.805  1.00  0.00           C
ATOM  11959  C28 POPE  220      61.334 112.209  52.905  1.00  0.00           C
ATOM  11962  C29 POPE  220      61.314 112.959  51.595  1.00  0.00           C
ATOM  11964 0C21 POPE  220      62.384 113.439  50.925  1.00  0.00           C
ATOM  11966 1C21 POPE  220      63.834 113.319  51.315  1.00  0.00           C
ATOM  11969 2C21 POPE  220      64.584 112.269  50.475  1.00  0.00           C
ATOM  11972 3C21 POPE  220      64.634 112.599  48.975  1.00  0.00           C
ATOM  11975 4C21 POPE  220      65.274 111.489  48.125  1.00  0.00           C
ATOM  11978 5C21 POPE  220      66.704 111.119  48.525  1.00  0.00           C
ATOM  11981 6C21 POPE  220      67.394 110.349  47.395  1.00  0.00           C
ATOM  11984 7C21 POPE  220      68.724 109.729  47.805  1.00  0.00           C
ATOM  11987 8C21 POPE  220      69.414 109.079  46.625  1.00  0.00           C
ATOM  11991  C33 POPE  220      57.824 107.449  57.625  1.00  0.00           C
ATOM  11994  C34 POPE  220      58.344 107.139  56.215  1.00  0.00           C
ATOM  11997  C35 POPE  220      57.554 106.029  55.515  1.00  0.00           C
ATOM  12000  C36 POPE  220      58.414 105.189  54.565  1.00  0.00           C
ATOM  12003  C37 POPE  220      57.594 104.089  53.885  1.00  0.00           C
ATOM  12006  C38 POPE  220      58.434 102.919  53.355  1.00  0.00           C
ATOM  12009  C39 POPE  220      58.754 101.849  54.415  1.00  0.00           C
ATOM  12012 0C31 POPE  220      57.644 100.789  54.575  1.00  0.00           C
ATOM  12015 1C31 POPE  220      58.124  99.549  55.345  1.00  0.00           C
ATOM  12018 2C31 POPE  220      57.034  98.509  55.635  1.00  0.00           C
ATOM  12021 3C31 POPE  220      57.004  97.319  54.645  1.00  0.00           C
ATOM  12024 4C31 POPE  220      56.454  97.669  53.255  1.00  0.00           C
ATOM  12027 5C31 POPE  220      56.334  96.449  52.325  1.00  0.00           C
ATOM  12030 6C31 POPE  220      54.914  96.199  51.805  1.00  0.00           C
ATOM  12034  NH3 POPE  221      16.454 119.949  18.215  1.00  0.00           N
ATOM  12038  C12 POPE  221      17.664 119.259  18.805  1.00  0.00           C
ATOM  12041  C11 POPE  221      17.534 117.729  18.715  1.00  0.00           C
ATOM  12044  P   POPE  221      16.054 115.759  19.585  1.00  0.00           P
ATOM  12045  O13 POPE  221      14.584 115.759  19.645  1.00  0.00           O
ATOM  12046  O14 POPE  221      16.664 115.089  18.415  1.00  0.00           O
ATOM  12047  O11 POPE  221      16.624 114.999  20.845  1.00  0.00           O
ATOM  12048  O12 POPE  221      16.614 117.249  19.705  1.00  0.00           O
ATOM  12049  C1  POPE  221      17.024 115.719  22.005  1.00  0.00           C
ATOM  12052  C2  POPE  221      16.974 114.819  23.255  1.00  0.00           C
ATOM  12054  O21 POPE  221      17.184 115.649  24.405  1.00  0.00           O
ATOM  12055  C21 POPE  221      16.104 115.999  25.045  1.00  0.00           C
ATOM  12056  O22 POPE  221      14.954 115.859  24.665  1.00  0.00           O
ATOM  12057  C22 POPE  221      16.494 116.459  26.445  1.00  0.00           C
ATOM  12060  C3  POPE  221      18.074 113.719  23.275  1.00  0.00           C
ATOM  12063  O31 POPE  221      18.004 112.929  24.485  1.00  0.00           O
ATOM  12064  C31 POPE  221      18.744 113.369  25.505  1.00  0.00           C
ATOM  12065  O32 POPE  221      19.524 114.309  25.465  1.00  0.00           O
ATOM  12066  C32 POPE  221      18.314 112.649  26.785  1.00  0.00           C
ATOM  12069  C23 POPE  221      15.654 115.699  27.475  1.00  0.00           C
ATOM  12072  C24 POPE  221      16.184 115.829  28.905  1.00  0.00           C
ATOM  12075  C25 POPE  221      15.784 117.149  29.575  1.00  0.00           C
ATOM  12078  C26 POPE  221      16.054 117.129  31.075  1.00  0.00           C
ATOM  12081  C27 POPE  221      15.274 118.209  31.825  1.00  0.00           C
ATOM  12084  C28 POPE  221      15.814 118.459  33.245  1.00  0.00           C
ATOM  12087  C29 POPE  221      15.574 117.329  34.215  1.00  0.00           C
ATOM  12089 0C21 POPE  221      15.654 117.459  35.555  1.00  0.00           C
ATOM  12091 1C21 POPE  221      16.034 118.719  36.285  1.00  0.00           C
ATOM  12094 2C21 POPE  221      14.854 119.419  36.975  1.00  0.00           C
ATOM  12097 3C21 POPE  221      14.354 118.689  38.225  1.00  0.00           C
ATOM  12100 4C21 POPE  221      13.284 119.499  38.955  1.00  0.00           C
ATOM  12103 5C21 POPE  221      12.794 118.839  40.245  1.00  0.00           C
ATOM  12106 6C21 POPE  221      11.554 119.539  40.805  1.00  0.00           C
ATOM  12109 7C21 POPE  221      10.964 118.819  42.025  1.00  0.00           C
ATOM  12112 8C21 POPE  221       9.564 119.319  42.385  1.00  0.00           C
ATOM  12116  C33 POPE  221      19.234 112.909  28.015  1.00  0.00           C
ATOM  12119  C34 POPE  221      18.484 112.839  29.355  1.00  0.00           C
ATOM  12122  C35 POPE  221      17.924 111.449  29.705  1.00  0.00           C
ATOM  12125  C36 POPE  221      16.854 111.509  30.805  1.00  0.00           C
ATOM  12128  C37 POPE  221      16.514 110.119  31.345  1.00  0.00           C
ATOM  12131  C38 POPE  221      15.194 110.089  32.135  1.00  0.00           C
ATOM  12134  C39 POPE  221      14.904 108.719  32.775  1.00  0.00           C
ATOM  12137 0C31 POPE  221      15.814 108.409  33.975  1.00  0.00           C
ATOM  12140 1C31 POPE  221      15.424 107.109  34.675  1.00  0.00           C
ATOM  12143 2C31 POPE  221      16.054 106.959  36.065  1.00  0.00           C
ATOM  12146 3C31 POPE  221      15.524 105.759  36.865  1.00  0.00           C
ATOM  12149 4C31 POPE  221      14.064 105.919  37.325  1.00  0.00           C
ATOM  12152 5C31 POPE  221      13.544 104.709  38.095  1.00  0.00           C
ATOM  12155 6C31 POPE  221      12.064 104.829  38.465  1.00  0.00           C
ATOM  12159  NH3 POPE  222     100.734  41.929  61.495  1.00  0.00           N
ATOM  12163  C12 POPE  222     102.184  41.609  61.675  1.00  0.00           C
ATOM  12166  C11 POPE  222     102.984  42.899  61.925  1.00  0.00           C
ATOM  12169  P   POPE  222     101.804  44.809  60.515  1.00  0.00           P
ATOM  12170  O13 POPE  222     102.454  46.089  60.225  1.00  0.00           O
ATOM  12171  O14 POPE  222     100.764  44.719  61.555  1.00  0.00           O
ATOM  12172  O11 POPE  222     101.184  44.159  59.225  1.00  0.00           O
ATOM  12173  O12 POPE  222     102.964  43.779  60.805  1.00  0.00           O
ATOM  12174  C1  POPE  222     100.704  44.979  58.145  1.00  0.00           C
ATOM  12177  C2  POPE  222     101.584  44.709  56.905  1.00  0.00           C
ATOM  12179  O21 POPE  222     101.004  45.299  55.725  1.00  0.00           O
ATOM  12180  C21 POPE  222     100.034  44.689  55.085  1.00  0.00           C
ATOM  12181  O22 POPE  222      99.504  43.639  55.385  1.00  0.00           O
ATOM  12182  C22 POPE  222      99.624  45.509  53.865  1.00  0.00           C
ATOM  12185  C3  POPE  222     101.894  43.179  56.845  1.00  0.00           C
ATOM  12188  O31 POPE  222     102.304  42.689  55.545  1.00  0.00           O
ATOM  12189  C31 POPE  222     102.514  41.369  55.655  1.00  0.00           C
ATOM  12190  O32 POPE  222     102.854  40.799  56.675  1.00  0.00           O
ATOM  12191  C32 POPE  222     102.164  40.659  54.355  1.00  0.00           C
ATOM  12194  C23 POPE  222      99.934  44.749  52.565  1.00  0.00           C
ATOM  12197  C24 POPE  222      99.654  45.609  51.325  1.00  0.00           C
ATOM  12200  C25 POPE  222     100.874  46.389  50.825  1.00  0.00           C
ATOM  12203  C26 POPE  222     100.524  47.419  49.745  1.00  0.00           C
ATOM  12206  C27 POPE  222     101.654  47.659  48.745  1.00  0.00           C
ATOM  12209  C28 POPE  222     101.334  48.789  47.735  1.00  0.00           C
ATOM  12212  C29 POPE  222     102.314  48.809  46.585  1.00  0.00           C
ATOM  12214 0C21 POPE  222     102.924  49.889  46.045  1.00  0.00           C
ATOM  12216 1C21 POPE  222     102.744  51.329  46.445  1.00  0.00           C
ATOM  12219 2C21 POPE  222     104.024  51.919  47.065  1.00  0.00           C
ATOM  12222 3C21 POPE  222     103.894  53.429  47.325  1.00  0.00           C
ATOM  12225 4C21 POPE  222     105.254  54.159  47.415  1.00  0.00           C
ATOM  12228 5C21 POPE  222     106.204  53.569  48.465  1.00  0.00           C
ATOM  12231 6C21 POPE  222     107.444  54.439  48.695  1.00  0.00           C
ATOM  12234 7C21 POPE  222     108.454  53.779  49.645  1.00  0.00           C
ATOM  12237 8C21 POPE  222     109.324  54.769  50.425  1.00  0.00           C
ATOM  12241  C33 POPE  222     103.064  41.039  53.165  1.00  0.00           C
ATOM  12244  C34 POPE  222     102.674  40.229  51.925  1.00  0.00           C
ATOM  12247  C35 POPE  222     103.824  40.029  50.925  1.00  0.00           C
ATOM  12250  C36 POPE  222     104.354  41.319  50.295  1.00  0.00           C
ATOM  12253  C37 POPE  222     103.394  41.919  49.255  1.00  0.00           C
ATOM  12256  C38 POPE  222     104.074  43.029  48.445  1.00  0.00           C
ATOM  12259  C39 POPE  222     105.094  42.509  47.415  1.00  0.00           C
ATOM  12262 0C31 POPE  222     106.044  43.609  46.945  1.00  0.00           C
ATOM  12265 1C31 POPE  222     107.024  43.169  45.845  1.00  0.00           C
ATOM  12268 2C31 POPE  222     107.754  44.359  45.215  1.00  0.00           C
ATOM  12271 3C31 POPE  222     108.274  44.069  43.795  1.00  0.00           C
ATOM  12274 4C31 POPE  222     109.614  43.319  43.765  1.00  0.00           C
ATOM  12277 5C31 POPE  222     110.114  43.189  42.325  1.00  0.00           C
ATOM  12280 6C31 POPE  222     111.504  42.559  42.205  1.00  0.00           C
ATOM  12284  NH3 POPE  223     107.174  53.519  18.635  1.00  0.00           N
ATOM  12288  C12 POPE  223     107.294  54.189  17.305  1.00  0.00           C
ATOM  12291  C11 POPE  223     108.734  53.989  16.815  1.00  0.00           C
ATOM  12294  P   POPE  223     110.294  51.939  17.425  1.00  0.00           P
ATOM  12295  O13 POPE  223     110.584  50.719  16.645  1.00  0.00           O
ATOM  12296  O14 POPE  223     111.394  52.929  17.545  1.00  0.00           O
ATOM  12297  O11 POPE  223     109.734  51.569  18.865  1.00  0.00           O
ATOM  12298  O12 POPE  223     109.014  52.599  16.785  1.00  0.00           O
[truncated: 1,727,268 more chars]
