# Supplementary material for: Characterizing Membrane Association and Periplasmic Transfer of Bacterial Lipoproteins through Molecular Dynamics Simulations
Source: Structure. 2020 Apr 7;28(4):475–487.e3. doi: 10.1016/j.str.2020.01.012 (PMC7139219; doi:10.1016/j.str.2020.01.012)
Supplement: Data S1. Final Coordinates from Simulations (Y–Z), Related to Figure 3 [file mmc3.zip › Y-Z/YFIB-4-atomistic.pdb]

TITLE     Protein
REMARK    THIS IS A SIMULATION BOX
CRYST1  129.329  129.329  108.752  90.00  90.00  90.00 P 1           1
MODEL        1
ATOM      1  N   CYSTA   1      82.215  56.670  63.326  1.00  0.00           N
ATOM      3  CA  CYSTA   1      82.155  57.830  64.196  1.00  0.00           C
ATOM      5  C   CYSTA   1      82.255  57.430  65.626  1.00  0.00           C
ATOM      6  O   CYSTA   1      82.635  58.240  66.466  1.00  0.00           O
ATOM      7  CB  CYSTA   1      80.865  58.630  64.016  1.00  0.00           C
ATOM     10  SG  CYSTA   1      80.646  58.970  62.266  1.00  0.00           S
ATOM     11  C1  CYSTA   1      79.415  60.229  62.646  1.00  0.00           C
ATOM     14  CA1 CYSTA   1      83.386  56.030  63.136  1.00  0.00           C
ATOM     15  OA1 CYSTA   1      84.256  56.040  63.996  1.00  0.00           O
ATOM     16  CA2 CYSTA   1      83.645  55.390  61.836  1.00  0.00           C
ATOM     19  C11 CYSTA   1      78.616  60.670  61.416  1.00  0.00           C
ATOM     21  O11 CYSTA   1      77.995  59.470  60.946  1.00  0.00           O
ATOM     22  CX1 CYSTA   1      76.815  59.630  60.376  1.00  0.00           C
ATOM     23  OX1 CYSTA   1      76.235  60.690  60.236  1.00  0.00           O
ATOM     24  CX2 CYSTA   1      76.375  58.280  59.876  1.00  0.00           C
ATOM     27  C12 CYSTA   1      79.505  61.320  60.306  1.00  0.00           C
ATOM     30  O12 CYSTA   1      79.075  60.950  58.986  1.00  0.00           O
ATOM     31  CD1 CYSTA   1      79.856  60.070  58.366  1.00  0.00           C
ATOM     32  OD1 CYSTA   1      80.945  59.690  58.736  1.00  0.00           O
ATOM     33  CD2 CYSTA   1      79.035  59.450  57.236  1.00  0.00           C
ATOM     36  CA3 CYSTA   1      83.885  56.540  60.846  1.00  0.00           C
ATOM     39  CA4 CYSTA   1      83.365  56.180  59.466  1.00  0.00           C
ATOM     42  CA5 CYSTA   1      83.165  57.430  58.626  1.00  0.00           C
ATOM     45  CA6 CYSTA   1      84.035  57.420  57.376  1.00  0.00           C
ATOM     48  CA7 CYSTA   1      83.386  58.139  56.216  1.00  0.00           C
ATOM     51  CA8 CYSTA   1      84.266  58.100  54.986  1.00  0.00           C
ATOM     54  CA9 CYSTA   1      83.575  58.729  53.786  1.00  0.00           C
ATOM     57 0CA1 CYSTA   1      84.496  58.900  52.576  1.00  0.00           C
ATOM     60 1CA1 CYSTA   1      85.236  57.610  52.206  1.00  0.00           C
ATOM     63 2CA1 CYSTA   1      85.895  57.720  50.836  1.00  0.00           C
ATOM     66 3CA1 CYSTA   1      86.675  56.460  50.446  1.00  0.00           C
ATOM     69 4CA1 CYSTA   1      87.066  56.440  48.966  1.00  0.00           C
ATOM     72 5CA1 CYSTA   1      88.065  57.540  48.576  1.00  0.00           C
ATOM     75 6CA1 CYSTA   1      88.456  57.500  47.106  1.00  0.00           C
ATOM     79  CD3 CYSTA   1      79.785  59.319  55.886  1.00  0.00           C
ATOM     82  CD4 CYSTA   1      79.626  60.540  54.976  1.00  0.00           C
ATOM     85  CD5 CYSTA   1      80.156  60.310  53.546  1.00  0.00           C
ATOM     88  CD6 CYSTA   1      79.225  59.530  52.586  1.00  0.00           C
ATOM     91  CD7 CYSTA   1      79.195  58.010  52.826  1.00  0.00           C
ATOM     94  CD8 CYSTA   1      78.706  57.170  51.636  1.00  0.00           C
ATOM     97  CD9 CYSTA   1      79.745  57.020  50.516  1.00  0.00           C
ATOM    100 0CD1 CYSTA   1      79.296  56.130  49.346  1.00  0.00           C
ATOM    103 1CD1 CYSTA   1      78.895  54.700  49.756  1.00  0.00           C
ATOM    106 2CD1 CYSTA   1      78.965  53.710  48.576  1.00  0.00           C
ATOM    109 3CD1 CYSTA   1      78.616  52.250  48.946  1.00  0.00           C
ATOM    112 4CD1 CYSTA   1      79.565  51.630  49.986  1.00  0.00           C
ATOM    115 5CD1 CYSTA   1      79.306  50.140  50.246  1.00  0.00           C
ATOM    118 6CD1 CYSTA   1      80.174  49.570  51.366  1.00  0.00           C
ATOM    122  CX3 CYSTA   1      75.735  58.380  58.486  1.00  0.00           C
ATOM    125  CX4 CYSTA   1      75.805  57.020  57.796  1.00  0.00           C
ATOM    128  CX5 CYSTA   1      76.346  57.050  56.366  1.00  0.00           C
ATOM    131  CX6 CYSTA   1      75.174  57.100  55.386  1.00  0.00           C
ATOM    134  CX7 CYSTA   1      75.605  56.870  53.946  1.00  0.00           C
ATOM    137  CX8 CYSTA   1      74.415  56.440  53.086  1.00  0.00           C
ATOM    140  CX9 CYSTA   1      74.895  55.630  51.916  1.00  0.00           C
ATOM    142 0CX1 CYSTA   1      74.976  56.030  50.646  1.00  0.00           C
ATOM    144 1CX1 CYSTA   1      74.586  57.370  50.086  1.00  0.00           C
ATOM    147 2CX1 CYSTA   1      73.555  57.210  48.946  1.00  0.00           C
ATOM    150 3CX1 CYSTA   1      74.046  56.280  47.836  1.00  0.00           C
ATOM    153 4CX1 CYSTA   1      73.215  56.370  46.556  1.00  0.00           C
ATOM    156 5CX1 CYSTA   1      73.686  55.350  45.516  1.00  0.00           C
ATOM    159 6CX1 CYSTA   1      73.005  55.569  44.156  1.00  0.00           C
ATOM    162 7CX1 CYSTA   1      73.385  54.520  43.126  1.00  0.00           C
ATOM    165 8CX1 CYSTA   1      72.686  54.750  41.786  1.00  0.00           C
ATOM    169  N   GLN A   2      81.896  56.140  65.846  1.00  0.00           N
ATOM    171  CA  GLN A   2      82.316  55.200  66.866  1.00  0.00           C
ATOM    173  CB  GLN A   2      82.785  53.870  66.226  1.00  0.00           C
ATOM    176  CG  GLN A   2      82.915  52.700  67.246  1.00  0.00           C
ATOM    179  CD  GLN A   2      83.016  51.320  66.596  1.00  0.00           C
ATOM    180  OE1 GLN A   2      82.615  50.320  67.206  1.00  0.00           O
ATOM    181  NE2 GLN A   2      83.515  51.210  65.356  1.00  0.00           N
ATOM    184  C   GLN A   2      83.265  55.740  67.906  1.00  0.00           C
ATOM    185  O   GLN A   2      84.406  55.310  68.076  1.00  0.00           O
ATOM    186  N   SER A   3      82.745  56.689  68.676  1.00  0.00           N
ATOM    188  CA  SER A   3      83.465  57.380  69.706  1.00  0.00           C
ATOM    190  CB  SER A   3      83.946  58.790  69.246  1.00  0.00           C
ATOM    193  OG  SER A   3      84.876  59.330  70.196  1.00  0.00           O
ATOM    195  C   SER A   3      82.495  57.510  70.856  1.00  0.00           C
ATOM    196  O   SER A   3      82.085  58.620  71.186  1.00  0.00           O
ATOM    197  N   PRO A   4      82.055  56.470  71.566  1.00  0.00           N
ATOM    198  CD  PRO A   4      82.085  55.050  71.226  1.00  0.00           C
ATOM    201  CA  PRO A   4      81.206  56.689  72.716  1.00  0.00           C
ATOM    203  CB  PRO A   4      80.305  55.410  72.716  1.00  0.00           C
ATOM    206  CG  PRO A   4      80.616  54.720  71.376  1.00  0.00           C
ATOM    209  C   PRO A   4      82.166  56.860  73.866  1.00  0.00           C
ATOM    210  O   PRO A   4      82.316  55.980  74.716  1.00  0.00           O
ATOM    211  N   GLN A   5      82.855  58.010  73.886  1.00  0.00           N
ATOM    213  CA  GLN A   5      84.186  58.120  74.446  1.00  0.00           C
ATOM    215  CB  GLN A   5      85.156  57.850  73.276  1.00  0.00           C
ATOM    218  CG  GLN A   5      86.576  57.479  73.706  1.00  0.00           C
ATOM    221  CD  GLN A   5      87.535  57.290  72.526  1.00  0.00           C
ATOM    222  OE1 GLN A   5      88.736  57.120  72.736  1.00  0.00           O
ATOM    223  NE2 GLN A   5      87.036  57.370  71.276  1.00  0.00           N
ATOM    226  C   GLN A   5      84.356  59.570  74.846  1.00  0.00           C
ATOM    227  O   GLN A   5      83.685  60.430  74.306  1.00  0.00           O
ATOM    228  N   GLY A   6      85.186  59.910  75.856  1.00  0.00           N
ATOM    230  CA  GLY A   6      84.995  59.340  77.176  1.00  0.00           C
ATOM    233  C   GLY A   6      86.045  58.470  77.786  1.00  0.00           C
ATOM    234  O   GLY A   6      87.115  58.280  77.226  1.00  0.00           O
ATOM    235  N   LYS A   7      85.734  57.890  78.976  1.00  0.00           N
ATOM    237  CA  LYS A   7      84.546  58.210  79.786  1.00  0.00           C
ATOM    239  CB  LYS A   7      83.634  57.070  80.296  1.00  0.00           C
ATOM    242  CG  LYS A   7      82.995  56.200  79.166  1.00  0.00           C
ATOM    245  CD  LYS A   7      82.405  56.840  77.856  1.00  0.00           C
ATOM    248  CE  LYS A   7      81.695  58.210  77.896  1.00  0.00           C
ATOM    251  NZ  LYS A   7      81.336  58.720  76.546  1.00  0.00           N
ATOM    255  C   LYS A   7      84.615  59.540  80.486  1.00  0.00           C
ATOM    256  O   LYS A   7      85.616  60.229  80.276  1.00  0.00           O
ATOM    257  N   PHE A   8      83.566  60.080  81.156  1.00  0.00           N
ATOM    259  CA  PHE A   8      83.265  61.510  81.066  1.00  0.00           C
ATOM    261  CB  PHE A   8      81.926  61.930  81.746  1.00  0.00           C
ATOM    264  CG  PHE A   8      80.665  61.510  81.016  1.00  0.00           C
ATOM    265  CD1 PHE A   8      80.665  60.870  79.756  1.00  0.00           C
ATOM    267  CE1 PHE A   8      79.475  60.460  79.166  1.00  0.00           C
ATOM    269  CZ  PHE A   8      78.255  60.730  79.786  1.00  0.00           C
ATOM    271  CD2 PHE A   8      79.436  61.790  81.606  1.00  0.00           C
ATOM    273  CE2 PHE A   8      78.225  61.430  80.996  1.00  0.00           C
ATOM    275  C   PHE A   8      84.375  62.520  81.356  1.00  0.00           C
ATOM    276  O   PHE A   8      84.855  62.729  82.476  1.00  0.00           O
ATOM    277  N   THR A   9      84.806  63.160  80.256  1.00  0.00           N
ATOM    279  CA  THR A   9      85.926  64.080  80.206  1.00  0.00           C
ATOM    281  CB  THR A   9      86.486  64.299  78.786  1.00  0.00           C
ATOM    283  OG1 THR A   9      85.575  65.030  77.966  1.00  0.00           O
ATOM    285  CG2 THR A   9      86.766  62.939  78.126  1.00  0.00           C
ATOM    289  C   THR A   9      85.485  65.400  80.786  1.00  0.00           C
ATOM    290  O   THR A   9      84.296  65.650  80.956  1.00  0.00           O
ATOM    291  N   PRO A  10      86.385  66.310  81.106  1.00  0.00           N
ATOM    292  CD  PRO A  10      87.726  65.969  81.606  1.00  0.00           C
ATOM    295  CA  PRO A  10      85.975  67.620  81.566  1.00  0.00           C
ATOM    297  CB  PRO A  10      87.276  68.270  82.026  1.00  0.00           C
ATOM    300  CG  PRO A  10      88.046  67.079  82.596  1.00  0.00           C
ATOM    303  C   PRO A  10      85.305  68.430  80.476  1.00  0.00           C
ATOM    304  O   PRO A  10      84.445  69.229  80.806  1.00  0.00           O
ATOM    305  N   GLU A  11      85.695  68.250  79.206  1.00  0.00           N
ATOM    307  CA  GLU A  11      85.056  68.880  78.066  1.00  0.00           C
ATOM    309  CB  GLU A  11      85.854  68.540  76.796  1.00  0.00           C
ATOM    312  CG  GLU A  11      85.285  69.119  75.476  1.00  0.00           C
ATOM    315  CD  GLU A  11      86.155  68.800  74.266  1.00  0.00           C
ATOM    316  OE1 GLU A  11      87.276  68.250  74.426  1.00  0.00           O
ATOM    317  OE2 GLU A  11      85.705  69.140  73.136  1.00  0.00           O
ATOM    318  C   GLU A  11      83.575  68.520  77.916  1.00  0.00           C
ATOM    319  O   GLU A  11      82.705  69.360  77.666  1.00  0.00           O
ATOM    320  N   GLN A  12      83.265  67.219  78.116  1.00  0.00           N
ATOM    322  CA  GLN A  12      81.915  66.700  78.296  1.00  0.00           C
ATOM    324  CB  GLN A  12      81.975  65.140  78.336  1.00  0.00           C
ATOM    327  CG  GLN A  12      82.325  64.549  76.946  1.00  0.00           C
ATOM    330  CD  GLN A  12      82.516  63.020  76.876  1.00  0.00           C
ATOM    331  OE1 GLN A  12      82.885  62.320  77.816  1.00  0.00           O
ATOM    332  NE2 GLN A  12      82.316  62.490  75.646  1.00  0.00           N
ATOM    335  C   GLN A  12      81.145  67.250  79.496  1.00  0.00           C
ATOM    336  O   GLN A  12      80.016  67.720  79.366  1.00  0.00           O
ATOM    337  N   VAL A  13      81.766  67.270  80.686  1.00  0.00           N
ATOM    339  CA  VAL A  13      81.196  67.850  81.886  1.00  0.00           C
ATOM    341  CB  VAL A  13      82.066  67.560  83.106  1.00  0.00           C
ATOM    343  CG1 VAL A  13      81.535  68.240  84.386  1.00  0.00           C
ATOM    347  CG2 VAL A  13      82.096  66.030  83.336  1.00  0.00           C
ATOM    351  C   VAL A  13      80.886  69.340  81.746  1.00  0.00           C
ATOM    352  O   VAL A  13      79.815  69.800  82.126  1.00  0.00           O
ATOM    353  N   ALA A  14      81.805  70.130  81.156  1.00  0.00           N
ATOM    355  CA  ALA A  14      81.656  71.538  80.866  1.00  0.00           C
ATOM    357  CB  ALA A  14      82.954  72.049  80.226  1.00  0.00           C
ATOM    361  C   ALA A  14      80.495  71.860  79.936  1.00  0.00           C
ATOM    362  O   ALA A  14      79.726  72.810  80.106  1.00  0.00           O
ATOM    363  N   ALA A  15      80.325  71.010  78.906  1.00  0.00           N
ATOM    365  CA  ALA A  15      79.166  71.020  78.056  1.00  0.00           C
ATOM    367  CB  ALA A  15      79.425  70.020  76.906  1.00  0.00           C
ATOM    371  C   ALA A  15      77.866  70.710  78.806  1.00  0.00           C
ATOM    372  O   ALA A  15      76.876  71.430  78.706  1.00  0.00           O
ATOM    373  N   MET A  16      77.814  69.649  79.646  1.00  0.00           N
ATOM    375  CA  MET A  16      76.626  69.320  80.436  1.00  0.00           C
ATOM    377  CB  MET A  16      76.806  67.970  81.166  1.00  0.00           C
ATOM    380  CG  MET A  16      76.736  66.760  80.216  1.00  0.00           C
ATOM    383  SD  MET A  16      76.796  65.130  81.016  1.00  0.00           S
ATOM    384  CE  MET A  16      78.446  65.340  81.736  1.00  0.00           C
ATOM    388  C   MET A  16      76.206  70.400  81.416  1.00  0.00           C
ATOM    389  O   MET A  16      75.046  70.799  81.506  1.00  0.00           O
ATOM    390  N   GLN A  17      77.196  70.950  82.146  1.00  0.00           N
ATOM    392  CA  GLN A  17      77.005  72.079  83.016  1.00  0.00           C
ATOM    394  CB  GLN A  17      78.336  72.410  83.746  1.00  0.00           C
ATOM    397  CG  GLN A  17      78.706  71.320  84.766  1.00  0.00           C
ATOM    400  CD  GLN A  17      80.135  71.479  85.286  1.00  0.00           C
ATOM    401  OE1 GLN A  17      81.096  71.619  84.526  1.00  0.00           O
ATOM    402  NE2 GLN A  17      80.296  71.420  86.626  1.00  0.00           N
ATOM    405  C   GLN A  17      76.455  73.320  82.346  1.00  0.00           C
ATOM    406  O   GLN A  17      75.575  73.979  82.886  1.00  0.00           O
ATOM    407  N   SER A  18      76.915  73.670  81.126  1.00  0.00           N
ATOM    409  CA  SER A  18      76.366  74.840  80.456  1.00  0.00           C
ATOM    411  CB  SER A  18      77.255  75.400  79.326  1.00  0.00           C
ATOM    414  OG  SER A  18      77.355  74.570  78.186  1.00  0.00           O
ATOM    416  C   SER A  18      74.925  74.710  80.016  1.00  0.00           C
ATOM    417  O   SER A  18      74.135  75.640  80.156  1.00  0.00           O
ATOM    418  N   TYR A  19      74.525  73.510  79.536  1.00  0.00           N
ATOM    420  CA  TYR A  19      73.196  73.250  78.996  1.00  0.00           C
ATOM    422  CB  TYR A  19      73.165  71.970  78.096  1.00  0.00           C
ATOM    425  CG  TYR A  19      74.255  71.939  77.036  1.00  0.00           C
ATOM    426  CD1 TYR A  19      74.796  73.119  76.496  1.00  0.00           C
ATOM    428  CE1 TYR A  19      75.955  73.100  75.716  1.00  0.00           C
ATOM    430  CZ  TYR A  19      76.564  71.880  75.406  1.00  0.00           C
ATOM    431  OH  TYR A  19      77.695  71.840  74.556  1.00  0.00           O
ATOM    433  CD2 TYR A  19      74.805  70.710  76.616  1.00  0.00           C
ATOM    435  CE2 TYR A  19      75.946  70.689  75.806  1.00  0.00           C
ATOM    437  C   TYR A  19      72.126  73.130  80.096  1.00  0.00           C
ATOM    438  O   TYR A  19      70.936  73.230  79.816  1.00  0.00           O
ATOM    439  N   GLY A  20      72.535  72.900  81.356  1.00  0.00           N
ATOM    441  CA  GLY A  20      71.675  73.020  82.536  1.00  0.00           C
ATOM    444  C   GLY A  20      71.655  71.790  83.386  1.00  0.00           C
ATOM    445  O   GLY A  20      70.955  71.710  84.396  1.00  0.00           O
ATOM    446  N   PHE A  21      72.445  70.770  82.996  1.00  0.00           N
ATOM    448  CA  PHE A  21      72.505  69.490  83.656  1.00  0.00           C
ATOM    450  CB  PHE A  21      73.285  68.399  82.876  1.00  0.00           C
ATOM    453  CG  PHE A  21      72.586  68.000  81.616  1.00  0.00           C
ATOM    454  CD1 PHE A  21      72.616  68.800  80.466  1.00  0.00           C
ATOM    456  CE1 PHE A  21      71.985  68.390  79.286  1.00  0.00           C
ATOM    458  CZ  PHE A  21      71.315  67.160  79.246  1.00  0.00           C
ATOM    460  CD2 PHE A  21      71.936  66.760  81.556  1.00  0.00           C
ATOM    462  CE2 PHE A  21      71.296  66.350  80.386  1.00  0.00           C
ATOM    464  C   PHE A  21      73.095  69.549  85.046  1.00  0.00           C
ATOM    465  O   PHE A  21      74.095  70.220  85.296  1.00  0.00           O
ATOM    466  N   THR A  22      72.476  68.789  85.966  1.00  0.00           N
ATOM    468  CA  THR A  22      72.866  68.670  87.356  1.00  0.00           C
ATOM    470  CB  THR A  22      71.845  69.220  88.346  1.00  0.00           C
ATOM    472  OG1 THR A  22      71.546  70.560  88.026  1.00  0.00           O
ATOM    474  CG2 THR A  22      72.415  69.220  89.776  1.00  0.00           C
ATOM    478  C   THR A  22      73.065  67.219  87.656  1.00  0.00           C
ATOM    479  O   THR A  22      72.226  66.370  87.366  1.00  0.00           O
ATOM    480  N   GLU A  23      74.215  66.869  88.236  1.00  0.00           N
ATOM    482  CA  GLU A  23      74.535  65.520  88.616  1.00  0.00           C
ATOM    484  CB  GLU A  23      76.035  65.530  88.926  1.00  0.00           C
ATOM    487  CG  GLU A  23      76.766  64.189  89.166  1.00  0.00           C
ATOM    490  CD  GLU A  23      78.255  64.460  89.396  1.00  0.00           C
ATOM    491  OE1 GLU A  23      78.706  65.630  89.246  1.00  0.00           O
ATOM    492  OE2 GLU A  23      78.965  63.520  89.796  1.00  0.00           O
ATOM    493  C   GLU A  23      73.645  65.050  89.766  1.00  0.00           C
ATOM    494  O   GLU A  23      73.425  65.750  90.746  1.00  0.00           O
ATOM    495  N   SER A  24      73.065  63.860  89.656  1.00  0.00           N
ATOM    497  CA  SER A  24      72.175  63.310  90.656  1.00  0.00           C
ATOM    499  CB  SER A  24      70.665  63.500  90.306  1.00  0.00           C
ATOM    502  OG  SER A  24      70.145  62.570  89.356  1.00  0.00           O
ATOM    504  C   SER A  24      72.555  61.860  90.796  1.00  0.00           C
ATOM    505  O   SER A  24      73.485  61.400  90.146  1.00  0.00           O
ATOM    506  N   ALA A  25      71.866  61.100  91.666  1.00  0.00           N
ATOM    508  CA  ALA A  25      72.196  59.730  92.006  1.00  0.00           C
ATOM    510  CB  ALA A  25      71.186  59.210  93.036  1.00  0.00           C
ATOM    514  C   ALA A  25      72.266  58.760  90.836  1.00  0.00           C
ATOM    515  O   ALA A  25      73.105  57.869  90.776  1.00  0.00           O
ATOM    516  N   GLY A  26      71.366  58.960  89.846  1.00  0.00           N
ATOM    518  CA  GLY A  26      71.305  58.150  88.646  1.00  0.00           C
ATOM    521  C   GLY A  26      72.395  58.430  87.666  1.00  0.00           C
ATOM    522  O   GLY A  26      72.885  57.479  87.066  1.00  0.00           O
ATOM    523  N   ASP A  27      72.796  59.730  87.556  1.00  0.00           N
ATOM    525  CA  ASP A  27      73.706  60.330  86.586  1.00  0.00           C
ATOM    527  CB  ASP A  27      73.846  59.520  85.266  1.00  0.00           C
ATOM    530  CG  ASP A  27      72.546  59.440  84.496  1.00  0.00           C
ATOM    531  OD1 ASP A  27      71.955  60.510  84.256  1.00  0.00           O
ATOM    532  OD2 ASP A  27      72.135  58.320  84.086  1.00  0.00           O
ATOM    533  C   ASP A  27      73.365  61.840  86.406  1.00  0.00           C
ATOM    534  O   ASP A  27      72.665  62.430  87.236  1.00  0.00           O
ATOM    535  N   TRP A  28      73.906  62.520  85.356  1.00  0.00           N
ATOM    537  CA  TRP A  28      73.605  63.900  85.006  1.00  0.00           C
ATOM    539  CB  TRP A  28      74.626  64.490  83.986  1.00  0.00           C
ATOM    542  CG  TRP A  28      75.995  64.730  84.526  1.00  0.00           C
ATOM    543  CD1 TRP A  28      77.035  63.860  84.416  1.00  0.00           C
ATOM    545  NE1 TRP A  28      78.145  64.350  85.066  1.00  0.00           N
ATOM    547  CE2 TRP A  28      77.866  65.610  85.516  1.00  0.00           C
ATOM    548  CD2 TRP A  28      76.515  65.899  85.176  1.00  0.00           C
ATOM    549  CE3 TRP A  28      75.976  67.149  85.486  1.00  0.00           C
ATOM    551  CZ3 TRP A  28      76.806  68.110  86.086  1.00  0.00           C
ATOM    553  CZ2 TRP A  28      78.665  66.549  86.136  1.00  0.00           C
ATOM    555  CH2 TRP A  28      78.126  67.820  86.396  1.00  0.00           C
ATOM    557  C   TRP A  28      72.205  64.119  84.446  1.00  0.00           C
ATOM    558  O   TRP A  28      71.855  63.630  83.386  1.00  0.00           O
ATOM    559  N   SER A  29      71.385  64.920  85.146  1.00  0.00           N
ATOM    561  CA  SER A  29      69.965  65.070  84.836  1.00  0.00           C
ATOM    563  CB  SER A  29      69.095  64.600  86.036  1.00  0.00           C
ATOM    566  OG  SER A  29      67.705  64.920  85.916  1.00  0.00           O
ATOM    568  C   SER A  29      69.645  66.510  84.476  1.00  0.00           C
ATOM    569  O   SER A  29      70.096  67.450  85.126  1.00  0.00           O
ATOM    570  N   LEU A  30      68.855  66.720  83.406  1.00  0.00           N
ATOM    572  CA  LEU A  30      68.296  68.010  83.066  1.00  0.00           C
ATOM    574  CB  LEU A  30      68.924  68.579  81.766  1.00  0.00           C
ATOM    577  CG  LEU A  30      68.245  69.810  81.126  1.00  0.00           C
ATOM    579  CD1 LEU A  30      68.205  71.010  82.086  1.00  0.00           C
ATOM    583  CD2 LEU A  30      68.995  70.210  79.856  1.00  0.00           C
ATOM    587  C   LEU A  30      66.785  67.900  82.926  1.00  0.00           C
ATOM    588  O   LEU A  30      66.285  67.280  81.986  1.00  0.00           O
ATOM    589  N   GLY A  31      66.016  68.510  83.856  1.00  0.00           N
ATOM    591  CA  GLY A  31      64.565  68.610  83.716  1.00  0.00           C
ATOM    594  C   GLY A  31      64.145  69.750  82.816  1.00  0.00           C
ATOM    595  O   GLY A  31      64.546  70.899  83.016  1.00  0.00           O
ATOM    596  N   LEU A  32      63.325  69.430  81.796  1.00  0.00           N
ATOM    598  CA  LEU A  32      62.796  70.369  80.836  1.00  0.00           C
ATOM    600  CB  LEU A  32      63.055  69.890  79.386  1.00  0.00           C
ATOM    603  CG  LEU A  32      64.546  69.719  79.016  1.00  0.00           C
ATOM    605  CD1 LEU A  32      64.645  69.229  77.566  1.00  0.00           C
ATOM    609  CD2 LEU A  32      65.305  71.030  79.226  1.00  0.00           C
ATOM    613  C   LEU A  32      61.305  70.450  81.026  1.00  0.00           C
ATOM    614  O   LEU A  32      60.625  69.420  81.066  1.00  0.00           O
ATOM    615  N   SER A  33      60.746  71.660  81.216  1.00  0.00           N
ATOM    617  CA  SER A  33      59.335  71.860  81.546  1.00  0.00           C
ATOM    619  CB  SER A  33      59.075  73.350  81.966  1.00  0.00           C
ATOM    622  OG  SER A  33      57.705  73.700  82.176  1.00  0.00           O
ATOM    624  C   SER A  33      58.415  71.460  80.416  1.00  0.00           C
ATOM    625  O   SER A  33      58.565  71.939  79.296  1.00  0.00           O
ATOM    626  N   ASP A  34      57.385  70.600  80.686  1.00  0.00           N
ATOM    628  CA  ASP A  34      56.355  70.260  79.716  1.00  0.00           C
ATOM    630  CB  ASP A  34      55.245  69.330  80.286  1.00  0.00           C
ATOM    633  CG  ASP A  34      55.676  67.880  80.426  1.00  0.00           C
ATOM    634  OD1 ASP A  34      56.785  67.530  79.976  1.00  0.00           O
ATOM    635  OD2 ASP A  34      54.815  67.110  80.916  1.00  0.00           O
ATOM    636  C   ASP A  34      55.645  71.500  79.196  1.00  0.00           C
ATOM    637  O   ASP A  34      55.355  71.610  78.006  1.00  0.00           O
ATOM    638  N   ALA A  35      55.375  72.479  80.076  1.00  0.00           N
ATOM    640  CA  ALA A  35      54.696  73.700  79.726  1.00  0.00           C
ATOM    642  CB  ALA A  35      54.496  74.549  80.986  1.00  0.00           C
ATOM    646  C   ALA A  35      55.405  74.500  78.646  1.00  0.00           C
ATOM    647  O   ALA A  35      54.766  75.000  77.726  1.00  0.00           O
ATOM    648  N   ILE A  36      56.745  74.600  78.706  1.00  0.00           N
ATOM    650  CA  ILE A  36      57.565  75.080  77.606  1.00  0.00           C
ATOM    652  CB  ILE A  36      58.995  75.369  78.086  1.00  0.00           C
ATOM    654  CG2 ILE A  36      59.895  75.770  76.896  1.00  0.00           C
ATOM    658  CG1 ILE A  36      58.985  76.460  79.186  1.00  0.00           C
ATOM    661  CD  ILE A  36      60.366  76.750  79.796  1.00  0.00           C
ATOM    665  C   ILE A  36      57.605  74.140  76.396  1.00  0.00           C
ATOM    666  O   ILE A  36      57.406  74.540  75.256  1.00  0.00           O
ATOM    667  N   LEU A  37      57.866  72.830  76.596  1.00  0.00           N
ATOM    669  CA  LEU A  37      58.046  71.890  75.506  1.00  0.00           C
ATOM    671  CB  LEU A  37      58.456  70.500  76.046  1.00  0.00           C
ATOM    674  CG  LEU A  37      59.895  70.369  76.596  1.00  0.00           C
ATOM    676  CD1 LEU A  37      60.165  68.910  76.966  1.00  0.00           C
ATOM    680  CD2 LEU A  37      60.935  70.899  75.596  1.00  0.00           C
ATOM    684  C   LEU A  37      56.825  71.710  74.606  1.00  0.00           C
ATOM    685  O   LEU A  37      56.926  71.729  73.376  1.00  0.00           O
ATOM    686  N   PHE A  38      55.645  71.549  75.216  1.00  0.00           N
ATOM    688  CA  PHE A  38      54.436  71.150  74.516  1.00  0.00           C
ATOM    690  CB  PHE A  38      53.855  69.850  75.156  1.00  0.00           C
ATOM    693  CG  PHE A  38      54.875  68.729  75.166  1.00  0.00           C
ATOM    694  CD1 PHE A  38      55.046  67.920  74.036  1.00  0.00           C
ATOM    696  CE1 PHE A  38      55.995  66.890  74.016  1.00  0.00           C
ATOM    698  CZ  PHE A  38      56.805  66.670  75.136  1.00  0.00           C
ATOM    700  CD2 PHE A  38      55.665  68.460  76.306  1.00  0.00           C
ATOM    702  CE2 PHE A  38      56.635  67.450  76.286  1.00  0.00           C
ATOM    704  C   PHE A  38      53.376  72.260  74.506  1.00  0.00           C
ATOM    705  O   PHE A  38      52.415  72.180  73.746  1.00  0.00           O
ATOM    706  N   ALA A  39      53.516  73.350  75.296  1.00  0.00           N
ATOM    708  CA  ALA A  39      52.476  74.369  75.456  1.00  0.00           C
ATOM    710  CB  ALA A  39      52.485  75.350  74.266  1.00  0.00           C
ATOM    714  C   ALA A  39      51.086  73.820  75.836  1.00  0.00           C
ATOM    715  O   ALA A  39      50.946  73.140  76.846  1.00  0.00           O
ATOM    716  N   LYS A  40      50.005  74.070  75.076  1.00  0.00           N
ATOM    718  CA  LYS A  40      48.726  73.460  75.436  1.00  0.00           C
ATOM    720  CB  LYS A  40      47.565  74.400  75.016  1.00  0.00           C
ATOM    723  CG  LYS A  40      47.485  75.650  75.916  1.00  0.00           C
ATOM    726  CD  LYS A  40      46.395  76.619  75.436  1.00  0.00           C
ATOM    729  CE  LYS A  40      46.115  77.799  76.376  1.00  0.00           C
ATOM    732  NZ  LYS A  40      45.195  78.780  75.746  1.00  0.00           N
ATOM    736  C   LYS A  40      48.516  72.040  74.896  1.00  0.00           C
ATOM    737  O   LYS A  40      47.485  71.410  75.136  1.00  0.00           O
ATOM    738  N   ASN A  41      49.505  71.490  74.176  1.00  0.00           N
ATOM    740  CA  ASN A  41      49.415  70.210  73.506  1.00  0.00           C
ATOM    742  CB  ASN A  41      50.436  70.130  72.356  1.00  0.00           C
ATOM    745  CG  ASN A  41      50.245  71.250  71.356  1.00  0.00           C
ATOM    746  OD1 ASN A  41      49.186  71.840  71.146  1.00  0.00           O
ATOM    747  ND2 ASN A  41      51.366  71.590  70.666  1.00  0.00           N
ATOM    750  C   ASN A  41      49.715  69.038  74.426  1.00  0.00           C
ATOM    751  O   ASN A  41      50.546  69.140  75.326  1.00  0.00           O
ATOM    752  N   ASP A  42      49.105  67.860  74.186  1.00  0.00           N
ATOM    754  CA  ASP A  42      49.545  66.650  74.876  1.00  0.00           C
ATOM    756  CB  ASP A  42      48.505  65.500  74.766  1.00  0.00           C
ATOM    759  CG  ASP A  42      47.206  65.810  75.506  1.00  0.00           C
ATOM    760  OD1 ASP A  42      47.145  66.760  76.336  1.00  0.00           O
ATOM    761  OD2 ASP A  42      46.255  65.010  75.316  1.00  0.00           O
ATOM    762  C   ASP A  42      50.935  66.219  74.406  1.00  0.00           C
ATOM    763  O   ASP A  42      51.936  66.460  75.086  1.00  0.00           O
ATOM    764  N   TYR A  43      51.065  65.570  73.236  1.00  0.00           N
ATOM    766  CA  TYR A  43      52.365  65.039  72.816  1.00  0.00           C
ATOM    768  CB  TYR A  43      52.235  63.600  72.256  1.00  0.00           C
ATOM    771  CG  TYR A  43      51.605  62.660  73.216  1.00  0.00           C
ATOM    772  CD1 TYR A  43      51.775  62.840  74.596  1.00  0.00           C
ATOM    774  CE1 TYR A  43      51.075  62.040  75.496  1.00  0.00           C
ATOM    776  CZ  TYR A  43      50.275  60.990  75.046  1.00  0.00           C
ATOM    777  OH  TYR A  43      49.605  60.150  75.966  1.00  0.00           O
ATOM    779  CD2 TYR A  43      50.816  61.590  72.756  1.00  0.00           C
ATOM    781  CE2 TYR A  43      50.156  60.750  73.666  1.00  0.00           C
ATOM    783  C   TYR A  43      53.055  65.880  71.766  1.00  0.00           C
ATOM    784  O   TYR A  43      54.255  65.740  71.556  1.00  0.00           O
ATOM    785  N   LYS A  44      52.395  66.820  71.076  1.00  0.00           N
ATOM    787  CA  LYS A  44      53.116  67.570  70.066  1.00  0.00           C
ATOM    789  CB  LYS A  44      52.165  68.189  69.036  1.00  0.00           C
ATOM    792  CG  LYS A  44      52.866  68.920  67.896  1.00  0.00           C
ATOM    795  CD  LYS A  44      51.825  69.560  66.966  1.00  0.00           C
ATOM    798  CE  LYS A  44      52.505  70.109  65.726  1.00  0.00           C
ATOM    801  NZ  LYS A  44      51.525  70.390  64.676  1.00  0.00           N
ATOM    805  C   LYS A  44      53.965  68.690  70.646  1.00  0.00           C
ATOM    806  O   LYS A  44      53.456  69.610  71.286  1.00  0.00           O
ATOM    807  N   LEU A  45      55.285  68.680  70.396  1.00  0.00           N
ATOM    809  CA  LEU A  45      56.145  69.800  70.716  1.00  0.00           C
ATOM    811  CB  LEU A  45      57.616  69.460  70.366  1.00  0.00           C
ATOM    814  CG  LEU A  45      58.275  68.399  71.266  1.00  0.00           C
ATOM    816  CD1 LEU A  45      59.555  67.850  70.616  1.00  0.00           C
ATOM    820  CD2 LEU A  45      58.595  68.950  72.656  1.00  0.00           C
ATOM    824  C   LEU A  45      55.746  71.110  70.026  1.00  0.00           C
ATOM    825  O   LEU A  45      55.285  71.170  68.886  1.00  0.00           O
ATOM    826  N   LEU A  46      55.905  72.240  70.716  1.00  0.00           N
ATOM    828  CA  LEU A  46      55.845  73.540  70.076  1.00  0.00           C
ATOM    830  CB  LEU A  46      55.895  74.640  71.146  1.00  0.00           C
ATOM    833  CG  LEU A  46      55.755  76.079  70.636  1.00  0.00           C
ATOM    835  CD1 LEU A  46      54.296  76.420  70.296  1.00  0.00           C
ATOM    839  CD2 LEU A  46      56.276  77.030  71.706  1.00  0.00           C
ATOM    843  C   LEU A  46      56.975  73.710  69.056  1.00  0.00           C
ATOM    844  O   LEU A  46      58.095  73.350  69.406  1.00  0.00           O
ATOM    845  N   PRO A  47      56.815  74.210  67.826  1.00  0.00           N
ATOM    846  CD  PRO A  47      55.525  74.509  67.206  1.00  0.00           C
ATOM    849  CA  PRO A  47      57.915  74.420  66.866  1.00  0.00           C
ATOM    851  CB  PRO A  47      57.255  75.260  65.776  1.00  0.00           C
ATOM    854  CG  PRO A  47      55.835  74.710  65.726  1.00  0.00           C
ATOM    857  C   PRO A  47      59.205  75.020  67.396  1.00  0.00           C
ATOM    858  O   PRO A  47      60.285  74.520  67.076  1.00  0.00           O
ATOM    859  N   GLU A  48      59.125  76.090  68.186  1.00  0.00           N
ATOM    861  CA  GLU A  48      60.275  76.729  68.806  1.00  0.00           C
ATOM    863  CB  GLU A  48      59.776  77.970  69.596  1.00  0.00           C
ATOM    866  CG  GLU A  48      59.145  79.030  68.656  1.00  0.00           C
ATOM    869  CD  GLU A  48      58.246  80.050  69.346  1.00  0.00           C
ATOM    870  OE1 GLU A  48      58.335  80.230  70.586  1.00  0.00           O
ATOM    871  OE2 GLU A  48      57.406  80.660  68.626  1.00  0.00           O
ATOM    872  C   GLU A  48      61.035  75.770  69.726  1.00  0.00           C
ATOM    873  O   GLU A  48      62.245  75.619  69.656  1.00  0.00           O
ATOM    874  N   SER A  49      60.285  75.030  70.566  1.00  0.00           N
ATOM    876  CA  SER A  49      60.755  74.000  71.486  1.00  0.00           C
ATOM    878  CB  SER A  49      59.605  73.410  72.316  1.00  0.00           C
ATOM    881  OG  SER A  49      58.915  74.509  72.896  1.00  0.00           O
ATOM    883  C   SER A  49      61.455  72.860  70.816  1.00  0.00           C
ATOM    884  O   SER A  49      62.445  72.340  71.326  1.00  0.00           O
ATOM    885  N   GLN A  50      60.965  72.430  69.636  1.00  0.00           N
ATOM    887  CA  GLN A  50      61.645  71.460  68.796  1.00  0.00           C
ATOM    889  CB  GLN A  50      60.816  71.190  67.516  1.00  0.00           C
ATOM    892  CG  GLN A  50      59.415  70.630  67.856  1.00  0.00           C
ATOM    895  CD  GLN A  50      58.656  70.080  66.646  1.00  0.00           C
ATOM    896  OE1 GLN A  50      59.135  69.130  66.016  1.00  0.00           O
ATOM    897  NE2 GLN A  50      57.425  70.590  66.406  1.00  0.00           N
ATOM    900  C   GLN A  50      63.046  71.880  68.386  1.00  0.00           C
ATOM    901  O   GLN A  50      64.005  71.130  68.536  1.00  0.00           O
ATOM    902  N   GLN A  51      63.205  73.130  67.916  1.00  0.00           N
ATOM    904  CA  GLN A  51      64.505  73.710  67.646  1.00  0.00           C
ATOM    906  CB  GLN A  51      64.335  75.070  66.976  1.00  0.00           C
ATOM    909  CG  GLN A  51      63.695  74.960  65.576  1.00  0.00           C
ATOM    912  CD  GLN A  51      63.526  76.359  65.016  1.00  0.00           C
ATOM    913  OE1 GLN A  51      63.735  77.350  65.716  1.00  0.00           O
ATOM    914  NE2 GLN A  51      63.176  76.450  63.706  1.00  0.00           N
ATOM    917  C   GLN A  51      65.416  73.830  68.866  1.00  0.00           C
ATOM    918  O   GLN A  51      66.595  73.469  68.836  1.00  0.00           O
ATOM    919  N   GLN A  52      64.866  74.250  70.006  1.00  0.00           N
ATOM    921  CA  GLN A  52      65.565  74.260  71.276  1.00  0.00           C
ATOM    923  CB  GLN A  52      64.656  74.790  72.406  1.00  0.00           C
ATOM    926  CG  GLN A  52      64.235  76.280  72.276  1.00  0.00           C
ATOM    929  CD  GLN A  52      63.415  76.670  73.496  1.00  0.00           C
ATOM    930  OE1 GLN A  52      63.316  75.899  74.456  1.00  0.00           O
ATOM    931  NE2 GLN A  52      62.855  77.900  73.516  1.00  0.00           N
ATOM    934  C   GLN A  52      66.095  72.890  71.706  1.00  0.00           C
ATOM    935  O   GLN A  52      67.245  72.740  72.126  1.00  0.00           O
ATOM    936  N   ILE A  53      65.265  71.840  71.536  1.00  0.00           N
ATOM    938  CA  ILE A  53      65.665  70.450  71.636  1.00  0.00           C
ATOM    940  CB  ILE A  53      64.436  69.549  71.516  1.00  0.00           C
ATOM    942  CG2 ILE A  53      64.825  68.100  71.176  1.00  0.00           C
ATOM    946  CG1 ILE A  53      63.605  69.610  72.826  1.00  0.00           C
ATOM    949  CD  ILE A  53      62.235  68.930  72.696  1.00  0.00           C
ATOM    953  C   ILE A  53      66.766  70.030  70.656  1.00  0.00           C
ATOM    954  O   ILE A  53      67.765  69.430  71.056  1.00  0.00           O
ATOM    955  N   GLN A  54      66.645  70.390  69.366  1.00  0.00           N
ATOM    957  CA  GLN A  54      67.665  70.190  68.356  1.00  0.00           C
ATOM    959  CB  GLN A  54      67.145  70.619  66.966  1.00  0.00           C
ATOM    962  CG  GLN A  54      66.105  69.640  66.386  1.00  0.00           C
ATOM    965  CD  GLN A  54      65.455  70.240  65.136  1.00  0.00           C
ATOM    966  OE1 GLN A  54      65.116  71.420  65.086  1.00  0.00           O
ATOM    967  NE2 GLN A  54      65.285  69.420  64.076  1.00  0.00           N
ATOM    970  C   GLN A  54      68.995  70.860  68.656  1.00  0.00           C
ATOM    971  O   GLN A  54      70.055  70.250  68.526  1.00  0.00           O
ATOM    972  N   THR A  55      68.976  72.110  69.156  1.00  0.00           N
ATOM    974  CA  THR A  55      70.165  72.770  69.686  1.00  0.00           C
ATOM    976  CB  THR A  55      69.915  74.189  70.146  1.00  0.00           C
ATOM    978  OG1 THR A  55      69.425  74.960  69.056  1.00  0.00           O
ATOM    980  CG2 THR A  55      71.226  74.860  70.606  1.00  0.00           C
ATOM    984  C   THR A  55      70.766  72.020  70.846  1.00  0.00           C
ATOM    985  O   THR A  55      71.955  71.729  70.856  1.00  0.00           O
ATOM    986  N   MET A  56      69.945  71.600  71.836  1.00  0.00           N
ATOM    988  CA  MET A  56      70.416  70.790  72.946  1.00  0.00           C
ATOM    990  CB  MET A  56      69.245  70.479  73.916  1.00  0.00           C
ATOM    993  CG  MET A  56      68.855  71.650  74.836  1.00  0.00           C
ATOM    996  SD  MET A  56      67.415  71.260  75.876  1.00  0.00           S
ATOM    997  CE  MET A  56      67.255  72.920  76.586  1.00  0.00           C
ATOM   1001  C   MET A  56      71.075  69.490  72.516  1.00  0.00           C
ATOM   1002  O   MET A  56      72.126  69.110  73.026  1.00  0.00           O
ATOM   1003  N   ALA A  57      70.475  68.800  71.556  1.00  0.00           N
ATOM   1005  CA  ALA A  57      71.005  67.600  70.966  1.00  0.00           C
ATOM   1007  CB  ALA A  57      69.995  67.200  69.886  1.00  0.00           C
ATOM   1011  C   ALA A  57      72.336  67.710  70.296  1.00  0.00           C
ATOM   1012  O   ALA A  57      73.266  66.960  70.576  1.00  0.00           O
ATOM   1013  N   ALA A  58      72.436  68.690  69.416  1.00  0.00           N
ATOM   1015  CA  ALA A  58      73.625  68.960  68.666  1.00  0.00           C
ATOM   1017  CB  ALA A  58      73.245  70.080  67.706  1.00  0.00           C
ATOM   1021  C   ALA A  58      74.796  69.360  69.556  1.00  0.00           C
ATOM   1022  O   ALA A  58      75.965  69.038  69.346  1.00  0.00           O
ATOM   1023  N   LYS A  59      74.475  70.080  70.636  1.00  0.00           N
ATOM   1025  CA  LYS A  59      75.376  70.420  71.706  1.00  0.00           C
ATOM   1027  CB  LYS A  59      74.626  71.440  72.576  1.00  0.00           C
ATOM   1030  CG  LYS A  59      74.465  72.830  71.956  1.00  0.00           C
ATOM   1033  CD  LYS A  59      75.785  73.590  71.836  1.00  0.00           C
ATOM   1036  CE  LYS A  59      75.556  75.020  71.356  1.00  0.00           C
ATOM   1039  NZ  LYS A  59      76.845  75.670  71.126  1.00  0.00           N
ATOM   1043  C   LYS A  59      75.976  69.270  72.536  1.00  0.00           C
ATOM   1044  O   LYS A  59      77.115  69.360  72.976  1.00  0.00           O
ATOM   1045  N   LEU A  60      75.215  68.180  72.796  1.00  0.00           N
ATOM   1047  CA  LEU A  60      75.725  66.900  73.306  1.00  0.00           C
ATOM   1049  CB  LEU A  60      74.565  65.939  73.716  1.00  0.00           C
ATOM   1052  CG  LEU A  60      73.616  66.479  74.796  1.00  0.00           C
ATOM   1054  CD1 LEU A  60      72.575  65.429  75.186  1.00  0.00           C
ATOM   1058  CD2 LEU A  60      74.376  66.939  76.046  1.00  0.00           C
ATOM   1062  C   LEU A  60      76.564  66.130  72.286  1.00  0.00           C
ATOM   1063  O   LEU A  60      77.565  65.479  72.596  1.00  0.00           O
ATOM   1064  N   ALA A  61      76.135  66.200  71.016  1.00  0.00           N
ATOM   1066  CA  ALA A  61      76.725  65.530  69.886  1.00  0.00           C
ATOM   1068  CB  ALA A  61      75.885  65.850  68.656  1.00  0.00           C
ATOM   1072  C   ALA A  61      78.186  65.910  69.666  1.00  0.00           C
ATOM   1073  O   ALA A  61      79.055  65.050  69.476  1.00  0.00           O
ATOM   1074  N   SER A  62      78.505  67.210  69.796  1.00  0.00           N
ATOM   1076  CA  SER A  62      79.796  67.788  69.466  1.00  0.00           C
ATOM   1078  CB  SER A  62      79.666  69.340  69.426  1.00  0.00           C
ATOM   1081  OG  SER A  62      79.245  69.870  70.696  1.00  0.00           O
ATOM   1083  C   SER A  62      80.936  67.420  70.416  1.00  0.00           C
ATOM   1084  O   SER A  62      82.125  67.510  70.066  1.00  0.00           O
ATOM   1085  N   THR A  63      80.606  66.939  71.626  1.00  0.00           N
ATOM   1087  CA  THR A  63      81.586  66.460  72.606  1.00  0.00           C
ATOM   1089  CB  THR A  63      81.516  67.170  73.946  1.00  0.00           C
ATOM   1091  OG1 THR A  63      80.235  67.049  74.526  1.00  0.00           O
ATOM   1093  CG2 THR A  63      81.796  68.660  73.726  1.00  0.00           C
ATOM   1097  C   THR A  63      81.486  64.960  72.826  1.00  0.00           C
ATOM   1098  O   THR A  63      82.015  64.450  73.806  1.00  0.00           O
ATOM   1099  N   GLY A  64      80.854  64.170  71.926  1.00  0.00           N
ATOM   1101  CA  GLY A  64      80.926  62.700  71.996  1.00  0.00           C
ATOM   1104  C   GLY A  64      80.105  62.040  73.086  1.00  0.00           C
ATOM   1105  O   GLY A  64      80.305  60.880  73.466  1.00  0.00           O
ATOM   1106  N   LEU A  65      79.105  62.750  73.636  1.00  0.00           N
ATOM   1108  CA  LEU A  65      78.116  62.230  74.556  1.00  0.00           C
ATOM   1110  CB  LEU A  65      77.476  63.380  75.356  1.00  0.00           C
ATOM   1113  CG  LEU A  65      78.455  64.049  76.336  1.00  0.00           C
ATOM   1115  CD1 LEU A  65      77.855  65.320  76.946  1.00  0.00           C
ATOM   1119  CD2 LEU A  65      78.815  63.080  77.456  1.00  0.00           C
ATOM   1123  C   LEU A  65      77.046  61.390  73.856  1.00  0.00           C
ATOM   1124  O   LEU A  65      75.865  61.730  73.856  1.00  0.00           O
ATOM   1125  N   THR A  66      77.445  60.260  73.236  1.00  0.00           N
ATOM   1127  CA  THR A  66      76.595  59.540  72.296  1.00  0.00           C
ATOM   1129  CB  THR A  66      77.325  58.890  71.126  1.00  0.00           C
ATOM   1131  OG1 THR A  66      78.415  58.080  71.526  1.00  0.00           O
ATOM   1133  CG2 THR A  66      77.895  59.950  70.186  1.00  0.00           C
ATOM   1137  C   THR A  66      75.635  58.530  72.896  1.00  0.00           C
ATOM   1138  O   THR A  66      75.265  57.550  72.266  1.00  0.00           O
ATOM   1139  N   HIS A  67      75.165  58.720  74.146  1.00  0.00           N
ATOM   1141  CA  HIS A  67      74.186  57.830  74.736  1.00  0.00           C
ATOM   1143  CB  HIS A  67      74.875  56.640  75.426  1.00  0.00           C
ATOM   1146  ND1 HIS A  67      73.285  54.730  75.256  1.00  0.00           N
ATOM   1147  CG  HIS A  67      73.924  55.670  76.046  1.00  0.00           C
ATOM   1148  CE1 HIS A  67      72.535  54.040  76.086  1.00  0.00           C
ATOM   1150  NE2 HIS A  67      72.705  54.450  77.366  1.00  0.00           N
ATOM   1152  CD2 HIS A  67      73.586  55.500  77.346  1.00  0.00           C
ATOM   1154  C   HIS A  67      73.296  58.540  75.736  1.00  0.00           C
ATOM   1155  O   HIS A  67      73.755  59.410  76.476  1.00  0.00           O
ATOM   1156  N   ALA A  68      71.985  58.210  75.766  1.00  0.00           N
ATOM   1158  CA  ALA A  68      71.046  58.910  76.616  1.00  0.00           C
ATOM   1160  CB  ALA A  68      70.605  60.250  75.986  1.00  0.00           C
ATOM   1164  C   ALA A  68      69.775  58.139  76.926  1.00  0.00           C
ATOM   1165  O   ALA A  68      69.325  57.250  76.206  1.00  0.00           O
ATOM   1166  N   ARG A  69      69.155  58.540  78.056  1.00  0.00           N
ATOM   1168  CA  ARG A  69      67.885  58.060  78.536  1.00  0.00           C
ATOM   1170  CB  ARG A  69      68.156  57.390  79.906  1.00  0.00           C
ATOM   1173  CG  ARG A  69      66.985  56.630  80.526  1.00  0.00           C
ATOM   1176  CD  ARG A  69      67.075  56.510  82.056  1.00  0.00           C
ATOM   1179  NE  ARG A  69      68.465  56.060  82.426  1.00  0.00           N
ATOM   1181  CZ  ARG A  69      69.046  56.410  83.566  1.00  0.00           C
ATOM   1182  NH1 ARG A  69      68.325  56.840  84.576  1.00  0.00           N
ATOM   1185  NH2 ARG A  69      70.355  56.360  83.666  1.00  0.00           N
ATOM   1188  C   ARG A  69      66.975  59.280  78.686  1.00  0.00           C
ATOM   1189  O   ARG A  69      67.415  60.340  79.136  1.00  0.00           O
ATOM   1190  N   MET A  70      65.696  59.150  78.286  1.00  0.00           N
ATOM   1192  CA  MET A  70      64.696  60.190  78.476  1.00  0.00           C
ATOM   1194  CB  MET A  70      64.105  60.790  77.166  1.00  0.00           C
ATOM   1197  CG  MET A  70      65.116  61.520  76.256  1.00  0.00           C
ATOM   1200  SD  MET A  70      66.445  60.500  75.526  1.00  0.00           S
ATOM   1201  CE  MET A  70      65.345  59.300  74.726  1.00  0.00           C
ATOM   1205  C   MET A  70      63.565  59.650  79.326  1.00  0.00           C
ATOM   1206  O   MET A  70      62.805  58.760  78.926  1.00  0.00           O
ATOM   1207  N   ASP A  71      63.425  60.250  80.516  1.00  0.00           N
ATOM   1209  CA  ASP A  71      62.465  59.890  81.526  1.00  0.00           C
ATOM   1211  CB  ASP A  71      63.195  59.780  82.906  1.00  0.00           C
ATOM   1214  CG  ASP A  71      64.255  58.690  82.966  1.00  0.00           C
ATOM   1215  OD1 ASP A  71      64.265  57.780  82.106  1.00  0.00           O
ATOM   1216  OD2 ASP A  71      65.046  58.700  83.956  1.00  0.00           O
ATOM   1217  C   ASP A  71      61.406  60.990  81.606  1.00  0.00           C
ATOM   1218  O   ASP A  71      61.675  62.100  82.066  1.00  0.00           O
ATOM   1219  N   GLY A  72      60.175  60.700  81.156  1.00  0.00           N
ATOM   1221  CA  GLY A  72      59.035  61.610  81.316  1.00  0.00           C
ATOM   1224  C   GLY A  72      58.415  61.490  82.686  1.00  0.00           C
ATOM   1225  O   GLY A  72      58.505  60.439  83.316  1.00  0.00           O
ATOM   1226  N   HIS A  73      57.715  62.550  83.146  1.00  0.00           N
ATOM   1228  CA  HIS A  73      57.025  62.590  84.426  1.00  0.00           C
ATOM   1230  CB  HIS A  73      57.936  63.180  85.516  1.00  0.00           C
ATOM   1233  ND1 HIS A  73      59.455  61.510  86.586  1.00  0.00           N
ATOM   1234  CG  HIS A  73      59.255  62.479  85.626  1.00  0.00           C
ATOM   1235  CE1 HIS A  73      60.676  61.070  86.366  1.00  0.00           C
ATOM   1237  NE2 HIS A  73      61.296  61.740  85.356  1.00  0.00           N
ATOM   1239  CD2 HIS A  73      60.375  62.660  84.886  1.00  0.00           C
ATOM   1241  C   HIS A  73      55.825  63.520  84.336  1.00  0.00           C
ATOM   1242  O   HIS A  73      55.795  64.390  83.466  1.00  0.00           O
ATOM   1243  N   THR A  74      54.815  63.400  85.216  1.00  0.00           N
ATOM   1245  CA  THR A  74      53.665  64.310  85.316  1.00  0.00           C
ATOM   1247  CB  THR A  74      52.345  63.790  84.726  1.00  0.00           C
ATOM   1249  OG1 THR A  74      51.855  62.650  85.396  1.00  0.00           O
ATOM   1251  CG2 THR A  74      52.535  63.380  83.266  1.00  0.00           C
ATOM   1255  C   THR A  74      53.415  64.689  86.766  1.00  0.00           C
ATOM   1256  O   THR A  74      53.976  64.110  87.706  1.00  0.00           O
ATOM   1257  N   ASP A  75      52.555  65.700  86.996  1.00  0.00           N
ATOM   1259  CA  ASP A  75      51.905  65.969  88.266  1.00  0.00           C
ATOM   1261  CB  ASP A  75      51.375  67.440  88.316  1.00  0.00           C
ATOM   1264  CG  ASP A  75      50.405  67.840  87.206  1.00  0.00           C
ATOM   1265  OD1 ASP A  75      50.046  67.000  86.346  1.00  0.00           O
ATOM   1266  OD2 ASP A  75      50.035  69.049  87.196  1.00  0.00           O
ATOM   1267  C   ASP A  75      50.876  64.910  88.676  1.00  0.00           C
ATOM   1268  O   ASP A  75      50.676  63.870  88.056  1.00  0.00           O
ATOM   1269  N   ASN A  76      50.195  65.140  89.816  1.00  0.00           N
ATOM   1271  CA  ASN A  76      49.195  64.229  90.336  1.00  0.00           C
ATOM   1273  CB  ASN A  76      49.245  64.189  91.896  1.00  0.00           C
ATOM   1276  CG  ASN A  76      48.815  65.510  92.526  1.00  0.00           C
ATOM   1277  OD1 ASN A  76      48.836  66.570  91.896  1.00  0.00           O
ATOM   1278  ND2 ASN A  76      48.365  65.470  93.796  1.00  0.00           N
ATOM   1281  C   ASN A  76      47.785  64.590  89.856  1.00  0.00           C
ATOM   1282  O   ASN A  76      46.796  64.140  90.406  1.00  0.00           O
ATOM   1283  N   TYR A  77      47.645  65.420  88.806  1.00  0.00           N
ATOM   1285  CA  TYR A  77      46.336  65.740  88.276  1.00  0.00           C
ATOM   1287  CB  TYR A  77      46.345  67.120  87.566  1.00  0.00           C
ATOM   1290  CG  TYR A  77      44.945  67.510  87.166  1.00  0.00           C
ATOM   1291  CD1 TYR A  77      43.976  67.710  88.156  1.00  0.00           C
ATOM   1293  CE1 TYR A  77      42.656  68.040  87.806  1.00  0.00           C
ATOM   1295  CZ  TYR A  77      42.305  68.170  86.466  1.00  0.00           C
ATOM   1296  OH  TYR A  77      40.985  68.540  86.126  1.00  0.00           O
ATOM   1298  CD2 TYR A  77      44.575  67.620  85.816  1.00  0.00           C
ATOM   1300  CE2 TYR A  77      43.255  67.950  85.466  1.00  0.00           C
ATOM   1302  C   TYR A  77      45.825  64.640  87.336  1.00  0.00           C
ATOM   1303  O   TYR A  77      46.515  64.210  86.416  1.00  0.00           O
ATOM   1304  N   GLY A  78      44.585  64.160  87.566  1.00  0.00           N
ATOM   1306  CA  GLY A  78      43.895  63.190  86.706  1.00  0.00           C
ATOM   1309  C   GLY A  78      44.225  61.750  86.946  1.00  0.00           C
ATOM   1310  O   GLY A  78      44.875  61.390  87.916  1.00  0.00           O
ATOM   1311  N   GLU A  79      43.735  60.840  86.066  1.00  0.00           N
ATOM   1313  CA  GLU A  79      44.015  59.420  86.176  1.00  0.00           C
ATOM   1315  CB  GLU A  79      43.215  58.600  85.146  1.00  0.00           C
ATOM   1318  CG  GLU A  79      43.425  57.060  85.226  1.00  0.00           C
ATOM   1321  CD  GLU A  79      42.825  56.280  84.076  1.00  0.00           C
ATOM   1322  OE1 GLU A  79      42.225  56.850  83.126  1.00  0.00           O
ATOM   1323  OE2 GLU A  79      42.955  55.040  84.126  1.00  0.00           O
ATOM   1324  C   GLU A  79      45.505  59.060  86.086  1.00  0.00           C
ATOM   1325  O   GLU A  79      46.245  59.570  85.236  1.00  0.00           O
ATOM   1326  N   ASP A  80      45.985  58.139  86.956  1.00  0.00           N
ATOM   1328  CA  ASP A  80      47.365  57.660  86.966  1.00  0.00           C
ATOM   1330  CB  ASP A  80      47.526  56.689  88.186  1.00  0.00           C
ATOM   1333  CG  ASP A  80      48.906  56.730  88.816  1.00  0.00           C
ATOM   1334  OD1 ASP A  80      49.655  57.700  88.556  1.00  0.00           O
ATOM   1335  OD2 ASP A  80      49.135  55.890  89.726  1.00  0.00           O
ATOM   1336  C   ASP A  80      47.785  56.950  85.656  1.00  0.00           C
ATOM   1337  O   ASP A  80      48.796  57.300  85.036  1.00  0.00           O
ATOM   1338  N   SER A  81      46.955  56.010  85.146  1.00  0.00           N
ATOM   1340  CA  SER A  81      47.215  55.290  83.896  1.00  0.00           C
ATOM   1342  CB  SER A  81      46.135  54.240  83.566  1.00  0.00           C
ATOM   1345  OG  SER A  81      45.886  53.350  84.646  1.00  0.00           O
ATOM   1347  C   SER A  81      47.336  56.160  82.656  1.00  0.00           C
ATOM   1348  O   SER A  81      48.205  55.940  81.806  1.00  0.00           O
ATOM   1349  N   TYR A  82      46.476  57.190  82.526  1.00  0.00           N
ATOM   1351  CA  TYR A  82      46.616  58.230  81.526  1.00  0.00           C
ATOM   1353  CB  TYR A  82      45.405  59.210  81.606  1.00  0.00           C
ATOM   1356  CG  TYR A  82      45.515  60.400  80.676  1.00  0.00           C
ATOM   1357  CD1 TYR A  82      45.226  60.260  79.306  1.00  0.00           C
ATOM   1359  CE1 TYR A  82      45.335  61.370  78.446  1.00  0.00           C
ATOM   1361  CZ  TYR A  82      45.715  62.620  78.946  1.00  0.00           C
ATOM   1362  OH  TYR A  82      45.765  63.740  78.086  1.00  0.00           O
ATOM   1364  CD2 TYR A  82      45.915  61.660  81.166  1.00  0.00           C
ATOM   1366  CE2 TYR A  82      46.026  62.760  80.296  1.00  0.00           C
ATOM   1368  C   TYR A  82      47.936  58.990  81.626  1.00  0.00           C
ATOM   1369  O   TYR A  82      48.625  59.160  80.626  1.00  0.00           O
ATOM   1370  N   ASN A  83      48.325  59.400  82.846  1.00  0.00           N
ATOM   1372  CA  ASN A  83      49.566  60.090  83.156  1.00  0.00           C
ATOM   1374  CB  ASN A  83      49.545  60.520  84.646  1.00  0.00           C
ATOM   1377  CG  ASN A  83      48.815  61.850  84.796  1.00  0.00           C
ATOM   1378  OD1 ASN A  83      48.785  62.690  83.886  1.00  0.00           O
ATOM   1379  ND2 ASN A  83      48.205  62.070  85.976  1.00  0.00           N
ATOM   1382  C   ASN A  83      50.816  59.290  82.836  1.00  0.00           C
ATOM   1383  O   ASN A  83      51.765  59.830  82.266  1.00  0.00           O
ATOM   1384  N   GLU A  84      50.835  57.990  83.156  1.00  0.00           N
ATOM   1386  CA  GLU A  84      51.915  57.070  82.776  1.00  0.00           C
ATOM   1388  CB  GLU A  84      51.675  55.690  83.436  1.00  0.00           C
ATOM   1391  CG  GLU A  84      52.945  54.800  83.426  1.00  0.00           C
ATOM   1394  CD  GLU A  84      53.005  53.760  84.536  1.00  0.00           C
ATOM   1395  OE1 GLU A  84      51.945  53.410  85.116  1.00  0.00           O
ATOM   1396  OE2 GLU A  84      54.135  53.310  84.896  1.00  0.00           O
ATOM   1397  C   GLU A  84      52.105  56.960  81.256  1.00  0.00           C
ATOM   1398  O   GLU A  84      53.215  57.000  80.736  1.00  0.00           O
ATOM   1399  N   GLY A  85      50.995  56.889  80.496  1.00  0.00           N
ATOM   1401  CA  GLY A  85      51.026  57.020  79.036  1.00  0.00           C
ATOM   1404  C   GLY A  85      51.445  58.390  78.546  1.00  0.00           C
ATOM   1405  O   GLY A  85      52.255  58.520  77.626  1.00  0.00           O
ATOM   1406  N   LEU A  86      50.915  59.450  79.176  1.00  0.00           N
ATOM   1408  CA  LEU A  86      51.195  60.840  78.856  1.00  0.00           C
ATOM   1410  CB  LEU A  86      50.345  61.830  79.726  1.00  0.00           C
ATOM   1413  CG  LEU A  86      50.405  63.340  79.346  1.00  0.00           C
ATOM   1415  CD1 LEU A  86      49.395  63.700  78.236  1.00  0.00           C
ATOM   1419  CD2 LEU A  86      50.086  64.229  80.546  1.00  0.00           C
ATOM   1423  C   LEU A  86      52.675  61.170  78.986  1.00  0.00           C
ATOM   1424  O   LEU A  86      53.295  61.740  78.096  1.00  0.00           O
ATOM   1425  N   SER A  87      53.305  60.740  80.096  1.00  0.00           N
ATOM   1427  CA  SER A  87      54.725  60.890  80.306  1.00  0.00           C
ATOM   1429  CB  SER A  87      55.055  60.580  81.786  1.00  0.00           C
ATOM   1432  OG  SER A  87      55.026  59.210  82.136  1.00  0.00           O
ATOM   1434  C   SER A  87      55.585  60.070  79.356  1.00  0.00           C
ATOM   1435  O   SER A  87      56.535  60.600  78.756  1.00  0.00           O
ATOM   1436  N   LEU A  88      55.245  58.780  79.106  1.00  0.00           N
ATOM   1438  CA  LEU A  88      55.985  57.910  78.206  1.00  0.00           C
ATOM   1440  CB  LEU A  88      55.335  56.490  78.166  1.00  0.00           C
ATOM   1443  CG  LEU A  88      55.935  55.470  77.166  1.00  0.00           C
ATOM   1445  CD1 LEU A  88      57.425  55.210  77.426  1.00  0.00           C
ATOM   1449  CD2 LEU A  88      55.165  54.140  77.196  1.00  0.00           C
ATOM   1453  C   LEU A  88      56.026  58.440  76.786  1.00  0.00           C
ATOM   1454  O   LEU A  88      57.066  58.510  76.126  1.00  0.00           O
ATOM   1455  N   LYS A  89      54.855  58.850  76.296  1.00  0.00           N
ATOM   1457  CA  LYS A  89      54.706  59.430  74.986  1.00  0.00           C
ATOM   1459  CB  LYS A  89      53.215  59.430  74.586  1.00  0.00           C
ATOM   1462  CG  LYS A  89      52.595  58.030  74.416  1.00  0.00           C
ATOM   1465  CD  LYS A  89      53.186  57.140  73.296  1.00  0.00           C
ATOM   1468  CE  LYS A  89      53.255  57.820  71.926  1.00  0.00           C
ATOM   1471  NZ  LYS A  89      53.706  56.880  70.876  1.00  0.00           N
ATOM   1475  C   LYS A  89      55.385  60.780  74.796  1.00  0.00           C
ATOM   1476  O   LYS A  89      56.055  60.960  73.776  1.00  0.00           O
ATOM   1477  N   ARG A  90      55.315  61.700  75.786  1.00  0.00           N
ATOM   1479  CA  ARG A  90      56.115  62.920  75.796  1.00  0.00           C
ATOM   1481  CB  ARG A  90      55.785  63.820  77.036  1.00  0.00           C
ATOM   1484  CG  ARG A  90      54.465  64.630  76.916  1.00  0.00           C
ATOM   1487  CD  ARG A  90      54.155  65.590  78.086  1.00  0.00           C
ATOM   1490  NE  ARG A  90      53.046  66.500  77.606  1.00  0.00           N
ATOM   1492  CZ  ARG A  90      52.305  67.310  78.356  1.00  0.00           C
ATOM   1493  NH1 ARG A  90      52.485  67.440  79.656  1.00  0.00           N
ATOM   1496  NH2 ARG A  90      51.366  68.049  77.796  1.00  0.00           N
ATOM   1499  C   ARG A  90      57.625  62.690  75.666  1.00  0.00           C
ATOM   1500  O   ARG A  90      58.295  63.320  74.836  1.00  0.00           O
ATOM   1501  N   ALA A  91      58.176  61.720  76.416  1.00  0.00           N
ATOM   1503  CA  ALA A  91      59.555  61.270  76.276  1.00  0.00           C
ATOM   1505  CB  ALA A  91      59.865  60.270  77.416  1.00  0.00           C
ATOM   1509  C   ALA A  91      59.915  60.680  74.916  1.00  0.00           C
ATOM   1510  O   ALA A  91      60.985  60.980  74.376  1.00  0.00           O
ATOM   1511  N   ASN A  92      59.025  59.860  74.286  1.00  0.00           N
ATOM   1513  CA  ASN A  92      59.205  59.410  72.906  1.00  0.00           C
ATOM   1515  CB  ASN A  92      58.075  58.450  72.406  1.00  0.00           C
ATOM   1518  CG  ASN A  92      58.135  57.050  73.036  1.00  0.00           C
ATOM   1519  OD1 ASN A  92      58.895  56.160  72.646  1.00  0.00           O
ATOM   1520  ND2 ASN A  92      57.215  56.770  73.986  1.00  0.00           N
ATOM   1523  C   ASN A  92      59.315  60.560  71.896  1.00  0.00           C
ATOM   1524  O   ASN A  92      60.195  60.540  71.046  1.00  0.00           O
ATOM   1525  N   VAL A  93      58.475  61.610  71.996  1.00  0.00           N
ATOM   1527  CA  VAL A  93      58.505  62.760  71.096  1.00  0.00           C
ATOM   1529  CB  VAL A  93      57.336  63.690  71.376  1.00  0.00           C
ATOM   1531  CG1 VAL A  93      57.375  64.940  70.466  1.00  0.00           C
ATOM   1535  CG2 VAL A  93      56.016  62.939  71.136  1.00  0.00           C
ATOM   1539  C   VAL A  93      59.815  63.550  71.156  1.00  0.00           C
ATOM   1540  O   VAL A  93      60.385  63.979  70.146  1.00  0.00           O
ATOM   1541  N   VAL A  94      60.355  63.740  72.376  1.00  0.00           N
ATOM   1543  CA  VAL A  94      61.705  64.250  72.576  1.00  0.00           C
ATOM   1545  CB  VAL A  94      61.985  64.490  74.056  1.00  0.00           C
ATOM   1547  CG1 VAL A  94      63.446  64.930  74.306  1.00  0.00           C
ATOM   1551  CG2 VAL A  94      61.035  65.590  74.576  1.00  0.00           C
ATOM   1555  C   VAL A  94      62.745  63.340  71.946  1.00  0.00           C
ATOM   1556  O   VAL A  94      63.635  63.790  71.216  1.00  0.00           O
ATOM   1557  N   ALA A  95      62.635  62.010  72.126  1.00  0.00           N
ATOM   1559  CA  ALA A  95      63.505  61.020  71.516  1.00  0.00           C
ATOM   1561  CB  ALA A  95      63.055  59.630  71.986  1.00  0.00           C
ATOM   1565  C   ALA A  95      63.516  61.040  69.986  1.00  0.00           C
ATOM   1566  O   ALA A  95      64.565  60.930  69.356  1.00  0.00           O
ATOM   1567  N   ASP A  96      62.345  61.229  69.356  1.00  0.00           N
ATOM   1569  CA  ASP A  96      62.185  61.400  67.926  1.00  0.00           C
ATOM   1571  CB  ASP A  96      60.695  61.650  67.596  1.00  0.00           C
ATOM   1574  CG  ASP A  96      59.745  60.540  68.056  1.00  0.00           C
ATOM   1575  OD1 ASP A  96      60.145  59.360  68.196  1.00  0.00           O
ATOM   1576  OD2 ASP A  96      58.535  60.880  68.166  1.00  0.00           O
ATOM   1577  C   ASP A  96      62.995  62.600  67.426  1.00  0.00           C
ATOM   1578  O   ASP A  96      63.785  62.490  66.496  1.00  0.00           O
ATOM   1579  N   ALA A  97      62.885  63.760  68.096  1.00  0.00           N
ATOM   1581  CA  ALA A  97      63.656  64.960  67.816  1.00  0.00           C
ATOM   1583  CB  ALA A  97      63.205  66.050  68.806  1.00  0.00           C
ATOM   1587  C   ALA A  97      65.156  64.790  67.956  1.00  0.00           C
ATOM   1588  O   ALA A  97      65.976  65.280  67.176  1.00  0.00           O
ATOM   1589  N   TRP A  98      65.525  64.040  69.016  1.00  0.00           N
ATOM   1591  CA  TRP A  98      66.866  63.600  69.326  1.00  0.00           C
ATOM   1593  CB  TRP A  98      66.895  62.900  70.726  1.00  0.00           C
ATOM   1596  CG  TRP A  98      66.666  63.800  71.926  1.00  0.00           C
ATOM   1597  CD1 TRP A  98      66.065  65.030  71.936  1.00  0.00           C
ATOM   1599  NE1 TRP A  98      66.385  65.710  73.076  1.00  0.00           N
ATOM   1601  CE2 TRP A  98      67.196  64.940  73.836  1.00  0.00           C
ATOM   1602  CD2 TRP A  98      67.355  63.700  73.176  1.00  0.00           C
ATOM   1603  CE3 TRP A  98      68.196  62.740  73.716  1.00  0.00           C
ATOM   1605  CZ3 TRP A  98      69.095  63.150  74.696  1.00  0.00           C
ATOM   1607  CZ2 TRP A  98      68.056  65.320  74.866  1.00  0.00           C
ATOM   1609  CH2 TRP A  98      69.075  64.439  75.196  1.00  0.00           C
ATOM   1611  C   TRP A  98      67.456  62.740  68.206  1.00  0.00           C
ATOM   1612  O   TRP A  98      68.575  62.960  67.736  1.00  0.00           O
ATOM   1613  N   ALA A  99      66.675  61.780  67.676  1.00  0.00           N
ATOM   1615  CA  ALA A  99      66.975  61.010  66.476  1.00  0.00           C
ATOM   1617  CB  ALA A  99      65.925  59.890  66.336  1.00  0.00           C
ATOM   1621  C   ALA A  99      67.075  61.780  65.176  1.00  0.00           C
ATOM   1622  O   ALA A  99      67.995  61.540  64.386  1.00  0.00           O
ATOM   1623  N   MET A 100      66.145  62.720  64.936  1.00  0.00           N
ATOM   1625  CA  MET A 100      66.116  63.570  63.766  1.00  0.00           C
ATOM   1627  CB  MET A 100      64.875  64.500  63.826  1.00  0.00           C
ATOM   1630  CG  MET A 100      63.555  63.740  63.566  1.00  0.00           C
ATOM   1633  SD  MET A 100      63.516  62.740  62.066  1.00  0.00           S
ATOM   1634  CE  MET A 100      63.895  64.150  61.026  1.00  0.00           C
ATOM   1638  C   MET A 100      67.355  64.400  63.526  1.00  0.00           C
ATOM   1639  O   MET A 100      67.845  64.490  62.406  1.00  0.00           O
ATOM   1640  N   GLY A 101      67.905  64.979  64.606  1.00  0.00           N
ATOM   1642  CA  GLY A 101      69.166  65.710  64.526  1.00  0.00           C
ATOM   1645  C   GLY A 101      70.355  64.810  64.286  1.00  0.00           C
ATOM   1646  O   GLY A 101      71.336  65.210  63.666  1.00  0.00           O
ATOM   1647  N   GLY A 102      70.285  63.550  64.766  1.00  0.00           N
ATOM   1649  CA  GLY A 102      71.355  62.580  64.606  1.00  0.00           C
ATOM   1652  C   GLY A 102      72.395  62.610  65.686  1.00  0.00           C
ATOM   1653  O   GLY A 102      73.495  62.100  65.516  1.00  0.00           O
ATOM   1654  N   GLN A 103      72.046  63.200  66.846  1.00  0.00           N
ATOM   1656  CA  GLN A 103      72.925  63.410  67.986  1.00  0.00           C
ATOM   1658  CB  GLN A 103      72.235  64.240  69.106  1.00  0.00           C
ATOM   1661  CG  GLN A 103      70.965  63.600  69.736  1.00  0.00           C
ATOM   1664  CD  GLN A 103      71.075  63.440  71.256  1.00  0.00           C
ATOM   1665  OE1 GLN A 103      71.635  64.260  71.976  1.00  0.00           O
ATOM   1666  NE2 GLN A 103      70.445  62.370  71.796  1.00  0.00           N
ATOM   1669  C   GLN A 103      73.485  62.150  68.616  1.00  0.00           C
ATOM   1670  O   GLN A 103      74.656  62.090  68.986  1.00  0.00           O
ATOM   1671  N   ILE A 104      72.686  61.090  68.736  1.00  0.00           N
ATOM   1673  CA  ILE A 104      73.126  59.810  69.246  1.00  0.00           C
ATOM   1675  CB  ILE A 104      72.825  59.550  70.726  1.00  0.00           C
ATOM   1677  CG2 ILE A 104      73.365  60.720  71.566  1.00  0.00           C
ATOM   1681  CG1 ILE A 104      71.355  59.210  71.056  1.00  0.00           C
ATOM   1684  CD  ILE A 104      71.195  58.890  72.546  1.00  0.00           C
ATOM   1688  C   ILE A 104      72.415  58.820  68.346  1.00  0.00           C
ATOM   1689  O   ILE A 104      71.355  59.180  67.816  1.00  0.00           O
ATOM   1690  N   PRO A 105      72.885  57.600  68.126  1.00  0.00           N
ATOM   1691  CD  PRO A 105      74.186  57.150  68.606  1.00  0.00           C
ATOM   1694  CA  PRO A 105      72.165  56.560  67.416  1.00  0.00           C
ATOM   1696  CB  PRO A 105      73.025  55.290  67.586  1.00  0.00           C
ATOM   1699  CG  PRO A 105      74.425  55.810  67.916  1.00  0.00           C
ATOM   1702  C   PRO A 105      70.766  56.300  67.916  1.00  0.00           C
ATOM   1703  O   PRO A 105      70.495  56.500  69.096  1.00  0.00           O
ATOM   1704  N   ARG A 106      69.836  55.810  67.066  1.00  0.00           N
ATOM   1706  CA  ARG A 106      68.525  55.420  67.546  1.00  0.00           C
ATOM   1708  CB  ARG A 106      67.625  54.870  66.406  1.00  0.00           C
ATOM   1711  CG  ARG A 106      66.265  54.280  66.856  1.00  0.00           C
ATOM   1714  CD  ARG A 106      65.585  53.580  65.676  1.00  0.00           C
ATOM   1717  NE  ARG A 106      64.265  53.000  66.076  1.00  0.00           N
ATOM   1719  CZ  ARG A 106      63.586  52.220  65.246  1.00  0.00           C
ATOM   1720  NH1 ARG A 106      64.046  51.889  64.066  1.00  0.00           N
ATOM   1723  NH2 ARG A 106      62.375  51.830  65.596  1.00  0.00           N
ATOM   1726  C   ARG A 106      68.605  54.389  68.646  1.00  0.00           C
ATOM   1727  O   ARG A 106      67.925  54.560  69.646  1.00  0.00           O
ATOM   1728  N   SER A 107      69.525  53.410  68.466  1.00  0.00           N
ATOM   1730  CA  SER A 107      69.906  52.370  69.426  1.00  0.00           C
ATOM   1732  CB  SER A 107      70.915  51.320  68.876  1.00  0.00           C
ATOM   1735  OG  SER A 107      72.016  51.910  68.186  1.00  0.00           O
ATOM   1737  C   SER A 107      70.425  52.860  70.756  1.00  0.00           C
ATOM   1738  O   SER A 107      70.436  52.120  71.736  1.00  0.00           O
ATOM   1739  N   ASN A 108      70.915  54.110  70.856  1.00  0.00           N
ATOM   1741  CA  ASN A 108      71.486  54.600  72.086  1.00  0.00           C
ATOM   1743  CB  ASN A 108      72.796  55.369  71.816  1.00  0.00           C
ATOM   1746  CG  ASN A 108      73.906  54.400  71.376  1.00  0.00           C
ATOM   1747  OD1 ASN A 108      73.706  53.250  71.006  1.00  0.00           O
ATOM   1748  ND2 ASN A 108      75.165  54.890  71.456  1.00  0.00           N
ATOM   1751  C   ASN A 108      70.505  55.490  72.836  1.00  0.00           C
ATOM   1752  O   ASN A 108      70.825  56.070  73.866  1.00  0.00           O
ATOM   1753  N   LEU A 109      69.245  55.590  72.356  1.00  0.00           N
ATOM   1755  CA  LEU A 109      68.165  56.190  73.096  1.00  0.00           C
ATOM   1757  CB  LEU A 109      67.126  56.870  72.156  1.00  0.00           C
ATOM   1760  CG  LEU A 109      67.645  58.139  71.446  1.00  0.00           C
ATOM   1762  CD1 LEU A 109      66.705  58.610  70.336  1.00  0.00           C
ATOM   1766  CD2 LEU A 109      67.845  59.330  72.376  1.00  0.00           C
ATOM   1770  C   LEU A 109      67.505  55.140  73.976  1.00  0.00           C
ATOM   1771  O   LEU A 109      67.395  53.970  73.626  1.00  0.00           O
ATOM   1772  N   THR A 110      67.055  55.540  75.166  1.00  0.00           N
ATOM   1774  CA  THR A 110      66.195  54.720  76.006  1.00  0.00           C
ATOM   1776  CB  THR A 110      66.915  54.170  77.236  1.00  0.00           C
ATOM   1778  OG1 THR A 110      67.876  53.210  76.816  1.00  0.00           O
ATOM   1780  CG2 THR A 110      65.965  53.430  78.206  1.00  0.00           C
ATOM   1784  C   THR A 110      65.046  55.569  76.466  1.00  0.00           C
ATOM   1785  O   THR A 110      65.275  56.670  76.976  1.00  0.00           O
ATOM   1786  N   THR A 111      63.796  55.110  76.306  1.00  0.00           N
ATOM   1788  CA  THR A 111      62.625  55.940  76.606  1.00  0.00           C
ATOM   1790  CB  THR A 111      61.755  56.190  75.376  1.00  0.00           C
ATOM   1792  OG1 THR A 111      62.535  56.830  74.366  1.00  0.00           O
ATOM   1794  CG2 THR A 111      60.635  57.180  75.706  1.00  0.00           C
ATOM   1798  C   THR A 111      61.775  55.340  77.716  1.00  0.00           C
ATOM   1799  O   THR A 111      61.425  54.160  77.746  1.00  0.00           O
ATOM   1800  N   GLN A 112      61.406  56.190  78.696  1.00  0.00           N
ATOM   1802  CA  GLN A 112      60.625  55.810  79.856  1.00  0.00           C
ATOM   1804  CB  GLN A 112      61.535  55.600  81.096  1.00  0.00           C
ATOM   1807  CG  GLN A 112      62.605  54.500  80.916  1.00  0.00           C
ATOM   1810  CD  GLN A 112      63.305  54.200  82.246  1.00  0.00           C
ATOM   1811  OE1 GLN A 112      63.275  53.090  82.786  1.00  0.00           O
ATOM   1812  NE2 GLN A 112      63.955  55.229  82.826  1.00  0.00           N
ATOM   1815  C   GLN A 112      59.585  56.870  80.206  1.00  0.00           C
ATOM   1816  O   GLN A 112      59.776  58.069  80.026  1.00  0.00           O
ATOM   1817  N   GLY A 113      58.435  56.430  80.736  1.00  0.00           N
ATOM   1819  CA  GLY A 113      57.375  57.300  81.226  1.00  0.00           C
ATOM   1822  C   GLY A 113      57.015  56.970  82.626  1.00  0.00           C
ATOM   1823  O   GLY A 113      56.226  56.060  82.876  1.00  0.00           O
ATOM   1824  N   LEU A 114      57.526  57.720  83.616  1.00  0.00           N
ATOM   1826  CA  LEU A 114      57.406  57.340  85.016  1.00  0.00           C
ATOM   1828  CB  LEU A 114      58.685  57.640  85.846  1.00  0.00           C
ATOM   1831  CG  LEU A 114      60.005  56.970  85.426  1.00  0.00           C
ATOM   1833  CD1 LEU A 114      60.595  57.520  84.116  1.00  0.00           C
ATOM   1837  CD2 LEU A 114      61.005  57.160  86.566  1.00  0.00           C
ATOM   1841  C   LEU A 114      56.255  58.050  85.696  1.00  0.00           C
ATOM   1842  O   LEU A 114      56.345  58.420  86.866  1.00  0.00           O
ATOM   1843  N   GLY A 115      55.145  58.290  84.946  1.00  0.00           N
ATOM   1845  CA  GLY A 115      53.955  59.049  85.346  1.00  0.00           C
ATOM   1848  C   GLY A 115      54.085  60.050  86.476  1.00  0.00           C
ATOM   1849  O   GLY A 115      54.906  60.970  86.426  1.00  0.00           O
ATOM   1850  N   LYS A 116      53.305  59.880  87.556  1.00  0.00           N
ATOM   1852  CA  LYS A 116      53.386  60.760  88.716  1.00  0.00           C
ATOM   1854  CB  LYS A 116      51.955  60.970  89.276  1.00  0.00           C
ATOM   1857  CG  LYS A 116      51.436  59.860  90.206  1.00  0.00           C
ATOM   1860  CD  LYS A 116      49.956  60.060  90.566  1.00  0.00           C
ATOM   1863  CE  LYS A 116      49.415  58.970  91.486  1.00  0.00           C
ATOM   1866  NZ  LYS A 116      47.945  59.100  91.556  1.00  0.00           N
ATOM   1870  C   LYS A 116      54.305  60.180  89.806  1.00  0.00           C
ATOM   1871  O   LYS A 116      54.436  60.700  90.916  1.00  0.00           O
ATOM   1872  N   LYS A 117      55.005  59.080  89.496  1.00  0.00           N
ATOM   1874  CA  LYS A 117      55.605  58.180  90.456  1.00  0.00           C
ATOM   1876  CB  LYS A 117      55.785  56.780  89.806  1.00  0.00           C
ATOM   1879  CG  LYS A 117      54.436  56.120  89.446  1.00  0.00           C
ATOM   1882  CD  LYS A 117      54.555  54.810  88.636  1.00  0.00           C
ATOM   1885  CE  LYS A 117      53.205  54.170  88.286  1.00  0.00           C
ATOM   1888  NZ  LYS A 117      53.376  52.970  87.446  1.00  0.00           N
ATOM   1892  C   LYS A 117      56.905  58.700  91.056  1.00  0.00           C
ATOM   1893  O   LYS A 117      57.365  58.240  92.096  1.00  0.00           O
ATOM   1894  N   TYR A 118      57.515  59.720  90.416  1.00  0.00           N
ATOM   1896  CA  TYR A 118      58.805  60.280  90.796  1.00  0.00           C
ATOM   1898  CB  TYR A 118      59.895  59.720  89.846  1.00  0.00           C
ATOM   1901  CG  TYR A 118      61.255  59.930  90.446  1.00  0.00           C
ATOM   1902  CD1 TYR A 118      61.635  59.110  91.526  1.00  0.00           C
ATOM   1904  CE1 TYR A 118      62.905  59.220  92.086  1.00  0.00           C
ATOM   1906  CZ  TYR A 118      63.785  60.210  91.636  1.00  0.00           C
ATOM   1907  OH  TYR A 118      64.995  60.390  92.316  1.00  0.00           O
ATOM   1909  CD2 TYR A 118      62.165  60.880  89.966  1.00  0.00           C
ATOM   1911  CE2 TYR A 118      63.415  61.050  90.586  1.00  0.00           C
ATOM   1913  C   TYR A 118      58.785  61.830  90.756  1.00  0.00           C
ATOM   1914  O   TYR A 118      59.345  62.450  89.846  1.00  0.00           O
ATOM   1915  N   PRO A 119      58.165  62.490  91.726  1.00  0.00           N
ATOM   1916  CD  PRO A 119      57.336  61.870  92.766  1.00  0.00           C
ATOM   1919  CA  PRO A 119      58.095  63.940  91.766  1.00  0.00           C
ATOM   1921  CB  PRO A 119      56.835  64.189  92.606  1.00  0.00           C
ATOM   1924  CG  PRO A 119      56.845  63.040  93.616  1.00  0.00           C
ATOM   1927  C   PRO A 119      59.335  64.560  92.416  1.00  0.00           C
ATOM   1928  O   PRO A 119      59.956  63.960  93.296  1.00  0.00           O
ATOM   1929  N   ILE A 120      59.735  65.759  91.956  1.00  0.00           N
ATOM   1931  CA  ILE A 120      60.855  66.538  92.466  1.00  0.00           C
ATOM   1933  CB  ILE A 120      61.715  67.110  91.336  1.00  0.00           C
ATOM   1935  CG2 ILE A 120      62.445  65.920  90.706  1.00  0.00           C
ATOM   1939  CG1 ILE A 120      60.895  67.939  90.306  1.00  0.00           C
ATOM   1942  CD  ILE A 120      61.785  68.719  89.326  1.00  0.00           C
ATOM   1946  C   ILE A 120      60.375  67.700  93.306  1.00  0.00           C
ATOM   1947  O   ILE A 120      61.156  68.460  93.886  1.00  0.00           O
ATOM   1948  N   ALA A 121      59.046  67.860  93.416  1.00  0.00           N
ATOM   1950  CA  ALA A 121      58.465  68.979  94.086  1.00  0.00           C
ATOM   1952  CB  ALA A 121      58.376  70.190  93.146  1.00  0.00           C
ATOM   1956  C   ALA A 121      57.085  68.579  94.566  1.00  0.00           C
ATOM   1957  O   ALA A 121      56.525  67.539  94.206  1.00  0.00           O
ATOM   1958  N   SER A 122      56.535  69.410  95.456  1.00  0.00           N
ATOM   1960  CA  SER A 122      55.195  69.270  95.996  1.00  0.00           C
ATOM   1962  CB  SER A 122      55.046  70.090  97.296  1.00  0.00           C
ATOM   1965  OG  SER A 122      53.735  70.060  97.866  1.00  0.00           O
ATOM   1967  C   SER A 122      54.065  69.579  95.026  1.00  0.00           C
ATOM   1968  O   SER A 122      53.995  70.640  94.396  1.00  0.00           O
ATOM   1969  N   ASN A 123      53.095  68.660  94.936  1.00  0.00           N
ATOM   1971  CA  ASN A 123      51.975  68.770  94.036  1.00  0.00           C
ATOM   1973  CB  ASN A 123      51.445  67.350  93.736  1.00  0.00           C
ATOM   1976  CG  ASN A 123      52.285  66.670  92.676  1.00  0.00           C
ATOM   1977  OD1 ASN A 123      52.445  67.160  91.556  1.00  0.00           O
ATOM   1978  ND2 ASN A 123      52.825  65.470  93.006  1.00  0.00           N
ATOM   1981  C   ASN A 123      50.805  69.560  94.626  1.00  0.00           C
ATOM   1982  O   ASN A 123      49.795  69.800  93.966  1.00  0.00           O
ATOM   1983  N   LYS A 124      50.956  70.039  95.866  1.00  0.00           N
ATOM   1985  CA  LYS A 124      50.015  70.939  96.526  1.00  0.00           C
ATOM   1987  CB  LYS A 124      50.325  70.920  98.046  1.00  0.00           C
ATOM   1990  CG  LYS A 124      50.005  72.170  98.876  1.00  0.00           C
ATOM   1993  CD  LYS A 124      48.505  72.420  99.076  1.00  0.00           C
ATOM   1996  CE  LYS A 124      48.186  73.770  99.736  1.00  0.00           C
ATOM   1999  NZ  LYS A 124      48.815  73.850 101.076  1.00  0.00           N
ATOM   2003  C   LYS A 124      49.995  72.329  95.896  1.00  0.00           C
ATOM   2004  O   LYS A 124      48.976  73.020  95.856  1.00  0.00           O
ATOM   2005  N   THR A 125      51.125  72.750  95.296  1.00  0.00           N
ATOM   2007  CA  THR A 125      51.265  74.070  94.686  1.00  0.00           C
ATOM   2009  CB  THR A 125      52.505  74.800  95.176  1.00  0.00           C
ATOM   2011  OG1 THR A 125      52.415  75.080  96.576  1.00  0.00           O
ATOM   2013  CG2 THR A 125      52.705  76.170  94.516  1.00  0.00           C
ATOM   2017  C   THR A 125      51.355  73.960  93.166  1.00  0.00           C
ATOM   2018  O   THR A 125      52.045  73.090  92.636  1.00  0.00           O
ATOM   2019  N   ALA A 126      50.725  74.880  92.396  1.00  0.00           N
ATOM   2021  CA  ALA A 126      50.805  74.900  90.936  1.00  0.00           C
ATOM   2023  CB  ALA A 126      50.015  76.100  90.396  1.00  0.00           C
ATOM   2027  C   ALA A 126      52.215  74.969  90.346  1.00  0.00           C
ATOM   2028  O   ALA A 126      52.535  74.290  89.376  1.00  0.00           O
ATOM   2029  N   GLN A 127      53.105  75.770  90.966  1.00  0.00           N
ATOM   2031  CA  GLN A 127      54.535  75.780  90.746  1.00  0.00           C
ATOM   2033  CB  GLN A 127      55.186  76.750  91.776  1.00  0.00           C
ATOM   2036  CG  GLN A 127      54.895  78.250  91.496  1.00  0.00           C
ATOM   2039  CD  GLN A 127      55.635  79.150  92.486  1.00  0.00           C
ATOM   2040  OE1 GLN A 127      56.045  78.719  93.566  1.00  0.00           O
ATOM   2041  NE2 GLN A 127      55.795  80.450  92.156  1.00  0.00           N
ATOM   2044  C   GLN A 127      55.235  74.439  90.856  1.00  0.00           C
ATOM   2045  O   GLN A 127      56.045  74.070  90.006  1.00  0.00           O
ATOM   2046  N   GLY A 128      54.935  73.640  91.896  1.00  0.00           N
ATOM   2048  CA  GLY A 128      55.585  72.340  92.106  1.00  0.00           C
ATOM   2051  C   GLY A 128      54.995  71.270  91.216  1.00  0.00           C
ATOM   2052  O   GLY A 128      55.686  70.390  90.716  1.00  0.00           O
ATOM   2053  N   ARG A 129      53.685  71.380  90.926  1.00  0.00           N
ATOM   2055  CA  ARG A 129      53.035  70.610  89.886  1.00  0.00           C
ATOM   2057  CB  ARG A 129      51.525  70.920  89.816  1.00  0.00           C
ATOM   2060  CG  ARG A 129      50.725  70.340  90.986  1.00  0.00           C
ATOM   2063  CD  ARG A 129      49.215  70.380  90.756  1.00  0.00           C
ATOM   2066  NE  ARG A 129      48.776  71.810  90.726  1.00  0.00           N
ATOM   2068  CZ  ARG A 129      48.325  72.440  91.806  1.00  0.00           C
ATOM   2069  NH1 ARG A 129      48.435  71.939  93.026  1.00  0.00           N
ATOM   2072  NH2 ARG A 129      47.645  73.570  91.666  1.00  0.00           N
ATOM   2075  C   ARG A 129      53.615  70.850  88.506  1.00  0.00           C
ATOM   2076  O   ARG A 129      53.866  69.920  87.746  1.00  0.00           O
ATOM   2077  N   ALA A 130      53.895  72.120  88.176  1.00  0.00           N
ATOM   2079  CA  ALA A 130      54.645  72.520  86.996  1.00  0.00           C
ATOM   2081  CB  ALA A 130      54.645  74.049  86.916  1.00  0.00           C
ATOM   2085  C   ALA A 130      56.065  71.980  86.946  1.00  0.00           C
ATOM   2086  O   ALA A 130      56.465  71.430  85.916  1.00  0.00           O
ATOM   2087  N   GLU A 131      56.815  72.040  88.076  1.00  0.00           N
ATOM   2089  CA  GLU A 131      58.135  71.420  88.246  1.00  0.00           C
ATOM   2091  CB  GLU A 131      58.745  71.729  89.676  1.00  0.00           C
ATOM   2094  CG  GLU A 131      60.226  72.250  89.696  1.00  0.00           C
ATOM   2097  CD  GLU A 131      60.956  72.300  91.046  1.00  0.00           C
ATOM   2098  OE1 GLU A 131      60.535  72.979  92.026  1.00  0.00           O
ATOM   2099  OE2 GLU A 131      62.025  71.650  91.196  1.00  0.00           O
ATOM   2100  C   GLU A 131      58.055  69.910  87.976  1.00  0.00           C
ATOM   2101  O   GLU A 131      58.906  69.350  87.276  1.00  0.00           O
ATOM   2102  N   ASN A 132      57.015  69.200  88.456  1.00  0.00           N
ATOM   2104  CA  ASN A 132      56.805  67.770  88.256  1.00  0.00           C
ATOM   2106  CB  ASN A 132      55.725  67.219  89.236  1.00  0.00           C
ATOM   2109  CG  ASN A 132      56.285  67.149  90.646  1.00  0.00           C
ATOM   2110  OD1 ASN A 132      57.495  67.070  90.846  1.00  0.00           O
ATOM   2111  ND2 ASN A 132      55.375  67.200  91.646  1.00  0.00           N
ATOM   2114  C   ASN A 132      56.406  67.350  86.846  1.00  0.00           C
ATOM   2115  O   ASN A 132      56.675  66.210  86.456  1.00  0.00           O
ATOM   2116  N   ARG A 133      55.805  68.240  86.046  1.00  0.00           N
ATOM   2118  CA  ARG A 133      55.475  67.990  84.666  1.00  0.00           C
ATOM   2120  CB  ARG A 133      54.255  68.810  84.216  1.00  0.00           C
ATOM   2123  CG  ARG A 133      52.895  68.380  84.786  1.00  0.00           C
ATOM   2126  CD  ARG A 133      51.715  69.020  84.046  1.00  0.00           C
ATOM   2129  NE  ARG A 133      52.025  70.479  83.806  1.00  0.00           N
ATOM   2131  CZ  ARG A 133      51.905  71.420  84.726  1.00  0.00           C
ATOM   2132  NH1 ARG A 133      51.495  71.160  85.946  1.00  0.00           N
ATOM   2135  NH2 ARG A 133      52.115  72.690  84.396  1.00  0.00           N
ATOM   2138  C   ARG A 133      56.625  68.329  83.736  1.00  0.00           C
ATOM   2139  O   ARG A 133      56.835  69.490  83.346  1.00  0.00           O
ATOM   2140  N   ARG A 134      57.406  67.310  83.346  1.00  0.00           N
ATOM   2142  CA  ARG A 134      58.685  67.530  82.746  1.00  0.00           C
ATOM   2144  CB  ARG A 134      59.755  67.810  83.846  1.00  0.00           C
ATOM   2147  CG  ARG A 134      60.116  66.600  84.736  1.00  0.00           C
ATOM   2150  CD  ARG A 134      60.855  66.980  86.026  1.00  0.00           C
ATOM   2153  NE  ARG A 134      61.215  65.730  86.766  1.00  0.00           N
ATOM   2155  CZ  ARG A 134      60.405  65.020  87.536  1.00  0.00           C
ATOM   2156  NH1 ARG A 134      59.125  65.260  87.706  1.00  0.00           N
ATOM   2159  NH2 ARG A 134      60.915  64.000  88.186  1.00  0.00           N
ATOM   2162  C   ARG A 134      59.085  66.310  81.956  1.00  0.00           C
ATOM   2163  O   ARG A 134      58.735  65.170  82.276  1.00  0.00           O
ATOM   2164  N   VAL A 135      59.945  66.520  80.936  1.00  0.00           N
ATOM   2166  CA  VAL A 135      60.715  65.450  80.346  1.00  0.00           C
ATOM   2168  CB  VAL A 135      60.635  65.410  78.826  1.00  0.00           C
ATOM   2170  CG1 VAL A 135      61.505  64.260  78.256  1.00  0.00           C
ATOM   2174  CG2 VAL A 135      59.165  65.200  78.416  1.00  0.00           C
ATOM   2178  C   VAL A 135      62.145  65.650  80.816  1.00  0.00           C
ATOM   2179  O   VAL A 135      62.735  66.710  80.646  1.00  0.00           O
ATOM   2180  N   ALA A 136      62.726  64.630  81.486  1.00  0.00           N
ATOM   2182  CA  ALA A 136      64.064  64.689  82.006  1.00  0.00           C
ATOM   2184  CB  ALA A 136      64.125  64.100  83.426  1.00  0.00           C
ATOM   2188  C   ALA A 136      65.046  63.979  81.096  1.00  0.00           C
ATOM   2189  O   ALA A 136      64.895  62.799  80.746  1.00  0.00           O
ATOM   2190  N   VAL A 137      66.105  64.700  80.706  1.00  0.00           N
ATOM   2192  CA  VAL A 137      67.215  64.179  79.956  1.00  0.00           C
ATOM   2194  CB  VAL A 137      67.845  65.229  79.066  1.00  0.00           C
ATOM   2196  CG1 VAL A 137      69.025  64.610  78.306  1.00  0.00           C
ATOM   2200  CG2 VAL A 137      66.785  65.740  78.066  1.00  0.00           C
ATOM   2204  C   VAL A 137      68.255  63.680  80.916  1.00  0.00           C
ATOM   2205  O   VAL A 137      68.686  64.400  81.816  1.00  0.00           O
ATOM   2206  N   VAL A 138      68.665  62.410  80.756  1.00  0.00           N
ATOM   2208  CA  VAL A 138      69.436  61.700  81.746  1.00  0.00           C
ATOM   2210  CB  VAL A 138      68.495  60.680  82.386  1.00  0.00           C
ATOM   2212  CG1 VAL A 138      69.236  59.780  83.356  1.00  0.00           C
ATOM   2216  CG2 VAL A 138      67.385  61.400  83.196  1.00  0.00           C
ATOM   2220  C   VAL A 138      70.645  61.100  81.036  1.00  0.00           C
ATOM   2221  O   VAL A 138      70.505  60.310  80.096  1.00  0.00           O
ATOM   2222  N   ILE A 139      71.876  61.520  81.426  1.00  0.00           N
ATOM   2224  CA  ILE A 139      73.135  61.220  80.726  1.00  0.00           C
ATOM   2226  CB  ILE A 139      73.815  62.460  80.126  1.00  0.00           C
ATOM   2228  CG2 ILE A 139      75.015  61.990  79.276  1.00  0.00           C
ATOM   2232  CG1 ILE A 139      72.855  63.320  79.276  1.00  0.00           C
ATOM   2235  CD  ILE A 139      73.546  64.540  78.666  1.00  0.00           C
ATOM   2239  C   ILE A 139      74.155  60.530  81.636  1.00  0.00           C
ATOM   2240  O   ILE A 139      74.696  61.100  82.586  1.00  0.00           O
ATOM   2241  N   THR A 140      74.485  59.260  81.306  1.00  0.00           N
ATOM   2243  CA  THR A 140      75.125  58.280  82.176  1.00  0.00           C
ATOM   2245  CB  THR A 140      74.945  56.870  81.616  1.00  0.00           C
ATOM   2247  OG1 THR A 140      75.135  56.870  80.206  1.00  0.00           O
ATOM   2249  CG2 THR A 140      73.495  56.430  81.826  1.00  0.00           C
ATOM   2253  C   THR A 140      76.595  58.470  82.576  1.00  0.00           C
ATOM   2254  O   THR A 140      77.495  58.430  81.736  1.00  0.00           O
ATOM   2255  N   THR A 141      76.876  58.560  83.896  1.00  0.00           N
ATOM   2257  CA  THR A 141      78.196  58.850  84.506  1.00  0.00           C
ATOM   2259  CB  THR A 141      78.025  59.590  85.856  1.00  0.00           C
ATOM   2261  OG1 THR A 141      76.975  59.049  86.636  1.00  0.00           O
ATOM   2263  CG2 THR A 141      77.616  61.040  85.586  1.00  0.00           C
ATOM   2267  C   THR A 141      79.195  57.710  84.806  1.00  0.00           C
ATOM   2268  O   THR A 141      80.276  58.090  85.266  1.00  0.00           O
ATOM   2269  N   PRO A 142      79.015  56.400  84.596  1.00  0.00           N
ATOM   2270  CD  PRO A 142      77.695  55.780  84.776  1.00  0.00           C
ATOM   2273  CA  PRO A 142      80.065  55.410  84.886  1.00  0.00           C
ATOM   2275  CB  PRO A 142      79.376  54.130  84.436  1.00  0.00           C
ATOM   2278  CG  PRO A 142      77.965  54.300  84.996  1.00  0.00           C
ATOM   2281  C   PRO A 142      81.455  55.480  84.256  1.00  0.00           C
ATOM   2282  OT1 PRO A 142      81.766  56.270  83.316  1.00  0.00           O
ATOM   2283  OT2 PRO A 142      82.295  54.660  84.726  1.00  0.00           O
ATOM   2284  NH3 POPEB 143      91.436   6.140  56.356  1.00  0.00           N
ATOM   2288  C12 POPEB 143      91.885   7.030  57.496  1.00  0.00           C
ATOM   2291  C11 POPEB 143      92.945   6.390  58.416  1.00  0.00           C
ATOM   2294  P   POPEB 143      93.876   4.120  59.246  1.00  0.00           P
ATOM   2295  O13 POPEB 143      94.445   4.950  60.316  1.00  0.00           O
ATOM   2296  O14 POPEB 143      93.186   2.880  59.626  1.00  0.00           O
ATOM   2297  O11 POPEB 143      94.935   3.940  58.066  1.00  0.00           O
ATOM   2298  O12 POPEB 143      92.736   4.980  58.546  1.00  0.00           O
ATOM   2299  C1  POPEB 143      96.105   4.780  58.026  1.00  0.00           C
ATOM   2302  C2  POPEB 143      96.555   5.060  56.566  1.00  0.00           C
ATOM   2304  O21 POPEB 143      97.686   5.960  56.546  1.00  0.00           O
ATOM   2305  C21 POPEB 143      98.846   5.350  56.266  1.00  0.00           C
ATOM   2306  O22 POPEB 143      98.995   4.140  56.236  1.00  0.00           O
ATOM   2307  C22 POPEB 143      99.935   6.370  55.936  1.00  0.00           C
ATOM   2310  C3  POPEB 143      95.396   5.770  55.816  1.00  0.00           C
ATOM   2313  O31 POPEB 143      95.734   6.120  54.446  1.00  0.00           O
ATOM   2314  C31 POPEB 143      94.695   6.720  53.876  1.00  0.00           C
ATOM   2315  O32 POPEB 143      93.575   6.770  54.356  1.00  0.00           O
ATOM   2316  C32 POPEB 143      95.105   7.330  52.536  1.00  0.00           C
ATOM   2319  C23 POPEB 143     101.035   5.850  54.976  1.00  0.00           C
ATOM   2322  C24 POPEB 143     100.606   5.820  53.496  1.00  0.00           C
ATOM   2325  C25 POPEB 143     101.656   5.230  52.536  1.00  0.00           C
ATOM   2328  C26 POPEB 143     102.936   6.070  52.336  1.00  0.00           C
ATOM   2331  C27 POPEB 143     103.865   5.420  51.296  1.00  0.00           C
ATOM   2334  C28 POPEB 143     105.326   5.920  51.306  1.00  0.00           C
ATOM   2337  C29 POPEB 143     105.525   7.290  50.706  1.00  0.00           C
ATOM   2339 0C21 POPEB 143     106.175   7.580  49.556  1.00  0.00           C
ATOM   2341 1C21 POPEB 143     106.866   6.610  48.616  1.00  0.00           C
ATOM   2344 2C21 POPEB 143     105.975   6.240  47.406  1.00  0.00           C
ATOM   2347 3C21 POPEB 143     105.875   7.360  46.346  1.00  0.00           C
ATOM   2350 4C21 POPEB 143     104.765   7.110  45.306  1.00  0.00           C
ATOM   2353 5C21 POPEB 143     104.855   5.790  44.526  1.00  0.00           C
ATOM   2356 6C21 POPEB 143     106.126   5.660  43.676  1.00  0.00           C
ATOM   2359 7C21 POPEB 143     106.105   4.380  42.826  1.00  0.00           C
ATOM   2362 8C21 POPEB 143     107.265   4.280  41.836  1.00  0.00           C
ATOM   2366  C33 POPEB 143      94.126   8.450  52.156  1.00  0.00           C
ATOM   2369  C34 POPEB 143      94.305   9.040  50.746  1.00  0.00           C
ATOM   2372  C35 POPEB 143      93.775   8.140  49.616  1.00  0.00           C
ATOM   2375  C36 POPEB 143      92.416   8.590  49.056  1.00  0.00           C
ATOM   2378  C37 POPEB 143      91.626   7.480  48.336  1.00  0.00           C
ATOM   2381  C38 POPEB 143      91.906   7.350  46.826  1.00  0.00           C
ATOM   2384  C39 POPEB 143      93.316   6.850  46.486  1.00  0.00           C
ATOM   2387 0C31 POPEB 143      94.275   7.950  46.006  1.00  0.00           C
ATOM   2390 1C31 POPEB 143      95.734   7.480  46.006  1.00  0.00           C
ATOM   2393 2C31 POPEB 143      96.626   8.290  45.056  1.00  0.00           C
ATOM   2396 3C31 POPEB 143      98.106   7.950  45.236  1.00  0.00           C
ATOM   2399 4C31 POPEB 143      98.976   8.510  44.096  1.00  0.00           C
ATOM   2402 5C31 POPEB 143     100.476   8.250  44.316  1.00  0.00           C
ATOM   2405 6C31 POPEB 143     101.336   8.670  43.126  1.00  0.00           C
ATOM   2409  NH3 POPEC 144      40.995  85.199  17.116  1.00  0.00           N
ATOM   2413  C12 POPEC 144      42.165  84.490  16.496  1.00  0.00           C
ATOM   2416  C11 POPEC 144      42.145  82.990  16.806  1.00  0.00           C
ATOM   2419  P   POPEC 144      43.625  80.870  16.486  1.00  0.00           P
ATOM   2420  O13 POPEC 144      42.435  80.090  16.106  1.00  0.00           O
ATOM   2421  O14 POPEC 144      44.865  80.569  15.746  1.00  0.00           O
ATOM   2422  O11 POPEC 144      43.866  80.740  18.046  1.00  0.00           O
ATOM   2423  O12 POPEC 144      43.316  82.400  16.246  1.00  0.00           O
ATOM   2424  C1  POPEC 144      45.165  80.849  18.656  1.00  0.00           C
ATOM   2427  C2  POPEC 144      45.445  79.609  19.546  1.00  0.00           C
ATOM   2429  O21 POPEC 144      46.796  79.640  20.076  1.00  0.00           O
ATOM   2430  C21 POPEC 144      46.855  79.990  21.346  1.00  0.00           C
ATOM   2431  O22 POPEC 144      45.895  80.259  22.046  1.00  0.00           O
ATOM   2432  C22 POPEC 144      48.295  80.119  21.806  1.00  0.00           C
ATOM   2435  C3  POPEC 144      45.305  78.290  18.756  1.00  0.00           C
ATOM   2438  O31 POPEC 144      44.825  77.230  19.616  1.00  0.00           O
ATOM   2439  C31 POPEC 144      45.595  76.140  19.736  1.00  0.00           C
ATOM   2440  O32 POPEC 144      46.645  75.960  19.146  1.00  0.00           O
ATOM   2441  C32 POPEC 144      44.906  75.160  20.666  1.00  0.00           C
ATOM   2444  C23 POPEC 144      48.345  80.910  23.136  1.00  0.00           C
ATOM   2447  C24 POPEC 144      47.885  80.100  24.356  1.00  0.00           C
ATOM   2450  C25 POPEC 144      49.035  79.600  25.246  1.00  0.00           C
ATOM   2453  C26 POPEC 144      48.615  79.549  26.716  1.00  0.00           C
ATOM   2456  C27 POPEC 144      49.766  79.310  27.696  1.00  0.00           C
ATOM   2459  C28 POPEC 144      49.505  79.890  29.096  1.00  0.00           C
ATOM   2462  C29 POPEC 144      48.335  79.260  29.806  1.00  0.00           C
ATOM   2464 0C21 POPEC 144      47.975  79.509  31.076  1.00  0.00           C
ATOM   2466 1C21 POPEC 144      48.675  80.460  32.016  1.00  0.00           C
ATOM   2469 2C21 POPEC 144      49.065  79.790  33.346  1.00  0.00           C
ATOM   2472 3C21 POPEC 144      47.905  79.600  34.326  1.00  0.00           C
ATOM   2475 4C21 POPEC 144      47.855  78.170  34.886  1.00  0.00           C
ATOM   2478 5C21 POPEC 144      46.936  78.010  36.106  1.00  0.00           C
ATOM   2481 6C21 POPEC 144      47.645  78.360  37.426  1.00  0.00           C
ATOM   2484 7C21 POPEC 144      46.755  78.150  38.656  1.00  0.00           C
ATOM   2487 8C21 POPEC 144      47.425  78.600  39.956  1.00  0.00           C
ATOM   2491  C33 POPEC 144      45.475  73.729  20.636  1.00  0.00           C
ATOM   2494  C34 POPEC 144      44.815  72.910  21.746  1.00  0.00           C
ATOM   2497  C35 POPEC 144      45.026  71.400  21.616  1.00  0.00           C
ATOM   2500  C36 POPEC 144      44.155  70.630  22.626  1.00  0.00           C
ATOM   2503  C37 POPEC 144      44.436  69.130  22.626  1.00  0.00           C
ATOM   2506  C38 POPEC 144      43.395  68.320  23.406  1.00  0.00           C
ATOM   2509  C39 POPEC 144      43.545  68.420  24.936  1.00  0.00           C
ATOM   2512 0C31 POPEC 144      42.605  67.420  25.636  1.00  0.00           C
ATOM   2515 1C31 POPEC 144      42.825  67.329  27.146  1.00  0.00           C
ATOM   2518 2C31 POPEC 144      42.015  66.210  27.816  1.00  0.00           C
ATOM   2521 3C31 POPEC 144      40.616  66.619  28.326  1.00  0.00           C
ATOM   2524 4C31 POPEC 144      39.685  67.140  27.226  1.00  0.00           C
ATOM   2527 5C31 POPEC 144      38.226  67.240  27.686  1.00  0.00           C
ATOM   2530 6C31 POPEC 144      37.355  68.030  26.706  1.00  0.00           C
ATOM   2534  NH3 POPED 145      89.825 114.568  11.416  1.00  0.00           N
ATOM   2538  C12 POPED 145      90.656 114.288  10.196  1.00  0.00           C
ATOM   2541  C11 POPED 145      90.536 112.829   9.756  1.00  0.00           C
ATOM   2544  P   POPED 145      88.986 110.989   8.916  1.00  0.00           P
ATOM   2545  O13 POPED 145      87.535 110.740   8.686  1.00  0.00           O
ATOM   2546  O14 POPED 145      89.895 110.709   7.786  1.00  0.00           O
ATOM   2547  O11 POPED 145      89.526 110.240  10.196  1.00  0.00           O
ATOM   2548  O12 POPED 145      89.175 112.488   9.416  1.00  0.00           O
ATOM   2549  C1  POPED 145      88.645 109.559  11.096  1.00  0.00           C
ATOM   2552  C2  POPED 145      88.085 110.420  12.266  1.00  0.00           C
ATOM   2554  O21 POPED 145      87.465 109.490  13.156  1.00  0.00           O
ATOM   2555  C21 POPED 145      88.065 109.210  14.286  1.00  0.00           C
ATOM   2556  O22 POPED 145      89.165 109.620  14.636  1.00  0.00           O
ATOM   2557  C22 POPED 145      87.145 108.260  15.066  1.00  0.00           C
ATOM   2560  C3  POPED 145      86.996 111.430  11.836  1.00  0.00           C
ATOM   2563  O31 POPED 145      86.564 112.189  12.986  1.00  0.00           O
ATOM   2564  C31 POPED 145      86.844 113.479  13.006  1.00  0.00           C
ATOM   2565  O32 POPED 145      87.236 114.149  12.066  1.00  0.00           O
ATOM   2566  C32 POPED 145      86.775 113.960  14.446  1.00  0.00           C
ATOM   2569  C23 POPED 145      86.945 108.660  16.546  1.00  0.00           C
ATOM   2572  C24 POPED 145      86.376 110.070  16.736  1.00  0.00           C
ATOM   2575  C25 POPED 145      86.406 110.538  18.196  1.00  0.00           C
ATOM   2578  C26 POPED 145      85.436 109.790  19.106  1.00  0.00           C
ATOM   2581  C27 POPED 145      85.665 110.100  20.586  1.00  0.00           C
ATOM   2584  C28 POPED 145      84.396 109.869  21.416  1.00  0.00           C
ATOM   2587  C29 POPED 145      84.575 110.299  22.846  1.00  0.00           C
ATOM   2589 0C21 POPED 145      83.924 109.790  23.906  1.00  0.00           C
ATOM   2591 1C21 POPED 145      82.906 108.680  23.866  1.00  0.00           C
ATOM   2594 2C21 POPED 145      81.726 108.969  24.806  1.00  0.00           C
ATOM   2597 3C21 POPED 145      80.606 109.669  24.046  1.00  0.00           C
ATOM   2600 4C21 POPED 145      79.335 110.009  24.836  1.00  0.00           C
ATOM   2603 5C21 POPED 145      79.575 110.840  26.106  1.00  0.00           C
ATOM   2606 6C21 POPED 145      80.415 112.108  25.876  1.00  0.00           C
ATOM   2609 7C21 POPED 145      80.616 112.899  27.176  1.00  0.00           C
ATOM   2612 8C21 POPED 145      81.915 113.699  27.196  1.00  0.00           C
ATOM   2616  C33 POPED 145      85.865 115.199  14.636  1.00  0.00           C
ATOM   2619  C34 POPED 145      84.645 114.910  15.516  1.00  0.00           C
ATOM   2622  C35 POPED 145      85.035 114.538  16.946  1.00  0.00           C
ATOM   2625  C36 POPED 145      85.226 115.749  17.856  1.00  0.00           C
ATOM   2628  C37 POPED 145      85.686 115.299  19.246  1.00  0.00           C
ATOM   2631  C38 POPED 145      86.365 116.409  20.046  1.00  0.00           C
ATOM   2634  C39 POPED 145      85.415 117.559  20.416  1.00  0.00           C
ATOM   2637 0C31 POPED 145      86.045 118.540  21.406  1.00  0.00           C
ATOM   2640 1C31 POPED 145      85.056 119.608  21.876  1.00  0.00           C
ATOM   2643 2C31 POPED 145      85.734 120.919  22.326  1.00  0.00           C
ATOM   2646 3C31 POPED 145      86.756 120.779  23.466  1.00  0.00           C
ATOM   2649 4C31 POPED 145      86.145 120.830  24.876  1.00  0.00           C
ATOM   2652 5C31 POPED 145      87.244 120.788  25.946  1.00  0.00           C
ATOM   2655 6C31 POPED 145      86.745 121.010  27.366  1.00  0.00           C
ATOM   2659  NH3 POPEE 146      15.445  17.670  21.476  1.00  0.00           N
ATOM   2663  C12 POPEE 146      14.635  16.480  20.986  1.00  0.00           C
ATOM   2666  C11 POPEE 146      13.115  16.680  21.166  1.00  0.00           C
ATOM   2669  P   POPEE 146      11.735  14.860  22.366  1.00  0.00           P
ATOM   2670  O13 POPEE 146      10.925  15.930  22.976  1.00  0.00           O
ATOM   2671  O14 POPEE 146      11.095  13.550  22.086  1.00  0.00           O
ATOM   2672  O11 POPEE 146      13.015  14.560  23.226  1.00  0.00           O
ATOM   2673  O12 POPEE 146      12.405  15.430  21.066  1.00  0.00           O
ATOM   2674  C1  POPEE 146      13.045  14.540  24.646  1.00  0.00           C
ATOM   2677  C2  POPEE 146      12.965  13.090  25.206  1.00  0.00           C
ATOM   2679  O21 POPEE 146      13.305  13.080  26.596  1.00  0.00           O
ATOM   2680  C21 POPEE 146      12.395  13.620  27.386  1.00  0.00           C
ATOM   2681  O22 POPEE 146      11.285  13.990  27.036  1.00  0.00           O
ATOM   2682  C22 POPEE 146      12.915  13.640  28.826  1.00  0.00           C
ATOM   2685  C3  POPEE 146      13.915  12.090  24.486  1.00  0.00           C
ATOM   2688  O31 POPEE 146      13.355  10.770  24.516  1.00  0.00           O
ATOM   2689  C31 POPEE 146      13.555   9.870  25.496  1.00  0.00           C
ATOM   2690  O32 POPEE 146      12.825   8.890  25.616  1.00  0.00           O
ATOM   2691  C32 POPEE 146      14.735  10.140  26.426  1.00  0.00           C
ATOM   2694  C23 POPEE 146      12.235  12.530  29.656  1.00  0.00           C
ATOM   2697  C24 POPEE 146      12.585  12.560  31.156  1.00  0.00           C
ATOM   2700  C25 POPEE 146      14.075  12.280  31.396  1.00  0.00           C
ATOM   2703  C26 POPEE 146      14.535  12.550  32.826  1.00  0.00           C
ATOM   2706  C27 POPEE 146      16.065  12.550  32.886  1.00  0.00           C
ATOM   2709  C28 POPEE 146      16.615  12.680  34.316  1.00  0.00           C
ATOM   2712  C29 POPEE 146      18.115  12.540  34.296  1.00  0.00           C
ATOM   2714 0C21 POPEE 146      18.915  12.580  35.376  1.00  0.00           C
ATOM   2716 1C21 POPEE 146      18.465  12.830  36.796  1.00  0.00           C
ATOM   2719 2C21 POPEE 146      19.395  13.840  37.496  1.00  0.00           C
ATOM   2722 3C21 POPEE 146      19.255  15.290  37.006  1.00  0.00           C
ATOM   2725 4C21 POPEE 146      20.565  16.090  37.156  1.00  0.00           C
ATOM   2728 5C21 POPEE 146      21.055  16.190  38.606  1.00  0.00           C
ATOM   2731 6C21 POPEE 146      22.575  16.340  38.706  1.00  0.00           C
ATOM   2734 7C21 POPEE 146      23.125  15.650  39.956  1.00  0.00           C
ATOM   2737 8C21 POPEE 146      24.645  15.680  39.996  1.00  0.00           C
ATOM   2741  C33 POPEE 146      14.855   9.040  27.516  1.00  0.00           C
ATOM   2744  C34 POPEE 146      15.855   9.360  28.636  1.00  0.00           C
ATOM   2747  C35 POPEE 146      15.835   8.260  29.706  1.00  0.00           C
ATOM   2750  C36 POPEE 146      16.615   8.590  30.986  1.00  0.00           C
ATOM   2753  C37 POPEE 146      16.525   7.470  32.036  1.00  0.00           C
ATOM   2756  C38 POPEE 146      17.115   7.860  33.406  1.00  0.00           C
ATOM   2759  C39 POPEE 146      16.225   8.800  34.246  1.00  0.00           C
ATOM   2762 0C31 POPEE 146      15.025   8.070  34.866  1.00  0.00           C
ATOM   2765 1C31 POPEE 146      13.995   9.000  35.516  1.00  0.00           C
ATOM   2768 2C31 POPEE 146      12.655   8.280  35.746  1.00  0.00           C
ATOM   2771 3C31 POPEE 146      12.035   8.440  37.146  1.00  0.00           C
ATOM   2774 4C31 POPEE 146      12.925   7.880  38.266  1.00  0.00           C
ATOM   2777 5C31 POPEE 146      12.175   7.760  39.596  1.00  0.00           C
ATOM   2780 6C31 POPEE 146      13.105   7.460  40.776  1.00  0.00           C
ATOM   2784  NH3 POPEF 147      47.675  25.200  19.606  1.00  0.00           N
ATOM   2788  C12 POPEF 147      47.875  26.100  18.386  1.00  0.00           C
ATOM   2791  C11 POPEF 147      46.546  26.470  17.666  1.00  0.00           C
ATOM   2794  P   POPEF 147      44.245  27.690  18.106  1.00  0.00           P
ATOM   2795  O13 POPEF 147      43.446  26.550  17.616  1.00  0.00           O
ATOM   2796  O14 POPEF 147      44.285  28.960  17.336  1.00  0.00           O
ATOM   2797  O11 POPEF 147      43.665  28.100  19.516  1.00  0.00           O
ATOM   2798  O12 POPEF 147      45.715  27.270  18.496  1.00  0.00           O
ATOM   2799  C1  POPEF 147      43.535  27.130  20.556  1.00  0.00           C
ATOM   2802  C2  POPEF 147      44.855  26.850  21.316  1.00  0.00           C
ATOM   2804  O21 POPEF 147      44.535  26.250  22.586  1.00  0.00           O
ATOM   2805  C21 POPEF 147      45.585  25.640  23.136  1.00  0.00           C
ATOM   2806  O22 POPEF 147      46.686  25.570  22.626  1.00  0.00           O
ATOM   2807  C22 POPEF 147      45.175  25.020  24.476  1.00  0.00           C
ATOM   2810  C3  POPEF 147      45.746  28.130  21.476  1.00  0.00           C
ATOM   2813  O31 POPEF 147      45.645  28.740  22.776  1.00  0.00           O
ATOM   2814  C31 POPEF 147      44.645  29.570  22.976  1.00  0.00           C
ATOM   2815  O32 POPEF 147      43.785  29.870  22.166  1.00  0.00           O
ATOM   2816  C32 POPEF 147      44.776  30.140  24.376  1.00  0.00           C
ATOM   2819  C23 POPEF 147      46.375  24.590  25.356  1.00  0.00           C
ATOM   2822  C24 POPEF 147      45.905  23.790  26.586  1.00  0.00           C
ATOM   2825  C25 POPEF 147      46.965  23.590  27.696  1.00  0.00           C
ATOM   2828  C26 POPEF 147      48.335  23.140  27.196  1.00  0.00           C
ATOM   2831  C27 POPEF 147      49.205  22.580  28.336  1.00  0.00           C
ATOM   2834  C28 POPEF 147      50.665  22.340  27.916  1.00  0.00           C
ATOM   2837  C29 POPEF 147      51.345  21.180  28.586  1.00  0.00           C
ATOM   2839 0C21 POPEF 147      51.655  21.070  29.896  1.00  0.00           C
ATOM   2841 1C21 POPEF 147      51.476  22.110  30.966  1.00  0.00           C
ATOM   2844 2C21 POPEF 147      52.735  22.250  31.836  1.00  0.00           C
ATOM   2847 3C21 POPEF 147      53.925  22.910  31.106  1.00  0.00           C
ATOM   2850 4C21 POPEF 147      55.195  22.920  31.966  1.00  0.00           C
ATOM   2853 5C21 POPEF 147      56.415  23.450  31.206  1.00  0.00           C
ATOM   2856 6C21 POPEF 147      57.605  23.760  32.136  1.00  0.00           C
ATOM   2859 7C21 POPEF 147      57.586  25.230  32.596  1.00  0.00           C
ATOM   2862 8C21 POPEF 147      58.565  25.530  33.726  1.00  0.00           C
ATOM   2866  C33 POPEF 147      43.485  29.940  25.206  1.00  0.00           C
ATOM   2869  C34 POPEF 147      43.796  29.800  26.696  1.00  0.00           C
ATOM   2872  C35 POPEF 147      44.405  28.430  27.056  1.00  0.00           C
ATOM   2875  C36 POPEF 147      45.195  28.530  28.366  1.00  0.00           C
ATOM   2878  C37 POPEF 147      45.755  27.190  28.866  1.00  0.00           C
ATOM   2881  C38 POPEF 147      46.465  27.330  30.226  1.00  0.00           C
ATOM   2884  C39 POPEF 147      46.686  25.990  30.926  1.00  0.00           C
ATOM   2887 0C31 POPEF 147      46.785  26.120  32.446  1.00  0.00           C
ATOM   2890 1C31 POPEF 147      46.705  24.760  33.156  1.00  0.00           C
ATOM   2893 2C31 POPEF 147      46.635  24.870  34.686  1.00  0.00           C
ATOM   2896 3C31 POPEF 147      46.425  23.490  35.326  1.00  0.00           C
ATOM   2899 4C31 POPEF 147      46.336  23.520  36.856  1.00  0.00           C
ATOM   2902 5C31 POPEF 147      46.016  22.130  37.426  1.00  0.00           C
ATOM   2905 6C31 POPEF 147      45.625  22.150  38.906  1.00  0.00           C
ATOM   2909  NH3 POPEG 148      37.325  92.820  17.366  1.00  0.00           N
ATOM   2913  C12 POPEG 148      35.885  92.680  16.946  1.00  0.00           C
ATOM   2916  C11 POPEG 148      35.675  91.378  16.176  1.00  0.00           C
ATOM   2919  P   POPEG 148      33.115  90.760  16.256  1.00  0.00           P
ATOM   2920  O13 POPEG 148      31.965  91.660  16.046  1.00  0.00           O
ATOM   2921  O14 POPEG 148      32.925  89.310  15.966  1.00  0.00           O
ATOM   2922  O11 POPEG 148      33.505  90.849  17.776  1.00  0.00           O
ATOM   2923  O12 POPEG 148      34.405  91.280  15.536  1.00  0.00           O
ATOM   2924  C1  POPEG 148      32.436  90.709  18.716  1.00  0.00           C
ATOM   2927  C2  POPEG 148      32.755  91.549  19.946  1.00  0.00           C
ATOM   2929  O21 POPEG 148      31.635  91.399  20.816  1.00  0.00           O
ATOM   2930  C21 POPEG 148      31.925  91.688  22.066  1.00  0.00           C
ATOM   2931  O22 POPEG 148      33.045  91.639  22.546  1.00  0.00           O
ATOM   2932  C22 POPEG 148      30.655  92.169  22.746  1.00  0.00           C
ATOM   2935  C3  POPEG 148      32.915  93.060  19.576  1.00  0.00           C
ATOM   2938  O31 POPEG 148      33.936  93.719  20.356  1.00  0.00           O
ATOM   2939  C31 POPEG 148      33.565  94.720  21.136  1.00  0.00           C
ATOM   2940  O32 POPEG 148      32.415  94.988  21.446  1.00  0.00           O
ATOM   2941  C32 POPEG 148      34.815  95.520  21.516  1.00  0.00           C
ATOM   2944  C23 POPEG 148      30.515  91.770  24.226  1.00  0.00           C
ATOM   2947  C24 POPEG 148      29.405  92.609  24.856  1.00  0.00           C
ATOM   2950  C25 POPEG 148      29.155  92.339  26.336  1.00  0.00           C
ATOM   2953  C26 POPEG 148      28.265  93.400  27.006  1.00  0.00           C
ATOM   2956  C27 POPEG 148      28.015  93.069  28.486  1.00  0.00           C
ATOM   2959  C28 POPEG 148      27.215  94.179  29.186  1.00  0.00           C
ATOM   2962  C29 POPEG 148      26.995  93.878  30.646  1.00  0.00           C
ATOM   2964 0C21 POPEG 148      27.635  94.450  31.686  1.00  0.00           C
ATOM   2966 1C21 POPEG 148      28.735  95.480  31.586  1.00  0.00           C
ATOM   2969 2C21 POPEG 148      28.315  96.900  32.026  1.00  0.00           C
ATOM   2972 3C21 POPEG 148      28.755  97.279  33.446  1.00  0.00           C
ATOM   2975 4C21 POPEG 148      28.115  96.439  34.556  1.00  0.00           C
ATOM   2978 5C21 POPEG 148      28.686  96.730  35.956  1.00  0.00           C
ATOM   2981 6C21 POPEG 148      30.195  96.449  36.066  1.00  0.00           C
ATOM   2984 7C21 POPEG 148      30.655  96.359  37.526  1.00  0.00           C
ATOM   2987 8C21 POPEG 148      32.175  96.259  37.686  1.00  0.00           C
ATOM   2991  C33 POPEG 148      34.706  96.378  22.796  1.00  0.00           C
ATOM   2994  C34 POPEG 148      34.865  95.590  24.096  1.00  0.00           C
ATOM   2997  C35 POPEG 148      33.545  94.979  24.596  1.00  0.00           C
ATOM   3000  C36 POPEG 148      33.535  94.770  26.116  1.00  0.00           C
ATOM   3003  C37 POPEG 148      32.185  94.230  26.606  1.00  0.00           C
ATOM   3006  C38 POPEG 148      31.955  94.380  28.116  1.00  0.00           C
ATOM   3009  C39 POPEG 148      32.546  93.240  28.966  1.00  0.00           C
ATOM   3012 0C31 POPEG 148      31.965  93.279  30.386  1.00  0.00           C
ATOM   3015 1C31 POPEG 148      32.515  92.189  31.326  1.00  0.00           C
ATOM   3018 2C31 POPEG 148      31.815  92.178  32.696  1.00  0.00           C
ATOM   3021 3C31 POPEG 148      30.405  91.590  32.646  1.00  0.00           C
ATOM   3024 4C31 POPEG 148      29.715  91.570  34.016  1.00  0.00           C
ATOM   3027 5C31 POPEG 148      28.295  91.020  33.966  1.00  0.00           C
ATOM   3030 6C31 POPEG 148      27.645  90.870  35.346  1.00  0.00           C
ATOM   3034  NH3 POPEH 149      60.746  11.400  15.316  1.00  0.00           N
ATOM   3038  C12 POPEH 149      60.985  10.120  14.546  1.00  0.00           C
ATOM   3041  C11 POPEH 149      62.165   9.300  15.096  1.00  0.00           C
ATOM   3044  P   POPEH 149      64.186   8.780  13.506  1.00  0.00           P
ATOM   3045  O13 POPEH 149      64.425   8.020  12.266  1.00  0.00           O
ATOM   3046  O14 POPEH 149      64.325  10.260  13.486  1.00  0.00           O
ATOM   3047  O11 POPEH 149      65.035   8.160  14.706  1.00  0.00           O
ATOM   3048  O12 POPEH 149      62.715   8.500  14.046  1.00  0.00           O
ATOM   3049  C1  POPEH 149      65.145   6.730  14.786  1.00  0.00           C
ATOM   3052  C2  POPEH 149      65.174   6.230  16.256  1.00  0.00           C
ATOM   3054  O21 POPEH 149      65.275   4.820  16.186  1.00  0.00           O
ATOM   3055  C21 POPEH 149      65.755   4.010  17.136  1.00  0.00           C
ATOM   3056  O22 POPEH 149      65.616   2.800  17.086  1.00  0.00           O
ATOM   3057  C22 POPEH 149      66.575   4.670  18.266  1.00  0.00           C
ATOM   3060  C3  POPEH 149      63.875   6.630  17.006  1.00  0.00           C
ATOM   3063  O31 POPEH 149      63.965   6.400  18.426  1.00  0.00           O
ATOM   3064  C31 POPEH 149      63.046   5.630  18.996  1.00  0.00           C
ATOM   3065  O32 POPEH 149      62.215   4.950  18.426  1.00  0.00           O
ATOM   3066  C32 POPEH 149      63.176   5.850  20.516  1.00  0.00           C
ATOM   3069  C23 POPEH 149      66.635   3.720  19.486  1.00  0.00           C
ATOM   3072  C24 POPEH 149      67.345   4.260  20.736  1.00  0.00           C
ATOM   3075  C25 POPEH 149      67.355   3.180  21.836  1.00  0.00           C
ATOM   3078  C26 POPEH 149      68.205   3.480  23.076  1.00  0.00           C
ATOM   3081  C27 POPEH 149      68.196   2.260  24.016  1.00  0.00           C
ATOM   3084  C28 POPEH 149      69.116   2.360  25.246  1.00  0.00           C
ATOM   3087  C29 POPEH 149      68.535   3.170  26.386  1.00  0.00           C
ATOM   3089 0C21 POPEH 149      67.765   2.680  27.376  1.00  0.00           C
ATOM   3091 1C21 POPEH 149      67.266   1.260  27.486  1.00  0.00           C
ATOM   3094 2C21 POPEH 149      68.215   0.280  28.206  1.00  0.00           C
ATOM   3097 3C21 POPEH 149      67.995   0.170  29.726  1.00  0.00           C
ATOM   3100 4C21 POPEH 149      68.196   1.460  30.536  1.00  0.00           C
ATOM   3103 5C21 POPEH 149      67.916   1.220  32.026  1.00  0.00           C
ATOM   3106 6C21 POPEH 149      67.975   2.470  32.906  1.00  0.00           C
ATOM   3109 7C21 POPEH 149      67.425   2.210  34.316  1.00  0.00           C
ATOM   3112 8C21 POPEH 149      67.406   3.440  35.226  1.00  0.00           C
ATOM   3116  C33 POPEH 149      63.065   4.610  21.446  1.00  0.00           C
ATOM   3119  C34 POPEH 149      63.205   5.020  22.926  1.00  0.00           C
ATOM   3122  C35 POPEH 149      61.926   5.620  23.536  1.00  0.00           C
ATOM   3125  C36 POPEH 149      62.175   6.420  24.826  1.00  0.00           C
ATOM   3128  C37 POPEH 149      62.196   7.940  24.586  1.00  0.00           C
ATOM   3131  C38 POPEH 149      62.975   8.720  25.646  1.00  0.00           C
ATOM   3134  C39 POPEH 149      62.526   8.480  27.096  1.00  0.00           C
ATOM   3137 0C31 POPEH 149      61.195   9.160  27.436  1.00  0.00           C
ATOM   3140 1C31 POPEH 149      60.785   8.960  28.896  1.00  0.00           C
ATOM   3143 2C31 POPEH 149      59.735   9.970  29.366  1.00  0.00           C
ATOM   3146 3C31 POPEH 149      59.215   9.560  30.756  1.00  0.00           C
ATOM   3149 4C31 POPEH 149      58.165  10.480  31.376  1.00  0.00           C
ATOM   3152 5C31 POPEH 149      57.845   9.980  32.786  1.00  0.00           C
ATOM   3155 6C31 POPEH 149      56.695  10.710  33.476  1.00  0.00           C
ATOM   3159  NH3 POPEI 150      80.886  29.150  18.576  1.00  0.00           N
ATOM   3163  C12 POPEI 150      81.015  28.440  17.256  1.00  0.00           C
ATOM   3166  C11 POPEI 150      80.226  27.110  17.236  1.00  0.00           C
ATOM   3169  P   POPEI 150      77.745  27.630  17.956  1.00  0.00           P
ATOM   3170  O13 POPEI 150      78.245  28.760  18.786  1.00  0.00           O
ATOM   3171  O14 POPEI 150      76.436  27.730  17.286  1.00  0.00           O
ATOM   3172  O11 POPEI 150      77.785  26.320  18.836  1.00  0.00           O
ATOM   3173  O12 POPEI 150      78.855  27.310  16.886  1.00  0.00           O
ATOM   3174  C1  POPEI 150      76.616  25.620  19.276  1.00  0.00           C
ATOM   3177  C2  POPEI 150      75.976  26.240  20.546  1.00  0.00           C
ATOM   3179  O21 POPEI 150      75.445  25.200  21.396  1.00  0.00           O
ATOM   3180  C21 POPEI 150      76.005  25.020  22.576  1.00  0.00           C
ATOM   3181  O22 POPEI 150      77.065  25.520  22.936  1.00  0.00           O
ATOM   3182  C22 POPEI 150      75.125  24.090  23.416  1.00  0.00           C
ATOM   3185  C3  POPEI 150      74.815  27.200  20.176  1.00  0.00           C
ATOM   3188  O31 POPEI 150      74.105  27.600  21.366  1.00  0.00           O
ATOM   3189  C31 POPEI 150      72.845  27.230  21.496  1.00  0.00           C
ATOM   3190  O32 POPEI 150      72.126  26.780  20.616  1.00  0.00           O
ATOM   3191  C32 POPEI 150      72.406  27.640  22.906  1.00  0.00           C
ATOM   3194  C23 POPEI 150      75.775  23.600  24.736  1.00  0.00           C
ATOM   3197  C24 POPEI 150      75.075  22.390  25.366  1.00  0.00           C
ATOM   3200  C25 POPEI 150      75.855  21.800  26.556  1.00  0.00           C
ATOM   3203  C26 POPEI 150      75.616  22.560  27.876  1.00  0.00           C
ATOM   3206  C27 POPEI 150      76.525  22.030  28.996  1.00  0.00           C
ATOM   3209  C28 POPEI 150      76.336  22.750  30.346  1.00  0.00           C
ATOM   3212  C29 POPEI 150      74.965  22.580  30.956  1.00  0.00           C
ATOM   3214 0C21 POPEI 150      74.656  21.880  32.066  1.00  0.00           C
ATOM   3216 1C21 POPEI 150      75.616  21.040  32.866  1.00  0.00           C
ATOM   3219 2C21 POPEI 150      76.406  21.830  33.926  1.00  0.00           C
ATOM   3222 3C21 POPEI 150      77.436  20.920  34.606  1.00  0.00           C
ATOM   3225 4C21 POPEI 150      78.345  21.670  35.576  1.00  0.00           C
ATOM   3228 5C21 POPEI 150      79.446  20.790  36.166  1.00  0.00           C
ATOM   3231 6C21 POPEI 150      80.245  21.560  37.226  1.00  0.00           C
ATOM   3234 7C21 POPEI 150      81.126  20.690  38.126  1.00  0.00           C
ATOM   3237 8C21 POPEI 150      81.535  21.430  39.406  1.00  0.00           C
ATOM   3241  C33 POPEI 150      71.145  26.880  23.356  1.00  0.00           C
ATOM   3244  C34 POPEI 150      70.535  27.430  24.656  1.00  0.00           C
ATOM   3247  C35 POPEI 150      71.235  26.970  25.926  1.00  0.00           C
ATOM   3250  C36 POPEI 150      70.455  25.920  26.716  1.00  0.00           C
ATOM   3253  C37 POPEI 150      71.135  25.600  28.056  1.00  0.00           C
ATOM   3256  C38 POPEI 150      70.285  24.730  28.986  1.00  0.00           C
ATOM   3259  C39 POPEI 150      70.825  24.770  30.416  1.00  0.00           C
ATOM   3262 0C31 POPEI 150      70.086  23.840  31.386  1.00  0.00           C
ATOM   3265 1C31 POPEI 150      70.755  23.810  32.766  1.00  0.00           C
ATOM   3268 2C31 POPEI 150      70.226  22.660  33.636  1.00  0.00           C
ATOM   3271 3C31 POPEI 150      71.046  22.450  34.916  1.00  0.00           C
ATOM   3274 4C31 POPEI 150      71.195  20.950  35.256  1.00  0.00           C
ATOM   3277 5C31 POPEI 150      71.285  20.670  36.756  1.00  0.00           C
ATOM   3280 6C31 POPEI 150      71.424  19.180  37.066  1.00  0.00           C
ATOM   3284  NH3 POPEJ 151      50.715  70.039  58.796  1.00  0.00           N
ATOM   3288  C12 POPEJ 151      50.485  71.530  58.886  1.00  0.00           C
ATOM   3291  C11 POPEJ 151      49.445  71.950  59.966  1.00  0.00           C
ATOM   3294  P   POPEJ 151      47.635  70.000  60.066  1.00  0.00           P
ATOM   3295  O13 POPEJ 151      48.275  69.020  59.166  1.00  0.00           O
ATOM   3296  O14 POPEJ 151      46.745  69.549  61.166  1.00  0.00           O
ATOM   3297  O11 POPEJ 151      46.905  71.050  59.166  1.00  0.00           O
ATOM   3298  O12 POPEJ 151      48.805  70.880  60.666  1.00  0.00           O
ATOM   3299  C1  POPEJ 151      45.665  70.790  58.526  1.00  0.00           C
ATOM   3302  C2  POPEJ 151      45.825  69.810  57.326  1.00  0.00           C
ATOM   3304  O21 POPEJ 151      45.205  70.229  56.096  1.00  0.00           O
ATOM   3305  C21 POPEJ 151      43.985  70.720  56.076  1.00  0.00           C
ATOM   3306  O22 POPEJ 151      43.275  70.980  57.036  1.00  0.00           O
ATOM   3307  C22 POPEJ 151      43.565  70.969  54.646  1.00  0.00           C
ATOM   3310  C3  POPEJ 151      45.475  68.329  57.676  1.00  0.00           C
ATOM   3313  O31 POPEJ 151      45.575  67.460  56.546  1.00  0.00           O
ATOM   3314  C31 POPEJ 151      46.765  67.210  56.036  1.00  0.00           C
ATOM   3315  O32 POPEJ 151      47.835  67.650  56.416  1.00  0.00           O
ATOM   3316  C32 POPEJ 151      46.535  66.359  54.796  1.00  0.00           C
ATOM   3319  C23 POPEJ 151      43.145  72.450  54.496  1.00  0.00           C
ATOM   3322  C24 POPEJ 151      43.555  73.020  53.146  1.00  0.00           C
ATOM   3325  C25 POPEJ 151      42.616  72.630  51.996  1.00  0.00           C
ATOM   3328  C26 POPEJ 151      41.635  73.750  51.616  1.00  0.00           C
ATOM   3331  C27 POPEJ 151      41.476  73.900  50.096  1.00  0.00           C
ATOM   3334  C28 POPEJ 151      40.385  74.910  49.686  1.00  0.00           C
ATOM   3337  C29 POPEJ 151      40.645  76.300  50.196  1.00  0.00           C
ATOM   3339 0C21 POPEJ 151      41.296  77.290  49.556  1.00  0.00           C
ATOM   3341 1C21 POPEJ 151      41.936  77.219  48.196  1.00  0.00           C
ATOM   3344 2C21 POPEJ 151      41.235  78.119  47.166  1.00  0.00           C
ATOM   3347 3C21 POPEJ 151      41.245  79.609  47.556  1.00  0.00           C
ATOM   3350 4C21 POPEJ 151      40.985  80.560  46.366  1.00  0.00           C
ATOM   3353 5C21 POPEJ 151      39.616  80.380  45.726  1.00  0.00           C
ATOM   3356 6C21 POPEJ 151      39.345  81.238  44.496  1.00  0.00           C
ATOM   3359 7C21 POPEJ 151      37.855  81.269  44.146  1.00  0.00           C
ATOM   3362 8C21 POPEJ 151      37.555  81.639  42.686  1.00  0.00           C
ATOM   3366  C33 POPEJ 151      46.245  67.270  53.596  1.00  0.00           C
ATOM   3369  C34 POPEJ 151      45.575  66.538  52.436  1.00  0.00           C
ATOM   3372  C35 POPEJ 151      45.345  67.460  51.226  1.00  0.00           C
ATOM   3375  C36 POPEJ 151      46.655  67.840  50.526  1.00  0.00           C
ATOM   3378  C37 POPEJ 151      46.465  68.920  49.466  1.00  0.00           C
ATOM   3381  C38 POPEJ 151      47.796  69.530  49.026  1.00  0.00           C
ATOM   3384  C39 POPEJ 151      48.545  68.630  48.046  1.00  0.00           C
ATOM   3387 0C31 POPEJ 151      48.085  68.850  46.606  1.00  0.00           C
ATOM   3390 1C31 POPEJ 151      48.866  67.970  45.626  1.00  0.00           C
ATOM   3393 2C31 POPEJ 151      49.046  68.610  44.256  1.00  0.00           C
ATOM   3396 3C31 POPEJ 151      50.105  67.869  43.436  1.00  0.00           C
ATOM   3399 4C31 POPEJ 151      49.696  66.430  43.076  1.00  0.00           C
ATOM   3402 5C31 POPEJ 151      50.816  65.759  42.296  1.00  0.00           C
ATOM   3405 6C31 POPEJ 151      50.665  64.250  42.166  1.00  0.00           C
ATOM   3409  NH3 POPEK 152     101.885  59.979  23.966  1.00  0.00           N
ATOM   3413  C12 POPEK 152     103.046  59.070  23.716  1.00  0.00           C
ATOM   3416  C11 POPEK 152     103.946  59.100  24.956  1.00  0.00           C
ATOM   3419  P   POPEK 152     105.056  56.750  25.076  1.00  0.00           P
ATOM   3420  O13 POPEK 152     103.666  56.330  25.346  1.00  0.00           O
ATOM   3421  O14 POPEK 152     105.725  56.010  23.986  1.00  0.00           O
ATOM   3422  O11 POPEK 152     105.895  56.640  26.406  1.00  0.00           O
ATOM   3423  O12 POPEK 152     105.105  58.290  24.756  1.00  0.00           O
ATOM   3424  C1  POPEK 152     105.476  57.270  27.616  1.00  0.00           C
ATOM   3427  C2  POPEK 152     106.605  58.139  28.206  1.00  0.00           C
ATOM   3429  O21 POPEK 152     106.085  58.880  29.326  1.00  0.00           O
ATOM   3430  C21 POPEK 152     106.255  58.360  30.506  1.00  0.00           C
ATOM   3431  O22 POPEK 152     106.656  57.230  30.766  1.00  0.00           O
ATOM   3432  C22 POPEK 152     106.005  59.470  31.526  1.00  0.00           C
ATOM   3435  C3  POPEK 152     107.115  59.200  27.186  1.00  0.00           C
ATOM   3438  O31 POPEK 152     107.995  60.130  27.856  1.00  0.00           O
ATOM   3439  C31 POPEK 152     109.256  60.150  27.466  1.00  0.00           C
ATOM   3440  O32 POPEK 152     109.715  59.610  26.476  1.00  0.00           O
ATOM   3441  C32 POPEK 152     110.086  60.880  28.516  1.00  0.00           C
ATOM   3444  C23 POPEK 152     106.424  59.010  32.916  1.00  0.00           C
ATOM   3447  C24 POPEK 152     106.385  60.090  33.986  1.00  0.00           C
ATOM   3450  C25 POPEK 152     106.805  59.510  35.346  1.00  0.00           C
ATOM   3453  C26 POPEK 152     106.875  60.600  36.416  1.00  0.00           C
ATOM   3456  C27 POPEK 152     107.535  60.140  37.716  1.00  0.00           C
ATOM   3459  C28 POPEK 152     107.575  61.280  38.736  1.00  0.00           C
ATOM   3462  C29 POPEK 152     108.234  60.890  40.036  1.00  0.00           C
ATOM   3464 0C21 POPEK 152     107.575  60.569  41.156  1.00  0.00           C
ATOM   3466 1C21 POPEK 152     106.075  60.520  41.276  1.00  0.00           C
ATOM   3469 2C21 POPEK 152     105.635  59.950  42.636  1.00  0.00           C
ATOM   3472 3C21 POPEK 152     105.825  58.430  42.776  1.00  0.00           C
ATOM   3475 4C21 POPEK 152     104.566  57.610  42.436  1.00  0.00           C
ATOM   3478 5C21 POPEK 152     103.416  57.740  43.456  1.00  0.00           C
ATOM   3481 6C21 POPEK 152     103.766  57.250  44.866  1.00  0.00           C
ATOM   3484 7C21 POPEK 152     102.545  57.210  45.796  1.00  0.00           C
ATOM   3487 8C21 POPEK 152     102.896  56.900  47.256  1.00  0.00           C
ATOM   3491  C33 POPEK 152     110.236  60.030  29.806  1.00  0.00           C
ATOM   3494  C34 POPEK 152     110.805  60.840  30.976  1.00  0.00           C
ATOM   3497  C35 POPEK 152     110.575  60.130  32.316  1.00  0.00           C
ATOM   3500  C36 POPEK 152     111.105  60.920  33.526  1.00  0.00           C
ATOM   3503  C37 POPEK 152     110.776  60.229  34.856  1.00  0.00           C
ATOM   3506  C38 POPEK 152     111.285  60.950  36.116  1.00  0.00           C
ATOM   3509  C39 POPEK 152     110.466  62.200  36.466  1.00  0.00           C
ATOM   3512 0C31 POPEK 152     110.956  62.950  37.716  1.00  0.00           C
ATOM   3515 1C31 POPEK 152     110.245  64.299  37.886  1.00  0.00           C
ATOM   3518 2C31 POPEK 152     110.715  65.130  39.086  1.00  0.00           C
ATOM   3521 3C31 POPEK 152     110.275  64.579  40.456  1.00  0.00           C
ATOM   3524 4C31 POPEK 152     109.086  65.350  41.056  1.00  0.00           C
ATOM   3527 5C31 POPEK 152     108.655  64.760  42.406  1.00  0.00           C
ATOM   3530 6C31 POPEK 152     107.525  65.530  43.076  1.00  0.00           C
ATOM   3534  NH3 POPEL 153      66.635  57.260  21.906  1.00  0.00           N
ATOM   3538  C12 POPEL 153      67.785  56.800  21.046  1.00  0.00           C
ATOM   3541  C11 POPEL 153      68.895  56.200  21.936  1.00  0.00           C
ATOM   3544  P   POPEL 153      67.535  54.080  22.716  1.00  0.00           P
ATOM   3545  O13 POPEL 153      67.796  53.010  23.686  1.00  0.00           O
ATOM   3546  O14 POPEL 153      67.625  53.690  21.296  1.00  0.00           O
ATOM   3547  O11 POPEL 153      66.116  54.750  22.946  1.00  0.00           O
ATOM   3548  O12 POPEL 153      68.415  55.369  22.996  1.00  0.00           O
ATOM   3549  C1  POPEL 153      65.255  54.330  24.006  1.00  0.00           C
ATOM   3552  C2  POPEL 153      65.585  55.050  25.336  1.00  0.00           C
ATOM   3554  O21 POPEL 153      64.866  54.380  26.386  1.00  0.00           O
ATOM   3555  C21 POPEL 153      64.575  55.050  27.446  1.00  0.00           C
ATOM   3556  O22 POPEL 153      63.586  55.750  27.616  1.00  0.00           O
ATOM   3557  C22 POPEL 153      65.705  54.870  28.446  1.00  0.00           C
ATOM   3560  C3  POPEL 153      65.376  56.590  25.276  1.00  0.00           C
ATOM   3563  O31 POPEL 153      66.255  57.230  26.226  1.00  0.00           O
ATOM   3564  C31 POPEL 153      67.315  57.840  25.726  1.00  0.00           C
ATOM   3565  O32 POPEL 153      67.476  58.130  24.546  1.00  0.00           O
ATOM   3566  C32 POPEL 153      68.305  58.080  26.856  1.00  0.00           C
ATOM   3569  C23 POPEL 153      65.486  55.700  29.716  1.00  0.00           C
ATOM   3572  C24 POPEL 153      66.736  55.710  30.586  1.00  0.00           C
ATOM   3575  C25 POPEL 153      66.495  56.440  31.916  1.00  0.00           C
ATOM   3578  C26 POPEL 153      65.656  55.620  32.896  1.00  0.00           C
ATOM   3581  C27 POPEL 153      65.445  56.380  34.216  1.00  0.00           C
ATOM   3584  C28 POPEL 153      64.885  55.480  35.336  1.00  0.00           C
ATOM   3587  C29 POPEL 153      64.696  56.330  36.566  1.00  0.00           C
ATOM   3589 0C21 POPEL 153      65.226  56.110  37.776  1.00  0.00           C
ATOM   3591 1C21 POPEL 153      66.035  54.910  38.186  1.00  0.00           C
ATOM   3594 2C21 POPEL 153      65.985  54.660  39.706  1.00  0.00           C
ATOM   3597 3C21 POPEL 153      67.075  55.369  40.516  1.00  0.00           C
ATOM   3600 4C21 POPEL 153      67.075  56.910  40.456  1.00  0.00           C
ATOM   3603 5C21 POPEL 153      68.126  57.500  41.406  1.00  0.00           C
ATOM   3606 6C21 POPEL 153      68.116  59.020  41.496  1.00  0.00           C
ATOM   3609 7C21 POPEL 153      69.116  59.500  42.556  1.00  0.00           C
ATOM   3612 8C21 POPEL 153      69.306  61.010  42.576  1.00  0.00           C
ATOM   3616  C33 POPEL 153      69.485  59.000  26.486  1.00  0.00           C
ATOM   3619  C34 POPEL 153      70.505  59.090  27.626  1.00  0.00           C
ATOM   3622  C35 POPEL 153      70.065  59.940  28.836  1.00  0.00           C
ATOM   3625  C36 POPEL 153      70.096  61.450  28.556  1.00  0.00           C
ATOM   3628  C37 POPEL 153      70.675  62.260  29.726  1.00  0.00           C
ATOM   3631  C38 POPEL 153      70.665  63.780  29.466  1.00  0.00           C
ATOM   3634  C39 POPEL 153      71.645  64.540  30.376  1.00  0.00           C
ATOM   3637 0C31 POPEL 153      70.965  65.470  31.386  1.00  0.00           C
ATOM   3640 1C31 POPEL 153      71.845  65.710  32.606  1.00  0.00           C
ATOM   3643 2C31 POPEL 153      71.265  66.729  33.596  1.00  0.00           C
ATOM   3646 3C31 POPEL 153      71.915  66.670  34.986  1.00  0.00           C
ATOM   3649 4C31 POPEL 153      73.446  66.790  34.956  1.00  0.00           C
ATOM   3652 5C31 POPEL 153      74.075  67.020  36.336  1.00  0.00           C
ATOM   3655 6C31 POPEL 153      75.595  67.219  36.256  1.00  0.00           C
ATOM   3659  NH3 POPEM 154      28.745   3.830  17.146  1.00  0.00           N
ATOM   3663  C12 POPEM 154      27.855   5.040  17.216  1.00  0.00           C
ATOM   3666  C11 POPEM 154      27.475   5.360  18.666  1.00  0.00           C
ATOM   3669  P   POPEM 154      25.285   6.740  18.086  1.00  0.00           P
ATOM   3670  O13 POPEM 154      25.465   6.790  16.606  1.00  0.00           O
ATOM   3671  O14 POPEM 154      24.335   5.720  18.576  1.00  0.00           O
ATOM   3672  O11 POPEM 154      24.845   8.150  18.656  1.00  0.00           O
ATOM   3673  O12 POPEM 154      26.695   6.550  18.766  1.00  0.00           O
ATOM   3674  C1  POPEM 154      25.075   8.490  20.036  1.00  0.00           C
ATOM   3677  C2  POPEM 154      23.775   9.140  20.596  1.00  0.00           C
ATOM   3679  O21 POPEM 154      23.925  10.090  21.656  1.00  0.00           O
ATOM   3680  C21 POPEM 154      24.835  10.140  22.626  1.00  0.00           C
ATOM   3681  O22 POPEM 154      25.125  11.190  23.176  1.00  0.00           O
ATOM   3682  C22 POPEM 154      25.445   8.810  23.106  1.00  0.00           C
ATOM   3685  C3  POPEM 154      22.605   8.140  20.856  1.00  0.00           C
ATOM   3688  O31 POPEM 154      22.505   7.720  22.236  1.00  0.00           O
ATOM   3689  C31 POPEM 154      21.686   8.450  22.986  1.00  0.00           C
ATOM   3690  O32 POPEM 154      21.045   9.420  22.636  1.00  0.00           O
ATOM   3691  C32 POPEM 154      21.695   7.890  24.416  1.00  0.00           C
ATOM   3694  C23 POPEM 154      25.845   8.920  24.606  1.00  0.00           C
ATOM   3697  C24 POPEM 154      26.535   7.670  25.176  1.00  0.00           C
ATOM   3700  C25 POPEM 154      27.145   7.920  26.566  1.00  0.00           C
ATOM   3703  C26 POPEM 154      27.825   6.680  27.186  1.00  0.00           C
ATOM   3706  C27 POPEM 154      28.275   6.950  28.636  1.00  0.00           C
ATOM   3709  C28 POPEM 154      29.776   7.220  28.836  1.00  0.00           C
ATOM   3712  C29 POPEM 154      30.615   5.970  28.936  1.00  0.00           C
ATOM   3714 0C21 POPEM 154      31.825   5.860  29.536  1.00  0.00           C
ATOM   3716 1C21 POPEM 154      32.595   6.980  30.196  1.00  0.00           C
ATOM   3719 2C21 POPEM 154      33.075   6.670  31.636  1.00  0.00           C
ATOM   3722 3C21 POPEM 154      34.295   5.730  31.716  1.00  0.00           C
ATOM   3725 4C21 POPEM 154      35.035   5.750  33.066  1.00  0.00           C
ATOM   3728 5C21 POPEM 154      34.175   5.280  34.256  1.00  0.00           C
ATOM   3731 6C21 POPEM 154      34.865   5.400  35.626  1.00  0.00           C
ATOM   3734 7C21 POPEM 154      33.905   5.150  36.806  1.00  0.00           C
ATOM   3737 8C21 POPEM 154      34.505   5.430  38.186  1.00  0.00           C
ATOM   3741  C33 POPEM 154      21.026   8.840  25.436  1.00  0.00           C
ATOM   3744  C34 POPEM 154      22.005   9.800  26.136  1.00  0.00           C
ATOM   3747  C35 POPEM 154      22.745   9.110  27.296  1.00  0.00           C
ATOM   3750  C36 POPEM 154      23.745  10.010  28.036  1.00  0.00           C
ATOM   3753  C37 POPEM 154      24.375   9.290  29.246  1.00  0.00           C
ATOM   3756  C38 POPEM 154      25.375  10.180  30.006  1.00  0.00           C
ATOM   3759  C39 POPEM 154      26.235   9.410  31.016  1.00  0.00           C
ATOM   3762 0C31 POPEM 154      25.465   8.770  32.186  1.00  0.00           C
ATOM   3765 1C31 POPEM 154      26.415   7.960  33.076  1.00  0.00           C
ATOM   3768 2C31 POPEM 154      25.875   7.720  34.496  1.00  0.00           C
ATOM   3771 3C31 POPEM 154      26.925   7.110  35.456  1.00  0.00           C
ATOM   3774 4C31 POPEM 154      28.195   7.960  35.606  1.00  0.00           C
ATOM   3777 5C31 POPEM 154      29.215   7.390  36.596  1.00  0.00           C
ATOM   3780 6C31 POPEM 154      30.555   8.130  36.576  1.00  0.00           C
ATOM   3784  NH3 POPEN 155     109.385 103.169  58.296  1.00  0.00           N
ATOM   3788  C12 POPEN 155     109.935 104.149  59.286  1.00  0.00           C
ATOM   3791  C11 POPEN 155     110.314 105.469  58.636  1.00  0.00           C
ATOM   3794  P   POPEN 155     110.616 107.969  59.306  1.00  0.00           P
ATOM   3795  O13 POPEN 155     109.305 108.669  59.376  1.00  0.00           O
ATOM   3796  O14 POPEN 155     111.716 108.529  60.106  1.00  0.00           O
ATOM   3797  O11 POPEN 155     111.035 107.870  57.796  1.00  0.00           O
ATOM   3798  O12 POPEN 155     110.425 106.449  59.676  1.00  0.00           O
ATOM   3799  C1  POPEN 155     112.384 108.078  57.366  1.00  0.00           C
ATOM   3802  C2  POPEN 155     112.596 107.279  56.066  1.00  0.00           C
ATOM   3804  O21 POPEN 155     113.946 107.390  55.586  1.00  0.00           O
ATOM   3805  C21 POPEN 155     114.536 106.219  55.306  1.00  0.00           C
ATOM   3806  O22 POPEN 155     114.335 105.170  55.896  1.00  0.00           O
ATOM   3807  C22 POPEN 155     115.454 106.390  54.106  1.00  0.00           C
ATOM   3810  C3  POPEN 155     111.635 107.859  54.986  1.00  0.00           C
ATOM   3813  O31 POPEN 155     111.695 107.090  53.766  1.00  0.00           O
ATOM   3814  C31 POPEN 155     111.376 107.829  52.686  1.00  0.00           C
ATOM   3815  O32 POPEN 155     111.066 108.999  52.706  1.00  0.00           O
ATOM   3816  C32 POPEN 155     111.446 106.950  51.436  1.00  0.00           C
ATOM   3819  C23 POPEN 155     115.835 105.009  53.486  1.00  0.00           C
ATOM   3822  C24 POPEN 155     116.236 105.109  52.006  1.00  0.00           C
ATOM   3825  C25 POPEN 155     117.516 105.919  51.786  1.00  0.00           C
ATOM   3828  C26 POPEN 155     118.775 105.059  51.646  1.00  0.00           C
ATOM   3831  C27 POPEN 155     120.056 105.870  51.896  1.00  0.00           C
ATOM   3834  C28 POPEN 155     121.295 105.268  51.206  1.00  0.00           C
ATOM   3837  C29 POPEN 155     122.565 105.779  51.826  1.00  0.00           C
ATOM   3839 0C21 POPEN 155     123.205 106.940  51.556  1.00  0.00           C
ATOM   3841 1C21 POPEN 155     122.796 108.029  50.606  1.00  0.00           C
ATOM   3844 2C21 POPEN 155     123.634 108.109  49.316  1.00  0.00           C
ATOM   3847 3C21 POPEN 155     123.505 106.850  48.456  1.00  0.00           C
ATOM   3850 4C21 POPEN 155     123.685 107.099  46.956  1.00  0.00           C
ATOM   3853 5C21 POPEN 155     125.056 107.659  46.566  1.00  0.00           C
ATOM   3856 6C21 POPEN 155     125.305 107.559  45.056  1.00  0.00           C
ATOM   3859 7C21 POPEN 155     126.735 107.929  44.716  1.00  0.00           C
ATOM   3862 8C21 POPEN 155     127.075 107.820  43.226  1.00  0.00           C
ATOM   3866  C33 POPEN 155     111.626 107.768  50.156  1.00  0.00           C
ATOM   3869  C34 POPEN 155     111.576 106.950  48.856  1.00  0.00           C
ATOM   3872  C35 POPEN 155     112.656 105.870  48.646  1.00  0.00           C
ATOM   3875  C36 POPEN 155     112.785 105.438  47.166  1.00  0.00           C
ATOM   3878  C37 POPEN 155     111.535 104.729  46.636  1.00  0.00           C
ATOM   3881  C38 POPEN 155     111.175 104.960  45.156  1.00  0.00           C
ATOM   3884  C39 POPEN 155     111.984 104.139  44.146  1.00  0.00           C
ATOM   3887 0C31 POPEN 155     111.355 104.219  42.756  1.00  0.00           C
ATOM   3890 1C31 POPEN 155     112.166 103.529  41.656  1.00  0.00           C
ATOM   3893 2C31 POPEN 155     111.695 103.899  40.236  1.00  0.00           C
ATOM   3896 3C31 POPEN 155     110.506 103.069  39.736  1.00  0.00           C
ATOM   3899 4C31 POPEN 155     110.916 101.639  39.326  1.00  0.00           C
ATOM   3902 5C31 POPEN 155     109.744 100.809  38.786  1.00  0.00           C
ATOM   3905 6C31 POPEN 155     110.145  99.370  38.466  1.00  0.00           C
ATOM   3909  NH3 POPEO 156     130.445  89.790  59.676  1.00  0.00           N
ATOM   3913  C12 POPEO 156     129.225  90.678  59.606  1.00  0.00           C
ATOM   3916  C11 POPEO 156     127.956  89.820  59.386  1.00  0.00           C
ATOM   3919  P   POPEO 156     126.386  91.889  59.896  1.00  0.00           P
ATOM   3920  O13 POPEO 156     124.936  92.130  59.746  1.00  0.00           O
ATOM   3921  O14 POPEO 156     126.906  91.779  61.286  1.00  0.00           O
ATOM   3922  O11 POPEO 156     127.136  92.969  58.976  1.00  0.00           O
ATOM   3923  O12 POPEO 156     126.756  90.550  59.186  1.00  0.00           O
ATOM   3924  C1  POPEO 156     126.916  92.730  57.556  1.00  0.00           C
ATOM   3927  C2  POPEO 156     127.066  93.960  56.636  1.00  0.00           C
ATOM   3929  O21 POPEO 156     126.596  93.510  55.346  1.00  0.00           O
ATOM   3930  C21 POPEO 156     126.366  94.450  54.446  1.00  0.00           C
ATOM   3931  O22 POPEO 156     126.566  95.639  54.606  1.00  0.00           O
ATOM   3932  C22 POPEO 156     125.715  93.799  53.226  1.00  0.00           C
ATOM   3935  C3  POPEO 156     128.526  94.480  56.596  1.00  0.00           C
ATOM   3938  O31 POPEO 156     129.424  93.400  56.276  1.00  0.00           O
ATOM   3939  C31 POPEO 156     129.984  93.389  55.086  1.00  0.00           C
ATOM   3940  O32 POPEO 156     129.814  94.200  54.186  1.00  0.00           O
ATOM   3941  C32 POPEO 156     130.894  92.160  55.036  1.00  0.00           C
ATOM   3944  C23 POPEO 156     125.916  94.599  51.916  1.00  0.00           C
ATOM   3947  C24 POPEO 156     127.306  94.380  51.306  1.00  0.00           C
ATOM   3950  C25 POPEO 156     127.726  95.560  50.436  1.00  0.00           C
ATOM   3953  C26 POPEO 156     126.996  95.730  49.106  1.00  0.00           C
ATOM   3956  C27 POPEO 156     127.546  94.809  47.996  1.00  0.00           C
ATOM   3959  C28 POPEO 156     127.306  95.370  46.576  1.00  0.00           C
ATOM   3962  C29 POPEO 156     128.205  96.549  46.286  1.00  0.00           C
ATOM   3964 0C21 POPEO 156     128.824  96.819  45.126  1.00  0.00           C
ATOM   3966 1C21 POPEO 156     128.725  96.000  43.866  1.00  0.00           C
ATOM   3969 2C21 POPEO 156     127.505  96.420  43.036  1.00  0.00           C
ATOM   3972 3C21 POPEO 156     127.316  95.550  41.786  1.00  0.00           C
ATOM   3975 4C21 POPEO 156     126.146  96.029  40.936  1.00  0.00           C
ATOM   3978 5C21 POPEO 156     125.825  95.100  39.756  1.00  0.00           C
ATOM   3981 6C21 POPEO 156     124.686  95.650  38.896  1.00  0.00           C
ATOM   3984 7C21 POPEO 156     124.366  94.750  37.696  1.00  0.00           C
ATOM   3987 8C21 POPEO 156     123.266  95.320  36.806  1.00  0.00           C
ATOM   3991  C33 POPEO 156     132.115  92.360  54.146  1.00  0.00           C
ATOM   3994  C34 POPEO 156     131.755  91.990  52.716  1.00  0.00           C
ATOM   3997  C35 POPEO 156     132.945  92.080  51.776  1.00  0.00           C
ATOM   4000  C36 POPEO 156     132.555  91.670  50.366  1.00  0.00           C
ATOM   4003  C37 POPEO 156     133.775  91.700  49.456  1.00  0.00           C
ATOM   4006  C38 POPEO 156     133.445  91.340  48.006  1.00  0.00           C
ATOM   4009  C39 POPEO 156     134.685  91.509  47.146  1.00  0.00           C
ATOM   4012 0C31 POPEO 156     134.405  91.460  45.656  1.00  0.00           C
ATOM   4015 1C31 POPEO 156     135.674  91.760  44.866  1.00  0.00           C
ATOM   4018 2C31 POPEO 156     135.385  92.130  43.416  1.00  0.00           C
ATOM   4021 3C31 POPEO 156     136.644  92.090  42.556  1.00  0.00           C
ATOM   4024 4C31 POPEO 156     136.374  92.500  41.106  1.00  0.00           C
ATOM   4027 5C31 POPEO 156     137.365  91.859  40.126  1.00  0.00           C
ATOM   4030 6C31 POPEO 156     137.105  92.260  38.676  1.00  0.00           C
ATOM   4034  NH3 POPEP 157      64.345 127.780  11.986  1.00  0.00           N
ATOM   4038  C12 POPEP 157      63.605 126.499  11.696  1.00  0.00           C
ATOM   4041  C11 POPEP 157      64.055 125.900  10.346  1.00  0.00           C
ATOM   4044  P   POPEP 157      66.626 126.169   9.796  1.00  0.00           P
ATOM   4045  O13 POPEP 157      67.825 125.320   9.796  1.00  0.00           O
ATOM   4046  O14 POPEP 157      66.235 126.779   8.516  1.00  0.00           O
ATOM   4047  O11 POPEP 157      66.745 127.360  10.846  1.00  0.00           O
ATOM   4048  O12 POPEP 157      65.395 125.389  10.406  1.00  0.00           O
ATOM   4049  C1  POPEP 157      67.955 128.078  11.046  1.00  0.00           C
ATOM   4052  C2  POPEP 157      68.665 127.649  12.356  1.00  0.00           C
ATOM   4054  O21 POPEP 157      68.686 128.689  13.356  1.00  0.00           O
ATOM   4055  C21 POPEP 157      67.535 129.018  13.906  1.00  0.00           C
ATOM   4056  O22 POPEP 157      66.436 128.609  13.576  1.00  0.00           O
ATOM   4057  C22 POPEP 157      67.775 130.009  15.046  1.00  0.00           C
ATOM   4060  C3  POPEP 157      70.125 127.229  12.076  1.00  0.00           C
ATOM   4063  O31 POPEP 157      70.725 126.749  13.286  1.00  0.00           O
ATOM   4064  C31 POPEP 157      71.766 127.400  13.796  1.00  0.00           C
ATOM   4065  O32 POPEP 157      72.395 128.288  13.256  1.00  0.00           O
ATOM   4066  C32 POPEP 157      72.145 126.700  15.096  1.00  0.00           C
ATOM   4069  C23 POPEP 157      68.595 129.419  16.236  1.00  0.00           C
ATOM   4072  C24 POPEP 157      68.495 130.289  17.496  1.00  0.00           C
ATOM   4075  C25 POPEP 157      68.285 129.508  18.806  1.00  0.00           C
ATOM   4078  C26 POPEP 157      69.575 129.349  19.636  1.00  0.00           C
ATOM   4081  C27 POPEP 157      69.306 128.589  20.946  1.00  0.00           C
ATOM   4084  C28 POPEP 157      70.575 128.199  21.736  1.00  0.00           C
ATOM   4087  C29 POPEP 157      71.105 129.298  22.616  1.00  0.00           C
ATOM   4089 0C21 POPEP 157      71.895 129.128  23.696  1.00  0.00           C
ATOM   4091 1C21 POPEP 157      72.445 127.820  24.216  1.00  0.00           C
ATOM   4094 2C21 POPEP 157      71.955 127.430  25.626  1.00  0.00           C
ATOM   4097 3C21 POPEP 157      72.145 128.540  26.676  1.00  0.00           C
ATOM   4100 4C21 POPEP 157      72.095 128.029  28.116  1.00  0.00           C
ATOM   4103 5C21 POPEP 157      72.165 129.189  29.126  1.00  0.00           C
ATOM   4106 6C21 POPEP 157      72.235 128.710  30.576  1.00  0.00           C
ATOM   4109 7C21 POPEP 157      71.995 129.839  31.596  1.00  0.00           C
ATOM   4112 8C21 POPEP 157      71.995 129.368  33.056  1.00  0.00           C
ATOM   4116  C33 POPEP 157      72.296 127.600  16.346  1.00  0.00           C
ATOM   4119  C34 POPEP 157      72.765 126.770  17.546  1.00  0.00           C
ATOM   4122  C35 POPEP 157      73.095 127.570  18.816  1.00  0.00           C
ATOM   4125  C36 POPEP 157      74.565 128.020  18.886  1.00  0.00           C
ATOM   4128  C37 POPEP 157      75.086 128.178  20.326  1.00  0.00           C
ATOM   4131  C38 POPEP 157      76.616 128.279  20.336  1.00  0.00           C
ATOM   4134  C39 POPEP 157      77.266 128.390  21.716  1.00  0.00           C
ATOM   4137 0C31 POPEP 157      76.895 127.290  22.716  1.00  0.00           C
ATOM   4140 1C31 POPEP 157      77.895 127.239  23.886  1.00  0.00           C
ATOM   4143 2C31 POPEP 157      77.596 126.169  24.936  1.00  0.00           C
ATOM   4146 3C31 POPEP 157      76.525 126.560  25.966  1.00  0.00           C
ATOM   4149 4C31 POPEP 157      76.995 127.600  26.996  1.00  0.00           C
ATOM   4152 5C31 POPEP 157      75.936 127.850  28.076  1.00  0.00           C
ATOM   4155 6C31 POPEP 157      76.285 128.959  29.066  1.00  0.00           C
ATOM   4159  NH3 POPEQ 158     101.035  50.200  63.066  1.00  0.00           N
ATOM   4163  C12 POPEQ 158     100.715  49.230  64.156  1.00  0.00           C
ATOM   4166  C11 POPEQ 158     101.255  47.869  63.696  1.00  0.00           C
ATOM   4169  P   POPEQ 158      99.445  46.590  62.336  1.00  0.00           P
ATOM   4170  O13 POPEQ 158      99.905  45.200  62.156  1.00  0.00           O
ATOM   4171  O14 POPEQ 158      98.596  46.850  63.516  1.00  0.00           O
ATOM   4172  O11 POPEQ 158      98.736  47.090  61.006  1.00  0.00           O
ATOM   4173  O12 POPEQ 158     100.705  47.540  62.416  1.00  0.00           O
ATOM   4174  C1  POPEQ 158      99.105  46.540  59.736  1.00  0.00           C
ATOM   4177  C2  POPEQ 158      99.186  47.660  58.676  1.00  0.00           C
ATOM   4179  O21 POPEQ 158      99.905  47.230  57.516  1.00  0.00           O
ATOM   4180  C21 POPEQ 158      99.335  46.330  56.746  1.00  0.00           C
ATOM   4181  O22 POPEQ 158      98.255  45.790  56.946  1.00  0.00           O
ATOM   4182  C22 POPEQ 158     100.165  46.210  55.466  1.00  0.00           C
ATOM   4185  C3  POPEQ 158      99.916  48.920  59.246  1.00  0.00           C
ATOM   4188  O31 POPEQ 158     100.215  49.890  58.236  1.00  0.00           O
ATOM   4189  C31 POPEQ 158     101.355  49.979  57.526  1.00  0.00           C
ATOM   4190  O32 POPEQ 158     101.535  50.780  56.626  1.00  0.00           O
ATOM   4191  C32 POPEQ 158     102.505  49.030  57.916  1.00  0.00           C
ATOM   4194  C23 POPEQ 158     100.445  44.780  54.936  1.00  0.00           C
ATOM   4197  C24 POPEQ 158     101.635  44.780  53.956  1.00  0.00           C
ATOM   4200  C25 POPEQ 158     101.424  43.940  52.686  1.00  0.00           C
ATOM   4203  C26 POPEQ 158     101.225  44.810  51.426  1.00  0.00           C
ATOM   4206  C27 POPEQ 158     100.656  44.000  50.256  1.00  0.00           C
ATOM   4209  C28 POPEQ 158     100.156  44.870  49.086  1.00  0.00           C
ATOM   4212  C29 POPEQ 158     101.196  45.090  48.016  1.00  0.00           C
ATOM   4214 0C21 POPEQ 158     101.196  44.520  46.796  1.00  0.00           C
ATOM   4216 1C21 POPEQ 158     100.205  43.520  46.246  1.00  0.00           C
ATOM   4219 2C21 POPEQ 158      99.266  44.130  45.176  1.00  0.00           C
ATOM   4222 3C21 POPEQ 158      98.146  45.000  45.776  1.00  0.00           C
ATOM   4225 4C21 POPEQ 158      97.656  46.100  44.826  1.00  0.00           C
ATOM   4228 5C21 POPEQ 158      97.255  45.620  43.426  1.00  0.00           C
ATOM   4231 6C21 POPEQ 158      96.704  46.770  42.566  1.00  0.00           C
ATOM   4234 7C21 POPEQ 158      96.365  46.350  41.136  1.00  0.00           C
ATOM   4237 8C21 POPEQ 158      95.835  47.520  40.306  1.00  0.00           C
ATOM   4241  C33 POPEQ 158     103.305  48.540  56.676  1.00  0.00           C
ATOM   4244  C34 POPEQ 158     104.816  48.330  56.886  1.00  0.00           C
ATOM   4247  C35 POPEQ 158     105.665  49.570  56.546  1.00  0.00           C
ATOM   4250  C36 POPEQ 158     107.125  49.230  56.216  1.00  0.00           C
ATOM   4253  C37 POPEQ 158     108.036  50.460  56.216  1.00  0.00           C
ATOM   4256  C38 POPEQ 158     109.445  50.240  55.626  1.00  0.00           C
ATOM   4259  C39 POPEQ 158     110.454  49.460  56.486  1.00  0.00           C
ATOM   4262 0C31 POPEQ 158     111.885  49.640  55.926  1.00  0.00           C
ATOM   4265 1C31 POPEQ 158     112.915  48.590  56.376  1.00  0.00           C
ATOM   4268 2C31 POPEQ 158     114.116  48.450  55.416  1.00  0.00           C
ATOM   4271 3C31 POPEQ 158     115.466  48.350  56.146  1.00  0.00           C
ATOM   4274 4C31 POPEQ 158     116.656  48.700  55.246  1.00  0.00           C
ATOM   4277 5C31 POPEQ 158     117.206  47.510  54.456  1.00  0.00           C
ATOM   4280 6C31 POPEQ 158     118.156  47.900  53.326  1.00  0.00           C
ATOM   4284  NH3 POPER 159      32.135 113.458  59.636  1.00  0.00           N
ATOM   4288  C12 POPER 159      31.035 112.659  60.266  1.00  0.00           C
ATOM   4291  C11 POPER 159      30.835 111.399  59.416  1.00  0.00           C
ATOM   4294  P   POPER 159      29.575 109.170  59.346  1.00  0.00           P
ATOM   4295  O13 POPER 159      30.625 108.190  59.716  1.00  0.00           O
ATOM   4296  O14 POPER 159      28.185 108.750  59.586  1.00  0.00           O
ATOM   4297  O11 POPER 159      29.785 109.499  57.816  1.00  0.00           O
ATOM   4298  O12 POPER 159      29.855 110.560  60.026  1.00  0.00           O
ATOM   4299  C1  POPER 159      28.765 109.030  56.936  1.00  0.00           C
ATOM   4302  C2  POPER 159      28.955 109.468  55.466  1.00  0.00           C
ATOM   4304  O21 POPER 159      28.955 108.288  54.636  1.00  0.00           O
ATOM   4305  C21 POPER 159      28.395 108.439  53.436  1.00  0.00           C
ATOM   4306  O22 POPER 159      27.855 109.450  53.026  1.00  0.00           O
ATOM   4307  C22 POPER 159      28.535 107.130  52.646  1.00  0.00           C
ATOM   4310  C3  POPER 159      30.275 110.268  55.306  1.00  0.00           C
ATOM   4313  O31 POPER 159      30.385 110.910  54.016  1.00  0.00           O
ATOM   4314  C31 POPER 159      29.635 111.999  53.906  1.00  0.00           C
ATOM   4315  O32 POPER 159      28.895 112.449  54.766  1.00  0.00           O
ATOM   4316  C32 POPER 159      29.845 112.590  52.516  1.00  0.00           C
ATOM   4319  C23 POPER 159      28.195 107.260  51.156  1.00  0.00           C
ATOM   4322  C24 POPER 159      28.605 106.020  50.326  1.00  0.00           C
ATOM   4325  C25 POPER 159      30.115 105.788  50.286  1.00  0.00           C
ATOM   4328  C26 POPER 159      30.565 104.790  49.216  1.00  0.00           C
ATOM   4331  C27 POPER 159      32.065 104.510  49.336  1.00  0.00           C
ATOM   4334  C28 POPER 159      32.735 104.030  48.036  1.00  0.00           C
ATOM   4337  C29 POPER 159      32.235 102.699  47.526  1.00  0.00           C
ATOM   4339 0C21 POPER 159      32.455 102.229  46.286  1.00  0.00           C
ATOM   4341 1C21 POPER 159      33.205 102.950  45.186  1.00  0.00           C
ATOM   4344 2C21 POPER 159      34.645 102.439  44.976  1.00  0.00           C
ATOM   4347 3C21 POPER 159      35.415 103.318  43.986  1.00  0.00           C
ATOM   4350 4C21 POPER 159      36.715 102.680  43.486  1.00  0.00           C
ATOM   4353 5C21 POPER 159      36.505 101.549  42.466  1.00  0.00           C
ATOM   4356 6C21 POPER 159      35.995 102.038  41.106  1.00  0.00           C
ATOM   4359 7C21 POPER 159      35.845 100.910  40.076  1.00  0.00           C
ATOM   4362 8C21 POPER 159      35.285 101.390  38.736  1.00  0.00           C
ATOM   4366  C33 POPER 159      28.535 112.609  51.686  1.00  0.00           C
ATOM   4369  C34 POPER 159      28.775 112.229  50.226  1.00  0.00           C
ATOM   4372  C35 POPER 159      29.005 110.718  50.006  1.00  0.00           C
ATOM   4375  C36 POPER 159      29.515 110.450  48.586  1.00  0.00           C
ATOM   4378  C37 POPER 159      29.795 108.980  48.246  1.00  0.00           C
ATOM   4381  C38 POPER 159      30.095 108.840  46.746  1.00  0.00           C
ATOM   4384  C39 POPER 159      30.375 107.410  46.276  1.00  0.00           C
ATOM   4387 0C31 POPER 159      30.855 107.410  44.826  1.00  0.00           C
ATOM   4390 1C31 POPER 159      30.965 106.020  44.186  1.00  0.00           C
ATOM   4393 2C31 POPER 159      31.735 106.079  42.866  1.00  0.00           C
ATOM   4396 3C31 POPER 159      31.605 104.820  42.006  1.00  0.00           C
ATOM   4399 4C31 POPER 159      30.235 104.669  41.336  1.00  0.00           C
ATOM   4402 5C31 POPER 159      30.155 103.389  40.486  1.00  0.00           C
ATOM   4405 6C31 POPER 159      28.875 103.218  39.666  1.00  0.00           C
ATOM   4409  NH3 POPES 160      83.846  57.500  20.056  1.00  0.00           N
ATOM   4413  C12 POPES 160      82.954  58.460  20.816  1.00  0.00           C
ATOM   4416  C11 POPES 160      83.195  59.910  20.376  1.00  0.00           C
ATOM   4419  P   POPES 160      82.166  62.270  20.526  1.00  0.00           P
ATOM   4420  O13 POPES 160      82.225  62.360  19.046  1.00  0.00           O
ATOM   4421  O14 POPES 160      80.975  62.910  21.116  1.00  0.00           O
ATOM   4422  O11 POPES 160      83.486  62.869  21.096  1.00  0.00           O
ATOM   4423  O12 POPES 160      82.206  60.760  20.966  1.00  0.00           O
ATOM   4424  C1  POPES 160      83.436  63.560  22.336  1.00  0.00           C
ATOM   4427  C2  POPES 160      84.855  63.600  22.906  1.00  0.00           C
ATOM   4429  O21 POPES 160      84.795  63.729  24.336  1.00  0.00           O
ATOM   4430  C21 POPES 160      84.546  62.570  24.936  1.00  0.00           C
ATOM   4431  O22 POPES 160      84.375  61.500  24.386  1.00  0.00           O
ATOM   4432  C22 POPES 160      84.546  62.740  26.446  1.00  0.00           C
ATOM   4435  C3  POPES 160      85.676  64.740  22.216  1.00  0.00           C
ATOM   4438  O31 POPES 160      86.766  65.288  22.956  1.00  0.00           O
ATOM   4439  C31 POPES 160      87.605  64.520  23.616  1.00  0.00           C
ATOM   4440  O32 POPES 160      87.736  63.320  23.526  1.00  0.00           O
ATOM   4441  C32 POPES 160      88.276  65.429  24.636  1.00  0.00           C
ATOM   4444  C23 POPES 160      83.755  63.940  27.006  1.00  0.00           C
ATOM   4447  C24 POPES 160      84.256  64.240  28.426  1.00  0.00           C
ATOM   4450  C25 POPES 160      83.456  65.280  29.206  1.00  0.00           C
ATOM   4453  C26 POPES 160      84.135  65.549  30.556  1.00  0.00           C
ATOM   4456  C27 POPES 160      83.265  66.330  31.546  1.00  0.00           C
ATOM   4459  C28 POPES 160      83.955  66.440  32.926  1.00  0.00           C
ATOM   4462  C29 POPES 160      83.025  66.970  33.986  1.00  0.00           C
ATOM   4464 0C21 POPES 160      83.025  68.210  34.506  1.00  0.00           C
ATOM   4466 1C21 POPES 160      83.924  69.360  34.136  1.00  0.00           C
ATOM   4469 2C21 POPES 160      84.935  69.710  35.246  1.00  0.00           C
ATOM   4472 3C21 POPES 160      84.266  69.969  36.606  1.00  0.00           C
ATOM   4475 4C21 POPES 160      85.205  70.650  37.606  1.00  0.00           C
ATOM   4478 5C21 POPES 160      85.126  70.070  39.026  1.00  0.00           C
ATOM   4481 6C21 POPES 160      83.736  70.080  39.676  1.00  0.00           C
ATOM   4484 7C21 POPES 160      83.046  68.710  39.766  1.00  0.00           C
ATOM   4487 8C21 POPES 160      81.815  68.700  40.676  1.00  0.00           C
ATOM   4491  C33 POPES 160      87.306  65.670  25.816  1.00  0.00           C
ATOM   4494  C34 POPES 160      87.665  66.890  26.666  1.00  0.00           C
ATOM   4497  C35 POPES 160      87.885  66.520  28.136  1.00  0.00           C
ATOM   4500  C36 POPES 160      89.315  66.010  28.366  1.00  0.00           C
ATOM   4503  C37 POPES 160      89.566  65.320  29.716  1.00  0.00           C
ATOM   4506  C38 POPES 160      90.025  66.240  30.856  1.00  0.00           C
ATOM   4509  C39 POPES 160      89.006  67.320  31.236  1.00  0.00           C
ATOM   4512 0C31 POPES 160      89.406  68.049  32.516  1.00  0.00           C
ATOM   4515 1C31 POPES 160      88.456  69.210  32.836  1.00  0.00           C
ATOM   4518 2C31 POPES 160      88.936  70.109  33.976  1.00  0.00           C
ATOM   4521 3C31 POPES 160      89.025  69.420  35.346  1.00  0.00           C
ATOM   4524 4C31 POPES 160      89.356  70.439  36.446  1.00  0.00           C
ATOM   4527 5C31 POPES 160      89.816  69.810  37.766  1.00  0.00           C
ATOM   4530 6C31 POPES 160      89.916  70.829  38.906  1.00  0.00           C
ATOM   4534  NH3 POPET 161      13.355 124.608  60.586  1.00  0.00           N
ATOM   4538  C12 POPET 161      13.225 123.150  60.836  1.00  0.00           C
ATOM   4541  C11 POPET 161      11.785 122.749  60.676  1.00  0.00           C
ATOM   4544  P   POPET 161      10.565 120.460  60.586  1.00  0.00           P
ATOM   4545  O13 POPET 161       9.975 119.890  61.806  1.00  0.00           O
ATOM   4546  O14 POPET 161       9.645 121.169  59.666  1.00  0.00           O
ATOM   4547  O11 POPET 161      11.335 119.328  59.806  1.00  0.00           O
ATOM   4548  O12 POPET 161      11.735 121.390  61.046  1.00  0.00           O
ATOM   4549  C1  POPET 161      12.025 119.549  58.576  1.00  0.00           C
ATOM   4552  C2  POPET 161      11.545 118.529  57.516  1.00  0.00           C
ATOM   4554  O21 POPET 161      11.925 118.939  56.186  1.00  0.00           O
ATOM   4555  C21 POPET 161      13.165 118.699  55.826  1.00  0.00           C
ATOM   4556  O22 POPET 161      14.015 118.139  56.506  1.00  0.00           O
ATOM   4557  C22 POPET 161      13.295 119.170  54.376  1.00  0.00           C
ATOM   4560  C3  POPET 161       9.985 118.389  57.606  1.00  0.00           C
ATOM   4563  O31 POPET 161       9.365 118.100  56.326  1.00  0.00           O
ATOM   4564  C31 POPET 161       9.165 119.188  55.586  1.00  0.00           C
ATOM   4565  O32 POPET 161       9.325 120.340  55.946  1.00  0.00           O
ATOM   4566  C32 POPET 161       8.635 118.769  54.216  1.00  0.00           C
ATOM   4569  C23 POPET 161      14.725 119.210  53.806  1.00  0.00           C
ATOM   4572  C24 POPET 161      14.925 120.450  52.926  1.00  0.00           C
ATOM   4575  C25 POPET 161      16.225 120.460  52.096  1.00  0.00           C
ATOM   4578  C26 POPET 161      17.525 120.480  52.916  1.00  0.00           C
ATOM   4581  C27 POPET 161      18.765 120.770  52.066  1.00  0.00           C
ATOM   4584  C28 POPET 161      20.055 120.939  52.896  1.00  0.00           C
ATOM   4587  C29 POPET 161      20.775 122.260  52.726  1.00  0.00           C
ATOM   4589 0C21 POPET 161      21.975 122.479  52.126  1.00  0.00           C
ATOM   4591 1C21 POPET 161      22.845 121.439  51.476  1.00  0.00           C
ATOM   4594 2C21 POPET 161      24.275 121.900  51.116  1.00  0.00           C
ATOM   4597 3C21 POPET 161      25.105 120.779  50.456  1.00  0.00           C
ATOM   4600 4C21 POPET 161      26.535 121.219  50.076  1.00  0.00           C
ATOM   4603 5C21 POPET 161      27.375 120.079  49.476  1.00  0.00           C
ATOM   4606 6C21 POPET 161      28.845 120.460  49.256  1.00  0.00           C
ATOM   4609 7C21 POPET 161      29.595 119.428  48.396  1.00  0.00           C
ATOM   4612 8C21 POPET 161      31.065 119.799  48.136  1.00  0.00           C
ATOM   4616  C33 POPET 161       9.575 119.170  53.046  1.00  0.00           C
ATOM   4619  C34 POPET 161       9.155 118.529  51.716  1.00  0.00           C
ATOM   4622  C35 POPET 161       7.865 119.100  51.096  1.00  0.00           C
ATOM   4625  C36 POPET 161       8.105 120.359  50.246  1.00  0.00           C
ATOM   4628  C37 POPET 161       6.835 120.849  49.536  1.00  0.00           C
ATOM   4631  C38 POPET 161       7.105 121.940  48.486  1.00  0.00           C
ATOM   4634  C39 POPET 161       7.635 121.359  47.156  1.00  0.00           C
ATOM   4637 0C31 POPET 161       7.905 122.439  46.096  1.00  0.00           C
ATOM   4640 1C31 POPET 161       8.415 121.828  44.776  1.00  0.00           C
ATOM   4643 2C31 POPET 161       8.765 122.899  43.726  1.00  0.00           C
ATOM   4646 3C31 POPET 161       9.175 122.309  42.366  1.00  0.00           C
ATOM   4649 4C31 POPET 161      10.455 121.469  42.386  1.00  0.00           C
ATOM   4652 5C31 POPET 161      10.935 121.119  40.966  1.00  0.00           C
ATOM   4655 6C31 POPET 161      12.115 120.140  40.936  1.00  0.00           C
ATOM   4659  NH3 POPEU 162      84.135  80.818  12.956  1.00  0.00           N
ATOM   4663  C12 POPEU 162      84.925  79.930  12.056  1.00  0.00           C
ATOM   4666  C11 POPEU 162      86.365  80.438  11.876  1.00  0.00           C
ATOM   4669  P   POPEU 162      88.696  80.340  13.026  1.00  0.00           P
ATOM   4670  O13 POPEU 162      89.315  79.100  12.516  1.00  0.00           O
ATOM   4671  O14 POPEU 162      88.946  81.609  12.316  1.00  0.00           O
ATOM   4672  O11 POPEU 162      88.986  80.538  14.546  1.00  0.00           O
ATOM   4673  O12 POPEU 162      87.136  80.109  13.026  1.00  0.00           O
ATOM   4674  C1  POPEU 162      88.445  79.660  15.536  1.00  0.00           C
ATOM   4677  C2  POPEU 162      88.165  80.460  16.836  1.00  0.00           C
ATOM   4679  O21 POPEU 162      88.515  79.710  18.016  1.00  0.00           O
ATOM   4680  C21 POPEU 162      88.055  78.480  18.126  1.00  0.00           C
ATOM   4681  O22 POPEU 162      87.395  77.860  17.316  1.00  0.00           O
ATOM   4682  C22 POPEU 162      88.475  77.880  19.466  1.00  0.00           C
ATOM   4685  C3  POPEU 162      86.726  81.089  16.906  1.00  0.00           C
ATOM   4688  O31 POPEU 162      85.886  80.550  17.956  1.00  0.00           O
ATOM   4689  C31 POPEU 162      84.895  79.740  17.566  1.00  0.00           C
ATOM   4690  O32 POPEU 162      84.604  79.500  16.406  1.00  0.00           O
ATOM   4691  C32 POPEU 162      84.195  79.179  18.816  1.00  0.00           C
ATOM   4694  C23 POPEU 162      88.706  78.930  20.576  1.00  0.00           C
ATOM   4697  C24 POPEU 162      88.725  78.270  21.956  1.00  0.00           C
ATOM   4700  C25 POPEU 162      88.615  79.290  23.096  1.00  0.00           C
ATOM   4703  C26 POPEU 162      88.234  78.640  24.436  1.00  0.00           C
ATOM   4706  C27 POPEU 162      87.456  79.609  25.326  1.00  0.00           C
ATOM   4709  C28 POPEU 162      87.115  79.020  26.696  1.00  0.00           C
ATOM   4712  C29 POPEU 162      86.196  79.940  27.466  1.00  0.00           C
ATOM   4714 0C21 POPEU 162      86.564  80.970  28.236  1.00  0.00           C
ATOM   4716 1C21 POPEU 162      87.985  81.420  28.506  1.00  0.00           C
ATOM   4719 2C21 POPEU 162      88.325  81.590  30.006  1.00  0.00           C
ATOM   4722 3C21 POPEU 162      87.705  82.840  30.656  1.00  0.00           C
ATOM   4725 4C21 POPEU 162      86.306  82.609  31.256  1.00  0.00           C
ATOM   4728 5C21 POPEU 162      86.275  82.780  32.776  1.00  0.00           C
ATOM   4731 6C21 POPEU 162      84.876  82.600  33.366  1.00  0.00           C
ATOM   4734 7C21 POPEU 162      84.835  82.768  34.886  1.00  0.00           C
ATOM   4737 8C21 POPEU 162      83.426  82.699  35.466  1.00  0.00           C
ATOM   4741  C33 POPEU 162      82.775  78.570  18.596  1.00  0.00           C
ATOM   4744  C34 POPEU 162      82.236  77.820  19.836  1.00  0.00           C
ATOM   4747  C35 POPEU 162      81.476  78.660  20.876  1.00  0.00           C
ATOM   4750  C36 POPEU 162      80.115  79.200  20.386  1.00  0.00           C
ATOM   4753  C37 POPEU 162      79.166  79.570  21.536  1.00  0.00           C
ATOM   4756  C38 POPEU 162      77.805  80.090  21.036  1.00  0.00           C
ATOM   4759  C39 POPEU 162      76.686  80.060  22.086  1.00  0.00           C
ATOM   4762 0C31 POPEU 162      77.086  80.578  23.476  1.00  0.00           C
ATOM   4765 1C31 POPEU 162      75.895  80.639  24.446  1.00  0.00           C
ATOM   4768 2C31 POPEU 162      76.285  80.880  25.916  1.00  0.00           C
ATOM   4771 3C31 POPEU 162      75.046  80.900  26.816  1.00  0.00           C
ATOM   4774 4C31 POPEU 162      75.335  80.900  28.326  1.00  0.00           C
ATOM   4777 5C31 POPEU 162      74.035  81.029  29.126  1.00  0.00           C
ATOM   4780 6C31 POPEU 162      74.215  80.970  30.646  1.00  0.00           C
ATOM   4784  NH3 POPEV 163      35.355  62.939  58.536  1.00  0.00           N
ATOM   4788  C12 POPEV 163      36.055  62.710  59.846  1.00  0.00           C
ATOM   4791  C11 POPEV 163      37.255  63.650  59.936  1.00  0.00           C
ATOM   4794  P   POPEV 163      39.595  63.250  60.966  1.00  0.00           P
ATOM   4795  O13 POPEV 163      40.026  64.640  60.676  1.00  0.00           O
ATOM   4796  O14 POPEV 163      40.156  62.630  62.176  1.00  0.00           O
ATOM   4797  O11 POPEV 163      39.805  62.290  59.736  1.00  0.00           O
ATOM   4798  O12 POPEV 163      38.025  63.270  61.066  1.00  0.00           O
ATOM   4799  C1  POPEV 163      40.305  62.640  58.456  1.00  0.00           C
ATOM   4802  C2  POPEV 163      40.135  61.440  57.456  1.00  0.00           C
ATOM   4804  O21 POPEV 163      39.725  61.870  56.146  1.00  0.00           O
ATOM   4805  C21 POPEV 163      38.515  62.360  55.966  1.00  0.00           C
ATOM   4806  O22 POPEV 163      37.675  62.610  56.816  1.00  0.00           O
ATOM   4807  C22 POPEV 163      38.355  62.630  54.456  1.00  0.00           C
ATOM   4810  C3  POPEV 163      39.235  60.290  58.036  1.00  0.00           C
ATOM   4813  O31 POPEV 163      38.985  59.180  57.136  1.00  0.00           O
ATOM   4814  C31 POPEV 163      40.015  58.390  56.816  1.00  0.00           C
ATOM   4815  O32 POPEV 163      41.185  58.620  57.036  1.00  0.00           O
ATOM   4816  C32 POPEV 163      39.445  57.110  56.176  1.00  0.00           C
ATOM   4819  C23 POPEV 163      38.465  61.360  53.566  1.00  0.00           C
ATOM   4822  C24 POPEV 163      38.425  61.689  52.066  1.00  0.00           C
ATOM   4825  C25 POPEV 163      39.815  62.030  51.486  1.00  0.00           C
ATOM   4828  C26 POPEV 163      39.735  62.790  50.156  1.00  0.00           C
ATOM   4831  C27 POPEV 163      41.086  62.890  49.426  1.00  0.00           C
ATOM   4834  C28 POPEV 163      40.895  63.080  47.906  1.00  0.00           C
ATOM   4837  C29 POPEV 163      42.196  63.080  47.166  1.00  0.00           C
ATOM   4839 0C21 POPEV 163      42.336  63.200  45.836  1.00  0.00           C
ATOM   4841 1C21 POPEV 163      41.226  63.330  44.826  1.00  0.00           C
ATOM   4844 2C21 POPEV 163      41.325  62.240  43.736  1.00  0.00           C
ATOM   4847 3C21 POPEV 163      42.526  62.430  42.806  1.00  0.00           C
ATOM   4850 4C21 POPEV 163      42.665  61.290  41.776  1.00  0.00           C
ATOM   4853 5C21 POPEV 163      43.965  61.360  40.976  1.00  0.00           C
ATOM   4856 6C21 POPEV 163      44.205  62.729  40.336  1.00  0.00           C
ATOM   4859 7C21 POPEV 163      45.125  62.700  39.116  1.00  0.00           C
ATOM   4862 8C21 POPEV 163      45.255  64.070  38.476  1.00  0.00           C
ATOM   4866  C33 POPEV 163      40.105  56.770  54.826  1.00  0.00           C
ATOM   4869  C34 POPEV 163      39.585  55.470  54.196  1.00  0.00           C
ATOM   4872  C35 POPEV 163      38.095  55.450  53.826  1.00  0.00           C
ATOM   4875  C36 POPEV 163      37.655  56.590  52.896  1.00  0.00           C
ATOM   4878  C37 POPEV 163      36.195  56.440  52.466  1.00  0.00           C
ATOM   4881  C38 POPEV 163      35.436  57.780  52.356  1.00  0.00           C
ATOM   4884  C39 POPEV 163      35.675  58.560  51.056  1.00  0.00           C
ATOM   4887 0C31 POPEV 163      34.845  59.850  51.066  1.00  0.00           C
ATOM   4890 1C31 POPEV 163      34.455  60.350  49.676  1.00  0.00           C
ATOM   4893 2C31 POPEV 163      33.645  61.640  49.766  1.00  0.00           C
ATOM   4896 3C31 POPEV 163      33.385  62.240  48.386  1.00  0.00           C
ATOM   4899 4C31 POPEV 163      32.686  63.590  48.436  1.00  0.00           C
ATOM   4902 5C31 POPEV 163      32.365  64.100  47.036  1.00  0.00           C
ATOM   4905 6C31 POPEV 163      32.055  65.600  46.996  1.00  0.00           C
ATOM   4909  NH3 POPEW 164      35.635  24.940  62.516  1.00  0.00           N
ATOM   4913  C12 POPEW 164      34.295  24.390  62.146  1.00  0.00           C
ATOM   4916  C11 POPEW 164      33.175  24.920  63.046  1.00  0.00           C
ATOM   4919  P   POPEW 164      31.645  22.800  63.226  1.00  0.00           P
ATOM   4920  O13 POPEW 164      30.175  22.730  63.436  1.00  0.00           O
ATOM   4921  O14 POPEW 164      32.485  22.470  64.396  1.00  0.00           O
ATOM   4922  O11 POPEW 164      32.145  21.890  62.036  1.00  0.00           O
ATOM   4923  O12 POPEW 164      31.975  24.240  62.706  1.00  0.00           O
ATOM   4924  C1  POPEW 164      31.375  21.510  60.906  1.00  0.00           C
ATOM   4927  C2  POPEW 164      31.915  22.140  59.596  1.00  0.00           C
ATOM   4929  O21 POPEW 164      31.145  21.650  58.486  1.00  0.00           O
ATOM   4930  C21 POPEW 164      30.145  22.410  58.076  1.00  0.00           C
ATOM   4931  O22 POPEW 164      29.565  23.250  58.736  1.00  0.00           O
ATOM   4932  C22 POPEW 164      29.835  22.050  56.606  1.00  0.00           C
ATOM   4935  C3  POPEW 164      33.405  21.780  59.276  1.00  0.00           C
ATOM   4938  O31 POPEW 164      33.656  22.050  57.886  1.00  0.00           O
ATOM   4939  C31 POPEW 164      34.695  21.480  57.296  1.00  0.00           C
ATOM   4940  O32 POPEW 164      35.645  20.970  57.846  1.00  0.00           O
ATOM   4941  C32 POPEW 164      34.495  21.690  55.786  1.00  0.00           C
ATOM   4944  C23 POPEW 164      29.065  23.170  55.856  1.00  0.00           C
ATOM   4947  C24 POPEW 164      28.775  22.820  54.386  1.00  0.00           C
ATOM   4950  C25 POPEW 164      28.095  23.980  53.636  1.00  0.00           C
ATOM   4953  C26 POPEW 164      27.855  23.730  52.136  1.00  0.00           C
ATOM   4956  C27 POPEW 164      26.865  24.750  51.536  1.00  0.00           C
ATOM   4959  C28 POPEW 164      26.475  24.490  50.066  1.00  0.00           C
ATOM   4962  C29 POPEW 164      27.615  24.730  49.116  1.00  0.00           C
ATOM   4964 0C21 POPEW 164      27.525  24.750  47.766  1.00  0.00           C
ATOM   4966 1C21 POPEW 164      26.285  24.490  46.956  1.00  0.00           C
ATOM   4969 2C21 POPEW 164      26.585  24.230  45.466  1.00  0.00           C
ATOM   4972 3C21 POPEW 164      27.515  23.040  45.206  1.00  0.00           C
ATOM   4975 4C21 POPEW 164      27.675  22.710  43.716  1.00  0.00           C
ATOM   4978 5C21 POPEW 164      28.615  21.520  43.466  1.00  0.00           C
ATOM   4981 6C21 POPEW 164      29.855  21.870  42.636  1.00  0.00           C
ATOM   4984 7C21 POPEW 164      30.835  20.690  42.516  1.00  0.00           C
ATOM   4987 8C21 POPEW 164      31.955  20.940  41.496  1.00  0.00           C
ATOM   4991  C33 POPEW 164      35.675  21.390  54.826  1.00  0.00           C
ATOM   4994  C34 POPEW 164      35.245  21.650  53.366  1.00  0.00           C
ATOM   4997  C35 POPEW 164      36.186  21.140  52.256  1.00  0.00           C
ATOM   5000  C36 POPEW 164      37.616  21.680  52.336  1.00  0.00           C
ATOM   5003  C37 POPEW 164      38.526  21.230  51.176  1.00  0.00           C
ATOM   5006  C38 POPEW 164      38.726  22.270  50.056  1.00  0.00           C
ATOM   5009  C39 POPEW 164      39.895  23.240  50.286  1.00  0.00           C
ATOM   5012 0C31 POPEW 164      40.686  23.490  48.986  1.00  0.00           C
ATOM   5015 1C31 POPEW 164      41.815  24.530  49.116  1.00  0.00           C
ATOM   5018 2C31 POPEW 164      42.645  24.610  47.816  1.00  0.00           C
ATOM   5021 3C31 POPEW 164      43.645  25.770  47.796  1.00  0.00           C
ATOM   5024 4C31 POPEW 164      44.325  25.910  46.426  1.00  0.00           C
ATOM   5027 5C31 POPEW 164      45.445  26.960  46.406  1.00  0.00           C
ATOM   5030 6C31 POPEW 164      46.115  27.080  45.026  1.00  0.00           C
ATOM   5034  NH3 POPEX 165     111.885  12.540  62.726  1.00  0.00           N
ATOM   5038  C12 POPEX 165     112.244  11.510  63.766  1.00  0.00           C
ATOM   5041  C11 POPEX 165     111.015  11.140  64.636  1.00  0.00           C
ATOM   5044  P   POPEX 165     108.696  11.560  63.496  1.00  0.00           P
ATOM   5045  O13 POPEX 165     107.936  11.860  64.736  1.00  0.00           O
ATOM   5046  O14 POPEX 165     109.235  12.690  62.716  1.00  0.00           O
ATOM   5047  O11 POPEX 165     107.836  10.630  62.556  1.00  0.00           O
ATOM   5048  O12 POPEX 165     109.935  10.640  63.836  1.00  0.00           O
ATOM   5049  C1  POPEX 165     108.286  10.270  61.246  1.00  0.00           C
ATOM   5052  C2  POPEX 165     107.376   9.150  60.696  1.00  0.00           C
ATOM   5054  O21 POPEX 165     108.036   8.390  59.676  1.00  0.00           O
ATOM   5055  C21 POPEX 165     108.006   8.810  58.436  1.00  0.00           C
ATOM   5056  O22 POPEX 165     107.626   9.900  58.036  1.00  0.00           O
ATOM   5057  C22 POPEX 165     108.505   7.680  57.526  1.00  0.00           C
ATOM   5060  C3  POPEX 165     105.926   9.660  60.366  1.00  0.00           C
ATOM   5063  O31 POPEX 165     105.016   8.560  60.176  1.00  0.00           O
ATOM   5064  C31 POPEX 165     104.816   8.180  58.906  1.00  0.00           C
ATOM   5065  O32 POPEX 165     105.296   7.190  58.396  1.00  0.00           O
ATOM   5066  C32 POPEX 165     103.836   9.110  58.186  1.00  0.00           C
ATOM   5069  C23 POPEX 165     107.925   7.670  56.086  1.00  0.00           C
ATOM   5072  C24 POPEX 165     108.456   6.460  55.306  1.00  0.00           C
ATOM   5075  C25 POPEX 165     108.395   6.580  53.766  1.00  0.00           C
ATOM   5078  C26 POPEX 165     109.496   7.500  53.206  1.00  0.00           C
ATOM   5081  C27 POPEX 165     109.765   7.300  51.706  1.00  0.00           C
ATOM   5084  C28 POPEX 165     111.005   8.100  51.256  1.00  0.00           C
ATOM   5087  C29 POPEX 165     111.185   8.110  49.756  1.00  0.00           C
ATOM   5089 0C21 POPEX 165     111.975   7.310  49.026  1.00  0.00           C
ATOM   5091 1C21 POPEX 165     112.826   6.190  49.566  1.00  0.00           C
ATOM   5094 2C21 POPEX 165     113.766   5.620  48.496  1.00  0.00           C
ATOM   5097 3C21 POPEX 165     114.965   6.530  48.186  1.00  0.00           C
ATOM   5100 4C21 POPEX 165     115.805   6.000  47.016  1.00  0.00           C
ATOM   5103 5C21 POPEX 165     117.055   6.840  46.746  1.00  0.00           C
ATOM   5106 6C21 POPEX 165     117.866   6.290  45.566  1.00  0.00           C
ATOM   5109 7C21 POPEX 165     119.126   7.120  45.276  1.00  0.00           C
ATOM   5112 8C21 POPEX 165     119.956   6.530  44.146  1.00  0.00           C
ATOM   5116  C33 POPEX 165     104.305   9.480  56.766  1.00  0.00           C
ATOM   5119  C34 POPEX 165     103.276  10.300  55.966  1.00  0.00           C
ATOM   5122  C35 POPEX 165     102.516   9.540  54.866  1.00  0.00           C
ATOM   5125  C36 POPEX 165     101.635  10.480  54.026  1.00  0.00           C
ATOM   5128  C37 POPEX 165     100.816   9.790  52.926  1.00  0.00           C
ATOM   5131  C38 POPEX 165      99.946  10.800  52.166  1.00  0.00           C
ATOM   5134  C39 POPEX 165      99.156  10.200  50.996  1.00  0.00           C
ATOM   5137 0C31 POPEX 165      98.515  11.300  50.136  1.00  0.00           C
ATOM   5140 1C31 POPEX 165      97.796  10.800  48.886  1.00  0.00           C
ATOM   5143 2C31 POPEX 165      97.615  11.880  47.806  1.00  0.00           C
ATOM   5146 3C31 POPEX 165      98.955  12.310  47.176  1.00  0.00           C
ATOM   5149 4C31 POPEX 165      98.785  13.230  45.956  1.00  0.00           C
ATOM   5152 5C31 POPEX 165     100.115  13.530  45.256  1.00  0.00           C
ATOM   5155 6C31 POPEX 165      99.956  14.460  44.056  1.00  0.00           C
ATOM   5159  NH3 POPEY 166      54.836  71.450  17.536  1.00  0.00           N
ATOM   5163  C12 POPEY 166      54.815  69.990  17.146  1.00  0.00           C
ATOM   5166  C11 POPEY 166      54.965  69.820  15.626  1.00  0.00           C
ATOM   5169  P   POPEY 166      54.345  71.289  13.546  1.00  0.00           P
ATOM   5170  O13 POPEY 166      55.775  71.630  13.526  1.00  0.00           O
ATOM   5171  O14 POPEY 166      53.866  70.380  12.486  1.00  0.00           O
ATOM   5172  O11 POPEY 166      53.456  72.560  13.546  1.00  0.00           O
ATOM   5173  O12 POPEY 166      53.976  70.590  14.926  1.00  0.00           O
ATOM   5174  C1  POPEY 166      53.976  73.880  13.706  1.00  0.00           C
ATOM   5177  C2  POPEY 166      53.565  74.450  15.086  1.00  0.00           C
ATOM   5179  O21 POPEY 166      54.605  74.150  16.056  1.00  0.00           O
ATOM   5180  C21 POPEY 166      54.965  75.220  16.766  1.00  0.00           C
ATOM   5181  O22 POPEY 166      54.445  76.320  16.716  1.00  0.00           O
ATOM   5182  C22 POPEY 166      56.156  74.860  17.666  1.00  0.00           C
ATOM   5185  C3  POPEY 166      52.206  73.850  15.486  1.00  0.00           C
ATOM   5188  O31 POPEY 166      51.645  74.490  16.636  1.00  0.00           O
ATOM   5189  C31 POPEY 166      51.725  73.840  17.776  1.00  0.00           C
ATOM   5190  O32 POPEY 166      52.425  72.860  17.996  1.00  0.00           O
ATOM   5191  C32 POPEY 166      50.816  74.530  18.796  1.00  0.00           C
ATOM   5194  C23 POPEY 166      55.785  74.950  19.166  1.00  0.00           C
ATOM   5197  C24 POPEY 166      55.535  76.400  19.626  1.00  0.00           C
ATOM   5200  C25 POPEY 166      56.655  77.020  20.476  1.00  0.00           C
ATOM   5203  C26 POPEY 166      56.436  76.920  21.996  1.00  0.00           C
ATOM   5206  C27 POPEY 166      56.996  78.140  22.756  1.00  0.00           C
ATOM   5209  C28 POPEY 166      56.825  78.049  24.286  1.00  0.00           C
ATOM   5212  C29 POPEY 166      57.196  79.350  24.966  1.00  0.00           C
ATOM   5214 0C21 POPEY 166      56.495  80.020  25.906  1.00  0.00           C
ATOM   5216 1C21 POPEY 166      55.156  79.630  26.476  1.00  0.00           C
ATOM   5219 2C21 POPEY 166      54.385  80.849  27.046  1.00  0.00           C
ATOM   5222 3C21 POPEY 166      54.895  81.269  28.436  1.00  0.00           C
ATOM   5225 4C21 POPEY 166      54.665  82.749  28.756  1.00  0.00           C
ATOM   5228 5C21 POPEY 166      53.215  83.139  29.116  1.00  0.00           C
ATOM   5231 6C21 POPEY 166      52.796  82.710  30.526  1.00  0.00           C
ATOM   5234 7C21 POPEY 166      51.445  83.288  30.946  1.00  0.00           C
ATOM   5237 8C21 POPEY 166      51.125  83.090  32.426  1.00  0.00           C
ATOM   5241  C33 POPEY 166      51.585  75.320  19.876  1.00  0.00           C
ATOM   5244  C34 POPEY 166      50.645  76.190  20.716  1.00  0.00           C
ATOM   5247  C35 POPEY 166      49.626  75.390  21.536  1.00  0.00           C
ATOM   5250  C36 POPEY 166      48.685  76.260  22.386  1.00  0.00           C
ATOM   5253  C37 POPEY 166      48.085  75.439  23.546  1.00  0.00           C
ATOM   5256  C38 POPEY 166      47.255  76.240  24.556  1.00  0.00           C
ATOM   5259  C39 POPEY 166      45.765  76.280  24.196  1.00  0.00           C
ATOM   5262 0C31 POPEY 166      44.855  76.750  25.346  1.00  0.00           C
ATOM   5265 1C31 POPEY 166      43.465  76.110  25.246  1.00  0.00           C
ATOM   5268 2C31 POPEY 166      42.435  76.610  26.266  1.00  0.00           C
ATOM   5271 3C31 POPEY 166      42.735  76.250  27.736  1.00  0.00           C
ATOM   5274 4C31 POPEY 166      41.495  76.479  28.626  1.00  0.00           C
ATOM   5277 5C31 POPEY 166      41.735  76.170  30.116  1.00  0.00           C
ATOM   5280 6C31 POPEY 166      40.535  76.470  31.006  1.00  0.00           C
ATOM   5284  NH3 POPEZ 167      -1.584  80.039  18.676  1.00  0.00           N
ATOM   5288  C12 POPEZ 167      -0.135  80.320  18.946  1.00  0.00           C
ATOM   5291  C11 POPEZ 167       0.705  79.060  19.266  1.00  0.00           C
ATOM   5294  P   POPEZ 167       3.185  78.520  18.426  1.00  0.00           P
ATOM   5295  O13 POPEZ 167       2.735  77.130  18.226  1.00  0.00           O
ATOM   5296  O14 POPEZ 167       3.645  79.270  17.226  1.00  0.00           O
ATOM   5297  O11 POPEZ 167       4.325  78.560  19.516  1.00  0.00           O
ATOM   5298  O12 POPEZ 167       2.085  79.380  19.156  1.00  0.00           O
ATOM   5299  C1  POPEZ 167       4.745  77.320  20.096  1.00  0.00           C
ATOM   5302  C2  POPEZ 167       3.855  76.840  21.296  1.00  0.00           C
ATOM   5304  O21 POPEZ 167       4.715  76.640  22.426  1.00  0.00           O
ATOM   5305  C21 POPEZ 167       4.585  77.479  23.446  1.00  0.00           C
ATOM   5306  O22 POPEZ 167       3.645  78.230  23.626  1.00  0.00           O
ATOM   5307  C22 POPEZ 167       5.795  77.400  24.366  1.00  0.00           C
ATOM   5310  C3  POPEZ 167       2.985  75.549  20.956  1.00  0.00           C
ATOM   5313  O31 POPEZ 167       3.435  74.270  21.466  1.00  0.00           O
ATOM   5314  C31 POPEZ 167       2.895  73.640  22.516  1.00  0.00           C
ATOM   5315  O32 POPEZ 167       3.185  72.490  22.826  1.00  0.00           O
ATOM   5316  C32 POPEZ 167       2.045  74.549  23.396  1.00  0.00           C
ATOM   5319  C23 POPEZ 167       5.515  76.670  25.706  1.00  0.00           C
ATOM   5322  C24 POPEZ 167       6.755  76.600  26.596  1.00  0.00           C
ATOM   5325  C25 POPEZ 167       6.565  75.660  27.806  1.00  0.00           C
ATOM   5328  C26 POPEZ 167       7.575  75.850  28.936  1.00  0.00           C
ATOM   5331  C27 POPEZ 167       7.385  74.780  30.026  1.00  0.00           C
ATOM   5334  C28 POPEZ 167       7.945  75.170  31.416  1.00  0.00           C
ATOM   5337  C29 POPEZ 167       7.535  74.110  32.416  1.00  0.00           C
ATOM   5339 0C21 POPEZ 167       7.445  74.229  33.756  1.00  0.00           C
ATOM   5341 1C21 POPEZ 167       7.795  75.420  34.616  1.00  0.00           C
ATOM   5344 2C21 POPEZ 167       8.775  75.000  35.726  1.00  0.00           C
ATOM   5347 3C21 POPEZ 167       8.935  76.040  36.846  1.00  0.00           C
ATOM   5350 4C21 POPEZ 167       9.645  75.470  38.076  1.00  0.00           C
ATOM   5353 5C21 POPEZ 167      10.015  76.520  39.136  1.00  0.00           C
ATOM   5356 6C21 POPEZ 167      10.615  75.910  40.416  1.00  0.00           C
ATOM   5359 7C21 POPEZ 167      11.235  76.950  41.356  1.00  0.00           C
ATOM   5362 8C21 POPEZ 167      11.925  76.310  42.566  1.00  0.00           C
ATOM   5366  C33 POPEZ 167       1.875  74.000  24.826  1.00  0.00           C
ATOM   5369  C34 POPEZ 167       1.405  75.120  25.756  1.00  0.00           C
ATOM   5372  C35 POPEZ 167       1.015  74.640  27.166  1.00  0.00           C
ATOM   5375  C36 POPEZ 167       1.315  75.700  28.226  1.00  0.00           C
ATOM   5378  C37 POPEZ 167       0.915  75.280  29.646  1.00  0.00           C
ATOM   5381  C38 POPEZ 167       1.535  76.190  30.716  1.00  0.00           C
ATOM   5384  C39 POPEZ 167       0.765  76.200  32.046  1.00  0.00           C
ATOM   5387 0C31 POPEZ 167       1.435  77.079  33.106  1.00  0.00           C
ATOM   5390 1C31 POPEZ 167       0.445  77.560  34.176  1.00  0.00           C
ATOM   5393 2C31 POPEZ 167       1.125  78.399  35.266  1.00  0.00           C
ATOM   5396 3C31 POPEZ 167       0.175  79.369  35.986  1.00  0.00           C
ATOM   5399 4C31 POPEZ 167      -0.914  78.670  36.796  1.00  0.00           C
ATOM   5402 5C31 POPEZ 167      -1.544  79.609  37.836  1.00  0.00           C
ATOM   5405 6C31 POPEZ 167      -2.634  78.930  38.666  1.00  0.00           C
ATOM   5409  NH3 POPEa 168      43.105 107.290  60.556  1.00  0.00           N
ATOM   5413  C12 POPEa 168      43.535 107.309  59.126  1.00  0.00           C
ATOM   5416  C11 POPEa 168      44.985 107.820  58.986  1.00  0.00           C
ATOM   5419  P   POPEa 168      47.456 107.029  59.136  1.00  0.00           P
ATOM   5420  O13 POPEa 168      48.025 108.200  59.836  1.00  0.00           O
ATOM   5421  O14 POPEa 168      48.155 105.730  59.336  1.00  0.00           O
ATOM   5422  O11 POPEa 168      47.365 107.339  57.596  1.00  0.00           O
ATOM   5423  O12 POPEa 168      45.915 106.870  59.536  1.00  0.00           O
ATOM   5424  C1  POPEa 168      48.565 107.730  56.916  1.00  0.00           C
ATOM   5427  C2  POPEa 168      48.435 107.509  55.396  1.00  0.00           C
ATOM   5429  O21 POPEa 168      48.376 106.089  55.126  1.00  0.00           O
ATOM   5430  C21 POPEa 168      47.705 105.788  54.016  1.00  0.00           C
ATOM   5431  O22 POPEa 168      46.936 106.530  53.436  1.00  0.00           O
ATOM   5432  C22 POPEa 168      48.085 104.389  53.556  1.00  0.00           C
ATOM   5435  C3  POPEa 168      49.665 108.120  54.686  1.00  0.00           C
ATOM   5438  O31 POPEa 168      49.535 108.109  53.256  1.00  0.00           O
ATOM   5439  C31 POPEa 168      48.985 109.188  52.716  1.00  0.00           C
ATOM   5440  O32 POPEa 168      48.726 110.219  53.326  1.00  0.00           O
ATOM   5441  C32 POPEa 168      48.745 108.949  51.226  1.00  0.00           C
ATOM   5444  C23 POPEa 168      47.145 103.909  52.436  1.00  0.00           C
ATOM   5447  C24 POPEa 168      47.745 102.810  51.556  1.00  0.00           C
ATOM   5450  C25 POPEa 168      48.885 103.349  50.656  1.00  0.00           C
ATOM   5453  C26 POPEa 168      48.855 102.768  49.236  1.00  0.00           C
ATOM   5456  C27 POPEa 168      48.976 101.238  49.196  1.00  0.00           C
ATOM   5459  C28 POPEa 168      48.105 100.550  48.126  1.00  0.00           C
ATOM   5462  C29 POPEa 168      46.625 100.799  48.286  1.00  0.00           C
ATOM   5464 0C21 POPEa 168      45.676 100.230  47.536  1.00  0.00           C
ATOM   5466 1C21 POPEa 168      45.925  99.240  46.426  1.00  0.00           C
ATOM   5469 2C21 POPEa 168      45.676  99.848  45.026  1.00  0.00           C
ATOM   5472 3C21 POPEa 168      44.195  99.988  44.666  1.00  0.00           C
ATOM   5475 4C21 POPEa 168      43.965 100.219  43.166  1.00  0.00           C
ATOM   5478 5C21 POPEa 168      44.685 101.449  42.586  1.00  0.00           C
ATOM   5481 6C21 POPEa 168      44.355 101.660  41.096  1.00  0.00           C
ATOM   5484 7C21 POPEa 168      45.186 102.768  40.436  1.00  0.00           C
ATOM   5487 8C21 POPEa 168      44.845 102.969  38.956  1.00  0.00           C
ATOM   5491  C33 POPEa 168      47.245 109.030  50.896  1.00  0.00           C
ATOM   5494  C34 POPEa 168      46.885 108.598  49.476  1.00  0.00           C
ATOM   5497  C35 POPEa 168      45.555 109.219  49.026  1.00  0.00           C
ATOM   5500  C36 POPEa 168      44.426 108.799  49.966  1.00  0.00           C
ATOM   5503  C37 POPEa 168      43.035 108.949  49.366  1.00  0.00           C
ATOM   5506  C38 POPEa 168      41.955 108.240  50.186  1.00  0.00           C
ATOM   5509  C39 POPEa 168      40.635 108.260  49.416  1.00  0.00           C
ATOM   5512 0C31 POPEa 168      39.395 108.010  50.276  1.00  0.00           C
ATOM   5515 1C31 POPEa 168      38.135 108.549  49.586  1.00  0.00           C
ATOM   5518 2C31 POPEa 168      36.845 107.969  50.186  1.00  0.00           C
ATOM   5521 3C31 POPEa 168      36.565 106.560  49.636  1.00  0.00           C
ATOM   5524 4C31 POPEa 168      35.395 106.490  48.636  1.00  0.00           C
ATOM   5527 5C31 POPEa 168      35.545 107.400  47.406  1.00  0.00           C
ATOM   5530 6C31 POPEa 168      34.375 107.270  46.436  1.00  0.00           C
ATOM   5534  NH3 POPEb 169      72.765  95.600  53.256  1.00  0.00           N
ATOM   5538  C12 POPEb 169      73.476  96.710  53.956  1.00  0.00           C
ATOM   5541  C11 POPEb 169      72.495  97.469  54.866  1.00  0.00           C
ATOM   5544  P   POPEb 169      72.775 100.030  54.516  1.00  0.00           P
ATOM   5545  O13 POPEb 169      71.564  99.900  53.686  1.00  0.00           O
ATOM   5546  O14 POPEb 169      72.796 101.140  55.476  1.00  0.00           O
ATOM   5547  O11 POPEb 169      74.046 100.140  53.596  1.00  0.00           O
ATOM   5548  O12 POPEb 169      73.046  98.699  55.336  1.00  0.00           O
ATOM   5549  C1  POPEb 169      74.075 101.119  52.536  1.00  0.00           C
ATOM   5552  C2  POPEb 169      74.195 100.438  51.146  1.00  0.00           C
ATOM   5554  O21 POPEb 169      75.205 101.119  50.386  1.00  0.00           O
ATOM   5555  C21 POPEb 169      74.945 102.038  49.476  1.00  0.00           C
ATOM   5556  O22 POPEb 169      73.866 102.460  49.136  1.00  0.00           O
ATOM   5557  C22 POPEb 169      76.296 102.509  48.906  1.00  0.00           C
ATOM   5560  C3  POPEb 169      72.796 100.180  50.476  1.00  0.00           C
ATOM   5563  O31 POPEb 169      72.866  99.468  49.206  1.00  0.00           O
ATOM   5564  C31 POPEb 169      73.056  98.160  49.296  1.00  0.00           C
ATOM   5565  O32 POPEb 169      73.345  97.549  50.306  1.00  0.00           O
ATOM   5566  C32 POPEb 169      72.715  97.530  47.936  1.00  0.00           C
ATOM   5569  C23 POPEb 169      76.546 101.980  47.476  1.00  0.00           C
ATOM   5572  C24 POPEb 169      77.905 102.439  46.926  1.00  0.00           C
ATOM   5575  C25 POPEb 169      78.245 101.800  45.566  1.00  0.00           C
ATOM   5578  C26 POPEb 169      77.656 102.509  44.346  1.00  0.00           C
ATOM   5581  C27 POPEb 169      77.995 101.779  43.036  1.00  0.00           C
ATOM   5584  C28 POPEb 169      77.575 102.549  41.776  1.00  0.00           C
ATOM   5587  C29 POPEb 169      77.755 101.710  40.536  1.00  0.00           C
ATOM   5589 0C21 POPEb 169      78.586 101.910  39.486  1.00  0.00           C
ATOM   5591 1C21 POPEb 169      79.586 103.020  39.286  1.00  0.00           C
ATOM   5594 2C21 POPEb 169      79.205 103.980  38.146  1.00  0.00           C
ATOM   5597 3C21 POPEb 169      79.116 103.318  36.756  1.00  0.00           C
ATOM   5600 4C21 POPEb 169      78.785 104.328  35.646  1.00  0.00           C
ATOM   5603 5C21 POPEb 169      78.915 103.729  34.236  1.00  0.00           C
ATOM   5606 6C21 POPEb 169      78.225 104.529  33.126  1.00  0.00           C
ATOM   5609 7C21 POPEb 169      78.745 105.970  32.966  1.00  0.00           C
ATOM   5612 8C21 POPEb 169      78.205 106.660  31.716  1.00  0.00           C
ATOM   5616  C33 POPEb 169      73.446  98.169  46.726  1.00  0.00           C
ATOM   5619  C34 POPEb 169      72.745  97.899  45.376  1.00  0.00           C
ATOM   5622  C35 POPEb 169      73.656  97.290  44.296  1.00  0.00           C
ATOM   5625  C36 POPEb 169      74.055  95.849  44.606  1.00  0.00           C
ATOM   5628  C37 POPEb 169      74.845  95.170  43.486  1.00  0.00           C
ATOM   5631  C38 POPEb 169      74.995  93.660  43.706  1.00  0.00           C
ATOM   5634  C39 POPEb 169      74.116  92.810  42.786  1.00  0.00           C
ATOM   5637 0C31 POPEb 169      74.586  92.840  41.326  1.00  0.00           C
ATOM   5640 1C31 POPEb 169      73.656  92.038  40.396  1.00  0.00           C
ATOM   5643 2C31 POPEb 169      74.005  92.279  38.916  1.00  0.00           C
ATOM   5646 3C31 POPEb 169      73.305  91.290  37.976  1.00  0.00           C
ATOM   5649 4C31 POPEb 169      71.796  91.518  37.806  1.00  0.00           C
ATOM   5652 5C31 POPEb 169      71.165  90.420  36.936  1.00  0.00           C
ATOM   5655 6C31 POPEb 169      69.715  90.700  36.546  1.00  0.00           C
ATOM   5659  NH3 POPEc 170      17.245  25.450  22.576  1.00  0.00           N
ATOM   5663  C12 POPEc 170      16.395  25.690  21.376  1.00  0.00           C
ATOM   5666  C11 POPEc 170      15.415  24.530  21.146  1.00  0.00           C
ATOM   5669  P   POPEc 170      15.685  22.240  22.436  1.00  0.00           P
ATOM   5670  O13 POPEc 170      14.495  22.750  23.146  1.00  0.00           O
ATOM   5671  O14 POPEc 170      15.655  20.860  21.906  1.00  0.00           O
ATOM   5672  O11 POPEc 170      16.935  22.490  23.366  1.00  0.00           O
ATOM   5673  O12 POPEc 170      16.065  23.260  21.296  1.00  0.00           O
ATOM   5674  C1  POPEc 170      16.865  22.040  24.726  1.00  0.00           C
ATOM   5677  C2  POPEc 170      17.905  22.800  25.586  1.00  0.00           C
ATOM   5679  O21 POPEc 170      17.795  22.370  26.956  1.00  0.00           O
ATOM   5680  C21 POPEc 170      18.905  22.610  27.626  1.00  0.00           C
ATOM   5681  O22 POPEc 170      19.925  23.100  27.146  1.00  0.00           O
ATOM   5682  C22 POPEc 170      18.825  22.150  29.076  1.00  0.00           C
ATOM   5685  C3  POPEc 170      17.665  24.330  25.436  1.00  0.00           C
ATOM   5688  O31 POPEc 170      17.805  25.090  26.646  1.00  0.00           O
ATOM   5689  C31 POPEc 170      17.005  26.160  26.696  1.00  0.00           C
ATOM   5690  O32 POPEc 170      16.205  26.460  25.816  1.00  0.00           O
ATOM   5691  C32 POPEc 170      17.265  26.960  27.956  1.00  0.00           C
ATOM   5694  C23 POPEc 170      17.695  21.150  29.396  1.00  0.00           C
ATOM   5697  C24 POPEc 170      16.385  21.790  29.866  1.00  0.00           C
ATOM   5700  C25 POPEc 170      16.495  22.690  31.106  1.00  0.00           C
ATOM   5703  C26 POPEc 170      17.145  22.030  32.336  1.00  0.00           C
ATOM   5706  C27 POPEc 170      18.435  22.740  32.776  1.00  0.00           C
ATOM   5709  C28 POPEc 170      18.775  22.610  34.286  1.00  0.00           C
ATOM   5712  C29 POPEc 170      17.695  23.260  35.116  1.00  0.00           C
ATOM   5714 0C21 POPEc 170      17.765  23.710  36.376  1.00  0.00           C
ATOM   5716 1C21 POPEc 170      18.935  23.640  37.326  1.00  0.00           C
ATOM   5719 2C21 POPEc 170      19.465  25.040  37.676  1.00  0.00           C
ATOM   5722 3C21 POPEc 170      20.055  25.150  39.096  1.00  0.00           C
ATOM   5725 4C21 POPEc 170      20.315  26.610  39.486  1.00  0.00           C
ATOM   5728 5C21 POPEc 170      20.445  26.860  40.996  1.00  0.00           C
ATOM   5731 6C21 POPEc 170      21.645  26.150  41.626  1.00  0.00           C
ATOM   5734 7C21 POPEc 170      21.875  26.540  43.096  1.00  0.00           C
ATOM   5737 8C21 POPEc 170      22.625  25.480  43.906  1.00  0.00           C
ATOM   5741  C33 POPEc 170      15.975  27.460  28.626  1.00  0.00           C
ATOM   5744  C34 POPEc 170      16.035  27.260  30.136  1.00  0.00           C
ATOM   5747  C35 POPEc 170      14.875  27.980  30.826  1.00  0.00           C
ATOM   5750  C36 POPEc 170      15.035  28.020  32.346  1.00  0.00           C
ATOM   5753  C37 POPEc 170      14.695  26.660  32.986  1.00  0.00           C
ATOM   5756  C38 POPEc 170      14.455  26.750  34.496  1.00  0.00           C
ATOM   5759  C39 POPEc 170      15.705  27.130  35.306  1.00  0.00           C
ATOM   5762 0C31 POPEc 170      15.325  27.730  36.666  1.00  0.00           C
ATOM   5765 1C31 POPEc 170      16.545  28.120  37.496  1.00  0.00           C
ATOM   5768 2C31 POPEc 170      16.195  28.890  38.776  1.00  0.00           C
ATOM   5771 3C31 POPEc 170      17.415  29.090  39.686  1.00  0.00           C
ATOM   5774 4C31 POPEc 170      17.225  30.230  40.696  1.00  0.00           C
ATOM   5777 5C31 POPEc 170      18.315  30.240  41.776  1.00  0.00           C
ATOM   5780 6C31 POPEc 170      18.225  31.470  42.686  1.00  0.00           C
ATOM   5784  NH3 POPEd 171      61.206 102.348  12.076  1.00  0.00           N
ATOM   5788  C12 POPEd 171      62.266 102.139  11.026  1.00  0.00           C
ATOM   5791  C11 POPEd 171      62.586 100.678  10.636  1.00  0.00           C
ATOM   5794  P   POPEd 171      65.116 101.079  10.006  1.00  0.00           P
ATOM   5795  O13 POPEd 171      66.125 100.128   9.506  1.00  0.00           O
ATOM   5796  O14 POPEd 171      65.285 102.488   9.596  1.00  0.00           O
ATOM   5797  O11 POPEd 171      65.086 100.970  11.606  1.00  0.00           O
ATOM   5798  O12 POPEd 171      63.625 100.630   9.646  1.00  0.00           O
ATOM   5799  C1  POPEd 171      66.095 101.688  12.326  1.00  0.00           C
ATOM   5802  C2  POPEd 171      65.865 101.679  13.866  1.00  0.00           C
ATOM   5804  O21 POPEd 171      64.565 102.220  14.136  1.00  0.00           O
ATOM   5805  C21 POPEd 171      64.015 101.770  15.256  1.00  0.00           C
ATOM   5806  O22 POPEd 171      64.355 100.770  15.856  1.00  0.00           O
ATOM   5807  C22 POPEd 171      62.975 102.810  15.706  1.00  0.00           C
ATOM   5810  C3  POPEd 171      66.946 102.509  14.616  1.00  0.00           C
ATOM   5813  O31 POPEd 171      66.635 102.628  16.026  1.00  0.00           O
ATOM   5814  C31 POPEd 171      67.105 101.688  16.826  1.00  0.00           C
ATOM   5815  O32 POPEd 171      67.965 100.880  16.526  1.00  0.00           O
ATOM   5816  C32 POPEd 171      66.486 101.828  18.226  1.00  0.00           C
ATOM   5819  C23 POPEd 171      62.375 102.519  17.086  1.00  0.00           C
ATOM   5822  C24 POPEd 171      61.825 103.750  17.826  1.00  0.00           C
ATOM   5825  C25 POPEd 171      62.276 103.759  19.296  1.00  0.00           C
ATOM   5828  C26 POPEd 171      61.936 104.988  20.136  1.00  0.00           C
ATOM   5831  C27 POPEd 171      60.485 105.009  20.616  1.00  0.00           C
ATOM   5834  C28 POPEd 171      60.145 106.189  21.566  1.00  0.00           C
ATOM   5837  C29 POPEd 171      60.676 106.059  22.986  1.00  0.00           C
ATOM   5839 0C21 POPEd 171      60.035 106.430  24.116  1.00  0.00           C
ATOM   5841 1C21 POPEd 171      58.685 107.108  24.256  1.00  0.00           C
ATOM   5844 2C21 POPEd 171      58.726 108.410  25.096  1.00  0.00           C
ATOM   5847 3C21 POPEd 171      59.055 108.240  26.586  1.00  0.00           C
ATOM   5850 4C21 POPEd 171      58.985 109.599  27.306  1.00  0.00           C
ATOM   5853 5C21 POPEd 171      59.275 109.510  28.816  1.00  0.00           C
ATOM   5856 6C21 POPEd 171      59.186 110.889  29.496  1.00  0.00           C
ATOM   5859 7C21 POPEd 171      59.555 110.849  30.986  1.00  0.00           C
ATOM   5862 8C21 POPEd 171      59.525 112.229  31.646  1.00  0.00           C
ATOM   5866  C33 POPEd 171      66.235 103.299  18.636  1.00  0.00           C
ATOM   5869  C34 POPEd 171      65.635 103.500  20.046  1.00  0.00           C
ATOM   5872  C35 POPEd 171      66.575 103.309  21.226  1.00  0.00           C
ATOM   5875  C36 POPEd 171      66.046 103.939  22.526  1.00  0.00           C
ATOM   5878  C37 POPEd 171      67.115 103.949  23.626  1.00  0.00           C
ATOM   5881  C38 POPEd 171      66.595 103.980  25.066  1.00  0.00           C
ATOM   5884  C39 POPEd 171      65.946 105.289  25.536  1.00  0.00           C
ATOM   5887 0C31 POPEd 171      64.615 105.630  24.836  1.00  0.00           C
ATOM   5890 1C31 POPEd 171      63.565 106.269  25.746  1.00  0.00           C
ATOM   5893 2C31 POPEd 171      62.586 105.268  26.366  1.00  0.00           C
ATOM   5896 3C31 POPEd 171      63.225 104.260  27.326  1.00  0.00           C
ATOM   5899 4C31 POPEd 171      62.175 103.419  28.056  1.00  0.00           C
ATOM   5902 5C31 POPEd 171      62.785 102.250  28.816  1.00  0.00           C
ATOM   5905 6C31 POPEd 171      61.825 101.660  29.846  1.00  0.00           C
ATOM   5909  NH3 POPEe 172      49.055  95.109  16.856  1.00  0.00           N
ATOM   5913  C12 POPEe 172      49.035  96.089  15.726  1.00  0.00           C
ATOM   5916  C11 POPEe 172      47.616  96.409  15.236  1.00  0.00           C
ATOM   5919  P   POPEe 172      45.795  94.549  15.346  1.00  0.00           P
ATOM   5920  O13 POPEe 172      44.825  95.529  15.866  1.00  0.00           O
ATOM   5921  O14 POPEe 172      45.255  93.449  14.516  1.00  0.00           O
ATOM   5922  O11 POPEe 172      46.585  93.920  16.556  1.00  0.00           O
ATOM   5923  O12 POPEe 172      46.975  95.299  14.606  1.00  0.00           O
ATOM   5924  C1  POPEe 172      45.805  93.288  17.576  1.00  0.00           C
ATOM   5927  C2  POPEe 172      46.395  93.680  18.926  1.00  0.00           C
ATOM   5929  O21 POPEe 172      46.175  92.670  19.916  1.00  0.00           O
ATOM   5930  C21 POPEe 172      44.965  92.279  20.196  1.00  0.00           C
ATOM   5931  O22 POPEe 172      43.925  92.619  19.676  1.00  0.00           O
ATOM   5932  C22 POPEe 172      45.065  91.189  21.256  1.00  0.00           C
ATOM   5935  C3  POPEe 172      46.005  95.100  19.416  1.00  0.00           C
ATOM   5938  O31 POPEe 172      46.625  95.399  20.686  1.00  0.00           O
ATOM   5939  C31 POPEe 172      47.945  95.578  20.626  1.00  0.00           C
ATOM   5940  O32 POPEe 172      48.605  95.590  19.606  1.00  0.00           O
ATOM   5941  C32 POPEe 172      48.485  95.840  22.026  1.00  0.00           C
ATOM   5944  C23 POPEe 172      46.245  91.449  22.216  1.00  0.00           C
ATOM   5947  C24 POPEe 172      46.525  90.289  23.166  1.00  0.00           C
ATOM   5950  C25 POPEe 172      47.656  90.669  24.136  1.00  0.00           C
ATOM   5953  C26 POPEe 172      47.185  91.609  25.256  1.00  0.00           C
ATOM   5956  C27 POPEe 172      46.945  90.840  26.546  1.00  0.00           C
ATOM   5959  C28 POPEe 172      46.635  91.700  27.776  1.00  0.00           C
ATOM   5962  C29 POPEe 172      46.655  90.788  28.976  1.00  0.00           C
ATOM   5964 0C21 POPEe 172      47.185  91.049  30.186  1.00  0.00           C
ATOM   5966 1C21 POPEe 172      47.705  92.390  30.646  1.00  0.00           C
ATOM   5969 2C21 POPEe 172      47.185  92.710  32.056  1.00  0.00           C
ATOM   5972 3C21 POPEe 172      47.945  91.959  33.156  1.00  0.00           C
ATOM   5975 4C21 POPEe 172      47.395  92.229  34.556  1.00  0.00           C
ATOM   5978 5C21 POPEe 172      48.145  91.420  35.616  1.00  0.00           C
ATOM   5981 6C21 POPEe 172      47.586  91.609  37.036  1.00  0.00           C
ATOM   5984 7C21 POPEe 172      48.365  90.788  38.066  1.00  0.00           C
ATOM   5987 8C21 POPEe 172      47.915  91.029  39.516  1.00  0.00           C
ATOM   5991  C33 POPEe 172      49.545  94.809  22.506  1.00  0.00           C
ATOM   5994  C34 POPEe 172      50.186  95.310  23.806  1.00  0.00           C
ATOM   5997  C35 POPEe 172      51.165  94.350  24.486  1.00  0.00           C
ATOM   6000  C36 POPEe 172      50.455  93.260  25.276  1.00  0.00           C
ATOM   6003  C37 POPEe 172      51.355  92.449  26.226  1.00  0.00           C
ATOM   6006  C38 POPEe 172      50.546  91.359  26.926  1.00  0.00           C
ATOM   6009  C39 POPEe 172      51.395  90.460  27.806  1.00  0.00           C
ATOM   6012 0C31 POPEe 172      50.595  89.310  28.426  1.00  0.00           C
ATOM   6015 1C31 POPEe 172      51.485  88.249  29.096  1.00  0.00           C
ATOM   6018 2C31 POPEe 172      50.686  87.038  29.576  1.00  0.00           C
ATOM   6021 3C31 POPEe 172      49.845  87.270  30.836  1.00  0.00           C
ATOM   6024 4C31 POPEe 172      50.686  87.570  32.086  1.00  0.00           C
ATOM   6027 5C31 POPEe 172      49.925  87.320  33.386  1.00  0.00           C
ATOM   6030 6C31 POPEe 172      50.755  87.680  34.616  1.00  0.00           C
ATOM   6034  NH3 POPEf 173      99.055  67.160  22.536  1.00  0.00           N
ATOM   6038  C12 POPEf 173      99.655  65.829  22.166  1.00  0.00           C
ATOM   6041  C11 POPEf 173      98.986  64.649  22.896  1.00  0.00           C
ATOM   6044  P   POPEf 173      99.016  62.040  22.776  1.00  0.00           P
ATOM   6045  O13 POPEf 173      97.736  62.010  22.026  1.00  0.00           O
ATOM   6046  O14 POPEf 173      99.986  60.970  22.446  1.00  0.00           O
ATOM   6047  O11 POPEf 173      98.675  62.050  24.336  1.00  0.00           O
ATOM   6048  O12 POPEf 173      99.676  63.450  22.546  1.00  0.00           O
ATOM   6049  C1  POPEf 173      99.744  61.990  25.276  1.00  0.00           C
ATOM   6052  C2  POPEf 173      99.296  62.479  26.676  1.00  0.00           C
ATOM   6054  O21 POPEf 173     100.425  62.830  27.486  1.00  0.00           O
ATOM   6055  C21 POPEf 173     101.075  63.930  27.106  1.00  0.00           C
ATOM   6056  O22 POPEf 173     100.825  64.610  26.126  1.00  0.00           O
ATOM   6057  C22 POPEf 173     102.176  64.270  28.106  1.00  0.00           C
ATOM   6060  C3  POPEf 173      98.465  61.340  27.356  1.00  0.00           C
ATOM   6063  O31 POPEf 173      97.945  61.680  28.666  1.00  0.00           O
ATOM   6064  C31 POPEf 173      98.846  61.930  29.626  1.00  0.00           C
ATOM   6065  O32 POPEf 173      98.855  62.950  30.296  1.00  0.00           O
ATOM   6066  C32 POPEf 173      99.736  60.720  29.906  1.00  0.00           C
ATOM   6069  C23 POPEf 173     101.704  65.299  29.166  1.00  0.00           C
ATOM   6072  C24 POPEf 173     102.785  65.700  30.176  1.00  0.00           C
ATOM   6075  C25 POPEf 173     102.645  65.010  31.536  1.00  0.00           C
ATOM   6078  C26 POPEf 173     103.596  65.580  32.596  1.00  0.00           C
ATOM   6081  C27 POPEf 173     103.346  64.990  33.996  1.00  0.00           C
ATOM   6084  C28 POPEf 173     104.156  65.700  35.106  1.00  0.00           C
ATOM   6087  C29 POPEf 173     104.095  65.010  36.446  1.00  0.00           C
ATOM   6089 0C21 POPEf 173     103.976  65.590  37.656  1.00  0.00           C
ATOM   6091 1C21 POPEf 173     103.865  67.070  37.956  1.00  0.00           C
ATOM   6094 2C21 POPEf 173     102.726  67.410  38.946  1.00  0.00           C
ATOM   6097 3C21 POPEf 173     101.325  67.350  38.316  1.00  0.00           C
ATOM   6100 4C21 POPEf 173     100.215  67.950  39.206  1.00  0.00           C
ATOM   6103 5C21 POPEf 173     100.005  67.189  40.516  1.00  0.00           C
ATOM   6106 6C21 POPEf 173      99.006  67.860  41.466  1.00  0.00           C
ATOM   6109 7C21 POPEf 173      98.755  67.020  42.726  1.00  0.00           C
ATOM   6112 8C21 POPEf 173      97.756  67.660  43.686  1.00  0.00           C
ATOM   6116  C33 POPEf 173     101.225  61.020  29.696  1.00  0.00           C
ATOM   6119  C34 POPEf 173     102.115  60.120  30.546  1.00  0.00           C
ATOM   6122  C35 POPEf 173     102.176  60.550  32.006  1.00  0.00           C
ATOM   6125  C36 POPEf 173     102.395  59.350  32.916  1.00  0.00           C
ATOM   6128  C37 POPEf 173     102.556  59.700  34.396  1.00  0.00           C
ATOM   6131  C38 POPEf 173     102.936  58.450  35.206  1.00  0.00           C
ATOM   6134  C39 POPEf 173     103.156  58.710  36.696  1.00  0.00           C
ATOM   6137 0C31 POPEf 173     101.866  59.119  37.426  1.00  0.00           C
ATOM   6140 1C31 POPEf 173     101.984  60.500  38.066  1.00  0.00           C
ATOM   6143 2C31 POPEf 173     100.635  61.090  38.496  1.00  0.00           C
ATOM   6146 3C31 POPEf 173     100.805  62.490  39.096  1.00  0.00           C
ATOM   6149 4C31 POPEf 173     101.245  62.490  40.566  1.00  0.00           C
ATOM   6152 5C31 POPEf 173     101.796  63.870  40.946  1.00  0.00           C
ATOM   6155 6C31 POPEf 173     101.984  64.080  42.446  1.00  0.00           C
ATOM   6159  NH3 POPEg 174      53.586  33.910  64.396  1.00  0.00           N
ATOM   6163  C12 POPEg 174      53.085  35.300  64.096  1.00  0.00           C
ATOM   6166  C11 POPEg 174      52.225  35.880  65.226  1.00  0.00           C
ATOM   6169  P   POPEg 174      51.355  38.180  64.276  1.00  0.00           P
ATOM   6170  O13 POPEg 174      50.046  37.510  64.066  1.00  0.00           O
ATOM   6171  O14 POPEg 174      51.406  39.530  64.896  1.00  0.00           O
ATOM   6172  O11 POPEg 174      52.115  38.160  62.896  1.00  0.00           O
ATOM   6173  O12 POPEg 174      52.285  37.290  65.196  1.00  0.00           O
ATOM   6174  C1  POPEg 174      52.445  39.320  62.126  1.00  0.00           C
ATOM   6177  C2  POPEg 174      51.625  39.420  60.796  1.00  0.00           C
ATOM   6179  O21 POPEg 174      52.055  40.470  59.906  1.00  0.00           O
ATOM   6180  C21 POPEg 174      53.305  40.710  59.586  1.00  0.00           C
ATOM   6181  O22 POPEg 174      54.285  40.040  59.856  1.00  0.00           O
ATOM   6182  C22 POPEg 174      53.355  42.040  58.836  1.00  0.00           C
ATOM   6185  C3  POPEg 174      50.095  39.640  61.046  1.00  0.00           C
ATOM   6188  O31 POPEg 174      49.265  38.990  60.076  1.00  0.00           O
ATOM   6189  C31 POPEg 174      49.155  39.560  58.856  1.00  0.00           C
ATOM   6190  O32 POPEg 174      49.275  38.920  57.816  1.00  0.00           O
ATOM   6191  C32 POPEg 174      48.785  41.040  58.866  1.00  0.00           C
ATOM   6194  C23 POPEg 174      52.495  42.090  57.546  1.00  0.00           C
ATOM   6197  C24 POPEg 174      53.316  42.040  56.246  1.00  0.00           C
ATOM   6200  C25 POPEg 174      53.745  40.630  55.836  1.00  0.00           C
ATOM   6203  C26 POPEg 174      54.305  40.610  54.406  1.00  0.00           C
ATOM   6206  C27 POPEg 174      54.525  39.190  53.866  1.00  0.00           C
ATOM   6209  C28 POPEg 174      54.186  39.070  52.366  1.00  0.00           C
ATOM   6212  C29 POPEg 174      55.086  39.910  51.486  1.00  0.00           C
ATOM   6214 0C21 POPEg 174      55.715  39.490  50.366  1.00  0.00           C
ATOM   6216 1C21 POPEg 174      55.635  38.110  49.766  1.00  0.00           C
ATOM   6219 2C21 POPEg 174      56.805  37.740  48.826  1.00  0.00           C
ATOM   6222 3C21 POPEg 174      57.015  38.760  47.706  1.00  0.00           C
ATOM   6225 4C21 POPEg 174      57.915  38.250  46.566  1.00  0.00           C
ATOM   6228 5C21 POPEg 174      58.386  39.430  45.706  1.00  0.00           C
ATOM   6231 6C21 POPEg 174      59.125  39.000  44.446  1.00  0.00           C
ATOM   6234 7C21 POPEg 174      59.595  40.220  43.636  1.00  0.00           C
ATOM   6237 8C21 POPEg 174      60.335  39.840  42.356  1.00  0.00           C
ATOM   6241  C33 POPEg 174      48.425  41.510  57.436  1.00  0.00           C
ATOM   6244  C34 POPEg 174      48.386  43.040  57.266  1.00  0.00           C
ATOM   6247  C35 POPEg 174      48.535  43.410  55.786  1.00  0.00           C
ATOM   6250  C36 POPEg 174      48.785  44.890  55.506  1.00  0.00           C
ATOM   6253  C37 POPEg 174      48.955  45.100  54.006  1.00  0.00           C
ATOM   6256  C38 POPEg 174      49.215  46.549  53.606  1.00  0.00           C
ATOM   6259  C39 POPEg 174      49.385  46.750  52.086  1.00  0.00           C
ATOM   6262 0C31 POPEg 174      48.186  46.250  51.256  1.00  0.00           C
ATOM   6265 1C31 POPEg 174      48.365  46.520  49.756  1.00  0.00           C
ATOM   6268 2C31 POPEg 174      47.085  46.280  48.936  1.00  0.00           C
ATOM   6271 3C31 POPEg 174      46.476  44.870  49.026  1.00  0.00           C
ATOM   6274 4C31 POPEg 174      47.425  43.750  48.586  1.00  0.00           C
ATOM   6277 5C31 POPEg 174      46.686  42.560  47.956  1.00  0.00           C
ATOM   6280 6C31 POPEg 174      47.605  41.380  47.626  1.00  0.00           C
ATOM   6284  NH3 POPEh 175      53.825  82.540  59.856  1.00  0.00           N
ATOM   6288  C12 POPEh 175      52.755  81.490  60.016  1.00  0.00           C
ATOM   6291  C11 POPEh 175      53.265  80.079  59.686  1.00  0.00           C
ATOM   6294  P   POPEh 175      51.575  78.500  60.976  1.00  0.00           P
ATOM   6295  O13 POPEh 175      51.366  79.500  62.036  1.00  0.00           O
ATOM   6296  O14 POPEh 175      52.375  77.300  61.336  1.00  0.00           O
ATOM   6297  O11 POPEh 175      50.156  78.040  60.436  1.00  0.00           O
ATOM   6298  O12 POPEh 175      52.185  79.150  59.676  1.00  0.00           O
ATOM   6299  C1  POPEh 175      49.545  78.480  59.226  1.00  0.00           C
ATOM   6302  C2  POPEh 175      50.015  77.600  58.036  1.00  0.00           C
ATOM   6304  O21 POPEh 175      49.145  77.729  56.886  1.00  0.00           O
ATOM   6305  C21 POPEh 175      49.355  78.740  56.086  1.00  0.00           C
ATOM   6306  O22 POPEh 175      49.595  79.900  56.366  1.00  0.00           O
ATOM   6307  C22 POPEh 175      49.415  78.170  54.676  1.00  0.00           C
ATOM   6310  C3  POPEh 175      50.086  76.090  58.486  1.00  0.00           C
ATOM   6313  O31 POPEh 175      49.485  75.140  57.566  1.00  0.00           O
ATOM   6314  C31 POPEh 175      48.176  75.050  57.676  1.00  0.00           C
ATOM   6315  O32 POPEh 175      47.465  75.670  58.446  1.00  0.00           O
ATOM   6316  C32 POPEh 175      47.586  74.049  56.676  1.00  0.00           C
ATOM   6319  C23 POPEh 175      50.705  77.329  54.486  1.00  0.00           C
ATOM   6322  C24 POPEh 175      51.185  77.380  53.036  1.00  0.00           C
ATOM   6325  C25 POPEh 175      52.385  76.479  52.736  1.00  0.00           C
ATOM   6328  C26 POPEh 175      52.675  76.538  51.236  1.00  0.00           C
ATOM   6331  C27 POPEh 175      53.976  75.870  50.806  1.00  0.00           C
ATOM   6334  C28 POPEh 175      53.985  75.670  49.276  1.00  0.00           C
ATOM   6337  C29 POPEh 175      55.355  75.570  48.656  1.00  0.00           C
ATOM   6339 0C21 POPEh 175      55.676  76.060  47.436  1.00  0.00           C
ATOM   6341 1C21 POPEh 175      54.745  76.740  46.466  1.00  0.00           C
ATOM   6344 2C21 POPEh 175      54.805  76.120  45.066  1.00  0.00           C
ATOM   6347 3C21 POPEh 175      54.195  74.710  44.986  1.00  0.00           C
ATOM   6350 4C21 POPEh 175      54.235  74.160  43.556  1.00  0.00           C
ATOM   6353 5C21 POPEh 175      53.225  73.040  43.286  1.00  0.00           C
ATOM   6356 6C21 POPEh 175      53.805  71.619  43.356  1.00  0.00           C
ATOM   6359 7C21 POPEh 175      52.815  70.580  42.786  1.00  0.00           C
ATOM   6362 8C21 POPEh 175      53.415  69.189  42.546  1.00  0.00           C
ATOM   6366  C33 POPEh 175      48.446  73.789  55.416  1.00  0.00           C
ATOM   6369  C34 POPEh 175      47.675  72.910  54.416  1.00  0.00           C
ATOM   6372  C35 POPEh 175      48.586  72.189  53.406  1.00  0.00           C
ATOM   6375  C36 POPEh 175      49.285  73.130  52.416  1.00  0.00           C
ATOM   6378  C37 POPEh 175      49.755  72.400  51.146  1.00  0.00           C
ATOM   6381  C38 POPEh 175      50.735  73.230  50.316  1.00  0.00           C
ATOM   6384  C39 POPEh 175      51.075  72.600  48.956  1.00  0.00           C
ATOM   6387 0C31 POPEh 175      51.616  71.160  49.036  1.00  0.00           C
ATOM   6390 1C31 POPEh 175      52.305  70.730  47.736  1.00  0.00           C
ATOM   6393 2C31 POPEh 175      52.905  69.320  47.806  1.00  0.00           C
ATOM   6396 3C31 POPEh 175      53.765  68.950  46.576  1.00  0.00           C
ATOM   6399 4C31 POPEh 175      55.116  69.680  46.556  1.00  0.00           C
ATOM   6402 5C31 POPEh 175      56.065  69.170  45.466  1.00  0.00           C
ATOM   6405 6C31 POPEh 175      57.406  69.910  45.476  1.00  0.00           C
ATOM   6409  NH3 POPEi 176      57.425  32.680  20.146  1.00  0.00           N
ATOM   6413  C12 POPEi 176      58.555  32.020  19.416  1.00  0.00           C
ATOM   6416  C11 POPEi 176      59.805  31.750  20.276  1.00  0.00           C
ATOM   6419  P   POPEi 176      61.905  30.220  20.306  1.00  0.00           P
ATOM   6420  O13 POPEi 176      62.175  28.800  19.976  1.00  0.00           O
ATOM   6421  O14 POPEi 176      62.936  31.220  19.966  1.00  0.00           O
ATOM   6422  O11 POPEi 176      61.565  30.280  21.806  1.00  0.00           O
ATOM   6423  O12 POPEi 176      60.505  30.640  19.706  1.00  0.00           O
ATOM   6424  C1  POPEi 176      62.266  30.890  22.856  1.00  0.00           C
ATOM   6427  C2  POPEi 176      61.436  30.500  24.096  1.00  0.00           C
ATOM   6429  O21 POPEi 176      62.085  30.760  25.356  1.00  0.00           O
ATOM   6430  C21 POPEi 176      62.245  32.050  25.616  1.00  0.00           C
ATOM   6431  O22 POPEi 176      62.025  32.970  24.846  1.00  0.00           O
ATOM   6432  C22 POPEi 176      62.565  32.240  27.106  1.00  0.00           C
ATOM   6435  C3  POPEi 176      61.075  28.980  23.956  1.00  0.00           C
ATOM   6438  O31 POPEi 176      60.855  28.310  25.216  1.00  0.00           O
ATOM   6439  C31 POPEi 176      59.776  28.750  25.836  1.00  0.00           C
ATOM   6440  O32 POPEi 176      58.906  29.450  25.356  1.00  0.00           O
ATOM   6441  C32 POPEi 176      59.855  28.300  27.276  1.00  0.00           C
ATOM   6444  C23 POPEi 176      63.345  33.550  27.346  1.00  0.00           C
ATOM   6447  C24 POPEi 176      63.275  34.060  28.796  1.00  0.00           C
ATOM   6450  C25 POPEi 176      63.685  33.030  29.856  1.00  0.00           C
ATOM   6453  C26 POPEi 176      63.845  33.670  31.246  1.00  0.00           C
ATOM   6456  C27 POPEi 176      63.425  32.750  32.386  1.00  0.00           C
ATOM   6459  C28 POPEi 176      63.765  33.350  33.766  1.00  0.00           C
ATOM   6462  C29 POPEi 176      63.135  32.590  34.906  1.00  0.00           C
ATOM   6464 0C21 POPEi 176      63.726  31.670  35.686  1.00  0.00           C
ATOM   6466 1C21 POPEi 176      65.116  31.110  35.596  1.00  0.00           C
ATOM   6469 2C21 POPEi 176      65.925  31.420  36.866  1.00  0.00           C
ATOM   6472 3C21 POPEi 176      67.205  30.570  36.986  1.00  0.00           C
ATOM   6475 4C21 POPEi 176      67.986  30.910  38.266  1.00  0.00           C
ATOM   6478 5C21 POPEi 176      69.195  29.990  38.496  1.00  0.00           C
ATOM   6481 6C21 POPEi 176      69.815  30.200  39.886  1.00  0.00           C
ATOM   6484 7C21 POPEi 176      71.035  29.320  40.166  1.00  0.00           C
ATOM   6487 8C21 POPEi 176      71.564  29.470  41.586  1.00  0.00           C
ATOM   6491  C33 POPEi 176      59.235  29.340  28.226  1.00  0.00           C
ATOM   6494  C34 POPEi 176      59.345  28.930  29.696  1.00  0.00           C
ATOM   6497  C35 POPEi 176      60.795  28.840  30.186  1.00  0.00           C
ATOM   6500  C36 POPEi 176      60.905  28.170  31.556  1.00  0.00           C
ATOM   6503  C37 POPEi 176      62.355  27.830  31.936  1.00  0.00           C
ATOM   6506  C38 POPEi 176      62.945  28.740  33.016  1.00  0.00           C
ATOM   6509  C39 POPEi 176      62.215  28.650  34.356  1.00  0.00           C
ATOM   6512 0C31 POPEi 176      62.365  27.310  35.086  1.00  0.00           C
ATOM   6515 1C31 POPEi 176      61.455  27.260  36.306  1.00  0.00           C
ATOM   6518 2C31 POPEi 176      61.715  26.030  37.186  1.00  0.00           C
ATOM   6521 3C31 POPEi 176      62.805  26.280  38.236  1.00  0.00           C
ATOM   6524 4C31 POPEi 176      62.955  25.080  39.176  1.00  0.00           C
ATOM   6527 5C31 POPEi 176      63.855  25.400  40.366  1.00  0.00           C
ATOM   6530 6C31 POPEi 176      64.055  24.210  41.296  1.00  0.00           C
ATOM   6534  NH3 POPEj 177      96.965 127.080  16.116  1.00  0.00           N
ATOM   6538  C12 POPEj 177      95.875 126.350  15.376  1.00  0.00           C
ATOM   6541  C11 POPEj 177      94.484 126.779  15.876  1.00  0.00           C
ATOM   6544  P   POPEj 177      92.696 125.620  14.266  1.00  0.00           P
ATOM   6545  O13 POPEj 177      91.506 126.499  14.286  1.00  0.00           O
ATOM   6546  O14 POPEj 177      93.566 125.630  13.086  1.00  0.00           O
ATOM   6547  O11 POPEj 177      92.195 124.130  14.456  1.00  0.00           O
ATOM   6548  O12 POPEj 177      93.545 125.779  15.566  1.00  0.00           O
ATOM   6549  C1  POPEj 177      93.165 123.078  14.616  1.00  0.00           C
ATOM   6552  C2  POPEj 177      93.165 122.488  16.046  1.00  0.00           C
ATOM   6554  O21 POPEj 177      92.005 121.660  16.206  1.00  0.00           O
ATOM   6555  C21 POPEj 177      92.195 120.730  17.126  1.00  0.00           C
ATOM   6556  O22 POPEj 177      93.286 120.350  17.526  1.00  0.00           O
ATOM   6557  C22 POPEj 177      90.865 120.210  17.636  1.00  0.00           C
ATOM   6560  C3  POPEj 177      93.215 123.570  17.186  1.00  0.00           C
ATOM   6563  O31 POPEj 177      93.055 123.020  18.506  1.00  0.00           O
ATOM   6564  C31 POPEj 177      92.425 123.820  19.366  1.00  0.00           C
ATOM   6565  O32 POPEj 177      92.104 124.969  19.176  1.00  0.00           O
ATOM   6566  C32 POPEj 177      92.136 123.060  20.646  1.00  0.00           C
ATOM   6569  C23 POPEj 177      91.096 119.319  18.866  1.00  0.00           C
ATOM   6572  C24 POPEj 177      89.816 118.610  19.286  1.00  0.00           C
ATOM   6575  C25 POPEj 177      90.025 117.640  20.446  1.00  0.00           C
ATOM   6578  C26 POPEj 177      90.366 118.370  21.746  1.00  0.00           C
ATOM   6581  C27 POPEj 177      90.096 117.488  22.966  1.00  0.00           C
ATOM   6584  C28 POPEj 177      90.226 118.249  24.286  1.00  0.00           C
ATOM   6587  C29 POPEj 177      89.765 117.339  25.396  1.00  0.00           C
ATOM   6589 0C21 POPEj 177      90.396 117.099  26.556  1.00  0.00           C
ATOM   6591 1C21 POPEj 177      91.656 117.740  27.056  1.00  0.00           C
ATOM   6594 2C21 POPEj 177      91.555 118.010  28.566  1.00  0.00           C
ATOM   6597 3C21 POPEj 177      92.896 118.449  29.186  1.00  0.00           C
ATOM   6600 4C21 POPEj 177      92.855 118.520  30.716  1.00  0.00           C
ATOM   6603 5C21 POPEj 177      92.036 119.689  31.276  1.00  0.00           C
ATOM   6606 6C21 POPEj 177      92.026 119.689  32.816  1.00  0.00           C
ATOM   6609 7C21 POPEj 177      90.936 120.578  33.426  1.00  0.00           C
ATOM   6612 8C21 POPEj 177      90.816 120.438  34.946  1.00  0.00           C
ATOM   6616  C33 POPEj 177      90.625 122.980  20.916  1.00  0.00           C
ATOM   6619  C34 POPEj 177      90.326 122.299  22.256  1.00  0.00           C
ATOM   6622  C35 POPEj 177      90.594 123.218  23.466  1.00  0.00           C
ATOM   6625  C36 POPEj 177      90.776 122.410  24.746  1.00  0.00           C
ATOM   6628  C37 POPEj 177      90.854 123.288  25.986  1.00  0.00           C
ATOM   6631  C38 POPEj 177      91.206 122.479  27.236  1.00  0.00           C
ATOM   6634  C39 POPEj 177      91.516 123.349  28.456  1.00  0.00           C
ATOM   6637 0C31 POPEj 177      90.285 124.049  29.046  1.00  0.00           C
ATOM   6640 1C31 POPEj 177      90.565 124.739  30.386  1.00  0.00           C
ATOM   6643 2C31 POPEj 177      90.986 123.759  31.506  1.00  0.00           C
ATOM   6646 3C31 POPEj 177      92.395 124.039  32.036  1.00  0.00           C
ATOM   6649 4C31 POPEj 177      92.435 125.240  32.996  1.00  0.00           C
ATOM   6652 5C31 POPEj 177      93.865 125.609  33.416  1.00  0.00           C
ATOM   6655 6C31 POPEj 177      93.906 126.700  34.476  1.00  0.00           C
ATOM   6659  NH3 POPEk 178      63.656  54.070  61.036  1.00  0.00           N
ATOM   6663  C12 POPEk 178      62.875  52.799  60.776  1.00  0.00           C
ATOM   6666  C11 POPEk 178      61.805  52.540  61.856  1.00  0.00           C
ATOM   6669  P   POPEk 178      60.046  50.720  62.596  1.00  0.00           P
ATOM   6670  O13 POPEk 178      59.626  49.360  62.226  1.00  0.00           O
ATOM   6671  O14 POPEk 178      60.405  50.900  64.026  1.00  0.00           O
ATOM   6672  O11 POPEk 178      58.955  51.770  62.096  1.00  0.00           O
ATOM   6673  O12 POPEk 178      61.355  51.170  61.786  1.00  0.00           O
ATOM   6674  C1  POPEk 178      57.945  51.460  61.126  1.00  0.00           C
ATOM   6677  C2  POPEk 178      58.035  52.350  59.846  1.00  0.00           C
ATOM   6679  O21 POPEk 178      57.695  51.560  58.676  1.00  0.00           O
ATOM   6680  C21 POPEk 178      56.395  51.490  58.476  1.00  0.00           C
ATOM   6681  O22 POPEk 178      55.546  52.030  59.156  1.00  0.00           O
ATOM   6682  C22 POPEk 178      56.086  50.750  57.176  1.00  0.00           C
ATOM   6685  C3  POPEk 178      59.436  52.980  59.656  1.00  0.00           C
ATOM   6688  O31 POPEk 178      59.745  53.590  58.386  1.00  0.00           O
ATOM   6689  C31 POPEk 178      59.155  54.750  58.136  1.00  0.00           C
ATOM   6690  O32 POPEk 178      58.055  55.090  58.556  1.00  0.00           O
ATOM   6691  C32 POPEk 178      60.086  55.600  57.266  1.00  0.00           C
ATOM   6694  C23 POPEk 178      55.975  51.770  56.016  1.00  0.00           C
ATOM   6697  C24 POPEk 178      55.876  51.110  54.626  1.00  0.00           C
ATOM   6700  C25 POPEk 178      54.605  50.270  54.446  1.00  0.00           C
ATOM   6703  C26 POPEk 178      54.366  49.870  52.976  1.00  0.00           C
ATOM   6706  C27 POPEk 178      53.105  49.010  52.806  1.00  0.00           C
ATOM   6709  C28 POPEk 178      52.686  48.810  51.336  1.00  0.00           C
ATOM   6712  C29 POPEk 178      53.625  47.939  50.536  1.00  0.00           C
ATOM   6714 0C21 POPEk 178      53.615  47.830  49.186  1.00  0.00           C
ATOM   6716 1C21 POPEk 178      52.675  48.550  48.246  1.00  0.00           C
ATOM   6719 2C21 POPEk 178      53.446  49.560  47.386  1.00  0.00           C
ATOM   6722 3C21 POPEk 178      52.535  50.439  46.506  1.00  0.00           C
ATOM   6725 4C21 POPEk 178      53.325  51.200  45.436  1.00  0.00           C
ATOM   6728 5C21 POPEk 178      53.295  50.530  44.046  1.00  0.00           C
ATOM   6731 6C21 POPEk 178      52.035  50.910  43.246  1.00  0.00           C
ATOM   6734 7C21 POPEk 178      52.206  50.720  41.736  1.00  0.00           C
ATOM   6737 8C21 POPEk 178      51.035  51.260  40.926  1.00  0.00           C
ATOM   6741  C33 POPEk 178      60.525  54.920  55.946  1.00  0.00           C
ATOM   6744  C34 POPEk 178      61.305  55.870  55.026  1.00  0.00           C
ATOM   6747  C35 POPEk 178      61.245  55.450  53.556  1.00  0.00           C
ATOM   6750  C36 POPEk 178      62.015  56.400  52.636  1.00  0.00           C
ATOM   6753  C37 POPEk 178      61.905  56.010  51.156  1.00  0.00           C
ATOM   6756  C38 POPEk 178      63.125  56.460  50.336  1.00  0.00           C
ATOM   6759  C39 POPEk 178      63.215  57.980  50.116  1.00  0.00           C
ATOM   6762 0C31 POPEk 178      62.645  58.430  48.766  1.00  0.00           C
ATOM   6765 1C31 POPEk 178      63.186  59.800  48.346  1.00  0.00           C
ATOM   6768 2C31 POPEk 178      62.785  60.200  46.926  1.00  0.00           C
ATOM   6771 3C31 POPEk 178      63.906  60.940  46.196  1.00  0.00           C
ATOM   6774 4C31 POPEk 178      63.726  60.950  44.676  1.00  0.00           C
ATOM   6777 5C31 POPEk 178      64.995  61.390  43.926  1.00  0.00           C
ATOM   6780 6C31 POPEk 178      64.845  61.340  42.406  1.00  0.00           C
ATOM   6784  NH3 POPEl 179      91.646 109.210  15.516  1.00  0.00           N
ATOM   6788  C12 POPEl 179      92.565 109.060  14.336  1.00  0.00           C
ATOM   6791  C11 POPEl 179      93.575 107.899  14.516  1.00  0.00           C
ATOM   6794  P   POPEl 179      91.835 105.900  14.756  1.00  0.00           P
ATOM   6795  O13 POPEl 179      90.616 106.390  14.106  1.00  0.00           O
ATOM   6796  O14 POPEl 179      92.085 104.450  14.916  1.00  0.00           O
ATOM   6797  O11 POPEl 179      91.896 106.649  16.166  1.00  0.00           O
ATOM   6798  O12 POPEl 179      93.075 106.630  14.096  1.00  0.00           O
ATOM   6799  C1  POPEl 179      92.125 105.989  17.396  1.00  0.00           C
ATOM   6802  C2  POPEl 179      90.805 105.939  18.196  1.00  0.00           C
ATOM   6804  O21 POPEl 179      91.134 105.630  19.556  1.00  0.00           O
ATOM   6805  C21 POPEl 179      90.445 106.329  20.446  1.00  0.00           C
ATOM   6806  O22 POPEl 179      89.555 107.130  20.196  1.00  0.00           O
ATOM   6807  C22 POPEl 179      91.045 106.029  21.816  1.00  0.00           C
ATOM   6810  C3  POPEl 179      89.816 104.910  17.606  1.00  0.00           C
ATOM   6813  O31 POPEl 179      88.596 104.820  18.386  1.00  0.00           O
ATOM   6814  C31 POPEl 179      87.596 104.319  17.666  1.00  0.00           C
ATOM   6815  O32 POPEl 179      87.686 103.980  16.496  1.00  0.00           O
ATOM   6816  C32 POPEl 179      86.315 104.230  18.476  1.00  0.00           C
ATOM   6819  C23 POPEl 179      90.296 106.719  22.966  1.00  0.00           C
ATOM   6822  C24 POPEl 179      90.846 106.359  24.346  1.00  0.00           C
ATOM   6825  C25 POPEl 179      90.016 106.950  25.486  1.00  0.00           C
ATOM   6828  C26 POPEl 179      90.215 106.189  26.806  1.00  0.00           C
ATOM   6831  C27 POPEl 179      89.315 106.700  27.946  1.00  0.00           C
ATOM   6834  C28 POPEl 179      89.615 106.029  29.296  1.00  0.00           C
ATOM   6837  C29 POPEl 179      89.426 104.529  29.276  1.00  0.00           C
ATOM   6839 0C21 POPEl 179      88.375 103.850  29.786  1.00  0.00           C
ATOM   6841 1C21 POPEl 179      87.195 104.468  30.486  1.00  0.00           C
ATOM   6844 2C21 POPEl 179      86.075 104.820  29.486  1.00  0.00           C
ATOM   6847 3C21 POPEl 179      84.965 105.669  30.136  1.00  0.00           C
ATOM   6850 4C21 POPEl 179      83.775 105.910  29.206  1.00  0.00           C
ATOM   6853 5C21 POPEl 179      83.046 104.608  28.816  1.00  0.00           C
ATOM   6856 6C21 POPEl 179      81.525 104.750  28.896  1.00  0.00           C
ATOM   6859 7C21 POPEl 179      80.805 103.428  28.596  1.00  0.00           C
ATOM   6862 8C21 POPEl 179      79.525 103.260  29.406  1.00  0.00           C
ATOM   6866  C33 POPEl 179      86.516 103.680  19.906  1.00  0.00           C
ATOM   6869  C34 POPEl 179      85.165 103.410  20.586  1.00  0.00           C
ATOM   6872  C35 POPEl 179      85.256 103.200  22.106  1.00  0.00           C
ATOM   6875  C36 POPEl 179      85.145 104.510  22.896  1.00  0.00           C
ATOM   6878  C37 POPEl 179      85.016 104.260  24.416  1.00  0.00           C
ATOM   6881  C38 POPEl 179      84.846 105.520  25.286  1.00  0.00           C
ATOM   6884  C39 POPEl 179      85.965 106.579  25.166  1.00  0.00           C
ATOM   6887 0C31 POPEl 179      85.765 107.740  26.166  1.00  0.00           C
ATOM   6890 1C31 POPEl 179      86.695 108.949  25.916  1.00  0.00           C
ATOM   6893 2C31 POPEl 179      86.436 110.119  26.866  1.00  0.00           C
ATOM   6896 3C31 POPEl 179      87.435 111.280  26.686  1.00  0.00           C
ATOM   6899 4C31 POPEl 179      87.176 112.419  27.686  1.00  0.00           C
ATOM   6902 5C31 POPEl 179      88.255 113.500  27.676  1.00  0.00           C
ATOM   6905 6C31 POPEl 179      88.106 114.499  28.826  1.00  0.00           C
ATOM   6909  NH3 POPEm 180      80.665  -2.209  55.426  1.00  0.00           N
ATOM   6913  C12 POPEm 180      79.996  -0.929  55.046  1.00  0.00           C
ATOM   6916  C11 POPEm 180      78.735  -0.759  55.886  1.00  0.00           C
ATOM   6919  P   POPEm 180      76.455   0.410  55.666  1.00  0.00           P
ATOM   6920  O13 POPEm 180      76.025  -0.659  56.596  1.00  0.00           O
ATOM   6921  O14 POPEm 180      76.035   1.770  55.996  1.00  0.00           O
ATOM   6922  O11 POPEm 180      75.895   0.060  54.226  1.00  0.00           O
ATOM   6923  O12 POPEm 180      78.005   0.360  55.416  1.00  0.00           O
ATOM   6924  C1  POPEm 180      75.296   1.130  53.446  1.00  0.00           C
ATOM   6927  C2  POPEm 180      76.255   1.760  52.376  1.00  0.00           C
ATOM   6929  O21 POPEm 180      76.645   0.780  51.396  1.00  0.00           O
ATOM   6930  C21 POPEm 180      75.675   0.410  50.596  1.00  0.00           C
ATOM   6931  O22 POPEm 180      74.565   0.890  50.536  1.00  0.00           O
ATOM   6932  C22 POPEm 180      76.105  -0.759  49.756  1.00  0.00           C
ATOM   6935  C3  POPEm 180      77.525   2.400  52.996  1.00  0.00           C
ATOM   6938  O31 POPEm 180      78.285   3.120  52.016  1.00  0.00           O
ATOM   6939  C31 POPEm 180      79.236   2.420  51.406  1.00  0.00           C
ATOM   6940  O32 POPEm 180      79.455   1.230  51.496  1.00  0.00           O
ATOM   6941  C32 POPEm 180      80.165   3.390  50.696  1.00  0.00           C
ATOM   6944  C23 POPEm 180      77.126  -0.350  48.676  1.00  0.00           C
ATOM   6947  C24 POPEm 180      77.485  -1.489  47.706  1.00  0.00           C
ATOM   6950  C25 POPEm 180      78.266  -1.019  46.466  1.00  0.00           C
ATOM   6953  C26 POPEm 180      79.615  -0.370  46.796  1.00  0.00           C
ATOM   6956  C27 POPEm 180      80.135   0.480  45.626  1.00  0.00           C
ATOM   6959  C28 POPEm 180      81.406   1.280  45.976  1.00  0.00           C
ATOM   6962  C29 POPEm 180      82.656   0.450  46.106  1.00  0.00           C
ATOM   6964 0C21 POPEm 180      83.715   0.430  45.276  1.00  0.00           C
ATOM   6966 1C21 POPEm 180      83.906   1.180  43.976  1.00  0.00           C
ATOM   6969 2C21 POPEm 180      82.845   0.940  42.886  1.00  0.00           C
ATOM   6972 3C21 POPEm 180      83.316   1.370  41.486  1.00  0.00           C
ATOM   6975 4C21 POPEm 180      82.376   0.930  40.356  1.00  0.00           C
ATOM   6978 5C21 POPEm 180      80.965   1.520  40.476  1.00  0.00           C
ATOM   6981 6C21 POPEm 180      80.055   1.100  39.326  1.00  0.00           C
ATOM   6984 7C21 POPEm 180      78.605   1.560  39.556  1.00  0.00           C
ATOM   6987 8C21 POPEm 180      77.635   1.010  38.516  1.00  0.00           C
ATOM   6991  C33 POPEm 180      80.536   3.030  49.246  1.00  0.00           C
ATOM   6994  C34 POPEm 180      79.765   3.800  48.176  1.00  0.00           C
ATOM   6997  C35 POPEm 180      78.325   3.340  47.956  1.00  0.00           C
ATOM   7000  C36 POPEm 180      77.855   3.610  46.516  1.00  0.00           C
ATOM   7003  C37 POPEm 180      76.645   2.760  46.116  1.00  0.00           C
ATOM   7006  C38 POPEm 180      76.305   2.830  44.626  1.00  0.00           C
ATOM   7009  C39 POPEm 180      75.445   1.630  44.186  1.00  0.00           C
ATOM   7012 0C31 POPEm 180      74.985   1.720  42.726  1.00  0.00           C
ATOM   7015 1C31 POPEm 180      73.895   0.680  42.406  1.00  0.00           C
ATOM   7018 2C31 POPEm 180      73.575   0.590  40.906  1.00  0.00           C
ATOM   7021 3C31 POPEm 180      72.436   1.530  40.496  1.00  0.00           C
ATOM   7024 4C31 POPEm 180      72.135   1.520  38.996  1.00  0.00           C
ATOM   7027 5C31 POPEm 180      70.915   2.400  38.676  1.00  0.00           C
ATOM   7030 6C31 POPEm 180      70.696   2.680  37.196  1.00  0.00           C
ATOM   7034  NH3 POPEn 181      52.075  68.640  13.596  1.00  0.00           N
ATOM   7038  C12 POPEn 181      50.676  69.110  13.306  1.00  0.00           C
ATOM   7041  C11 POPEn 181      49.696  68.670  14.406  1.00  0.00           C
ATOM   7044  P   POPEn 181      47.206  68.579  13.556  1.00  0.00           P
ATOM   7045  O13 POPEn 181      47.345  70.050  13.536  1.00  0.00           O
ATOM   7046  O14 POPEn 181      46.665  67.910  12.356  1.00  0.00           O
ATOM   7047  O11 POPEn 181      46.336  68.100  14.776  1.00  0.00           O
ATOM   7048  O12 POPEn 181      48.635  67.929  13.816  1.00  0.00           O
ATOM   7049  C1  POPEn 181      45.475  69.000  15.496  1.00  0.00           C
ATOM   7052  C2  POPEn 181      45.575  68.770  17.026  1.00  0.00           C
ATOM   7054  O21 POPEn 181      46.926  69.038  17.426  1.00  0.00           O
ATOM   7055  C21 POPEn 181      47.085  70.150  18.136  1.00  0.00           C
ATOM   7056  O22 POPEn 181      46.255  71.010  18.326  1.00  0.00           O
ATOM   7057  C22 POPEn 181      48.495  70.160  18.696  1.00  0.00           C
ATOM   7060  C3  POPEn 181      45.215  67.310  17.416  1.00  0.00           C
ATOM   7063  O31 POPEn 181      45.746  67.030  18.736  1.00  0.00           O
ATOM   7064  C31 POPEn 181      46.805  66.240  18.776  1.00  0.00           C
ATOM   7065  O32 POPEn 181      47.175  65.500  17.876  1.00  0.00           O
ATOM   7066  C32 POPEn 181      47.586  66.380  20.076  1.00  0.00           C
ATOM   7069  C23 POPEn 181      48.516  70.600  20.176  1.00  0.00           C
ATOM   7072  C24 POPEn 181      49.865  70.270  20.816  1.00  0.00           C
ATOM   7075  C25 POPEn 181      50.265  71.200  21.956  1.00  0.00           C
ATOM   7078  C26 POPEn 181      49.255  71.270  23.116  1.00  0.00           C
ATOM   7081  C27 POPEn 181      49.906  71.960  24.316  1.00  0.00           C
ATOM   7084  C28 POPEn 181      48.925  72.360  25.436  1.00  0.00           C
ATOM   7087  C29 POPEn 181      48.425  71.210  26.276  1.00  0.00           C
ATOM   7089 0C21 POPEn 181      47.175  71.079  26.756  1.00  0.00           C
ATOM   7091 1C21 POPEn 181      46.045  72.049  26.506  1.00  0.00           C
ATOM   7094 2C21 POPEn 181      46.255  73.469  27.096  1.00  0.00           C
ATOM   7097 3C21 POPEn 181      46.065  73.570  28.606  1.00  0.00           C
ATOM   7100 4C21 POPEn 181      46.255  75.020  29.096  1.00  0.00           C
ATOM   7103 5C21 POPEn 181      45.296  75.420  30.216  1.00  0.00           C
ATOM   7106 6C21 POPEn 181      45.546  74.689  31.536  1.00  0.00           C
ATOM   7109 7C21 POPEn 181      44.665  75.240  32.666  1.00  0.00           C
ATOM   7112 8C21 POPEn 181      44.995  74.610  34.016  1.00  0.00           C
ATOM   7116  C33 POPEn 181      46.855  66.830  21.376  1.00  0.00           C
ATOM   7119  C34 POPEn 181      47.805  66.590  22.566  1.00  0.00           C
ATOM   7122  C35 POPEn 181      47.285  66.970  23.966  1.00  0.00           C
ATOM   7125  C36 POPEn 181      48.275  66.500  25.056  1.00  0.00           C
ATOM   7128  C37 POPEn 181      47.905  66.890  26.496  1.00  0.00           C
ATOM   7131  C38 POPEn 181      48.745  66.150  27.556  1.00  0.00           C
ATOM   7134  C39 POPEn 181      48.105  64.850  28.076  1.00  0.00           C
ATOM   7137 0C31 POPEn 181      47.815  64.829  29.576  1.00  0.00           C
ATOM   7140 1C31 POPEn 181      47.175  63.510  30.036  1.00  0.00           C
ATOM   7143 2C31 POPEn 181      47.115  63.370  31.566  1.00  0.00           C
ATOM   7146 3C31 POPEn 181      46.436  62.070  32.026  1.00  0.00           C
ATOM   7149 4C31 POPEn 181      46.345  61.980  33.556  1.00  0.00           C
ATOM   7152 5C31 POPEn 181      45.616  60.710  34.036  1.00  0.00           C
ATOM   7155 6C31 POPEn 181      45.415  60.680  35.556  1.00  0.00           C
ATOM   7159  NH3 POPEo 182       2.415  98.078  17.336  1.00  0.00           N
ATOM   7163  C12 POPEo 182       3.635  98.859  16.896  1.00  0.00           C
ATOM   7166  C11 POPEo 182       4.665  98.930  18.026  1.00  0.00           C
ATOM   7169  P   POPEo 182       6.875 100.320  18.416  1.00  0.00           P
ATOM   7170  O13 POPEo 182       8.195  99.650  18.506  1.00  0.00           O
ATOM   7171  O14 POPEo 182       6.795 101.609  17.706  1.00  0.00           O
ATOM   7172  O11 POPEo 182       6.145 100.259  19.816  1.00  0.00           O
ATOM   7173  O12 POPEo 182       5.945  99.359  17.556  1.00  0.00           O
ATOM   7174  C1  POPEo 182       6.695 100.989  20.916  1.00  0.00           C
ATOM   7177  C2  POPEo 182       6.135 100.490  22.286  1.00  0.00           C
ATOM   7179  O21 POPEo 182       6.525  99.120  22.506  1.00  0.00           O
ATOM   7180  C21 POPEo 182       7.155  98.869  23.676  1.00  0.00           C
ATOM   7181  O22 POPEo 182       6.875  97.929  24.396  1.00  0.00           O
ATOM   7182  C22 POPEo 182       8.315  99.839  23.976  1.00  0.00           C
ATOM   7185  C3  POPEo 182       4.595 100.700  22.406  1.00  0.00           C
ATOM   7188  O31 POPEo 182       3.925 100.079  23.536  1.00  0.00           O
ATOM   7189  C31 POPEo 182       4.055 100.770  24.686  1.00  0.00           C
ATOM   7190  O32 POPEo 182       4.925 101.609  24.886  1.00  0.00           O
ATOM   7191  C32 POPEo 182       2.915 100.429  25.656  1.00  0.00           C
ATOM   7194  C23 POPEo 182       9.275  99.419  25.106  1.00  0.00           C
ATOM   7197  C24 POPEo 182      10.385 100.460  25.366  1.00  0.00           C
ATOM   7200  C25 POPEo 182      11.155 100.219  26.676  1.00  0.00           C
ATOM   7203  C26 POPEo 182      11.135 101.420  27.636  1.00  0.00           C
ATOM   7206  C27 POPEo 182      11.725 101.098  29.026  1.00  0.00           C
ATOM   7209  C28 POPEo 182      11.725 102.348  29.916  1.00  0.00           C
ATOM   7212  C29 POPEo 182      12.535 102.260  31.186  1.00  0.00           C
ATOM   7214 0C21 POPEo 182      12.075 102.239  32.446  1.00  0.00           C
ATOM   7216 1C21 POPEo 182      10.625 102.229  32.856  1.00  0.00           C
ATOM   7219 2C21 POPEo 182      10.435 102.299  34.396  1.00  0.00           C
ATOM   7222 3C21 POPEo 182      10.575 103.710  34.986  1.00  0.00           C
ATOM   7225 4C21 POPEo 182      10.665 103.669  36.526  1.00  0.00           C
ATOM   7228 5C21 POPEo 182      10.625 105.040  37.216  1.00  0.00           C
ATOM   7231 6C21 POPEo 182      11.595 106.070  36.626  1.00  0.00           C
ATOM   7234 7C21 POPEo 182      11.735 107.320  37.506  1.00  0.00           C
ATOM   7237 8C21 POPEo 182      12.675 108.370  36.906  1.00  0.00           C
ATOM   7241  C33 POPEo 182       2.085 101.679  26.046  1.00  0.00           C
ATOM   7244  C34 POPEo 182       1.055 101.430  27.166  1.00  0.00           C
ATOM   7247  C35 POPEo 182       1.675 101.340  28.566  1.00  0.00           C
ATOM   7250  C36 POPEo 182       0.665 101.420  29.716  1.00  0.00           C
ATOM   7253  C37 POPEo 182       1.335 101.140  31.076  1.00  0.00           C
ATOM   7256  C38 POPEo 182       0.395 101.238  32.286  1.00  0.00           C
ATOM   7259  C39 POPEo 182       1.145 100.958  33.596  1.00  0.00           C
ATOM   7262 0C31 POPEo 182       0.335 101.329  34.856  1.00  0.00           C
ATOM   7265 1C31 POPEo 182       1.105 101.000  36.156  1.00  0.00           C
ATOM   7268 2C31 POPEo 182       0.525 101.670  37.406  1.00  0.00           C
ATOM   7271 3C31 POPEo 182       0.705 103.200  37.396  1.00  0.00           C
ATOM   7274 4C31 POPEo 182       0.165 103.890  38.646  1.00  0.00           C
ATOM   7277 5C31 POPEo 182       0.095 105.410  38.476  1.00  0.00           C
ATOM   7280 6C31 POPEo 182      -0.464 106.150  39.696  1.00  0.00           C
ATOM   7284  NH3 POPEp 183      64.906  19.280  17.466  1.00  0.00           N
ATOM   7288  C12 POPEp 183      65.546  19.770  16.206  1.00  0.00           C
ATOM   7291  C11 POPEp 183      66.876  19.060  15.896  1.00  0.00           C
ATOM   7294  P   POPEp 183      69.046  18.070  16.846  1.00  0.00           P
ATOM   7295  O13 POPEp 183      69.236  17.040  17.896  1.00  0.00           O
ATOM   7296  O14 POPEp 183      69.075  17.620  15.446  1.00  0.00           O
ATOM   7297  O11 POPEp 183      70.135  19.190  16.996  1.00  0.00           O
ATOM   7298  O12 POPEp 183      67.686  18.880  17.066  1.00  0.00           O
ATOM   7299  C1  POPEp 183      70.635  19.470  18.306  1.00  0.00           C
ATOM   7302  C2  POPEp 183      71.655  20.620  18.156  1.00  0.00           C
ATOM   7304  O21 POPEp 183      72.395  21.070  19.286  1.00  0.00           O
ATOM   7305  C21 POPEp 183      72.586  20.600  20.536  1.00  0.00           C
ATOM   7306  O22 POPEp 183      73.535  21.000  21.206  1.00  0.00           O
ATOM   7307  C22 POPEp 183      71.595  19.600  21.116  1.00  0.00           C
ATOM   7310  C3  POPEp 183      71.046  21.830  17.356  1.00  0.00           C
ATOM   7313  O31 POPEp 183      70.825  23.010  18.156  1.00  0.00           O
ATOM   7314  C31 POPEp 183      69.715  23.010  18.886  1.00  0.00           C
ATOM   7315  O32 POPEp 183      68.855  22.150  18.886  1.00  0.00           O
ATOM   7316  C32 POPEp 183      69.696  24.310  19.716  1.00  0.00           C
ATOM   7319  C23 POPEp 183      71.885  19.360  22.626  1.00  0.00           C
ATOM   7322  C24 POPEp 183      70.735  18.630  23.326  1.00  0.00           C
ATOM   7325  C25 POPEp 183      70.965  18.350  24.816  1.00  0.00           C
ATOM   7328  C26 POPEp 183      71.255  19.610  25.636  1.00  0.00           C
ATOM   7331  C27 POPEp 183      71.086  19.410  27.156  1.00  0.00           C
ATOM   7334  C28 POPEp 183      71.736  20.540  27.976  1.00  0.00           C
ATOM   7337  C29 POPEp 183      72.905  20.060  28.796  1.00  0.00           C
ATOM   7339 0C21 POPEp 183      72.885  19.760  30.096  1.00  0.00           C
ATOM   7341 1C21 POPEp 183      71.695  19.830  31.026  1.00  0.00           C
ATOM   7344 2C21 POPEp 183      71.564  18.600  31.936  1.00  0.00           C
ATOM   7347 3C21 POPEp 183      72.845  18.260  32.726  1.00  0.00           C
ATOM   7350 4C21 POPEp 183      72.586  17.260  33.856  1.00  0.00           C
ATOM   7353 5C21 POPEp 183      73.815  16.430  34.286  1.00  0.00           C
ATOM   7356 6C21 POPEp 183      75.116  17.220  34.496  1.00  0.00           C
ATOM   7359 7C21 POPEp 183      76.206  16.310  35.106  1.00  0.00           C
ATOM   7362 8C21 POPEp 183      77.485  17.040  35.516  1.00  0.00           C
ATOM   7366  C33 POPEp 183      68.285  24.830  20.086  1.00  0.00           C
ATOM   7369  C34 POPEp 183      68.215  25.270  21.566  1.00  0.00           C
ATOM   7372  C35 POPEp 183      67.855  24.100  22.486  1.00  0.00           C
ATOM   7375  C36 POPEp 183      68.186  24.320  23.976  1.00  0.00           C
ATOM   7378  C37 POPEp 183      67.255  23.650  25.016  1.00  0.00           C
ATOM   7381  C38 POPEp 183      67.814  23.780  26.446  1.00  0.00           C
ATOM   7384  C39 POPEp 183      67.005  23.090  27.566  1.00  0.00           C
ATOM   7387 0C31 POPEp 183      67.186  21.560  27.616  1.00  0.00           C
ATOM   7390 1C31 POPEp 183      66.436  20.890  28.786  1.00  0.00           C
ATOM   7393 2C31 POPEp 183      67.175  20.990  30.136  1.00  0.00           C
ATOM   7396 3C31 POPEp 183      66.495  20.130  31.216  1.00  0.00           C
ATOM   7399 4C31 POPEp 183      67.325  19.970  32.496  1.00  0.00           C
ATOM   7402 5C31 POPEp 183      66.725  18.910  33.446  1.00  0.00           C
ATOM   7405 6C31 POPEp 183      67.674  18.460  34.566  1.00  0.00           C
ATOM   7409  NH3 POPEq 184      64.406  98.318  13.386  1.00  0.00           N
ATOM   7413  C12 POPEq 184      65.075  96.968  13.356  1.00  0.00           C
ATOM   7416  C11 POPEq 184      64.265  95.870  14.056  1.00  0.00           C
ATOM   7419  P   POPEq 184      64.645  93.318  14.696  1.00  0.00           P
ATOM   7420  O13 POPEq 184      63.405  92.640  14.226  1.00  0.00           O
ATOM   7421  O14 POPEq 184      65.845  92.449  14.726  1.00  0.00           O
ATOM   7422  O11 POPEq 184      64.425  93.949  16.106  1.00  0.00           O
ATOM   7423  O12 POPEq 184      64.866  94.599  13.786  1.00  0.00           O
ATOM   7424  C1  POPEq 184      63.215  93.890  16.866  1.00  0.00           C
ATOM   7427  C2  POPEq 184      63.495  93.249  18.256  1.00  0.00           C
ATOM   7429  O21 POPEq 184      62.565  93.719  19.246  1.00  0.00           O
ATOM   7430  C21 POPEq 184      62.705  94.869  19.846  1.00  0.00           C
ATOM   7431  O22 POPEq 184      63.495  95.770  19.586  1.00  0.00           O
ATOM   7432  C22 POPEq 184      61.735  94.900  21.046  1.00  0.00           C
ATOM   7435  C3  POPEq 184      65.005  93.439  18.636  1.00  0.00           C
ATOM   7438  O31 POPEq 184      65.245  93.318  20.046  1.00  0.00           O
ATOM   7439  C31 POPEq 184      66.505  93.309  20.406  1.00  0.00           C
ATOM   7440  O32 POPEq 184      67.485  93.190  19.696  1.00  0.00           O
ATOM   7441  C32 POPEq 184      66.546  93.689  21.876  1.00  0.00           C
ATOM   7444  C23 POPEq 184      61.605  96.299  21.706  1.00  0.00           C
ATOM   7447  C24 POPEq 184      60.565  96.340  22.846  1.00  0.00           C
ATOM   7450  C25 POPEq 184      61.145  96.740  24.216  1.00  0.00           C
ATOM   7453  C26 POPEq 184      62.095  95.700  24.816  1.00  0.00           C
ATOM   7456  C27 POPEq 184      62.715  96.150  26.146  1.00  0.00           C
ATOM   7459  C28 POPEq 184      64.125  96.740  25.966  1.00  0.00           C
ATOM   7462  C29 POPEq 184      64.805  97.010  27.286  1.00  0.00           C
ATOM   7464 0C21 POPEq 184      65.215  98.209  27.736  1.00  0.00           C
ATOM   7466 1C21 POPEq 184      65.075  99.529  27.036  1.00  0.00           C
ATOM   7469 2C21 POPEq 184      66.215  99.770  26.026  1.00  0.00           C
ATOM   7472 3C21 POPEq 184      67.616  99.689  26.656  1.00  0.00           C
ATOM   7475 4C21 POPEq 184      68.656 100.639  26.056  1.00  0.00           C
ATOM   7478 5C21 POPEq 184      69.255 100.240  24.706  1.00  0.00           C
ATOM   7481 6C21 POPEq 184      70.385 101.219  24.326  1.00  0.00           C
ATOM   7484 7C21 POPEq 184      71.175 100.809  23.086  1.00  0.00           C
ATOM   7487 8C21 POPEq 184      71.925 101.990  22.436  1.00  0.00           C
ATOM   7491  C33 POPEq 184      67.425  94.930  22.076  1.00  0.00           C
ATOM   7494  C34 POPEq 184      67.086  95.700  23.356  1.00  0.00           C
ATOM   7497  C35 POPEq 184      67.215  94.848  24.636  1.00  0.00           C
ATOM   7500  C36 POPEq 184      68.635  94.328  24.866  1.00  0.00           C
ATOM   7503  C37 POPEq 184      69.025  94.288  26.346  1.00  0.00           C
ATOM   7506  C38 POPEq 184      70.535  94.070  26.516  1.00  0.00           C
ATOM   7509  C39 POPEq 184      71.035  94.188  27.956  1.00  0.00           C
ATOM   7512 0C31 POPEq 184      70.556  93.060  28.886  1.00  0.00           C
ATOM   7515 1C31 POPEq 184      71.336  93.020  30.206  1.00  0.00           C
ATOM   7518 2C31 POPEq 184      70.895  94.090  31.216  1.00  0.00           C
ATOM   7521 3C31 POPEq 184      72.046  94.450  32.166  1.00  0.00           C
ATOM   7524 4C31 POPEq 184      71.736  95.650  33.076  1.00  0.00           C
ATOM   7527 5C31 POPEq 184      72.945  96.579  33.216  1.00  0.00           C
ATOM   7530 6C31 POPEq 184      72.715  97.759  34.166  1.00  0.00           C
ATOM   7534  NH3 POPEr 185      18.075  44.360  19.926  1.00  0.00           N
ATOM   7538  C12 POPEr 185      18.885  43.640  20.966  1.00  0.00           C
ATOM   7541  C11 POPEr 185      19.995  42.850  20.246  1.00  0.00           C
ATOM   7544  P   POPEr 185      21.405  45.090  19.626  1.00  0.00           P
ATOM   7545  O13 POPEr 185      20.225  45.670  18.926  1.00  0.00           O
ATOM   7546  O14 POPEr 185      22.735  45.220  19.016  1.00  0.00           O
ATOM   7547  O11 POPEr 185      21.495  45.690  21.086  1.00  0.00           O
ATOM   7548  O12 POPEr 185      21.165  43.580  19.926  1.00  0.00           O
ATOM   7549  C1  POPEr 185      22.565  45.220  21.936  1.00  0.00           C
ATOM   7552  C2  POPEr 185      22.055  44.319  23.086  1.00  0.00           C
ATOM   7554  O21 POPEr 185      22.206  45.090  24.286  1.00  0.00           O
ATOM   7555  C21 POPEr 185      21.305  44.820  25.216  1.00  0.00           C
ATOM   7556  O22 POPEr 185      20.366  44.049  25.116  1.00  0.00           O
ATOM   7557  C22 POPEr 185      21.616  45.660  26.446  1.00  0.00           C
ATOM   7560  C3  POPEr 185      22.805  42.950  23.156  1.00  0.00           C
ATOM   7563  O31 POPEr 185      22.125  41.960  23.956  1.00  0.00           O
ATOM   7564  C31 POPEr 185      22.545  41.819  25.206  1.00  0.00           C
ATOM   7565  O32 POPEr 185      23.495  42.400  25.706  1.00  0.00           O
ATOM   7566  C32 POPEr 185      21.625  40.860  25.986  1.00  0.00           C
ATOM   7569  C23 POPEr 185      20.615  45.400  27.596  1.00  0.00           C
ATOM   7572  C24 POPEr 185      20.835  46.370  28.756  1.00  0.00           C
ATOM   7575  C25 POPEr 185      19.545  46.660  29.506  1.00  0.00           C
ATOM   7578  C26 POPEr 185      19.735  47.750  30.556  1.00  0.00           C
ATOM   7581  C27 POPEr 185      18.425  48.069  31.286  1.00  0.00           C
ATOM   7584  C28 POPEr 185      18.635  48.480  32.746  1.00  0.00           C
ATOM   7587  C29 POPEr 185      19.145  47.340  33.596  1.00  0.00           C
ATOM   7589 0C21 POPEr 185      19.385  47.420  34.916  1.00  0.00           C
ATOM   7591 1C21 POPEr 185      19.165  48.660  35.736  1.00  0.00           C
ATOM   7594 2C21 POPEr 185      18.075  48.420  36.806  1.00  0.00           C
ATOM   7597 3C21 POPEr 185      18.615  47.780  38.096  1.00  0.00           C
ATOM   7600 4C21 POPEr 185      17.575  47.799  39.216  1.00  0.00           C
ATOM   7603 5C21 POPEr 185      16.425  46.800  38.986  1.00  0.00           C
ATOM   7606 6C21 POPEr 185      15.165  47.130  39.796  1.00  0.00           C
ATOM   7609 7C21 POPEr 185      14.025  46.170  39.476  1.00  0.00           C
ATOM   7612 8C21 POPEr 185      12.695  46.540  40.156  1.00  0.00           C
ATOM   7616  C33 POPEr 185      22.105  40.569  27.436  1.00  0.00           C
ATOM   7619  C34 POPEr 185      21.516  39.260  27.996  1.00  0.00           C
ATOM   7622  C35 POPEr 185      21.975  38.910  29.416  1.00  0.00           C
ATOM   7625  C36 POPEr 185      21.405  37.570  29.906  1.00  0.00           C
ATOM   7628  C37 POPEr 185      21.895  37.120  31.296  1.00  0.00           C
ATOM   7631  C38 POPEr 185      21.285  35.780  31.726  1.00  0.00           C
ATOM   7634  C39 POPEr 185      21.825  35.190  33.036  1.00  0.00           C
ATOM   7637 0C31 POPEr 185      21.735  36.120  34.256  1.00  0.00           C
ATOM   7640 1C31 POPEr 185      22.025  35.370  35.576  1.00  0.00           C
ATOM   7643 2C31 POPEr 185      22.195  36.270  36.816  1.00  0.00           C
ATOM   7646 3C31 POPEr 185      21.105  37.340  36.976  1.00  0.00           C
ATOM   7649 4C31 POPEr 185      21.095  37.990  38.376  1.00  0.00           C
ATOM   7652 5C31 POPEr 185      20.155  39.200  38.446  1.00  0.00           C
ATOM   7655 6C31 POPEr 185      20.035  39.830  39.826  1.00  0.00           C
ATOM   7659  NH3 POPEs 186      13.175  64.730  59.176  1.00  0.00           N
ATOM   7663  C12 POPEs 186      14.635  64.530  58.896  1.00  0.00           C
ATOM   7666  C11 POPEs 186      15.505  64.940  60.096  1.00  0.00           C
ATOM   7669  P   POPEs 186      17.925  64.700  61.036  1.00  0.00           P
ATOM   7670  O13 POPEs 186      17.265  64.730  62.376  1.00  0.00           O
ATOM   7671  O14 POPEs 186      19.055  63.760  60.876  1.00  0.00           O
ATOM   7672  O11 POPEs 186      18.445  66.140  60.696  1.00  0.00           O
ATOM   7673  O12 POPEs 186      16.805  64.350  59.956  1.00  0.00           O
ATOM   7674  C1  POPEs 186      18.225  66.750  59.426  1.00  0.00           C
ATOM   7677  C2  POPEs 186      19.505  67.400  58.866  1.00  0.00           C
ATOM   7679  O21 POPEs 186      19.345  67.550  57.446  1.00  0.00           O
ATOM   7680  C21 POPEs 186      18.485  68.439  57.046  1.00  0.00           C
ATOM   7681  O22 POPEs 186      17.895  69.270  57.716  1.00  0.00           O
ATOM   7682  C22 POPEs 186      18.405  68.360  55.526  1.00  0.00           C
ATOM   7685  C3  POPEs 186      20.785  66.530  59.116  1.00  0.00           C
ATOM   7688  O31 POPEs 186      21.875  66.939  58.256  1.00  0.00           O
ATOM   7689  C31 POPEs 186      21.805  66.440  57.016  1.00  0.00           C
ATOM   7690  O32 POPEs 186      21.175  65.450  56.686  1.00  0.00           O
ATOM   7691  C32 POPEs 186      22.535  67.390  56.056  1.00  0.00           C
ATOM   7694  C23 POPEs 186      17.305  67.400  55.056  1.00  0.00           C
ATOM   7697  C24 POPEs 186      16.965  67.620  53.576  1.00  0.00           C
ATOM   7700  C25 POPEs 186      18.195  67.430  52.686  1.00  0.00           C
ATOM   7703  C26 POPEs 186      17.895  67.490  51.186  1.00  0.00           C
ATOM   7706  C27 POPEs 186      19.015  66.850  50.356  1.00  0.00           C
ATOM   7709  C28 POPEs 186      18.885  67.060  48.836  1.00  0.00           C
ATOM   7712  C29 POPEs 186      17.625  66.460  48.276  1.00  0.00           C
ATOM   7714 0C21 POPEs 186      17.505  65.680  47.186  1.00  0.00           C
ATOM   7716 1C21 POPEs 186      18.625  65.260  46.266  1.00  0.00           C
ATOM   7719 2C21 POPEs 186      18.835  66.300  45.146  1.00  0.00           C
ATOM   7722 3C21 POPEs 186      17.625  66.460  44.216  1.00  0.00           C
ATOM   7725 4C21 POPEs 186      17.735  67.690  43.296  1.00  0.00           C
ATOM   7728 5C21 POPEs 186      16.455  67.900  42.476  1.00  0.00           C
ATOM   7731 6C21 POPEs 186      16.535  69.140  41.566  1.00  0.00           C
ATOM   7734 7C21 POPEs 186      15.215  69.400  40.846  1.00  0.00           C
ATOM   7737 8C21 POPEs 186      15.245  70.640  39.946  1.00  0.00           C
ATOM   7741  C33 POPEs 186      22.276  67.079  54.556  1.00  0.00           C
ATOM   7744  C34 POPEs 186      23.395  66.300  53.846  1.00  0.00           C
ATOM   7747  C35 POPEs 186      24.325  67.200  53.006  1.00  0.00           C
ATOM   7750  C36 POPEs 186      23.735  67.600  51.646  1.00  0.00           C
ATOM   7753  C37 POPEs 186      24.635  68.570  50.856  1.00  0.00           C
ATOM   7756  C38 POPEs 186      23.915  69.280  49.706  1.00  0.00           C
ATOM   7759  C39 POPEs 186      23.545  68.370  48.526  1.00  0.00           C
ATOM   7762 0C31 POPEs 186      22.885  69.189  47.396  1.00  0.00           C
ATOM   7765 1C31 POPEs 186      22.625  68.390  46.116  1.00  0.00           C
ATOM   7768 2C31 POPEs 186      22.035  69.290  45.036  1.00  0.00           C
ATOM   7771 3C31 POPEs 186      21.795  68.590  43.696  1.00  0.00           C
ATOM   7774 4C31 POPEs 186      21.305  69.590  42.646  1.00  0.00           C
ATOM   7777 5C31 POPEs 186      21.085  68.970  41.266  1.00  0.00           C
ATOM   7780 6C31 POPEs 186      20.635  70.000  40.236  1.00  0.00           C
ATOM   7784  NH3 POPEt 187      41.355  78.040  14.126  1.00  0.00           N
ATOM   7788  C12 POPEt 187      40.886  77.060  13.066  1.00  0.00           C
ATOM   7791  C11 POPEt 187      39.385  76.729  13.156  1.00  0.00           C
ATOM   7794  P   POPEt 187      39.015  74.439  14.366  1.00  0.00           P
ATOM   7795  O13 POPEt 187      37.625  73.910  14.316  1.00  0.00           O
ATOM   7796  O14 POPEt 187      39.935  73.979  13.306  1.00  0.00           O
ATOM   7797  O11 POPEt 187      39.665  74.160  15.786  1.00  0.00           O
ATOM   7798  O12 POPEt 187      39.026  76.030  14.356  1.00  0.00           O
ATOM   7799  C1  POPEt 187      39.065  73.399  16.826  1.00  0.00           C
ATOM   7802  C2  POPEt 187      38.975  74.229  18.146  1.00  0.00           C
ATOM   7804  O21 POPEt 187      39.675  73.610  19.256  1.00  0.00           O
ATOM   7805  C21 POPEt 187      39.315  72.380  19.596  1.00  0.00           C
ATOM   7806  O22 POPEt 187      38.485  71.689  19.036  1.00  0.00           O
ATOM   7807  C22 POPEt 187      40.116  71.939  20.826  1.00  0.00           C
ATOM   7810  C3  POPEt 187      37.546  74.670  18.546  1.00  0.00           C
ATOM   7813  O31 POPEt 187      37.625  75.680  19.566  1.00  0.00           O
ATOM   7814  C31 POPEt 187      37.276  75.360  20.806  1.00  0.00           C
ATOM   7815  O32 POPEt 187      36.595  74.410  21.146  1.00  0.00           O
ATOM   7816  C32 POPEt 187      37.905  76.390  21.756  1.00  0.00           C
ATOM   7819  C23 POPEt 187      40.086  72.939  22.016  1.00  0.00           C
ATOM   7822  C24 POPEt 187      40.915  72.440  23.216  1.00  0.00           C
ATOM   7825  C25 POPEt 187      40.725  73.290  24.476  1.00  0.00           C
ATOM   7828  C26 POPEt 187      40.765  72.490  25.796  1.00  0.00           C
ATOM   7831  C27 POPEt 187      42.145  72.420  26.466  1.00  0.00           C
ATOM   7834  C28 POPEt 187      42.145  71.640  27.806  1.00  0.00           C
ATOM   7837  C29 POPEt 187      41.296  72.300  28.856  1.00  0.00           C
ATOM   7839 0C21 POPEt 187      41.255  71.970  30.156  1.00  0.00           C
ATOM   7841 1C21 POPEt 187      42.035  70.860  30.826  1.00  0.00           C
ATOM   7844 2C21 POPEt 187      41.725  70.840  32.326  1.00  0.00           C
ATOM   7847 3C21 POPEt 187      42.495  69.760  33.106  1.00  0.00           C
ATOM   7850 4C21 POPEt 187      42.295  69.920  34.616  1.00  0.00           C
ATOM   7853 5C21 POPEt 187      42.835  68.770  35.476  1.00  0.00           C
ATOM   7856 6C21 POPEt 187      42.075  67.460  35.216  1.00  0.00           C
ATOM   7859 7C21 POPEt 187      42.145  66.479  36.396  1.00  0.00           C
ATOM   7862 8C21 POPEt 187      41.406  65.170  36.096  1.00  0.00           C
ATOM   7866  C33 POPEt 187      37.765  76.030  23.256  1.00  0.00           C
ATOM   7869  C34 POPEt 187      37.245  77.210  24.086  1.00  0.00           C
ATOM   7872  C35 POPEt 187      36.745  76.780  25.466  1.00  0.00           C
ATOM   7875  C36 POPEt 187      36.035  77.920  26.206  1.00  0.00           C
ATOM   7878  C37 POPEt 187      35.415  77.469  27.536  1.00  0.00           C
ATOM   7881  C38 POPEt 187      34.625  78.600  28.216  1.00  0.00           C
ATOM   7884  C39 POPEt 187      33.875  78.140  29.476  1.00  0.00           C
ATOM   7887 0C31 POPEt 187      34.805  77.788  30.646  1.00  0.00           C
ATOM   7890 1C31 POPEt 187      34.026  77.290  31.866  1.00  0.00           C
ATOM   7893 2C31 POPEt 187      34.906  77.020  33.086  1.00  0.00           C
ATOM   7896 3C31 POPEt 187      34.385  75.850  33.926  1.00  0.00           C
ATOM   7899 4C31 POPEt 187      35.215  75.580  35.186  1.00  0.00           C
ATOM   7902 5C31 POPEt 187      34.865  74.229  35.836  1.00  0.00           C
ATOM   7905 6C31 POPEt 187      35.705  73.920  37.076  1.00  0.00           C
ATOM   7909  NH3 POPEu 188      33.555 115.100  15.126  1.00  0.00           N
ATOM   7913  C12 POPEu 188      33.726 116.420  14.446  1.00  0.00           C
ATOM   7916  C11 POPEu 188      34.755 117.260  15.216  1.00  0.00           C
ATOM   7919  P   POPEu 188      34.495 116.959  17.886  1.00  0.00           P
ATOM   7920  O13 POPEu 188      35.705 117.488  18.546  1.00  0.00           O
ATOM   7921  O14 POPEu 188      33.215 116.990  18.616  1.00  0.00           O
ATOM   7922  O11 POPEu 188      34.725 115.438  17.436  1.00  0.00           O
ATOM   7923  O12 POPEu 188      34.245 117.628  16.486  1.00  0.00           O
ATOM   7924  C1  POPEu 188      36.026 114.839  17.616  1.00  0.00           C
ATOM   7927  C2  POPEu 188      36.105 114.130  18.986  1.00  0.00           C
ATOM   7929  O21 POPEu 188      37.105 114.760  19.806  1.00  0.00           O
ATOM   7930  C21 POPEu 188      36.875 114.650  21.106  1.00  0.00           C
ATOM   7931  O22 POPEu 188      35.835 114.288  21.626  1.00  0.00           O
ATOM   7932  C22 POPEu 188      38.205 114.879  21.836  1.00  0.00           C
ATOM   7935  C3  POPEu 188      36.445 112.609  18.866  1.00  0.00           C
ATOM   7938  O31 POPEu 188      35.975 111.959  20.046  1.00  0.00           O
ATOM   7939  C31 POPEu 188      35.485 110.740  20.006  1.00  0.00           C
ATOM   7940  O32 POPEu 188      35.675 109.890  19.156  1.00  0.00           O
ATOM   7941  C32 POPEu 188      34.706 110.510  21.286  1.00  0.00           C
ATOM   7944  C23 POPEu 188      38.045 115.180  23.346  1.00  0.00           C
ATOM   7947  C24 POPEu 188      39.135 114.529  24.206  1.00  0.00           C
ATOM   7950  C25 POPEu 188      38.715 114.490  25.676  1.00  0.00           C
ATOM   7953  C26 POPEu 188      39.776 113.949  26.636  1.00  0.00           C
ATOM   7956  C27 POPEu 188      39.195 113.710  28.036  1.00  0.00           C
ATOM   7959  C28 POPEu 188      40.205 113.130  29.056  1.00  0.00           C
ATOM   7962  C29 POPEu 188      39.546 112.208  30.066  1.00  0.00           C
ATOM   7964 0C21 POPEu 188      39.215 112.449  31.346  1.00  0.00           C
ATOM   7966 1C21 POPEu 188      39.405 113.729  32.136  1.00  0.00           C
ATOM   7969 2C21 POPEu 188      40.355 113.549  33.336  1.00  0.00           C
ATOM   7972 3C21 POPEu 188      39.805 112.670  34.466  1.00  0.00           C
ATOM   7975 4C21 POPEu 188      40.825 112.509  35.606  1.00  0.00           C
ATOM   7978 5C21 POPEu 188      40.366 111.530  36.696  1.00  0.00           C
ATOM   7981 6C21 POPEu 188      41.485 111.199  37.696  1.00  0.00           C
ATOM   7984 7C21 POPEu 188      41.065 110.180  38.756  1.00  0.00           C
ATOM   7987 8C21 POPEu 188      42.196 109.799  39.706  1.00  0.00           C
ATOM   7991  C33 POPEu 188      33.475 111.439  21.386  1.00  0.00           C
ATOM   7994  C34 POPEu 188      32.835 111.340  22.776  1.00  0.00           C
ATOM   7997  C35 POPEu 188      31.715 112.348  23.006  1.00  0.00           C
ATOM   8000  C36 POPEu 188      31.405 112.439  24.506  1.00  0.00           C
ATOM   8003  C37 POPEu 188      30.145 113.240  24.806  1.00  0.00           C
ATOM   8006  C38 POPEu 188      29.805 113.240  26.306  1.00  0.00           C
ATOM   8009  C39 POPEu 188      28.335 113.598  26.536  1.00  0.00           C
ATOM   8012 0C31 POPEu 188      27.955 113.809  27.996  1.00  0.00           C
ATOM   8015 1C31 POPEu 188      26.435 114.030  28.146  1.00  0.00           C
ATOM   8018 2C31 POPEu 188      26.026 114.568  29.526  1.00  0.00           C
ATOM   8021 3C31 POPEu 188      26.435 116.040  29.766  1.00  0.00           C
ATOM   8024 4C31 POPEu 188      25.695 117.049  28.886  1.00  0.00           C
ATOM   8027 5C31 POPEu 188      26.115 118.500  29.186  1.00  0.00           C
ATOM   8030 6C31 POPEu 188      25.405 119.529  28.316  1.00  0.00           C
ATOM   8034  NH3 POPEv 189      98.615  42.950  62.476  1.00  0.00           N
ATOM   8038  C12 POPEv 189      99.406  42.610  63.706  1.00  0.00           C
ATOM   8041  C11 POPEv 189     100.476  41.540  63.426  1.00  0.00           C
ATOM   8044  P   POPEv 189     100.786  39.060  62.696  1.00  0.00           P
ATOM   8045  O13 POPEv 189     101.975  39.090  63.566  1.00  0.00           O
ATOM   8046  O14 POPEv 189      99.935  37.860  62.806  1.00  0.00           O
ATOM   8047  O11 POPEv 189     101.225  39.250  61.196  1.00  0.00           O
ATOM   8048  O12 POPEv 189      99.846  40.320  63.006  1.00  0.00           O
ATOM   8049  C1  POPEv 189     100.366  39.750  60.196  1.00  0.00           C
ATOM   8052  C2  POPEv 189     101.206  40.140  58.956  1.00  0.00           C
ATOM   8054  O21 POPEv 189     100.466  40.970  58.036  1.00  0.00           O
ATOM   8055  C21 POPEv 189      99.396  40.430  57.466  1.00  0.00           C
ATOM   8056  O22 POPEv 189      98.836  39.400  57.786  1.00  0.00           O
ATOM   8057  C22 POPEv 189      98.946  41.300  56.286  1.00  0.00           C
ATOM   8060  C3  POPEv 189     101.926  38.930  58.256  1.00  0.00           C
ATOM   8063  O31 POPEv 189     103.116  39.400  57.606  1.00  0.00           O
ATOM   8064  C31 POPEv 189     102.945  39.840  56.376  1.00  0.00           C
ATOM   8065  O32 POPEv 189     101.955  39.680  55.686  1.00  0.00           O
ATOM   8066  C32 POPEv 189     104.175  40.650  55.976  1.00  0.00           C
ATOM   8069  C23 POPEv 189      98.785  40.450  55.006  1.00  0.00           C
ATOM   8072  C24 POPEv 189      99.536  41.010  53.796  1.00  0.00           C
ATOM   8075  C25 POPEv 189      99.925  39.880  52.826  1.00  0.00           C
ATOM   8078  C26 POPEv 189     100.326  40.320  51.406  1.00  0.00           C
ATOM   8081  C27 POPEv 189     100.725  39.080  50.596  1.00  0.00           C
ATOM   8084  C28 POPEv 189     101.346  39.330  49.206  1.00  0.00           C
ATOM   8087  C29 POPEv 189     100.575  40.240  48.276  1.00  0.00           C
ATOM   8089 0C21 POPEv 189     100.305  40.010  46.976  1.00  0.00           C
ATOM   8091 1C21 POPEv 189     100.665  38.790  46.166  1.00  0.00           C
ATOM   8094 2C21 POPEv 189     102.104  38.780  45.616  1.00  0.00           C
ATOM   8097 3C21 POPEv 189     102.355  37.530  44.756  1.00  0.00           C
ATOM   8100 4C21 POPEv 189     103.815  37.050  44.686  1.00  0.00           C
ATOM   8103 5C21 POPEv 189     104.785  37.940  43.896  1.00  0.00           C
ATOM   8106 6C21 POPEv 189     104.505  38.080  42.386  1.00  0.00           C
ATOM   8109 7C21 POPEv 189     105.805  38.330  41.596  1.00  0.00           C
ATOM   8112 8C21 POPEv 189     105.676  39.130  40.296  1.00  0.00           C
ATOM   8116  C33 POPEv 189     104.126  41.200  54.526  1.00  0.00           C
ATOM   8119  C34 POPEv 189     105.546  41.400  53.986  1.00  0.00           C
ATOM   8122  C35 POPEv 189     105.575  42.240  52.706  1.00  0.00           C
ATOM   8125  C36 POPEv 189     104.965  41.530  51.486  1.00  0.00           C
ATOM   8128  C37 POPEv 189     105.005  42.420  50.246  1.00  0.00           C
ATOM   8131  C38 POPEv 189     104.406  41.750  49.006  1.00  0.00           C
ATOM   8134  C39 POPEv 189     104.566  42.600  47.736  1.00  0.00           C
ATOM   8137 0C31 POPEv 189     103.955  41.930  46.496  1.00  0.00           C
ATOM   8140 1C31 POPEv 189     104.204  42.750  45.226  1.00  0.00           C
ATOM   8143 2C31 POPEv 189     103.405  42.250  44.026  1.00  0.00           C
ATOM   8146 3C31 POPEv 189     103.515  43.190  42.816  1.00  0.00           C
ATOM   8149 4C31 POPEv 189     104.835  43.069  42.056  1.00  0.00           C
ATOM   8152 5C31 POPEv 189     104.876  43.950  40.796  1.00  0.00           C
ATOM   8155 6C31 POPEv 189     106.045  43.630  39.876  1.00  0.00           C
ATOM   8159  NH3 POPEw 190     110.105  38.890  61.826  1.00  0.00           N
ATOM   8163  C12 POPEw 190     110.865  39.890  62.646  1.00  0.00           C
ATOM   8166  C11 POPEw 190     110.646  41.310  62.126  1.00  0.00           C
ATOM   8169  P   POPEw 190     108.806  43.010  61.506  1.00  0.00           P
ATOM   8170  O13 POPEw 190     108.085  43.640  62.616  1.00  0.00           O
ATOM   8171  O14 POPEw 190     109.995  43.750  60.996  1.00  0.00           O
ATOM   8172  O11 POPEw 190     107.814  42.869  60.306  1.00  0.00           O
ATOM   8173  O12 POPEw 190     109.256  41.520  61.816  1.00  0.00           O
ATOM   8174  C1  POPEw 190     107.945  41.910  59.266  1.00  0.00           C
ATOM   8177  C2  POPEw 190     107.836  42.610  57.876  1.00  0.00           C
ATOM   8179  O21 POPEw 190     108.785  42.090  56.946  1.00  0.00           O
ATOM   8180  C21 POPEw 190     108.715  40.790  56.686  1.00  0.00           C
ATOM   8181  O22 POPEw 190     107.885  40.010  57.096  1.00  0.00           O
ATOM   8182  C22 POPEw 190     109.935  40.439  55.826  1.00  0.00           C
ATOM   8185  C3  POPEw 190     108.094  44.140  58.036  1.00  0.00           C
ATOM   8188  O31 POPEw 190     108.085  44.880  56.776  1.00  0.00           O
ATOM   8189  C31 POPEw 190     109.275  45.060  56.216  1.00  0.00           C
ATOM   8190  O32 POPEw 190     110.345  44.730  56.716  1.00  0.00           O
ATOM   8191  C32 POPEw 190     109.135  45.740  54.856  1.00  0.00           C
ATOM   8194  C23 POPEw 190     109.526  39.920  54.436  1.00  0.00           C
ATOM   8197  C24 POPEw 190     109.305  41.030  53.406  1.00  0.00           C
ATOM   8200  C25 POPEw 190     108.915  40.430  52.046  1.00  0.00           C
ATOM   8203  C26 POPEw 190     109.006  41.440  50.896  1.00  0.00           C
ATOM   8206  C27 POPEw 190     108.655  40.810  49.546  1.00  0.00           C
ATOM   8209  C28 POPEw 190     108.666  41.840  48.406  1.00  0.00           C
ATOM   8212  C29 POPEw 190     108.195  41.229  47.106  1.00  0.00           C
ATOM   8214 0C21 POPEw 190     108.976  40.790  46.106  1.00  0.00           C
ATOM   8216 1C21 POPEw 190     110.485  40.810  46.046  1.00  0.00           C
ATOM   8219 2C21 POPEw 190     110.965  41.010  44.596  1.00  0.00           C
ATOM   8222 3C21 POPEw 190     112.495  41.110  44.476  1.00  0.00           C
ATOM   8225 4C21 POPEw 190     112.925  41.780  43.166  1.00  0.00           C
ATOM   8228 5C21 POPEw 190     114.436  42.000  43.046  1.00  0.00           C
ATOM   8231 6C21 POPEw 190     114.765  42.770  41.766  1.00  0.00           C
ATOM   8234 7C21 POPEw 190     116.266  43.000  41.546  1.00  0.00           C
ATOM   8237 8C21 POPEw 190     116.546  43.700  40.216  1.00  0.00           C
ATOM   8241  C33 POPEw 190     107.766  45.560  54.156  1.00  0.00           C
ATOM   8244  C34 POPEw 190     107.756  46.220  52.766  1.00  0.00           C
ATOM   8247  C35 POPEw 190     106.455  46.000  51.986  1.00  0.00           C
ATOM   8250  C36 POPEw 190     106.436  46.700  50.616  1.00  0.00           C
ATOM   8253  C37 POPEw 190     105.936  45.790  49.486  1.00  0.00           C
ATOM   8256  C38 POPEw 190     105.705  46.510  48.146  1.00  0.00           C
ATOM   8259  C39 POPEw 190     106.996  46.920  47.416  1.00  0.00           C
ATOM   8262 0C31 POPEw 190     106.726  47.650  46.086  1.00  0.00           C
ATOM   8265 1C31 POPEw 190     108.006  48.000  45.326  1.00  0.00           C
ATOM   8268 2C31 POPEw 190     107.796  48.880  44.076  1.00  0.00           C
ATOM   8271 3C31 POPEw 190     106.896  48.250  43.006  1.00  0.00           C
ATOM   8274 4C31 POPEw 190     106.885  49.030  41.686  1.00  0.00           C
ATOM   8277 5C31 POPEw 190     105.734  48.610  40.756  1.00  0.00           C
ATOM   8280 6C31 POPEw 190     106.175  48.300  39.316  1.00  0.00           C
ATOM   8284  NH3 POPEx 191      20.125  24.230  64.516  1.00  0.00           N
ATOM   8288  C12 POPEx 191      18.795  23.960  63.846  1.00  0.00           C
ATOM   8291  C11 POPEx 191      17.755  23.420  64.836  1.00  0.00           C
ATOM   8294  P   POPEx 191      15.245  22.900  65.046  1.00  0.00           P
ATOM   8295  O13 POPEx 191      14.215  23.900  64.676  1.00  0.00           O
ATOM   8296  O14 POPEx 191      15.625  22.830  66.466  1.00  0.00           O
ATOM   8297  O11 POPEx 191      14.755  21.450  64.676  1.00  0.00           O
ATOM   8298  O12 POPEx 191      16.545  23.070  64.156  1.00  0.00           O
ATOM   8299  C1  POPEx 191      14.115  21.170  63.436  1.00  0.00           C
ATOM   8302  C2  POPEx 191      15.145  20.990  62.286  1.00  0.00           C
ATOM   8304  O21 POPEx 191      14.435  20.300  61.236  1.00  0.00           O
ATOM   8305  C21 POPEx 191      14.975  20.520  60.046  1.00  0.00           C
ATOM   8306  O22 POPEx 191      15.845  21.340  59.796  1.00  0.00           O
ATOM   8307  C22 POPEx 191      14.305  19.620  59.026  1.00  0.00           C
ATOM   8310  C3  POPEx 191      16.405  20.190  62.766  1.00  0.00           C
ATOM   8313  O31 POPEx 191      17.615  20.480  62.016  1.00  0.00           O
ATOM   8314  C31 POPEx 191      17.925  19.600  61.086  1.00  0.00           C
ATOM   8315  O32 POPEx 191      17.405  18.500  60.946  1.00  0.00           O
ATOM   8316  C32 POPEx 191      18.935  20.210  60.116  1.00  0.00           C
ATOM   8319  C23 POPEx 191      15.225  19.460  57.796  1.00  0.00           C
ATOM   8322  C24 POPEx 191      14.605  18.610  56.686  1.00  0.00           C
ATOM   8325  C25 POPEx 191      15.635  18.340  55.586  1.00  0.00           C
ATOM   8328  C26 POPEx 191      15.005  18.030  54.226  1.00  0.00           C
ATOM   8331  C27 POPEx 191      16.065  18.040  53.116  1.00  0.00           C
ATOM   8334  C28 POPEx 191      15.495  18.320  51.706  1.00  0.00           C
ATOM   8337  C29 POPEx 191      14.755  17.150  51.116  1.00  0.00           C
ATOM   8339 0C21 POPEx 191      14.765  16.760  49.826  1.00  0.00           C
ATOM   8341 1C21 POPEx 191      15.585  17.380  48.716  1.00  0.00           C
ATOM   8344 2C21 POPEx 191      16.095  16.300  47.756  1.00  0.00           C
ATOM   8347 3C21 POPEx 191      17.145  16.810  46.766  1.00  0.00           C
ATOM   8350 4C21 POPEx 191      17.745  15.630  45.976  1.00  0.00           C
ATOM   8353 5C21 POPEx 191      18.825  16.030  44.966  1.00  0.00           C
ATOM   8356 6C21 POPEx 191      19.415  14.780  44.286  1.00  0.00           C
ATOM   8359 7C21 POPEx 191      20.765  15.020  43.616  1.00  0.00           C
ATOM   8362 8C21 POPEx 191      21.395  13.720  43.116  1.00  0.00           C
ATOM   8366  C33 POPEx 191      19.155  19.260  58.936  1.00  0.00           C
ATOM   8369  C34 POPEx 191      19.895  19.880  57.746  1.00  0.00           C
ATOM   8372  C35 POPEx 191      19.895  18.860  56.616  1.00  0.00           C
ATOM   8375  C36 POPEx 191      20.795  19.220  55.426  1.00  0.00           C
ATOM   8378  C37 POPEx 191      20.025  19.670  54.176  1.00  0.00           C
ATOM   8381  C38 POPEx 191      20.266  18.870  52.896  1.00  0.00           C
ATOM   8384  C39 POPEx 191      19.795  17.420  52.986  1.00  0.00           C
ATOM   8387 0C31 POPEx 191      19.145  16.910  51.696  1.00  0.00           C
ATOM   8390 1C31 POPEx 191      18.735  15.440  51.816  1.00  0.00           C
ATOM   8393 2C31 POPEx 191      18.055  14.940  50.546  1.00  0.00           C
ATOM   8396 3C31 POPEx 191      18.255  13.450  50.266  1.00  0.00           C
ATOM   8399 4C31 POPEx 191      19.715  13.110  49.936  1.00  0.00           C
ATOM   8402 5C31 POPEx 191      19.936  11.650  49.546  1.00  0.00           C
ATOM   8405 6C31 POPEx 191      21.415  11.330  49.326  1.00  0.00           C
ATOM   8409  NH3 POPEy 192     110.485  75.280  62.146  1.00  0.00           N
ATOM   8413  C12 POPEy 192     109.245  74.760  61.486  1.00  0.00           C
ATOM   8416  C11 POPEy 192     108.675  73.530  62.206  1.00  0.00           C
ATOM   8419  P   POPEy 192     106.155  72.810  62.276  1.00  0.00           P
ATOM   8420  O13 POPEy 192     106.665  71.430  62.436  1.00  0.00           O
ATOM   8421  O14 POPEy 192     104.946  73.200  63.036  1.00  0.00           O
ATOM   8422  O11 POPEy 192     105.916  73.150  60.736  1.00  0.00           O
ATOM   8423  O12 POPEy 192     107.335  73.800  62.656  1.00  0.00           O
ATOM   8424  C1  POPEy 192     105.926  74.500  60.256  1.00  0.00           C
ATOM   8427  C2  POPEy 192     104.715  74.810  59.316  1.00  0.00           C
ATOM   8429  O21 POPEy 192     105.065  74.450  57.966  1.00  0.00           O
ATOM   8430  C21 POPEy 192     104.625  73.280  57.546  1.00  0.00           C
ATOM   8431  O22 POPEy 192     103.924  72.500  58.156  1.00  0.00           O
ATOM   8432  C22 POPEy 192     105.086  73.080  56.096  1.00  0.00           C
ATOM   8435  C3  POPEy 192     104.406  76.350  59.376  1.00  0.00           C
ATOM   8438  O31 POPEy 192     103.215  76.729  58.646  1.00  0.00           O
ATOM   8439  C31 POPEy 192     103.405  77.030  57.346  1.00  0.00           C
ATOM   8440  O32 POPEy 192     104.484  77.090  56.806  1.00  0.00           O
ATOM   8441  C32 POPEy 192     102.066  77.200  56.646  1.00  0.00           C
ATOM   8444  C23 POPEy 192     103.965  72.510  55.196  1.00  0.00           C
ATOM   8447  C24 POPEy 192     104.286  72.500  53.696  1.00  0.00           C
ATOM   8450  C25 POPEy 192     105.355  71.479  53.286  1.00  0.00           C
ATOM   8453  C26 POPEy 192     105.445  71.300  51.766  1.00  0.00           C
ATOM   8456  C27 POPEy 192     106.306  70.090  51.366  1.00  0.00           C
ATOM   8459  C28 POPEy 192     106.436  69.940  49.836  1.00  0.00           C
ATOM   8462  C29 POPEy 192     107.335  68.789  49.476  1.00  0.00           C
ATOM   8464 0C21 POPEy 192     108.475  68.830  48.766  1.00  0.00           C
ATOM   8466 1C21 POPEy 192     109.095  70.070  48.156  1.00  0.00           C
ATOM   8469 2C21 POPEy 192     108.575  70.350  46.736  1.00  0.00           C
ATOM   8472 3C21 POPEy 192     109.146  69.380  45.676  1.00  0.00           C
ATOM   8475 4C21 POPEy 192     108.535  69.579  44.276  1.00  0.00           C
ATOM   8478 5C21 POPEy 192     108.785  70.980  43.686  1.00  0.00           C
ATOM   8481 6C21 POPEy 192     108.165  71.110  42.296  1.00  0.00           C
ATOM   8484 7C21 POPEy 192     108.386  72.500  41.686  1.00  0.00           C
ATOM   8487 8C21 POPEy 192     107.836  72.620  40.266  1.00  0.00           C
ATOM   8491  C33 POPEy 192     102.085  76.390  55.336  1.00  0.00           C
ATOM   8494  C34 POPEy 192     100.755  76.400  54.566  1.00  0.00           C
ATOM   8497  C35 POPEy 192     100.676  75.250  53.556  1.00  0.00           C
ATOM   8500  C36 POPEy 192     101.656  75.420  52.396  1.00  0.00           C
ATOM   8503  C37 POPEy 192     101.726  74.189  51.476  1.00  0.00           C
ATOM   8506  C38 POPEy 192     102.966  74.229  50.556  1.00  0.00           C
ATOM   8509  C39 POPEy 192     102.925  75.330  49.496  1.00  0.00           C
ATOM   8512 0C31 POPEy 192     102.026  75.010  48.286  1.00  0.00           C
ATOM   8515 1C31 POPEy 192     102.395  75.840  47.046  1.00  0.00           C
ATOM   8518 2C31 POPEy 192     101.965  75.170  45.726  1.00  0.00           C
ATOM   8521 3C31 POPEy 192     100.454  75.260  45.446  1.00  0.00           C
ATOM   8524 4C31 POPEy 192     100.086  76.420  44.516  1.00  0.00           C
ATOM   8527 5C31 POPEy 192      98.575  76.510  44.246  1.00  0.00           C
ATOM   8530 6C31 POPEy 192      98.186  77.760  43.466  1.00  0.00           C
ATOM   8534  NH3 POPEz 193     107.626 109.979  57.576  1.00  0.00           N
ATOM   8538  C12 POPEz 193     106.665 108.809  57.406  1.00  0.00           C
ATOM   8541  C11 POPEz 193     107.416 107.530  56.986  1.00  0.00           C
ATOM   8544  P   POPEz 193     106.756 105.119  56.066  1.00  0.00           P
ATOM   8545  O13 POPEz 193     107.645 104.100  56.646  1.00  0.00           O
ATOM   8546  O14 POPEz 193     105.436 104.678  55.546  1.00  0.00           O
ATOM   8547  O11 POPEz 193     107.586 105.770  54.896  1.00  0.00           O
ATOM   8548  O12 POPEz 193     106.586 106.350  57.046  1.00  0.00           O
ATOM   8549  C1  POPEz 193     107.036 106.490  53.796  1.00  0.00           C
ATOM   8552  C2  POPEz 193     107.036 105.630  52.516  1.00  0.00           C
ATOM   8554  O21 POPEz 193     105.705 105.678  51.956  1.00  0.00           O
ATOM   8555  C21 POPEz 193     105.616 105.490  50.656  1.00  0.00           C
ATOM   8556  O22 POPEz 193     106.525 105.450  49.856  1.00  0.00           O
ATOM   8557  C22 POPEz 193     104.116 105.429  50.306  1.00  0.00           C
ATOM   8560  C3  POPEz 193     107.405 104.149  52.836  1.00  0.00           C
ATOM   8563  O31 POPEz 193     107.615 103.380  51.656  1.00  0.00           O
ATOM   8564  C31 POPEz 193     107.575 102.080  51.826  1.00  0.00           C
ATOM   8565  O32 POPEz 193     107.335 101.490  52.866  1.00  0.00           O
ATOM   8566  C32 POPEz 193     107.936 101.409  50.506  1.00  0.00           C
ATOM   8569  C23 POPEz 193     103.755 104.459  49.166  1.00  0.00           C
ATOM   8572  C24 POPEz 193     103.246 103.109  49.686  1.00  0.00           C
ATOM   8575  C25 POPEz 193     102.586 102.279  48.586  1.00  0.00           C
ATOM   8578  C26 POPEz 193     101.875 101.029  49.136  1.00  0.00           C
ATOM   8581  C27 POPEz 193     101.115 100.289  48.026  1.00  0.00           C
ATOM   8584  C28 POPEz 193     100.285  99.090  48.516  1.00  0.00           C
ATOM   8587  C29 POPEz 193      98.915  99.568  48.956  1.00  0.00           C
ATOM   8589 0C21 POPEz 193      97.726  99.188  48.466  1.00  0.00           C
ATOM   8591 1C21 POPEz 193      97.465  98.130  47.416  1.00  0.00           C
ATOM   8594 2C21 POPEz 193      96.965  98.629  46.046  1.00  0.00           C
ATOM   8597 3C21 POPEz 193      95.565  99.260  46.086  1.00  0.00           C
ATOM   8600 4C21 POPEz 193      94.986  99.630  44.716  1.00  0.00           C
ATOM   8603 5C21 POPEz 193      94.366  98.439  43.976  1.00  0.00           C
ATOM   8606 6C21 POPEz 193      93.836  98.809  42.586  1.00  0.00           C
ATOM   8609 7C21 POPEz 193      93.615  97.579  41.686  1.00  0.00           C
ATOM   8612 8C21 POPEz 193      93.125  97.929  40.286  1.00  0.00           C
ATOM   8616  C33 POPEz 193     106.984 101.719  49.326  1.00  0.00           C
ATOM   8619  C34 POPEz 193     107.525 101.079  48.036  1.00  0.00           C
ATOM   8622  C35 POPEz 193     106.936 101.649  46.736  1.00  0.00           C
ATOM   8625  C36 POPEz 193     107.976 101.779  45.606  1.00  0.00           C
ATOM   8628  C37 POPEz 193     108.116 100.529  44.706  1.00  0.00           C
ATOM   8631  C38 POPEz 193     109.064 100.799  43.526  1.00  0.00           C
ATOM   8634  C39 POPEz 193     109.146  99.678  42.476  1.00  0.00           C
ATOM   8637 0C31 POPEz 193     109.465  98.279  43.036  1.00  0.00           C
ATOM   8640 1C31 POPEz 193     109.706  97.250  41.916  1.00  0.00           C
ATOM   8643 2C31 POPEz 193     109.695  95.788  42.406  1.00  0.00           C
ATOM   8646 3C31 POPEz 193     110.854  95.450  43.356  1.00  0.00           C
ATOM   8649 4C31 POPEz 193     110.936  93.960  43.696  1.00  0.00           C
ATOM   8652 5C31 POPEz 193     112.145  93.629  44.586  1.00  0.00           C
ATOM   8655 6C31 POPEz 193     112.355  92.130  44.796  1.00  0.00           C
ATOM   8659  NH3 POPE0 194      33.975  86.828  16.906  1.00  0.00           N
ATOM   8663  C12 POPE0 194      34.225  86.160  15.566  1.00  0.00           C
ATOM   8666  C11 POPE0 194      35.405  85.159  15.536  1.00  0.00           C
ATOM   8669  P   POPE0 194      37.776  85.939  16.366  1.00  0.00           P
ATOM   8670  O13 POPE0 194      38.125  84.590  16.866  1.00  0.00           O
ATOM   8671  O14 POPE0 194      38.925  86.749  15.926  1.00  0.00           O
ATOM   8672  O11 POPE0 194      36.965  86.760  17.456  1.00  0.00           O
ATOM   8673  O12 POPE0 194      36.665  85.788  15.256  1.00  0.00           O
ATOM   8674  C1  POPE0 194      36.895  86.439  18.836  1.00  0.00           C
ATOM   8677  C2  POPE0 194      37.025  87.710  19.726  1.00  0.00           C
ATOM   8679  O21 POPE0 194      36.616  87.339  21.046  1.00  0.00           O
ATOM   8680  C21 POPE0 194      37.555  87.419  21.966  1.00  0.00           C
ATOM   8681  O22 POPE0 194      38.726  87.689  21.756  1.00  0.00           O
ATOM   8682  C22 POPE0 194      36.915  87.260  23.336  1.00  0.00           C
ATOM   8685  C3  POPE0 194      36.115  88.899  19.316  1.00  0.00           C
ATOM   8688  O31 POPE0 194      35.995  89.860  20.396  1.00  0.00           O
ATOM   8689  C31 POPE0 194      36.855  90.870  20.406  1.00  0.00           C
ATOM   8690  O32 POPE0 194      37.625  91.140  19.496  1.00  0.00           O
ATOM   8691  C32 POPE0 194      36.705  91.700  21.686  1.00  0.00           C
ATOM   8694  C23 POPE0 194      37.645  86.259  24.246  1.00  0.00           C
ATOM   8697  C24 POPE0 194      37.175  86.409  25.696  1.00  0.00           C
ATOM   8700  C25 POPE0 194      37.905  87.549  26.416  1.00  0.00           C
ATOM   8703  C26 POPE0 194      37.585  87.628  27.916  1.00  0.00           C
ATOM   8706  C27 POPE0 194      38.505  88.619  28.646  1.00  0.00           C
ATOM   8709  C28 POPE0 194      38.165  88.769  30.136  1.00  0.00           C
ATOM   8712  C29 POPE0 194      39.155  89.689  30.806  1.00  0.00           C
ATOM   8714 0C21 POPE0 194      39.555  89.639  32.086  1.00  0.00           C
ATOM   8716 1C21 POPE0 194      39.075  88.669  33.136  1.00  0.00           C
ATOM   8719 2C21 POPE0 194      40.175  88.288  34.156  1.00  0.00           C
ATOM   8722 3C21 POPE0 194      39.605  87.339  35.236  1.00  0.00           C
ATOM   8725 4C21 POPE0 194      40.645  86.399  35.866  1.00  0.00           C
ATOM   8728 5C21 POPE0 194      41.585  87.080  36.866  1.00  0.00           C
ATOM   8731 6C21 POPE0 194      41.035  87.150  38.296  1.00  0.00           C
ATOM   8734 7C21 POPE0 194      42.085  87.619  39.316  1.00  0.00           C
ATOM   8737 8C21 POPE0 194      41.625  87.449  40.766  1.00  0.00           C
ATOM   8741  C33 POPE0 194      38.045  92.208  22.296  1.00  0.00           C
ATOM   8744  C34 POPE0 194      38.485  91.509  23.596  1.00  0.00           C
ATOM   8747  C35 POPE0 194      37.445  91.649  24.716  1.00  0.00           C
ATOM   8750  C36 POPE0 194      37.936  92.178  26.076  1.00  0.00           C
ATOM   8753  C37 POPE0 194      36.795  92.938  26.776  1.00  0.00           C
ATOM   8756  C38 POPE0 194      37.145  93.650  28.086  1.00  0.00           C
ATOM   8759  C39 POPE0 194      37.085  92.768  29.336  1.00  0.00           C
ATOM   8762 0C31 POPE0 194      37.186  93.629  30.606  1.00  0.00           C
ATOM   8765 1C31 POPE0 194      36.905  92.889  31.916  1.00  0.00           C
ATOM   8768 2C31 POPE0 194      36.985  93.878  33.096  1.00  0.00           C
ATOM   8771 3C31 POPE0 194      36.805  93.270  34.486  1.00  0.00           C
ATOM   8774 4C31 POPE0 194      35.425  92.659  34.766  1.00  0.00           C
ATOM   8777 5C31 POPE0 194      35.186  92.519  36.276  1.00  0.00           C
ATOM   8780 6C31 POPE0 194      33.866  91.819  36.626  1.00  0.00           C
ATOM   8784  NH3 POPE1 195      75.395 118.829  12.816  1.00  0.00           N
ATOM   8788  C12 POPE1 195      76.366 119.900  13.246  1.00  0.00           C
ATOM   8791  C11 POPE1 195      76.366 121.098  12.256  1.00  0.00           C
ATOM   8794  P   POPE1 195      73.815 121.530  11.826  1.00  0.00           P
ATOM   8795  O13 POPE1 195      72.965 122.699  11.536  1.00  0.00           O
ATOM   8796  O14 POPE1 195      74.046 120.520  10.776  1.00  0.00           O
ATOM   8797  O11 POPE1 195      73.315 120.709  13.046  1.00  0.00           O
ATOM   8798  O12 POPE1 195      75.236 121.968  12.406  1.00  0.00           O
ATOM   8799  C1  POPE1 195      72.456 121.150  14.076  1.00  0.00           C
ATOM   8802  C2  POPE1 195      72.325 120.009  15.106  1.00  0.00           C
ATOM   8804  O21 POPE1 195      73.625 119.699  15.676  1.00  0.00           O
ATOM   8805  C21 POPE1 195      73.825 120.230  16.876  1.00  0.00           C
ATOM   8806  O22 POPE1 195      73.105 121.020  17.446  1.00  0.00           O
ATOM   8807  C22 POPE1 195      75.096 119.639  17.526  1.00  0.00           C
ATOM   8810  C3  POPE1 195      71.775 118.769  14.356  1.00  0.00           C
ATOM   8813  O31 POPE1 195      71.876 117.549  15.126  1.00  0.00           O
ATOM   8814  C31 POPE1 195      72.975 116.819  14.996  1.00  0.00           C
ATOM   8815  O32 POPE1 195      73.976 117.108  14.356  1.00  0.00           O
ATOM   8816  C32 POPE1 195      72.765 115.550  15.806  1.00  0.00           C
ATOM   8819  C23 POPE1 195      74.775 118.829  18.806  1.00  0.00           C
ATOM   8822  C24 POPE1 195      76.046 118.449  19.606  1.00  0.00           C
ATOM   8825  C25 POPE1 195      75.796 117.460  20.756  1.00  0.00           C
ATOM   8828  C26 POPE1 195      76.906 117.500  21.816  1.00  0.00           C
ATOM   8831  C27 POPE1 195      76.626 116.639  23.056  1.00  0.00           C
ATOM   8834  C28 POPE1 195      77.695 116.859  24.146  1.00  0.00           C
ATOM   8837  C29 POPE1 195      77.345 116.250  25.476  1.00  0.00           C
ATOM   8839 0C21 POPE1 195      77.016 116.910  26.606  1.00  0.00           C
ATOM   8841 1C21 POPE1 195      76.965 118.400  26.766  1.00  0.00           C
ATOM   8844 2C21 POPE1 195      77.165 118.869  28.226  1.00  0.00           C
ATOM   8847 3C21 POPE1 195      75.925 118.640  29.086  1.00  0.00           C
ATOM   8850 4C21 POPE1 195      75.985 119.380  30.436  1.00  0.00           C
ATOM   8853 5C21 POPE1 195      74.605 119.468  31.086  1.00  0.00           C
ATOM   8856 6C21 POPE1 195      74.595 120.240  32.406  1.00  0.00           C
ATOM   8859 7C21 POPE1 195      73.165 120.429  32.926  1.00  0.00           C
ATOM   8862 8C21 POPE1 195      73.075 121.219  34.226  1.00  0.00           C
ATOM   8866  C33 POPE1 195      72.515 115.818  17.316  1.00  0.00           C
ATOM   8869  C34 POPE1 195      71.564 114.799  17.946  1.00  0.00           C
ATOM   8872  C35 POPE1 195      70.985 115.299  19.286  1.00  0.00           C
ATOM   8875  C36 POPE1 195      71.965 115.240  20.456  1.00  0.00           C
ATOM   8878  C37 POPE1 195      71.616 116.250  21.546  1.00  0.00           C
ATOM   8881  C38 POPE1 195      72.325 116.040  22.896  1.00  0.00           C
ATOM   8884  C39 POPE1 195      71.965 117.099  23.946  1.00  0.00           C
ATOM   8887 0C31 POPE1 195      70.475 117.430  24.026  1.00  0.00           C
ATOM   8890 1C31 POPE1 195      70.195 118.570  25.006  1.00  0.00           C
ATOM   8893 2C31 POPE1 195      68.686 118.780  25.196  1.00  0.00           C
ATOM   8896 3C31 POPE1 195      68.355 119.930  26.166  1.00  0.00           C
ATOM   8899 4C31 POPE1 195      68.965 119.708  27.556  1.00  0.00           C
ATOM   8902 5C31 POPE1 195      68.485 120.740  28.576  1.00  0.00           C
ATOM   8905 6C31 POPE1 195      69.175 120.578  29.936  1.00  0.00           C
ATOM   8909  NH3 POPE2 196      70.436 101.870  56.476  1.00  0.00           N
ATOM   8913  C12 POPE2 196      69.805 102.649  55.366  1.00  0.00           C
ATOM   8916  C11 POPE2 196      70.116 104.149  55.556  1.00  0.00           C
ATOM   8919  P   POPE2 196      68.535 104.599  57.596  1.00  0.00           P
ATOM   8920  O13 POPE2 196      68.175 103.178  57.806  1.00  0.00           O
ATOM   8921  O14 POPE2 196      68.505 105.499  58.776  1.00  0.00           O
ATOM   8922  O11 POPE2 196      67.616 105.210  56.446  1.00  0.00           O
ATOM   8923  O12 POPE2 196      69.956 104.590  56.906  1.00  0.00           O
ATOM   8924  C1  POPE2 196      66.555 104.499  55.796  1.00  0.00           C
ATOM   8927  C2  POPE2 196      66.436 104.879  54.286  1.00  0.00           C
ATOM   8929  O21 POPE2 196      65.236 105.678  54.066  1.00  0.00           O
ATOM   8930  C21 POPE2 196      65.425 106.670  53.166  1.00  0.00           C
ATOM   8931  O22 POPE2 196      66.296 107.509  53.276  1.00  0.00           O
ATOM   8932  C22 POPE2 196      64.505 106.499  51.926  1.00  0.00           C
ATOM   8935  C3  POPE2 196      66.275 103.610  53.386  1.00  0.00           C
ATOM   8938  O31 POPE2 196      67.366 102.640  53.406  1.00  0.00           O
ATOM   8939  C31 POPE2 196      67.674 102.090  52.216  1.00  0.00           C
ATOM   8940  O32 POPE2 196      67.535 102.649  51.146  1.00  0.00           O
ATOM   8941  C32 POPE2 196      68.135 100.650  52.426  1.00  0.00           C
ATOM   8944  C23 POPE2 196      65.265 106.299  50.576  1.00  0.00           C
ATOM   8947  C24 POPE2 196      64.446 106.439  49.276  1.00  0.00           C
ATOM   8950  C25 POPE2 196      65.366 106.420  48.046  1.00  0.00           C
ATOM   8953  C26 POPE2 196      64.705 106.600  46.666  1.00  0.00           C
ATOM   8956  C27 POPE2 196      65.766 106.688  45.546  1.00  0.00           C
ATOM   8959  C28 POPE2 196      65.186 106.919  44.126  1.00  0.00           C
ATOM   8962  C29 POPE2 196      64.395 108.200  44.026  1.00  0.00           C
ATOM   8964 0C21 POPE2 196      63.425 108.449  43.136  1.00  0.00           C
ATOM   8966 1C21 POPE2 196      63.005 107.488  42.056  1.00  0.00           C
ATOM   8969 2C21 POPE2 196      61.885 108.050  41.156  1.00  0.00           C
ATOM   8972 3C21 POPE2 196      61.546 107.049  40.036  1.00  0.00           C
ATOM   8975 4C21 POPE2 196      60.325 107.439  39.196  1.00  0.00           C
ATOM   8978 5C21 POPE2 196      60.145 106.539  37.956  1.00  0.00           C
ATOM   8981 6C21 POPE2 196      59.906 105.059  38.306  1.00  0.00           C
ATOM   8984 7C21 POPE2 196      59.985 104.130  37.086  1.00  0.00           C
ATOM   8987 8C21 POPE2 196      59.885 102.649  37.476  1.00  0.00           C
ATOM   8991  C33 POPE2 196      68.924 100.070  51.236  1.00  0.00           C
ATOM   8994  C34 POPE2 196      68.065  99.678  50.026  1.00  0.00           C
ATOM   8997  C35 POPE2 196      68.924  99.049  48.916  1.00  0.00           C
ATOM   9000  C36 POPE2 196      68.135  98.240  47.876  1.00  0.00           C
ATOM   9003  C37 POPE2 196      68.825  98.288  46.506  1.00  0.00           C
ATOM   9006  C38 POPE2 196      68.305  97.290  45.456  1.00  0.00           C
ATOM   9009  C39 POPE2 196      67.345  97.899  44.426  1.00  0.00           C
ATOM   9012 0C31 POPE2 196      65.955  98.270  44.976  1.00  0.00           C
ATOM   9015 1C31 POPE2 196      65.195  99.160  43.986  1.00  0.00           C
ATOM   9018 2C31 POPE2 196      63.726  99.389  44.356  1.00  0.00           C
ATOM   9021 3C31 POPE2 196      62.995 100.310  43.356  1.00  0.00           C
ATOM   9024 4C31 POPE2 196      63.085  99.809  41.906  1.00  0.00           C
ATOM   9027 5C31 POPE2 196      62.165 100.569  40.946  1.00  0.00           C
ATOM   9030 6C31 POPE2 196      62.285 100.070  39.496  1.00  0.00           C
ATOM   9034  NH3 POPE3 197       8.875 109.079  58.886  1.00  0.00           N
ATOM   9038  C12 POPE3 197       9.605 107.768  59.046  1.00  0.00           C
ATOM   9041  C11 POPE3 197       8.855 106.840  59.996  1.00  0.00           C
ATOM   9044  P   POPE3 197       7.235 104.969  59.306  1.00  0.00           P
ATOM   9045  O13 POPE3 197       5.795 104.848  58.966  1.00  0.00           O
ATOM   9046  O14 POPE3 197       7.715 104.300  60.526  1.00  0.00           O
ATOM   9047  O11 POPE3 197       8.095 104.580  58.036  1.00  0.00           O
ATOM   9048  O12 POPE3 197       7.555 106.518  59.466  1.00  0.00           O
ATOM   9049  C1  POPE3 197       7.815 105.268  56.806  1.00  0.00           C
ATOM   9052  C2  POPE3 197       8.815 104.930  55.656  1.00  0.00           C
ATOM   9054  O21 POPE3 197       8.085 104.440  54.516  1.00  0.00           O
ATOM   9055  C21 POPE3 197       7.645 105.410  53.736  1.00  0.00           C
ATOM   9056  O22 POPE3 197       7.625 106.600  53.996  1.00  0.00           O
ATOM   9057  C22 POPE3 197       7.265 104.809  52.386  1.00  0.00           C
ATOM   9060  C3  POPE3 197       9.945 103.909  55.986  1.00  0.00           C
ATOM   9063  O31 POPE3 197      10.675 103.570  54.776  1.00  0.00           O
ATOM   9064  C31 POPE3 197      11.405 102.449  54.736  1.00  0.00           C
ATOM   9065  O32 POPE3 197      11.615 101.710  55.676  1.00  0.00           O
ATOM   9066  C32 POPE3 197      11.905 102.220  53.296  1.00  0.00           C
ATOM   9069  C23 POPE3 197       7.275 105.880  51.276  1.00  0.00           C
ATOM   9072  C24 POPE3 197       6.965 105.268  49.896  1.00  0.00           C
ATOM   9075  C25 POPE3 197       6.995 106.320  48.776  1.00  0.00           C
ATOM   9078  C26 POPE3 197       8.405 106.710  48.326  1.00  0.00           C
ATOM   9081  C27 POPE3 197       8.385 107.759  47.216  1.00  0.00           C
ATOM   9084  C28 POPE3 197       9.755 107.990  46.546  1.00  0.00           C
ATOM   9087  C29 POPE3 197       9.565 108.619  45.186  1.00  0.00           C
ATOM   9089 0C21 POPE3 197       9.965 109.839  44.766  1.00  0.00           C
ATOM   9091 1C21 POPE3 197      10.725 110.870  45.556  1.00  0.00           C
ATOM   9094 2C21 POPE3 197      12.115 111.129  44.936  1.00  0.00           C
ATOM   9097 3C21 POPE3 197      12.065 111.950  43.636  1.00  0.00           C
ATOM   9100 4C21 POPE3 197      13.395 111.900  42.866  1.00  0.00           C
ATOM   9103 5C21 POPE3 197      13.505 110.669  41.946  1.00  0.00           C
ATOM   9106 6C21 POPE3 197      14.855 110.639  41.216  1.00  0.00           C
ATOM   9109 7C21 POPE3 197      14.935 109.559  40.126  1.00  0.00           C
ATOM   9112 8C21 POPE3 197      16.275 109.549  39.396  1.00  0.00           C
ATOM   9116  C33 POPE3 197      11.945 100.730  52.836  1.00  0.00           C
ATOM   9119  C34 POPE3 197      11.715 100.538  51.326  1.00  0.00           C
ATOM   9122  C35 POPE3 197      12.835 101.079  50.426  1.00  0.00           C
ATOM   9125  C36 POPE3 197      12.395 101.169  48.956  1.00  0.00           C
ATOM   9128  C37 POPE3 197      13.525 101.590  48.006  1.00  0.00           C
ATOM   9131  C38 POPE3 197      13.125 101.590  46.516  1.00  0.00           C
ATOM   9134  C39 POPE3 197      12.355 102.820  46.036  1.00  0.00           C
ATOM   9137 0C31 POPE3 197      10.825 102.628  45.996  1.00  0.00           C
ATOM   9140 1C31 POPE3 197      10.105 103.790  45.286  1.00  0.00           C
ATOM   9143 2C31 POPE3 197       8.585 103.790  45.496  1.00  0.00           C
ATOM   9146 3C31 POPE3 197       7.895 102.500  45.026  1.00  0.00           C
ATOM   9149 4C31 POPE3 197       6.385 102.509  45.296  1.00  0.00           C
ATOM   9152 5C31 POPE3 197       5.695 101.210  44.866  1.00  0.00           C
ATOM   9155 6C31 POPE3 197       4.205 101.169  45.236  1.00  0.00           C
ATOM   9159  NH3 POPE4 198     110.695  89.960  57.226  1.00  0.00           N
ATOM   9163  C12 POPE4 198     109.296  89.879  57.796  1.00  0.00           C
ATOM   9166  C11 POPE4 198     108.715  91.280  58.066  1.00  0.00           C
ATOM   9169  P   POPE4 198     107.376  93.209  57.106  1.00  0.00           P
ATOM   9170  O13 POPE4 198     106.495  93.309  58.296  1.00  0.00           O
ATOM   9171  O14 POPE4 198     108.515  94.139  56.996  1.00  0.00           O
ATOM   9172  O11 POPE4 198     106.546  93.340  55.746  1.00  0.00           O
ATOM   9173  O12 POPE4 198     107.945  91.740  56.956  1.00  0.00           O
ATOM   9174  C1  POPE4 198     107.295  93.078  54.546  1.00  0.00           C
ATOM   9177  C2  POPE4 198     106.805  91.800  53.836  1.00  0.00           C
ATOM   9179  O21 POPE4 198     107.236  91.840  52.466  1.00  0.00           O
ATOM   9180  C21 POPE4 198     106.815  92.829  51.716  1.00  0.00           C
ATOM   9181  O22 POPE4 198     105.825  93.529  51.896  1.00  0.00           O
ATOM   9182  C22 POPE4 198     107.936  93.200  50.746  1.00  0.00           C
ATOM   9185  C3  POPE4 198     105.275  91.630  54.036  1.00  0.00           C
ATOM   9188  O31 POPE4 198     104.706  90.760  53.056  1.00  0.00           O
ATOM   9189  C31 POPE4 198     103.395  90.928  52.846  1.00  0.00           C
ATOM   9190  O32 POPE4 198     102.736  91.779  53.426  1.00  0.00           O
ATOM   9191  C32 POPE4 198     102.925  90.019  51.726  1.00  0.00           C
ATOM   9194  C23 POPE4 198     108.505  92.029  49.926  1.00  0.00           C
ATOM   9197  C24 POPE4 198     109.676  92.530  49.076  1.00  0.00           C
ATOM   9200  C25 POPE4 198     110.035  91.609  47.906  1.00  0.00           C
ATOM   9203  C26 POPE4 198     110.186  90.140  48.296  1.00  0.00           C
ATOM   9206  C27 POPE4 198     110.646  89.279  47.106  1.00  0.00           C
ATOM   9209  C28 POPE4 198     110.506  87.768  47.346  1.00  0.00           C
ATOM   9212  C29 POPE4 198     109.055  87.329  47.406  1.00  0.00           C
ATOM   9214 0C21 POPE4 198     108.335  86.919  46.346  1.00  0.00           C
ATOM   9216 1C21 POPE4 198     108.876  86.880  44.936  1.00  0.00           C
ATOM   9219 2C21 POPE4 198     107.796  86.810  43.826  1.00  0.00           C
ATOM   9222 3C21 POPE4 198     107.166  85.420  43.686  1.00  0.00           C
ATOM   9225 4C21 POPE4 198     106.385  85.189  42.376  1.00  0.00           C
ATOM   9228 5C21 POPE4 198     107.186  85.480  41.086  1.00  0.00           C
ATOM   9231 6C21 POPE4 198     106.835  86.850  40.466  1.00  0.00           C
ATOM   9234 7C21 POPE4 198     107.425  87.049  39.066  1.00  0.00           C
ATOM   9237 8C21 POPE4 198     107.136  88.439  38.486  1.00  0.00           C
ATOM   9241  C33 POPE4 198     104.105  89.380  50.946  1.00  0.00           C
ATOM   9244  C34 POPE4 198     103.675  88.479  49.786  1.00  0.00           C
ATOM   9247  C35 POPE4 198     102.696  89.149  48.816  1.00  0.00           C
ATOM   9250  C36 POPE4 198     102.556  88.340  47.526  1.00  0.00           C
ATOM   9253  C37 POPE4 198     101.436  88.840  46.606  1.00  0.00           C
ATOM   9256  C38 POPE4 198     101.166  87.850  45.466  1.00  0.00           C
ATOM   9259  C39 POPE4 198     102.055  88.100  44.236  1.00  0.00           C
ATOM   9262 0C31 POPE4 198     101.385  89.120  43.326  1.00  0.00           C
ATOM   9265 1C31 POPE4 198     102.125  89.419  42.016  1.00  0.00           C
ATOM   9268 2C31 POPE4 198     101.096  89.809  40.956  1.00  0.00           C
ATOM   9271 3C31 POPE4 198     101.635  90.550  39.726  1.00  0.00           C
ATOM   9274 4C31 POPE4 198     100.485  90.770  38.736  1.00  0.00           C
ATOM   9277 5C31 POPE4 198     100.895  91.609  37.536  1.00  0.00           C
ATOM   9280 6C31 POPE4 198      99.776  91.819  36.516  1.00  0.00           C
ATOM   9284  NH3 POPE5 199      61.055  47.960  65.036  1.00  0.00           N
ATOM   9288  C12 POPE5 199      62.225  48.350  64.206  1.00  0.00           C
ATOM   9291  C11 POPE5 199      63.495  47.740  64.766  1.00  0.00           C
ATOM   9294  P   POPE5 199      65.575  46.960  63.486  1.00  0.00           P
ATOM   9295  O13 POPE5 199      66.605  47.010  64.556  1.00  0.00           O
ATOM   9296  O14 POPE5 199      64.936  45.660  63.216  1.00  0.00           O
ATOM   9297  O11 POPE5 199      66.186  47.560  62.146  1.00  0.00           O
ATOM   9298  O12 POPE5 199      64.535  48.080  63.846  1.00  0.00           O
ATOM   9299  C1  POPE5 199      65.455  47.600  60.906  1.00  0.00           C
ATOM   9302  C2  POPE5 199      66.385  47.920  59.696  1.00  0.00           C
ATOM   9304  O21 POPE5 199      65.595  48.530  58.656  1.00  0.00           O
ATOM   9305  C21 POPE5 199      66.186  49.480  57.966  1.00  0.00           C
ATOM   9306  O22 POPE5 199      67.205  50.070  58.276  1.00  0.00           O
ATOM   9307  C22 POPE5 199      65.366  49.840  56.736  1.00  0.00           C
ATOM   9310  C3  POPE5 199      67.135  46.700  59.086  1.00  0.00           C
ATOM   9313  O31 POPE5 199      68.196  47.090  58.176  1.00  0.00           O
ATOM   9314  C31 POPE5 199      69.345  47.450  58.736  1.00  0.00           C
ATOM   9315  O32 POPE5 199      69.525  47.570  59.936  1.00  0.00           O
ATOM   9316  C32 POPE5 199      70.395  47.729  57.656  1.00  0.00           C
ATOM   9319  C23 POPE5 199      66.046  49.290  55.466  1.00  0.00           C
ATOM   9322  C24 POPE5 199      65.936  47.770  55.386  1.00  0.00           C
ATOM   9325  C25 POPE5 199      66.595  47.180  54.136  1.00  0.00           C
ATOM   9328  C26 POPE5 199      65.965  47.680  52.836  1.00  0.00           C
ATOM   9331  C27 POPE5 199      66.315  46.819  51.616  1.00  0.00           C
ATOM   9334  C28 POPE5 199      65.855  47.440  50.286  1.00  0.00           C
ATOM   9337  C29 POPE5 199      64.395  47.810  50.306  1.00  0.00           C
ATOM   9339 0C21 POPE5 199      63.465  47.560  49.376  1.00  0.00           C
ATOM   9341 1C21 POPE5 199      63.675  46.910  48.036  1.00  0.00           C
ATOM   9344 2C21 POPE5 199      63.135  47.850  46.936  1.00  0.00           C
ATOM   9347 3C21 POPE5 199      64.015  49.080  46.666  1.00  0.00           C
ATOM   9350 4C21 POPE5 199      63.225  50.240  46.036  1.00  0.00           C
ATOM   9353 5C21 POPE5 199      64.085  51.350  45.426  1.00  0.00           C
ATOM   9356 6C21 POPE5 199      64.825  50.920  44.146  1.00  0.00           C
ATOM   9359 7C21 POPE5 199      65.585  52.070  43.476  1.00  0.00           C
ATOM   9362 8C21 POPE5 199      66.366  51.619  42.236  1.00  0.00           C
ATOM   9366  C33 POPE5 199      71.165  46.479  57.126  1.00  0.00           C
ATOM   9369  C34 POPE5 199      71.785  46.740  55.736  1.00  0.00           C
ATOM   9372  C35 POPE5 199      71.985  45.490  54.856  1.00  0.00           C
ATOM   9375  C36 POPE5 199      72.325  45.880  53.406  1.00  0.00           C
ATOM   9378  C37 POPE5 199      72.165  44.780  52.346  1.00  0.00           C
ATOM   9381  C38 POPE5 199      72.425  45.320  50.926  1.00  0.00           C
ATOM   9384  C39 POPE5 199      72.456  44.240  49.846  1.00  0.00           C
ATOM   9387 0C31 POPE5 199      73.215  44.680  48.586  1.00  0.00           C
ATOM   9390 1C31 POPE5 199      74.306  43.690  48.166  1.00  0.00           C
ATOM   9393 2C31 POPE5 199      75.245  44.260  47.096  1.00  0.00           C
ATOM   9396 3C31 POPE5 199      76.424  43.340  46.766  1.00  0.00           C
ATOM   9399 4C31 POPE5 199      77.375  43.970  45.746  1.00  0.00           C
ATOM   9402 5C31 POPE5 199      78.395  42.990  45.156  1.00  0.00           C
ATOM   9405 6C31 POPE5 199      79.255  43.640  44.066  1.00  0.00           C
ATOM   9409  NH3 POPE6 200     112.384  58.890  22.496  1.00  0.00           N
ATOM   9413  C12 POPE6 200     111.626  60.030  21.896  1.00  0.00           C
ATOM   9416  C11 POPE6 200     112.575  61.050  21.226  1.00  0.00           C
ATOM   9419  P   POPE6 200     111.056  63.150  21.386  1.00  0.00           P
ATOM   9420  O13 POPE6 200     110.945  64.410  20.606  1.00  0.00           O
ATOM   9421  O14 POPE6 200     109.795  62.570  21.876  1.00  0.00           O
ATOM   9422  O11 POPE6 200     111.984  63.420  22.596  1.00  0.00           O
ATOM   9423  O12 POPE6 200     111.844  62.080  20.566  1.00  0.00           O
ATOM   9424  C1  POPE6 200     111.704  63.010  23.936  1.00  0.00           C
ATOM   9427  C2  POPE6 200     111.686  64.280  24.816  1.00  0.00           C
ATOM   9429  O21 POPE6 200     112.876  64.460  25.566  1.00  0.00           O
ATOM   9430  C21 POPE6 200     113.316  63.500  26.346  1.00  0.00           C
ATOM   9431  O22 POPE6 200     112.814  62.420  26.596  1.00  0.00           O
ATOM   9432  C22 POPE6 200     114.585  64.080  26.966  1.00  0.00           C
ATOM   9435  C3  POPE6 200     110.406  64.500  25.676  1.00  0.00           C
ATOM   9438  O31 POPE6 200     110.495  63.920  26.996  1.00  0.00           O
ATOM   9439  C31 POPE6 200     110.396  64.590  28.146  1.00  0.00           C
ATOM   9440  O32 POPE6 200     110.445  64.049  29.236  1.00  0.00           O
ATOM   9441  C32 POPE6 200     110.226  66.100  28.006  1.00  0.00           C
ATOM   9444  C23 POPE6 200     115.005  63.620  28.366  1.00  0.00           C
ATOM   9447  C24 POPE6 200     115.145  64.860  29.266  1.00  0.00           C
ATOM   9450  C25 POPE6 200     115.945  64.620  30.536  1.00  0.00           C
ATOM   9453  C26 POPE6 200     115.314  63.510  31.376  1.00  0.00           C
ATOM   9456  C27 POPE6 200     116.066  63.300  32.696  1.00  0.00           C
ATOM   9459  C28 POPE6 200     115.226  62.479  33.696  1.00  0.00           C
ATOM   9462  C29 POPE6 200     115.336  60.980  33.676  1.00  0.00           C
ATOM   9464 0C21 POPE6 200     115.676  60.200  34.726  1.00  0.00           C
ATOM   9466 1C21 POPE6 200     116.115  60.650  36.096  1.00  0.00           C
ATOM   9469 2C21 POPE6 200     115.105  60.390  37.236  1.00  0.00           C
ATOM   9472 3C21 POPE6 200     115.734  60.750  38.596  1.00  0.00           C
ATOM   9475 4C21 POPE6 200     114.816  60.569  39.816  1.00  0.00           C
ATOM   9478 5C21 POPE6 200     115.616  60.820  41.106  1.00  0.00           C
ATOM   9481 6C21 POPE6 200     114.776  60.930  42.386  1.00  0.00           C
ATOM   9484 7C21 POPE6 200     115.676  61.280  43.596  1.00  0.00           C
ATOM   9487 8C21 POPE6 200     114.956  61.310  44.946  1.00  0.00           C
ATOM   9491  C33 POPE6 200     110.215  66.770  29.386  1.00  0.00           C
ATOM   9494  C34 POPE6 200     109.636  68.180  29.376  1.00  0.00           C
ATOM   9497  C35 POPE6 200     110.506  69.250  28.686  1.00  0.00           C
ATOM   9500  C36 POPE6 200     109.995  70.650  29.046  1.00  0.00           C
ATOM   9503  C37 POPE6 200     110.895  71.810  28.606  1.00  0.00           C
ATOM   9506  C38 POPE6 200     110.336  73.180  29.036  1.00  0.00           C
ATOM   9509  C39 POPE6 200     110.266  73.380  30.556  1.00  0.00           C
ATOM   9512 0C31 POPE6 200     109.526  74.649  31.016  1.00  0.00           C
ATOM   9515 1C31 POPE6 200     108.036  74.680  30.626  1.00  0.00           C
ATOM   9518 2C31 POPE6 200     107.325  75.990  30.996  1.00  0.00           C
ATOM   9521 3C31 POPE6 200     107.475  76.400  32.466  1.00  0.00           C
ATOM   9524 4C31 POPE6 200     106.766  77.720  32.776  1.00  0.00           C
ATOM   9527 5C31 POPE6 200     107.215  78.329  34.116  1.00  0.00           C
ATOM   9530 6C31 POPE6 200     106.586  79.710  34.366  1.00  0.00           C
ATOM   9534  NH3 POPE7 201     102.845 104.419  54.966  1.00  0.00           N
ATOM   9538  C12 POPE7 201     102.465 103.878  56.336  1.00  0.00           C
ATOM   9541  C11 POPE7 201     100.994 104.149  56.766  1.00  0.00           C
ATOM   9544  P   POPE7 201     101.424 105.958  58.806  1.00  0.00           P
ATOM   9545  O13 POPE7 201     102.876 105.788  59.036  1.00  0.00           O
ATOM   9546  O14 POPE7 201     100.635 106.290  59.996  1.00  0.00           O
ATOM   9547  O11 POPE7 201     101.285 107.220  57.876  1.00  0.00           O
ATOM   9548  O12 POPE7 201     100.835 104.708  58.066  1.00  0.00           O
ATOM   9549  C1  POPE7 201     101.134 107.150  56.476  1.00  0.00           C
ATOM   9552  C2  POPE7 201     101.166 108.520  55.736  1.00  0.00           C
ATOM   9554  O21 POPE7 201     100.275 108.449  54.606  1.00  0.00           O
ATOM   9555  C21 POPE7 201     100.676 107.640  53.626  1.00  0.00           C
ATOM   9556  O22 POPE7 201     101.385 106.660  53.746  1.00  0.00           O
ATOM   9557  C22 POPE7 201     100.245 108.230  52.306  1.00  0.00           C
ATOM   9560  C3  POPE7 201     102.556 109.060  55.306  1.00  0.00           C
ATOM   9563  O31 POPE7 201     102.395 110.059  54.286  1.00  0.00           O
ATOM   9564  C31 POPE7 201     102.416 111.329  54.666  1.00  0.00           C
ATOM   9565  O32 POPE7 201     102.575 111.719  55.816  1.00  0.00           O
ATOM   9566  C32 POPE7 201     102.456 112.229  53.396  1.00  0.00           C
ATOM   9569  C23 POPE7 201     101.005 107.649  51.086  1.00  0.00           C
ATOM   9572  C24 POPE7 201     100.215 107.870  49.796  1.00  0.00           C
ATOM   9575  C25 POPE7 201     101.075 108.120  48.546  1.00  0.00           C
ATOM   9578  C26 POPE7 201     101.726 109.510  48.556  1.00  0.00           C
ATOM   9581  C27 POPE7 201     102.195 109.969  47.176  1.00  0.00           C
ATOM   9584  C28 POPE7 201     102.826 111.378  47.266  1.00  0.00           C
ATOM   9587  C29 POPE7 201     103.046 112.068  45.946  1.00  0.00           C
ATOM   9589 0C21 POPE7 201     104.204 112.559  45.476  1.00  0.00           C
ATOM   9591 1C21 POPE7 201     105.575 112.469  46.116  1.00  0.00           C
ATOM   9594 2C21 POPE7 201     106.656 111.980  45.136  1.00  0.00           C
ATOM   9597 3C21 POPE7 201     106.315 110.609  44.526  1.00  0.00           C
ATOM   9600 4C21 POPE7 201     107.435 110.009  43.676  1.00  0.00           C
ATOM   9603 5C21 POPE7 201     106.984 108.710  43.016  1.00  0.00           C
ATOM   9606 6C21 POPE7 201     108.065 108.050  42.146  1.00  0.00           C
ATOM   9609 7C21 POPE7 201     107.525 106.770  41.496  1.00  0.00           C
ATOM   9612 8C21 POPE7 201     108.605 105.928  40.836  1.00  0.00           C
ATOM   9616  C33 POPE7 201     101.175 113.050  53.116  1.00  0.00           C
ATOM   9619  C34 POPE7 201     101.336 114.149  52.036  1.00  0.00           C
ATOM   9622  C35 POPE7 201     101.476 113.680  50.576  1.00  0.00           C
ATOM   9625  C36 POPE7 201     101.134 114.820  49.576  1.00  0.00           C
ATOM   9628  C37 POPE7 201     101.236 114.428  48.096  1.00  0.00           C
ATOM   9631  C38 POPE7 201     100.746 115.510  47.106  1.00  0.00           C
ATOM   9634  C39 POPE7 201      99.216 115.609  47.076  1.00  0.00           C
ATOM   9637 0C31 POPE7 201      98.685 116.499  45.936  1.00  0.00           C
ATOM   9640 1C31 POPE7 201      97.155 116.600  45.986  1.00  0.00           C
ATOM   9643 2C31 POPE7 201      96.495 117.169  44.726  1.00  0.00           C
ATOM   9646 3C31 POPE7 201      96.716 116.269  43.496  1.00  0.00           C
ATOM   9649 4C31 POPE7 201      95.746 116.539  42.346  1.00  0.00           C
ATOM   9652 5C31 POPE7 201      95.956 115.538  41.206  1.00  0.00           C
ATOM   9655 6C31 POPE7 201      94.916 115.669  40.096  1.00  0.00           C
ATOM   9659  NH3 POPE8 202      18.655 119.170  17.346  1.00  0.00           N
ATOM   9663  C12 POPE8 202      20.055 119.608  17.026  1.00  0.00           C
ATOM   9666  C11 POPE8 202      20.085 120.970  16.306  1.00  0.00           C
ATOM   9669  P   POPE8 202      21.895 122.889  16.356  1.00  0.00           P
ATOM   9670  O13 POPE8 202      23.255 123.150  15.816  1.00  0.00           O
ATOM   9671  O14 POPE8 202      20.755 123.750  15.966  1.00  0.00           O
ATOM   9672  O11 POPE8 202      21.965 122.910  17.946  1.00  0.00           O
ATOM   9673  O12 POPE8 202      21.445 121.390  16.136  1.00  0.00           O
ATOM   9674  C1  POPE8 202      23.005 123.710  18.526  1.00  0.00           C
ATOM   9677  C2  POPE8 202      22.785 123.960  20.056  1.00  0.00           C
ATOM   9679  O21 POPE8 202      23.985 123.738  20.846  1.00  0.00           O
ATOM   9680  C21 POPE8 202      24.975 124.580  20.546  1.00  0.00           C
ATOM   9681  O22 POPE8 202      24.985 125.380  19.626  1.00  0.00           O
ATOM   9682  C22 POPE8 202      26.225 124.328  21.386  1.00  0.00           C
ATOM   9685  C3  POPE8 202      21.635 123.029  20.566  1.00  0.00           C
ATOM   9688  O31 POPE8 202      21.445 123.029  21.986  1.00  0.00           O
ATOM   9689  C31 POPE8 202      21.026 124.160  22.556  1.00  0.00           C
ATOM   9690  O32 POPE8 202      20.695 125.180  21.986  1.00  0.00           O
ATOM   9691  C32 POPE8 202      21.155 123.990  24.066  1.00  0.00           C
ATOM   9694  C23 POPE8 202      26.026 123.769  22.806  1.00  0.00           C
ATOM   9697  C24 POPE8 202      27.385 123.660  23.496  1.00  0.00           C
ATOM   9700  C25 POPE8 202      27.276 123.050  24.896  1.00  0.00           C
ATOM   9703  C26 POPE8 202      28.565 123.100  25.716  1.00  0.00           C
ATOM   9706  C27 POPE8 202      28.355 122.559  27.136  1.00  0.00           C
ATOM   9709  C28 POPE8 202      29.675 122.220  27.856  1.00  0.00           C
ATOM   9712  C29 POPE8 202      30.615 123.400  27.856  1.00  0.00           C
ATOM   9714 0C21 POPE8 202      30.695 124.370  28.786  1.00  0.00           C
ATOM   9716 1C21 POPE8 202      29.905 124.499  30.056  1.00  0.00           C
ATOM   9719 2C21 POPE8 202      30.855 124.580  31.256  1.00  0.00           C
ATOM   9722 3C21 POPE8 202      30.175 125.090  32.536  1.00  0.00           C
ATOM   9725 4C21 POPE8 202      31.175 125.259  33.686  1.00  0.00           C
ATOM   9728 5C21 POPE8 202      30.555 125.870  34.946  1.00  0.00           C
ATOM   9731 6C21 POPE8 202      29.615 124.919  35.696  1.00  0.00           C
ATOM   9734 7C21 POPE8 202      29.295 125.420  37.106  1.00  0.00           C
ATOM   9737 8C21 POPE8 202      28.405 124.480  37.926  1.00  0.00           C
ATOM   9741  C33 POPE8 202      20.805 122.579  24.616  1.00  0.00           C
ATOM   9744  C34 POPE8 202      21.565 122.229  25.906  1.00  0.00           C
ATOM   9747  C35 POPE8 202      21.365 123.190  27.086  1.00  0.00           C
ATOM   9750  C36 POPE8 202      19.955 123.109  27.656  1.00  0.00           C
ATOM   9753  C37 POPE8 202      19.675 124.210  28.676  1.00  0.00           C
ATOM   9756  C38 POPE8 202      18.175 124.328  28.946  1.00  0.00           C
ATOM   9759  C39 POPE8 202      17.835 125.429  29.946  1.00  0.00           C
ATOM   9762 0C31 POPE8 202      16.325 125.650  30.046  1.00  0.00           C
ATOM   9765 1C31 POPE8 202      15.965 126.719  31.076  1.00  0.00           C
ATOM   9768 2C31 POPE8 202      14.505 126.630  31.546  1.00  0.00           C
ATOM   9771 3C31 POPE8 202      14.235 125.420  32.466  1.00  0.00           C
ATOM   9774 4C31 POPE8 202      15.035 125.469  33.766  1.00  0.00           C
ATOM   9777 5C31 POPE8 202      14.215 125.040  34.986  1.00  0.00           C
ATOM   9780 6C31 POPE8 202      14.915 125.389  36.306  1.00  0.00           C
ATOM   9784  NH3 POPE9 203      51.855  51.340  62.076  1.00  0.00           N
ATOM   9788  C12 POPE9 203      50.835  52.040  61.206  1.00  0.00           C
ATOM   9791  C11 POPE9 203      49.395  51.640  61.546  1.00  0.00           C
ATOM   9794  P   POPE9 203      46.965  52.260  60.806  1.00  0.00           P
ATOM   9795  O13 POPE9 203      46.395  50.910  60.616  1.00  0.00           O
ATOM   9796  O14 POPE9 203      46.715  52.810  62.156  1.00  0.00           O
ATOM   9797  O11 POPE9 203      46.445  53.270  59.706  1.00  0.00           O
ATOM   9798  O12 POPE9 203      48.526  52.160  60.546  1.00  0.00           O
ATOM   9799  C1  POPE9 203      46.735  54.650  59.966  1.00  0.00           C
ATOM   9802  C2  POPE9 203      45.985  55.639  59.016  1.00  0.00           C
ATOM   9804  O21 POPE9 203      46.086  55.310  57.616  1.00  0.00           O
ATOM   9805  C21 POPE9 203      47.295  55.229  57.086  1.00  0.00           C
ATOM   9806  O22 POPE9 203      48.365  55.330  57.656  1.00  0.00           O
ATOM   9807  C22 POPE9 203      47.115  55.040  55.576  1.00  0.00           C
ATOM   9810  C3  POPE9 203      46.355  57.130  59.306  1.00  0.00           C
ATOM   9813  O31 POPE9 203      45.515  58.069  58.596  1.00  0.00           O
ATOM   9814  C31 POPE9 203      45.946  58.420  57.386  1.00  0.00           C
ATOM   9815  O32 POPE9 203      47.055  58.180  56.946  1.00  0.00           O
ATOM   9816  C32 POPE9 203      44.836  59.080  56.576  1.00  0.00           C
ATOM   9819  C23 POPE9 203      48.325  55.590  54.786  1.00  0.00           C
ATOM   9822  C24 POPE9 203      47.945  56.200  53.426  1.00  0.00           C
ATOM   9825  C25 POPE9 203      47.215  55.280  52.446  1.00  0.00           C
ATOM   9828  C26 POPE9 203      46.855  56.040  51.166  1.00  0.00           C
ATOM   9831  C27 POPE9 203      45.935  55.240  50.236  1.00  0.00           C
ATOM   9834  C28 POPE9 203      45.515  56.040  49.006  1.00  0.00           C
ATOM   9837  C29 POPE9 203      44.515  55.240  48.206  1.00  0.00           C
ATOM   9839 0C21 POPE9 203      44.745  54.660  47.026  1.00  0.00           C
ATOM   9841 1C21 POPE9 203      46.035  54.710  46.246  1.00  0.00           C
ATOM   9844 2C21 POPE9 203      45.895  53.970  44.906  1.00  0.00           C
ATOM   9847 3C21 POPE9 203      44.906  54.640  43.946  1.00  0.00           C
ATOM   9850 4C21 POPE9 203      44.626  53.810  42.686  1.00  0.00           C
ATOM   9853 5C21 POPE9 203      43.915  54.600  41.576  1.00  0.00           C
ATOM   9856 6C21 POPE9 203      42.565  55.190  41.986  1.00  0.00           C
ATOM   9859 7C21 POPE9 203      41.996  56.140  40.926  1.00  0.00           C
ATOM   9862 8C21 POPE9 203      40.785  56.940  41.416  1.00  0.00           C
ATOM   9866  C33 POPE9 203      44.885  58.570  55.126  1.00  0.00           C
ATOM   9869  C34 POPE9 203      43.586  58.800  54.356  1.00  0.00           C
ATOM   9872  C35 POPE9 203      43.695  58.260  52.926  1.00  0.00           C
ATOM   9875  C36 POPE9 203      42.425  58.470  52.096  1.00  0.00           C
ATOM   9878  C37 POPE9 203      42.586  58.000  50.636  1.00  0.00           C
ATOM   9881  C38 POPE9 203      41.366  58.320  49.766  1.00  0.00           C
ATOM   9884  C39 POPE9 203      41.705  59.160  48.536  1.00  0.00           C
ATOM   9887 0C31 POPE9 203      42.336  58.360  47.386  1.00  0.00           C
ATOM   9890 1C31 POPE9 203      43.085  59.260  46.396  1.00  0.00           C
ATOM   9893 2C31 POPE9 203      43.516  58.530  45.116  1.00  0.00           C
ATOM   9896 3C31 POPE9 203      44.475  59.370  44.256  1.00  0.00           C
ATOM   9899 4C31 POPE9 203      45.915  59.380  44.816  1.00  0.00           C
ATOM   9902 5C31 POPE9 203      46.875  60.320  44.076  1.00  0.00           C
ATOM   9905 6C31 POPE9 203      46.725  61.790  44.486  1.00  0.00           C
ATOM   9909  NH3 POPE  204      84.064  16.790  58.226  1.00  0.00           N
ATOM   9913  C12 POPE  204      84.765  17.330  59.456  1.00  0.00           C
ATOM   9916  C11 POPE  204      85.656  18.560  59.196  1.00  0.00           C
ATOM   9919  P   POPE  204      87.505  19.990  60.366  1.00  0.00           P
ATOM   9920  O13 POPE  204      87.046  20.830  61.496  1.00  0.00           O
ATOM   9921  O14 POPE  204      88.924  19.560  60.416  1.00  0.00           O
ATOM   9922  O11 POPE  204      87.206  20.720  59.026  1.00  0.00           O
ATOM   9923  O12 POPE  204      86.525  18.740  60.316  1.00  0.00           O
ATOM   9924  C1  POPE  204      88.215  21.170  58.126  1.00  0.00           C
ATOM   9927  C2  POPE  204      87.696  22.410  57.346  1.00  0.00           C
ATOM   9929  O21 POPE  204      86.446  22.040  56.716  1.00  0.00           O
ATOM   9930  C21 POPE  204      85.585  23.050  56.666  1.00  0.00           C
ATOM   9931  O22 POPE  204      85.825  24.210  56.966  1.00  0.00           O
ATOM   9932  C22 POPE  204      84.216  22.530  56.226  1.00  0.00           C
ATOM   9935  C3  POPE  204      88.725  22.890  56.276  1.00  0.00           C
ATOM   9938  O31 POPE  204      88.354  24.150  55.676  1.00  0.00           O
ATOM   9939  C31 POPE  204      88.505  24.230  54.356  1.00  0.00           C
ATOM   9940  O32 POPE  204      88.846  23.330  53.626  1.00  0.00           O
ATOM   9941  C32 POPE  204      88.205  25.660  53.906  1.00  0.00           C
ATOM   9944  C23 POPE  204      83.605  23.420  55.126  1.00  0.00           C
ATOM   9947  C24 POPE  204      82.085  23.220  54.976  1.00  0.00           C
ATOM   9950  C25 POPE  204      81.436  24.170  53.946  1.00  0.00           C
ATOM   9953  C26 POPE  204      81.665  25.650  54.286  1.00  0.00           C
ATOM   9956  C27 POPE  204      82.726  26.310  53.386  1.00  0.00           C
ATOM   9959  C28 POPE  204      83.296  27.610  53.986  1.00  0.00           C
ATOM   9962  C29 POPE  204      84.195  28.340  53.016  1.00  0.00           C
ATOM   9964 0C21 POPE  204      83.775  29.280  52.146  1.00  0.00           C
ATOM   9966 1C21 POPE  204      82.355  29.760  52.016  1.00  0.00           C
ATOM   9969 2C21 POPE  204      82.125  30.890  50.996  1.00  0.00           C
ATOM   9972 3C21 POPE  204      82.244  30.470  49.526  1.00  0.00           C
ATOM   9975 4C21 POPE  204      81.875  31.620  48.576  1.00  0.00           C
ATOM   9978 5C21 POPE  204      81.786  31.210  47.096  1.00  0.00           C
ATOM   9981 6C21 POPE  204      81.486  32.410  46.186  1.00  0.00           C
ATOM   9984 7C21 POPE  204      81.275  32.020  44.726  1.00  0.00           C
ATOM   9987 8C21 POPE  204      81.115  33.230  43.796  1.00  0.00           C
ATOM   9991  C33 POPE  204      88.626  25.990  52.456  1.00  0.00           C
ATOM   9994  C34 POPE  204      88.605  27.520  52.256  1.00  0.00           C
ATOM   9997  C35 POPE  204      88.176  28.010  50.866  1.00  0.00           C
ATOM  10000  C36 POPE  204      88.085  29.540  50.876  1.00  0.00           C
ATOM  10003  C37 POPE  204      87.215  30.170  49.776  1.00  0.00           C
ATOM  10006  C38 POPE  204      87.915  30.330  48.426  1.00  0.00           C
ATOM  10009  C39 POPE  204      88.955  31.460  48.406  1.00  0.00           C
ATOM  10012 0C31 POPE  204      89.755  31.470  47.096  1.00  0.00           C
ATOM  10015 1C31 POPE  204      90.776  32.610  47.026  1.00  0.00           C
ATOM  10018 2C31 POPE  204      91.775  32.420  45.886  1.00  0.00           C
ATOM  10021 3C31 POPE  204      92.635  33.660  45.636  1.00  0.00           C
ATOM  10024 4C31 POPE  204      91.945  34.680  44.716  1.00  0.00           C
ATOM  10027 5C31 POPE  204      92.836  35.900  44.426  1.00  0.00           C
ATOM  10030 6C31 POPE  204      92.225  36.870  43.416  1.00  0.00           C
ATOM  10034  NH3 POPE  205     116.455  80.030  17.146  1.00  0.00           N
ATOM  10038  C12 POPE  205     117.005  78.850  16.416  1.00  0.00           C
ATOM  10041  C11 POPE  205     118.375  78.420  16.946  1.00  0.00           C
ATOM  10044  P   POPE  205     118.486  76.370  15.306  1.00  0.00           P
ATOM  10045  O13 POPE  205     117.346  76.750  14.446  1.00  0.00           O
ATOM  10046  O14 POPE  205     119.555  75.600  14.656  1.00  0.00           O
ATOM  10047  O11 POPE  205     117.925  75.580  16.546  1.00  0.00           O
ATOM  10048  O12 POPE  205     119.095  77.700  15.956  1.00  0.00           O
ATOM  10049  C1  POPE  205     118.605  74.540  17.246  1.00  0.00           C
ATOM  10052  C2  POPE  205     118.995  74.950  18.706  1.00  0.00           C
ATOM  10054  O21 POPE  205     117.985  75.850  19.166  1.00  0.00           O
ATOM  10055  C21 POPE  205     117.775  76.040  20.436  1.00  0.00           C
ATOM  10056  O22 POPE  205     118.255  75.439  21.376  1.00  0.00           O
ATOM  10057  C22 POPE  205     116.735  77.180  20.476  1.00  0.00           C
ATOM  10060  C3  POPE  205     120.385  75.660  18.706  1.00  0.00           C
ATOM  10063  O31 POPE  205     121.134  75.420  19.916  1.00  0.00           O
ATOM  10064  C31 POPE  205     121.155  76.320  20.876  1.00  0.00           C
ATOM  10065  O32 POPE  205     120.575  77.390  20.876  1.00  0.00           O
ATOM  10066  C32 POPE  205     122.085  75.780  21.976  1.00  0.00           C
ATOM  10069  C23 POPE  205     116.856  78.180  21.636  1.00  0.00           C
ATOM  10072  C24 POPE  205     116.185  77.690  22.916  1.00  0.00           C
ATOM  10075  C25 POPE  205     115.975  78.840  23.916  1.00  0.00           C
ATOM  10078  C26 POPE  205     115.305  78.350  25.196  1.00  0.00           C
ATOM  10081  C27 POPE  205     115.156  79.439  26.266  1.00  0.00           C
ATOM  10084  C28 POPE  205     114.596  78.840  27.566  1.00  0.00           C
ATOM  10087  C29 POPE  205     114.436  79.840  28.676  1.00  0.00           C
ATOM  10089 0C21 POPE  205     115.285  80.009  29.706  1.00  0.00           C
ATOM  10091 1C21 POPE  205     116.595  79.270  29.906  1.00  0.00           C
ATOM  10094 2C21 POPE  205     116.546  78.200  31.016  1.00  0.00           C
ATOM  10097 3C21 POPE  205     116.495  78.800  32.426  1.00  0.00           C
ATOM  10100 4C21 POPE  205     116.595  77.740  33.536  1.00  0.00           C
ATOM  10103 5C21 POPE  205     116.896  78.370  34.906  1.00  0.00           C
ATOM  10106 6C21 POPE  205     116.255  77.609  36.076  1.00  0.00           C
ATOM  10109 7C21 POPE  205     116.665  78.210  37.426  1.00  0.00           C
ATOM  10112 8C21 POPE  205     115.746  77.840  38.596  1.00  0.00           C
ATOM  10116  C33 POPE  205     122.026  76.530  23.316  1.00  0.00           C
ATOM  10119  C34 POPE  205     120.665  76.310  23.996  1.00  0.00           C
ATOM  10122  C35 POPE  205     120.755  76.170  25.516  1.00  0.00           C
ATOM  10125  C36 POPE  205     121.056  77.500  26.216  1.00  0.00           C
ATOM  10128  C37 POPE  205     120.796  77.450  27.726  1.00  0.00           C
ATOM  10131  C38 POPE  205     120.506  78.840  28.296  1.00  0.00           C
ATOM  10134  C39 POPE  205     120.275  78.870  29.806  1.00  0.00           C
ATOM  10137 0C31 POPE  205     121.564  78.690  30.616  1.00  0.00           C
ATOM  10140 1C31 POPE  205     121.424  79.119  32.076  1.00  0.00           C
ATOM  10143 2C31 POPE  205     122.665  79.870  32.576  1.00  0.00           C
ATOM  10146 3C31 POPE  205     122.635  80.230  34.066  1.00  0.00           C
ATOM  10149 4C31 POPE  205     121.906  81.549  34.366  1.00  0.00           C
ATOM  10152 5C31 POPE  205     122.036  81.950  35.846  1.00  0.00           C
ATOM  10155 6C31 POPE  205     121.686  83.419  36.106  1.00  0.00           C
ATOM  10159  NH3 POPE  206      57.085  51.590  21.416  1.00  0.00           N
ATOM  10163  C12 POPE  206      58.176  51.819  22.436  1.00  0.00           C
ATOM  10166  C11 POPE  206      57.825  52.910  23.466  1.00  0.00           C
ATOM  10169  P   POPE  206      55.946  54.630  22.986  1.00  0.00           P
ATOM  10170  O13 POPE  206      55.095  53.650  22.276  1.00  0.00           O
ATOM  10171  O14 POPE  206      55.686  54.890  24.416  1.00  0.00           O
ATOM  10172  O11 POPE  206      55.915  55.990  22.156  1.00  0.00           O
ATOM  10173  O12 POPE  206      57.425  54.130  22.806  1.00  0.00           O
ATOM  10174  C1  POPE  206      54.685  56.720  22.176  1.00  0.00           C
ATOM  10177  C2  POPE  206      54.636  57.650  23.416  1.00  0.00           C
ATOM  10179  O21 POPE  206      53.295  58.180  23.556  1.00  0.00           O
ATOM  10180  C21 POPE  206      52.546  57.780  24.596  1.00  0.00           C
ATOM  10181  O22 POPE  206      51.336  57.590  24.506  1.00  0.00           O
ATOM  10182  C22 POPE  206      53.316  57.680  25.916  1.00  0.00           C
ATOM  10185  C3  POPE  206      55.645  58.800  23.226  1.00  0.00           C
ATOM  10188  O31 POPE  206      55.995  59.410  24.476  1.00  0.00           O
ATOM  10189  C31 POPE  206      55.876  60.720  24.566  1.00  0.00           C
ATOM  10190  O32 POPE  206      55.325  61.450  23.756  1.00  0.00           O
ATOM  10191  C32 POPE  206      56.735  61.210  25.736  1.00  0.00           C
ATOM  10194  C23 POPE  206      52.425  57.830  27.176  1.00  0.00           C
ATOM  10197  C24 POPE  206      53.275  58.170  28.416  1.00  0.00           C
ATOM  10200  C25 POPE  206      53.475  59.680  28.606  1.00  0.00           C
ATOM  10203  C26 POPE  206      52.595  60.290  29.706  1.00  0.00           C
ATOM  10206  C27 POPE  206      52.005  61.670  29.326  1.00  0.00           C
ATOM  10209  C28 POPE  206      51.425  62.450  30.516  1.00  0.00           C
ATOM  10212  C29 POPE  206      52.515  63.069  31.366  1.00  0.00           C
ATOM  10214 0C21 POPE  206      52.535  64.299  31.906  1.00  0.00           C
ATOM  10216 1C21 POPE  206      51.445  65.350  31.876  1.00  0.00           C
ATOM  10219 2C21 POPE  206      51.135  65.950  33.266  1.00  0.00           C
ATOM  10222 3C21 POPE  206      50.165  65.130  34.146  1.00  0.00           C
ATOM  10225 4C21 POPE  206      50.605  63.680  34.386  1.00  0.00           C
ATOM  10228 5C21 POPE  206      49.785  62.930  35.446  1.00  0.00           C
ATOM  10231 6C21 POPE  206      50.305  63.150  36.876  1.00  0.00           C
ATOM  10234 7C21 POPE  206      49.755  62.080  37.836  1.00  0.00           C
ATOM  10237 8C21 POPE  206      49.945  62.420  39.306  1.00  0.00           C
ATOM  10241  C33 POPE  206      56.045  62.160  26.746  1.00  0.00           C
ATOM  10244  C34 POPE  206      57.085  62.950  27.556  1.00  0.00           C
ATOM  10247  C35 POPE  206      56.565  63.610  28.846  1.00  0.00           C
ATOM  10250  C36 POPE  206      56.226  62.590  29.946  1.00  0.00           C
ATOM  10253  C37 POPE  206      56.425  63.139  31.366  1.00  0.00           C
ATOM  10256  C38 POPE  206      56.315  62.050  32.436  1.00  0.00           C
ATOM  10259  C39 POPE  206      56.546  62.570  33.866  1.00  0.00           C
ATOM  10262 0C31 POPE  206      56.395  61.460  34.916  1.00  0.00           C
ATOM  10265 1C31 POPE  206      56.815  61.910  36.326  1.00  0.00           C
ATOM  10268 2C31 POPE  206      56.385  60.930  37.426  1.00  0.00           C
ATOM  10271 3C31 POPE  206      56.875  61.350  38.816  1.00  0.00           C
ATOM  10274 4C31 POPE  206      56.206  60.550  39.946  1.00  0.00           C
ATOM  10277 5C31 POPE  206      56.495  61.130  41.336  1.00  0.00           C
ATOM  10280 6C31 POPE  206      55.585  60.560  42.426  1.00  0.00           C
ATOM  10284  NH3 POPE  207     110.916  23.480  61.436  1.00  0.00           N
ATOM  10288  C12 POPE  207     109.744  23.760  62.326  1.00  0.00           C
ATOM  10291  C11 POPE  207     109.126  25.070  61.886  1.00  0.00           C
ATOM  10294  P   POPE  207     107.486  26.750  62.956  1.00  0.00           P
ATOM  10295  O13 POPE  207     106.015  26.780  62.936  1.00  0.00           O
ATOM  10296  O14 POPE  207     108.146  27.290  64.166  1.00  0.00           O
ATOM  10297  O11 POPE  207     108.016  27.570  61.716  1.00  0.00           O
ATOM  10298  O12 POPE  207     107.976  25.290  62.686  1.00  0.00           O
ATOM  10299  C1  POPE  207     108.825  28.730  61.866  1.00  0.00           C
ATOM  10302  C2  POPE  207     109.426  29.150  60.506  1.00  0.00           C
ATOM  10304  O21 POPE  207     108.325  29.310  59.586  1.00  0.00           O
ATOM  10305  C21 POPE  207     108.535  30.140  58.586  1.00  0.00           C
ATOM  10306  O22 POPE  207     109.546  30.790  58.386  1.00  0.00           O
ATOM  10307  C22 POPE  207     107.276  30.180  57.706  1.00  0.00           C
ATOM  10310  C3  POPE  207     110.466  28.080  60.046  1.00  0.00           C
ATOM  10313  O31 POPE  207     110.665  28.110  58.626  1.00  0.00           O
ATOM  10314  C31 POPE  207     110.366  26.990  57.986  1.00  0.00           C
ATOM  10315  O32 POPE  207     110.436  25.860  58.426  1.00  0.00           O
ATOM  10316  C32 POPE  207     109.816  27.400  56.636  1.00  0.00           C
ATOM  10319  C23 POPE  207     107.465  31.040  56.426  1.00  0.00           C
ATOM  10322  C24 POPE  207     106.134  31.460  55.786  1.00  0.00           C
ATOM  10325  C25 POPE  207     105.415  30.350  54.996  1.00  0.00           C
ATOM  10328  C26 POPE  207     103.924  30.670  54.786  1.00  0.00           C
ATOM  10331  C27 POPE  207     103.135  29.770  53.796  1.00  0.00           C
ATOM  10334  C28 POPE  207     101.665  30.230  53.646  1.00  0.00           C
ATOM  10337  C29 POPE  207     100.695  29.450  52.786  1.00  0.00           C
ATOM  10339 0C21 POPE  207     100.275  29.760  51.546  1.00  0.00           C
ATOM  10341 1C21 POPE  207     100.776  30.860  50.646  1.00  0.00           C
ATOM  10344 2C21 POPE  207     101.266  30.210  49.346  1.00  0.00           C
ATOM  10347 3C21 POPE  207     101.936  31.170  48.346  1.00  0.00           C
ATOM  10350 4C21 POPE  207     103.016  30.480  47.506  1.00  0.00           C
ATOM  10353 5C21 POPE  207     102.495  29.320  46.636  1.00  0.00           C
ATOM  10356 6C21 POPE  207     101.936  29.760  45.286  1.00  0.00           C
ATOM  10359 7C21 POPE  207     101.395  28.580  44.476  1.00  0.00           C
ATOM  10362 8C21 POPE  207     100.945  28.950  43.066  1.00  0.00           C
ATOM  10366  C33 POPE  207     109.686  26.220  55.656  1.00  0.00           C
ATOM  10369  C34 POPE  207     109.356  26.720  54.256  1.00  0.00           C
ATOM  10372  C35 POPE  207     108.906  25.610  53.306  1.00  0.00           C
ATOM  10375  C36 POPE  207     108.486  26.190  51.946  1.00  0.00           C
ATOM  10378  C37 POPE  207     108.906  25.350  50.726  1.00  0.00           C
ATOM  10381  C38 POPE  207     108.906  26.190  49.436  1.00  0.00           C
ATOM  10384  C39 POPE  207     107.505  26.460  48.856  1.00  0.00           C
ATOM  10387 0C31 POPE  207     107.145  25.460  47.756  1.00  0.00           C
ATOM  10390 1C31 POPE  207     105.755  25.700  47.156  1.00  0.00           C
ATOM  10393 2C31 POPE  207     105.466  24.790  45.956  1.00  0.00           C
ATOM  10396 3C31 POPE  207     104.055  24.990  45.386  1.00  0.00           C
ATOM  10399 4C31 POPE  207     102.976  24.230  46.166  1.00  0.00           C
ATOM  10402 5C31 POPE  207     101.555  24.690  45.796  1.00  0.00           C
ATOM  10405 6C31 POPE  207     100.454  23.890  46.496  1.00  0.00           C
ATOM  10409  NH3 POPE  208      81.465  82.160  56.186  1.00  0.00           N
ATOM  10413  C12 POPE  208      81.856  80.939  56.976  1.00  0.00           C
ATOM  10416  C11 POPE  208      83.246  81.119  57.616  1.00  0.00           C
ATOM  10419  P   POPE  208      84.555  78.859  57.706  1.00  0.00           P
ATOM  10420  O13 POPE  208      85.936  79.360  57.846  1.00  0.00           O
ATOM  10421  O14 POPE  208      84.275  77.520  58.246  1.00  0.00           O
ATOM  10422  O11 POPE  208      84.095  78.950  56.196  1.00  0.00           O
ATOM  10423  O12 POPE  208      83.596  79.950  58.376  1.00  0.00           O
ATOM  10424  C1  POPE  208      84.055  77.880  55.266  1.00  0.00           C
ATOM  10427  C2  POPE  208      83.545  78.480  53.936  1.00  0.00           C
ATOM  10429  O21 POPE  208      83.146  77.560  52.906  1.00  0.00           O
ATOM  10430  C21 POPE  208      83.986  76.640  52.476  1.00  0.00           C
ATOM  10431  O22 POPE  208      84.876  76.110  53.116  1.00  0.00           O
ATOM  10432  C22 POPE  208      83.766  76.560  50.956  1.00  0.00           C
ATOM  10435  C3  POPE  208      84.536  79.530  53.356  1.00  0.00           C
ATOM  10438  O31 POPE  208      83.876  80.320  52.336  1.00  0.00           O
ATOM  10439  C31 POPE  208      84.396  80.230  51.116  1.00  0.00           C
ATOM  10440  O32 POPE  208      85.396  79.620  50.816  1.00  0.00           O
ATOM  10441  C32 POPE  208      83.535  80.989  50.116  1.00  0.00           C
ATOM  10444  C23 POPE  208      84.016  75.200  50.276  1.00  0.00           C
ATOM  10447  C24 POPE  208      82.756  74.340  50.126  1.00  0.00           C
ATOM  10450  C25 POPE  208      82.995  73.100  49.266  1.00  0.00           C
ATOM  10453  C26 POPE  208      81.766  72.189  49.106  1.00  0.00           C
ATOM  10456  C27 POPE  208      80.686  72.760  48.176  1.00  0.00           C
ATOM  10459  C28 POPE  208      79.605  71.720  47.826  1.00  0.00           C
ATOM  10462  C29 POPE  208      78.436  72.329  47.096  1.00  0.00           C
ATOM  10464 0C21 POPE  208      77.905  71.930  45.916  1.00  0.00           C
ATOM  10466 1C21 POPE  208      78.355  70.759  45.076  1.00  0.00           C
ATOM  10469 2C21 POPE  208      79.446  71.140  44.046  1.00  0.00           C
ATOM  10472 3C21 POPE  208      79.025  72.230  43.046  1.00  0.00           C
ATOM  10475 4C21 POPE  208      80.075  72.460  41.956  1.00  0.00           C
ATOM  10478 5C21 POPE  208      79.765  73.670  41.066  1.00  0.00           C
ATOM  10481 6C21 POPE  208      80.895  74.010  40.086  1.00  0.00           C
ATOM  10484 7C21 POPE  208      80.594  75.229  39.196  1.00  0.00           C
ATOM  10487 8C21 POPE  208      81.704  75.520  38.186  1.00  0.00           C
ATOM  10491  C33 POPE  208      84.406  81.779  49.106  1.00  0.00           C
ATOM  10494  C34 POPE  208      83.986  81.620  47.636  1.00  0.00           C
ATOM  10497  C35 POPE  208      85.215  81.369  46.756  1.00  0.00           C
ATOM  10500  C36 POPE  208      84.916  81.238  45.256  1.00  0.00           C
ATOM  10503  C37 POPE  208      86.134  80.678  44.506  1.00  0.00           C
ATOM  10506  C38 POPE  208      86.026  80.788  42.986  1.00  0.00           C
ATOM  10509  C39 POPE  208      86.365  82.178  42.426  1.00  0.00           C
ATOM  10512 0C31 POPE  208      87.855  82.540  42.566  1.00  0.00           C
ATOM  10515 1C31 POPE  208      88.156  83.878  41.906  1.00  0.00           C
ATOM  10518 2C31 POPE  208      89.546  84.459  42.236  1.00  0.00           C
ATOM  10521 3C31 POPE  208      90.495  84.450  41.026  1.00  0.00           C
ATOM  10524 4C31 POPE  208      91.786  85.230  41.286  1.00  0.00           C
ATOM  10527 5C31 POPE  208      92.745  85.170  40.096  1.00  0.00           C
ATOM  10530 6C31 POPE  208      94.055  85.919  40.346  1.00  0.00           C
ATOM  10534  NH3 POPE  209     125.916   7.850  17.736  1.00  0.00           N
ATOM  10538  C12 POPE  209     125.705   6.430  17.276  1.00  0.00           C
ATOM  10541  C11 POPE  209     125.396   5.540  18.486  1.00  0.00           C
ATOM  10544  P   POPE  209     123.286   4.780  19.826  1.00  0.00           P
ATOM  10545  O13 POPE  209     122.145   4.240  19.046  1.00  0.00           O
ATOM  10546  O14 POPE  209     124.266   3.810  20.356  1.00  0.00           O
ATOM  10547  O11 POPE  209     122.736   5.710  20.976  1.00  0.00           O
ATOM  10548  O12 POPE  209     124.055   5.810  18.886  1.00  0.00           O
ATOM  10549  C1  POPE  209     123.426   5.980  22.186  1.00  0.00           C
ATOM  10552  C2  POPE  209     122.395   6.040  23.356  1.00  0.00           C
ATOM  10554  O21 POPE  209     123.046   6.440  24.566  1.00  0.00           O
ATOM  10555  C21 POPE  209     123.375   7.710  24.606  1.00  0.00           C
ATOM  10556  O22 POPE  209     123.125   8.550  23.746  1.00  0.00           O
ATOM  10557  C22 POPE  209     124.055   7.980  25.926  1.00  0.00           C
ATOM  10560  C3  POPE  209     121.735   4.650  23.596  1.00  0.00           C
ATOM  10563  O31 POPE  209     120.676   4.630  24.576  1.00  0.00           O
ATOM  10564  C31 POPE  209     120.975   4.180  25.796  1.00  0.00           C
ATOM  10565  O32 POPE  209     122.085   4.200  26.306  1.00  0.00           O
ATOM  10566  C32 POPE  209     119.715   3.670  26.496  1.00  0.00           C
ATOM  10569  C23 POPE  209     125.285   8.920  25.836  1.00  0.00           C
ATOM  10572  C24 POPE  209     126.126   8.780  27.116  1.00  0.00           C
ATOM  10575  C25 POPE  209     125.425   9.300  28.376  1.00  0.00           C
ATOM  10578  C26 POPE  209     126.175   8.860  29.636  1.00  0.00           C
ATOM  10581  C27 POPE  209     125.454   9.290  30.906  1.00  0.00           C
ATOM  10584  C28 POPE  209     125.936   8.580  32.176  1.00  0.00           C
ATOM  10587  C29 POPE  209     127.416   8.720  32.396  1.00  0.00           C
ATOM  10589 0C21 POPE  209     128.006   9.450  33.346  1.00  0.00           C
ATOM  10591 1C21 POPE  209     127.285  10.300  34.356  1.00  0.00           C
ATOM  10594 2C21 POPE  209     128.264  11.120  35.206  1.00  0.00           C
ATOM  10597 3C21 POPE  209     129.025  10.340  36.286  1.00  0.00           C
ATOM  10600 4C21 POPE  209     128.094   9.810  37.386  1.00  0.00           C
ATOM  10603 5C21 POPE  209     128.855   9.230  38.586  1.00  0.00           C
ATOM  10606 6C21 POPE  209     127.925   8.390  39.466  1.00  0.00           C
ATOM  10609 7C21 POPE  209     128.626   7.760  40.676  1.00  0.00           C
ATOM  10612 8C21 POPE  209     127.826   6.590  41.246  1.00  0.00           C
ATOM  10616  C33 POPE  209     118.605   4.750  26.616  1.00  0.00           C
ATOM  10619  C34 POPE  209     117.635   4.530  27.786  1.00  0.00           C
ATOM  10622  C35 POPE  209     118.116   5.250  29.056  1.00  0.00           C
ATOM  10625  C36 POPE  209     117.265   4.930  30.306  1.00  0.00           C
ATOM  10628  C37 POPE  209     118.125   4.730  31.566  1.00  0.00           C
ATOM  10631  C38 POPE  209     117.435   3.890  32.646  1.00  0.00           C
ATOM  10634  C39 POPE  209     118.106   3.950  34.026  1.00  0.00           C
ATOM  10637 0C31 POPE  209     119.526   3.360  34.056  1.00  0.00           C
ATOM  10640 1C31 POPE  209     120.145   3.610  35.426  1.00  0.00           C
ATOM  10643 2C31 POPE  209     121.465   2.900  35.726  1.00  0.00           C
ATOM  10646 3C31 POPE  209     122.005   3.370  37.086  1.00  0.00           C
ATOM  10649 4C31 POPE  209     123.475   3.040  37.336  1.00  0.00           C
ATOM  10652 5C31 POPE  209     124.046   3.900  38.476  1.00  0.00           C
ATOM  10655 6C31 POPE  209     125.245   3.290  39.196  1.00  0.00           C
ATOM  10659  NH3 POPE  210      66.086  83.419  57.506  1.00  0.00           N
ATOM  10663  C12 POPE  210      65.845  83.288  58.986  1.00  0.00           C
ATOM  10666  C11 POPE  210      64.375  82.960  59.316  1.00  0.00           C
ATOM  10669  P   POPE  210      63.586  85.538  59.116  1.00  0.00           P
ATOM  10670  O13 POPE  210      62.245  86.189  59.126  1.00  0.00           O
ATOM  10671  O14 POPE  210      64.645  86.020  60.026  1.00  0.00           O
ATOM  10672  O11 POPE  210      64.125  85.660  57.646  1.00  0.00           O
ATOM  10673  O12 POPE  210      63.425  83.990  59.136  1.00  0.00           O
ATOM  10674  C1  POPE  210      64.546  86.940  57.166  1.00  0.00           C
ATOM  10677  C2  POPE  210      63.866  87.270  55.816  1.00  0.00           C
ATOM  10679  O21 POPE  210      63.836  86.059  55.006  1.00  0.00           O
ATOM  10680  C21 POPE  210      62.815  86.010  54.156  1.00  0.00           C
ATOM  10681  O22 POPE  210      61.975  86.880  54.016  1.00  0.00           O
ATOM  10682  C22 POPE  210      62.905  84.729  53.336  1.00  0.00           C
ATOM  10685  C3  POPE  210      64.675  88.419  55.156  1.00  0.00           C
ATOM  10688  O31 POPE  210      64.116  88.949  53.946  1.00  0.00           O
ATOM  10689  C31 POPE  210      64.425  88.340  52.816  1.00  0.00           C
ATOM  10690  O32 POPE  210      65.165  87.369  52.716  1.00  0.00           O
ATOM  10691  C32 POPE  210      63.755  89.090  51.676  1.00  0.00           C
ATOM  10694  C23 POPE  210      62.406  84.869  51.876  1.00  0.00           C
ATOM  10697  C24 POPE  210      62.375  83.520  51.146  1.00  0.00           C
ATOM  10700  C25 POPE  210      61.915  83.610  49.686  1.00  0.00           C
ATOM  10703  C26 POPE  210      61.255  82.299  49.216  1.00  0.00           C
ATOM  10706  C27 POPE  210      60.695  82.369  47.786  1.00  0.00           C
ATOM  10709  C28 POPE  210      59.626  81.309  47.466  1.00  0.00           C
ATOM  10712  C29 POPE  210      60.015  79.890  47.806  1.00  0.00           C
ATOM  10714 0C21 POPE  210      60.415  78.940  46.946  1.00  0.00           C
ATOM  10716 1C21 POPE  210      60.605  79.130  45.456  1.00  0.00           C
ATOM  10719 2C21 POPE  210      61.105  77.860  44.736  1.00  0.00           C
ATOM  10722 3C21 POPE  210      62.425  77.290  45.266  1.00  0.00           C
ATOM  10725 4C21 POPE  210      62.925  76.079  44.456  1.00  0.00           C
ATOM  10728 5C21 POPE  210      63.776  76.470  43.236  1.00  0.00           C
ATOM  10731 6C21 POPE  210      65.285  76.470  43.536  1.00  0.00           C
ATOM  10734 7C21 POPE  210      66.125  76.770  42.286  1.00  0.00           C
ATOM  10737 8C21 POPE  210      67.645  76.720  42.496  1.00  0.00           C
ATOM  10741  C33 POPE  210      62.645  88.279  50.966  1.00  0.00           C
ATOM  10744  C34 POPE  210      61.715  89.179  50.126  1.00  0.00           C
ATOM  10747  C35 POPE  210      60.825  88.419  49.116  1.00  0.00           C
ATOM  10750  C36 POPE  210      61.625  87.759  47.996  1.00  0.00           C
ATOM  10753  C37 POPE  210      60.755  86.910  47.066  1.00  0.00           C
ATOM  10756  C38 POPE  210      61.616  86.000  46.176  1.00  0.00           C
ATOM  10759  C39 POPE  210      60.755  85.219  45.186  1.00  0.00           C
ATOM  10762 0C31 POPE  210      61.565  84.219  44.366  1.00  0.00           C
ATOM  10765 1C31 POPE  210      60.645  83.299  43.566  1.00  0.00           C
ATOM  10768 2C31 POPE  210      61.366  82.080  42.986  1.00  0.00           C
ATOM  10771 3C31 POPE  210      62.165  82.379  41.716  1.00  0.00           C
ATOM  10774 4C31 POPE  210      62.785  81.110  41.166  1.00  0.00           C
ATOM  10777 5C31 POPE  210      63.295  81.259  39.726  1.00  0.00           C
ATOM  10780 6C31 POPE  210      63.745  79.910  39.166  1.00  0.00           C
ATOM  10784  NH3 POPE  211       2.775  86.399  16.876  1.00  0.00           N
ATOM  10788  C12 POPE  211       3.545  86.299  15.596  1.00  0.00           C
ATOM  10791  C11 POPE  211       4.965  86.800  15.836  1.00  0.00           C
ATOM  10794  P   POPE  211       6.245  84.988  17.306  1.00  0.00           P
ATOM  10795  O13 POPE  211       7.685  85.280  17.396  1.00  0.00           O
ATOM  10796  O14 POPE  211       5.775  83.990  16.326  1.00  0.00           O
ATOM  10797  O11 POPE  211       5.655  84.520  18.686  1.00  0.00           O
ATOM  10798  O12 POPE  211       5.445  86.340  17.096  1.00  0.00           O
ATOM  10799  C1  POPE  211       6.365  84.689  19.906  1.00  0.00           C
ATOM  10802  C2  POPE  211       6.065  86.049  20.586  1.00  0.00           C
ATOM  10804  O21 POPE  211       6.375  85.830  21.976  1.00  0.00           O
ATOM  10805  C21 POPE  211       7.235  86.688  22.486  1.00  0.00           C
ATOM  10806  O22 POPE  211       7.155  87.899  22.376  1.00  0.00           O
ATOM  10807  C22 POPE  211       8.385  85.840  23.036  1.00  0.00           C
ATOM  10810  C3  POPE  211       4.585  86.469  20.396  1.00  0.00           C
ATOM  10813  O31 POPE  211       4.285  87.740  20.996  1.00  0.00           O
ATOM  10814  C31 POPE  211       3.155  88.288  20.546  1.00  0.00           C
ATOM  10815  O32 POPE  211       2.435  87.799  19.696  1.00  0.00           O
ATOM  10816  C32 POPE  211       3.015  89.689  21.136  1.00  0.00           C
ATOM  10819  C23 POPE  211       9.085  86.369  24.306  1.00  0.00           C
ATOM  10822  C24 POPE  211      10.155  87.410  23.986  1.00  0.00           C
ATOM  10825  C25 POPE  211       9.715  88.869  24.166  1.00  0.00           C
ATOM  10828  C26 POPE  211      10.885  89.829  23.916  1.00  0.00           C
ATOM  10831  C27 POPE  211      10.505  91.299  24.156  1.00  0.00           C
ATOM  10834  C28 POPE  211      11.695  92.260  24.336  1.00  0.00           C
ATOM  10837  C29 POPE  211      12.455  92.570  23.076  1.00  0.00           C
ATOM  10839 0C21 POPE  211      13.765  92.859  23.016  1.00  0.00           C
ATOM  10841 1C21 POPE  211      14.675  92.938  24.216  1.00  0.00           C
ATOM  10844 2C21 POPE  211      16.145  93.078  23.816  1.00  0.00           C
ATOM  10847 3C21 POPE  211      17.005  93.619  24.966  1.00  0.00           C
ATOM  10850 4C21 POPE  211      18.505  93.428  24.706  1.00  0.00           C
ATOM  10853 5C21 POPE  211      19.345  93.969  25.866  1.00  0.00           C
ATOM  10856 6C21 POPE  211      20.775  93.419  25.856  1.00  0.00           C
ATOM  10859 7C21 POPE  211      21.585  93.859  27.086  1.00  0.00           C
ATOM  10862 8C21 POPE  211      23.015  93.349  27.056  1.00  0.00           C
ATOM  10866  C33 POPE  211       1.605  90.000  21.656  1.00  0.00           C
ATOM  10869  C34 POPE  211       1.335  89.520  23.096  1.00  0.00           C
ATOM  10872  C35 POPE  211       0.085  90.199  23.676  1.00  0.00           C
ATOM  10875  C36 POPE  211      -0.165  89.860  25.146  1.00  0.00           C
ATOM  10878  C37 POPE  211      -1.274  90.718  25.756  1.00  0.00           C
ATOM  10881  C38 POPE  211      -1.764  90.210  27.116  1.00  0.00           C
ATOM  10884  C39 POPE  211      -2.844  91.119  27.726  1.00  0.00           C
ATOM  10887 0C31 POPE  211      -3.544  90.499  28.936  1.00  0.00           C
ATOM  10890 1C31 POPE  211      -4.994  90.970  29.116  1.00  0.00           C
ATOM  10893 2C31 POPE  211      -5.684  90.249  30.286  1.00  0.00           C
ATOM  10896 3C31 POPE  211      -7.144  89.820  30.016  1.00  0.00           C
ATOM  10899 4C31 POPE  211      -8.194  90.650  30.766  1.00  0.00           C
ATOM  10902 5C31 POPE  211      -9.544  89.910  30.856  1.00  0.00           C
ATOM  10905 6C31 POPE  211     -10.564  90.600  31.756  1.00  0.00           C
ATOM  10909  NH3 POPE  212      26.655  54.670  62.806  1.00  0.00           N
ATOM  10913  C12 POPE  212      26.145  53.250  62.946  1.00  0.00           C
ATOM  10916  C11 POPE  212      27.276  52.260  63.246  1.00  0.00           C
ATOM  10919  P   POPE  212      27.555  49.650  63.136  1.00  0.00           P
ATOM  10920  O13 POPE  212      28.535  49.960  62.066  1.00  0.00           O
ATOM  10921  O14 POPE  212      28.015  49.090  64.416  1.00  0.00           O
ATOM  10922  O11 POPE  212      26.455  48.700  62.506  1.00  0.00           O
ATOM  10923  O12 POPE  212      26.705  50.950  63.416  1.00  0.00           O
ATOM  10924  C1  POPE  212      26.145  48.720  61.126  1.00  0.00           C
ATOM  10927  C2  POPE  212      25.245  49.910  60.676  1.00  0.00           C
ATOM  10929  O21 POPE  212      24.075  49.460  59.986  1.00  0.00           O
ATOM  10930  C21 POPE  212      24.186  48.580  59.006  1.00  0.00           C
ATOM  10931  O22 POPE  212      25.215  48.170  58.506  1.00  0.00           O
ATOM  10932  C22 POPE  212      22.755  48.200  58.606  1.00  0.00           C
ATOM  10935  C3  POPE  212      26.005  50.980  59.856  1.00  0.00           C
ATOM  10938  O31 POPE  212      25.175  52.100  59.476  1.00  0.00           O
ATOM  10939  C31 POPE  212      24.595  52.010  58.266  1.00  0.00           C
ATOM  10940  O32 POPE  212      24.765  51.080  57.496  1.00  0.00           O
ATOM  10941  C32 POPE  212      23.765  53.270  58.016  1.00  0.00           C
ATOM  10944  C23 POPE  212      22.685  47.030  57.616  1.00  0.00           C
ATOM  10947  C24 POPE  212      23.105  47.430  56.206  1.00  0.00           C
ATOM  10950  C25 POPE  212      22.745  46.410  55.126  1.00  0.00           C
ATOM  10953  C26 POPE  212      23.855  46.290  54.066  1.00  0.00           C
ATOM  10956  C27 POPE  212      23.535  45.299  52.936  1.00  0.00           C
ATOM  10959  C28 POPE  212      24.776  44.930  52.116  1.00  0.00           C
ATOM  10962  C29 POPE  212      25.325  46.050  51.256  1.00  0.00           C
ATOM  10964 0C21 POPE  212      25.635  45.940  49.956  1.00  0.00           C
ATOM  10966 1C21 POPE  212      25.475  44.670  49.146  1.00  0.00           C
ATOM  10969 2C21 POPE  212      26.255  44.670  47.816  1.00  0.00           C
ATOM  10972 3C21 POPE  212      25.615  45.590  46.766  1.00  0.00           C
ATOM  10975 4C21 POPE  212      26.235  45.420  45.376  1.00  0.00           C
ATOM  10978 5C21 POPE  212      25.555  46.290  44.316  1.00  0.00           C
ATOM  10981 6C21 POPE  212      24.186  45.720  43.876  1.00  0.00           C
ATOM  10984 7C21 POPE  212      23.165  46.800  43.516  1.00  0.00           C
ATOM  10987 8C21 POPE  212      21.795  46.229  43.146  1.00  0.00           C
ATOM  10991  C33 POPE  212      23.395  53.480  56.536  1.00  0.00           C
ATOM  10994  C34 POPE  212      22.395  52.440  56.006  1.00  0.00           C
ATOM  10997  C35 POPE  212      21.455  52.960  54.896  1.00  0.00           C
ATOM  11000  C36 POPE  212      22.135  53.820  53.816  1.00  0.00           C
ATOM  11003  C37 POPE  212      21.415  53.700  52.466  1.00  0.00           C
ATOM  11006  C38 POPE  212      21.915  54.680  51.396  1.00  0.00           C
ATOM  11009  C39 POPE  212      21.265  56.080  51.476  1.00  0.00           C
ATOM  11012 0C31 POPE  212      21.026  56.610  50.056  1.00  0.00           C
ATOM  11015 1C31 POPE  212      20.655  58.100  49.946  1.00  0.00           C
ATOM  11018 2C31 POPE  212      20.485  58.540  48.486  1.00  0.00           C
ATOM  11021 3C31 POPE  212      21.775  58.450  47.656  1.00  0.00           C
ATOM  11024 4C31 POPE  212      21.595  58.810  46.176  1.00  0.00           C
ATOM  11027 5C31 POPE  212      22.795  58.380  45.326  1.00  0.00           C
ATOM  11030 6C31 POPE  212      22.535  58.460  43.816  1.00  0.00           C
ATOM  11034  NH3 POPE  213     111.476  19.820  23.486  1.00  0.00           N
ATOM  11038  C12 POPE  213     111.535  18.500  22.786  1.00  0.00           C
ATOM  11041  C11 POPE  213     112.075  17.410  23.726  1.00  0.00           C
ATOM  11044  P   POPE  213     111.486  14.850  23.876  1.00  0.00           P
ATOM  11045  O13 POPE  213     110.314  14.170  23.286  1.00  0.00           O
ATOM  11046  O14 POPE  213     112.775  14.670  23.186  1.00  0.00           O
ATOM  11047  O11 POPE  213     111.626  14.520  25.416  1.00  0.00           O
ATOM  11048  O12 POPE  213     111.105  16.390  23.906  1.00  0.00           O
ATOM  11049  C1  POPE  213     110.546  14.660  26.326  1.00  0.00           C
ATOM  11052  C2  POPE  213     110.895  14.000  27.706  1.00  0.00           C
ATOM  11054  O21 POPE  213     111.605  14.950  28.536  1.00  0.00           O
ATOM  11055  C21 POPE  213     111.506  14.710  29.836  1.00  0.00           C
ATOM  11056  O22 POPE  213     110.665  14.000  30.366  1.00  0.00           O
ATOM  11057  C22 POPE  213     112.505  15.570  30.606  1.00  0.00           C
ATOM  11060  C3  POPE  213     111.735  12.700  27.526  1.00  0.00           C
ATOM  11063  O31 POPE  213     111.896  11.960  28.766  1.00  0.00           O
ATOM  11064  C31 POPE  213     110.816  11.280  29.136  1.00  0.00           C
ATOM  11065  O32 POPE  213     109.825  11.120  28.456  1.00  0.00           O
ATOM  11066  C32 POPE  213     111.015  10.790  30.566  1.00  0.00           C
ATOM  11069  C23 POPE  213     112.365  15.430  32.146  1.00  0.00           C
ATOM  11072  C24 POPE  213     113.165  16.520  32.876  1.00  0.00           C
ATOM  11075  C25 POPE  213     113.135  16.430  34.406  1.00  0.00           C
ATOM  11078  C26 POPE  213     112.036  17.250  35.076  1.00  0.00           C
ATOM  11081  C27 POPE  213     112.236  17.330  36.596  1.00  0.00           C
ATOM  11084  C28 POPE  213     111.035  17.940  37.356  1.00  0.00           C
ATOM  11087  C29 POPE  213     110.956  19.440  37.246  1.00  0.00           C
ATOM  11089 0C21 POPE  213     110.495  20.260  38.206  1.00  0.00           C
ATOM  11091 1C21 POPE  213     109.916  19.840  39.526  1.00  0.00           C
ATOM  11094 2C21 POPE  213     110.825  20.170  40.726  1.00  0.00           C
ATOM  11097 3C21 POPE  213     110.165  19.720  42.036  1.00  0.00           C
ATOM  11100 4C21 POPE  213     110.846  20.270  43.296  1.00  0.00           C
ATOM  11103 5C21 POPE  213     110.065  19.960  44.586  1.00  0.00           C
ATOM  11106 6C21 POPE  213     108.655  20.570  44.586  1.00  0.00           C
ATOM  11109 7C21 POPE  213     107.866  20.320  45.876  1.00  0.00           C
ATOM  11112 8C21 POPE  213     106.406  20.760  45.736  1.00  0.00           C
ATOM  11116  C33 POPE  213     109.715  10.260  31.216  1.00  0.00           C
ATOM  11119  C34 POPE  213     109.905   9.830  32.676  1.00  0.00           C
ATOM  11122  C35 POPE  213     110.506  10.940  33.536  1.00  0.00           C
ATOM  11125  C36 POPE  213     110.025  10.900  34.986  1.00  0.00           C
ATOM  11128  C37 POPE  213     110.776  11.920  35.856  1.00  0.00           C
ATOM  11131  C38 POPE  213     110.096  12.150  37.206  1.00  0.00           C
ATOM  11134  C39 POPE  213     110.875  13.140  38.066  1.00  0.00           C
ATOM  11137 0C31 POPE  213     110.196  13.420  39.406  1.00  0.00           C
ATOM  11140 1C31 POPE  213     110.945  14.480  40.216  1.00  0.00           C
ATOM  11143 2C31 POPE  213     110.236  14.890  41.516  1.00  0.00           C
ATOM  11146 3C31 POPE  213     108.924  15.650  41.266  1.00  0.00           C
ATOM  11149 4C31 POPE  213     108.316  16.180  42.566  1.00  0.00           C
ATOM  11152 5C31 POPE  213     107.066  17.030  42.336  1.00  0.00           C
ATOM  11155 6C31 POPE  213     106.455  17.530  43.646  1.00  0.00           C
ATOM  11159  NH3 POPE  214      50.805  89.468  14.646  1.00  0.00           N
ATOM  11163  C12 POPE  214      50.985  87.990  14.496  1.00  0.00           C
ATOM  11166  C11 POPE  214      49.636  87.229  14.506  1.00  0.00           C
ATOM  11169  P   POPE  214      47.235  87.640  13.416  1.00  0.00           P
ATOM  11170  O13 POPE  214      47.145  88.510  12.226  1.00  0.00           O
ATOM  11171  O14 POPE  214      47.175  86.180  13.176  1.00  0.00           O
ATOM  11172  O11 POPE  214      46.115  88.038  14.466  1.00  0.00           O
ATOM  11173  O12 POPE  214      48.565  88.090  14.136  1.00  0.00           O
ATOM  11174  C1  POPE  214      46.086  87.410  15.756  1.00  0.00           C
ATOM  11177  C2  POPE  214      45.445  88.330  16.836  1.00  0.00           C
ATOM  11179  O21 POPE  214      46.156  88.209  18.086  1.00  0.00           O
ATOM  11180  C21 POPE  214      45.825  87.239  18.916  1.00  0.00           C
ATOM  11181  O22 POPE  214      45.026  86.340  18.726  1.00  0.00           O
ATOM  11182  C22 POPE  214      46.616  87.410  20.226  1.00  0.00           C
ATOM  11185  C3  POPE  214      43.885  88.218  16.946  1.00  0.00           C
ATOM  11188  O31 POPE  214      43.456  88.820  18.186  1.00  0.00           O
ATOM  11189  C31 POPE  214      42.315  88.419  18.706  1.00  0.00           C
ATOM  11190  O32 POPE  214      41.546  87.600  18.226  1.00  0.00           O
ATOM  11191  C32 POPE  214      42.045  89.230  19.976  1.00  0.00           C
ATOM  11194  C23 POPE  214      46.276  86.309  21.246  1.00  0.00           C
ATOM  11197  C24 POPE  214      47.035  86.430  22.576  1.00  0.00           C
ATOM  11200  C25 POPE  214      47.105  85.079  23.306  1.00  0.00           C
ATOM  11203  C26 POPE  214      47.616  85.159  24.746  1.00  0.00           C
ATOM  11206  C27 POPE  214      47.136  83.969  25.606  1.00  0.00           C
ATOM  11209  C28 POPE  214      47.456  84.188  27.096  1.00  0.00           C
ATOM  11212  C29 POPE  214      47.025  83.100  28.046  1.00  0.00           C
ATOM  11214 0C21 POPE  214      46.785  83.279  29.356  1.00  0.00           C
ATOM  11216 1C21 POPE  214      47.005  84.559  30.136  1.00  0.00           C
ATOM  11219 2C21 POPE  214      45.795  85.520  30.206  1.00  0.00           C
ATOM  11222 3C21 POPE  214      46.045  86.710  31.156  1.00  0.00           C
ATOM  11225 4C21 POPE  214      44.906  87.740  31.186  1.00  0.00           C
ATOM  11228 5C21 POPE  214      45.005  88.780  32.326  1.00  0.00           C
ATOM  11231 6C21 POPE  214      44.776  88.200  33.726  1.00  0.00           C
ATOM  11234 7C21 POPE  214      44.845  89.270  34.816  1.00  0.00           C
ATOM  11237 8C21 POPE  214      44.776  88.729  36.246  1.00  0.00           C
ATOM  11241  C33 POPE  214      41.465  88.400  21.146  1.00  0.00           C
ATOM  11244  C34 POPE  214      42.465  87.999  22.246  1.00  0.00           C
ATOM  11247  C35 POPE  214      41.796  87.279  23.436  1.00  0.00           C
ATOM  11250  C36 POPE  214      42.765  86.990  24.596  1.00  0.00           C
ATOM  11253  C37 POPE  214      42.196  86.079  25.706  1.00  0.00           C
ATOM  11256  C38 POPE  214      43.225  85.809  26.826  1.00  0.00           C
ATOM  11259  C39 POPE  214      42.866  84.660  27.786  1.00  0.00           C
ATOM  11262 0C31 POPE  214      42.136  85.090  29.066  1.00  0.00           C
ATOM  11265 1C31 POPE  214      41.815  83.899  29.996  1.00  0.00           C
ATOM  11268 2C31 POPE  214      41.235  84.319  31.356  1.00  0.00           C
ATOM  11271 3C31 POPE  214      42.276  84.969  32.286  1.00  0.00           C
ATOM  11274 4C31 POPE  214      42.985  83.990  33.226  1.00  0.00           C
ATOM  11277 5C31 POPE  214      44.105  84.689  34.006  1.00  0.00           C
ATOM  11280 6C31 POPE  214      44.845  83.780  34.976  1.00  0.00           C
ATOM  11284  NH3 POPE  215     101.436  73.820  18.556  1.00  0.00           N
ATOM  11288  C12 POPE  215     100.025  73.700  18.036  1.00  0.00           C
ATOM  11291  C11 POPE  215      99.575  72.250  17.836  1.00  0.00           C
ATOM  11294  P   POPE  215      98.965  70.090  19.096  1.00  0.00           P
ATOM  11295  O13 POPE  215      97.525  69.940  18.766  1.00  0.00           O
ATOM  11296  O14 POPE  215      99.916  69.360  18.246  1.00  0.00           O
ATOM  11297  O11 POPE  215      99.165  69.710  20.626  1.00  0.00           O
ATOM  11298  O12 POPE  215      99.366  71.619  19.096  1.00  0.00           O
ATOM  11299  C1  POPE  215      98.505  70.530  21.606  1.00  0.00           C
ATOM  11302  C2  POPE  215      99.546  71.270  22.476  1.00  0.00           C
ATOM  11304  O21 POPE  215      99.035  71.400  23.816  1.00  0.00           O
ATOM  11305  C21 POPE  215      99.204  70.330  24.566  1.00  0.00           C
ATOM  11306  O22 POPE  215      99.755  69.299  24.196  1.00  0.00           O
ATOM  11307  C22 POPE  215      98.645  70.590  25.946  1.00  0.00           C
ATOM  11310  C3  POPE  215      99.905  72.670  21.936  1.00  0.00           C
ATOM  11313  O31 POPE  215     100.665  73.390  22.926  1.00  0.00           O
ATOM  11314  C31 POPE  215     100.916  74.649  22.546  1.00  0.00           C
ATOM  11315  O32 POPE  215     100.746  75.050  21.396  1.00  0.00           O
ATOM  11316  C32 POPE  215     101.476  75.429  23.746  1.00  0.00           C
ATOM  11319  C23 POPE  215      99.666  70.310  27.066  1.00  0.00           C
ATOM  11322  C24 POPE  215      99.505  71.289  28.236  1.00  0.00           C
ATOM  11325  C25 POPE  215     100.415  70.990  29.436  1.00  0.00           C
ATOM  11328  C26 POPE  215     100.056  69.649  30.096  1.00  0.00           C
ATOM  11331  C27 POPE  215     100.686  69.450  31.476  1.00  0.00           C
ATOM  11334  C28 POPE  215     100.296  68.100  32.076  1.00  0.00           C
ATOM  11337  C29 POPE  215     100.805  67.920  33.486  1.00  0.00           C
ATOM  11339 0C21 POPE  215     100.075  67.990  34.606  1.00  0.00           C
ATOM  11341 1C21 POPE  215      98.605  68.280  34.706  1.00  0.00           C
ATOM  11344 2C21 POPE  215      97.726  67.079  34.296  1.00  0.00           C
ATOM  11347 3C21 POPE  215      97.855  65.860  35.216  1.00  0.00           C
ATOM  11350 4C21 POPE  215      97.244  64.620  34.566  1.00  0.00           C
ATOM  11353 5C21 POPE  215      97.425  63.360  35.416  1.00  0.00           C
ATOM  11356 6C21 POPE  215      96.716  62.170  34.766  1.00  0.00           C
ATOM  11359 7C21 POPE  215      96.936  60.840  35.486  1.00  0.00           C
ATOM  11362 8C21 POPE  215      96.026  59.750  34.926  1.00  0.00           C
ATOM  11366  C33 POPE  215     100.476  76.390  24.466  1.00  0.00           C
ATOM  11369  C34 POPE  215      99.625  75.700  25.546  1.00  0.00           C
ATOM  11372  C35 POPE  215      98.795  76.670  26.406  1.00  0.00           C
ATOM  11375  C36 POPE  215      97.775  77.500  25.596  1.00  0.00           C
ATOM  11378  C37 POPE  215      96.595  78.049  26.426  1.00  0.00           C
ATOM  11381  C38 POPE  215      95.345  78.340  25.576  1.00  0.00           C
ATOM  11384  C39 POPE  215      95.575  79.280  24.386  1.00  0.00           C
ATOM  11387 0C31 POPE  215      95.945  80.709  24.786  1.00  0.00           C
ATOM  11390 1C31 POPE  215      96.035  81.609  23.556  1.00  0.00           C
ATOM  11393 2C31 POPE  215      96.336  83.078  23.896  1.00  0.00           C
ATOM  11396 3C31 POPE  215      96.134  84.039  22.706  1.00  0.00           C
ATOM  11399 4C31 POPE  215      96.955  83.699  21.466  1.00  0.00           C
ATOM  11402 5C31 POPE  215      96.844  84.678  20.296  1.00  0.00           C
ATOM  11405 6C31 POPE  215      97.674  84.230  19.096  1.00  0.00           C
ATOM  11409  NH3 POPE  216      43.665 114.380  16.466  1.00  0.00           N
ATOM  11413  C12 POPE  216      44.296 113.120  16.996  1.00  0.00           C
ATOM  11416  C11 POPE  216      44.385 111.968  15.976  1.00  0.00           C
ATOM  11419  P   POPE  216      46.555 110.678  16.666  1.00  0.00           P
ATOM  11420  O13 POPE  216      46.965 109.869  15.506  1.00  0.00           O
ATOM  11421  O14 POPE  216      47.136 112.038  16.616  1.00  0.00           O
ATOM  11422  O11 POPE  216      46.866 110.009  18.056  1.00  0.00           O
ATOM  11423  O12 POPE  216      44.985 110.809  16.586  1.00  0.00           O
ATOM  11424  C1  POPE  216      46.235 108.790  18.446  1.00  0.00           C
ATOM  11427  C2  POPE  216      46.616 108.288  19.886  1.00  0.00           C
ATOM  11429  O21 POPE  216      46.045 109.120  20.926  1.00  0.00           O
ATOM  11430  C21 POPE  216      44.776 108.920  21.176  1.00  0.00           C
ATOM  11431  O22 POPE  216      44.025 108.160  20.586  1.00  0.00           O
ATOM  11432  C22 POPE  216      44.375 109.708  22.416  1.00  0.00           C
ATOM  11435  C3  POPE  216      48.135 108.150  20.156  1.00  0.00           C
ATOM  11438  O31 POPE  216      48.365 107.419  21.366  1.00  0.00           O
ATOM  11439  C31 POPE  216      48.535 107.960  22.586  1.00  0.00           C
ATOM  11440  O32 POPE  216      48.526 107.309  23.616  1.00  0.00           O
ATOM  11441  C32 POPE  216      48.776 109.468  22.616  1.00  0.00           C
ATOM  11444  C23 POPE  216      42.866 109.538  22.726  1.00  0.00           C
ATOM  11447  C24 POPE  216      42.476 109.919  24.166  1.00  0.00           C
ATOM  11450  C25 POPE  216      41.055 109.419  24.466  1.00  0.00           C
ATOM  11453  C26 POPE  216      40.495 109.829  25.826  1.00  0.00           C
ATOM  11456  C27 POPE  216      39.015 109.440  25.946  1.00  0.00           C
ATOM  11459  C28 POPE  216      38.415 109.630  27.346  1.00  0.00           C
ATOM  11462  C29 POPE  216      38.915 108.598  28.326  1.00  0.00           C
ATOM  11464 0C21 POPE  216      38.205 108.038  29.336  1.00  0.00           C
ATOM  11466 1C21 POPE  216      36.795 108.380  29.726  1.00  0.00           C
ATOM  11469 2C21 POPE  216      36.775 109.188  31.036  1.00  0.00           C
ATOM  11472 3C21 POPE  216      35.445 109.919  31.256  1.00  0.00           C
ATOM  11475 4C21 POPE  216      35.535 111.029  32.316  1.00  0.00           C
ATOM  11478 5C21 POPE  216      35.635 110.490  33.756  1.00  0.00           C
ATOM  11481 6C21 POPE  216      35.675 111.620  34.796  1.00  0.00           C
ATOM  11484 7C21 POPE  216      35.905 111.070  36.206  1.00  0.00           C
ATOM  11487 8C21 POPE  216      36.115 112.139  37.276  1.00  0.00           C
ATOM  11491  C33 POPE  216      48.726 109.979  24.076  1.00  0.00           C
ATOM  11494  C34 POPE  216      49.145 111.449  24.226  1.00  0.00           C
ATOM  11497  C35 POPE  216      48.906 112.010  25.646  1.00  0.00           C
ATOM  11500  C36 POPE  216      49.675 111.269  26.746  1.00  0.00           C
ATOM  11503  C37 POPE  216      49.366 111.819  28.156  1.00  0.00           C
ATOM  11506  C38 POPE  216      50.005 110.989  29.276  1.00  0.00           C
ATOM  11509  C39 POPE  216      49.105 110.900  30.516  1.00  0.00           C
ATOM  11512 0C31 POPE  216      49.696 110.049  31.656  1.00  0.00           C
ATOM  11515 1C31 POPE  216      48.796 110.040  32.896  1.00  0.00           C
ATOM  11518 2C31 POPE  216      47.565 109.130  32.766  1.00  0.00           C
ATOM  11521 3C31 POPE  216      46.515 109.410  33.856  1.00  0.00           C
ATOM  11524 4C31 POPE  216      45.565 108.230  34.086  1.00  0.00           C
ATOM  11527 5C31 POPE  216      44.496 108.529  35.146  1.00  0.00           C
ATOM  11530 6C31 POPE  216      43.675 107.290  35.526  1.00  0.00           C
ATOM  11534  NH3 POPE  217      28.605  55.190  18.226  1.00  0.00           N
ATOM  11538  C12 POPE  217      27.695  56.190  17.556  1.00  0.00           C
ATOM  11541  C11 POPE  217      26.525  56.660  18.436  1.00  0.00           C
ATOM  11544  P   POPE  217      24.265  57.950  17.926  1.00  0.00           P
ATOM  11545  O13 POPE  217      23.595  57.939  16.606  1.00  0.00           O
ATOM  11546  O14 POPE  217      23.705  57.040  18.946  1.00  0.00           O
ATOM  11547  O11 POPE  217      24.235  59.450  18.456  1.00  0.00           O
ATOM  11548  O12 POPE  217      25.805  57.670  17.716  1.00  0.00           O
ATOM  11549  C1  POPE  217      24.465  59.690  19.846  1.00  0.00           C
ATOM  11552  C2  POPE  217      24.645  61.210  20.166  1.00  0.00           C
ATOM  11554  O21 POPE  217      25.565  61.380  21.256  1.00  0.00           O
ATOM  11555  C21 POPE  217      25.175  60.900  22.416  1.00  0.00           C
ATOM  11556  O22 POPE  217      24.145  60.299  22.646  1.00  0.00           O
ATOM  11557  C22 POPE  217      26.215  61.310  23.456  1.00  0.00           C
ATOM  11560  C3  POPE  217      23.315  62.000  20.406  1.00  0.00           C
ATOM  11563  O31 POPE  217      23.515  63.180  21.226  1.00  0.00           O
ATOM  11564  C31 POPE  217      22.625  63.350  22.216  1.00  0.00           C
ATOM  11565  O32 POPE  217      21.655  62.650  22.416  1.00  0.00           O
ATOM  11566  C32 POPE  217      23.045  64.540  23.086  1.00  0.00           C
ATOM  11569  C23 POPE  217      25.665  61.060  24.866  1.00  0.00           C
ATOM  11572  C24 POPE  217      26.585  61.580  25.976  1.00  0.00           C
ATOM  11575  C25 POPE  217      26.065  61.130  27.336  1.00  0.00           C
ATOM  11578  C26 POPE  217      26.745  61.840  28.506  1.00  0.00           C
ATOM  11581  C27 POPE  217      26.165  61.350  29.836  1.00  0.00           C
ATOM  11584  C28 POPE  217      26.765  62.050  31.056  1.00  0.00           C
ATOM  11587  C29 POPE  217      26.255  63.450  31.266  1.00  0.00           C
ATOM  11589 0C21 POPE  217      26.125  64.049  32.456  1.00  0.00           C
ATOM  11591 1C21 POPE  217      26.535  63.420  33.766  1.00  0.00           C
ATOM  11594 2C21 POPE  217      25.795  63.960  34.996  1.00  0.00           C
ATOM  11597 3C21 POPE  217      26.435  63.420  36.266  1.00  0.00           C
ATOM  11600 4C21 POPE  217      25.995  64.160  37.536  1.00  0.00           C
ATOM  11603 5C21 POPE  217      26.686  63.630  38.786  1.00  0.00           C
ATOM  11606 6C21 POPE  217      26.445  62.130  39.006  1.00  0.00           C
ATOM  11609 7C21 POPE  217      26.535  61.720  40.476  1.00  0.00           C
ATOM  11612 8C21 POPE  217      26.175  60.250  40.696  1.00  0.00           C
ATOM  11616  C33 POPE  217      22.125  64.780  24.316  1.00  0.00           C
ATOM  11619  C34 POPE  217      22.415  63.870  25.526  1.00  0.00           C
ATOM  11622  C35 POPE  217      23.755  64.110  26.256  1.00  0.00           C
ATOM  11625  C36 POPE  217      23.895  65.500  26.906  1.00  0.00           C
ATOM  11628  C37 POPE  217      25.135  65.640  27.806  1.00  0.00           C
ATOM  11631  C38 POPE  217      25.295  67.079  28.346  1.00  0.00           C
ATOM  11634  C39 POPE  217      26.425  67.310  29.356  1.00  0.00           C
ATOM  11637 0C31 POPE  217      26.565  68.789  29.746  1.00  0.00           C
ATOM  11640 1C31 POPE  217      27.795  69.080  30.626  1.00  0.00           C
ATOM  11643 2C31 POPE  217      27.915  70.549  31.086  1.00  0.00           C
ATOM  11646 3C31 POPE  217      26.655  71.100  31.756  1.00  0.00           C
ATOM  11649 4C31 POPE  217      26.905  72.170  32.826  1.00  0.00           C
ATOM  11652 5C31 POPE  217      27.475  73.490  32.296  1.00  0.00           C
ATOM  11655 6C31 POPE  217      27.625  74.560  33.376  1.00  0.00           C
ATOM  11659  NH3 POPE  218      92.605  67.960  66.456  1.00  0.00           N
ATOM  11663  C12 POPE  218      91.745  66.750  66.246  1.00  0.00           C
ATOM  11666  C11 POPE  218      91.415  66.050  67.576  1.00  0.00           C
ATOM  11669  P   POPE  218      90.266  63.690  67.916  1.00  0.00           P
ATOM  11670  O13 POPE  218      90.936  63.000  69.046  1.00  0.00           O
ATOM  11671  O14 POPE  218      89.035  64.470  68.196  1.00  0.00           O
ATOM  11672  O11 POPE  218      90.025  62.720  66.696  1.00  0.00           O
ATOM  11673  O12 POPE  218      91.365  64.660  67.336  1.00  0.00           O
ATOM  11674  C1  POPE  218      90.715  62.980  65.466  1.00  0.00           C
ATOM  11677  C2  POPE  218      90.314  61.920  64.416  1.00  0.00           C
ATOM  11679  O21 POPE  218      90.825  62.330  63.126  1.00  0.00           O
ATOM  11680  C21 POPE  218      92.115  62.120  62.976  1.00  0.00           C
ATOM  11681  O22 POPE  218      93.006  62.920  63.196  1.00  0.00           O
ATOM  11682  C22 POPE  218      92.316  60.720  62.426  1.00  0.00           C
ATOM  11685  C3  POPE  218      88.785  61.750  64.316  1.00  0.00           C
ATOM  11688  O31 POPE  218      88.416  60.770  63.316  1.00  0.00           O
ATOM  11689  C31 POPE  218      87.104  60.580  63.256  1.00  0.00           C
ATOM  11690  O32 POPE  218      86.275  61.110  63.976  1.00  0.00           O
ATOM  11691  C32 POPE  218      86.756  59.600  62.136  1.00  0.00           C
ATOM  11694  C23 POPE  218      92.136  60.710  60.896  1.00  0.00           C
ATOM  11697  C24 POPE  218      91.835  59.310  60.386  1.00  0.00           C
ATOM  11700  C25 POPE  218      90.926  59.270  59.146  1.00  0.00           C
ATOM  11703  C26 POPE  218      91.595  59.680  57.826  1.00  0.00           C
ATOM  11706  C27 POPE  218      90.746  59.350  56.576  1.00  0.00           C
ATOM  11709  C28 POPE  218      91.616  59.270  55.316  1.00  0.00           C
ATOM  11712  C29 POPE  218      90.886  58.890  54.046  1.00  0.00           C
ATOM  11714 0C21 POPE  218      90.606  57.640  53.646  1.00  0.00           C
ATOM  11716 1C21 POPE  218      90.875  56.380  54.426  1.00  0.00           C
ATOM  11719 2C21 POPE  218      90.045  55.170  53.946  1.00  0.00           C
ATOM  11722 3C21 POPE  218      88.526  55.350  54.066  1.00  0.00           C
ATOM  11725 4C21 POPE  218      87.715  54.220  53.396  1.00  0.00           C
ATOM  11728 5C21 POPE  218      88.094  52.820  53.896  1.00  0.00           C
ATOM  11731 6C21 POPE  218      86.984  51.790  53.646  1.00  0.00           C
ATOM  11734 7C21 POPE  218      87.265  50.460  54.356  1.00  0.00           C
ATOM  11737 8C21 POPE  218      86.115  49.460  54.246  1.00  0.00           C
ATOM  11741  C33 POPE  218      87.306  59.990  60.746  1.00  0.00           C
ATOM  11744  C34 POPE  218      86.656  59.140  59.646  1.00  0.00           C
ATOM  11747  C35 POPE  218      87.215  59.380  58.226  1.00  0.00           C
ATOM  11750  C36 POPE  218      86.406  60.380  57.396  1.00  0.00           C
ATOM  11753  C37 POPE  218      86.955  60.530  55.966  1.00  0.00           C
ATOM  11756  C38 POPE  218      86.096  61.430  55.056  1.00  0.00           C
ATOM  11759  C39 POPE  218      86.166  62.890  55.496  1.00  0.00           C
ATOM  11762 0C31 POPE  218      85.765  63.960  54.476  1.00  0.00           C
ATOM  11765 1C31 POPE  218      86.134  65.350  55.026  1.00  0.00           C
ATOM  11768 2C31 POPE  218      85.986  66.490  54.016  1.00  0.00           C
ATOM  11771 3C31 POPE  218      84.566  67.070  53.946  1.00  0.00           C
ATOM  11774 4C31 POPE  218      84.455  68.220  52.936  1.00  0.00           C
ATOM  11777 5C31 POPE  218      83.065  68.880  52.946  1.00  0.00           C
ATOM  11780 6C31 POPE  218      82.945  70.080  51.996  1.00  0.00           C
ATOM  11784  NH3 POPE  219      57.805  59.049  60.846  1.00  0.00           N
ATOM  11788  C12 POPE  219      58.065  58.660  62.276  1.00  0.00           C
ATOM  11791  C11 POPE  219      58.316  57.150  62.376  1.00  0.00           C
ATOM  11794  P   POPE  219      60.886  56.670  62.326  1.00  0.00           P
ATOM  11795  O13 POPE  219      60.715  56.430  63.776  1.00  0.00           O
ATOM  11796  O14 POPE  219      61.755  55.720  61.596  1.00  0.00           O
ATOM  11797  O11 POPE  219      61.455  58.130  62.076  1.00  0.00           O
ATOM  11798  O12 POPE  219      59.465  56.770  61.606  1.00  0.00           O
ATOM  11799  C1  POPE  219      61.625  58.670  60.756  1.00  0.00           C
ATOM  11802  C2  POPE  219      63.065  59.250  60.576  1.00  0.00           C
ATOM  11804  O21 POPE  219      63.345  59.640  59.216  1.00  0.00           O
ATOM  11805  C21 POPE  219      63.386  58.710  58.306  1.00  0.00           C
ATOM  11806  O22 POPE  219      63.195  57.510  58.466  1.00  0.00           O
ATOM  11807  C22 POPE  219      63.735  59.319  56.956  1.00  0.00           C
ATOM  11810  C3  POPE  219      64.165  58.310  61.186  1.00  0.00           C
ATOM  11813  O31 POPE  219      65.525  58.650  60.806  1.00  0.00           O
ATOM  11814  C31 POPE  219      66.215  59.360  61.696  1.00  0.00           C
ATOM  11815  O32 POPE  219      65.825  59.700  62.796  1.00  0.00           O
ATOM  11816  C32 POPE  219      67.625  59.650  61.166  1.00  0.00           C
ATOM  11819  C23 POPE  219      65.226  59.730  56.876  1.00  0.00           C
ATOM  11822  C24 POPE  219      65.805  59.640  55.456  1.00  0.00           C
ATOM  11825  C25 POPE  219      64.936  60.290  54.376  1.00  0.00           C
ATOM  11828  C26 POPE  219      65.696  60.410  53.056  1.00  0.00           C
ATOM  11831  C27 POPE  219      64.956  61.240  51.996  1.00  0.00           C
ATOM  11834  C28 POPE  219      65.755  61.270  50.686  1.00  0.00           C
ATOM  11837  C29 POPE  219      65.296  62.320  49.716  1.00  0.00           C
ATOM  11839 0C21 POPE  219      66.025  62.720  48.656  1.00  0.00           C
ATOM  11841 1C21 POPE  219      67.366  62.150  48.276  1.00  0.00           C
ATOM  11844 2C21 POPE  219      68.555  62.930  48.866  1.00  0.00           C
ATOM  11847 3C21 POPE  219      69.906  62.240  48.586  1.00  0.00           C
ATOM  11850 4C21 POPE  219      71.116  63.040  49.116  1.00  0.00           C
ATOM  11853 5C21 POPE  219      71.755  63.990  48.086  1.00  0.00           C
ATOM  11856 6C21 POPE  219      72.885  63.330  47.276  1.00  0.00           C
ATOM  11859 7C21 POPE  219      73.505  64.290  46.246  1.00  0.00           C
ATOM  11862 8C21 POPE  219      74.595  63.640  45.396  1.00  0.00           C
ATOM  11866  C33 POPE  219      67.616  60.610  59.956  1.00  0.00           C
ATOM  11869  C34 POPE  219      68.796  60.490  58.986  1.00  0.00           C
ATOM  11872  C35 POPE  219      68.885  59.160  58.246  1.00  0.00           C
ATOM  11875  C36 POPE  219      69.436  59.330  56.816  1.00  0.00           C
ATOM  11878  C37 POPE  219      69.815  58.000  56.146  1.00  0.00           C
ATOM  11881  C38 POPE  219      71.065  57.400  56.806  1.00  0.00           C
ATOM  11884  C39 POPE  219      71.835  56.420  55.916  1.00  0.00           C
ATOM  11887 0C31 POPE  219      71.075  55.170  55.466  1.00  0.00           C
ATOM  11890 1C31 POPE  219      70.785  55.130  53.956  1.00  0.00           C
ATOM  11893 2C31 POPE  219      70.245  53.770  53.486  1.00  0.00           C
ATOM  11896 3C31 POPE  219      70.046  53.670  51.976  1.00  0.00           C
ATOM  11899 4C31 POPE  219      71.336  53.350  51.206  1.00  0.00           C
ATOM  11902 5C31 POPE  219      71.165  53.520  49.696  1.00  0.00           C
ATOM  11905 6C31 POPE  219      72.325  52.930  48.886  1.00  0.00           C
ATOM  11909  NH3 POPE  220      63.095  42.729  62.606  1.00  0.00           N
ATOM  11913  C12 POPE  220      63.425  42.030  63.906  1.00  0.00           C
ATOM  11916  C11 POPE  220      63.815  43.010  65.056  1.00  0.00           C
ATOM  11919  P   POPE  220      61.445  44.220  65.116  1.00  0.00           P
ATOM  11920  O13 POPE  220      60.886  42.900  65.456  1.00  0.00           O
ATOM  11921  O14 POPE  220      60.876  45.420  65.776  1.00  0.00           O
ATOM  11922  O11 POPE  220      61.345  44.460  63.546  1.00  0.00           O
ATOM  11923  O12 POPE  220      63.005  44.170  65.246  1.00  0.00           O
ATOM  11924  C1  POPE  220      60.145  44.230  62.806  1.00  0.00           C
ATOM  11927  C2  POPE  220      60.165  44.910  61.396  1.00  0.00           C
ATOM  11929  O21 POPE  220      61.226  44.330  60.616  1.00  0.00           O
ATOM  11930  C21 POPE  220      60.935  44.280  59.316  1.00  0.00           C
ATOM  11931  O22 POPE  220      59.865  44.560  58.826  1.00  0.00           O
ATOM  11932  C22 POPE  220      62.145  43.740  58.536  1.00  0.00           C
ATOM  11935  C3  POPE  220      60.375  46.460  61.496  1.00  0.00           C
ATOM  11938  O31 POPE  220      60.015  47.180  60.296  1.00  0.00           O
ATOM  11939  C31 POPE  220      60.886  48.060  59.806  1.00  0.00           C
ATOM  11940  O32 POPE  220      62.066  48.130  60.106  1.00  0.00           O
ATOM  11941  C32 POPE  220      60.195  49.000  58.796  1.00  0.00           C
ATOM  11944  C23 POPE  220      61.765  43.210  57.136  1.00  0.00           C
ATOM  11947  C24 POPE  220      62.815  42.260  56.536  1.00  0.00           C
ATOM  11950  C25 POPE  220      64.075  42.960  55.966  1.00  0.00           C
ATOM  11953  C26 POPE  220      65.065  41.950  55.366  1.00  0.00           C
ATOM  11956  C27 POPE  220      66.206  42.600  54.576  1.00  0.00           C
ATOM  11959  C28 POPE  220      67.325  41.580  54.236  1.00  0.00           C
ATOM  11962  C29 POPE  220      68.355  42.160  53.296  1.00  0.00           C
ATOM  11964 0C21 POPE  220      68.516  41.860  51.986  1.00  0.00           C
ATOM  11966 1C21 POPE  220      67.705  40.890  51.156  1.00  0.00           C
ATOM  11969 2C21 POPE  220      66.766  41.630  50.176  1.00  0.00           C
ATOM  11972 3C21 POPE  220      67.485  42.100  48.906  1.00  0.00           C
ATOM  11975 4C21 POPE  220      66.655  43.040  48.036  1.00  0.00           C
ATOM  11978 5C21 POPE  220      65.265  42.500  47.656  1.00  0.00           C
ATOM  11981 6C21 POPE  220      64.775  43.060  46.316  1.00  0.00           C
ATOM  11984 7C21 POPE  220      63.465  42.420  45.836  1.00  0.00           C
ATOM  11987 8C21 POPE  220      63.176  42.710  44.356  1.00  0.00           C
ATOM  11991  C33 POPE  220      61.215  49.670  57.846  1.00  0.00           C
ATOM  11994  C34 POPE  220      60.585  50.270  56.586  1.00  0.00           C
ATOM  11997  C35 POPE  220      61.665  50.760  55.596  1.00  0.00           C
ATOM  12000  C36 POPE  220      61.845  49.860  54.356  1.00  0.00           C
ATOM  12003  C37 POPE  220      61.065  50.380  53.136  1.00  0.00           C
ATOM  12006  C38 POPE  220      61.445  49.670  51.826  1.00  0.00           C
ATOM  12009  C39 POPE  220      60.575  50.110  50.636  1.00  0.00           C
ATOM  12012 0C31 POPE  220      60.895  51.510  50.096  1.00  0.00           C
ATOM  12015 1C31 POPE  220      59.865  51.940  49.036  1.00  0.00           C
ATOM  12018 2C31 POPE  220      60.055  53.370  48.516  1.00  0.00           C
ATOM  12021 3C31 POPE  220      61.336  53.540  47.696  1.00  0.00           C
ATOM  12024 4C31 POPE  220      61.465  54.930  47.056  1.00  0.00           C
ATOM  12027 5C31 POPE  220      62.845  55.110  46.406  1.00  0.00           C
ATOM  12030 6C31 POPE  220      62.885  56.200  45.346  1.00  0.00           C
ATOM  12034  NH3 POPE  221      26.265  24.620  23.036  1.00  0.00           N
ATOM  12038  C12 POPE  221      25.855  26.040  23.316  1.00  0.00           C
ATOM  12041  C11 POPE  221      25.125  26.720  22.136  1.00  0.00           C
ATOM  12044  P   POPE  221      25.555  29.310  21.676  1.00  0.00           P
ATOM  12045  O13 POPE  221      26.495  28.800  20.676  1.00  0.00           O
ATOM  12046  O14 POPE  221      24.425  30.100  21.116  1.00  0.00           O
ATOM  12047  O11 POPE  221      26.275  30.130  22.806  1.00  0.00           O
ATOM  12048  O12 POPE  221      24.885  28.100  22.406  1.00  0.00           O
ATOM  12049  C1  POPE  221      27.245  29.500  23.626  1.00  0.00           C
ATOM  12052  C2  POPE  221      27.665  30.390  24.826  1.00  0.00           C
ATOM  12054  O21 POPE  221      26.695  30.400  25.886  1.00  0.00           O
ATOM  12055  C21 POPE  221      25.615  31.150  25.786  1.00  0.00           C
ATOM  12056  O22 POPE  221      25.195  31.720  24.786  1.00  0.00           O
ATOM  12057  C22 POPE  221      24.945  31.220  27.156  1.00  0.00           C
ATOM  12060  C3  POPE  221      28.155  31.800  24.366  1.00  0.00           C
ATOM  12063  O31 POPE  221      28.405  32.690  25.466  1.00  0.00           O
ATOM  12064  C31 POPE  221      29.375  32.350  26.306  1.00  0.00           C
ATOM  12065  O32 POPE  221      30.125  31.400  26.186  1.00  0.00           O
ATOM  12066  C32 POPE  221      29.425  33.350  27.456  1.00  0.00           C
ATOM  12069  C23 POPE  221      23.945  32.380  27.286  1.00  0.00           C
ATOM  12072  C24 POPE  221      23.655  32.750  28.756  1.00  0.00           C
ATOM  12075  C25 POPE  221      23.145  31.590  29.606  1.00  0.00           C
ATOM  12078  C26 POPE  221      22.975  32.000  31.076  1.00  0.00           C
ATOM  12081  C27 POPE  221      22.525  30.830  31.946  1.00  0.00           C
ATOM  12084  C28 POPE  221      22.295  31.190  33.416  1.00  0.00           C
ATOM  12087  C29 POPE  221      23.545  31.580  34.166  1.00  0.00           C
ATOM  12089 0C21 POPE  221      23.595  31.820  35.496  1.00  0.00           C
ATOM  12091 1C21 POPE  221      22.405  31.750  36.436  1.00  0.00           C
ATOM  12094 2C21 POPE  221      22.525  30.580  37.426  1.00  0.00           C
ATOM  12097 3C21 POPE  221      23.526  30.820  38.566  1.00  0.00           C
ATOM  12100 4C21 POPE  221      23.785  29.550  39.386  1.00  0.00           C
ATOM  12103 5C21 POPE  221      24.905  29.750  40.426  1.00  0.00           C
ATOM  12106 6C21 POPE  221      25.355  28.420  41.056  1.00  0.00           C
ATOM  12109 7C21 POPE  221      26.325  28.630  42.226  1.00  0.00           C
ATOM  12112 8C21 POPE  221      26.835  27.320  42.836  1.00  0.00           C
ATOM  12116  C33 POPE  221      28.095  33.380  28.246  1.00  0.00           C
ATOM  12119  C34 POPE  221      28.235  34.210  29.526  1.00  0.00           C
ATOM  12122  C35 POPE  221      26.955  34.270  30.366  1.00  0.00           C
ATOM  12125  C36 POPE  221      27.055  35.340  31.456  1.00  0.00           C
ATOM  12128  C37 POPE  221      25.765  35.460  32.276  1.00  0.00           C
ATOM  12131  C38 POPE  221      25.445  36.920  32.636  1.00  0.00           C
ATOM  12134  C39 POPE  221      26.325  37.490  33.746  1.00  0.00           C
ATOM  12137 0C31 POPE  221      25.855  37.010  35.126  1.00  0.00           C
ATOM  12140 1C31 POPE  221      26.645  37.640  36.276  1.00  0.00           C
ATOM  12143 2C31 POPE  221      26.295  37.030  37.646  1.00  0.00           C
ATOM  12146 3C31 POPE  221      26.575  35.520  37.706  1.00  0.00           C
ATOM  12149 4C31 POPE  221      26.555  35.000  39.146  1.00  0.00           C
ATOM  12152 5C31 POPE  221      26.865  33.510  39.286  1.00  0.00           C
ATOM  12155 6C31 POPE  221      26.695  33.020  40.726  1.00  0.00           C
ATOM  12159  NH3 POPE  222      31.616  46.970  64.426  1.00  0.00           N
ATOM  12163  C12 POPE  222      32.375  47.220  65.716  1.00  0.00           C
ATOM  12166  C11 POPE  222      33.265  48.490  65.736  1.00  0.00           C
ATOM  12169  P   POPE  222      35.635  49.170  64.836  1.00  0.00           P
ATOM  12170  O13 POPE  222      35.315  50.569  65.226  1.00  0.00           O
ATOM  12171  O14 POPE  222      37.035  48.729  64.986  1.00  0.00           O
ATOM  12172  O11 POPE  222      35.375  49.010  63.286  1.00  0.00           O
ATOM  12173  O12 POPE  222      34.616  48.130  65.456  1.00  0.00           O
ATOM  12174  C1  POPE  222      34.395  48.110  62.786  1.00  0.00           C
ATOM  12177  C2  POPE  222      34.755  47.690  61.346  1.00  0.00           C
ATOM  12179  O21 POPE  222      33.735  48.090  60.406  1.00  0.00           O
ATOM  12180  C21 POPE  222      32.535  47.500  60.536  1.00  0.00           C
ATOM  12181  O22 POPE  222      32.185  46.800  61.466  1.00  0.00           O
ATOM  12182  C22 POPE  222      31.595  48.090  59.466  1.00  0.00           C
ATOM  12185  C3  POPE  222      35.175  46.200  61.236  1.00  0.00           C
ATOM  12188  O31 POPE  222      35.885  45.950  60.006  1.00  0.00           O
ATOM  12189  C31 POPE  222      37.186  46.229  60.046  1.00  0.00           C
ATOM  12190  O32 POPE  222      37.735  46.889  60.916  1.00  0.00           O
ATOM  12191  C32 POPE  222      37.845  45.600  58.816  1.00  0.00           C
ATOM  12194  C23 POPE  222      32.295  48.420  58.116  1.00  0.00           C
ATOM  12197  C24 POPE  222      31.665  47.770  56.866  1.00  0.00           C
ATOM  12200  C25 POPE  222      32.645  47.729  55.686  1.00  0.00           C
ATOM  12203  C26 POPE  222      32.145  46.830  54.546  1.00  0.00           C
ATOM  12206  C27 POPE  222      33.115  46.730  53.356  1.00  0.00           C
ATOM  12209  C28 POPE  222      34.295  45.790  53.616  1.00  0.00           C
ATOM  12212  C29 POPE  222      35.235  45.710  52.446  1.00  0.00           C
ATOM  12214 0C21 POPE  222      35.276  44.720  51.526  1.00  0.00           C
ATOM  12216 1C21 POPE  222      34.325  43.550  51.476  1.00  0.00           C
ATOM  12219 2C21 POPE  222      34.385  42.790  50.146  1.00  0.00           C
ATOM  12222 3C21 POPE  222      34.195  43.660  48.886  1.00  0.00           C
ATOM  12225 4C21 POPE  222      32.905  44.490  48.876  1.00  0.00           C
ATOM  12228 5C21 POPE  222      32.765  45.420  47.666  1.00  0.00           C
ATOM  12231 6C21 POPE  222      32.785  44.710  46.296  1.00  0.00           C
ATOM  12234 7C21 POPE  222      34.026  45.020  45.446  1.00  0.00           C
ATOM  12237 8C21 POPE  222      33.686  45.630  44.086  1.00  0.00           C
ATOM  12241  C33 POPE  222      39.116  46.320  58.296  1.00  0.00           C
ATOM  12244  C34 POPE  222      39.265  46.170  56.766  1.00  0.00           C
ATOM  12247  C35 POPE  222      39.485  44.730  56.276  1.00  0.00           C
ATOM  12250  C36 POPE  222      39.085  44.490  54.816  1.00  0.00           C
ATOM  12253  C37 POPE  222      38.905  43.010  54.476  1.00  0.00           C
ATOM  12256  C38 POPE  222      38.265  42.780  53.096  1.00  0.00           C
ATOM  12259  C39 POPE  222      39.235  42.920  51.926  1.00  0.00           C
ATOM  12262 0C31 POPE  222      40.046  41.640  51.686  1.00  0.00           C
ATOM  12265 1C31 POPE  222      40.985  41.730  50.476  1.00  0.00           C
ATOM  12268 2C31 POPE  222      41.505  40.340  50.066  1.00  0.00           C
ATOM  12271 3C31 POPE  222      42.546  40.380  48.936  1.00  0.00           C
ATOM  12274 4C31 POPE  222      41.996  40.860  47.586  1.00  0.00           C
ATOM  12277 5C31 POPE  222      43.075  40.830  46.486  1.00  0.00           C
ATOM  12280 6C31 POPE  222      42.555  41.280  45.126  1.00  0.00           C
ATOM  12284  NH3 POPE  223      64.535  79.420  16.756  1.00  0.00           N
ATOM  12288  C12 POPE  223      64.516  78.160  15.966  1.00  0.00           C
ATOM  12291  C11 POPE  223      63.205  78.060  15.186  1.00  0.00           C
ATOM  12294  P   POPE  223      61.465  76.280  14.456  1.00  0.00           P
ATOM  12295  O13 POPE  223      60.995  77.310  13.526  1.00  0.00           O
ATOM  12296  O14 POPE  223      61.465  74.880  13.966  1.00  0.00           O
ATOM  12297  O11 POPE  223      60.525  76.289  15.716  1.00  0.00           O
ATOM  12298  O12 POPE  223      62.895  76.679  14.996  1.00  0.00           O
[truncated: 1,727,268 more chars]
