# Supplementary material for: Characterizing Membrane Association and Periplasmic Transfer of Bacterial Lipoproteins through Molecular Dynamics Simulations
Source: Structure. 2020 Apr 7;28(4):475–487.e3. doi: 10.1016/j.str.2020.01.012 (PMC7139219; doi:10.1016/j.str.2020.01.012)
Supplement: Data S1. Final Coordinates from Simulations (Y–Z), Related to Figure 3 [file mmc3.zip › Y-Z/YFIB-5-atomistic.pdb]

TITLE     Protein
REMARK    THIS IS A SIMULATION BOX
CRYST1  129.394  129.394  108.600  90.00  90.00  90.00 P 1           1
MODEL        1
ATOM      1  N   CYSTA   1      47.360  62.180  66.580  1.00  0.00           N
ATOM      3  CA  CYSTA   1      46.090  62.870  66.500  1.00  0.00           C
ATOM      5  C   CYSTA   1      44.950  62.140  65.860  1.00  0.00           C
ATOM      6  O   CYSTA   1      45.010  61.860  64.660  1.00  0.00           O
ATOM      7  CB  CYSTA   1      46.120  64.410  66.070  1.00  0.00           C
ATOM     10  SG  CYSTA   1      47.340  65.000  64.820  1.00  0.00           S
ATOM     11  C1  CYSTA   1      47.120  66.830  65.010  1.00  0.00           C
ATOM     14  CA1 CYSTA   1      47.700  60.840  66.600  1.00  0.00           C
ATOM     15  OA1 CYSTA   1      48.440  60.420  67.480  1.00  0.00           O
ATOM     16  CA2 CYSTA   1      47.360  59.840  65.560  1.00  0.00           C
ATOM     19  C11 CYSTA   1      48.000  67.770  64.110  1.00  0.00           C
ATOM     21  O11 CYSTA   1      47.950  67.350  62.750  1.00  0.00           O
ATOM     22  CX1 CYSTA   1      46.940  67.810  62.060  1.00  0.00           C
ATOM     23  OX1 CYSTA   1      46.170  68.700  62.390  1.00  0.00           O
ATOM     24  CX2 CYSTA   1      46.820  66.960  60.800  1.00  0.00           C
ATOM     27  C12 CYSTA   1      49.460  67.770  64.530  1.00  0.00           C
ATOM     30  O12 CYSTA   1      50.200  68.860  63.940  1.00  0.00           O
ATOM     31  CD1 CYSTA   1      50.920  68.590  62.850  1.00  0.00           C
ATOM     32  OD1 CYSTA   1      51.020  67.500  62.300  1.00  0.00           O
ATOM     33  CD2 CYSTA   1      51.620  69.870  62.380  1.00  0.00           C
ATOM     36  CA3 CYSTA   1      48.130  60.090  64.250  1.00  0.00           C
ATOM     39  CA4 CYSTA   1      47.470  59.260  63.140  1.00  0.00           C
ATOM     42  CA5 CYSTA   1      47.860  59.610  61.710  1.00  0.00           C
ATOM     45  CA6 CYSTA   1      49.210  59.040  61.270  1.00  0.00           C
ATOM     48  CA7 CYSTA   1      49.540  59.370  59.810  1.00  0.00           C
ATOM     51  CA8 CYSTA   1      50.590  58.430  59.210  1.00  0.00           C
ATOM     54  CA9 CYSTA   1      51.170  58.890  57.860  1.00  0.00           C
ATOM     57 0CA1 CYSTA   1      51.950  57.780  57.130  1.00  0.00           C
ATOM     60 1CA1 CYSTA   1      52.880  57.000  58.060  1.00  0.00           C
ATOM     63 2CA1 CYSTA   1      53.780  55.980  57.350  1.00  0.00           C
ATOM     66 3CA1 CYSTA   1      54.460  55.060  58.350  1.00  0.00           C
ATOM     69 4CA1 CYSTA   1      55.550  54.140  57.830  1.00  0.00           C
ATOM     72 5CA1 CYSTA   1      55.120  53.270  56.660  1.00  0.00           C
ATOM     75 6CA1 CYSTA   1      56.260  52.340  56.300  1.00  0.00           C
ATOM     79  CD3 CYSTA   1      51.850  69.870  60.850  1.00  0.00           C
ATOM     82  CD4 CYSTA   1      53.140  69.170  60.370  1.00  0.00           C
ATOM     85  CD5 CYSTA   1      52.890  67.900  59.540  1.00  0.00           C
ATOM     88  CD6 CYSTA   1      54.040  67.550  58.580  1.00  0.00           C
ATOM     91  CD7 CYSTA   1      54.110  68.460  57.350  1.00  0.00           C
ATOM     94  CD8 CYSTA   1      55.350  68.260  56.470  1.00  0.00           C
ATOM     97  CD9 CYSTA   1      55.400  69.260  55.300  1.00  0.00           C
ATOM    100 0CD1 CYSTA   1      56.740  69.310  54.550  1.00  0.00           C
ATOM    103 1CD1 CYSTA   1      56.740  70.360  53.440  1.00  0.00           C
ATOM    106 2CD1 CYSTA   1      58.130  70.630  52.850  1.00  0.00           C
ATOM    109 3CD1 CYSTA   1      58.110  71.720  51.770  1.00  0.00           C
ATOM    112 4CD1 CYSTA   1      59.490  72.130  51.240  1.00  0.00           C
ATOM    115 5CD1 CYSTA   1      60.380  72.850  52.270  1.00  0.00           C
ATOM    118 6CD1 CYSTA   1      61.660  73.460  51.700  1.00  0.00           C
ATOM    122  CX3 CYSTA   1      46.760  67.870  59.570  1.00  0.00           C
ATOM    125  CX4 CYSTA   1      48.120  68.070  58.880  1.00  0.00           C
ATOM    128  CX5 CYSTA   1      48.000  68.950  57.630  1.00  0.00           C
ATOM    131  CX6 CYSTA   1      49.100  68.730  56.580  1.00  0.00           C
ATOM    134  CX7 CYSTA   1      48.790  69.510  55.290  1.00  0.00           C
ATOM    137  CX8 CYSTA   1      49.790  69.260  54.150  1.00  0.00           C
ATOM    140  CX9 CYSTA   1      49.480  70.170  52.980  1.00  0.00           C
ATOM    142 0CX1 CYSTA   1      49.060  69.840  51.750  1.00  0.00           C
ATOM    144 1CX1 CYSTA   1      48.840  68.460  51.180  1.00  0.00           C
ATOM    147 2CX1 CYSTA   1      49.420  68.250  49.760  1.00  0.00           C
ATOM    150 3CX1 CYSTA   1      50.920  67.930  49.690  1.00  0.00           C
ATOM    153 4CX1 CYSTA   1      51.870  69.070  49.290  1.00  0.00           C
ATOM    156 5CX1 CYSTA   1      51.970  70.190  50.330  1.00  0.00           C
ATOM    159 6CX1 CYSTA   1      53.200  71.090  50.160  1.00  0.00           C
ATOM    162 7CX1 CYSTA   1      53.260  72.180  51.240  1.00  0.00           C
ATOM    165 8CX1 CYSTA   1      54.490  73.080  51.160  1.00  0.00           C
ATOM    169  N   GLN A   2      43.850  61.820  66.590  1.00  0.00           N
ATOM    171  CA  GLN A   2      43.570  61.740  68.030  1.00  0.00           C
ATOM    173  CB  GLN A   2      42.030  61.840  68.240  1.00  0.00           C
ATOM    176  CG  GLN A   2      41.150  60.560  68.380  1.00  0.00           C
ATOM    179  CD  GLN A   2      41.220  59.410  67.340  1.00  0.00           C
ATOM    180  OE1 GLN A   2      40.690  58.340  67.630  1.00  0.00           O
ATOM    181  NE2 GLN A   2      41.840  59.620  66.140  1.00  0.00           N
ATOM    184  C   GLN A   2      44.060  60.380  68.470  1.00  0.00           C
ATOM    185  O   GLN A   2      44.530  59.640  67.610  1.00  0.00           O
ATOM    186  N   SER A   3      43.990  59.980  69.790  1.00  0.00           N
ATOM    188  CA  SER A   3      44.500  58.660  70.150  1.00  0.00           C
ATOM    190  CB  SER A   3      45.950  58.740  70.650  1.00  0.00           C
ATOM    193  OG  SER A   3      46.870  58.270  69.680  1.00  0.00           O
ATOM    195  C   SER A   3      43.720  57.680  71.050  1.00  0.00           C
ATOM    196  O   SER A   3      42.820  58.100  71.780  1.00  0.00           O
ATOM    197  N   PRO A   4      44.120  56.360  71.050  1.00  0.00           N
ATOM    198  CD  PRO A   4      44.580  55.750  69.780  1.00  0.00           C
ATOM    201  CA  PRO A   4      43.300  55.330  71.680  1.00  0.00           C
ATOM    203  CB  PRO A   4      42.380  54.970  70.500  1.00  0.00           C
ATOM    206  CG  PRO A   4      43.350  54.980  69.280  1.00  0.00           C
ATOM    209  C   PRO A   4      44.080  54.040  71.970  1.00  0.00           C
ATOM    210  O   PRO A   4      43.920  53.030  71.290  1.00  0.00           O
ATOM    211  N   GLN A   5      44.960  53.930  72.970  1.00  0.00           N
ATOM    213  CA  GLN A   5      45.320  54.790  74.050  1.00  0.00           C
ATOM    215  CB  GLN A   5      44.750  53.970  75.240  1.00  0.00           C
ATOM    218  CG  GLN A   5      44.680  54.460  76.700  1.00  0.00           C
ATOM    221  CD  GLN A   5      43.650  53.590  77.480  1.00  0.00           C
ATOM    222  OE1 GLN A   5      43.440  53.810  78.680  1.00  0.00           O
ATOM    223  NE2 GLN A   5      43.000  52.600  76.790  1.00  0.00           N
ATOM    226  C   GLN A   5      46.800  54.670  73.760  1.00  0.00           C
ATOM    227  O   GLN A   5      47.270  53.580  73.410  1.00  0.00           O
ATOM    228  N   GLY A   6      47.600  55.750  73.800  1.00  0.00           N
ATOM    230  CA  GLY A   6      47.330  56.960  74.510  1.00  0.00           C
ATOM    233  C   GLY A   6      47.530  58.130  73.630  1.00  0.00           C
ATOM    234  O   GLY A   6      48.170  58.060  72.580  1.00  0.00           O
ATOM    235  N   LYS A   7      46.920  59.210  74.150  1.00  0.00           N
ATOM    237  CA  LYS A   7      46.460  60.490  73.700  1.00  0.00           C
ATOM    239  CB  LYS A   7      45.870  61.010  75.050  1.00  0.00           C
ATOM    242  CG  LYS A   7      45.170  62.360  75.240  1.00  0.00           C
ATOM    245  CD  LYS A   7      45.910  63.210  76.290  1.00  0.00           C
ATOM    248  CE  LYS A   7      47.240  63.680  75.680  1.00  0.00           C
ATOM    251  NZ  LYS A   7      47.970  64.710  76.450  1.00  0.00           N
ATOM    255  C   LYS A   7      47.490  61.380  73.030  1.00  0.00           C
ATOM    256  O   LYS A   7      47.220  62.550  72.770  1.00  0.00           O
ATOM    257  N   PHE A   8      48.690  60.850  72.700  1.00  0.00           N
ATOM    259  CA  PHE A   8      49.770  61.590  72.100  1.00  0.00           C
ATOM    261  CB  PHE A   8      51.190  61.150  72.550  1.00  0.00           C
ATOM    264  CG  PHE A   8      51.510  61.640  73.950  1.00  0.00           C
ATOM    265  CD1 PHE A   8      50.580  62.330  74.750  1.00  0.00           C
ATOM    267  CE1 PHE A   8      50.880  62.750  76.040  1.00  0.00           C
ATOM    269  CZ  PHE A   8      52.160  62.540  76.540  1.00  0.00           C
ATOM    271  CD2 PHE A   8      52.800  61.430  74.480  1.00  0.00           C
ATOM    273  CE2 PHE A   8      53.130  61.900  75.760  1.00  0.00           C
ATOM    275  C   PHE A   8      49.610  61.660  70.630  1.00  0.00           C
ATOM    276  O   PHE A   8      49.200  60.690  70.010  1.00  0.00           O
ATOM    277  N   THR A   9      49.890  62.870  70.080  1.00  0.00           N
ATOM    279  CA  THR A   9      49.630  63.280  68.720  1.00  0.00           C
ATOM    281  CB  THR A   9      48.800  64.570  68.620  1.00  0.00           C
ATOM    283  OG1 THR A   9      49.490  65.710  69.100  1.00  0.00           O
ATOM    285  CG2 THR A   9      47.480  64.430  69.410  1.00  0.00           C
ATOM    289  C   THR A   9      50.980  63.400  68.040  1.00  0.00           C
ATOM    290  O   THR A   9      51.960  63.460  68.770  1.00  0.00           O
ATOM    291  N   PRO A  10      51.170  63.430  66.700  1.00  0.00           N
ATOM    292  CD  PRO A  10      50.270  62.770  65.770  1.00  0.00           C
ATOM    295  CA  PRO A  10      52.470  63.540  66.070  1.00  0.00           C
ATOM    297  CB  PRO A  10      52.200  63.420  64.560  1.00  0.00           C
ATOM    300  CG  PRO A  10      51.060  62.420  64.510  1.00  0.00           C
ATOM    303  C   PRO A  10      53.090  64.870  66.340  1.00  0.00           C
ATOM    304  O   PRO A  10      54.310  64.950  66.270  1.00  0.00           O
ATOM    305  N   GLU A  11      52.280  65.910  66.580  1.00  0.00           N
ATOM    307  CA  GLU A  11      52.710  67.210  67.020  1.00  0.00           C
ATOM    309  CB  GLU A  11      51.490  68.110  67.060  1.00  0.00           C
ATOM    312  CG  GLU A  11      51.640  69.550  67.530  1.00  0.00           C
ATOM    315  CD  GLU A  11      50.280  70.220  67.510  1.00  0.00           C
ATOM    316  OE1 GLU A  11      49.200  69.570  67.550  1.00  0.00           O
ATOM    317  OE2 GLU A  11      50.330  71.470  67.420  1.00  0.00           O
ATOM    318  C   GLU A  11      53.320  67.200  68.370  1.00  0.00           C
ATOM    319  O   GLU A  11      54.370  67.800  68.600  1.00  0.00           O
ATOM    320  N   GLN A  12      52.670  66.480  69.310  1.00  0.00           N
ATOM    322  CA  GLN A  12      53.170  66.230  70.630  1.00  0.00           C
ATOM    324  CB  GLN A  12      52.080  65.600  71.540  1.00  0.00           C
ATOM    327  CG  GLN A  12      50.990  66.620  71.920  1.00  0.00           C
ATOM    330  CD  GLN A  12      49.860  65.970  72.740  1.00  0.00           C
ATOM    331  OE1 GLN A  12      49.420  64.860  72.430  1.00  0.00           O
ATOM    332  NE2 GLN A  12      49.360  66.690  73.780  1.00  0.00           N
ATOM    335  C   GLN A  12      54.430  65.420  70.620  1.00  0.00           C
ATOM    336  O   GLN A  12      55.380  65.730  71.340  1.00  0.00           O
ATOM    337  N   VAL A  13      54.490  64.370  69.770  1.00  0.00           N
ATOM    339  CA  VAL A  13      55.650  63.530  69.540  1.00  0.00           C
ATOM    341  CB  VAL A  13      55.330  62.280  68.710  1.00  0.00           C
ATOM    343  CG1 VAL A  13      56.610  61.490  68.340  1.00  0.00           C
ATOM    347  CG2 VAL A  13      54.380  61.380  69.530  1.00  0.00           C
ATOM    351  C   VAL A  13      56.800  64.310  68.950  1.00  0.00           C
ATOM    352  O   VAL A  13      57.930  64.160  69.390  1.00  0.00           O
ATOM    353  N   ALA A  14      56.510  65.180  67.960  1.00  0.00           N
ATOM    355  CA  ALA A  14      57.460  66.010  67.260  1.00  0.00           C
ATOM    357  CB  ALA A  14      56.770  66.820  66.130  1.00  0.00           C
ATOM    361  C   ALA A  14      58.120  66.980  68.190  1.00  0.00           C
ATOM    362  O   ALA A  14      59.330  67.190  68.150  1.00  0.00           O
ATOM    363  N   ALA A  15      57.310  67.560  69.110  1.00  0.00           N
ATOM    365  CA  ALA A  15      57.760  68.460  70.140  1.00  0.00           C
ATOM    367  CB  ALA A  15      56.540  68.990  70.930  1.00  0.00           C
ATOM    371  C   ALA A  15      58.710  67.760  71.080  1.00  0.00           C
ATOM    372  O   ALA A  15      59.800  68.270  71.340  1.00  0.00           O
ATOM    373  N   MET A  16      58.360  66.550  71.550  1.00  0.00           N
ATOM    375  CA  MET A  16      59.190  65.750  72.420  1.00  0.00           C
ATOM    377  CB  MET A  16      58.460  64.470  72.890  1.00  0.00           C
ATOM    380  CG  MET A  16      57.370  64.790  73.930  1.00  0.00           C
ATOM    383  SD  MET A  16      56.530  63.350  74.650  1.00  0.00           S
ATOM    384  CE  MET A  16      55.910  62.670  73.080  1.00  0.00           C
ATOM    388  C   MET A  16      60.520  65.380  71.790  1.00  0.00           C
ATOM    389  O   MET A  16      61.560  65.520  72.420  1.00  0.00           O
ATOM    390  N   GLN A  17      60.500  64.970  70.510  1.00  0.00           N
ATOM    392  CA  GLN A  17      61.670  64.630  69.740  1.00  0.00           C
ATOM    394  CB  GLN A  17      61.300  64.140  68.320  1.00  0.00           C
ATOM    397  CG  GLN A  17      60.680  62.730  68.340  1.00  0.00           C
ATOM    400  CD  GLN A  17      60.190  62.380  66.930  1.00  0.00           C
ATOM    401  OE1 GLN A  17      59.550  63.180  66.250  1.00  0.00           O
ATOM    402  NE2 GLN A  17      60.510  61.130  66.500  1.00  0.00           N
ATOM    405  C   GLN A  17      62.650  65.760  69.610  1.00  0.00           C
ATOM    406  O   GLN A  17      63.860  65.560  69.720  1.00  0.00           O
ATOM    407  N   SER A  18      62.130  67.000  69.390  1.00  0.00           N
ATOM    409  CA  SER A  18      62.930  68.180  69.170  1.00  0.00           C
ATOM    411  CB  SER A  18      62.130  69.330  68.490  1.00  0.00           C
ATOM    414  OG  SER A  18      61.050  69.800  69.280  1.00  0.00           O
ATOM    416  C   SER A  18      63.580  68.660  70.460  1.00  0.00           C
ATOM    417  O   SER A  18      64.610  69.330  70.410  1.00  0.00           O
ATOM    418  N   TYR A  19      63.010  68.300  71.640  1.00  0.00           N
ATOM    420  CA  TYR A  19      63.510  68.740  72.920  1.00  0.00           C
ATOM    422  CB  TYR A  19      62.380  69.020  73.970  1.00  0.00           C
ATOM    425  CG  TYR A  19      61.310  69.940  73.440  1.00  0.00           C
ATOM    426  CD1 TYR A  19      61.570  70.930  72.470  1.00  0.00           C
ATOM    428  CE1 TYR A  19      60.520  71.600  71.830  1.00  0.00           C
ATOM    430  CZ  TYR A  19      59.200  71.310  72.170  1.00  0.00           C
ATOM    431  OH  TYR A  19      58.140  71.980  71.510  1.00  0.00           O
ATOM    433  CD2 TYR A  19      59.980  69.770  73.870  1.00  0.00           C
ATOM    435  CE2 TYR A  19      58.930  70.440  73.240  1.00  0.00           C
ATOM    437  C   TYR A  19      64.440  67.680  73.480  1.00  0.00           C
ATOM    438  O   TYR A  19      65.100  67.910  74.490  1.00  0.00           O
ATOM    439  N   GLY A  20      64.570  66.530  72.770  1.00  0.00           N
ATOM    441  CA  GLY A  20      65.620  65.550  72.980  1.00  0.00           C
ATOM    444  C   GLY A  20      65.130  64.290  73.660  1.00  0.00           C
ATOM    445  O   GLY A  20      65.940  63.450  74.030  1.00  0.00           O
ATOM    446  N   PHE A  21      63.800  64.140  73.830  1.00  0.00           N
ATOM    448  CA  PHE A  21      63.180  62.980  74.440  1.00  0.00           C
ATOM    450  CB  PHE A  21      61.670  63.160  74.760  1.00  0.00           C
ATOM    453  CG  PHE A  21      61.420  64.160  75.860  1.00  0.00           C
ATOM    454  CD1 PHE A  21      61.570  65.550  75.670  1.00  0.00           C
ATOM    456  CE1 PHE A  21      61.260  66.460  76.690  1.00  0.00           C
ATOM    458  CZ  PHE A  21      60.800  65.980  77.930  1.00  0.00           C
ATOM    460  CD2 PHE A  21      60.940  63.710  77.100  1.00  0.00           C
ATOM    462  CE2 PHE A  21      60.650  64.610  78.130  1.00  0.00           C
ATOM    464  C   PHE A  21      63.330  61.740  73.580  1.00  0.00           C
ATOM    465  O   PHE A  21      63.210  61.800  72.350  1.00  0.00           O
ATOM    466  N   THR A  22      63.580  60.580  74.230  1.00  0.00           N
ATOM    468  CA  THR A  22      63.710  59.270  73.630  1.00  0.00           C
ATOM    470  CB  THR A  22      65.090  58.660  73.830  1.00  0.00           C
ATOM    472  OG1 THR A  22      66.040  59.470  73.170  1.00  0.00           O
ATOM    474  CG2 THR A  22      65.180  57.220  73.280  1.00  0.00           C
ATOM    478  C   THR A  22      62.700  58.390  74.310  1.00  0.00           C
ATOM    479  O   THR A  22      62.610  58.370  75.530  1.00  0.00           O
ATOM    480  N   GLU A  23      61.910  57.630  73.510  1.00  0.00           N
ATOM    482  CA  GLU A  23      60.920  56.690  74.000  1.00  0.00           C
ATOM    484  CB  GLU A  23      59.990  56.180  72.870  1.00  0.00           C
ATOM    487  CG  GLU A  23      58.770  55.400  73.390  1.00  0.00           C
ATOM    490  CD  GLU A  23      57.690  55.230  72.310  1.00  0.00           C
ATOM    491  OE1 GLU A  23      57.940  55.590  71.130  1.00  0.00           O
ATOM    492  OE2 GLU A  23      56.580  54.750  72.670  1.00  0.00           O
ATOM    493  C   GLU A  23      61.590  55.520  74.680  1.00  0.00           C
ATOM    494  O   GLU A  23      62.520  54.930  74.140  1.00  0.00           O
ATOM    495  N   SER A  24      61.120  55.190  75.900  1.00  0.00           N
ATOM    497  CA  SER A  24      61.680  54.140  76.720  1.00  0.00           C
ATOM    499  CB  SER A  24      62.610  54.670  77.860  1.00  0.00           C
ATOM    502  OG  SER A  24      61.930  55.230  78.980  1.00  0.00           O
ATOM    504  C   SER A  24      60.490  53.370  77.230  1.00  0.00           C
ATOM    505  O   SER A  24      59.340  53.700  76.920  1.00  0.00           O
ATOM    506  N   ALA A  25      60.760  52.290  78.000  1.00  0.00           N
ATOM    508  CA  ALA A  25      59.810  51.340  78.520  1.00  0.00           C
ATOM    510  CB  ALA A  25      60.500  50.250  79.360  1.00  0.00           C
ATOM    514  C   ALA A  25      58.760  51.970  79.390  1.00  0.00           C
ATOM    515  O   ALA A  25      57.610  51.530  79.400  1.00  0.00           O
ATOM    516  N   GLY A  26      59.150  53.010  80.160  1.00  0.00           N
ATOM    518  CA  GLY A  26      58.280  53.670  81.100  1.00  0.00           C
ATOM    521  C   GLY A  26      57.490  54.760  80.440  1.00  0.00           C
ATOM    522  O   GLY A  26      56.480  55.130  81.030  1.00  0.00           O
ATOM    523  N   ASP A  27      57.940  55.240  79.240  1.00  0.00           N
ATOM    525  CA  ASP A  27      57.360  56.300  78.410  1.00  0.00           C
ATOM    527  CB  ASP A  27      56.240  57.150  79.080  1.00  0.00           C
ATOM    530  CG  ASP A  27      56.730  57.960  80.290  1.00  0.00           C
ATOM    531  OD1 ASP A  27      57.790  58.620  80.170  1.00  0.00           O
ATOM    532  OD2 ASP A  27      56.020  57.980  81.320  1.00  0.00           O
ATOM    533  C   ASP A  27      58.500  57.140  77.840  1.00  0.00           C
ATOM    534  O   ASP A  27      59.660  56.760  77.970  1.00  0.00           O
ATOM    535  N   TRP A  28      58.200  58.310  77.200  1.00  0.00           N
ATOM    537  CA  TRP A  28      59.190  59.280  76.710  1.00  0.00           C
ATOM    539  CB  TRP A  28      58.570  60.450  75.890  1.00  0.00           C
ATOM    542  CG  TRP A  28      58.000  60.050  74.570  1.00  0.00           C
ATOM    543  CD1 TRP A  28      56.710  59.700  74.350  1.00  0.00           C
ATOM    545  NE1 TRP A  28      56.530  59.290  73.060  1.00  0.00           N
ATOM    547  CE2 TRP A  28      57.700  59.430  72.380  1.00  0.00           C
ATOM    548  CD2 TRP A  28      58.650  59.950  73.290  1.00  0.00           C
ATOM    549  CE3 TRP A  28      59.930  60.260  72.830  1.00  0.00           C
ATOM    551  CZ3 TRP A  28      60.240  60.050  71.490  1.00  0.00           C
ATOM    553  CZ2 TRP A  28      58.020  59.180  71.050  1.00  0.00           C
ATOM    555  CH2 TRP A  28      59.300  59.500  70.610  1.00  0.00           C
ATOM    557  C   TRP A  28      60.020  59.870  77.830  1.00  0.00           C
ATOM    558  O   TRP A  28      59.470  60.310  78.830  1.00  0.00           O
ATOM    559  N   SER A  29      61.360  59.900  77.680  1.00  0.00           N
ATOM    561  CA  SER A  29      62.270  60.240  78.760  1.00  0.00           C
ATOM    563  CB  SER A  29      62.960  58.990  79.370  1.00  0.00           C
ATOM    566  OG  SER A  29      63.730  59.320  80.520  1.00  0.00           O
ATOM    568  C   SER A  29      63.330  61.150  78.190  1.00  0.00           C
ATOM    569  O   SER A  29      63.800  60.950  77.080  1.00  0.00           O
ATOM    570  N   LEU A  30      63.720  62.190  78.970  1.00  0.00           N
ATOM    572  CA  LEU A  30      64.790  63.100  78.630  1.00  0.00           C
ATOM    574  CB  LEU A  30      64.260  64.500  78.220  1.00  0.00           C
ATOM    577  CG  LEU A  30      65.310  65.640  78.090  1.00  0.00           C
ATOM    579  CD1 LEU A  30      66.410  65.300  77.080  1.00  0.00           C
ATOM    583  CD2 LEU A  30      64.640  66.980  77.750  1.00  0.00           C
ATOM    587  C   LEU A  30      65.610  63.240  79.870  1.00  0.00           C
ATOM    588  O   LEU A  30      65.150  63.820  80.850  1.00  0.00           O
ATOM    589  N   GLY A  31      66.870  62.750  79.850  1.00  0.00           N
ATOM    591  CA  GLY A  31      67.780  62.870  80.970  1.00  0.00           C
ATOM    594  C   GLY A  31      68.540  64.150  80.840  1.00  0.00           C
ATOM    595  O   GLY A  31      69.150  64.410  79.810  1.00  0.00           O
ATOM    596  N   LEU A  32      68.530  64.980  81.910  1.00  0.00           N
ATOM    598  CA  LEU A  32      69.170  66.270  81.950  1.00  0.00           C
ATOM    600  CB  LEU A  32      68.230  67.410  82.420  1.00  0.00           C
ATOM    603  CG  LEU A  32      67.010  67.660  81.500  1.00  0.00           C
ATOM    605  CD1 LEU A  32      66.090  68.740  82.090  1.00  0.00           C
ATOM    609  CD2 LEU A  32      67.450  68.020  80.070  1.00  0.00           C
ATOM    613  C   LEU A  32      70.290  66.180  82.940  1.00  0.00           C
ATOM    614  O   LEU A  32      70.070  65.750  84.070  1.00  0.00           O
ATOM    615  N   SER A  33      71.520  66.560  82.540  1.00  0.00           N
ATOM    617  CA  SER A  33      72.720  66.460  83.340  1.00  0.00           C
ATOM    619  CB  SER A  33      73.980  66.750  82.470  1.00  0.00           C
ATOM    622  OG  SER A  33      75.200  66.810  83.220  1.00  0.00           O
ATOM    624  C   SER A  33      72.650  67.370  84.540  1.00  0.00           C
ATOM    625  O   SER A  33      72.340  68.550  84.400  1.00  0.00           O
ATOM    626  N   ASP A  34      72.990  66.850  85.750  1.00  0.00           N
ATOM    628  CA  ASP A  34      73.010  67.600  86.990  1.00  0.00           C
ATOM    630  CB  ASP A  34      73.210  66.730  88.270  1.00  0.00           C
ATOM    633  CG  ASP A  34      71.950  65.950  88.660  1.00  0.00           C
ATOM    634  OD1 ASP A  34      70.860  66.290  88.140  1.00  0.00           O
ATOM    635  OD2 ASP A  34      72.060  65.060  89.550  1.00  0.00           O
ATOM    636  C   ASP A  34      74.160  68.580  87.010  1.00  0.00           C
ATOM    637  O   ASP A  34      74.110  69.580  87.710  1.00  0.00           O
ATOM    638  N   ALA A  35      75.230  68.290  86.240  1.00  0.00           N
ATOM    640  CA  ALA A  35      76.400  69.140  86.170  1.00  0.00           C
ATOM    642  CB  ALA A  35      77.570  68.410  85.490  1.00  0.00           C
ATOM    646  C   ALA A  35      76.110  70.390  85.380  1.00  0.00           C
ATOM    647  O   ALA A  35      76.730  71.430  85.610  1.00  0.00           O
ATOM    648  N   ILE A  36      75.120  70.330  84.450  1.00  0.00           N
ATOM    650  CA  ILE A  36      74.660  71.480  83.710  1.00  0.00           C
ATOM    652  CB  ILE A  36      74.050  71.080  82.360  1.00  0.00           C
ATOM    654  CG2 ILE A  36      73.260  72.250  81.720  1.00  0.00           C
ATOM    658  CG1 ILE A  36      75.180  70.570  81.420  1.00  0.00           C
ATOM    661  CD  ILE A  36      74.690  70.010  80.080  1.00  0.00           C
ATOM    665  C   ILE A  36      73.670  72.210  84.580  1.00  0.00           C
ATOM    666  O   ILE A  36      73.770  73.430  84.720  1.00  0.00           O
ATOM    667  N   LEU A  37      72.710  71.470  85.170  1.00  0.00           N
ATOM    669  CA  LEU A  37      71.580  72.000  85.890  1.00  0.00           C
ATOM    671  CB  LEU A  37      70.560  70.890  86.270  1.00  0.00           C
ATOM    674  CG  LEU A  37      69.710  70.330  85.100  1.00  0.00           C
ATOM    676  CD1 LEU A  37      68.730  69.280  85.650  1.00  0.00           C
ATOM    680  CD2 LEU A  37      68.990  71.440  84.310  1.00  0.00           C
ATOM    684  C   LEU A  37      71.940  72.750  87.140  1.00  0.00           C
ATOM    685  O   LEU A  37      71.420  73.840  87.380  1.00  0.00           O
ATOM    686  N   PHE A  38      72.830  72.170  87.970  1.00  0.00           N
ATOM    688  CA  PHE A  38      73.050  72.620  89.330  1.00  0.00           C
ATOM    690  CB  PHE A  38      72.850  71.490  90.380  1.00  0.00           C
ATOM    693  CG  PHE A  38      71.430  70.990  90.320  1.00  0.00           C
ATOM    694  CD1 PHE A  38      70.420  71.690  91.000  1.00  0.00           C
ATOM    696  CE1 PHE A  38      69.090  71.270  90.930  1.00  0.00           C
ATOM    698  CZ  PHE A  38      68.750  70.140  90.170  1.00  0.00           C
ATOM    700  CD2 PHE A  38      71.090  69.830  89.610  1.00  0.00           C
ATOM    702  CE2 PHE A  38      69.750  69.420  89.520  1.00  0.00           C
ATOM    704  C   PHE A  38      74.450  73.120  89.470  1.00  0.00           C
ATOM    705  O   PHE A  38      74.730  73.850  90.410  1.00  0.00           O
ATOM    706  N   ALA A  39      75.360  72.790  88.520  1.00  0.00           N
ATOM    708  CA  ALA A  39      76.770  73.120  88.600  1.00  0.00           C
ATOM    710  CB  ALA A  39      77.060  74.620  88.380  1.00  0.00           C
ATOM    714  C   ALA A  39      77.400  72.570  89.870  1.00  0.00           C
ATOM    715  O   ALA A  39      77.370  71.360  90.100  1.00  0.00           O
ATOM    716  N   LYS A  40      77.970  73.460  90.720  1.00  0.00           N
ATOM    718  CA  LYS A  40      78.630  73.100  91.960  1.00  0.00           C
ATOM    720  CB  LYS A  40      79.820  74.030  92.260  1.00  0.00           C
ATOM    723  CG  LYS A  40      81.030  73.830  91.340  1.00  0.00           C
ATOM    726  CD  LYS A  40      82.220  74.710  91.760  1.00  0.00           C
ATOM    729  CE  LYS A  40      83.470  74.530  90.890  1.00  0.00           C
ATOM    732  NZ  LYS A  40      84.550  75.430  91.340  1.00  0.00           N
ATOM    736  C   LYS A  40      77.690  73.190  93.130  1.00  0.00           C
ATOM    737  O   LYS A  40      78.070  72.930  94.270  1.00  0.00           O
ATOM    738  N   ASN A  41      76.400  73.530  92.870  1.00  0.00           N
ATOM    740  CA  ASN A  41      75.380  73.640  93.880  1.00  0.00           C
ATOM    742  CB  ASN A  41      74.230  74.600  93.500  1.00  0.00           C
ATOM    745  CG  ASN A  41      74.760  75.990  93.120  1.00  0.00           C
ATOM    746  OD1 ASN A  41      75.810  76.430  93.600  1.00  0.00           O
ATOM    747  ND2 ASN A  41      74.030  76.670  92.180  1.00  0.00           N
ATOM    750  C   ASN A  41      74.790  72.280  94.040  1.00  0.00           C
ATOM    751  O   ASN A  41      74.930  71.420  93.170  1.00  0.00           O
ATOM    752  N   ASP A  42      74.090  72.070  95.180  1.00  0.00           N
ATOM    754  CA  ASP A  42      73.350  70.860  95.460  1.00  0.00           C
ATOM    756  CB  ASP A  42      73.350  70.500  96.970  1.00  0.00           C
ATOM    759  CG  ASP A  42      74.740  70.030  97.410  1.00  0.00           C
ATOM    760  OD1 ASP A  42      75.660  69.910  96.560  1.00  0.00           O
ATOM    761  OD2 ASP A  42      74.900  69.770  98.630  1.00  0.00           O
ATOM    762  C   ASP A  42      71.990  71.060  94.850  1.00  0.00           C
ATOM    763  O   ASP A  42      71.790  70.670  93.700  1.00  0.00           O
ATOM    764  N   TYR A  43      71.020  71.680  95.560  1.00  0.00           N
ATOM    766  CA  TYR A  43      69.660  71.740  95.060  1.00  0.00           C
ATOM    768  CB  TYR A  43      68.590  71.590  96.180  1.00  0.00           C
ATOM    771  CG  TYR A  43      68.760  70.300  96.930  1.00  0.00           C
ATOM    772  CD1 TYR A  43      69.320  69.170  96.320  1.00  0.00           C
ATOM    774  CE1 TYR A  43      69.630  68.050  97.070  1.00  0.00           C
ATOM    776  CZ  TYR A  43      69.340  68.010  98.450  1.00  0.00           C
ATOM    777  OH  TYR A  43      69.700  66.900  99.250  1.00  0.00           O
ATOM    779  CD2 TYR A  43      68.370  70.220  98.280  1.00  0.00           C
ATOM    781  CE2 TYR A  43      68.670  69.080  99.040  1.00  0.00           C
ATOM    783  C   TYR A  43      69.390  73.040  94.370  1.00  0.00           C
ATOM    784  O   TYR A  43      68.340  73.190  93.760  1.00  0.00           O
ATOM    785  N   LYS A  44      70.310  74.030  94.390  1.00  0.00           N
ATOM    787  CA  LYS A  44      69.990  75.280  93.740  1.00  0.00           C
ATOM    789  CB  LYS A  44      70.670  76.500  94.400  1.00  0.00           C
ATOM    792  CG  LYS A  44      70.240  77.810  93.740  1.00  0.00           C
ATOM    795  CD  LYS A  44      70.820  79.050  94.420  1.00  0.00           C
ATOM    798  CE  LYS A  44      70.290  80.350  93.810  1.00  0.00           C
ATOM    801  NZ  LYS A  44      70.860  81.520  94.500  1.00  0.00           N
ATOM    805  C   LYS A  44      70.370  75.180  92.290  1.00  0.00           C
ATOM    806  O   LYS A  44      71.530  74.950  91.960  1.00  0.00           O
ATOM    807  N   LEU A  45      69.390  75.360  91.380  1.00  0.00           N
ATOM    809  CA  LEU A  45      69.630  75.480  89.960  1.00  0.00           C
ATOM    811  CB  LEU A  45      68.340  75.560  89.110  1.00  0.00           C
ATOM    814  CG  LEU A  45      67.540  74.250  88.970  1.00  0.00           C
ATOM    816  CD1 LEU A  45      66.110  74.570  88.510  1.00  0.00           C
ATOM    820  CD2 LEU A  45      68.220  73.240  88.020  1.00  0.00           C
ATOM    824  C   LEU A  45      70.440  76.710  89.650  1.00  0.00           C
ATOM    825  O   LEU A  45      70.230  77.770  90.250  1.00  0.00           O
ATOM    826  N   LEU A  46      71.350  76.600  88.660  1.00  0.00           N
ATOM    828  CA  LEU A  46      72.050  77.710  88.040  1.00  0.00           C
ATOM    830  CB  LEU A  46      73.090  77.160  87.040  1.00  0.00           C
ATOM    833  CG  LEU A  46      73.960  78.180  86.260  1.00  0.00           C
ATOM    835  CD1 LEU A  46      75.040  78.810  87.160  1.00  0.00           C
ATOM    839  CD2 LEU A  46      74.590  77.520  85.020  1.00  0.00           C
ATOM    843  C   LEU A  46      71.030  78.620  87.360  1.00  0.00           C
ATOM    844  O   LEU A  46      70.060  78.080  86.830  1.00  0.00           O
ATOM    845  N   PRO A  47      71.140  79.950  87.310  1.00  0.00           N
ATOM    846  CD  PRO A  47      71.990  80.690  88.260  1.00  0.00           C
ATOM    849  CA  PRO A  47      70.080  80.820  86.800  1.00  0.00           C
ATOM    851  CB  PRO A  47      70.620  82.230  87.060  1.00  0.00           C
ATOM    854  CG  PRO A  47      71.340  82.070  88.400  1.00  0.00           C
ATOM    857  C   PRO A  47      69.830  80.660  85.330  1.00  0.00           C
ATOM    858  O   PRO A  47      68.680  80.820  84.900  1.00  0.00           O
ATOM    859  N   GLU A  48      70.880  80.380  84.530  1.00  0.00           N
ATOM    861  CA  GLU A  48      70.780  80.080  83.120  1.00  0.00           C
ATOM    863  CB  GLU A  48      72.180  79.970  82.470  1.00  0.00           C
ATOM    866  CG  GLU A  48      72.940  81.310  82.510  1.00  0.00           C
ATOM    869  CD  GLU A  48      74.360  81.160  81.950  1.00  0.00           C
ATOM    870  OE1 GLU A  48      74.770  80.020  81.600  1.00  0.00           O
ATOM    871  OE2 GLU A  48      75.060  82.210  81.880  1.00  0.00           O
ATOM    872  C   GLU A  48      70.030  78.790  82.890  1.00  0.00           C
ATOM    873  O   GLU A  48      69.230  78.690  81.970  1.00  0.00           O
ATOM    874  N   SER A  49      70.290  77.780  83.750  1.00  0.00           N
ATOM    876  CA  SER A  49      69.650  76.490  83.730  1.00  0.00           C
ATOM    878  CB  SER A  49      70.360  75.480  84.660  1.00  0.00           C
ATOM    881  OG  SER A  49      71.680  75.280  84.190  1.00  0.00           O
ATOM    883  C   SER A  49      68.190  76.540  84.100  1.00  0.00           C
ATOM    884  O   SER A  49      67.400  75.770  83.580  1.00  0.00           O
ATOM    885  N   GLN A  50      67.800  77.480  85.000  1.00  0.00           N
ATOM    887  CA  GLN A  50      66.420  77.780  85.310  1.00  0.00           C
ATOM    889  CB  GLN A  50      66.280  78.830  86.440  1.00  0.00           C
ATOM    892  CG  GLN A  50      66.720  78.300  87.820  1.00  0.00           C
ATOM    895  CD  GLN A  50      66.600  79.400  88.890  1.00  0.00           C
ATOM    896  OE1 GLN A  50      65.580  80.090  88.960  1.00  0.00           O
ATOM    897  NE2 GLN A  50      67.660  79.540  89.730  1.00  0.00           N
ATOM    900  C   GLN A  50      65.650  78.260  84.110  1.00  0.00           C
ATOM    901  O   GLN A  50      64.540  77.820  83.870  1.00  0.00           O
ATOM    902  N   GLN A  51      66.270  79.160  83.310  1.00  0.00           N
ATOM    904  CA  GLN A  51      65.750  79.660  82.050  1.00  0.00           C
ATOM    906  CB  GLN A  51      66.590  80.840  81.510  1.00  0.00           C
ATOM    909  CG  GLN A  51      66.480  82.090  82.400  1.00  0.00           C
ATOM    912  CD  GLN A  51      67.360  83.220  81.850  1.00  0.00           C
ATOM    913  OE1 GLN A  51      68.350  82.970  81.140  1.00  0.00           O
ATOM    914  NE2 GLN A  51      66.990  84.490  82.200  1.00  0.00           N
ATOM    917  C   GLN A  51      65.610  78.600  80.990  1.00  0.00           C
ATOM    918  O   GLN A  51      64.630  78.590  80.250  1.00  0.00           O
ATOM    919  N   GLN A  52      66.600  77.680  80.890  1.00  0.00           N
ATOM    921  CA  GLN A  52      66.590  76.540  80.010  1.00  0.00           C
ATOM    923  CB  GLN A  52      67.920  75.730  80.070  1.00  0.00           C
ATOM    926  CG  GLN A  52      69.110  76.450  79.410  1.00  0.00           C
ATOM    929  CD  GLN A  52      70.390  75.610  79.590  1.00  0.00           C
ATOM    930  OE1 GLN A  52      70.400  74.590  80.290  1.00  0.00           O
ATOM    931  NE2 GLN A  52      71.490  76.060  78.920  1.00  0.00           N
ATOM    934  C   GLN A  52      65.460  75.590  80.300  1.00  0.00           C
ATOM    935  O   GLN A  52      64.800  75.100  79.390  1.00  0.00           O
ATOM    936  N   ILE A  53      65.220  75.320  81.600  1.00  0.00           N
ATOM    938  CA  ILE A  53      64.140  74.520  82.120  1.00  0.00           C
ATOM    940  CB  ILE A  53      64.300  74.300  83.630  1.00  0.00           C
ATOM    942  CG2 ILE A  53      62.980  73.850  84.270  1.00  0.00           C
ATOM    946  CG1 ILE A  53      65.400  73.240  83.880  1.00  0.00           C
ATOM    949  CD  ILE A  53      65.740  73.100  85.360  1.00  0.00           C
ATOM    953  C   ILE A  53      62.790  75.130  81.800  1.00  0.00           C
ATOM    954  O   ILE A  53      61.870  74.420  81.410  1.00  0.00           O
ATOM    955  N   GLN A  54      62.670  76.470  81.960  1.00  0.00           N
ATOM    957  CA  GLN A  54      61.490  77.240  81.660  1.00  0.00           C
ATOM    959  CB  GLN A  54      61.610  78.730  82.090  1.00  0.00           C
ATOM    962  CG  GLN A  54      61.450  78.940  83.600  1.00  0.00           C
ATOM    965  CD  GLN A  54      61.750  80.400  83.970  1.00  0.00           C
ATOM    966  OE1 GLN A  54      62.400  81.130  83.210  1.00  0.00           O
ATOM    967  NE2 GLN A  54      61.270  80.820  85.180  1.00  0.00           N
ATOM    970  C   GLN A  54      61.100  77.180  80.210  1.00  0.00           C
ATOM    971  O   GLN A  54      59.920  77.130  79.880  1.00  0.00           O
ATOM    972  N   THR A  55      62.110  77.180  79.300  1.00  0.00           N
ATOM    974  CA  THR A  55      61.910  76.990  77.880  1.00  0.00           C
ATOM    976  CB  THR A  55      63.190  77.200  77.080  1.00  0.00           C
ATOM    978  OG1 THR A  55      63.570  78.570  77.150  1.00  0.00           O
ATOM    980  CG2 THR A  55      63.010  76.810  75.590  1.00  0.00           C
ATOM    984  C   THR A  55      61.340  75.630  77.600  1.00  0.00           C
ATOM    985  O   THR A  55      60.330  75.540  76.910  1.00  0.00           O
ATOM    986  N   MET A  56      61.920  74.550  78.180  1.00  0.00           N
ATOM    988  CA  MET A  56      61.480  73.180  77.980  1.00  0.00           C
ATOM    990  CB  MET A  56      62.330  72.150  78.770  1.00  0.00           C
ATOM    993  CG  MET A  56      63.740  71.950  78.200  1.00  0.00           C
ATOM    996  SD  MET A  56      64.730  70.790  79.190  1.00  0.00           S
ATOM    997  CE  MET A  56      66.240  71.030  78.210  1.00  0.00           C
ATOM   1001  C   MET A  56      60.060  72.990  78.400  1.00  0.00           C
ATOM   1002  O   MET A  56      59.270  72.330  77.730  1.00  0.00           O
ATOM   1003  N   ALA A  57      59.730  73.590  79.560  1.00  0.00           N
ATOM   1005  CA  ALA A  57      58.440  73.570  80.180  1.00  0.00           C
ATOM   1007  CB  ALA A  57      58.570  74.330  81.500  1.00  0.00           C
ATOM   1011  C   ALA A  57      57.370  74.210  79.330  1.00  0.00           C
ATOM   1012  O   ALA A  57      56.330  73.600  79.070  1.00  0.00           O
ATOM   1013  N   ALA A  58      57.620  75.440  78.820  1.00  0.00           N
ATOM   1015  CA  ALA A  58      56.710  76.220  78.010  1.00  0.00           C
ATOM   1017  CB  ALA A  58      57.250  77.640  77.760  1.00  0.00           C
ATOM   1021  C   ALA A  58      56.460  75.570  76.680  1.00  0.00           C
ATOM   1022  O   ALA A  58      55.360  75.620  76.130  1.00  0.00           O
ATOM   1023  N   LYS A  59      57.510  74.940  76.140  1.00  0.00           N
ATOM   1025  CA  LYS A  59      57.510  74.170  74.930  1.00  0.00           C
ATOM   1027  CB  LYS A  59      58.950  73.770  74.580  1.00  0.00           C
ATOM   1030  CG  LYS A  59      59.830  74.890  74.000  1.00  0.00           C
ATOM   1033  CD  LYS A  59      59.430  75.370  72.600  1.00  0.00           C
ATOM   1036  CE  LYS A  59      60.470  76.350  72.040  1.00  0.00           C
ATOM   1039  NZ  LYS A  59      60.020  76.940  70.760  1.00  0.00           N
ATOM   1043  C   LYS A  59      56.620  72.940  74.960  1.00  0.00           C
ATOM   1044  O   LYS A  59      55.910  72.670  74.000  1.00  0.00           O
ATOM   1045  N   LEU A  60      56.620  72.180  76.090  1.00  0.00           N
ATOM   1047  CA  LEU A  60      55.700  71.080  76.320  1.00  0.00           C
ATOM   1049  CB  LEU A  60      56.010  70.310  77.630  1.00  0.00           C
ATOM   1052  CG  LEU A  60      57.330  69.500  77.630  1.00  0.00           C
ATOM   1054  CD1 LEU A  60      57.470  68.760  78.970  1.00  0.00           C
ATOM   1058  CD2 LEU A  60      57.480  68.530  76.440  1.00  0.00           C
ATOM   1062  C   LEU A  60      54.260  71.550  76.400  1.00  0.00           C
ATOM   1063  O   LEU A  60      53.370  70.950  75.800  1.00  0.00           O
ATOM   1064  N   ALA A  61      54.040  72.680  77.120  1.00  0.00           N
ATOM   1066  CA  ALA A  61      52.750  73.270  77.400  1.00  0.00           C
ATOM   1068  CB  ALA A  61      52.900  74.560  78.230  1.00  0.00           C
ATOM   1072  C   ALA A  61      52.000  73.670  76.170  1.00  0.00           C
ATOM   1073  O   ALA A  61      50.770  73.600  76.130  1.00  0.00           O
ATOM   1074  N   SER A  62      52.750  74.130  75.130  1.00  0.00           N
ATOM   1076  CA  SER A  62      52.210  74.770  73.960  1.00  0.00           C
ATOM   1078  CB  SER A  62      53.310  75.520  73.160  1.00  0.00           C
ATOM   1081  OG  SER A  62      54.310  74.650  72.650  1.00  0.00           O
ATOM   1083  C   SER A  62      51.490  73.790  73.060  1.00  0.00           C
ATOM   1084  O   SER A  62      50.640  74.190  72.270  1.00  0.00           O
ATOM   1085  N   THR A  63      51.800  72.470  73.200  1.00  0.00           N
ATOM   1087  CA  THR A  63      51.160  71.420  72.430  1.00  0.00           C
ATOM   1089  CB  THR A  63      52.160  70.480  71.760  1.00  0.00           C
ATOM   1091  OG1 THR A  63      53.160  70.020  72.670  1.00  0.00           O
ATOM   1093  CG2 THR A  63      52.830  71.270  70.620  1.00  0.00           C
ATOM   1097  C   THR A  63      50.200  70.650  73.310  1.00  0.00           C
ATOM   1098  O   THR A  63      49.480  69.790  72.810  1.00  0.00           O
ATOM   1099  N   GLY A  64      50.130  70.980  74.620  1.00  0.00           N
ATOM   1101  CA  GLY A  64      49.140  70.450  75.520  1.00  0.00           C
ATOM   1104  C   GLY A  64      49.620  69.200  76.200  1.00  0.00           C
ATOM   1105  O   GLY A  64      48.800  68.350  76.560  1.00  0.00           O
ATOM   1106  N   LEU A  65      50.950  69.060  76.390  1.00  0.00           N
ATOM   1108  CA  LEU A  65      51.550  67.970  77.120  1.00  0.00           C
ATOM   1110  CB  LEU A  65      53.010  67.690  76.680  1.00  0.00           C
ATOM   1113  CG  LEU A  65      53.100  67.010  75.300  1.00  0.00           C
ATOM   1115  CD1 LEU A  65      54.550  66.940  74.780  1.00  0.00           C
ATOM   1119  CD2 LEU A  65      52.500  65.600  75.380  1.00  0.00           C
ATOM   1123  C   LEU A  65      51.520  68.300  78.580  1.00  0.00           C
ATOM   1124  O   LEU A  65      52.510  68.760  79.150  1.00  0.00           O
ATOM   1125  N   THR A  66      50.340  68.090  79.210  1.00  0.00           N
ATOM   1127  CA  THR A  66      50.010  68.710  80.470  1.00  0.00           C
ATOM   1129  CB  THR A  66      48.680  69.460  80.510  1.00  0.00           C
ATOM   1131  OG1 THR A  66      47.610  68.680  79.990  1.00  0.00           O
ATOM   1133  CG2 THR A  66      48.840  70.760  79.680  1.00  0.00           C
ATOM   1137  C   THR A  66      50.200  67.770  81.650  1.00  0.00           C
ATOM   1138  O   THR A  66      49.580  67.970  82.690  1.00  0.00           O
ATOM   1139  N   HIS A  67      51.060  66.730  81.550  1.00  0.00           N
ATOM   1141  CA  HIS A  67      51.300  65.840  82.670  1.00  0.00           C
ATOM   1143  CB  HIS A  67      50.270  64.680  82.710  1.00  0.00           C
ATOM   1146  ND1 HIS A  67      49.950  64.150  85.130  1.00  0.00           N
ATOM   1147  CG  HIS A  67      50.440  63.770  83.900  1.00  0.00           C
ATOM   1148  CE1 HIS A  67      50.240  63.150  85.930  1.00  0.00           C
ATOM   1150  NE2 HIS A  67      50.860  62.130  85.280  1.00  0.00           N
ATOM   1152  CD2 HIS A  67      50.980  62.520  83.970  1.00  0.00           C
ATOM   1154  C   HIS A  67      52.700  65.280  82.580  1.00  0.00           C
ATOM   1155  O   HIS A  67      53.170  64.970  81.490  1.00  0.00           O
ATOM   1156  N   ALA A  68      53.410  65.150  83.740  1.00  0.00           N
ATOM   1158  CA  ALA A  68      54.780  64.670  83.740  1.00  0.00           C
ATOM   1160  CB  ALA A  68      55.780  65.760  83.310  1.00  0.00           C
ATOM   1164  C   ALA A  68      55.210  64.180  85.100  1.00  0.00           C
ATOM   1165  O   ALA A  68      54.530  64.360  86.110  1.00  0.00           O
ATOM   1166  N   ARG A  69      56.390  63.500  85.110  1.00  0.00           N
ATOM   1168  CA  ARG A  69      57.010  62.860  86.250  1.00  0.00           C
ATOM   1170  CB  ARG A  69      56.870  61.310  86.150  1.00  0.00           C
ATOM   1173  CG  ARG A  69      57.390  60.500  87.360  1.00  0.00           C
ATOM   1176  CD  ARG A  69      57.600  58.990  87.090  1.00  0.00           C
ATOM   1179  NE  ARG A  69      56.500  58.470  86.220  1.00  0.00           N
ATOM   1181  CZ  ARG A  69      56.700  57.510  85.280  1.00  0.00           C
ATOM   1182  NH1 ARG A  69      57.790  56.710  85.280  1.00  0.00           N
ATOM   1185  NH2 ARG A  69      55.800  57.390  84.270  1.00  0.00           N
ATOM   1188  C   ARG A  69      58.470  63.240  86.160  1.00  0.00           C
ATOM   1189  O   ARG A  69      59.050  63.220  85.080  1.00  0.00           O
ATOM   1190  N   MET A  70      59.110  63.630  87.290  1.00  0.00           N
ATOM   1192  CA  MET A  70      60.510  64.020  87.340  1.00  0.00           C
ATOM   1194  CB  MET A  70      60.790  65.470  87.820  1.00  0.00           C
ATOM   1197  CG  MET A  70      60.280  66.580  86.870  1.00  0.00           C
ATOM   1200  SD  MET A  70      58.470  66.720  86.690  1.00  0.00           S
ATOM   1201  CE  MET A  70      58.150  67.030  88.440  1.00  0.00           C
ATOM   1205  C   MET A  70      61.180  63.080  88.290  1.00  0.00           C
ATOM   1206  O   MET A  70      60.780  62.980  89.440  1.00  0.00           O
ATOM   1207  N   ASP A  71      62.210  62.370  87.800  1.00  0.00           N
ATOM   1209  CA  ASP A  71      62.880  61.320  88.520  1.00  0.00           C
ATOM   1211  CB  ASP A  71      62.810  59.960  87.760  1.00  0.00           C
ATOM   1214  CG  ASP A  71      61.370  59.480  87.620  1.00  0.00           C
ATOM   1215  OD1 ASP A  71      60.510  59.880  88.450  1.00  0.00           O
ATOM   1216  OD2 ASP A  71      61.130  58.630  86.730  1.00  0.00           O
ATOM   1217  C   ASP A  71      64.320  61.720  88.600  1.00  0.00           C
ATOM   1218  O   ASP A  71      65.000  61.800  87.590  1.00  0.00           O
ATOM   1219  N   GLY A  72      64.830  61.980  89.830  1.00  0.00           N
ATOM   1221  CA  GLY A  72      66.210  62.350  90.040  1.00  0.00           C
ATOM   1224  C   GLY A  72      67.030  61.120  90.250  1.00  0.00           C
ATOM   1225  O   GLY A  72      66.520  60.090  90.700  1.00  0.00           O
ATOM   1226  N   HIS A  73      68.340  61.210  89.940  1.00  0.00           N
ATOM   1228  CA  HIS A  73      69.270  60.110  90.040  1.00  0.00           C
ATOM   1230  CB  HIS A  73      69.390  59.320  88.720  1.00  0.00           C
ATOM   1233  ND1 HIS A  73      67.590  57.580  88.470  1.00  0.00           N
ATOM   1234  CG  HIS A  73      68.040  58.860  88.210  1.00  0.00           C
ATOM   1235  CE1 HIS A  73      66.440  57.500  87.820  1.00  0.00           C
ATOM   1237  NE2 HIS A  73      66.130  58.650  87.160  1.00  0.00           N
ATOM   1239  CD2 HIS A  73      67.170  59.520  87.400  1.00  0.00           C
ATOM   1241  C   HIS A  73      70.620  60.700  90.380  1.00  0.00           C
ATOM   1242  O   HIS A  73      70.830  61.910  90.280  1.00  0.00           O
ATOM   1243  N   THR A  74      71.570  59.830  90.810  1.00  0.00           N
ATOM   1245  CA  THR A  74      72.910  60.160  91.230  1.00  0.00           C
ATOM   1247  CB  THR A  74      73.110  60.400  92.740  1.00  0.00           C
ATOM   1249  OG1 THR A  74      72.810  59.240  93.510  1.00  0.00           O
ATOM   1251  CG2 THR A  74      72.240  61.560  93.250  1.00  0.00           C
ATOM   1255  C   THR A  74      73.760  58.960  90.840  1.00  0.00           C
ATOM   1256  O   THR A  74      73.260  57.860  90.650  1.00  0.00           O
ATOM   1257  N   ASP A  75      75.080  59.190  90.760  1.00  0.00           N
ATOM   1259  CA  ASP A  75      76.120  58.180  90.760  1.00  0.00           C
ATOM   1261  CB  ASP A  75      77.470  58.750  90.230  1.00  0.00           C
ATOM   1264  CG  ASP A  75      78.090  59.860  91.100  1.00  0.00           C
ATOM   1265  OD1 ASP A  75      77.540  60.210  92.180  1.00  0.00           O
ATOM   1266  OD2 ASP A  75      79.150  60.390  90.680  1.00  0.00           O
ATOM   1267  C   ASP A  75      76.290  57.520  92.120  1.00  0.00           C
ATOM   1268  O   ASP A  75      75.570  57.820  93.070  1.00  0.00           O
ATOM   1269  N   ASN A  76      77.260  56.580  92.200  1.00  0.00           N
ATOM   1271  CA  ASN A  76      77.540  55.750  93.360  1.00  0.00           C
ATOM   1273  CB  ASN A  76      78.010  54.330  92.920  1.00  0.00           C
ATOM   1276  CG  ASN A  76      79.420  54.310  92.280  1.00  0.00           C
ATOM   1277  OD1 ASN A  76      79.920  55.330  91.790  1.00  0.00           O
ATOM   1278  ND2 ASN A  76      80.090  53.120  92.350  1.00  0.00           N
ATOM   1281  C   ASN A  76      78.590  56.370  94.270  1.00  0.00           C
ATOM   1282  O   ASN A  76      79.270  55.640  94.990  1.00  0.00           O
ATOM   1283  N   TYR A  77      78.760  57.710  94.260  1.00  0.00           N
ATOM   1285  CA  TYR A  77      79.780  58.360  95.060  1.00  0.00           C
ATOM   1287  CB  TYR A  77      80.440  59.560  94.330  1.00  0.00           C
ATOM   1290  CG  TYR A  77      81.560  60.150  95.170  1.00  0.00           C
ATOM   1291  CD1 TYR A  77      82.710  59.390  95.440  1.00  0.00           C
ATOM   1293  CE1 TYR A  77      83.710  59.900  96.290  1.00  0.00           C
ATOM   1295  CZ  TYR A  77      83.570  61.170  96.860  1.00  0.00           C
ATOM   1296  OH  TYR A  77      84.560  61.670  97.730  1.00  0.00           O
ATOM   1298  CD2 TYR A  77      81.440  61.430  95.720  1.00  0.00           C
ATOM   1300  CE2 TYR A  77      82.430  61.940  96.570  1.00  0.00           C
ATOM   1302  C   TYR A  77      79.080  58.830  96.310  1.00  0.00           C
ATOM   1303  O   TYR A  77      78.030  59.460  96.220  1.00  0.00           O
ATOM   1304  N   GLY A  78      79.670  58.560  97.510  1.00  0.00           N
ATOM   1306  CA  GLY A  78      79.100  58.970  98.770  1.00  0.00           C
ATOM   1309  C   GLY A  78      78.080  57.980  99.290  1.00  0.00           C
ATOM   1310  O   GLY A  78      77.970  56.860  98.800  1.00  0.00           O
ATOM   1311  N   GLU A  79      77.330  58.410 100.340  1.00  0.00           N
ATOM   1313  CA  GLU A  79      76.360  57.610 101.060  1.00  0.00           C
ATOM   1315  CB  GLU A  79      76.060  58.170 102.480  1.00  0.00           C
ATOM   1318  CG  GLU A  79      75.040  57.360 103.310  1.00  0.00           C
ATOM   1321  CD  GLU A  79      74.630  58.090 104.600  1.00  0.00           C
ATOM   1322  OE1 GLU A  79      75.130  59.210 104.860  1.00  0.00           O
ATOM   1323  OE2 GLU A  79      73.790  57.510 105.340  1.00  0.00           O
ATOM   1324  C   GLU A  79      75.080  57.510 100.270  1.00  0.00           C
ATOM   1325  O   GLU A  79      74.650  58.490  99.670  1.00  0.00           O
ATOM   1326  N   ASP A  80      74.480  56.300 100.240  1.00  0.00           N
ATOM   1328  CA  ASP A  80      73.290  55.960  99.510  1.00  0.00           C
ATOM   1330  CB  ASP A  80      72.990  54.440  99.640  1.00  0.00           C
ATOM   1333  CG  ASP A  80      72.080  53.910  98.530  1.00  0.00           C
ATOM   1334  OD1 ASP A  80      71.940  54.600  97.480  1.00  0.00           O
ATOM   1335  OD2 ASP A  80      71.570  52.770  98.680  1.00  0.00           O
ATOM   1336  C   ASP A  80      72.060  56.730  99.950  1.00  0.00           C
ATOM   1337  O   ASP A  80      71.280  57.180  99.110  1.00  0.00           O
ATOM   1338  N   SER A  81      71.860  56.870 101.280  1.00  0.00           N
ATOM   1340  CA  SER A  81      70.750  57.590 101.880  1.00  0.00           C
ATOM   1342  CB  SER A  81      70.720  57.450 103.420  1.00  0.00           C
ATOM   1345  OG  SER A  81      70.600  56.080 103.790  1.00  0.00           O
ATOM   1347  C   SER A  81      70.800  59.060 101.560  1.00  0.00           C
ATOM   1348  O   SER A  81      69.780  59.670 101.260  1.00  0.00           O
ATOM   1349  N   TYR A  82      72.020  59.650 101.610  1.00  0.00           N
ATOM   1351  CA  TYR A  82      72.290  61.020 101.250  1.00  0.00           C
ATOM   1353  CB  TYR A  82      73.760  61.440 101.550  1.00  0.00           C
ATOM   1356  CG  TYR A  82      74.100  62.820 101.030  1.00  0.00           C
ATOM   1357  CD1 TYR A  82      73.520  63.950 101.620  1.00  0.00           C
ATOM   1359  CE1 TYR A  82      73.740  65.230 101.090  1.00  0.00           C
ATOM   1361  CZ  TYR A  82      74.560  65.380  99.960  1.00  0.00           C
ATOM   1362  OH  TYR A  82      74.800  66.670  99.450  1.00  0.00           O
ATOM   1364  CD2 TYR A  82      74.920  62.980  99.890  1.00  0.00           C
ATOM   1366  CE2 TYR A  82      75.140  64.260  99.360  1.00  0.00           C
ATOM   1368  C   TYR A  82      71.960  61.280  99.800  1.00  0.00           C
ATOM   1369  O   TYR A  82      71.370  62.300  99.470  1.00  0.00           O
ATOM   1370  N   ASN A  83      72.350  60.330  98.910  1.00  0.00           N
ATOM   1372  CA  ASN A  83      72.120  60.360  97.490  1.00  0.00           C
ATOM   1374  CB  ASN A  83      72.910  59.220  96.800  1.00  0.00           C
ATOM   1377  CG  ASN A  83      74.330  59.700  96.480  1.00  0.00           C
ATOM   1378  OD1 ASN A  83      74.590  60.900  96.270  1.00  0.00           O
ATOM   1379  ND2 ASN A  83      75.290  58.730  96.470  1.00  0.00           N
ATOM   1382  C   ASN A  83      70.670  60.250  97.120  1.00  0.00           C
ATOM   1383  O   ASN A  83      70.250  60.880  96.160  1.00  0.00           O
ATOM   1384  N   GLU A  84      69.880  59.450  97.870  1.00  0.00           N
ATOM   1386  CA  GLU A  84      68.460  59.310  97.690  1.00  0.00           C
ATOM   1388  CB  GLU A  84      67.890  58.150  98.550  1.00  0.00           C
ATOM   1391  CG  GLU A  84      66.430  57.800  98.210  1.00  0.00           C
ATOM   1394  CD  GLU A  84      66.070  56.350  98.570  1.00  0.00           C
ATOM   1395  OE1 GLU A  84      66.920  55.650  99.190  1.00  0.00           O
ATOM   1396  OE2 GLU A  84      64.940  55.930  98.220  1.00  0.00           O
ATOM   1397  C   GLU A  84      67.740  60.590  98.000  1.00  0.00           C
ATOM   1398  O   GLU A  84      66.760  60.950  97.340  1.00  0.00           O
ATOM   1399  N   GLY A  85      68.230  61.330  99.020  1.00  0.00           N
ATOM   1401  CA  GLY A  85      67.730  62.640  99.390  1.00  0.00           C
ATOM   1404  C   GLY A  85      68.160  63.680  98.400  1.00  0.00           C
ATOM   1405  O   GLY A  85      67.380  64.580  98.070  1.00  0.00           O
ATOM   1406  N   LEU A  86      69.420  63.580  97.890  1.00  0.00           N
ATOM   1408  CA  LEU A  86      70.020  64.500  96.950  1.00  0.00           C
ATOM   1410  CB  LEU A  86      71.540  64.210  96.730  1.00  0.00           C
ATOM   1413  CG  LEU A  86      72.350  65.190  95.820  1.00  0.00           C
ATOM   1415  CD1 LEU A  86      72.830  66.470  96.540  1.00  0.00           C
ATOM   1419  CD2 LEU A  86      73.610  64.500  95.250  1.00  0.00           C
ATOM   1423  C   LEU A  86      69.260  64.480  95.650  1.00  0.00           C
ATOM   1424  O   LEU A  86      68.970  65.520  95.060  1.00  0.00           O
ATOM   1425  N   SER A  87      68.900  63.260  95.200  1.00  0.00           N
ATOM   1427  CA  SER A  87      68.190  62.990  93.980  1.00  0.00           C
ATOM   1429  CB  SER A  87      68.270  61.480  93.670  1.00  0.00           C
ATOM   1432  OG  SER A  87      67.500  60.670  94.550  1.00  0.00           O
ATOM   1434  C   SER A  87      66.760  63.500  94.020  1.00  0.00           C
ATOM   1435  O   SER A  87      66.300  64.120  93.070  1.00  0.00           O
ATOM   1436  N   LEU A  88      66.050  63.240  95.150  1.00  0.00           N
ATOM   1438  CA  LEU A  88      64.650  63.570  95.340  1.00  0.00           C
ATOM   1440  CB  LEU A  88      64.130  63.060  96.720  1.00  0.00           C
ATOM   1443  CG  LEU A  88      62.680  63.460  97.100  1.00  0.00           C
ATOM   1445  CD1 LEU A  88      61.640  63.030  96.040  1.00  0.00           C
ATOM   1449  CD2 LEU A  88      62.290  62.930  98.490  1.00  0.00           C
ATOM   1453  C   LEU A  88      64.440  65.040  95.290  1.00  0.00           C
ATOM   1454  O   LEU A  88      63.520  65.540  94.640  1.00  0.00           O
ATOM   1455  N   LYS A  89      65.330  65.770  95.990  1.00  0.00           N
ATOM   1457  CA  LYS A  89      65.250  67.190  96.130  1.00  0.00           C
ATOM   1459  CB  LYS A  89      66.120  67.650  97.300  1.00  0.00           C
ATOM   1462  CG  LYS A  89      65.610  67.200  98.680  1.00  0.00           C
ATOM   1465  CD  LYS A  89      64.260  67.800  99.110  1.00  0.00           C
ATOM   1468  CE  LYS A  89      64.230  69.330  99.050  1.00  0.00           C
ATOM   1471  NZ  LYS A  89      63.050  69.870  99.760  1.00  0.00           N
ATOM   1475  C   LYS A  89      65.650  67.900  94.870  1.00  0.00           C
ATOM   1476  O   LYS A  89      65.070  68.920  94.550  1.00  0.00           O
ATOM   1477  N   ARG A  90      66.610  67.350  94.090  1.00  0.00           N
ATOM   1479  CA  ARG A  90      66.960  67.860  92.780  1.00  0.00           C
ATOM   1481  CB  ARG A  90      68.190  67.140  92.160  1.00  0.00           C
ATOM   1484  CG  ARG A  90      69.510  67.700  92.720  1.00  0.00           C
ATOM   1487  CD  ARG A  90      70.780  67.080  92.120  1.00  0.00           C
ATOM   1490  NE  ARG A  90      71.930  67.910  92.620  1.00  0.00           N
ATOM   1492  CZ  ARG A  90      73.240  67.680  92.340  1.00  0.00           C
ATOM   1493  NH1 ARG A  90      73.660  66.560  91.710  1.00  0.00           N
ATOM   1496  NH2 ARG A  90      74.150  68.610  92.700  1.00  0.00           N
ATOM   1499  C   ARG A  90      65.810  67.860  91.810  1.00  0.00           C
ATOM   1500  O   ARG A  90      65.590  68.820  91.080  1.00  0.00           O
ATOM   1501  N   ALA A  91      65.010  66.770  91.840  1.00  0.00           N
ATOM   1503  CA  ALA A  91      63.780  66.610  91.100  1.00  0.00           C
ATOM   1505  CB  ALA A  91      63.270  65.170  91.220  1.00  0.00           C
ATOM   1509  C   ALA A  91      62.700  67.590  91.510  1.00  0.00           C
ATOM   1510  O   ALA A  91      61.970  68.090  90.660  1.00  0.00           O
ATOM   1511  N   ASN A  92      62.570  67.900  92.840  1.00  0.00           N
ATOM   1513  CA  ASN A  92      61.650  68.880  93.400  1.00  0.00           C
ATOM   1515  CB  ASN A  92      61.690  68.940  94.960  1.00  0.00           C
ATOM   1518  CG  ASN A  92      60.840  67.830  95.600  1.00  0.00           C
ATOM   1519  OD1 ASN A  92      59.620  67.760  95.360  1.00  0.00           O
ATOM   1520  ND2 ASN A  92      61.480  66.970  96.440  1.00  0.00           N
ATOM   1523  C   ASN A  92      61.930  70.280  92.920  1.00  0.00           C
ATOM   1524  O   ASN A  92      61.010  71.070  92.740  1.00  0.00           O
ATOM   1525  N   VAL A  93      63.220  70.650  92.760  1.00  0.00           N
ATOM   1527  CA  VAL A  93      63.640  71.950  92.320  1.00  0.00           C
ATOM   1529  CB  VAL A  93      65.150  72.090  92.450  1.00  0.00           C
ATOM   1531  CG1 VAL A  93      65.650  73.430  91.890  1.00  0.00           C
ATOM   1535  CG2 VAL A  93      65.490  71.980  93.940  1.00  0.00           C
ATOM   1539  C   VAL A  93      63.210  72.220  90.900  1.00  0.00           C
ATOM   1540  O   VAL A  93      62.730  73.300  90.570  1.00  0.00           O
ATOM   1541  N   VAL A  94      63.370  71.190  90.030  1.00  0.00           N
ATOM   1543  CA  VAL A  94      62.910  71.190  88.660  1.00  0.00           C
ATOM   1545  CB  VAL A  94      63.410  69.960  87.900  1.00  0.00           C
ATOM   1547  CG1 VAL A  94      62.830  69.890  86.470  1.00  0.00           C
ATOM   1551  CG2 VAL A  94      64.950  70.010  87.860  1.00  0.00           C
ATOM   1555  C   VAL A  94      61.410  71.310  88.630  1.00  0.00           C
ATOM   1556  O   VAL A  94      60.870  72.060  87.820  1.00  0.00           O
ATOM   1557  N   ALA A  95      60.700  70.620  89.560  1.00  0.00           N
ATOM   1559  CA  ALA A  95      59.260  70.660  89.720  1.00  0.00           C
ATOM   1561  CB  ALA A  95      58.770  69.700  90.820  1.00  0.00           C
ATOM   1565  C   ALA A  95      58.730  72.040  90.030  1.00  0.00           C
ATOM   1566  O   ALA A  95      57.690  72.420  89.510  1.00  0.00           O
ATOM   1567  N   ASP A  96      59.440  72.810  90.880  1.00  0.00           N
ATOM   1569  CA  ASP A  96      59.110  74.180  91.220  1.00  0.00           C
ATOM   1571  CB  ASP A  96      60.070  74.800  92.270  1.00  0.00           C
ATOM   1574  CG  ASP A  96      60.020  74.060  93.610  1.00  0.00           C
ATOM   1575  OD1 ASP A  96      58.930  73.570  93.990  1.00  0.00           O
ATOM   1576  OD2 ASP A  96      61.070  74.060  94.310  1.00  0.00           O
ATOM   1577  C   ASP A  96      59.160  75.090  90.020  1.00  0.00           C
ATOM   1578  O   ASP A  96      58.260  75.880  89.800  1.00  0.00           O
ATOM   1579  N   ALA A  97      60.240  74.960  89.200  1.00  0.00           N
ATOM   1581  CA  ALA A  97      60.460  75.730  87.990  1.00  0.00           C
ATOM   1583  CB  ALA A  97      61.840  75.420  87.380  1.00  0.00           C
ATOM   1587  C   ALA A  97      59.400  75.450  86.960  1.00  0.00           C
ATOM   1588  O   ALA A  97      58.940  76.360  86.270  1.00  0.00           O
ATOM   1589  N   TRP A  98      59.000  74.170  86.850  1.00  0.00           N
ATOM   1591  CA  TRP A  98      57.960  73.650  85.990  1.00  0.00           C
ATOM   1593  CB  TRP A  98      57.950  72.090  86.010  1.00  0.00           C
ATOM   1596  CG  TRP A  98      59.070  71.460  85.230  1.00  0.00           C
ATOM   1597  CD1 TRP A  98      60.280  72.010  84.920  1.00  0.00           C
ATOM   1599  NE1 TRP A  98      60.880  71.310  83.920  1.00  0.00           N
ATOM   1601  CE2 TRP A  98      60.080  70.310  83.520  1.00  0.00           C
ATOM   1602  CD2 TRP A  98      58.960  70.300  84.390  1.00  0.00           C
ATOM   1603  CE3 TRP A  98      58.020  69.300  84.260  1.00  0.00           C
ATOM   1605  CZ3 TRP A  98      58.030  68.530  83.100  1.00  0.00           C
ATOM   1607  CZ2 TRP A  98      60.150  69.490  82.410  1.00  0.00           C
ATOM   1609  CH2 TRP A  98      59.050  68.670  82.160  1.00  0.00           C
ATOM   1611  C   TRP A  98      56.610  74.230  86.350  1.00  0.00           C
ATOM   1612  O   TRP A  98      55.860  74.670  85.480  1.00  0.00           O
ATOM   1613  N   ALA A  99      56.300  74.290  87.670  1.00  0.00           N
ATOM   1615  CA  ALA A  99      55.100  74.880  88.220  1.00  0.00           C
ATOM   1617  CB  ALA A  99      55.020  74.640  89.740  1.00  0.00           C
ATOM   1621  C   ALA A  99      55.010  76.370  87.970  1.00  0.00           C
ATOM   1622  O   ALA A  99      53.940  76.870  87.640  1.00  0.00           O
ATOM   1623  N   MET A 100      56.150  77.090  88.110  1.00  0.00           N
ATOM   1625  CA  MET A 100      56.300  78.510  87.880  1.00  0.00           C
ATOM   1627  CB  MET A 100      57.680  79.060  88.340  1.00  0.00           C
ATOM   1630  CG  MET A 100      57.830  79.200  89.870  1.00  0.00           C
ATOM   1633  SD  MET A 100      56.580  80.230  90.710  1.00  0.00           S
ATOM   1634  CE  MET A 100      57.050  81.830  89.990  1.00  0.00           C
ATOM   1638  C   MET A 100      56.050  78.920  86.450  1.00  0.00           C
ATOM   1639  O   MET A 100      55.520  80.000  86.200  1.00  0.00           O
ATOM   1640  N   GLY A 101      56.430  78.050  85.490  1.00  0.00           N
ATOM   1642  CA  GLY A 101      56.240  78.270  84.070  1.00  0.00           C
ATOM   1645  C   GLY A 101      54.810  78.050  83.670  1.00  0.00           C
ATOM   1646  O   GLY A 101      54.410  78.400  82.560  1.00  0.00           O
ATOM   1647  N   GLY A 102      54.010  77.420  84.570  1.00  0.00           N
ATOM   1649  CA  GLY A 102      52.600  77.160  84.410  1.00  0.00           C
ATOM   1652  C   GLY A 102      52.350  76.170  83.320  1.00  0.00           C
ATOM   1653  O   GLY A 102      51.310  76.200  82.660  1.00  0.00           O
ATOM   1654  N   GLN A 103      53.340  75.280  83.100  1.00  0.00           N
ATOM   1656  CA  GLN A 103      53.360  74.390  81.970  1.00  0.00           C
ATOM   1658  CB  GLN A 103      54.770  73.820  81.690  1.00  0.00           C
ATOM   1661  CG  GLN A 103      55.440  73.070  82.860  1.00  0.00           C
ATOM   1664  CD  GLN A 103      55.840  71.660  82.440  1.00  0.00           C
ATOM   1665  OE1 GLN A 103      56.290  71.390  81.320  1.00  0.00           O
ATOM   1666  NE2 GLN A 103      55.640  70.700  83.400  1.00  0.00           N
ATOM   1669  C   GLN A 103      52.410  73.250  82.130  1.00  0.00           C
ATOM   1670  O   GLN A 103      51.810  72.800  81.150  1.00  0.00           O
ATOM   1671  N   ILE A 104      52.230  72.800  83.390  1.00  0.00           N
ATOM   1673  CA  ILE A 104      51.330  71.740  83.750  1.00  0.00           C
ATOM   1675  CB  ILE A 104      51.910  70.320  83.750  1.00  0.00           C
ATOM   1677  CG2 ILE A 104      52.620  70.060  82.410  1.00  0.00           C
ATOM   1681  CG1 ILE A 104      52.800  69.900  84.950  1.00  0.00           C
ATOM   1684  CD  ILE A 104      53.150  68.420  84.870  1.00  0.00           C
ATOM   1688  C   ILE A 104      50.900  72.150  85.130  1.00  0.00           C
ATOM   1689  O   ILE A 104      51.690  72.800  85.830  1.00  0.00           O
ATOM   1690  N   PRO A 105      49.690  71.840  85.580  1.00  0.00           N
ATOM   1691  CD  PRO A 105      48.640  71.250  84.750  1.00  0.00           C
ATOM   1694  CA  PRO A 105      49.240  72.030  86.950  1.00  0.00           C
ATOM   1696  CB  PRO A 105      47.810  71.470  87.000  1.00  0.00           C
ATOM   1699  CG  PRO A 105      47.350  71.430  85.540  1.00  0.00           C
ATOM   1702  C   PRO A 105      50.130  71.350  87.970  1.00  0.00           C
ATOM   1703  O   PRO A 105      50.770  70.360  87.650  1.00  0.00           O
ATOM   1704  N   ARG A 106      50.150  71.870  89.220  1.00  0.00           N
ATOM   1706  CA  ARG A 106      50.900  71.350  90.340  1.00  0.00           C
ATOM   1708  CB  ARG A 106      50.670  72.250  91.580  1.00  0.00           C
ATOM   1711  CG  ARG A 106      51.290  71.750  92.890  1.00  0.00           C
ATOM   1714  CD  ARG A 106      50.920  72.630  94.090  1.00  0.00           C
ATOM   1717  NE  ARG A 106      51.540  72.030  95.310  1.00  0.00           N
ATOM   1719  CZ  ARG A 106      51.340  72.520  96.560  1.00  0.00           C
ATOM   1720  NH1 ARG A 106      50.570  73.610  96.780  1.00  0.00           N
ATOM   1723  NH2 ARG A 106      51.940  71.900  97.610  1.00  0.00           N
ATOM   1726  C   ARG A 106      50.540  69.920  90.660  1.00  0.00           C
ATOM   1727  O   ARG A 106      51.400  69.110  91.010  1.00  0.00           O
ATOM   1728  N   SER A 107      49.240  69.580  90.500  1.00  0.00           N
ATOM   1730  CA  SER A 107      48.660  68.280  90.750  1.00  0.00           C
ATOM   1732  CB  SER A 107      47.110  68.350  90.720  1.00  0.00           C
ATOM   1735  OG  SER A 107      46.630  69.040  89.570  1.00  0.00           O
ATOM   1737  C   SER A 107      49.120  67.230  89.750  1.00  0.00           C
ATOM   1738  O   SER A 107      49.010  66.040  90.020  1.00  0.00           O
ATOM   1739  N   ASN A 108      49.650  67.670  88.590  1.00  0.00           N
ATOM   1741  CA  ASN A 108      50.000  66.810  87.480  1.00  0.00           C
ATOM   1743  CB  ASN A 108      49.580  67.430  86.120  1.00  0.00           C
ATOM   1746  CG  ASN A 108      48.040  67.530  85.990  1.00  0.00           C
ATOM   1747  OD1 ASN A 108      47.290  67.470  86.970  1.00  0.00           O
ATOM   1748  ND2 ASN A 108      47.560  67.650  84.720  1.00  0.00           N
ATOM   1751  C   ASN A 108      51.490  66.570  87.480  1.00  0.00           C
ATOM   1752  O   ASN A 108      52.000  65.860  86.610  1.00  0.00           O
ATOM   1753  N   LEU A 109      52.220  67.120  88.480  1.00  0.00           N
ATOM   1755  CA  LEU A 109      53.630  66.880  88.680  1.00  0.00           C
ATOM   1757  CB  LEU A 109      54.370  68.130  89.230  1.00  0.00           C
ATOM   1760  CG  LEU A 109      54.580  69.260  88.180  1.00  0.00           C
ATOM   1762  CD1 LEU A 109      55.010  70.590  88.820  1.00  0.00           C
ATOM   1766  CD2 LEU A 109      55.610  68.910  87.100  1.00  0.00           C
ATOM   1770  C   LEU A 109      53.760  65.750  89.670  1.00  0.00           C
ATOM   1771  O   LEU A 109      53.100  65.740  90.710  1.00  0.00           O
ATOM   1772  N   THR A 110      54.630  64.760  89.350  1.00  0.00           N
ATOM   1774  CA  THR A 110      54.980  63.650  90.210  1.00  0.00           C
ATOM   1776  CB  THR A 110      54.590  62.290  89.650  1.00  0.00           C
ATOM   1778  OG1 THR A 110      53.180  62.200  89.520  1.00  0.00           O
ATOM   1780  CG2 THR A 110      55.080  61.140  90.560  1.00  0.00           C
ATOM   1784  C   THR A 110      56.470  63.770  90.350  1.00  0.00           C
ATOM   1785  O   THR A 110      57.170  63.900  89.360  1.00  0.00           O
ATOM   1786  N   THR A 111      56.990  63.750  91.600  1.00  0.00           N
ATOM   1788  CA  THR A 111      58.390  63.930  91.870  1.00  0.00           C
ATOM   1790  CB  THR A 111      58.680  65.170  92.710  1.00  0.00           C
ATOM   1792  OG1 THR A 111      58.210  66.330  92.030  1.00  0.00           O
ATOM   1794  CG2 THR A 111      60.190  65.320  92.950  1.00  0.00           C
ATOM   1798  C   THR A 111      58.850  62.680  92.590  1.00  0.00           C
ATOM   1799  O   THR A 111      58.130  62.140  93.420  1.00  0.00           O
ATOM   1800  N   GLN A 112      60.070  62.190  92.240  1.00  0.00           N
ATOM   1802  CA  GLN A 112      60.650  61.000  92.820  1.00  0.00           C
ATOM   1804  CB  GLN A 112      60.350  59.700  92.020  1.00  0.00           C
ATOM   1807  CG  GLN A 112      58.850  59.320  91.980  1.00  0.00           C
ATOM   1810  CD  GLN A 112      58.660  57.930  91.340  1.00  0.00           C
ATOM   1811  OE1 GLN A 112      58.010  57.060  91.940  1.00  0.00           O
ATOM   1812  NE2 GLN A 112      59.230  57.740  90.120  1.00  0.00           N
ATOM   1815  C   GLN A 112      62.140  61.180  92.810  1.00  0.00           C
ATOM   1816  O   GLN A 112      62.690  61.900  91.980  1.00  0.00           O
ATOM   1817  N   GLY A 113      62.840  60.510  93.770  1.00  0.00           N
ATOM   1819  CA  GLY A 113      64.280  60.450  93.830  1.00  0.00           C
ATOM   1822  C   GLY A 113      64.650  59.020  93.990  1.00  0.00           C
ATOM   1823  O   GLY A 113      64.300  58.380  94.980  1.00  0.00           O
ATOM   1824  N   LEU A 114      65.420  58.480  93.000  1.00  0.00           N
ATOM   1826  CA  LEU A 114      65.830  57.100  92.960  1.00  0.00           C
ATOM   1828  CB  LEU A 114      65.390  56.260  91.710  1.00  0.00           C
ATOM   1831  CG  LEU A 114      63.960  56.350  91.110  1.00  0.00           C
ATOM   1833  CD1 LEU A 114      63.510  57.770  90.690  1.00  0.00           C
ATOM   1837  CD2 LEU A 114      63.960  55.430  89.870  1.00  0.00           C
ATOM   1841  C   LEU A 114      67.340  57.120  92.940  1.00  0.00           C
ATOM   1842  O   LEU A 114      67.930  56.680  91.960  1.00  0.00           O
ATOM   1843  N   GLY A 115      67.980  57.650  94.020  1.00  0.00           N
ATOM   1845  CA  GLY A 115      69.410  57.740  94.300  1.00  0.00           C
ATOM   1848  C   GLY A 115      70.350  57.170  93.270  1.00  0.00           C
ATOM   1849  O   GLY A 115      70.440  57.680  92.160  1.00  0.00           O
ATOM   1850  N   LYS A 116      71.060  56.080  93.620  1.00  0.00           N
ATOM   1852  CA  LYS A 116      72.020  55.460  92.730  1.00  0.00           C
ATOM   1854  CB  LYS A 116      73.320  55.120  93.500  1.00  0.00           C
ATOM   1857  CG  LYS A 116      73.220  53.880  94.400  1.00  0.00           C
ATOM   1860  CD  LYS A 116      74.460  53.670  95.280  1.00  0.00           C
ATOM   1863  CE  LYS A 116      74.340  52.370  96.090  1.00  0.00           C
ATOM   1866  NZ  LYS A 116      75.440  52.240  97.060  1.00  0.00           N
ATOM   1870  C   LYS A 116      71.400  54.210  92.160  1.00  0.00           C
ATOM   1871  O   LYS A 116      72.080  53.400  91.530  1.00  0.00           O
ATOM   1872  N   LYS A 117      70.080  54.000  92.400  1.00  0.00           N
ATOM   1874  CA  LYS A 117      69.420  52.730  92.250  1.00  0.00           C
ATOM   1876  CB  LYS A 117      68.130  52.670  93.090  1.00  0.00           C
ATOM   1879  CG  LYS A 117      68.430  52.660  94.600  1.00  0.00           C
ATOM   1882  CD  LYS A 117      67.160  52.680  95.470  1.00  0.00           C
ATOM   1885  CE  LYS A 117      67.470  52.810  96.960  1.00  0.00           C
ATOM   1888  NZ  LYS A 117      66.240  53.020  97.750  1.00  0.00           N
ATOM   1892  C   LYS A 117      69.080  52.420  90.820  1.00  0.00           C
ATOM   1893  O   LYS A 117      68.970  51.250  90.460  1.00  0.00           O
ATOM   1894  N   TYR A 118      68.960  53.460  89.960  1.00  0.00           N
ATOM   1896  CA  TYR A 118      68.730  53.270  88.550  1.00  0.00           C
ATOM   1898  CB  TYR A 118      67.340  53.840  88.160  1.00  0.00           C
ATOM   1901  CG  TYR A 118      66.800  53.260  86.870  1.00  0.00           C
ATOM   1902  CD1 TYR A 118      66.380  51.920  86.820  1.00  0.00           C
ATOM   1904  CE1 TYR A 118      65.820  51.390  85.650  1.00  0.00           C
ATOM   1906  CZ  TYR A 118      65.660  52.200  84.520  1.00  0.00           C
ATOM   1907  OH  TYR A 118      65.090  51.670  83.340  1.00  0.00           O
ATOM   1909  CD2 TYR A 118      66.620  54.060  85.730  1.00  0.00           C
ATOM   1911  CE2 TYR A 118      66.060  53.540  84.560  1.00  0.00           C
ATOM   1913  C   TYR A 118      69.850  54.020  87.860  1.00  0.00           C
ATOM   1914  O   TYR A 118      69.820  55.250  87.800  1.00  0.00           O
ATOM   1915  N   PRO A 119      70.860  53.320  87.330  1.00  0.00           N
ATOM   1916  CD  PRO A 119      71.360  52.130  88.030  1.00  0.00           C
ATOM   1919  CA  PRO A 119      71.920  53.960  86.560  1.00  0.00           C
ATOM   1921  CB  PRO A 119      73.210  53.330  87.120  1.00  0.00           C
ATOM   1924  CG  PRO A 119      72.790  51.920  87.540  1.00  0.00           C
ATOM   1927  C   PRO A 119      71.740  53.580  85.110  1.00  0.00           C
ATOM   1928  O   PRO A 119      71.290  52.480  84.820  1.00  0.00           O
ATOM   1929  N   ILE A 120      72.070  54.510  84.180  1.00  0.00           N
ATOM   1931  CA  ILE A 120      72.000  54.290  82.750  1.00  0.00           C
ATOM   1933  CB  ILE A 120      71.450  55.500  82.000  1.00  0.00           C
ATOM   1935  CG2 ILE A 120      69.940  55.580  82.300  1.00  0.00           C
ATOM   1939  CG1 ILE A 120      72.210  56.820  82.320  1.00  0.00           C
ATOM   1942  CD  ILE A 120      71.790  58.000  81.430  1.00  0.00           C
ATOM   1946  C   ILE A 120      73.380  53.960  82.200  1.00  0.00           C
ATOM   1947  O   ILE A 120      73.500  53.600  81.030  1.00  0.00           O
ATOM   1948  N   ALA A 121      74.440  54.070  83.030  1.00  0.00           N
ATOM   1950  CA  ALA A 121      75.800  54.000  82.540  1.00  0.00           C
ATOM   1952  CB  ALA A 121      76.320  55.360  82.040  1.00  0.00           C
ATOM   1956  C   ALA A 121      76.660  53.480  83.660  1.00  0.00           C
ATOM   1957  O   ALA A 121      76.190  53.320  84.790  1.00  0.00           O
ATOM   1958  N   SER A 122      77.930  53.120  83.350  1.00  0.00           N
ATOM   1960  CA  SER A 122      78.820  52.470  84.290  1.00  0.00           C
ATOM   1962  CB  SER A 122      79.900  51.600  83.580  1.00  0.00           C
ATOM   1965  OG  SER A 122      80.730  50.900  84.500  1.00  0.00           O
ATOM   1967  C   SER A 122      79.500  53.520  85.140  1.00  0.00           C
ATOM   1968  O   SER A 122      80.030  54.510  84.640  1.00  0.00           O
ATOM   1969  N   ASN A 123      79.500  53.290  86.470  1.00  0.00           N
ATOM   1971  CA  ASN A 123      79.960  54.220  87.480  1.00  0.00           C
ATOM   1973  CB  ASN A 123      79.240  53.920  88.830  1.00  0.00           C
ATOM   1976  CG  ASN A 123      77.870  54.600  88.910  1.00  0.00           C
ATOM   1977  OD1 ASN A 123      77.760  55.810  88.670  1.00  0.00           O
ATOM   1978  ND2 ASN A 123      76.810  53.810  89.280  1.00  0.00           N
ATOM   1981  C   ASN A 123      81.440  54.060  87.740  1.00  0.00           C
ATOM   1982  O   ASN A 123      81.980  54.660  88.660  1.00  0.00           O
ATOM   1983  N   LYS A 124      82.150  53.260  86.910  1.00  0.00           N
ATOM   1985  CA  LYS A 124      83.590  53.100  86.960  1.00  0.00           C
ATOM   1987  CB  LYS A 124      83.960  51.700  86.400  1.00  0.00           C
ATOM   1990  CG  LYS A 124      85.320  51.500  85.690  1.00  0.00           C
ATOM   1993  CD  LYS A 124      86.520  51.440  86.640  1.00  0.00           C
ATOM   1996  CE  LYS A 124      87.870  51.320  85.930  1.00  0.00           C
ATOM   1999  NZ  LYS A 124      87.930  50.100  85.090  1.00  0.00           N
ATOM   2003  C   LYS A 124      84.310  54.240  86.260  1.00  0.00           C
ATOM   2004  O   LYS A 124      85.490  54.470  86.500  1.00  0.00           O
ATOM   2005  N   THR A 125      83.590  55.000  85.400  1.00  0.00           N
ATOM   2007  CA  THR A 125      84.170  56.010  84.550  1.00  0.00           C
ATOM   2009  CB  THR A 125      83.940  55.730  83.070  1.00  0.00           C
ATOM   2011  OG1 THR A 125      84.450  54.440  82.760  1.00  0.00           O
ATOM   2013  CG2 THR A 125      84.650  56.770  82.180  1.00  0.00           C
ATOM   2017  C   THR A 125      83.520  57.290  84.970  1.00  0.00           C
ATOM   2018  O   THR A 125      82.350  57.300  85.340  1.00  0.00           O
ATOM   2019  N   ALA A 126      84.290  58.410  84.940  1.00  0.00           N
ATOM   2021  CA  ALA A 126      83.860  59.750  85.290  1.00  0.00           C
ATOM   2023  CB  ALA A 126      85.010  60.760  85.140  1.00  0.00           C
ATOM   2027  C   ALA A 126      82.720  60.230  84.420  1.00  0.00           C
ATOM   2028  O   ALA A 126      81.790  60.860  84.910  1.00  0.00           O
ATOM   2029  N   GLN A 127      82.790  59.930  83.100  1.00  0.00           N
ATOM   2031  CA  GLN A 127      81.770  60.190  82.110  1.00  0.00           C
ATOM   2033  CB  GLN A 127      82.220  59.770  80.690  1.00  0.00           C
ATOM   2036  CG  GLN A 127      83.420  60.590  80.170  1.00  0.00           C
ATOM   2039  CD  GLN A 127      83.950  59.970  78.870  1.00  0.00           C
ATOM   2040  OE1 GLN A 127      84.000  58.740  78.730  1.00  0.00           O
ATOM   2041  NE2 GLN A 127      84.380  60.840  77.910  1.00  0.00           N
ATOM   2044  C   GLN A 127      80.470  59.480  82.400  1.00  0.00           C
ATOM   2045  O   GLN A 127      79.410  60.060  82.250  1.00  0.00           O
ATOM   2046  N   GLY A 128      80.550  58.200  82.830  1.00  0.00           N
ATOM   2048  CA  GLY A 128      79.400  57.380  83.120  1.00  0.00           C
ATOM   2051  C   GLY A 128      78.740  57.780  84.410  1.00  0.00           C
ATOM   2052  O   GLY A 128      77.520  57.730  84.520  1.00  0.00           O
ATOM   2053  N   ARG A 129      79.550  58.200  85.410  1.00  0.00           N
ATOM   2055  CA  ARG A 129      79.100  58.790  86.650  1.00  0.00           C
ATOM   2057  CB  ARG A 129      80.280  59.050  87.630  1.00  0.00           C
ATOM   2060  CG  ARG A 129      80.790  57.770  88.320  1.00  0.00           C
ATOM   2063  CD  ARG A 129      81.680  58.020  89.550  1.00  0.00           C
ATOM   2066  NE  ARG A 129      82.940  58.720  89.160  1.00  0.00           N
ATOM   2068  CZ  ARG A 129      84.060  58.070  88.740  1.00  0.00           C
ATOM   2069  NH1 ARG A 129      84.100  56.730  88.590  1.00  0.00           N
ATOM   2072  NH2 ARG A 129      85.180  58.790  88.480  1.00  0.00           N
ATOM   2075  C   ARG A 129      78.340  60.070  86.430  1.00  0.00           C
ATOM   2076  O   ARG A 129      77.290  60.300  87.020  1.00  0.00           O
ATOM   2077  N   ALA A 130      78.860  60.930  85.520  1.00  0.00           N
ATOM   2079  CA  ALA A 130      78.260  62.180  85.100  1.00  0.00           C
ATOM   2081  CB  ALA A 130      79.200  62.960  84.170  1.00  0.00           C
ATOM   2085  C   ALA A 130      76.940  61.970  84.400  1.00  0.00           C
ATOM   2086  O   ALA A 130      76.010  62.750  84.590  1.00  0.00           O
ATOM   2087  N   GLU A 131      76.840  60.880  83.590  1.00  0.00           N
ATOM   2089  CA  GLU A 131      75.660  60.500  82.850  1.00  0.00           C
ATOM   2091  CB  GLU A 131      75.960  59.380  81.810  1.00  0.00           C
ATOM   2094  CG  GLU A 131      75.280  59.640  80.450  1.00  0.00           C
ATOM   2097  CD  GLU A 131      75.300  58.380  79.570  1.00  0.00           C
ATOM   2098  OE1 GLU A 131      76.380  57.740  79.470  1.00  0.00           O
ATOM   2099  OE2 GLU A 131      74.230  58.050  78.990  1.00  0.00           O
ATOM   2100  C   GLU A 131      74.590  60.030  83.810  1.00  0.00           C
ATOM   2101  O   GLU A 131      73.410  60.210  83.540  1.00  0.00           O
ATOM   2102  N   ASN A 132      75.000  59.450  84.970  1.00  0.00           N
ATOM   2104  CA  ASN A 132      74.120  58.890  85.980  1.00  0.00           C
ATOM   2106  CB  ASN A 132      74.820  57.770  86.800  1.00  0.00           C
ATOM   2109  CG  ASN A 132      74.990  56.510  85.960  1.00  0.00           C
ATOM   2110  OD1 ASN A 132      74.310  56.310  84.950  1.00  0.00           O
ATOM   2111  ND2 ASN A 132      75.950  55.650  86.410  1.00  0.00           N
ATOM   2114  C   ASN A 132      73.760  59.910  87.010  1.00  0.00           C
ATOM   2115  O   ASN A 132      73.090  59.580  87.990  1.00  0.00           O
ATOM   2116  N   ARG A 133      74.160  61.180  86.820  1.00  0.00           N
ATOM   2118  CA  ARG A 133      73.890  62.230  87.760  1.00  0.00           C
ATOM   2120  CB  ARG A 133      75.170  62.980  88.220  1.00  0.00           C
ATOM   2123  CG  ARG A 133      75.940  62.320  89.390  1.00  0.00           C
ATOM   2126  CD  ARG A 133      76.860  63.280  90.160  1.00  0.00           C
ATOM   2129  NE  ARG A 133      77.600  64.200  89.220  1.00  0.00           N
ATOM   2131  CZ  ARG A 133      78.730  63.870  88.550  1.00  0.00           C
ATOM   2132  NH1 ARG A 133      79.340  62.670  88.700  1.00  0.00           N
ATOM   2135  NH2 ARG A 133      79.260  64.770  87.690  1.00  0.00           N
ATOM   2138  C   ARG A 133      72.980  63.140  87.010  1.00  0.00           C
ATOM   2139  O   ARG A 133      73.460  64.000  86.270  1.00  0.00           O
ATOM   2140  N   ARG A 134      71.650  62.930  87.120  1.00  0.00           N
ATOM   2142  CA  ARG A 134      70.740  63.520  86.170  1.00  0.00           C
ATOM   2144  CB  ARG A 134      70.600  62.630  84.900  1.00  0.00           C
ATOM   2147  CG  ARG A 134      69.840  61.310  85.130  1.00  0.00           C
ATOM   2150  CD  ARG A 134      70.060  60.250  84.040  1.00  0.00           C
ATOM   2153  NE  ARG A 134      69.190  59.070  84.310  1.00  0.00           N
ATOM   2155  CZ  ARG A 134      69.520  58.060  85.160  1.00  0.00           C
ATOM   2156  NH1 ARG A 134      70.680  58.040  85.850  1.00  0.00           N
ATOM   2159  NH2 ARG A 134      68.650  57.030  85.320  1.00  0.00           N
ATOM   2162  C   ARG A 134      69.390  63.650  86.820  1.00  0.00           C
ATOM   2163  O   ARG A 134      69.050  62.900  87.720  1.00  0.00           O
ATOM   2164  N   VAL A 135      68.580  64.620  86.330  1.00  0.00           N
ATOM   2166  CA  VAL A 135      67.160  64.710  86.600  1.00  0.00           C
ATOM   2168  CB  VAL A 135      66.680  66.080  87.090  1.00  0.00           C
ATOM   2170  CG1 VAL A 135      65.150  66.080  87.260  1.00  0.00           C
ATOM   2174  CG2 VAL A 135      67.370  66.410  88.430  1.00  0.00           C
ATOM   2178  C   VAL A 135      66.500  64.400  85.290  1.00  0.00           C
ATOM   2179  O   VAL A 135      66.710  65.090  84.300  1.00  0.00           O
ATOM   2180  N   ALA A 136      65.690  63.320  85.270  1.00  0.00           N
ATOM   2182  CA  ALA A 136      65.050  62.810  84.090  1.00  0.00           C
ATOM   2184  CB  ALA A 136      65.070  61.280  84.040  1.00  0.00           C
ATOM   2188  C   ALA A 136      63.630  63.280  84.070  1.00  0.00           C
ATOM   2189  O   ALA A 136      62.910  63.140  85.050  1.00  0.00           O
ATOM   2190  N   VAL A 137      63.200  63.860  82.930  1.00  0.00           N
ATOM   2192  CA  VAL A 137      61.850  64.290  82.670  1.00  0.00           C
ATOM   2194  CB  VAL A 137      61.790  65.520  81.780  1.00  0.00           C
ATOM   2196  CG1 VAL A 137      60.310  65.840  81.470  1.00  0.00           C
ATOM   2200  CG2 VAL A 137      62.480  66.710  82.480  1.00  0.00           C
ATOM   2204  C   VAL A 137      61.190  63.160  81.940  1.00  0.00           C
ATOM   2205  O   VAL A 137      61.720  62.670  80.950  1.00  0.00           O
ATOM   2206  N   VAL A 138      60.020  62.710  82.430  1.00  0.00           N
ATOM   2208  CA  VAL A 138      59.370  61.500  82.030  1.00  0.00           C
ATOM   2210  CB  VAL A 138      59.510  60.490  83.170  1.00  0.00           C
ATOM   2212  CG1 VAL A 138      58.670  59.230  82.970  1.00  0.00           C
ATOM   2216  CG2 VAL A 138      61.000  60.100  83.340  1.00  0.00           C
ATOM   2220  C   VAL A 138      57.930  61.880  81.700  1.00  0.00           C
ATOM   2221  O   VAL A 138      57.220  62.380  82.570  1.00  0.00           O
ATOM   2222  N   ILE A 139      57.480  61.690  80.430  1.00  0.00           N
ATOM   2224  CA  ILE A 139      56.180  62.120  79.930  1.00  0.00           C
ATOM   2226  CB  ILE A 139      56.270  63.140  78.790  1.00  0.00           C
ATOM   2228  CG2 ILE A 139      54.850  63.610  78.410  1.00  0.00           C
ATOM   2232  CG1 ILE A 139      57.150  64.360  79.150  1.00  0.00           C
ATOM   2235  CD  ILE A 139      57.380  65.290  77.940  1.00  0.00           C
ATOM   2239  C   ILE A 139      55.460  60.890  79.360  1.00  0.00           C
ATOM   2240  O   ILE A 139      55.990  60.240  78.470  1.00  0.00           O
ATOM   2241  N   THR A 140      54.230  60.580  79.870  1.00  0.00           N
ATOM   2243  CA  THR A 140      53.490  59.330  79.690  1.00  0.00           C
ATOM   2245  CB  THR A 140      52.400  59.180  80.750  1.00  0.00           C
ATOM   2247  OG1 THR A 140      51.660  60.390  80.930  1.00  0.00           O
ATOM   2249  CG2 THR A 140      53.060  58.800  82.100  1.00  0.00           C
ATOM   2253  C   THR A 140      52.950  59.010  78.280  1.00  0.00           C
ATOM   2254  O   THR A 140      52.280  59.840  77.680  1.00  0.00           O
ATOM   2255  N   THR A 141      53.190  57.760  77.760  1.00  0.00           N
ATOM   2257  CA  THR A 141      52.700  57.210  76.490  1.00  0.00           C
ATOM   2259  CB  THR A 141      53.760  56.420  75.690  1.00  0.00           C
ATOM   2261  OG1 THR A 141      54.260  55.290  76.390  1.00  0.00           O
ATOM   2263  CG2 THR A 141      54.940  57.310  75.290  1.00  0.00           C
ATOM   2267  C   THR A 141      51.450  56.300  76.530  1.00  0.00           C
ATOM   2268  O   THR A 141      51.020  55.930  75.430  1.00  0.00           O
ATOM   2269  N   PRO A 142      50.760  55.920  77.610  1.00  0.00           N
ATOM   2270  CD  PRO A 142      51.330  55.670  78.930  1.00  0.00           C
ATOM   2273  CA  PRO A 142      49.310  55.710  77.600  1.00  0.00           C
ATOM   2275  CB  PRO A 142      48.990  55.890  79.080  1.00  0.00           C
ATOM   2278  CG  PRO A 142      50.160  55.170  79.760  1.00  0.00           C
ATOM   2281  C   PRO A 142      48.840  54.340  77.110  1.00  0.00           C
ATOM   2282  OT1 PRO A 142      48.820  54.130  75.870  1.00  0.00           O
ATOM   2283  OT2 PRO A 142      48.460  53.470  77.940  1.00  0.00           O
ATOM   2284  NH3 POPEB 143      27.290  24.380  68.190  1.00  0.00           N
ATOM   2288  C12 POPEB 143      26.880  25.700  68.810  1.00  0.00           C
ATOM   2291  C11 POPEB 143      28.080  26.640  68.990  1.00  0.00           C
ATOM   2294  P   POPEB 143      27.290  29.160  68.710  1.00  0.00           P
ATOM   2295  O13 POPEB 143      28.500  29.970  68.430  1.00  0.00           O
ATOM   2296  O14 POPEB 143      26.230  29.770  69.510  1.00  0.00           O
ATOM   2297  O11 POPEB 143      26.630  28.670  67.370  1.00  0.00           O
ATOM   2298  O12 POPEB 143      27.700  27.880  69.520  1.00  0.00           O
ATOM   2299  C1  POPEB 143      27.120  28.990  66.080  1.00  0.00           C
ATOM   2302  C2  POPEB 143      27.470  27.700  65.350  1.00  0.00           C
ATOM   2304  O21 POPEB 143      27.880  28.150  64.060  1.00  0.00           O
ATOM   2305  C21 POPEB 143      28.860  27.530  63.460  1.00  0.00           C
ATOM   2306  O22 POPEB 143      29.600  26.700  63.940  1.00  0.00           O
ATOM   2307  C22 POPEB 143      28.900  27.980  61.990  1.00  0.00           C
ATOM   2310  C3  POPEB 143      26.270  26.730  65.230  1.00  0.00           C
ATOM   2313  O31 POPEB 143      26.700  25.450  64.720  1.00  0.00           O
ATOM   2314  C31 POPEB 143      26.430  25.210  63.440  1.00  0.00           C
ATOM   2315  O32 POPEB 143      25.710  25.900  62.730  1.00  0.00           O
ATOM   2316  C32 POPEB 143      27.190  23.980  62.910  1.00  0.00           C
ATOM   2319  C23 POPEB 143      27.580  28.640  61.510  1.00  0.00           C
ATOM   2322  C24 POPEB 143      27.180  28.300  60.070  1.00  0.00           C
ATOM   2325  C25 POPEB 143      28.020  28.980  58.980  1.00  0.00           C
ATOM   2328  C26 POPEB 143      27.150  29.600  57.890  1.00  0.00           C
ATOM   2331  C27 POPEB 143      27.960  30.020  56.660  1.00  0.00           C
ATOM   2334  C28 POPEB 143      27.450  31.330  56.060  1.00  0.00           C
ATOM   2337  C29 POPEB 143      26.340  31.130  55.060  1.00  0.00           C
ATOM   2339 0C21 POPEB 143      26.330  31.560  53.790  1.00  0.00           C
ATOM   2341 1C21 POPEB 143      27.420  32.340  53.090  1.00  0.00           C
ATOM   2344 2C21 POPEB 143      27.940  31.660  51.790  1.00  0.00           C
ATOM   2347 3C21 POPEB 143      28.960  30.510  51.970  1.00  0.00           C
ATOM   2350 4C21 POPEB 143      28.610  29.160  51.290  1.00  0.00           C
ATOM   2353 5C21 POPEB 143      28.370  29.190  49.770  1.00  0.00           C
ATOM   2356 6C21 POPEB 143      27.650  27.940  49.230  1.00  0.00           C
ATOM   2359 7C21 POPEB 143      27.080  28.180  47.820  1.00  0.00           C
ATOM   2362 8C21 POPEB 143      26.230  27.030  47.270  1.00  0.00           C
ATOM   2366  C33 POPEB 143      26.870  23.900  61.400  1.00  0.00           C
ATOM   2369  C34 POPEB 143      27.470  22.740  60.580  1.00  0.00           C
ATOM   2372  C35 POPEB 143      27.350  23.050  59.070  1.00  0.00           C
ATOM   2375  C36 POPEB 143      28.010  22.050  58.110  1.00  0.00           C
ATOM   2378  C37 POPEB 143      27.670  22.390  56.650  1.00  0.00           C
ATOM   2381  C38 POPEB 143      28.530  21.640  55.640  1.00  0.00           C
ATOM   2384  C39 POPEB 143      27.870  21.550  54.260  1.00  0.00           C
ATOM   2387 0C31 POPEB 143      28.590  20.590  53.300  1.00  0.00           C
ATOM   2390 1C31 POPEB 143      27.790  20.360  52.000  1.00  0.00           C
ATOM   2393 2C31 POPEB 143      28.240  19.170  51.150  1.00  0.00           C
ATOM   2396 3C31 POPEB 143      27.610  19.140  49.740  1.00  0.00           C
ATOM   2399 4C31 POPEB 143      28.060  20.320  48.850  1.00  0.00           C
ATOM   2402 5C31 POPEB 143      27.220  20.480  47.570  1.00  0.00           C
ATOM   2405 6C31 POPEB 143      27.370  21.820  46.840  1.00  0.00           C
ATOM   2409  NH3 POPEC 144      79.980  49.470  25.080  1.00  0.00           N
ATOM   2413  C12 POPEC 144      79.870  48.330  24.130  1.00  0.00           C
ATOM   2416  C11 POPEC 144      78.530  47.660  24.440  1.00  0.00           C
ATOM   2419  P   POPEC 144      76.130  48.240  23.650  1.00  0.00           P
ATOM   2420  O13 POPEC 144      75.420  49.470  23.250  1.00  0.00           O
ATOM   2421  O14 POPEC 144      76.380  47.250  22.570  1.00  0.00           O
ATOM   2422  O11 POPEC 144      75.390  47.540  24.870  1.00  0.00           O
ATOM   2423  O12 POPEC 144      77.500  48.630  24.320  1.00  0.00           O
ATOM   2424  C1  POPEC 144      75.620  46.150  25.100  1.00  0.00           C
ATOM   2427  C2  POPEC 144      75.200  45.760  26.550  1.00  0.00           C
ATOM   2429  O21 POPEC 144      76.240  44.950  27.140  1.00  0.00           O
ATOM   2430  C21 POPEC 144      77.260  45.710  27.580  1.00  0.00           C
ATOM   2431  O22 POPEC 144      77.260  46.920  27.610  1.00  0.00           O
ATOM   2432  C22 POPEC 144      78.460  44.870  27.990  1.00  0.00           C
ATOM   2435  C3  POPEC 144      73.800  45.130  26.670  1.00  0.00           C
ATOM   2438  O31 POPEC 144      73.690  44.530  27.960  1.00  0.00           O
ATOM   2439  C31 POPEC 144      72.600  43.810  28.150  1.00  0.00           C
ATOM   2440  O32 POPEC 144      71.660  43.700  27.380  1.00  0.00           O
ATOM   2441  C32 POPEC 144      72.760  43.060  29.480  1.00  0.00           C
ATOM   2444  C23 POPEC 144      78.850  45.260  29.430  1.00  0.00           C
ATOM   2447  C24 POPEC 144      80.110  44.510  29.890  1.00  0.00           C
ATOM   2450  C25 POPEC 144      80.320  44.500  31.410  1.00  0.00           C
ATOM   2453  C26 POPEC 144      80.290  45.910  32.010  1.00  0.00           C
ATOM   2456  C27 POPEC 144      80.740  45.960  33.480  1.00  0.00           C
ATOM   2459  C28 POPEC 144      80.710  47.370  34.100  1.00  0.00           C
ATOM   2462  C29 POPEC 144      79.310  47.910  34.310  1.00  0.00           C
ATOM   2464 0C21 POPEC 144      78.760  48.410  35.430  1.00  0.00           C
ATOM   2466 1C21 POPEC 144      79.400  48.580  36.780  1.00  0.00           C
ATOM   2469 2C21 POPEC 144      79.680  50.060  37.100  1.00  0.00           C
ATOM   2472 3C21 POPEC 144      78.410  50.900  37.350  1.00  0.00           C
ATOM   2475 4C21 POPEC 144      78.760  52.330  37.780  1.00  0.00           C
ATOM   2478 5C21 POPEC 144      79.260  53.190  36.630  1.00  0.00           C
ATOM   2481 6C21 POPEC 144      79.490  54.620  37.130  1.00  0.00           C
ATOM   2484 7C21 POPEC 144      80.190  55.540  36.110  1.00  0.00           C
ATOM   2487 8C21 POPEC 144      80.660  56.880  36.670  1.00  0.00           C
ATOM   2491  C33 POPEC 144      71.450  43.010  30.270  1.00  0.00           C
ATOM   2494  C34 POPEC 144      71.420  41.860  31.280  1.00  0.00           C
ATOM   2497  C35 POPEC 144      72.440  42.040  32.410  1.00  0.00           C
ATOM   2500  C36 POPEC 144      72.100  41.170  33.610  1.00  0.00           C
ATOM   2503  C37 POPEC 144      72.180  41.930  34.930  1.00  0.00           C
ATOM   2506  C38 POPEC 144      72.110  40.970  36.100  1.00  0.00           C
ATOM   2509  C39 POPEC 144      72.150  41.680  37.450  1.00  0.00           C
ATOM   2512 0C31 POPEC 144      72.200  40.660  38.590  1.00  0.00           C
ATOM   2515 1C31 POPEC 144      71.650  41.160  39.930  1.00  0.00           C
ATOM   2518 2C31 POPEC 144      72.210  40.330  41.090  1.00  0.00           C
ATOM   2521 3C31 POPEC 144      71.860  38.840  41.020  1.00  0.00           C
ATOM   2524 4C31 POPEC 144      70.480  38.500  41.590  1.00  0.00           C
ATOM   2527 5C31 POPEC 144      70.560  37.810  42.960  1.00  0.00           C
ATOM   2530 6C31 POPEC 144      69.190  37.500  43.560  1.00  0.00           C
ATOM   2534  NH3 POPED 145     120.440  59.400  24.080  1.00  0.00           N
ATOM   2538  C12 POPED 145     119.990  58.120  23.430  1.00  0.00           C
ATOM   2541  C11 POPED 145     118.470  58.040  23.530  1.00  0.00           C
ATOM   2544  P   POPED 145     117.080  55.960  24.380  1.00  0.00           P
ATOM   2545  O13 POPED 145     115.820  56.710  24.500  1.00  0.00           O
ATOM   2546  O14 POPED 145     116.950  54.550  23.940  1.00  0.00           O
ATOM   2547  O11 POPED 145     117.870  56.020  25.770  1.00  0.00           O
ATOM   2548  O12 POPED 145     118.040  56.710  23.360  1.00  0.00           O
ATOM   2549  C1  POPED 145     118.470  54.800  26.210  1.00  0.00           C
ATOM   2552  C2  POPED 145     119.610  55.040  27.250  1.00  0.00           C
ATOM   2554  O21 POPED 145     119.050  55.520  28.500  1.00  0.00           O
ATOM   2555  C21 POPED 145     119.670  55.150  29.650  1.00  0.00           C
ATOM   2556  O22 POPED 145     120.680  54.480  29.720  1.00  0.00           O
ATOM   2557  C22 POPED 145     118.930  55.730  30.880  1.00  0.00           C
ATOM   2560  C3  POPED 145     120.620  56.030  26.590  1.00  0.00           C
ATOM   2563  O31 POPED 145     121.680  56.370  27.470  1.00  0.00           O
ATOM   2564  C31 POPED 145     122.370  57.450  27.100  1.00  0.00           C
ATOM   2565  O32 POPED 145     122.220  58.100  26.090  1.00  0.00           O
ATOM   2566  C32 POPED 145     123.330  57.780  28.230  1.00  0.00           C
ATOM   2569  C23 POPED 145     119.110  54.910  32.200  1.00  0.00           C
ATOM   2572  C24 POPED 145     120.090  55.510  33.230  1.00  0.00           C
ATOM   2575  C25 POPED 145     121.510  54.930  33.270  1.00  0.00           C
ATOM   2578  C26 POPED 145     122.320  55.470  34.460  1.00  0.00           C
ATOM   2581  C27 POPED 145     123.690  54.770  34.620  1.00  0.00           C
ATOM   2584  C28 POPED 145     124.360  54.910  36.010  1.00  0.00           C
ATOM   2587  C29 POPED 145     125.680  54.180  36.100  1.00  0.00           C
ATOM   2589 0C21 POPED 145     126.000  53.070  36.800  1.00  0.00           C
ATOM   2591 1C21 POPED 145     125.130  52.200  37.680  1.00  0.00           C
ATOM   2594 2C21 POPED 145     125.500  52.360  39.170  1.00  0.00           C
ATOM   2597 3C21 POPED 145     124.810  53.610  39.730  1.00  0.00           C
ATOM   2600 4C21 POPED 145     125.390  54.270  40.990  1.00  0.00           C
ATOM   2603 5C21 POPED 145     125.620  53.420  42.250  1.00  0.00           C
ATOM   2606 6C21 POPED 145     125.980  54.320  43.450  1.00  0.00           C
ATOM   2609 7C21 POPED 145     126.020  53.610  44.810  1.00  0.00           C
ATOM   2612 8C21 POPED 145     126.420  54.520  45.980  1.00  0.00           C
ATOM   2616  C33 POPED 145     122.490  57.720  29.520  1.00  0.00           C
ATOM   2619  C34 POPED 145     123.150  58.270  30.770  1.00  0.00           C
ATOM   2622  C35 POPED 145     122.090  58.730  31.770  1.00  0.00           C
ATOM   2625  C36 POPED 145     122.690  59.140  33.110  1.00  0.00           C
ATOM   2628  C37 POPED 145     121.640  59.330  34.220  1.00  0.00           C
ATOM   2631  C38 POPED 145     122.230  59.940  35.510  1.00  0.00           C
ATOM   2634  C39 POPED 145     123.050  59.020  36.460  1.00  0.00           C
ATOM   2637 0C31 POPED 145     123.650  59.760  37.670  1.00  0.00           C
ATOM   2640 1C31 POPED 145     124.280  58.820  38.720  1.00  0.00           C
ATOM   2643 2C31 POPED 145     124.610  59.510  40.050  1.00  0.00           C
ATOM   2646 3C31 POPED 145     125.410  58.620  41.000  1.00  0.00           C
ATOM   2649 4C31 POPED 145     125.680  59.290  42.350  1.00  0.00           C
ATOM   2652 5C31 POPED 145     126.200  58.270  43.380  1.00  0.00           C
ATOM   2655 6C31 POPED 145     126.680  58.900  44.680  1.00  0.00           C
ATOM   2659  NH3 POPEE 146      92.670  52.990  21.250  1.00  0.00           N
ATOM   2663  C12 POPEE 146      93.990  52.580  21.820  1.00  0.00           C
ATOM   2666  C11 POPEE 146      94.190  53.200  23.210  1.00  0.00           C
ATOM   2669  P   POPEE 146      96.760  52.890  23.490  1.00  0.00           P
ATOM   2670  O13 POPEE 146      96.360  51.470  23.520  1.00  0.00           O
ATOM   2671  O14 POPEE 146      97.770  53.280  22.480  1.00  0.00           O
ATOM   2672  O11 POPEE 146      97.250  53.310  24.960  1.00  0.00           O
ATOM   2673  O12 POPEE 146      95.480  53.800  23.300  1.00  0.00           O
ATOM   2674  C1  POPEE 146      96.230  53.290  25.980  1.00  0.00           C
ATOM   2677  C2  POPEE 146      96.800  53.000  27.410  1.00  0.00           C
ATOM   2679  O21 POPEE 146      95.810  52.660  28.420  1.00  0.00           O
ATOM   2680  C21 POPEE 146      94.500  52.920  28.370  1.00  0.00           C
ATOM   2681  O22 POPEE 146      93.860  53.330  27.430  1.00  0.00           O
ATOM   2682  C22 POPEE 146      93.870  52.630  29.750  1.00  0.00           C
ATOM   2685  C3  POPEE 146      97.680  54.160  27.950  1.00  0.00           C
ATOM   2688  O31 POPEE 146      98.410  53.760  29.120  1.00  0.00           O
ATOM   2689  C31 POPEE 146      97.820  53.860  30.320  1.00  0.00           C
ATOM   2690  O32 POPEE 146      96.800  54.470  30.560  1.00  0.00           O
ATOM   2691  C32 POPEE 146      98.610  52.960  31.310  1.00  0.00           C
ATOM   2694  C23 POPEE 146      92.760  53.630  30.170  1.00  0.00           C
ATOM   2697  C24 POPEE 146      92.300  53.460  31.630  1.00  0.00           C
ATOM   2700  C25 POPEE 146      93.460  53.740  32.600  1.00  0.00           C
ATOM   2703  C26 POPEE 146      93.090  54.130  34.030  1.00  0.00           C
ATOM   2706  C27 POPEE 146      94.380  54.580  34.750  1.00  0.00           C
ATOM   2709  C28 POPEE 146      94.380  54.440  36.280  1.00  0.00           C
ATOM   2712  C29 POPEE 146      93.080  54.740  36.960  1.00  0.00           C
ATOM   2714 0C21 POPEE 146      92.980  55.150  38.220  1.00  0.00           C
ATOM   2716 1C21 POPEE 146      94.150  55.370  39.140  1.00  0.00           C
ATOM   2719 2C21 POPEE 146      93.690  55.390  40.600  1.00  0.00           C
ATOM   2722 3C21 POPEE 146      94.870  55.380  41.580  1.00  0.00           C
ATOM   2725 4C21 POPEE 146      94.500  55.750  43.030  1.00  0.00           C
ATOM   2728 5C21 POPEE 146      95.740  55.850  43.940  1.00  0.00           C
ATOM   2731 6C21 POPEE 146      96.410  54.470  44.130  1.00  0.00           C
ATOM   2734 7C21 POPEE 146      97.640  54.470  45.050  1.00  0.00           C
ATOM   2737 8C21 POPEE 146      98.500  53.190  44.990  1.00  0.00           C
ATOM   2741  C33 POPEE 146      98.260  52.980  32.830  1.00  0.00           C
ATOM   2744  C34 POPEE 146      98.460  51.600  33.510  1.00  0.00           C
ATOM   2747  C35 POPEE 146      99.040  51.610  34.950  1.00  0.00           C
ATOM   2750  C36 POPEE 146      98.020  51.880  36.070  1.00  0.00           C
ATOM   2753  C37 POPEE 146      98.470  53.010  37.000  1.00  0.00           C
ATOM   2756  C38 POPEE 146      97.580  53.280  38.230  1.00  0.00           C
ATOM   2759  C39 POPEE 146      97.650  54.740  38.720  1.00  0.00           C
ATOM   2762 0C31 POPEE 146      99.060  55.240  39.080  1.00  0.00           C
ATOM   2765 1C31 POPEE 146      99.110  56.540  39.920  1.00  0.00           C
ATOM   2768 2C31 POPEE 146     100.490  56.800  40.580  1.00  0.00           C
ATOM   2771 3C31 POPEE 146     100.850  55.780  41.680  1.00  0.00           C
ATOM   2774 4C31 POPEE 146     102.160  56.090  42.420  1.00  0.00           C
ATOM   2777 5C31 POPEE 146     102.530  55.040  43.470  1.00  0.00           C
ATOM   2780 6C31 POPEE 146     103.770  55.450  44.280  1.00  0.00           C
ATOM   2784  NH3 POPEF 147     132.274  24.700  19.250  1.00  0.00           N
ATOM   2788  C12 POPEF 147     132.004  25.460  17.980  1.00  0.00           C
ATOM   2791  C11 POPEF 147     130.754  26.330  18.200  1.00  0.00           C
ATOM   2794  P   POPEF 147     129.714  28.660  18.080  1.00  0.00           P
ATOM   2795  O13 POPEF 147     130.374  29.490  19.110  1.00  0.00           O
ATOM   2796  O14 POPEF 147     129.110  29.360  16.920  1.00  0.00           O
ATOM   2797  O11 POPEF 147     128.590  27.770  18.780  1.00  0.00           O
ATOM   2798  O12 POPEF 147     130.784  27.590  17.540  1.00  0.00           O
ATOM   2799  C1  POPEF 147     127.740  28.340  19.790  1.00  0.00           C
ATOM   2802  C2  POPEF 147     127.610  27.390  21.030  1.00  0.00           C
ATOM   2804  O21 POPEF 147     127.360  28.150  22.230  1.00  0.00           O
ATOM   2805  C21 POPEF 147     126.700  27.490  23.200  1.00  0.00           C
ATOM   2806  O22 POPEF 147     126.180  26.400  23.070  1.00  0.00           O
ATOM   2807  C22 POPEF 147     126.720  28.280  24.510  1.00  0.00           C
ATOM   2810  C3  POPEF 147     128.930  26.570  21.180  1.00  0.00           C
ATOM   2813  O31 POPEF 147     128.990  25.740  22.350  1.00  0.00           O
ATOM   2814  C31 POPEF 147     129.644  26.180  23.420  1.00  0.00           C
ATOM   2815  O32 POPEF 147     130.124  27.290  23.580  1.00  0.00           O
ATOM   2816  C32 POPEF 147     129.644  25.040  24.440  1.00  0.00           C
ATOM   2819  C23 POPEF 147     126.460  27.330  25.700  1.00  0.00           C
ATOM   2822  C24 POPEF 147     126.020  28.060  26.970  1.00  0.00           C
ATOM   2825  C25 POPEF 147     125.530  27.080  28.040  1.00  0.00           C
ATOM   2828  C26 POPEF 147     124.140  26.500  27.800  1.00  0.00           C
ATOM   2831  C27 POPEF 147     123.450  26.290  29.140  1.00  0.00           C
ATOM   2834  C28 POPEF 147     122.270  25.310  29.090  1.00  0.00           C
ATOM   2837  C29 POPEF 147     121.430  25.510  30.320  1.00  0.00           C
ATOM   2839 0C21 POPEF 147     121.440  24.760  31.420  1.00  0.00           C
ATOM   2841 1C21 POPEF 147     122.340  23.580  31.710  1.00  0.00           C
ATOM   2844 2C21 POPEF 147     122.750  23.630  33.180  1.00  0.00           C
ATOM   2847 3C21 POPEF 147     121.620  23.370  34.180  1.00  0.00           C
ATOM   2850 4C21 POPEF 147     121.840  24.220  35.430  1.00  0.00           C
ATOM   2853 5C21 POPEF 147     120.730  24.060  36.460  1.00  0.00           C
ATOM   2856 6C21 POPEF 147     120.860  25.100  37.580  1.00  0.00           C
ATOM   2859 7C21 POPEF 147     119.670  25.130  38.540  1.00  0.00           C
ATOM   2862 8C21 POPEF 147     119.700  26.330  39.490  1.00  0.00           C
ATOM   2866  C33 POPEF 147     130.994  24.840  25.180  1.00  0.00           C
ATOM   2869  C34 POPEF 147     131.024  23.490  25.940  1.00  0.00           C
ATOM   2872  C35 POPEF 147     132.194  23.190  26.900  1.00  0.00           C
ATOM   2875  C36 POPEF 147     131.914  22.040  27.900  1.00  0.00           C
ATOM   2878  C37 POPEF 147     132.424  22.350  29.320  1.00  0.00           C
ATOM   2881  C38 POPEF 147     131.824  21.470  30.430  1.00  0.00           C
ATOM   2884  C39 POPEF 147     132.104  22.080  31.820  1.00  0.00           C
ATOM   2887 0C31 POPEF 147     131.504  21.290  32.990  1.00  0.00           C
ATOM   2890 1C31 POPEF 147     132.204  21.590  34.320  1.00  0.00           C
ATOM   2893 2C31 POPEF 147     131.914  20.550  35.430  1.00  0.00           C
ATOM   2896 3C31 POPEF 147     130.514  20.630  36.070  1.00  0.00           C
ATOM   2899 4C31 POPEF 147     130.224  21.920  36.860  1.00  0.00           C
ATOM   2902 5C31 POPEF 147     128.720  22.220  36.900  1.00  0.00           C
ATOM   2905 6C31 POPEF 147     128.290  22.960  38.160  1.00  0.00           C
ATOM   2909  NH3 POPEG 148     113.900  52.490  27.080  1.00  0.00           N
ATOM   2913  C12 POPEG 148     112.460  52.100  26.950  1.00  0.00           C
ATOM   2916  C11 POPEG 148     112.100  50.630  27.190  1.00  0.00           C
ATOM   2919  P   POPEG 148     109.820  49.340  27.380  1.00  0.00           P
ATOM   2920  O13 POPEG 148     108.700  49.300  26.400  1.00  0.00           O
ATOM   2921  O14 POPEG 148     110.690  48.150  27.450  1.00  0.00           O
ATOM   2922  O11 POPEG 148     109.220  49.650  28.810  1.00  0.00           O
ATOM   2923  O12 POPEG 148     110.690  50.610  27.060  1.00  0.00           O
ATOM   2924  C1  POPEG 148     109.990  49.930  29.970  1.00  0.00           C
ATOM   2927  C2  POPEG 148     109.920  48.780  31.030  1.00  0.00           C
ATOM   2929  O21 POPEG 148     110.420  49.080  32.340  1.00  0.00           O
ATOM   2930  C21 POPEG 148     110.680  50.230  32.910  1.00  0.00           C
ATOM   2931  O22 POPEG 148     110.520  51.350  32.470  1.00  0.00           O
ATOM   2932  C22 POPEG 148     111.260  49.880  34.290  1.00  0.00           C
ATOM   2935  C3  POPEG 148     110.600  47.450  30.550  1.00  0.00           C
ATOM   2938  O31 POPEG 148     111.180  46.660  31.620  1.00  0.00           O
ATOM   2939  C31 POPEG 148     112.410  47.030  32.000  1.00  0.00           C
ATOM   2940  O32 POPEG 148     113.000  48.020  31.600  1.00  0.00           O
ATOM   2941  C32 POPEG 148     113.020  46.060  33.020  1.00  0.00           C
ATOM   2944  C23 POPEG 148     111.610  51.070  35.200  1.00  0.00           C
ATOM   2947  C24 POPEG 148     112.370  50.560  36.450  1.00  0.00           C
ATOM   2950  C25 POPEG 148     112.670  51.600  37.540  1.00  0.00           C
ATOM   2953  C26 POPEG 148     113.620  50.970  38.580  1.00  0.00           C
ATOM   2956  C27 POPEG 148     114.090  51.860  39.750  1.00  0.00           C
ATOM   2959  C28 POPEG 148     115.160  51.100  40.570  1.00  0.00           C
ATOM   2962  C29 POPEG 148     115.680  51.520  41.930  1.00  0.00           C
ATOM   2964 0C21 POPEG 148     115.590  52.670  42.610  1.00  0.00           C
ATOM   2966 1C21 POPEG 148     114.890  53.950  42.220  1.00  0.00           C
ATOM   2969 2C21 POPEG 148     114.130  54.610  43.390  1.00  0.00           C
ATOM   2972 3C21 POPEG 148     114.970  55.650  44.150  1.00  0.00           C
ATOM   2975 4C21 POPEG 148     114.170  56.380  45.240  1.00  0.00           C
ATOM   2978 5C21 POPEG 148     114.980  57.560  45.810  1.00  0.00           C
ATOM   2981 6C21 POPEG 148     114.510  58.080  47.170  1.00  0.00           C
ATOM   2984 7C21 POPEG 148     115.510  59.120  47.720  1.00  0.00           C
ATOM   2987 8C21 POPEG 148     115.110  60.000  48.920  1.00  0.00           C
ATOM   2991  C33 POPEG 148     111.990  45.410  33.970  1.00  0.00           C
ATOM   2994  C34 POPEG 148     112.590  44.710  35.200  1.00  0.00           C
ATOM   2997  C35 POPEG 148     113.300  45.680  36.170  1.00  0.00           C
ATOM   3000  C36 POPEG 148     113.500  45.110  37.570  1.00  0.00           C
ATOM   3003  C37 POPEG 148     114.670  45.800  38.260  1.00  0.00           C
ATOM   3006  C38 POPEG 148     114.800  45.420  39.740  1.00  0.00           C
ATOM   3009  C39 POPEG 148     113.770  46.140  40.630  1.00  0.00           C
ATOM   3012 0C31 POPEG 148     113.990  45.910  42.140  1.00  0.00           C
ATOM   3015 1C31 POPEG 148     113.330  46.960  43.060  1.00  0.00           C
ATOM   3018 2C31 POPEG 148     113.760  46.840  44.540  1.00  0.00           C
ATOM   3021 3C31 POPEG 148     113.180  47.930  45.470  1.00  0.00           C
ATOM   3024 4C31 POPEG 148     113.720  47.810  46.900  1.00  0.00           C
ATOM   3027 5C31 POPEG 148     113.010  48.660  47.960  1.00  0.00           C
ATOM   3030 6C31 POPEG 148     113.700  48.480  49.310  1.00  0.00           C
ATOM   3034  NH3 POPEH 149      42.670 113.960  22.530  1.00  0.00           N
ATOM   3038  C12 POPEH 149      41.350 113.330  22.920  1.00  0.00           C
ATOM   3041  C11 POPEH 149      40.590 112.690  21.730  1.00  0.00           C
ATOM   3044  P   POPEH 149      38.210 111.430  21.410  1.00  0.00           P
ATOM   3045  O13 POPEH 149      38.580 111.090  20.010  1.00  0.00           O
ATOM   3046  O14 POPEH 149      37.010 112.270  21.610  1.00  0.00           O
ATOM   3047  O11 POPEH 149      37.980 110.070  22.150  1.00  0.00           O
ATOM   3048  O12 POPEH 149      39.420 112.060  22.220  1.00  0.00           O
ATOM   3049  C1  POPEH 149      39.040 109.240  22.600  1.00  0.00           C
ATOM   3052  C2  POPEH 149      39.080 109.350  24.140  1.00  0.00           C
ATOM   3054  O21 POPEH 149      40.160 110.200  24.610  1.00  0.00           O
ATOM   3055  C21 POPEH 149      39.900 110.800  25.780  1.00  0.00           C
ATOM   3056  O22 POPEH 149      38.790 111.000  26.240  1.00  0.00           O
ATOM   3057  C22 POPEH 149      41.200 111.130  26.520  1.00  0.00           C
ATOM   3060  C3  POPEH 149      39.050 108.000  24.910  1.00  0.00           C
ATOM   3063  O31 POPEH 149      40.280 107.240  24.930  1.00  0.00           O
ATOM   3064  C31 POPEH 149      40.900 107.170  26.110  1.00  0.00           C
ATOM   3065  O32 POPEH 149      40.720 107.930  27.050  1.00  0.00           O
ATOM   3066  C32 POPEH 149      41.810 105.950  26.190  1.00  0.00           C
ATOM   3069  C23 POPEH 149      40.930 111.680  27.950  1.00  0.00           C
ATOM   3072  C24 POPEH 149      40.740 110.590  29.050  1.00  0.00           C
ATOM   3075  C25 POPEH 149      40.550 111.060  30.520  1.00  0.00           C
ATOM   3078  C26 POPEH 149      40.330 109.910  31.540  1.00  0.00           C
ATOM   3081  C27 POPEH 149      39.550 110.270  32.820  1.00  0.00           C
ATOM   3084  C28 POPEH 149      40.400 110.750  34.020  1.00  0.00           C
ATOM   3087  C29 POPEH 149      39.680 110.520  35.330  1.00  0.00           C
ATOM   3089 0C21 POPEH 149      38.970 111.400  36.040  1.00  0.00           C
ATOM   3091 1C21 POPEH 149      38.720 112.860  35.740  1.00  0.00           C
ATOM   3094 2C21 POPEH 149      39.720 113.720  36.530  1.00  0.00           C
ATOM   3097 3C21 POPEH 149      39.460 115.230  36.500  1.00  0.00           C
ATOM   3100 4C21 POPEH 149      38.190 115.740  37.200  1.00  0.00           C
ATOM   3103 5C21 POPEH 149      37.670 114.860  38.340  1.00  0.00           C
ATOM   3106 6C21 POPEH 149      36.410 115.430  39.000  1.00  0.00           C
ATOM   3109 7C21 POPEH 149      36.210 114.810  40.380  1.00  0.00           C
ATOM   3112 8C21 POPEH 149      34.970 115.300  41.130  1.00  0.00           C
ATOM   3116  C33 POPEH 149      41.570 105.270  27.550  1.00  0.00           C
ATOM   3119  C34 POPEH 149      40.220 104.530  27.630  1.00  0.00           C
ATOM   3122  C35 POPEH 149      39.950 103.960  29.020  1.00  0.00           C
ATOM   3125  C36 POPEH 149      38.970 104.830  29.820  1.00  0.00           C
ATOM   3128  C37 POPEH 149      39.250 104.690  31.310  1.00  0.00           C
ATOM   3131  C38 POPEH 149      38.160 105.300  32.220  1.00  0.00           C
ATOM   3134  C39 POPEH 149      37.020 104.330  32.590  1.00  0.00           C
ATOM   3137 0C31 POPEH 149      37.430 103.120  33.440  1.00  0.00           C
ATOM   3140 1C31 POPEH 149      36.670 101.870  33.000  1.00  0.00           C
ATOM   3143 2C31 POPEH 149      37.050 100.590  33.760  1.00  0.00           C
ATOM   3146 3C31 POPEH 149      36.050 100.180  34.860  1.00  0.00           C
ATOM   3149 4C31 POPEH 149      36.130 101.040  36.130  1.00  0.00           C
ATOM   3152 5C31 POPEH 149      35.330 100.550  37.350  1.00  0.00           C
ATOM   3155 6C31 POPEH 149      35.690 101.340  38.610  1.00  0.00           C
ATOM   3159  NH3 POPEI 150      86.370  11.500  23.820  1.00  0.00           N
ATOM   3163  C12 POPEI 150      86.150  11.880  22.390  1.00  0.00           C
ATOM   3166  C11 POPEI 150      85.450  13.240  22.360  1.00  0.00           C
ATOM   3169  P   POPEI 150      85.270  15.080  24.270  1.00  0.00           P
ATOM   3170  O13 POPEI 150      86.200  16.150  24.660  1.00  0.00           O
ATOM   3171  O14 POPEI 150      83.990  15.480  23.660  1.00  0.00           O
ATOM   3172  O11 POPEI 150      84.980  14.180  25.550  1.00  0.00           O
ATOM   3173  O12 POPEI 150      86.060  14.130  23.280  1.00  0.00           O
ATOM   3174  C1  POPEI 150      83.980  14.650  26.480  1.00  0.00           C
ATOM   3177  C2  POPEI 150      84.360  14.380  27.970  1.00  0.00           C
ATOM   3179  O21 POPEI 150      84.340  15.640  28.650  1.00  0.00           O
ATOM   3180  C21 POPEI 150      84.260  15.600  29.980  1.00  0.00           C
ATOM   3181  O22 POPEI 150      83.880  14.670  30.650  1.00  0.00           O
ATOM   3182  C22 POPEI 150      84.890  16.890  30.510  1.00  0.00           C
ATOM   3185  C3  POPEI 150      85.750  13.680  28.150  1.00  0.00           C
ATOM   3188  O31 POPEI 150      86.220  13.590  29.500  1.00  0.00           O
ATOM   3189  C31 POPEI 150      86.190  12.430  30.180  1.00  0.00           C
ATOM   3190  O32 POPEI 150      86.940  12.170  31.100  1.00  0.00           O
ATOM   3191  C32 POPEI 150      85.090  11.470  29.720  1.00  0.00           C
ATOM   3194  C23 POPEI 150      84.290  17.270  31.880  1.00  0.00           C
ATOM   3197  C24 POPEI 150      85.040  18.430  32.560  1.00  0.00           C
ATOM   3200  C25 POPEI 150      85.670  18.110  33.920  1.00  0.00           C
ATOM   3203  C26 POPEI 150      86.920  18.970  34.200  1.00  0.00           C
ATOM   3206  C27 POPEI 150      88.150  18.400  33.480  1.00  0.00           C
ATOM   3209  C28 POPEI 150      89.540  18.960  33.890  1.00  0.00           C
ATOM   3212  C29 POPEI 150      89.520  20.130  34.840  1.00  0.00           C
ATOM   3214 0C21 POPEI 150      89.890  20.160  36.140  1.00  0.00           C
ATOM   3216 1C21 POPEI 150      90.370  19.000  36.990  1.00  0.00           C
ATOM   3219 2C21 POPEI 150      91.860  18.660  36.840  1.00  0.00           C
ATOM   3222 3C21 POPEI 150      92.260  17.330  37.520  1.00  0.00           C
ATOM   3225 4C21 POPEI 150      93.660  17.350  38.140  1.00  0.00           C
ATOM   3228 5C21 POPEI 150      94.100  15.970  38.630  1.00  0.00           C
ATOM   3231 6C21 POPEI 150      95.560  16.040  39.060  1.00  0.00           C
ATOM   3234 7C21 POPEI 150      96.130  14.710  39.560  1.00  0.00           C
ATOM   3237 8C21 POPEI 150      97.650  14.660  39.590  1.00  0.00           C
ATOM   3241  C33 POPEI 150      84.460  10.770  30.940  1.00  0.00           C
ATOM   3244  C34 POPEI 150      83.410   9.710  30.580  1.00  0.00           C
ATOM   3247  C35 POPEI 150      84.010   8.290  30.460  1.00  0.00           C
ATOM   3250  C36 POPEI 150      84.570   7.960  29.060  1.00  0.00           C
ATOM   3253  C37 POPEI 150      84.270   6.510  28.640  1.00  0.00           C
ATOM   3256  C38 POPEI 150      85.190   5.420  29.220  1.00  0.00           C
ATOM   3259  C39 POPEI 150      85.230   5.380  30.750  1.00  0.00           C
ATOM   3262 0C31 POPEI 150      85.680   4.040  31.360  1.00  0.00           C
ATOM   3265 1C31 POPEI 150      85.990   4.130  32.870  1.00  0.00           C
ATOM   3268 2C31 POPEI 150      86.430   2.790  33.490  1.00  0.00           C
ATOM   3271 3C31 POPEI 150      86.670   2.830  35.010  1.00  0.00           C
ATOM   3274 4C31 POPEI 150      87.000   1.450  35.600  1.00  0.00           C
ATOM   3277 5C31 POPEI 150      87.110   1.420  37.130  1.00  0.00           C
ATOM   3280 6C31 POPEI 150      87.400   0.010  37.630  1.00  0.00           C
ATOM   3284  NH3 POPEJ 151      23.870 131.854  62.880  1.00  0.00           N
ATOM   3288  C12 POPEJ 151      23.710 130.764  63.880  1.00  0.00           C
ATOM   3291  C11 POPEJ 151      24.990 130.604  64.700  1.00  0.00           C
ATOM   3294  P   POPEJ 151      24.280 128.270  65.590  1.00  0.00           P
ATOM   3295  O13 POPEJ 151      25.010 127.310  66.460  1.00  0.00           O
ATOM   3296  O14 POPEJ 151      22.820 128.350  65.750  1.00  0.00           O
ATOM   3297  O11 POPEJ 151      24.570 127.960  64.080  1.00  0.00           O
ATOM   3298  O12 POPEJ 151      24.870 129.724  65.810  1.00  0.00           O
ATOM   3299  C1  POPEJ 151      25.810 127.640  63.490  1.00  0.00           C
ATOM   3302  C2  POPEJ 151      25.730 127.880  61.960  1.00  0.00           C
ATOM   3304  O21 POPEJ 151      26.520 126.840  61.380  1.00  0.00           O
ATOM   3305  C21 POPEJ 151      25.940 126.030  60.520  1.00  0.00           C
ATOM   3306  O22 POPEJ 151      24.780 126.040  60.160  1.00  0.00           O
ATOM   3307  C22 POPEJ 151      26.990 125.030  60.030  1.00  0.00           C
ATOM   3310  C3  POPEJ 151      26.270 129.230  61.370  1.00  0.00           C
ATOM   3313  O31 POPEJ 151      25.220 130.094  60.880  1.00  0.00           O
ATOM   3314  C31 POPEJ 151      25.540 130.824  59.800  1.00  0.00           C
ATOM   3315  O32 POPEJ 151      26.670 131.114  59.440  1.00  0.00           O
ATOM   3316  C32 POPEJ 151      24.260 131.204  59.050  1.00  0.00           C
ATOM   3319  C23 POPEJ 151      27.300 125.280  58.550  1.00  0.00           C
ATOM   3322  C24 POPEJ 151      28.510 124.430  58.140  1.00  0.00           C
ATOM   3325  C25 POPEJ 151      29.010 124.650  56.710  1.00  0.00           C
ATOM   3328  C26 POPEJ 151      28.320 123.730  55.700  1.00  0.00           C
ATOM   3331  C27 POPEJ 151      28.750 124.030  54.260  1.00  0.00           C
ATOM   3334  C28 POPEJ 151      28.550 122.890  53.230  1.00  0.00           C
ATOM   3337  C29 POPEJ 151      27.150 122.650  52.730  1.00  0.00           C
ATOM   3339 0C21 POPEJ 151      26.710 122.640  51.450  1.00  0.00           C
ATOM   3341 1C21 POPEJ 151      27.480 122.840  50.170  1.00  0.00           C
ATOM   3344 2C21 POPEJ 151      27.140 121.730  49.140  1.00  0.00           C
ATOM   3347 3C21 POPEJ 151      25.690 121.720  48.610  1.00  0.00           C
ATOM   3350 4C21 POPEJ 151      25.380 120.460  47.780  1.00  0.00           C
ATOM   3353 5C21 POPEJ 151      23.940 120.430  47.230  1.00  0.00           C
ATOM   3356 6C21 POPEJ 151      23.470 119.050  46.720  1.00  0.00           C
ATOM   3359 7C21 POPEJ 151      22.080 118.960  46.070  1.00  0.00           C
ATOM   3362 8C21 POPEJ 151      21.660 117.480  45.980  1.00  0.00           C
ATOM   3366  C33 POPEJ 151      23.900 130.224  57.900  1.00  0.00           C
ATOM   3369  C34 POPEJ 151      24.530 130.514  56.510  1.00  0.00           C
ATOM   3372  C35 POPEJ 151      25.980 130.004  56.310  1.00  0.00           C
ATOM   3375  C36 POPEJ 151      26.430 130.034  54.840  1.00  0.00           C
ATOM   3378  C37 POPEJ 151      27.610 129.150  54.470  1.00  0.00           C
ATOM   3381  C38 POPEJ 151      27.910 129.300  52.970  1.00  0.00           C
ATOM   3384  C39 POPEJ 151      28.740 128.150  52.420  1.00  0.00           C
ATOM   3387 0C31 POPEJ 151      28.720 128.070  50.900  1.00  0.00           C
ATOM   3390 1C31 POPEJ 151      29.730 127.020  50.470  1.00  0.00           C
ATOM   3393 2C31 POPEJ 151      29.610 126.480  49.050  1.00  0.00           C
ATOM   3396 3C31 POPEJ 151      29.510 127.540  47.950  1.00  0.00           C
ATOM   3399 4C31 POPEJ 151      30.600 128.610  47.980  1.00  0.00           C
ATOM   3402 5C31 POPEJ 151      30.540 129.524  46.750  1.00  0.00           C
ATOM   3405 6C31 POPEJ 151      31.480 130.724  46.850  1.00  0.00           C
ATOM   3409  NH3 POPEK 152       7.660  76.400  20.880  1.00  0.00           N
ATOM   3413  C12 POPEK 152       6.880  75.590  19.890  1.00  0.00           C
ATOM   3416  C11 POPEK 152       6.420  74.230  20.460  1.00  0.00           C
ATOM   3419  P   POPEK 152       6.560  73.460  23.020  1.00  0.00           P
ATOM   3420  O13 POPEK 152       5.420  72.960  23.820  1.00  0.00           O
ATOM   3421  O14 POPEK 152       7.520  72.440  22.520  1.00  0.00           O
ATOM   3422  O11 POPEK 152       7.320  74.550  23.880  1.00  0.00           O
ATOM   3423  O12 POPEK 152       5.980  74.320  21.820  1.00  0.00           O
ATOM   3424  C1  POPEK 152       8.550  74.270  24.550  1.00  0.00           C
ATOM   3427  C2  POPEK 152       8.410  73.360  25.830  1.00  0.00           C
ATOM   3429  O21 POPEK 152       8.490  74.120  27.050  1.00  0.00           O
ATOM   3430  C21 POPEK 152       9.650  74.710  27.350  1.00  0.00           C
ATOM   3431  O22 POPEK 152      10.640  74.770  26.640  1.00  0.00           O
ATOM   3432  C22 POPEK 152       9.620  75.250  28.790  1.00  0.00           C
ATOM   3435  C3  POPEK 152       9.430  72.160  25.810  1.00  0.00           C
ATOM   3438  O31 POPEK 152       9.700  71.560  27.090  1.00  0.00           O
ATOM   3439  C31 POPEK 152       8.880  70.590  27.490  1.00  0.00           C
ATOM   3440  O32 POPEK 152       7.810  70.310  26.980  1.00  0.00           O
ATOM   3441  C32 POPEK 152       9.500  69.820  28.670  1.00  0.00           C
ATOM   3444  C23 POPEK 152       9.420  76.780  28.860  1.00  0.00           C
ATOM   3447  C24 POPEK 152       9.190  77.310  30.290  1.00  0.00           C
ATOM   3450  C25 POPEK 152      10.000  76.570  31.360  1.00  0.00           C
ATOM   3453  C26 POPEK 152       9.940  77.250  32.730  1.00  0.00           C
ATOM   3456  C27 POPEK 152       8.540  77.210  33.350  1.00  0.00           C
ATOM   3459  C28 POPEK 152       8.210  78.410  34.240  1.00  0.00           C
ATOM   3462  C29 POPEK 152       9.120  78.440  35.440  1.00  0.00           C
ATOM   3464 0C21 POPEK 152       8.890  77.800  36.600  1.00  0.00           C
ATOM   3466 1C21 POPEK 152       7.680  76.940  36.930  1.00  0.00           C
ATOM   3469 2C21 POPEK 152       7.990  75.480  37.300  1.00  0.00           C
ATOM   3472 3C21 POPEK 152       7.120  74.960  38.470  1.00  0.00           C
ATOM   3475 4C21 POPEK 152       7.580  73.590  38.990  1.00  0.00           C
ATOM   3478 5C21 POPEK 152       6.940  73.190  40.330  1.00  0.00           C
ATOM   3481 6C21 POPEK 152       7.150  71.710  40.700  1.00  0.00           C
ATOM   3484 7C21 POPEK 152       7.000  71.530  42.220  1.00  0.00           C
ATOM   3487 8C21 POPEK 152       7.470  70.220  42.850  1.00  0.00           C
ATOM   3491  C33 POPEK 152       9.170  70.520  30.000  1.00  0.00           C
ATOM   3494  C34 POPEK 152       9.920  71.840  30.210  1.00  0.00           C
ATOM   3497  C35 POPEK 152       9.630  72.600  31.520  1.00  0.00           C
ATOM   3500  C36 POPEK 152       9.940  71.830  32.800  1.00  0.00           C
ATOM   3503  C37 POPEK 152      10.730  72.660  33.820  1.00  0.00           C
ATOM   3506  C38 POPEK 152      10.730  71.920  35.150  1.00  0.00           C
ATOM   3509  C39 POPEK 152      11.710  72.470  36.170  1.00  0.00           C
ATOM   3512 0C31 POPEK 152      11.690  71.620  37.440  1.00  0.00           C
ATOM   3515 1C31 POPEK 152      12.380  72.350  38.580  1.00  0.00           C
ATOM   3518 2C31 POPEK 152      12.420  71.510  39.840  1.00  0.00           C
ATOM   3521 3C31 POPEK 152      13.600  70.550  39.840  1.00  0.00           C
ATOM   3524 4C31 POPEK 152      13.420  69.420  40.860  1.00  0.00           C
ATOM   3527 5C31 POPEK 152      14.240  68.220  40.380  1.00  0.00           C
ATOM   3530 6C31 POPEK 152      14.140  66.950  41.240  1.00  0.00           C
ATOM   3534  NH3 POPEL 153     105.900  50.820  26.880  1.00  0.00           N
ATOM   3538  C12 POPEL 153     106.290  51.450  25.570  1.00  0.00           C
ATOM   3541  C11 POPEL 153     105.650  52.840  25.290  1.00  0.00           C
ATOM   3544  P   POPEL 153     106.600  54.180  27.290  1.00  0.00           P
ATOM   3545  O13 POPEL 153     106.140  55.290  28.140  1.00  0.00           O
ATOM   3546  O14 POPEL 153     107.790  54.390  26.430  1.00  0.00           O
ATOM   3547  O11 POPEL 153     106.870  52.940  28.210  1.00  0.00           O
ATOM   3548  O12 POPEL 153     105.390  53.650  26.430  1.00  0.00           O
ATOM   3549  C1  POPEL 153     107.440  53.060  29.480  1.00  0.00           C
ATOM   3552  C2  POPEL 153     106.320  52.980  30.540  1.00  0.00           C
ATOM   3554  O21 POPEL 153     106.870  52.980  31.870  1.00  0.00           O
ATOM   3555  C21 POPEL 153     107.320  51.830  32.370  1.00  0.00           C
ATOM   3556  O22 POPEL 153     107.480  50.790  31.770  1.00  0.00           O
ATOM   3557  C22 POPEL 153     107.590  51.980  33.860  1.00  0.00           C
ATOM   3560  C3  POPEL 153     105.340  51.800  30.260  1.00  0.00           C
ATOM   3563  O31 POPEL 153     104.480  51.570  31.380  1.00  0.00           O
ATOM   3564  C31 POPEL 153     103.490  52.460  31.480  1.00  0.00           C
ATOM   3565  O32 POPEL 153     103.270  53.370  30.700  1.00  0.00           O
ATOM   3566  C32 POPEL 153     102.640  52.160  32.710  1.00  0.00           C
ATOM   3569  C23 POPEL 153     107.280  50.650  34.610  1.00  0.00           C
ATOM   3572  C24 POPEL 153     107.450  50.820  36.130  1.00  0.00           C
ATOM   3575  C25 POPEL 153     107.520  49.540  36.980  1.00  0.00           C
ATOM   3578  C26 POPEL 153     106.320  48.590  36.820  1.00  0.00           C
ATOM   3581  C27 POPEL 153     105.910  47.850  38.110  1.00  0.00           C
ATOM   3584  C28 POPEL 153     104.390  47.890  38.370  1.00  0.00           C
ATOM   3587  C29 POPEL 153     103.990  49.070  39.200  1.00  0.00           C
ATOM   3589 0C21 POPEL 153     102.790  49.260  39.770  1.00  0.00           C
ATOM   3591 1C21 POPEL 153     101.590  48.350  39.610  1.00  0.00           C
ATOM   3594 2C21 POPEL 153     101.450  47.250  40.690  1.00  0.00           C
ATOM   3597 3C21 POPEL 153     101.150  47.800  42.100  1.00  0.00           C
ATOM   3600 4C21 POPEL 153     100.060  47.060  42.910  1.00  0.00           C
ATOM   3603 5C21 POPEL 153     100.470  45.690  43.470  1.00  0.00           C
ATOM   3606 6C21 POPEL 153      99.320  44.920  44.140  1.00  0.00           C
ATOM   3609 7C21 POPEL 153      99.630  43.430  44.390  1.00  0.00           C
ATOM   3612 8C21 POPEL 153      98.410  42.550  44.690  1.00  0.00           C
ATOM   3616  C33 POPEL 153     102.650  53.360  33.670  1.00  0.00           C
ATOM   3619  C34 POPEL 153     103.560  53.180  34.890  1.00  0.00           C
ATOM   3622  C35 POPEL 153     103.060  54.000  36.100  1.00  0.00           C
ATOM   3625  C36 POPEL 153     103.870  53.690  37.370  1.00  0.00           C
ATOM   3628  C37 POPEL 153     103.220  54.120  38.700  1.00  0.00           C
ATOM   3631  C38 POPEL 153     104.170  53.960  39.920  1.00  0.00           C
ATOM   3634  C39 POPEL 153     104.260  52.540  40.540  1.00  0.00           C
ATOM   3637 0C31 POPEL 153     105.290  52.450  41.700  1.00  0.00           C
ATOM   3640 1C31 POPEL 153     105.420  51.120  42.480  1.00  0.00           C
ATOM   3643 2C31 POPEL 153     106.880  50.720  42.790  1.00  0.00           C
ATOM   3646 3C31 POPEL 153     107.640  50.350  41.530  1.00  0.00           C
ATOM   3649 4C31 POPEL 153     108.930  49.590  41.800  1.00  0.00           C
ATOM   3652 5C31 POPEL 153     109.890  49.820  40.640  1.00  0.00           C
ATOM   3655 6C31 POPEL 153     111.010  48.800  40.470  1.00  0.00           C
ATOM   3659  NH3 POPEM 154      98.670  50.220  25.050  1.00  0.00           N
ATOM   3663  C12 POPEM 154      99.410  49.490  26.140  1.00  0.00           C
ATOM   3666  C11 POPEM 154     100.580  50.300  26.730  1.00  0.00           C
ATOM   3669  P   POPEM 154     102.620  48.810  26.010  1.00  0.00           P
ATOM   3670  O13 POPEM 154     104.000  48.950  26.500  1.00  0.00           O
ATOM   3671  O14 POPEM 154     102.310  49.360  24.670  1.00  0.00           O
ATOM   3672  O11 POPEM 154     102.290  47.270  26.030  1.00  0.00           O
ATOM   3673  O12 POPEM 154     101.650  49.440  27.100  1.00  0.00           O
ATOM   3674  C1  POPEM 154     102.160  46.550  27.250  1.00  0.00           C
ATOM   3677  C2  POPEM 154     100.670  46.180  27.490  1.00  0.00           C
ATOM   3679  O21 POPEM 154     100.470  45.770  28.860  1.00  0.00           O
ATOM   3680  C21 POPEM 154     100.390  46.740  29.780  1.00  0.00           C
ATOM   3681  O22 POPEM 154     100.410  47.940  29.560  1.00  0.00           O
ATOM   3682  C22 POPEM 154     100.160  46.100  31.160  1.00  0.00           C
ATOM   3685  C3  POPEM 154     100.120  45.060  26.530  1.00  0.00           C
ATOM   3688  O31 POPEM 154      98.690  45.030  26.350  1.00  0.00           O
ATOM   3689  C31 POPEM 154      97.920  45.410  27.360  1.00  0.00           C
ATOM   3690  O32 POPEM 154      97.650  46.570  27.650  1.00  0.00           O
ATOM   3691  C32 POPEM 154      97.400  44.170  28.110  1.00  0.00           C
ATOM   3694  C23 POPEM 154     100.810  46.860  32.350  1.00  0.00           C
ATOM   3697  C24 POPEM 154     100.220  46.480  33.730  1.00  0.00           C
ATOM   3700  C25 POPEM 154      98.770  46.980  33.930  1.00  0.00           C
ATOM   3703  C26 POPEM 154      98.170  46.480  35.250  1.00  0.00           C
ATOM   3706  C27 POPEM 154      96.660  46.640  35.500  1.00  0.00           C
ATOM   3709  C28 POPEM 154      96.360  46.510  37.010  1.00  0.00           C
ATOM   3712  C29 POPEM 154      94.970  46.860  37.460  1.00  0.00           C
ATOM   3714 0C21 POPEM 154      94.250  46.300  38.440  1.00  0.00           C
ATOM   3716 1C21 POPEM 154      94.630  45.090  39.280  1.00  0.00           C
ATOM   3719 2C21 POPEM 154      93.770  43.920  38.770  1.00  0.00           C
ATOM   3722 3C21 POPEM 154      93.980  42.580  39.500  1.00  0.00           C
ATOM   3725 4C21 POPEM 154      92.850  41.580  39.240  1.00  0.00           C
ATOM   3728 5C21 POPEM 154      93.020  40.360  40.150  1.00  0.00           C
ATOM   3731 6C21 POPEM 154      91.740  39.540  40.350  1.00  0.00           C
ATOM   3734 7C21 POPEM 154      91.990  38.260  41.150  1.00  0.00           C
ATOM   3737 8C21 POPEM 154      90.750  37.410  41.380  1.00  0.00           C
ATOM   3741  C33 POPEM 154      96.810  44.560  29.490  1.00  0.00           C
ATOM   3744  C34 POPEM 154      96.270  43.390  30.360  1.00  0.00           C
ATOM   3747  C35 POPEM 154      97.340  42.480  31.020  1.00  0.00           C
ATOM   3750  C36 POPEM 154      98.320  43.190  31.970  1.00  0.00           C
ATOM   3753  C37 POPEM 154      99.210  42.230  32.800  1.00  0.00           C
ATOM   3756  C38 POPEM 154      98.450  41.640  34.000  1.00  0.00           C
ATOM   3759  C39 POPEM 154      99.080  40.390  34.660  1.00  0.00           C
ATOM   3762 0C31 POPEM 154      98.690  39.090  33.940  1.00  0.00           C
ATOM   3765 1C31 POPEM 154      98.990  37.760  34.660  1.00  0.00           C
ATOM   3768 2C31 POPEM 154      98.600  36.570  33.770  1.00  0.00           C
ATOM   3771 3C31 POPEM 154      98.790  35.190  34.420  1.00  0.00           C
ATOM   3774 4C31 POPEM 154      97.960  34.930  35.690  1.00  0.00           C
ATOM   3777 5C31 POPEM 154      98.490  33.710  36.450  1.00  0.00           C
ATOM   3780 6C31 POPEM 154      97.530  33.260  37.540  1.00  0.00           C
ATOM   3784  NH3 POPEN 155     124.780  -6.034  64.070  1.00  0.00           N
ATOM   3788  C12 POPEN 155     124.860  -4.604  63.600  1.00  0.00           C
ATOM   3791  C11 POPEN 155     125.070  -3.684  64.820  1.00  0.00           C
ATOM   3794  P   POPEN 155     126.330  -1.544  63.800  1.00  0.00           P
ATOM   3795  O13 POPEN 155     126.850  -0.514  64.730  1.00  0.00           O
ATOM   3796  O14 POPEN 155     127.300  -2.474  63.190  1.00  0.00           O
ATOM   3797  O11 POPEN 155     125.530  -0.814  62.660  1.00  0.00           O
ATOM   3798  O12 POPEN 155     125.160  -2.314  64.510  1.00  0.00           O
ATOM   3799  C1  POPEN 155     126.100  -0.694  61.380  1.00  0.00           C
ATOM   3802  C2  POPEN 155     125.140   0.160  60.510  1.00  0.00           C
ATOM   3804  O21 POPEN 155     124.940  -0.514  59.230  1.00  0.00           O
ATOM   3805  C21 POPEN 155     124.290  -1.714  59.370  1.00  0.00           C
ATOM   3806  O22 POPEN 155     123.680  -2.054  60.350  1.00  0.00           O
ATOM   3807  C22 POPEN 155     124.490  -2.654  58.180  1.00  0.00           C
ATOM   3810  C3  POPEN 155     125.690   1.640  60.500  1.00  0.00           C
ATOM   3813  O31 POPEN 155     124.730   2.620  60.050  1.00  0.00           O
ATOM   3814  C31 POPEN 155     124.870   3.880  60.480  1.00  0.00           C
ATOM   3815  O32 POPEN 155     125.650   4.270  61.340  1.00  0.00           O
ATOM   3816  C32 POPEN 155     123.940   4.790  59.680  1.00  0.00           C
ATOM   3819  C23 POPEN 155     123.160  -3.154  57.570  1.00  0.00           C
ATOM   3822  C24 POPEN 155     123.430  -3.914  56.270  1.00  0.00           C
ATOM   3825  C25 POPEN 155     122.110  -4.354  55.640  1.00  0.00           C
ATOM   3828  C26 POPEN 155     122.250  -5.154  54.340  1.00  0.00           C
ATOM   3831  C27 POPEN 155     120.860  -5.614  53.860  1.00  0.00           C
ATOM   3834  C28 POPEN 155     120.890  -6.644  52.700  1.00  0.00           C
ATOM   3837  C29 POPEN 155     119.570  -7.054  52.110  1.00  0.00           C
ATOM   3839 0C21 POPEN 155     118.680  -6.234  51.510  1.00  0.00           C
ATOM   3841 1C21 POPEN 155     118.790  -4.734  51.370  1.00  0.00           C
ATOM   3844 2C21 POPEN 155     118.710  -4.194  49.940  1.00  0.00           C
ATOM   3847 3C21 POPEN 155     119.900  -4.634  49.070  1.00  0.00           C
ATOM   3850 4C21 POPEN 155     120.240  -3.654  47.940  1.00  0.00           C
ATOM   3853 5C21 POPEN 155     121.420  -4.054  47.020  1.00  0.00           C
ATOM   3856 6C21 POPEN 155     121.390  -3.264  45.690  1.00  0.00           C
ATOM   3859 7C21 POPEN 155     122.320  -3.724  44.560  1.00  0.00           C
ATOM   3862 8C21 POPEN 155     122.280  -2.754  43.360  1.00  0.00           C
ATOM   3866  C33 POPEN 155     124.730   5.780  58.800  1.00  0.00           C
ATOM   3869  C34 POPEN 155     125.340   5.100  57.560  1.00  0.00           C
ATOM   3872  C35 POPEN 155     125.750   6.040  56.430  1.00  0.00           C
ATOM   3875  C36 POPEN 155     124.680   6.190  55.340  1.00  0.00           C
ATOM   3878  C37 POPEN 155     125.190   7.110  54.220  1.00  0.00           C
ATOM   3881  C38 POPEN 155     124.280   7.080  52.990  1.00  0.00           C
ATOM   3884  C39 POPEN 155     124.750   8.000  51.840  1.00  0.00           C
ATOM   3887 0C31 POPEN 155     123.790   8.010  50.640  1.00  0.00           C
ATOM   3890 1C31 POPEN 155     124.200   8.990  49.530  1.00  0.00           C
ATOM   3893 2C31 POPEN 155     123.000   9.360  48.630  1.00  0.00           C
ATOM   3896 3C31 POPEN 155     122.370   8.210  47.820  1.00  0.00           C
ATOM   3899 4C31 POPEN 155     123.240   7.780  46.620  1.00  0.00           C
ATOM   3902 5C31 POPEN 155     122.470   6.960  45.570  1.00  0.00           C
ATOM   3905 6C31 POPEN 155     123.360   6.460  44.420  1.00  0.00           C
ATOM   3909  NH3 POPEO 156      84.400  20.020  62.380  1.00  0.00           N
ATOM   3913  C12 POPEO 156      85.540  20.530  63.210  1.00  0.00           C
ATOM   3916  C11 POPEO 156      86.740  19.590  63.140  1.00  0.00           C
ATOM   3919  P   POPEO 156      87.570  17.270  63.710  1.00  0.00           P
ATOM   3920  O13 POPEO 156      87.810  17.120  65.160  1.00  0.00           O
ATOM   3921  O14 POPEO 156      87.270  16.070  62.930  1.00  0.00           O
ATOM   3922  O11 POPEO 156      88.780  18.030  63.030  1.00  0.00           O
ATOM   3923  O12 POPEO 156      86.360  18.270  63.500  1.00  0.00           O
ATOM   3924  C1  POPEO 156      89.900  17.430  62.410  1.00  0.00           C
ATOM   3927  C2  POPEO 156      89.660  17.010  60.940  1.00  0.00           C
ATOM   3929  O21 POPEO 156      90.760  16.250  60.440  1.00  0.00           O
ATOM   3930  C21 POPEO 156      91.890  16.830  60.100  1.00  0.00           C
ATOM   3931  O22 POPEO 156      92.200  18.000  60.230  1.00  0.00           O
ATOM   3932  C22 POPEO 156      92.820  15.720  59.580  1.00  0.00           C
ATOM   3935  C3  POPEO 156      89.250  18.200  60.010  1.00  0.00           C
ATOM   3938  O31 POPEO 156      88.720  17.690  58.790  1.00  0.00           O
ATOM   3939  C31 POPEO 156      89.120  17.930  57.530  1.00  0.00           C
ATOM   3940  O32 POPEO 156      88.510  17.470  56.570  1.00  0.00           O
ATOM   3941  C32 POPEO 156      90.360  18.820  57.350  1.00  0.00           C
ATOM   3944  C23 POPEO 156      93.690  16.210  58.390  1.00  0.00           C
ATOM   3947  C24 POPEO 156      94.480  15.050  57.750  1.00  0.00           C
ATOM   3950  C25 POPEO 156      95.520  15.430  56.660  1.00  0.00           C
ATOM   3953  C26 POPEO 156      94.930  15.510  55.240  1.00  0.00           C
ATOM   3956  C27 POPEO 156      95.710  14.710  54.170  1.00  0.00           C
ATOM   3959  C28 POPEO 156      95.170  14.940  52.740  1.00  0.00           C
ATOM   3962  C29 POPEO 156      95.310  16.360  52.230  1.00  0.00           C
ATOM   3964 0C21 POPEO 156      95.360  16.780  50.940  1.00  0.00           C
ATOM   3966 1C21 POPEO 156      95.280  15.970  49.660  1.00  0.00           C
ATOM   3969 2C21 POPEO 156      94.240  16.380  48.580  1.00  0.00           C
ATOM   3972 3C21 POPEO 156      94.160  15.420  47.350  1.00  0.00           C
ATOM   3975 4C21 POPEO 156      92.940  15.710  46.450  1.00  0.00           C
ATOM   3978 5C21 POPEO 156      93.010  15.200  44.990  1.00  0.00           C
ATOM   3981 6C21 POPEO 156      92.050  15.940  44.030  1.00  0.00           C
ATOM   3984 7C21 POPEO 156      92.250  15.630  42.530  1.00  0.00           C
ATOM   3987 8C21 POPEO 156      91.190  16.270  41.610  1.00  0.00           C
ATOM   3991  C33 POPEO 156      90.950  18.540  55.940  1.00  0.00           C
ATOM   3994  C34 POPEO 156      92.070  19.440  55.420  1.00  0.00           C
ATOM   3997  C35 POPEO 156      92.470  18.960  54.010  1.00  0.00           C
ATOM   4000  C36 POPEO 156      93.470  19.870  53.290  1.00  0.00           C
ATOM   4003  C37 POPEO 156      92.790  21.160  52.800  1.00  0.00           C
ATOM   4006  C38 POPEO 156      93.740  22.220  52.240  1.00  0.00           C
ATOM   4009  C39 POPEO 156      93.530  22.450  50.740  1.00  0.00           C
ATOM   4012 0C31 POPEO 156      94.140  21.390  49.820  1.00  0.00           C
ATOM   4015 1C31 POPEO 156      93.890  21.740  48.340  1.00  0.00           C
ATOM   4018 2C31 POPEO 156      94.640  20.840  47.320  1.00  0.00           C
ATOM   4021 3C31 POPEO 156      94.360  21.060  45.810  1.00  0.00           C
ATOM   4024 4C31 POPEO 156      94.830  19.860  44.930  1.00  0.00           C
ATOM   4027 5C31 POPEO 156      94.900  20.050  43.390  1.00  0.00           C
ATOM   4030 6C31 POPEO 156      95.090  18.740  42.590  1.00  0.00           C
ATOM   4034  NH3 POPEP 157      30.820  33.960  26.040  1.00  0.00           N
ATOM   4038  C12 POPEP 157      30.340  32.690  26.700  1.00  0.00           C
ATOM   4041  C11 POPEP 157      30.830  31.360  26.070  1.00  0.00           C
ATOM   4044  P   POPEP 157      31.610  30.150  28.230  1.00  0.00           P
ATOM   4045  O13 POPEP 157      32.570  31.280  28.240  1.00  0.00           O
ATOM   4046  O14 POPEP 157      32.230  28.800  28.230  1.00  0.00           O
ATOM   4047  O11 POPEP 157      30.640  30.320  29.480  1.00  0.00           O
ATOM   4048  O12 POPEP 157      30.650  30.270  26.970  1.00  0.00           O
ATOM   4049  C1  POPEP 157      29.350  29.760  29.680  1.00  0.00           C
ATOM   4052  C2  POPEP 157      29.380  28.640  30.770  1.00  0.00           C
ATOM   4054  O21 POPEP 157      29.670  29.240  32.040  1.00  0.00           O
ATOM   4055  C21 POPEP 157      28.640  29.470  32.840  1.00  0.00           C
ATOM   4056  O22 POPEP 157      27.500  29.050  32.710  1.00  0.00           O
ATOM   4057  C22 POPEP 157      29.100  30.450  33.930  1.00  0.00           C
ATOM   4060  C3  POPEP 157      30.510  27.640  30.430  1.00  0.00           C
ATOM   4063  O31 POPEP 157      30.670  26.640  31.440  1.00  0.00           O
ATOM   4064  C31 POPEP 157      31.870  26.520  32.060  1.00  0.00           C
ATOM   4065  O32 POPEP 157      31.980  26.100  33.200  1.00  0.00           O
ATOM   4066  C32 POPEP 157      33.110  26.780  31.160  1.00  0.00           C
ATOM   4069  C23 POPEP 157      28.100  30.520  35.100  1.00  0.00           C
ATOM   4072  C24 POPEP 157      28.490  29.690  36.330  1.00  0.00           C
ATOM   4075  C25 POPEP 157      29.680  30.290  37.100  1.00  0.00           C
ATOM   4078  C26 POPEP 157      29.920  29.520  38.410  1.00  0.00           C
ATOM   4081  C27 POPEP 157      31.170  29.970  39.180  1.00  0.00           C
ATOM   4084  C28 POPEP 157      31.230  29.340  40.580  1.00  0.00           C
ATOM   4087  C29 POPEP 157      32.530  29.610  41.310  1.00  0.00           C
ATOM   4089 0C21 POPEP 157      33.420  28.670  41.650  1.00  0.00           C
ATOM   4091 1C21 POPEP 157      33.280  27.200  41.340  1.00  0.00           C
ATOM   4094 2C21 POPEP 157      34.570  26.400  41.600  1.00  0.00           C
ATOM   4097 3C21 POPEP 157      35.040  26.420  43.060  1.00  0.00           C
ATOM   4100 4C21 POPEP 157      36.520  26.040  43.180  1.00  0.00           C
ATOM   4103 5C21 POPEP 157      37.120  26.360  44.550  1.00  0.00           C
ATOM   4106 6C21 POPEP 157      38.650  26.250  44.610  1.00  0.00           C
ATOM   4109 7C21 POPEP 157      39.120  26.720  45.990  1.00  0.00           C
ATOM   4112 8C21 POPEP 157      40.610  26.610  46.290  1.00  0.00           C
ATOM   4116  C33 POPEP 157      34.020  28.000  31.500  1.00  0.00           C
ATOM   4119  C34 POPEP 157      35.260  27.990  30.570  1.00  0.00           C
ATOM   4122  C35 POPEP 157      36.490  28.830  30.970  1.00  0.00           C
ATOM   4125  C36 POPEP 157      36.290  30.340  30.820  1.00  0.00           C
ATOM   4128  C37 POPEP 157      37.590  31.160  30.910  1.00  0.00           C
ATOM   4131  C38 POPEP 157      37.730  31.970  32.200  1.00  0.00           C
ATOM   4134  C39 POPEP 157      37.830  31.160  33.490  1.00  0.00           C
ATOM   4137 0C31 POPEP 157      37.600  32.070  34.690  1.00  0.00           C
ATOM   4140 1C31 POPEP 157      37.790  31.380  36.040  1.00  0.00           C
ATOM   4143 2C31 POPEP 157      37.190  32.290  37.110  1.00  0.00           C
ATOM   4146 3C31 POPEP 157      37.750  32.140  38.520  1.00  0.00           C
ATOM   4149 4C31 POPEP 157      39.210  32.550  38.610  1.00  0.00           C
ATOM   4152 5C31 POPEP 157      39.640  32.720  40.060  1.00  0.00           C
ATOM   4155 6C31 POPEP 157      41.130  32.950  40.230  1.00  0.00           C
ATOM   4159  NH3 POPEQ 158     104.800  41.700  63.490  1.00  0.00           N
ATOM   4163  C12 POPEQ 158     104.100  43.020  63.800  1.00  0.00           C
ATOM   4166  C11 POPEQ 158     103.070  42.980  64.980  1.00  0.00           C
ATOM   4169  P   POPEQ 158     101.090  44.420  66.080  1.00  0.00           P
ATOM   4170  O13 POPEQ 158     100.190  43.280  66.310  1.00  0.00           O
ATOM   4171  O14 POPEQ 158     101.780  44.980  67.260  1.00  0.00           O
ATOM   4172  O11 POPEQ 158     100.210  45.560  65.430  1.00  0.00           O
ATOM   4173  O12 POPEQ 158     102.160  44.080  64.940  1.00  0.00           O
ATOM   4174  C1  POPEQ 158     100.040  45.650  64.030  1.00  0.00           C
ATOM   4177  C2  POPEQ 158     100.400  47.050  63.480  1.00  0.00           C
ATOM   4179  O21 POPEQ 158     100.410  46.860  62.060  1.00  0.00           O
ATOM   4180  C21 POPEQ 158      99.630  47.590  61.280  1.00  0.00           C
ATOM   4181  O22 POPEQ 158      99.110  48.650  61.570  1.00  0.00           O
ATOM   4182  C22 POPEQ 158      99.550  46.860  59.930  1.00  0.00           C
ATOM   4185  C3  POPEQ 158     101.790  47.590  63.950  1.00  0.00           C
ATOM   4188  O31 POPEQ 158     102.120  48.850  63.300  1.00  0.00           O
ATOM   4189  C31 POPEQ 158     102.230  49.940  64.080  1.00  0.00           C
ATOM   4190  O32 POPEQ 158     102.160  49.930  65.290  1.00  0.00           O
ATOM   4191  C32 POPEQ 158     102.420  51.260  63.260  1.00  0.00           C
ATOM   4194  C23 POPEQ 158      98.190  46.890  59.190  1.00  0.00           C
ATOM   4197  C24 POPEQ 158      97.790  48.220  58.500  1.00  0.00           C
ATOM   4200  C25 POPEQ 158      96.430  48.100  57.780  1.00  0.00           C
ATOM   4203  C26 POPEQ 158      95.900  49.370  57.060  1.00  0.00           C
ATOM   4206  C27 POPEQ 158      94.520  49.180  56.400  1.00  0.00           C
ATOM   4209  C28 POPEQ 158      94.220  50.170  55.230  1.00  0.00           C
ATOM   4212  C29 POPEQ 158      93.400  51.380  55.650  1.00  0.00           C
ATOM   4214 0C21 POPEQ 158      93.210  52.550  55.000  1.00  0.00           C
ATOM   4216 1C21 POPEQ 158      93.790  52.990  53.670  1.00  0.00           C
ATOM   4219 2C21 POPEQ 158      92.830  53.600  52.620  1.00  0.00           C
ATOM   4222 3C21 POPEQ 158      91.930  52.550  51.980  1.00  0.00           C
ATOM   4225 4C21 POPEQ 158      91.120  53.080  50.790  1.00  0.00           C
ATOM   4228 5C21 POPEQ 158      89.970  54.040  51.150  1.00  0.00           C
ATOM   4231 6C21 POPEQ 158      88.960  54.200  50.010  1.00  0.00           C
ATOM   4234 7C21 POPEQ 158      88.060  55.420  50.230  1.00  0.00           C
ATOM   4237 8C21 POPEQ 158      86.960  55.530  49.180  1.00  0.00           C
ATOM   4241  C33 POPEQ 158     103.270  51.160  61.960  1.00  0.00           C
ATOM   4244  C34 POPEQ 158     103.400  52.450  61.110  1.00  0.00           C
ATOM   4247  C35 POPEQ 158     104.550  52.330  60.080  1.00  0.00           C
ATOM   4250  C36 POPEQ 158     104.740  53.580  59.200  1.00  0.00           C
ATOM   4253  C37 POPEQ 158     106.220  53.880  58.870  1.00  0.00           C
ATOM   4256  C38 POPEQ 158     106.490  55.180  58.080  1.00  0.00           C
ATOM   4259  C39 POPEQ 158     106.190  56.480  58.860  1.00  0.00           C
ATOM   4262 0C31 POPEQ 158     106.690  57.740  58.130  1.00  0.00           C
ATOM   4265 1C31 POPEQ 158     106.630  59.060  58.910  1.00  0.00           C
ATOM   4268 2C31 POPEQ 158     107.080  60.230  58.000  1.00  0.00           C
ATOM   4271 3C31 POPEQ 158     107.420  61.550  58.720  1.00  0.00           C
ATOM   4274 4C31 POPEQ 158     107.900  62.720  57.820  1.00  0.00           C
ATOM   4277 5C31 POPEQ 158     107.700  64.110  58.460  1.00  0.00           C
ATOM   4280 6C31 POPEQ 158     108.190  65.290  57.600  1.00  0.00           C
ATOM   4284  NH3 POPER 159      12.670 100.430  63.610  1.00  0.00           N
ATOM   4288  C12 POPER 159      12.860 101.900  63.680  1.00  0.00           C
ATOM   4291  C11 POPER 159      12.710 102.550  62.310  1.00  0.00           C
ATOM   4294  P   POPER 159      13.170 105.090  62.400  1.00  0.00           P
ATOM   4295  O13 POPER 159      12.280 106.250  62.370  1.00  0.00           O
ATOM   4296  O14 POPER 159      14.220 105.050  63.450  1.00  0.00           O
ATOM   4297  O11 POPER 159      13.780 104.820  60.990  1.00  0.00           O
ATOM   4298  O12 POPER 159      12.220 103.850  62.520  1.00  0.00           O
ATOM   4299  C1  POPER 159      14.630 105.610  60.210  1.00  0.00           C
ATOM   4302  C2  POPER 159      15.310 104.620  59.250  1.00  0.00           C
ATOM   4304  O21 POPER 159      16.110 105.280  58.260  1.00  0.00           O
ATOM   4305  C21 POPER 159      15.550 105.750  57.160  1.00  0.00           C
ATOM   4306  O22 POPER 159      14.370 106.030  56.990  1.00  0.00           O
ATOM   4307  C22 POPER 159      16.640 105.840  56.080  1.00  0.00           C
ATOM   4310  C3  POPER 159      14.320 103.560  58.660  1.00  0.00           C
ATOM   4313  O31 POPER 159      14.860 102.870  57.520  1.00  0.00           O
ATOM   4314  C31 POPER 159      15.750 101.900  57.780  1.00  0.00           C
ATOM   4315  O32 POPER 159      16.050 101.500  58.890  1.00  0.00           O
ATOM   4316  C32 POPER 159      16.330 101.360  56.460  1.00  0.00           C
ATOM   4319  C23 POPER 159      16.030 105.760  54.670  1.00  0.00           C
ATOM   4322  C24 POPER 159      17.100 105.700  53.570  1.00  0.00           C
ATOM   4325  C25 POPER 159      17.720 107.050  53.230  1.00  0.00           C
ATOM   4328  C26 POPER 159      18.760 106.960  52.120  1.00  0.00           C
ATOM   4331  C27 POPER 159      19.080 108.390  51.680  1.00  0.00           C
ATOM   4334  C28 POPER 159      20.150 108.450  50.590  1.00  0.00           C
ATOM   4337  C29 POPER 159      20.720 109.840  50.510  1.00  0.00           C
ATOM   4339 0C21 POPER 159      22.010 110.170  50.730  1.00  0.00           C
ATOM   4341 1C21 POPER 159      23.130 109.230  51.080  1.00  0.00           C
ATOM   4344 2C21 POPER 159      24.140 109.010  49.930  1.00  0.00           C
ATOM   4347 3C21 POPER 159      23.600 108.280  48.680  1.00  0.00           C
ATOM   4350 4C21 POPER 159      24.680 108.120  47.600  1.00  0.00           C
ATOM   4353 5C21 POPER 159      24.340 107.110  46.490  1.00  0.00           C
ATOM   4356 6C21 POPER 159      24.660 105.670  46.940  1.00  0.00           C
ATOM   4359 7C21 POPER 159      23.730 104.580  46.400  1.00  0.00           C
ATOM   4362 8C21 POPER 159      24.360 103.180  46.490  1.00  0.00           C
ATOM   4366  C33 POPER 159      17.860 101.150  56.540  1.00  0.00           C
ATOM   4369  C34 POPER 159      18.590 101.240  55.180  1.00  0.00           C
ATOM   4372  C35 POPER 159      18.130 100.240  54.100  1.00  0.00           C
ATOM   4375  C36 POPER 159      18.580 100.610  52.670  1.00  0.00           C
ATOM   4378  C37 POPER 159      18.040  99.680  51.570  1.00  0.00           C
ATOM   4381  C38 POPER 159      18.430 100.150  50.160  1.00  0.00           C
ATOM   4384  C39 POPER 159      17.910  99.220  49.050  1.00  0.00           C
ATOM   4387 0C31 POPER 159      18.680  97.900  49.020  1.00  0.00           C
ATOM   4390 1C31 POPER 159      18.480  97.100  47.720  1.00  0.00           C
ATOM   4393 2C31 POPER 159      19.190  95.740  47.730  1.00  0.00           C
ATOM   4396 3C31 POPER 159      19.300  95.100  46.350  1.00  0.00           C
ATOM   4399 4C31 POPER 159      20.670  95.220  45.690  1.00  0.00           C
ATOM   4402 5C31 POPER 159      20.720  94.550  44.310  1.00  0.00           C
ATOM   4405 6C31 POPER 159      22.110  94.610  43.660  1.00  0.00           C
ATOM   4409  NH3 POPES 160      73.570 103.040  25.450  1.00  0.00           N
ATOM   4413  C12 POPES 160      74.060 102.250  26.650  1.00  0.00           C
ATOM   4416  C11 POPES 160      74.570 100.800  26.420  1.00  0.00           C
ATOM   4419  P   POPES 160      76.820 100.000  25.260  1.00  0.00           P
ATOM   4420  O13 POPES 160      76.960  98.570  25.630  1.00  0.00           O
ATOM   4421  O14 POPES 160      76.260 100.270  23.920  1.00  0.00           O
ATOM   4422  O11 POPES 160      78.200 100.760  25.440  1.00  0.00           O
ATOM   4423  O12 POPES 160      75.980 100.770  26.350  1.00  0.00           O
ATOM   4424  C1  POPES 160      79.380 100.160  25.940  1.00  0.00           C
ATOM   4427  C2  POPES 160      79.390  99.880  27.480  1.00  0.00           C
ATOM   4429  O21 POPES 160      80.760  99.880  27.950  1.00  0.00           O
ATOM   4430  C21 POPES 160      80.950 100.510  29.110  1.00  0.00           C
ATOM   4431  O22 POPES 160      80.210 101.360  29.570  1.00  0.00           O
ATOM   4432  C22 POPES 160      82.190  99.990  29.840  1.00  0.00           C
ATOM   4435  C3  POPES 160      78.780  98.510  27.930  1.00  0.00           C
ATOM   4438  O31 POPES 160      79.160  98.140  29.260  1.00  0.00           O
ATOM   4439  C31 POPES 160      78.440  98.510  30.330  1.00  0.00           C
ATOM   4440  O32 POPES 160      78.750  98.220  31.480  1.00  0.00           O
ATOM   4441  C32 POPES 160      77.200  99.340  30.000  1.00  0.00           C
ATOM   4444  C23 POPES 160      81.890 100.050  31.360  1.00  0.00           C
ATOM   4447  C24 POPES 160      82.790  99.190  32.270  1.00  0.00           C
ATOM   4450  C25 POPES 160      82.350  99.190  33.760  1.00  0.00           C
ATOM   4453  C26 POPES 160      82.790 100.470  34.480  1.00  0.00           C
ATOM   4456  C27 POPES 160      82.170 100.750  35.860  1.00  0.00           C
ATOM   4459  C28 POPES 160      83.050 101.690  36.730  1.00  0.00           C
ATOM   4462  C29 POPES 160      82.350 102.140  37.990  1.00  0.00           C
ATOM   4464 0C21 POPES 160      82.610 103.270  38.690  1.00  0.00           C
ATOM   4466 1C21 POPES 160      83.720 104.270  38.430  1.00  0.00           C
ATOM   4469 2C21 POPES 160      84.180 104.960  39.740  1.00  0.00           C
ATOM   4472 3C21 POPES 160      85.450 105.830  39.590  1.00  0.00           C
ATOM   4475 4C21 POPES 160      85.990 106.380  40.930  1.00  0.00           C
ATOM   4478 5C21 POPES 160      87.200 107.340  40.800  1.00  0.00           C
ATOM   4481 6C21 POPES 160      88.560 106.620  40.650  1.00  0.00           C
ATOM   4484 7C21 POPES 160      89.750 107.550  40.310  1.00  0.00           C
ATOM   4487 8C21 POPES 160      91.110 106.840  40.330  1.00  0.00           C
ATOM   4491  C33 POPES 160      76.650  99.910  31.310  1.00  0.00           C
ATOM   4494  C34 POPES 160      75.480 100.860  31.030  1.00  0.00           C
ATOM   4497  C35 POPES 160      74.780 101.310  32.310  1.00  0.00           C
ATOM   4500  C36 POPES 160      74.570 102.830  32.380  1.00  0.00           C
ATOM   4503  C37 POPES 160      73.840 103.240  33.670  1.00  0.00           C
ATOM   4506  C38 POPES 160      73.500 104.730  33.790  1.00  0.00           C
ATOM   4509  C39 POPES 160      72.750 105.010  35.110  1.00  0.00           C
ATOM   4512 0C31 POPES 160      72.260 106.440  35.290  1.00  0.00           C
ATOM   4515 1C31 POPES 160      71.650 106.680  36.680  1.00  0.00           C
ATOM   4518 2C31 POPES 160      70.290 107.410  36.680  1.00  0.00           C
ATOM   4521 3C31 POPES 160      69.080 106.470  36.730  1.00  0.00           C
ATOM   4524 4C31 POPES 160      68.070 106.730  35.610  1.00  0.00           C
ATOM   4527 5C31 POPES 160      66.800 105.890  35.800  1.00  0.00           C
ATOM   4530 6C31 POPES 160      65.920 105.790  34.560  1.00  0.00           C
ATOM   4534  NH3 POPET 161      27.420   1.870  66.400  1.00  0.00           N
ATOM   4538  C12 POPET 161      28.760   2.470  66.130  1.00  0.00           C
ATOM   4541  C11 POPET 161      29.320   3.060  67.440  1.00  0.00           C
ATOM   4544  P   POPET 161      31.790   2.350  67.530  1.00  0.00           P
ATOM   4545  O13 POPET 161      32.430   3.350  68.410  1.00  0.00           O
ATOM   4546  O14 POPET 161      32.440   1.020  67.410  1.00  0.00           O
ATOM   4547  O11 POPET 161      31.610   2.990  66.110  1.00  0.00           O
ATOM   4548  O12 POPET 161      30.290   2.160  67.990  1.00  0.00           O
ATOM   4549  C1  POPET 161      32.210   2.480  64.950  1.00  0.00           C
ATOM   4552  C2  POPET 161      31.820   3.400  63.780  1.00  0.00           C
ATOM   4554  O21 POPET 161      32.720   3.040  62.730  1.00  0.00           O
ATOM   4555  C21 POPET 161      32.520   3.410  61.470  1.00  0.00           C
ATOM   4556  O22 POPET 161      33.410   3.830  60.740  1.00  0.00           O
ATOM   4557  C22 POPET 161      31.090   3.150  60.990  1.00  0.00           C
ATOM   4560  C3  POPET 161      32.010   4.900  64.180  1.00  0.00           C
ATOM   4563  O31 POPET 161      31.240   5.780  63.340  1.00  0.00           O
ATOM   4564  C31 POPET 161      31.390   7.100  63.500  1.00  0.00           C
ATOM   4565  O32 POPET 161      30.520   7.920  63.270  1.00  0.00           O
ATOM   4566  C32 POPET 161      32.820   7.490  63.900  1.00  0.00           C
ATOM   4569  C23 POPET 161      31.050   3.140  59.450  1.00  0.00           C
ATOM   4572  C24 POPET 161      30.480   4.420  58.820  1.00  0.00           C
ATOM   4575  C25 POPET 161      31.110   5.730  59.330  1.00  0.00           C
ATOM   4578  C26 POPET 161      30.260   6.970  59.000  1.00  0.00           C
ATOM   4581  C27 POPET 161      31.040   8.180  58.480  1.00  0.00           C
ATOM   4584  C28 POPET 161      30.200   9.000  57.490  1.00  0.00           C
ATOM   4587  C29 POPET 161      29.050   9.660  58.200  1.00  0.00           C
ATOM   4589 0C21 POPET 161      27.820   9.890  57.720  1.00  0.00           C
ATOM   4591 1C21 POPET 161      27.360   9.510  56.340  1.00  0.00           C
ATOM   4594 2C21 POPET 161      27.940  10.350  55.190  1.00  0.00           C
ATOM   4597 3C21 POPET 161      27.150  11.640  54.930  1.00  0.00           C
ATOM   4600 4C21 POPET 161      27.340  12.750  55.980  1.00  0.00           C
ATOM   4603 5C21 POPET 161      26.210  13.780  55.970  1.00  0.00           C
ATOM   4606 6C21 POPET 161      25.010  13.290  56.790  1.00  0.00           C
ATOM   4609 7C21 POPET 161      23.870  14.320  56.880  1.00  0.00           C
ATOM   4612 8C21 POPET 161      22.730  13.890  57.800  1.00  0.00           C
ATOM   4616  C33 POPET 161      33.110   8.940  63.500  1.00  0.00           C
ATOM   4619  C34 POPET 161      34.630   9.220  63.450  1.00  0.00           C
ATOM   4622  C35 POPET 161      35.070  10.190  62.340  1.00  0.00           C
ATOM   4625  C36 POPET 161      34.600   9.810  60.910  1.00  0.00           C
ATOM   4628  C37 POPET 161      34.990   8.350  60.590  1.00  0.00           C
ATOM   4631  C38 POPET 161      34.490   7.620  59.320  1.00  0.00           C
ATOM   4634  C39 POPET 161      34.840   8.230  57.950  1.00  0.00           C
ATOM   4637 0C31 POPET 161      34.560   7.270  56.760  1.00  0.00           C
ATOM   4640 1C31 POPET 161      33.870   7.930  55.540  1.00  0.00           C
ATOM   4643 2C31 POPET 161      33.360   6.930  54.490  1.00  0.00           C
ATOM   4646 3C31 POPET 161      32.870   7.550  53.150  1.00  0.00           C
ATOM   4649 4C31 POPET 161      31.510   8.280  53.170  1.00  0.00           C
ATOM   4652 5C31 POPET 161      30.980   8.570  51.750  1.00  0.00           C
ATOM   4655 6C31 POPET 161      29.570   9.160  51.660  1.00  0.00           C
ATOM   4659  NH3 POPEU 162     114.720  59.020  25.360  1.00  0.00           N
ATOM   4663  C12 POPEU 162     113.280  59.430  25.430  1.00  0.00           C
ATOM   4666  C11 POPEU 162     112.490  58.380  26.240  1.00  0.00           C
ATOM   4669  P   POPEU 162     110.090  58.190  27.310  1.00  0.00           P
ATOM   4670  O13 POPEU 162     109.150  58.050  26.180  1.00  0.00           O
ATOM   4671  O14 POPEU 162     110.530  56.950  27.990  1.00  0.00           O
ATOM   4672  O11 POPEU 162     109.450  59.170  28.390  1.00  0.00           O
ATOM   4673  O12 POPEU 162     111.330  58.990  26.750  1.00  0.00           O
ATOM   4674  C1  POPEU 162     110.170  59.590  29.550  1.00  0.00           C
ATOM   4677  C2  POPEU 162     111.150  60.750  29.210  1.00  0.00           C
ATOM   4679  O21 POPEU 162     112.240  60.790  30.140  1.00  0.00           O
ATOM   4680  C21 POPEU 162     112.060  61.450  31.270  1.00  0.00           C
ATOM   4681  O22 POPEU 162     110.990  61.790  31.740  1.00  0.00           O
ATOM   4682  C22 POPEU 162     113.430  61.830  31.850  1.00  0.00           C
ATOM   4685  C3  POPEU 162     110.470  62.130  28.910  1.00  0.00           C
ATOM   4688  O31 POPEU 162     111.440  63.180  28.970  1.00  0.00           O
ATOM   4689  C31 POPEU 162     111.180  64.370  29.540  1.00  0.00           C
ATOM   4690  O32 POPEU 162     112.020  65.040  30.110  1.00  0.00           O
ATOM   4691  C32 POPEU 162     109.750  64.900  29.280  1.00  0.00           C
ATOM   4694  C23 POPEU 162     113.180  62.740  33.070  1.00  0.00           C
ATOM   4697  C24 POPEU 162     114.400  63.410  33.710  1.00  0.00           C
ATOM   4700  C25 POPEU 162     114.020  64.120  35.020  1.00  0.00           C
ATOM   4703  C26 POPEU 162     113.630  63.160  36.140  1.00  0.00           C
ATOM   4706  C27 POPEU 162     113.510  63.840  37.500  1.00  0.00           C
ATOM   4709  C28 POPEU 162     113.020  62.800  38.530  1.00  0.00           C
ATOM   4712  C29 POPEU 162     113.100  63.210  39.980  1.00  0.00           C
ATOM   4714 0C21 POPEU 162     114.120  62.940  40.810  1.00  0.00           C
ATOM   4716 1C21 POPEU 162     115.390  62.190  40.460  1.00  0.00           C
ATOM   4719 2C21 POPEU 162     115.840  61.250  41.590  1.00  0.00           C
ATOM   4722 3C21 POPEU 162     116.650  62.020  42.640  1.00  0.00           C
ATOM   4725 4C21 POPEU 162     117.010  61.190  43.880  1.00  0.00           C
ATOM   4728 5C21 POPEU 162     117.550  62.070  45.020  1.00  0.00           C
ATOM   4731 6C21 POPEU 162     118.440  61.320  46.010  1.00  0.00           C
ATOM   4734 7C21 POPEU 162     119.610  62.200  46.460  1.00  0.00           C
ATOM   4737 8C21 POPEU 162     120.480  61.560  47.540  1.00  0.00           C
ATOM   4741  C33 POPEU 162     109.430  66.160  30.120  1.00  0.00           C
ATOM   4744  C34 POPEU 162     108.760  65.930  31.500  1.00  0.00           C
ATOM   4747  C35 POPEU 162     109.660  66.160  32.730  1.00  0.00           C
ATOM   4750  C36 POPEU 162     108.920  66.370  34.070  1.00  0.00           C
ATOM   4753  C37 POPEU 162     109.870  66.620  35.260  1.00  0.00           C
ATOM   4756  C38 POPEU 162     109.180  66.570  36.630  1.00  0.00           C
ATOM   4759  C39 POPEU 162     110.110  67.100  37.730  1.00  0.00           C
ATOM   4762 0C31 POPEU 162     109.650  66.860  39.180  1.00  0.00           C
ATOM   4765 1C31 POPEU 162     110.660  67.450  40.180  1.00  0.00           C
ATOM   4768 2C31 POPEU 162     109.940  67.970  41.430  1.00  0.00           C
ATOM   4771 3C31 POPEU 162     110.780  68.720  42.470  1.00  0.00           C
ATOM   4774 4C31 POPEU 162     110.020  68.870  43.800  1.00  0.00           C
ATOM   4777 5C31 POPEU 162     110.930  69.370  44.930  1.00  0.00           C
ATOM   4780 6C31 POPEU 162     110.210  70.040  46.100  1.00  0.00           C
ATOM   4784  NH3 POPEV 163      79.030  18.450  63.070  1.00  0.00           N
ATOM   4788  C12 POPEV 163      78.080  19.210  63.980  1.00  0.00           C
ATOM   4791  C11 POPEV 163      76.650  18.610  64.030  1.00  0.00           C
ATOM   4794  P   POPEV 163      74.250  19.010  65.050  1.00  0.00           P
ATOM   4795  O13 POPEV 163      73.660  20.080  65.880  1.00  0.00           O
ATOM   4796  O14 POPEV 163      73.980  17.610  65.460  1.00  0.00           O
ATOM   4797  O11 POPEV 163      73.760  19.180  63.560  1.00  0.00           O
ATOM   4798  O12 POPEV 163      75.820  19.270  64.980  1.00  0.00           O
ATOM   4799  C1  POPEV 163      73.010  20.320  63.150  1.00  0.00           C
ATOM   4802  C2  POPEV 163      73.920  21.570  62.850  1.00  0.00           C
ATOM   4804  O21 POPEV 163      73.380  22.540  61.960  1.00  0.00           O
ATOM   4805  C21 POPEV 163      72.120  22.860  61.900  1.00  0.00           C
ATOM   4806  O22 POPEV 163      71.230  22.510  62.660  1.00  0.00           O
ATOM   4807  C22 POPEV 163      71.910  23.720  60.640  1.00  0.00           C
ATOM   4810  C3  POPEV 163      75.310  21.120  62.290  1.00  0.00           C
ATOM   4813  O31 POPEV 163      75.920  21.890  61.210  1.00  0.00           O
ATOM   4814  C31 POPEV 163      75.380  21.780  59.980  1.00  0.00           C
ATOM   4815  O32 POPEV 163      74.260  21.370  59.740  1.00  0.00           O
ATOM   4816  C32 POPEV 163      76.400  22.200  58.910  1.00  0.00           C
ATOM   4819  C23 POPEV 163      71.690  25.220  60.910  1.00  0.00           C
ATOM   4822  C24 POPEV 163      70.610  25.790  59.970  1.00  0.00           C
ATOM   4825  C25 POPEV 163      70.530  27.330  59.900  1.00  0.00           C
ATOM   4828  C26 POPEV 163      69.630  27.910  58.800  1.00  0.00           C
ATOM   4831  C27 POPEV 163      69.820  27.460  57.340  1.00  0.00           C
ATOM   4834  C28 POPEV 163      68.960  28.370  56.430  1.00  0.00           C
ATOM   4837  C29 POPEV 163      68.990  28.020  54.970  1.00  0.00           C
ATOM   4839 0C21 POPEV 163      68.030  28.330  54.090  1.00  0.00           C
ATOM   4841 1C21 POPEV 163      66.760  29.100  54.370  1.00  0.00           C
ATOM   4844 2C21 POPEV 163      65.930  29.250  53.080  1.00  0.00           C
ATOM   4847 3C21 POPEV 163      65.200  27.950  52.670  1.00  0.00           C
ATOM   4850 4C21 POPEV 163      64.300  28.100  51.450  1.00  0.00           C
ATOM   4853 5C21 POPEV 163      63.200  29.150  51.630  1.00  0.00           C
ATOM   4856 6C21 POPEV 163      62.380  29.370  50.360  1.00  0.00           C
ATOM   4859 7C21 POPEV 163      61.050  30.070  50.620  1.00  0.00           C
ATOM   4862 8C21 POPEV 163      60.210  30.250  49.360  1.00  0.00           C
ATOM   4866  C33 POPEV 163      76.030  21.790  57.460  1.00  0.00           C
ATOM   4869  C34 POPEV 163      77.260  21.790  56.530  1.00  0.00           C
ATOM   4872  C35 POPEV 163      76.920  21.770  55.030  1.00  0.00           C
ATOM   4875  C36 POPEV 163      76.610  20.350  54.530  1.00  0.00           C
ATOM   4878  C37 POPEV 163      76.300  20.220  53.030  1.00  0.00           C
ATOM   4881  C38 POPEV 163      75.460  18.960  52.740  1.00  0.00           C
ATOM   4884  C39 POPEV 163      74.770  18.870  51.370  1.00  0.00           C
ATOM   4887 0C31 POPEV 163      75.660  18.400  50.220  1.00  0.00           C
ATOM   4890 1C31 POPEV 163      74.840  17.860  49.030  1.00  0.00           C
ATOM   4893 2C31 POPEV 163      75.650  17.050  47.990  1.00  0.00           C
ATOM   4896 3C31 POPEV 163      77.000  17.690  47.610  1.00  0.00           C
ATOM   4899 4C31 POPEV 163      77.340  17.770  46.120  1.00  0.00           C
ATOM   4902 5C31 POPEV 163      78.660  18.540  45.890  1.00  0.00           C
ATOM   4905 6C31 POPEV 163      79.300  18.330  44.510  1.00  0.00           C
ATOM   4909  NH3 POPEW 164      36.160  67.360  65.910  1.00  0.00           N
ATOM   4913  C12 POPEW 164      35.450  66.040  65.990  1.00  0.00           C
ATOM   4916  C11 POPEW 164      36.450  64.990  65.480  1.00  0.00           C
ATOM   4919  P   POPEW 164      38.930  65.260  66.230  1.00  0.00           P
ATOM   4920  O13 POPEW 164      38.940  66.740  66.190  1.00  0.00           O
ATOM   4921  O14 POPEW 164      39.850  64.610  67.190  1.00  0.00           O
ATOM   4922  O11 POPEW 164      39.220  64.670  64.810  1.00  0.00           O
ATOM   4923  O12 POPEW 164      37.450  64.740  66.470  1.00  0.00           O
ATOM   4924  C1  POPEW 164      40.010  65.340  63.840  1.00  0.00           C
ATOM   4927  C2  POPEW 164      39.660  64.800  62.420  1.00  0.00           C
ATOM   4929  O21 POPEW 164      39.430  65.900  61.530  1.00  0.00           O
ATOM   4930  C21 POPEW 164      38.250  66.520  61.570  1.00  0.00           C
ATOM   4931  O22 POPEW 164      37.430  66.460  62.460  1.00  0.00           O
ATOM   4932  C22 POPEW 164      38.010  67.200  60.220  1.00  0.00           C
ATOM   4935  C3  POPEW 164      38.490  63.750  62.430  1.00  0.00           C
ATOM   4938  O31 POPEW 164      37.710  63.590  61.220  1.00  0.00           O
ATOM   4939  C31 POPEW 164      36.580  62.890  61.520  1.00  0.00           C
ATOM   4940  O32 POPEW 164      36.220  62.600  62.640  1.00  0.00           O
ATOM   4941  C32 POPEW 164      35.820  62.420  60.300  1.00  0.00           C
ATOM   4944  C23 POPEW 164      37.370  68.600  60.320  1.00  0.00           C
ATOM   4947  C24 POPEW 164      37.510  69.400  58.990  1.00  0.00           C
ATOM   4950  C25 POPEW 164      36.270  69.410  58.060  1.00  0.00           C
ATOM   4953  C26 POPEW 164      36.570  69.630  56.560  1.00  0.00           C
ATOM   4956  C27 POPEW 164      35.320  69.840  55.690  1.00  0.00           C
ATOM   4959  C28 POPEW 164      35.600  69.610  54.190  1.00  0.00           C
ATOM   4962  C29 POPEW 164      35.410  68.170  53.820  1.00  0.00           C
ATOM   4964 0C21 POPEW 164      35.890  67.560  52.720  1.00  0.00           C
ATOM   4966 1C21 POPEW 164      36.770  68.150  51.650  1.00  0.00           C
ATOM   4969 2C21 POPEW 164      37.740  67.060  51.130  1.00  0.00           C
ATOM   4972 3C21 POPEW 164      38.730  66.600  52.210  1.00  0.00           C
ATOM   4975 4C21 POPEW 164      39.740  65.510  51.830  1.00  0.00           C
ATOM   4978 5C21 POPEW 164      40.960  65.520  52.780  1.00  0.00           C
ATOM   4981 6C21 POPEW 164      41.630  64.150  52.940  1.00  0.00           C
ATOM   4984 7C21 POPEW 164      43.000  64.230  53.640  1.00  0.00           C
ATOM   4987 8C21 POPEW 164      43.490  62.880  54.190  1.00  0.00           C
ATOM   4991  C33 POPEW 164      36.380  61.040  59.920  1.00  0.00           C
ATOM   4994  C34 POPEW 164      37.610  61.160  59.030  1.00  0.00           C
ATOM   4997  C35 POPEW 164      38.030  59.820  58.400  1.00  0.00           C
ATOM   5000  C36 POPEW 164      39.330  60.000  57.610  1.00  0.00           C
ATOM   5003  C37 POPEW 164      39.380  59.410  56.200  1.00  0.00           C
ATOM   5006  C38 POPEW 164      40.570  60.030  55.420  1.00  0.00           C
ATOM   5009  C39 POPEW 164      40.230  60.610  54.040  1.00  0.00           C
ATOM   5012 0C31 POPEW 164      39.890  59.550  53.000  1.00  0.00           C
ATOM   5015 1C31 POPEW 164      40.250  59.920  51.560  1.00  0.00           C
ATOM   5018 2C31 POPEW 164      40.390  58.650  50.720  1.00  0.00           C
ATOM   5021 3C31 POPEW 164      41.780  58.510  50.090  1.00  0.00           C
ATOM   5024 4C31 POPEW 164      41.820  57.310  49.150  1.00  0.00           C
ATOM   5027 5C31 POPEW 164      43.210  57.010  48.570  1.00  0.00           C
ATOM   5030 6C31 POPEW 164      43.150  55.790  47.650  1.00  0.00           C
ATOM   5034  NH3 POPEX 165      39.240  77.300  65.570  1.00  0.00           N
ATOM   5038  C12 POPEX 165      37.730  77.210  65.540  1.00  0.00           C
ATOM   5041  C11 POPEX 165      37.220  76.620  64.200  1.00  0.00           C
ATOM   5044  P   POPEX 165      34.750  75.920  64.620  1.00  0.00           P
ATOM   5045  O13 POPEX 165      35.300  75.320  65.860  1.00  0.00           O
ATOM   5046  O14 POPEX 165      33.470  76.650  64.750  1.00  0.00           O
ATOM   5047  O11 POPEX 165      34.510  74.770  63.570  1.00  0.00           O
ATOM   5048  O12 POPEX 165      35.840  76.890  63.990  1.00  0.00           O
ATOM   5049  C1  POPEX 165      35.250  74.430  62.440  1.00  0.00           C
ATOM   5052  C2  POPEX 165      34.620  74.980  61.140  1.00  0.00           C
ATOM   5054  O21 POPEX 165      35.620  74.770  60.150  1.00  0.00           O
ATOM   5055  C21 POPEX 165      35.250  74.550  58.920  1.00  0.00           C
ATOM   5056  O22 POPEX 165      34.110  74.590  58.470  1.00  0.00           O
ATOM   5057  C22 POPEX 165      36.510  74.150  58.180  1.00  0.00           C
ATOM   5060  C3  POPEX 165      34.320  76.490  61.200  1.00  0.00           C
ATOM   5063  O31 POPEX 165      33.940  77.010  59.920  1.00  0.00           O
ATOM   5064  C31 POPEX 165      34.540  78.130  59.560  1.00  0.00           C
ATOM   5065  O32 POPEX 165      35.260  78.820  60.260  1.00  0.00           O
ATOM   5066  C32 POPEX 165      34.270  78.410  58.090  1.00  0.00           C
ATOM   5069  C23 POPEX 165      36.180  73.530  56.820  1.00  0.00           C
ATOM   5072  C24 POPEX 165      35.830  74.600  55.770  1.00  0.00           C
ATOM   5075  C25 POPEX 165      35.830  74.150  54.300  1.00  0.00           C
ATOM   5078  C26 POPEX 165      37.170  73.650  53.750  1.00  0.00           C
ATOM   5081  C27 POPEX 165      37.060  73.220  52.270  1.00  0.00           C
ATOM   5084  C28 POPEX 165      38.380  73.270  51.480  1.00  0.00           C
ATOM   5087  C29 POPEX 165      39.330  72.210  51.990  1.00  0.00           C
ATOM   5089 0C21 POPEX 165      40.160  71.410  51.300  1.00  0.00           C
ATOM   5091 1C21 POPEX 165      40.430  71.430  49.810  1.00  0.00           C
ATOM   5094 2C21 POPEX 165      40.030  70.170  49.020  1.00  0.00           C
ATOM   5097 3C21 POPEX 165      41.110  69.070  49.010  1.00  0.00           C
ATOM   5100 4C21 POPEX 165      40.800  67.850  48.120  1.00  0.00           C
ATOM   5103 5C21 POPEX 165      42.070  67.120  47.660  1.00  0.00           C
ATOM   5106 6C21 POPEX 165      42.640  66.200  48.760  1.00  0.00           C
ATOM   5109 7C21 POPEX 165      43.540  65.060  48.260  1.00  0.00           C
ATOM   5112 8C21 POPEX 165      44.290  64.320  49.380  1.00  0.00           C
ATOM   5116  C33 POPEX 165      32.900  77.960  57.540  1.00  0.00           C
ATOM   5119  C34 POPEX 165      32.950  78.100  56.010  1.00  0.00           C
ATOM   5122  C35 POPEX 165      31.760  77.560  55.220  1.00  0.00           C
ATOM   5125  C36 POPEX 165      31.550  76.040  55.310  1.00  0.00           C
ATOM   5128  C37 POPEX 165      30.290  75.570  54.560  1.00  0.00           C
ATOM   5131  C38 POPEX 165      30.560  74.990  53.170  1.00  0.00           C
ATOM   5134  C39 POPEX 165      31.390  75.900  52.260  1.00  0.00           C
ATOM   5137 0C31 POPEX 165      31.680  75.290  50.880  1.00  0.00           C
ATOM   5140 1C31 POPEX 165      32.270  76.370  49.980  1.00  0.00           C
ATOM   5143 2C31 POPEX 165      32.650  75.940  48.560  1.00  0.00           C
ATOM   5146 3C31 POPEX 165      33.480  77.020  47.830  1.00  0.00           C
ATOM   5149 4C31 POPEX 165      32.720  78.300  47.430  1.00  0.00           C
ATOM   5152 5C31 POPEX 165      33.610  79.360  46.750  1.00  0.00           C
ATOM   5155 6C31 POPEX 165      32.890  80.670  46.440  1.00  0.00           C
ATOM   5159  NH3 POPEY 166      32.470  81.020  23.640  1.00  0.00           N
ATOM   5163  C12 POPEY 166      31.050  80.690  24.010  1.00  0.00           C
ATOM   5166  C11 POPEY 166      31.000  80.180  25.460  1.00  0.00           C
ATOM   5169  P   POPEY 166      29.230  79.170  27.110  1.00  0.00           P
ATOM   5170  O13 POPEY 166      28.070  78.380  26.660  1.00  0.00           O
ATOM   5171  O14 POPEY 166      30.400  78.420  27.630  1.00  0.00           O
ATOM   5172  O11 POPEY 166      28.790  80.230  28.190  1.00  0.00           O
ATOM   5173  O12 POPEY 166      29.660  80.140  25.930  1.00  0.00           O
ATOM   5174  C1  POPEY 166      28.410  79.950  29.520  1.00  0.00           C
ATOM   5177  C2  POPEY 166      27.010  80.530  29.810  1.00  0.00           C
ATOM   5179  O21 POPEY 166      26.490  79.940  31.010  1.00  0.00           O
ATOM   5180  C21 POPEY 166      25.560  80.650  31.650  1.00  0.00           C
ATOM   5181  O22 POPEY 166      25.200  81.780  31.360  1.00  0.00           O
ATOM   5182  C22 POPEY 166      24.980  79.810  32.780  1.00  0.00           C
ATOM   5185  C3  POPEY 166      26.070  80.240  28.610  1.00  0.00           C
ATOM   5188  O31 POPEY 166      24.760  80.810  28.790  1.00  0.00           O
ATOM   5189  C31 POPEY 166      24.500  81.910  28.090  1.00  0.00           C
ATOM   5190  O32 POPEY 166      25.220  82.410  27.240  1.00  0.00           O
ATOM   5191  C32 POPEY 166      23.150  82.490  28.520  1.00  0.00           C
ATOM   5194  C23 POPEY 166      23.720  80.460  33.360  1.00  0.00           C
ATOM   5197  C24 POPEY 166      22.840  79.460  34.120  1.00  0.00           C
ATOM   5200  C25 POPEY 166      21.520  80.050  34.640  1.00  0.00           C
ATOM   5203  C26 POPEY 166      21.770  81.220  35.590  1.00  0.00           C
ATOM   5206  C27 POPEY 166      20.500  81.880  36.160  1.00  0.00           C
ATOM   5209  C28 POPEY 166      20.800  82.820  37.350  1.00  0.00           C
ATOM   5212  C29 POPEY 166      20.980  82.020  38.630  1.00  0.00           C
ATOM   5214 0C21 POPEY 166      19.970  81.510  39.370  1.00  0.00           C
ATOM   5216 1C21 POPEY 166      18.500  81.720  39.100  1.00  0.00           C
ATOM   5219 2C21 POPEY 166      17.590  81.530  40.340  1.00  0.00           C
ATOM   5222 3C21 POPEY 166      16.080  81.700  40.060  1.00  0.00           C
ATOM   5225 4C21 POPEY 166      15.180  80.960  41.070  1.00  0.00           C
ATOM   5228 5C21 POPEY 166      14.940  79.500  40.670  1.00  0.00           C
ATOM   5231 6C21 POPEY 166      13.840  78.830  41.510  1.00  0.00           C
ATOM   5234 7C21 POPEY 166      13.410  77.460  40.970  1.00  0.00           C
ATOM   5237 8C21 POPEY 166      11.980  77.040  41.310  1.00  0.00           C
ATOM   5241  C33 POPEY 166      22.030  81.430  28.530  1.00  0.00           C
ATOM   5244  C34 POPEY 166      20.650  81.930  29.040  1.00  0.00           C
ATOM   5247  C35 POPEY 166      20.490  82.370  30.510  1.00  0.00           C
ATOM   5250  C36 POPEY 166      19.010  82.450  30.980  1.00  0.00           C
ATOM   5253  C37 POPEY 166      18.850  83.180  32.320  1.00  0.00           C
ATOM   5256  C38 POPEY 166      17.540  84.000  32.480  1.00  0.00           C
ATOM   5259  C39 POPEY 166      17.650  85.060  33.600  1.00  0.00           C
ATOM   5262 0C31 POPEY 166      16.900  84.760  34.910  1.00  0.00           C
ATOM   5265 1C31 POPEY 166      17.390  85.640  36.090  1.00  0.00           C
ATOM   5268 2C31 POPEY 166      16.730  85.300  37.440  1.00  0.00           C
ATOM   5271 3C31 POPEY 166      17.550  85.720  38.680  1.00  0.00           C
ATOM   5274 4C31 POPEY 166      17.750  87.240  38.820  1.00  0.00           C
ATOM   5277 5C31 POPEY 166      18.690  87.610  39.990  1.00  0.00           C
ATOM   5280 6C31 POPEY 166      18.940  89.110  40.200  1.00  0.00           C
ATOM   5284  NH3 POPEZ 167      90.010  71.810  22.920  1.00  0.00           N
ATOM   5288  C12 POPEZ 167      89.730  71.790  21.430  1.00  0.00           C
ATOM   5291  C11 POPEZ 167      88.590  72.760  21.070  1.00  0.00           C
ATOM   5294  P   POPEZ 167      87.120  74.530  22.360  1.00  0.00           P
ATOM   5295  O13 POPEZ 167      86.200  74.350  21.220  1.00  0.00           O
ATOM   5296  O14 POPEZ 167      87.590  75.910  22.640  1.00  0.00           O
ATOM   5297  O11 POPEZ 167      86.520  73.870  23.700  1.00  0.00           O
ATOM   5298  O12 POPEZ 167      88.400  73.680  22.130  1.00  0.00           O
ATOM   5299  C1  POPEZ 167      86.550  74.690  24.880  1.00  0.00           C
ATOM   5302  C2  POPEZ 167      86.440  73.900  26.250  1.00  0.00           C
ATOM   5304  O21 POPEZ 167      85.660  74.550  27.280  1.00  0.00           O
ATOM   5305  C21 POPEZ 167      85.670  75.880  27.440  1.00  0.00           C
ATOM   5306  O22 POPEZ 167      86.170  76.700  26.700  1.00  0.00           O
ATOM   5307  C22 POPEZ 167      84.980  76.280  28.760  1.00  0.00           C
ATOM   5310  C3  POPEZ 167      87.850  73.500  26.810  1.00  0.00           C
ATOM   5313  O31 POPEZ 167      87.850  73.350  28.250  1.00  0.00           O
ATOM   5314  C31 POPEZ 167      87.420  72.190  28.740  1.00  0.00           C
ATOM   5315  O32 POPEZ 167      87.090  71.210  28.090  1.00  0.00           O
ATOM   5316  C32 POPEZ 167      87.340  72.300  30.280  1.00  0.00           C
ATOM   5319  C23 POPEZ 167      86.030  76.880  29.730  1.00  0.00           C
ATOM   5322  C24 POPEZ 167      85.440  77.340  31.080  1.00  0.00           C
ATOM   5325  C25 POPEZ 167      86.500  77.710  32.130  1.00  0.00           C
ATOM   5328  C26 POPEZ 167      85.920  78.160  33.480  1.00  0.00           C
ATOM   5331  C27 POPEZ 167      87.050  78.560  34.440  1.00  0.00           C
ATOM   5334  C28 POPEZ 167      86.620  78.970  35.850  1.00  0.00           C
ATOM   5337  C29 POPEZ 167      87.790  79.410  36.700  1.00  0.00           C
ATOM   5339 0C21 POPEZ 167      88.310  78.750  37.740  1.00  0.00           C
ATOM   5341 1C21 POPEZ 167      87.800  77.430  38.260  1.00  0.00           C
ATOM   5344 2C21 POPEZ 167      88.590  76.250  37.690  1.00  0.00           C
ATOM   5347 3C21 POPEZ 167      88.430  74.960  38.490  1.00  0.00           C
ATOM   5350 4C21 POPEZ 167      89.380  73.890  37.940  1.00  0.00           C
ATOM   5353 5C21 POPEZ 167      89.090  72.440  38.350  1.00  0.00           C
ATOM   5356 6C21 POPEZ 167      88.460  71.630  37.210  1.00  0.00           C
ATOM   5359 7C21 POPEZ 167      87.860  70.310  37.660  1.00  0.00           C
ATOM   5362 8C21 POPEZ 167      86.800  69.830  36.670  1.00  0.00           C
ATOM   5366  C33 POPEZ 167      86.610  71.140  31.000  1.00  0.00           C
ATOM   5369  C34 POPEZ 167      85.760  71.540  32.240  1.00  0.00           C
ATOM   5372  C35 POPEZ 167      86.310  72.730  33.020  1.00  0.00           C
ATOM   5375  C36 POPEZ 167      85.480  73.150  34.230  1.00  0.00           C
ATOM   5378  C37 POPEZ 167      86.100  74.410  34.830  1.00  0.00           C
ATOM   5381  C38 POPEZ 167      85.160  75.140  35.790  1.00  0.00           C
ATOM   5384  C39 POPEZ 167      84.870  74.270  37.010  1.00  0.00           C
ATOM   5387 0C31 POPEZ 167      84.390  75.040  38.240  1.00  0.00           C
ATOM   5390 1C31 POPEZ 167      84.570  74.130  39.460  1.00  0.00           C
ATOM   5393 2C31 POPEZ 167      83.580  74.240  40.630  1.00  0.00           C
ATOM   5396 3C31 POPEZ 167      84.130  73.590  41.910  1.00  0.00           C
ATOM   5399 4C31 POPEZ 167      83.070  73.520  43.030  1.00  0.00           C
ATOM   5402 5C31 POPEZ 167      83.630  73.060  44.390  1.00  0.00           C
ATOM   5405 6C31 POPEZ 167      82.560  72.710  45.430  1.00  0.00           C
ATOM   5409  NH3 POPEa 168       3.180  60.820  63.650  1.00  0.00           N
ATOM   5413  C12 POPEa 168       4.440  59.990  63.530  1.00  0.00           C
ATOM   5416  C11 POPEa 168       4.050  58.500  63.340  1.00  0.00           C
ATOM   5419  P   POPEa 168       6.550  57.500  63.430  1.00  0.00           P
ATOM   5420  O13 POPEa 168       6.830  56.270  64.200  1.00  0.00           O
ATOM   5421  O14 POPEa 168       6.910  58.790  64.040  1.00  0.00           O
ATOM   5422  O11 POPEa 168       7.270  57.440  62.040  1.00  0.00           O
ATOM   5423  O12 POPEa 168       5.040  57.530  63.020  1.00  0.00           O
ATOM   5424  C1  POPEa 168       7.460  56.270  61.290  1.00  0.00           C
ATOM   5427  C2  POPEa 168       6.460  56.140  60.120  1.00  0.00           C
ATOM   5429  O21 POPEa 168       7.060  55.300  59.110  1.00  0.00           O
ATOM   5430  C21 POPEa 168       7.900  55.780  58.200  1.00  0.00           C
ATOM   5431  O22 POPEa 168       8.100  56.940  57.930  1.00  0.00           O
ATOM   5432  C22 POPEa 168       8.680  54.590  57.590  1.00  0.00           C
ATOM   5435  C3  POPEa 168       5.920  57.520  59.610  1.00  0.00           C
ATOM   5438  O31 POPEa 168       5.190  57.390  58.390  1.00  0.00           O
ATOM   5439  C31 POPEa 168       4.000  56.820  58.520  1.00  0.00           C
ATOM   5440  O32 POPEa 168       3.440  56.550  59.560  1.00  0.00           O
ATOM   5441  C32 POPEa 168       3.450  56.500  57.140  1.00  0.00           C
ATOM   5444  C23 POPEa 168       9.500  54.980  56.330  1.00  0.00           C
ATOM   5447  C24 POPEa 168      10.780  54.140  56.000  1.00  0.00           C
ATOM   5450  C25 POPEa 168      10.530  52.660  55.620  1.00  0.00           C
ATOM   5453  C26 POPEa 168      11.770  51.850  55.160  1.00  0.00           C
ATOM   5456  C27 POPEa 168      12.220  52.160  53.710  1.00  0.00           C
ATOM   5459  C28 POPEa 168      13.180  51.120  53.050  1.00  0.00           C
ATOM   5462  C29 POPEa 168      13.540  51.500  51.620  1.00  0.00           C
ATOM   5464 0C21 POPEa 168      13.950  50.670  50.640  1.00  0.00           C
ATOM   5466 1C21 POPEa 168      14.230  49.200  50.770  1.00  0.00           C
ATOM   5469 2C21 POPEa 168      13.160  48.270  50.170  1.00  0.00           C
ATOM   5472 3C21 POPEa 168      13.200  48.060  48.650  1.00  0.00           C
ATOM   5475 4C21 POPEa 168      11.870  47.460  48.160  1.00  0.00           C
ATOM   5478 5C21 POPEa 168      11.770  47.280  46.640  1.00  0.00           C
ATOM   5481 6C21 POPEa 168      12.550  46.070  46.110  1.00  0.00           C
ATOM   5484 7C21 POPEa 168      11.990  45.590  44.750  1.00  0.00           C
ATOM   5487 8C21 POPEa 168      12.550  44.280  44.190  1.00  0.00           C
ATOM   5491  C33 POPEa 168       4.100  55.190  56.640  1.00  0.00           C
ATOM   5494  C34 POPEa 168       3.250  54.450  55.600  1.00  0.00           C
ATOM   5497  C35 POPEa 168       3.490  55.030  54.210  1.00  0.00           C
ATOM   5500  C36 POPEa 168       2.310  54.850  53.260  1.00  0.00           C
ATOM   5503  C37 POPEa 168       2.490  55.740  52.020  1.00  0.00           C
ATOM   5506  C38 POPEa 168       1.300  55.720  51.050  1.00  0.00           C
ATOM   5509  C39 POPEa 168       1.070  54.350  50.410  1.00  0.00           C
ATOM   5512 0C31 POPEa 168      -0.404  54.010  50.140  1.00  0.00           C
ATOM   5515 1C31 POPEa 168      -0.564  52.550  49.670  1.00  0.00           C
ATOM   5518 2C31 POPEa 168      -1.974  52.010  49.890  1.00  0.00           C
ATOM   5521 3C31 POPEa 168      -2.124  50.570  49.390  1.00  0.00           C
ATOM   5524 4C31 POPEa 168      -3.534  50.000  49.580  1.00  0.00           C
ATOM   5527 5C31 POPEa 168      -3.714  48.650  48.880  1.00  0.00           C
ATOM   5530 6C31 POPEa 168      -5.174  48.260  48.700  1.00  0.00           C
ATOM   5534  NH3 POPEb 169      12.230 108.840  61.830  1.00  0.00           N
ATOM   5538  C12 POPEb 169      13.380 108.920  60.870  1.00  0.00           C
ATOM   5541  C11 POPEb 169      13.580 110.340  60.340  1.00  0.00           C
ATOM   5544  P   POPEb 169      15.810 110.140  59.040  1.00  0.00           P
ATOM   5545  O13 POPEb 169      16.190 108.840  59.620  1.00  0.00           O
ATOM   5546  O14 POPEb 169      16.420 111.340  59.660  1.00  0.00           O
ATOM   5547  O11 POPEb 169      16.170 110.170  57.500  1.00  0.00           O
ATOM   5548  O12 POPEb 169      14.240 110.300  59.080  1.00  0.00           O
ATOM   5549  C1  POPEb 169      15.580 109.430  56.450  1.00  0.00           C
ATOM   5552  C2  POPEb 169      14.250 110.120  56.040  1.00  0.00           C
ATOM   5554  O21 POPEb 169      13.500 109.460  55.020  1.00  0.00           O
ATOM   5555  C21 POPEb 169      14.090 109.100  53.900  1.00  0.00           C
ATOM   5556  O22 POPEb 169      15.220 109.390  53.550  1.00  0.00           O
ATOM   5557  C22 POPEb 169      13.120 108.260  53.080  1.00  0.00           C
ATOM   5560  C3  POPEb 169      14.400 111.650  55.830  1.00  0.00           C
ATOM   5563  O31 POPEb 169      14.610 112.010  54.440  1.00  0.00           O
ATOM   5564  C31 POPEb 169      13.580 112.670  53.900  1.00  0.00           C
ATOM   5565  O32 POPEb 169      12.590 113.050  54.490  1.00  0.00           O
ATOM   5566  C32 POPEb 169      13.800 112.950  52.410  1.00  0.00           C
ATOM   5569  C23 POPEb 169      13.860 107.590  51.910  1.00  0.00           C
ATOM   5572  C24 POPEb 169      13.100 106.380  51.340  1.00  0.00           C
ATOM   5575  C25 POPEb 169      11.830 106.740  50.560  1.00  0.00           C
ATOM   5578  C26 POPEb 169      12.120 107.660  49.370  1.00  0.00           C
ATOM   5581  C27 POPEb 169      10.980 107.900  48.370  1.00  0.00           C
ATOM   5584  C28 POPEb 169      11.470 108.700  47.140  1.00  0.00           C
ATOM   5587  C29 POPEb 169      12.390 107.890  46.250  1.00  0.00           C
ATOM   5589 0C21 POPEb 169      12.700 108.170  44.980  1.00  0.00           C
ATOM   5591 1C21 POPEb 169      12.160 109.330  44.200  1.00  0.00           C
ATOM   5594 2C21 POPEb 169      12.590 109.330  42.720  1.00  0.00           C
ATOM   5597 3C21 POPEb 169      11.720 110.230  41.840  1.00  0.00           C
ATOM   5600 4C21 POPEb 169      12.250 110.310  40.400  1.00  0.00           C
ATOM   5603 5C21 POPEb 169      11.330 111.040  39.410  1.00  0.00           C
ATOM   5606 6C21 POPEb 169      11.420 112.580  39.480  1.00  0.00           C
ATOM   5609 7C21 POPEb 169      10.040 113.260  39.550  1.00  0.00           C
ATOM   5612 8C21 POPEb 169      10.110 114.780  39.690  1.00  0.00           C
ATOM   5616  C33 POPEb 169      13.910 111.680  51.540  1.00  0.00           C
ATOM   5619  C34 POPEb 169      14.010 111.990  50.040  1.00  0.00           C
ATOM   5622  C35 POPEb 169      14.430 110.750  49.220  1.00  0.00           C
ATOM   5625  C36 POPEb 169      15.590 111.030  48.260  1.00  0.00           C
ATOM   5628  C37 POPEb 169      16.240 109.790  47.620  1.00  0.00           C
ATOM   5631  C38 POPEb 169      17.300 110.170  46.580  1.00  0.00           C
ATOM   5634  C39 POPEb 169      16.870 110.760  45.220  1.00  0.00           C
ATOM   5637 0C31 POPEb 169      16.110 109.790  44.320  1.00  0.00           C
ATOM   5640 1C31 POPEb 169      16.380 110.080  42.830  1.00  0.00           C
ATOM   5643 2C31 POPEb 169      16.820 108.860  42.030  1.00  0.00           C
ATOM   5646 3C31 POPEb 169      15.710 107.840  41.760  1.00  0.00           C
ATOM   5649 4C31 POPEb 169      16.200 106.640  40.950  1.00  0.00           C
ATOM   5652 5C31 POPEb 169      15.060 105.670  40.630  1.00  0.00           C
ATOM   5655 6C31 POPEb 169      15.510 104.520  39.730  1.00  0.00           C
ATOM   5659  NH3 POPEc 170     105.110 103.270  22.650  1.00  0.00           N
ATOM   5663  C12 POPEc 170     104.410 103.010  21.340  1.00  0.00           C
ATOM   5666  C11 POPEc 170     103.770 104.290  20.790  1.00  0.00           C
ATOM   5669  P   POPEc 170     101.920 105.770  21.980  1.00  0.00           P
ATOM   5670  O13 POPEc 170     102.350 107.180  21.800  1.00  0.00           O
ATOM   5671  O14 POPEc 170     100.910 105.240  21.060  1.00  0.00           O
ATOM   5672  O11 POPEc 170     101.460 105.500  23.480  1.00  0.00           O
ATOM   5673  O12 POPEc 170     103.180 104.890  21.920  1.00  0.00           O
ATOM   5674  C1  POPEc 170     101.760 106.440  24.510  1.00  0.00           C
ATOM   5677  C2  POPEc 170     102.020 105.720  25.850  1.00  0.00           C
ATOM   5679  O21 POPEc 170     102.440 106.730  26.800  1.00  0.00           O
ATOM   5680  C21 POPEc 170     102.440 106.380  28.090  1.00  0.00           C
ATOM   5681  O22 POPEc 170     101.840 105.430  28.570  1.00  0.00           O
ATOM   5682  C22 POPEc 170     103.340 107.320  28.910  1.00  0.00           C
ATOM   5685  C3  POPEc 170     103.130 104.670  25.690  1.00  0.00           C
ATOM   5688  O31 POPEc 170     103.000 103.710  26.740  1.00  0.00           O
ATOM   5689  C31 POPEc 170     104.120 103.140  27.120  1.00  0.00           C
ATOM   5690  O32 POPEc 170     105.250 103.410  26.750  1.00  0.00           O
ATOM   5691  C32 POPEc 170     103.750 101.990  28.050  1.00  0.00           C
ATOM   5694  C23 POPEc 170     103.550 106.720  30.320  1.00  0.00           C
ATOM   5697  C24 POPEc 170     104.540 107.440  31.270  1.00  0.00           C
ATOM   5700  C25 POPEc 170     104.170 108.910  31.520  1.00  0.00           C
ATOM   5703  C26 POPEc 170     103.610 109.200  32.910  1.00  0.00           C
ATOM   5706  C27 POPEc 170     104.700 109.400  33.970  1.00  0.00           C
ATOM   5709  C28 POPEc 170     104.080 109.490  35.370  1.00  0.00           C
ATOM   5712  C29 POPEc 170     104.890 110.140  36.460  1.00  0.00           C
ATOM   5714 0C21 POPEc 170     106.210 110.190  36.690  1.00  0.00           C
ATOM   5716 1C21 POPEc 170     107.370 109.520  35.990  1.00  0.00           C
ATOM   5719 2C21 POPEc 170     108.630 109.540  36.890  1.00  0.00           C
ATOM   5722 3C21 POPEc 170     109.170 110.950  37.200  1.00  0.00           C
ATOM   5725 4C21 POPEc 170     110.150 111.030  38.390  1.00  0.00           C
ATOM   5728 5C21 POPEc 170     109.510 110.870  39.780  1.00  0.00           C
ATOM   5731 6C21 POPEc 170     108.520 111.990  40.160  1.00  0.00           C
ATOM   5734 7C21 POPEc 170     108.290 112.070  41.670  1.00  0.00           C
ATOM   5737 8C21 POPEc 170     107.190 113.050  42.090  1.00  0.00           C
ATOM   5741  C33 POPEc 170     102.850 102.460  29.180  1.00  0.00           C
ATOM   5744  C34 POPEc 170     102.210 101.270  29.900  1.00  0.00           C
ATOM   5747  C35 POPEc 170     100.970 101.720  30.650  1.00  0.00           C
ATOM   5750  C36 POPEc 170     100.710 100.830  31.850  1.00  0.00           C
ATOM   5753  C37 POPEc 170      99.790 101.570  32.810  1.00  0.00           C
ATOM   5756  C38 POPEc 170      99.660 100.940  34.190  1.00  0.00           C
ATOM   5759  C39 POPEc 170      98.810  99.680  34.130  1.00  0.00           C
ATOM   5762 0C31 POPEc 170      97.360 100.010  34.410  1.00  0.00           C
ATOM   5765 1C31 POPEc 170      96.450  98.980  33.770  1.00  0.00           C
ATOM   5768 2C31 POPEc 170      95.030  99.020  34.340  1.00  0.00           C
ATOM   5771 3C31 POPEc 170      94.400 100.420  34.290  1.00  0.00           C
ATOM   5774 4C31 POPEc 170      92.900 100.400  34.590  1.00  0.00           C
ATOM   5777 5C31 POPEc 170      92.250 101.780  34.440  1.00  0.00           C
ATOM   5780 6C31 POPEc 170      90.740 101.760  34.720  1.00  0.00           C
ATOM   5784  NH3 POPEd 171     101.750  78.080  22.990  1.00  0.00           N
ATOM   5788  C12 POPEd 171     101.760  77.240  21.780  1.00  0.00           C
ATOM   5791  C11 POPEd 171     101.810  78.250  20.610  1.00  0.00           C
ATOM   5794  P   POPEd 171     101.580  80.900  20.660  1.00  0.00           P
ATOM   5795  O13 POPEd 171     102.940  81.060  21.210  1.00  0.00           O
ATOM   5796  O14 POPEd 171     101.360  81.270  19.240  1.00  0.00           O
ATOM   5797  O11 POPEd 171     100.590  81.740  21.580  1.00  0.00           O
ATOM   5798  O12 POPEd 171     101.040  79.430  20.880  1.00  0.00           O
ATOM   5799  C1  POPEd 171     100.680  81.420  22.970  1.00  0.00           C
ATOM   5802  C2  POPEd 171      99.680  82.280  23.780  1.00  0.00           C
ATOM   5804  O21 POPEd 171      99.820  82.150  25.200  1.00  0.00           O
ATOM   5805  C21 POPEd 171     100.010  80.990  25.810  1.00  0.00           C
ATOM   5806  O22 POPEd 171     100.080  79.880  25.320  1.00  0.00           O
ATOM   5807  C22 POPEd 171     100.130  81.280  27.300  1.00  0.00           C
ATOM   5810  C3  POPEd 171      98.220  82.020  23.350  1.00  0.00           C
ATOM   5813  O31 POPEd 171      97.340  83.040  23.840  1.00  0.00           O
ATOM   5814  C31 POPEd 171      96.420  82.940  24.820  1.00  0.00           C
ATOM   5815  O32 POPEd 171      95.560  83.780  24.990  1.00  0.00           O
ATOM   5816  C32 POPEd 171      96.560  81.740  25.780  1.00  0.00           C
ATOM   5819  C23 POPEd 171     100.240  79.980  28.130  1.00  0.00           C
ATOM   5822  C24 POPEd 171     100.820  80.200  29.540  1.00  0.00           C
ATOM   5825  C25 POPEd 171     101.560  78.990  30.130  1.00  0.00           C
ATOM   5828  C26 POPEd 171     102.310  79.310  31.420  1.00  0.00           C
ATOM   5831  C27 POPEd 171     103.270  78.170  31.810  1.00  0.00           C
ATOM   5834  C28 POPEd 171     104.200  78.450  33.010  1.00  0.00           C
ATOM   5837  C29 POPEd 171     105.150  79.590  32.770  1.00  0.00           C
ATOM   5839 0C21 POPEd 171     105.800  80.260  33.740  1.00  0.00           C
ATOM   5841 1C21 POPEd 171     105.760  79.920  35.220  1.00  0.00           C
ATOM   5844 2C21 POPEd 171     106.850  78.900  35.600  1.00  0.00           C
ATOM   5847 3C21 POPEd 171     108.230  79.260  35.030  1.00  0.00           C
ATOM   5850 4C21 POPEd 171     109.340  78.260  35.340  1.00  0.00           C
ATOM   5853 5C21 POPEd 171     110.740  78.810  35.020  1.00  0.00           C
ATOM   5856 6C21 POPEd 171     111.230  78.650  33.560  1.00  0.00           C
ATOM   5859 7C21 POPEd 171     112.640  79.240  33.380  1.00  0.00           C
ATOM   5862 8C21 POPEd 171     113.420  78.860  32.120  1.00  0.00           C
ATOM   5866  C33 POPEd 171      95.180  81.160  26.170  1.00  0.00           C
ATOM   5869  C34 POPEd 171      95.260  79.960  27.140  1.00  0.00           C
ATOM   5872  C35 POPEd 171      95.810  80.230  28.560  1.00  0.00           C
ATOM   5875  C36 POPEd 171      96.340  78.940  29.230  1.00  0.00           C
ATOM   5878  C37 POPEd 171      96.900  79.200  30.630  1.00  0.00           C
ATOM   5881  C38 POPEd 171      96.790  78.010  31.590  1.00  0.00           C
ATOM   5884  C39 POPEd 171      97.240  78.360  33.020  1.00  0.00           C
ATOM   5887 0C31 POPEd 171      98.760  78.500  33.190  1.00  0.00           C
ATOM   5890 1C31 POPEd 171      99.500  77.150  33.190  1.00  0.00           C
ATOM   5893 2C31 POPEd 171     100.750  77.150  34.090  1.00  0.00           C
ATOM   5896 3C31 POPEd 171     100.490  77.350  35.590  1.00  0.00           C
ATOM   5899 4C31 POPEd 171     101.210  78.570  36.200  1.00  0.00           C
ATOM   5902 5C31 POPEd 171     100.930  78.750  37.710  1.00  0.00           C
ATOM   5905 6C31 POPEd 171     102.000  79.520  38.500  1.00  0.00           C
ATOM   5909  NH3 POPEe 172      33.890  13.290  24.120  1.00  0.00           N
ATOM   5913  C12 POPEe 172      33.060  12.660  25.190  1.00  0.00           C
ATOM   5916  C11 POPEe 172      32.890  11.160  24.920  1.00  0.00           C
ATOM   5919  P   POPEe 172      30.340  10.780  24.640  1.00  0.00           P
ATOM   5920  O13 POPEe 172      29.480  10.120  23.630  1.00  0.00           O
ATOM   5921  O14 POPEe 172      29.880  12.090  25.150  1.00  0.00           O
ATOM   5922  O11 POPEe 172      30.590   9.780  25.860  1.00  0.00           O
ATOM   5923  O12 POPEe 172      31.800  10.940  24.030  1.00  0.00           O
ATOM   5924  C1  POPEe 172      29.440   9.450  26.640  1.00  0.00           C
ATOM   5927  C2  POPEe 172      29.750   8.410  27.770  1.00  0.00           C
ATOM   5929  O21 POPEe 172      28.640   8.260  28.670  1.00  0.00           O
ATOM   5930  C21 POPEe 172      28.330   9.270  29.460  1.00  0.00           C
ATOM   5931  O22 POPEe 172      27.890  10.360  29.120  1.00  0.00           O
ATOM   5932  C22 POPEe 172      28.670   8.870  30.880  1.00  0.00           C
ATOM   5935  C3  POPEe 172      31.080   8.650  28.560  1.00  0.00           C
ATOM   5938  O31 POPEe 172      31.290   7.640  29.570  1.00  0.00           O
ATOM   5939  C31 POPEe 172      32.520   7.630  30.110  1.00  0.00           C
ATOM   5940  O32 POPEe 172      33.480   8.240  29.690  1.00  0.00           O
ATOM   5941  C32 POPEe 172      32.560   6.770  31.380  1.00  0.00           C
ATOM   5944  C23 POPEe 172      27.750   9.530  31.920  1.00  0.00           C
ATOM   5947  C24 POPEe 172      28.190   9.110  33.320  1.00  0.00           C
ATOM   5950  C25 POPEe 172      27.230   9.500  34.460  1.00  0.00           C
ATOM   5953  C26 POPEe 172      26.890  11.000  34.590  1.00  0.00           C
ATOM   5956  C27 POPEe 172      25.600  11.210  35.400  1.00  0.00           C
ATOM   5959  C28 POPEe 172      25.100  12.660  35.540  1.00  0.00           C
ATOM   5962  C29 POPEe 172      23.650  12.590  35.960  1.00  0.00           C
ATOM   5964 0C21 POPEe 172      23.210  12.410  37.220  1.00  0.00           C
ATOM   5966 1C21 POPEe 172      24.070  12.340  38.460  1.00  0.00           C
ATOM   5969 2C21 POPEe 172      23.440  11.570  39.640  1.00  0.00           C
ATOM   5972 3C21 POPEe 172      22.180  12.220  40.240  1.00  0.00           C
ATOM   5975 4C21 POPEe 172      22.510  13.360  41.220  1.00  0.00           C
ATOM   5978 5C21 POPEe 172      21.300  14.180  41.700  1.00  0.00           C
ATOM   5981 6C21 POPEe 172      20.480  13.480  42.790  1.00  0.00           C
ATOM   5984 7C21 POPEe 172      19.340  14.360  43.370  1.00  0.00           C
ATOM   5987 8C21 POPEe 172      18.260  13.570  44.130  1.00  0.00           C
ATOM   5991  C33 POPEe 172      31.370   7.050  32.320  1.00  0.00           C
ATOM   5994  C34 POPEe 172      31.610   6.530  33.750  1.00  0.00           C
ATOM   5997  C35 POPEe 172      30.330   6.630  34.570  1.00  0.00           C
ATOM   6000  C36 POPEe 172      30.560   6.350  36.050  1.00  0.00           C
ATOM   6003  C37 POPEe 172      29.260   6.330  36.870  1.00  0.00           C
ATOM   6006  C38 POPEe 172      29.430   6.570  38.370  1.00  0.00           C
ATOM   6009  C39 POPEe 172      29.960   7.970  38.710  1.00  0.00           C
ATOM   6012 0C31 POPEe 172      29.980   8.200  40.220  1.00  0.00           C
ATOM   6015 1C31 POPEe 172      30.640   9.510  40.640  1.00  0.00           C
ATOM   6018 2C31 POPEe 172      30.420   9.800  42.140  1.00  0.00           C
ATOM   6021 3C31 POPEe 172      29.020  10.380  42.360  1.00  0.00           C
ATOM   6024 4C31 POPEe 172      28.720  10.910  43.760  1.00  0.00           C
ATOM   6027 5C31 POPEe 172      27.590  11.930  43.700  1.00  0.00           C
ATOM   6030 6C31 POPEe 172      27.320  12.600  45.040  1.00  0.00           C
ATOM   6034  NH3 POPEf 173      29.100  17.950  23.760  1.00  0.00           N
ATOM   6038  C12 POPEf 173      28.420  17.090  24.780  1.00  0.00           C
ATOM   6041  C11 POPEf 173      29.450  16.470  25.750  1.00  0.00           C
ATOM   6044  P   POPEf 173      31.720  16.060  24.410  1.00  0.00           P
ATOM   6045  O13 POPEf 173      31.940  15.220  23.220  1.00  0.00           O
ATOM   6046  O14 POPEf 173      31.760  17.530  24.220  1.00  0.00           O
ATOM   6047  O11 POPEf 173      32.860  15.740  25.440  1.00  0.00           O
ATOM   6048  O12 POPEf 173      30.370  15.590  25.110  1.00  0.00           O
ATOM   6049  C1  POPEf 173      32.650  15.630  26.820  1.00  0.00           C
ATOM   6052  C2  POPEf 173      33.970  16.020  27.530  1.00  0.00           C
ATOM   6054  O21 POPEf 173      33.660  16.350  28.900  1.00  0.00           O
ATOM   6055  C21 POPEf 173      34.630  15.990  29.750  1.00  0.00           C
ATOM   6056  O22 POPEf 173      35.520  15.220  29.510  1.00  0.00           O
ATOM   6057  C22 POPEf 173      34.500  16.750  31.070  1.00  0.00           C
ATOM   6060  C3  POPEf 173      34.750  17.190  26.830  1.00  0.00           C
ATOM   6063  O31 POPEf 173      35.840  17.710  27.600  1.00  0.00           O
ATOM   6064  C31 POPEf 173      35.590  18.770  28.360  1.00  0.00           C
ATOM   6065  O32 POPEf 173      34.530  19.080  28.850  1.00  0.00           O
ATOM   6066  C32 POPEf 173      36.840  19.630  28.440  1.00  0.00           C
ATOM   6069  C23 POPEf 173      35.510  16.160  32.090  1.00  0.00           C
ATOM   6072  C24 POPEf 173      35.580  17.000  33.380  1.00  0.00           C
ATOM   6075  C25 POPEf 173      36.640  16.570  34.410  1.00  0.00           C
ATOM   6078  C26 POPEf 173      36.370  15.290  35.220  1.00  0.00           C
ATOM   6081  C27 POPEf 173      37.580  14.980  36.130  1.00  0.00           C
ATOM   6084  C28 POPEf 173      37.500  13.680  36.940  1.00  0.00           C
ATOM   6087  C29 POPEf 173      36.200  13.560  37.680  1.00  0.00           C
ATOM   6089 0C21 POPEf 173      35.990  14.060  38.900  1.00  0.00           C
ATOM   6091 1C21 POPEf 173      37.030  14.800  39.700  1.00  0.00           C
ATOM   6094 2C21 POPEf 173      36.440  15.750  40.750  1.00  0.00           C
ATOM   6097 3C21 POPEf 173      35.860  14.980  41.950  1.00  0.00           C
ATOM   6100 4C21 POPEf 173      35.310  15.880  43.080  1.00  0.00           C
ATOM   6103 5C21 POPEf 173      33.830  15.660  43.460  1.00  0.00           C
ATOM   6106 6C21 POPEf 173      33.330  16.520  44.640  1.00  0.00           C
ATOM   6109 7C21 POPEf 173      31.800  16.430  44.810  1.00  0.00           C
ATOM   6112 8C21 POPEf 173      31.170  17.480  45.740  1.00  0.00           C
ATOM   6116  C33 POPEf 173      37.350  19.610  29.890  1.00  0.00           C
ATOM   6119  C34 POPEf 173      38.230  20.800  30.250  1.00  0.00           C
ATOM   6122  C35 POPEf 173      39.190  20.470  31.410  1.00  0.00           C
ATOM   6125  C36 POPEf 173      38.570  19.910  32.700  1.00  0.00           C
ATOM   6128  C37 POPEf 173      39.660  19.560  33.730  1.00  0.00           C
ATOM   6131  C38 POPEf 173      39.170  19.480  35.180  1.00  0.00           C
ATOM   6134  C39 POPEf 173      40.310  19.760  36.160  1.00  0.00           C
ATOM   6137 0C31 POPEf 173      39.860  19.500  37.590  1.00  0.00           C
ATOM   6140 1C31 POPEf 173      41.000  19.710  38.580  1.00  0.00           C
ATOM   6143 2C31 POPEf 173      40.600  19.490  40.040  1.00  0.00           C
ATOM   6146 3C31 POPEf 173      41.830  19.370  40.950  1.00  0.00           C
ATOM   6149 4C31 POPEf 173      41.520  19.220  42.440  1.00  0.00           C
ATOM   6152 5C31 POPEf 173      42.810  19.010  43.240  1.00  0.00           C
ATOM   6155 6C31 POPEf 173      42.690  19.090  44.760  1.00  0.00           C
ATOM   6159  NH3 POPEg 174     114.260  89.270  64.890  1.00  0.00           N
ATOM   6163  C12 POPEg 174     114.840  88.330  63.870  1.00  0.00           C
ATOM   6166  C11 POPEg 174     115.460  87.100  64.570  1.00  0.00           C
ATOM   6169  P   POPEg 174     117.700  88.250  65.510  1.00  0.00           P
ATOM   6170  O13 POPEg 174     118.450  87.630  66.620  1.00  0.00           O
ATOM   6171  O14 POPEg 174     116.860  89.420  65.860  1.00  0.00           O
ATOM   6172  O11 POPEg 174     118.700  88.700  64.380  1.00  0.00           O
ATOM   6173  O12 POPEg 174     116.860  87.150  64.760  1.00  0.00           O
ATOM   6174  C1  POPEg 174     119.500  87.800  63.610  1.00  0.00           C
ATOM   6177  C2  POPEg 174     118.960  87.590  62.160  1.00  0.00           C
ATOM   6179  O21 POPEg 174     120.070  87.290  61.310  1.00  0.00           O
ATOM   6180  C21 POPEg 174     120.140  86.100  60.730  1.00  0.00           C
ATOM   6181  O22 POPEg 174     119.370  85.170  60.870  1.00  0.00           O
ATOM   6182  C22 POPEg 174     121.370  86.080  59.820  1.00  0.00           C
ATOM   6185  C3  POPEg 174     118.300  88.880  61.610  1.00  0.00           C
ATOM   6188  O31 POPEg 174     117.760  88.690  60.300  1.00  0.00           O
ATOM   6189  C31 POPEg 174     118.170  89.480  59.310  1.00  0.00           C
ATOM   6190  O32 POPEg 174     119.150  90.200  59.310  1.00  0.00           O
ATOM   6191  C32 POPEg 174     117.170  89.360  58.160  1.00  0.00           C
ATOM   6194  C23 POPEg 174     121.010  86.630  58.430  1.00  0.00           C
ATOM   6197  C24 POPEg 174     122.050  86.230  57.380  1.00  0.00           C
ATOM   6200  C25 POPEg 174     122.520  87.390  56.490  1.00  0.00           C
ATOM   6203  C26 POPEg 174     121.460  87.770  55.460  1.00  0.00           C
ATOM   6206  C27 POPEg 174     122.020  88.020  54.050  1.00  0.00           C
ATOM   6209  C28 POPEg 174     122.000  86.780  53.120  1.00  0.00           C
ATOM   6212  C29 POPEg 174     120.630  86.150  52.920  1.00  0.00           C
ATOM   6214 0C21 POPEg 174     120.150  85.490  51.860  1.00  0.00           C
ATOM   6216 1C21 POPEg 174     120.880  85.190  50.580  1.00  0.00           C
ATOM   6219 2C21 POPEg 174     121.090  83.670  50.400  1.00  0.00           C
ATOM   6222 3C21 POPEg 174     120.050  83.000  49.480  1.00  0.00           C
ATOM   6225 4C21 POPEg 174     119.390  81.700  49.990  1.00  0.00           C
ATOM   6228 5C21 POPEg 174     118.540  81.030  48.890  1.00  0.00           C
ATOM   6231 6C21 POPEg 174     119.380  80.410  47.750  1.00  0.00           C
ATOM   6234 7C21 POPEg 174     120.280  79.230  48.170  1.00  0.00           C
ATOM   6237 8C21 POPEg 174     120.860  78.430  47.000  1.00  0.00           C
ATOM   6241  C33 POPEg 174     117.690  88.370  57.110  1.00  0.00           C
ATOM   6244  C34 POPEg 174     116.570  87.770  56.250  1.00  0.00           C
ATOM   6247  C35 POPEg 174     117.030  86.640  55.310  1.00  0.00           C
ATOM   6250  C36 POPEg 174     117.940  85.600  55.990  1.00  0.00           C
ATOM   6253  C37 POPEg 174     117.870  84.210  55.370  1.00  0.00           C
ATOM   6256  C38 POPEg 174     117.500  83.120  56.400  1.00  0.00           C
ATOM   6259  C39 POPEg 174     117.170  81.780  55.740  1.00  0.00           C
ATOM   6262 0C31 POPEg 174     118.180  81.420  54.650  1.00  0.00           C
ATOM   6265 1C31 POPEg 174     118.100  79.940  54.310  1.00  0.00           C
ATOM   6268 2C31 POPEg 174     118.720  79.600  52.970  1.00  0.00           C
ATOM   6271 3C31 POPEg 174     118.670  78.090  52.740  1.00  0.00           C
ATOM   6274 4C31 POPEg 174     119.100  77.750  51.330  1.00  0.00           C
ATOM   6277 5C31 POPEg 174     118.880  76.280  51.040  1.00  0.00           C
ATOM   6280 6C31 POPEg 174     119.110  75.950  49.570  1.00  0.00           C
ATOM   6284  NH3 POPEh 175      25.540  32.300  69.610  1.00  0.00           N
ATOM   6288  C12 POPEh 175      24.460  33.230  70.050  1.00  0.00           C
ATOM   6291  C11 POPEh 175      24.980  34.660  69.820  1.00  0.00           C
ATOM   6294  P   POPEh 175      23.170  36.580  70.080  1.00  0.00           P
ATOM   6295  O13 POPEh 175      22.060  35.700  69.680  1.00  0.00           O
ATOM   6296  O14 POPEh 175      22.870  37.590  71.130  1.00  0.00           O
ATOM   6297  O11 POPEh 175      23.660  37.350  68.780  1.00  0.00           O
ATOM   6298  O12 POPEh 175      24.350  35.670  70.600  1.00  0.00           O
ATOM   6299  C1  POPEh 175      25.000  37.600  68.420  1.00  0.00           C
ATOM   6302  C2  POPEh 175      25.100  38.100  66.950  1.00  0.00           C
ATOM   6304  O21 POPEh 175      26.280  38.920  66.950  1.00  0.00           O
ATOM   6305  C21 POPEh 175      26.500  39.680  65.890  1.00  0.00           C
ATOM   6306  O22 POPEh 175      26.140  40.850  65.780  1.00  0.00           O
ATOM   6307  C22 POPEh 175      27.200  38.830  64.820  1.00  0.00           C
ATOM   6310  C3  POPEh 175      23.800  38.790  66.370  1.00  0.00           C
ATOM   6313  O31 POPEh 175      23.920  39.270  65.010  1.00  0.00           O
ATOM   6314  C31 POPEh 175      23.200  40.360  64.710  1.00  0.00           C
ATOM   6315  O32 POPEh 175      22.330  40.840  65.400  1.00  0.00           O
ATOM   6316  C32 POPEh 175      23.660  40.970  63.380  1.00  0.00           C
ATOM   6319  C23 POPEh 175      27.760  39.590  63.610  1.00  0.00           C
ATOM   6322  C24 POPEh 175      27.830  38.720  62.330  1.00  0.00           C
ATOM   6325  C25 POPEh 175      28.810  39.280  61.280  1.00  0.00           C
ATOM   6328  C26 POPEh 175      29.280  38.270  60.220  1.00  0.00           C
ATOM   6331  C27 POPEh 175      30.760  38.470  59.830  1.00  0.00           C
ATOM   6334  C28 POPEh 175      31.250  37.600  58.650  1.00  0.00           C
ATOM   6337  C29 POPEh 175      30.770  38.190  57.340  1.00  0.00           C
ATOM   6339 0C21 POPEh 175      31.170  37.930  56.070  1.00  0.00           C
ATOM   6341 1C21 POPEh 175      32.160  36.930  55.520  1.00  0.00           C
ATOM   6344 2C21 POPEh 175      31.550  36.000  54.430  1.00  0.00           C
ATOM   6347 3C21 POPEh 175      32.610  35.310  53.540  1.00  0.00           C
ATOM   6350 4C21 POPEh 175      32.100  34.270  52.510  1.00  0.00           C
ATOM   6353 5C21 POPEh 175      32.680  34.460  51.100  1.00  0.00           C
ATOM   6356 6C21 POPEh 175      32.240  35.800  50.460  1.00  0.00           C
ATOM   6359 7C21 POPEh 175      32.840  36.030  49.070  1.00  0.00           C
ATOM   6362 8C21 POPEh 175      32.110  37.090  48.240  1.00  0.00           C
ATOM   6366  C33 POPEh 175      22.870  40.390  62.190  1.00  0.00           C
ATOM   6369  C34 POPEh 175      23.760  40.210  60.950  1.00  0.00           C
ATOM   6372  C35 POPEh 175      23.050  39.560  59.750  1.00  0.00           C
ATOM   6375  C36 POPEh 175      22.800  40.590  58.650  1.00  0.00           C
ATOM   6378  C37 POPEh 175      22.210  40.060  57.340  1.00  0.00           C
ATOM   6381  C38 POPEh 175      22.340  41.060  56.170  1.00  0.00           C
ATOM   6384  C39 POPEh 175      21.040  41.660  55.610  1.00  0.00           C
ATOM   6387 0C31 POPEh 175      20.060  40.650  54.970  1.00  0.00           C
ATOM   6390 1C31 POPEh 175      18.620  41.160  54.800  1.00  0.00           C
ATOM   6393 2C31 POPEh 175      18.570  42.360  53.850  1.00  0.00           C
ATOM   6396 3C31 POPEh 175      17.180  42.780  53.340  1.00  0.00           C
ATOM   6399 4C31 POPEh 175      17.310  43.940  52.340  1.00  0.00           C
ATOM   6402 5C31 POPEh 175      16.010  44.560  51.820  1.00  0.00           C
ATOM   6405 6C31 POPEh 175      16.210  45.500  50.630  1.00  0.00           C
ATOM   6409  NH3 POPEi 176      66.150  99.230  24.290  1.00  0.00           N
ATOM   6413  C12 POPEi 176      67.610  98.960  24.430  1.00  0.00           C
ATOM   6416  C11 POPEi 176      68.430 100.240  24.250  1.00  0.00           C
ATOM   6419  P   POPEi 176      70.420 100.220  25.910  1.00  0.00           P
ATOM   6420  O13 POPEi 176      71.150  99.020  26.360  1.00  0.00           O
ATOM   6421  O14 POPEi 176      71.160 101.490  25.850  1.00  0.00           O
ATOM   6422  O11 POPEi 176      69.160 100.480  26.820  1.00  0.00           O
ATOM   6423  O12 POPEi 176      69.800  99.960  24.480  1.00  0.00           O
ATOM   6424  C1  POPEi 176      68.630  99.550  27.740  1.00  0.00           C
ATOM   6427  C2  POPEi 176      69.040  99.960  29.180  1.00  0.00           C
ATOM   6429  O21 POPEi 176      68.720  98.980  30.180  1.00  0.00           O
ATOM   6430  C21 POPEi 176      67.470  98.540  30.270  1.00  0.00           C
ATOM   6431  O22 POPEi 176      66.550  98.830  29.520  1.00  0.00           O
ATOM   6432  C22 POPEi 176      67.270  97.650  31.500  1.00  0.00           C
ATOM   6435  C3  POPEi 176      68.550 101.390  29.580  1.00  0.00           C
ATOM   6438  O31 POPEi 176      69.350 102.010  30.610  1.00  0.00           O
ATOM   6439  C31 POPEi 176      68.980 101.790  31.870  1.00  0.00           C
ATOM   6440  O32 POPEi 176      68.310 100.850  32.260  1.00  0.00           O
ATOM   6441  C32 POPEi 176      69.450 102.970  32.730  1.00  0.00           C
ATOM   6444  C23 POPEi 176      66.720  96.270  31.110  1.00  0.00           C
ATOM   6447  C24 POPEi 176      67.110  95.150  32.080  1.00  0.00           C
ATOM   6450  C25 POPEi 176      66.970  95.490  33.560  1.00  0.00           C
ATOM   6453  C26 POPEi 176      67.040  94.220  34.410  1.00  0.00           C
ATOM   6456  C27 POPEi 176      67.300  94.440  35.910  1.00  0.00           C
ATOM   6459  C28 POPEi 176      68.780  94.350  36.350  1.00  0.00           C
ATOM   6462  C29 POPEi 176      69.470  93.030  36.050  1.00  0.00           C
ATOM   6464 0C21 POPEi 176      69.710  92.020  36.910  1.00  0.00           C
ATOM   6466 1C21 POPEi 176      69.290  91.950  38.360  1.00  0.00           C
ATOM   6469 2C21 POPEi 176      68.260  90.820  38.590  1.00  0.00           C
ATOM   6472 3C21 POPEi 176      67.900  90.590  40.070  1.00  0.00           C
ATOM   6475 4C21 POPEi 176      66.670  91.350  40.580  1.00  0.00           C
ATOM   6478 5C21 POPEi 176      65.360  90.910  39.920  1.00  0.00           C
ATOM   6481 6C21 POPEi 176      64.200  91.230  40.850  1.00  0.00           C
ATOM   6484 7C21 POPEi 176      62.800  91.090  40.240  1.00  0.00           C
ATOM   6487 8C21 POPEi 176      61.710  91.390  41.280  1.00  0.00           C
ATOM   6491  C33 POPEi 176      68.910 102.930  34.170  1.00  0.00           C
ATOM   6494  C34 POPEi 176      69.410 101.720  34.970  1.00  0.00           C
ATOM   6497  C35 POPEi 176      69.280 101.950  36.470  1.00  0.00           C
ATOM   6500  C36 POPEi 176      67.840 101.840  36.990  1.00  0.00           C
ATOM   6503  C37 POPEi 176      67.870 102.040  38.510  1.00  0.00           C
ATOM   6506  C38 POPEi 176      66.520 102.040  39.250  1.00  0.00           C
ATOM   6509  C39 POPEi 176      65.820 103.400  39.390  1.00  0.00           C
ATOM   6512 0C31 POPEi 176      65.590 103.790  40.870  1.00  0.00           C
ATOM   6515 1C31 POPEi 176      64.570 102.870  41.580  1.00  0.00           C
ATOM   6518 2C31 POPEi 176      64.260 103.230  43.050  1.00  0.00           C
ATOM   6521 3C31 POPEi 176      65.300 102.630  44.020  1.00  0.00           C
ATOM   6524 4C31 POPEi 176      64.820 102.300  45.460  1.00  0.00           C
ATOM   6527 5C31 POPEi 176      65.630 101.140  46.080  1.00  0.00           C
ATOM   6530 6C31 POPEi 176      65.410 100.770  47.550  1.00  0.00           C
ATOM   6534  NH3 POPEj 177     133.354  75.680  23.600  1.00  0.00           N
ATOM   6538  C12 POPEj 177     131.934  75.950  23.980  1.00  0.00           C
ATOM   6541  C11 POPEj 177     131.324  77.230  23.370  1.00  0.00           C
ATOM   6544  P   POPEj 177     128.910  77.960  22.530  1.00  0.00           P
ATOM   6545  O13 POPEj 177     129.644  78.880  21.630  1.00  0.00           O
ATOM   6546  O14 POPEj 177     127.790  77.200  21.940  1.00  0.00           O
ATOM   6547  O11 POPEj 177     128.340  78.770  23.750  1.00  0.00           O
ATOM   6548  O12 POPEj 177     129.944  76.950  23.160  1.00  0.00           O
ATOM   6549  C1  POPEj 177     128.640  78.480  25.100  1.00  0.00           C
ATOM   6552  C2  POPEj 177     128.950  79.800  25.830  1.00  0.00           C
ATOM   6554  O21 POPEj 177     128.900  79.510  27.220  1.00  0.00           O
ATOM   6555  C21 POPEj 177     130.024  79.360  27.870  1.00  0.00           C
ATOM   6556  O22 POPEj 177     131.154  79.540  27.460  1.00  0.00           O
ATOM   6557  C22 POPEj 177     129.604  78.860  29.250  1.00  0.00           C
ATOM   6560  C3  POPEj 177     127.910  80.920  25.520  1.00  0.00           C
ATOM   6563  O31 POPEj 177     127.090  81.250  26.650  1.00  0.00           O
ATOM   6564  C31 POPEj 177     126.210  80.310  27.040  1.00  0.00           C
ATOM   6565  O32 POPEj 177     125.960  79.280  26.450  1.00  0.00           O
ATOM   6566  C32 POPEj 177     125.580  80.760  28.360  1.00  0.00           C
ATOM   6569  C23 POPEj 177     130.734  78.970  30.280  1.00  0.00           C
ATOM   6572  C24 POPEj 177     130.314  78.330  31.610  1.00  0.00           C
ATOM   6575  C25 POPEj 177     128.970  78.860  32.130  1.00  0.00           C
ATOM   6578  C26 POPEj 177     128.570  78.220  33.460  1.00  0.00           C
ATOM   6581  C27 POPEj 177     127.070  78.380  33.750  1.00  0.00           C
ATOM   6584  C28 POPEj 177     126.600  77.420  34.860  1.00  0.00           C
ATOM   6587  C29 POPEj 177     125.850  78.120  35.960  1.00  0.00           C
ATOM   6589 0C21 POPEj 177     124.570  77.930  36.320  1.00  0.00           C
ATOM   6591 1C21 POPEj 177     123.560  77.000  35.710  1.00  0.00           C
ATOM   6594 2C21 POPEj 177     122.140  77.560  35.850  1.00  0.00           C
ATOM   6597 3C21 POPEj 177     121.800  78.570  34.760  1.00  0.00           C
ATOM   6600 4C21 POPEj 177     121.620  80.020  35.230  1.00  0.00           C
ATOM   6603 5C21 POPEj 177     120.650  80.730  34.290  1.00  0.00           C
ATOM   6606 6C21 POPEj 177     121.040  80.580  32.820  1.00  0.00           C
ATOM   6609 7C21 POPEj 177     120.050  81.290  31.890  1.00  0.00           C
ATOM   6612 8C21 POPEj 177     120.620  81.590  30.500  1.00  0.00           C
ATOM   6616  C33 POPEj 177     125.160  79.630  29.350  1.00  0.00           C
ATOM   6619  C34 POPEj 177     123.750  79.110  29.030  1.00  0.00           C
ATOM   6622  C35 POPEj 177     123.160  78.070  30.000  1.00  0.00           C
ATOM   6625  C36 POPEj 177     123.740  76.650  29.870  1.00  0.00           C
ATOM   6628  C37 POPEj 177     123.260  75.780  31.050  1.00  0.00           C
ATOM   6631  C38 POPEj 177     123.880  74.380  31.170  1.00  0.00           C
ATOM   6634  C39 POPEj 177     123.320  73.390  30.150  1.00  0.00           C
ATOM   6637 0C31 POPEj 177     123.720  71.950  30.510  1.00  0.00           C
ATOM   6640 1C31 POPEj 177     122.970  70.930  29.660  1.00  0.00           C
ATOM   6643 2C31 POPEj 177     123.690  69.580  29.560  1.00  0.00           C
ATOM   6646 3C31 POPEj 177     124.720  69.480  28.410  1.00  0.00           C
ATOM   6649 4C31 POPEj 177     125.690  68.300  28.560  1.00  0.00           C
ATOM   6652 5C31 POPEj 177     126.400  67.820  27.280  1.00  0.00           C
ATOM   6655 6C31 POPEj 177     127.160  66.510  27.520  1.00  0.00           C
ATOM   6659  NH3 POPEk 178      46.730  87.030  68.930  1.00  0.00           N
ATOM   6663  C12 POPEk 178      47.840  86.140  69.390  1.00  0.00           C
ATOM   6666  C11 POPEk 178      49.160  86.710  68.880  1.00  0.00           C
ATOM   6669  P   POPEk 178      51.250  85.860  67.730  1.00  0.00           P
ATOM   6670  O13 POPEk 178      51.560  87.300  67.520  1.00  0.00           O
ATOM   6671  O14 POPEk 178      52.380  84.940  67.940  1.00  0.00           O
ATOM   6672  O11 POPEk 178      50.340  85.320  66.560  1.00  0.00           O
ATOM   6673  O12 POPEk 178      50.190  85.720  68.890  1.00  0.00           O
ATOM   6674  C1  POPEk 178      49.950  86.180  65.510  1.00  0.00           C
ATOM   6677  C2  POPEk 178      50.990  86.000  64.400  1.00  0.00           C
ATOM   6679  O21 POPEk 178      50.980  87.130  63.540  1.00  0.00           O
ATOM   6680  C21 POPEk 178      52.150  87.370  62.950  1.00  0.00           C
ATOM   6681  O22 POPEk 178      53.250  87.090  63.380  1.00  0.00           O
ATOM   6682  C22 POPEk 178      51.840  87.900  61.570  1.00  0.00           C
ATOM   6685  C3  POPEk 178      50.730  84.690  63.630  1.00  0.00           C
ATOM   6688  O31 POPEk 178      51.250  84.740  62.300  1.00  0.00           O
ATOM   6689  C31 POPEk 178      51.410  83.550  61.760  1.00  0.00           C
ATOM   6690  O32 POPEk 178      50.990  82.490  62.200  1.00  0.00           O
ATOM   6691  C32 POPEk 178      52.310  83.710  60.550  1.00  0.00           C
ATOM   6694  C23 POPEk 178      53.060  87.830  60.650  1.00  0.00           C
ATOM   6697  C24 POPEk 178      52.590  88.200  59.240  1.00  0.00           C
ATOM   6700  C25 POPEk 178      53.690  88.430  58.190  1.00  0.00           C
ATOM   6703  C26 POPEk 178      53.480  87.500  56.990  1.00  0.00           C
ATOM   6706  C27 POPEk 178      52.320  87.950  56.080  1.00  0.00           C
ATOM   6709  C28 POPEk 178      52.150  87.010  54.870  1.00  0.00           C
ATOM   6712  C29 POPEk 178      50.710  86.810  54.430  1.00  0.00           C
ATOM   6714 0C21 POPEk 178      50.190  86.920  53.200  1.00  0.00           C
ATOM   6716 1C21 POPEk 178      50.960  87.250  51.940  1.00  0.00           C
ATOM   6719 2C21 POPEk 178      51.070  86.040  51.010  1.00  0.00           C
ATOM   6722 3C21 POPEk 178      49.840  85.740  50.130  1.00  0.00           C
ATOM   6725 4C21 POPEk 178      49.750  84.240  49.840  1.00  0.00           C
ATOM   6728 5C21 POPEk 178      49.100  83.440  50.970  1.00  0.00           C
ATOM   6731 6C21 POPEk 178      49.130  81.920  50.720  1.00  0.00           C
ATOM   6734 7C21 POPEk 178      48.500  81.090  51.860  1.00  0.00           C
ATOM   6737 8C21 POPEk 178      48.590  79.580  51.630  1.00  0.00           C
ATOM   6741  C33 POPEk 178      51.790  82.890  59.370  1.00  0.00           C
ATOM   6744  C34 POPEk 178      52.660  83.180  58.150  1.00  0.00           C
ATOM   6747  C35 POPEk 178      52.270  82.390  56.910  1.00  0.00           C
ATOM   6750  C36 POPEk 178      52.880  83.030  55.670  1.00  0.00           C
ATOM   6753  C37 POPEk 178      53.050  82.050  54.520  1.00  0.00           C
ATOM   6756  C38 POPEk 178      52.590  82.640  53.180  1.00  0.00           C
ATOM   6759  C39 POPEk 178      53.140  81.890  51.960  1.00  0.00           C
ATOM   6762 0C31 POPEk 178      52.870  80.380  51.950  1.00  0.00           C
ATOM   6765 1C31 POPEk 178      53.450  79.690  50.690  1.00  0.00           C
ATOM   6768 2C31 POPEk 178      53.170  78.190  50.640  1.00  0.00           C
ATOM   6771 3C31 POPEk 178      53.870  77.400  49.520  1.00  0.00           C
ATOM   6774 4C31 POPEk 178      53.380  77.650  48.080  1.00  0.00           C
ATOM   6777 5C31 POPEk 178      54.240  76.930  47.010  1.00  0.00           C
ATOM   6780 6C31 POPEk 178      53.750  77.150  45.570  1.00  0.00           C
ATOM   6784  NH3 POPEl 179      68.180  36.690  24.100  1.00  0.00           N
ATOM   6788  C12 POPEl 179      67.180  37.170  23.080  1.00  0.00           C
ATOM   6791  C11 POPEl 179      66.700  38.620  23.320  1.00  0.00           C
ATOM   6794  P   POPEl 179      67.790  40.790  24.440  1.00  0.00           P
ATOM   6795  O13 POPEl 179      69.030  41.550  24.180  1.00  0.00           O
ATOM   6796  O14 POPEl 179      66.530  41.550  24.300  1.00  0.00           O
ATOM   6797  O11 POPEl 179      67.840  40.210  25.920  1.00  0.00           O
ATOM   6798  O12 POPEl 179      67.790  39.520  23.480  1.00  0.00           O
ATOM   6799  C1  POPEl 179      68.910  39.390  26.390  1.00  0.00           C
ATOM   6802  C2  POPEl 179      68.420  38.500  27.570  1.00  0.00           C
ATOM   6804  O21 POPEl 179      68.540  39.180  28.820  1.00  0.00           O
ATOM   6805  C21 POPEl 179      67.450  39.740  29.330  1.00  0.00           C
ATOM   6806  O22 POPEl 179      66.380  39.870  28.770  1.00  0.00           O
ATOM   6807  C22 POPEl 179      67.800  40.260  30.740  1.00  0.00           C
ATOM   6810  C3  POPEl 179      69.230  37.200  27.680  1.00  0.00           C
ATOM   6813  O31 POPEl 179      68.590  36.240  28.540  1.00  0.00           O
ATOM   6814  C31 POPEl 179      69.260  35.830  29.610  1.00  0.00           C
ATOM   6815  O32 POPEl 179      70.110  36.450  30.210  1.00  0.00           O
ATOM   6816  C32 POPEl 179      68.850  34.380  29.880  1.00  0.00           C
ATOM   6819  C23 POPEl 179      67.080  39.570  31.920  1.00  0.00           C
ATOM   6822  C24 POPEl 179      67.860  39.610  33.260  1.00  0.00           C
ATOM   6825  C25 POPEl 179      68.260  41.000  33.860  1.00  0.00           C
ATOM   6828  C26 POPEl 179      67.120  41.850  34.480  1.00  0.00           C
ATOM   6831  C27 POPEl 179      67.590  43.060  35.320  1.00  0.00           C
ATOM   6834  C28 POPEl 179      66.470  44.110  35.520  1.00  0.00           C
ATOM   6837  C29 POPEl 179      67.010  45.310  36.270  1.00  0.00           C
ATOM   6839 0C21 POPEl 179      66.560  45.900  37.400  1.00  0.00           C
ATOM   6841 1C21 POPEl 179      65.380  45.600  38.270  1.00  0.00           C
ATOM   6844 2C21 POPEl 179      65.690  45.790  39.760  1.00  0.00           C
ATOM   6847 3C21 POPEl 179      64.400  46.100  40.530  1.00  0.00           C
ATOM   6850 4C21 POPEl 179      64.610  46.080  42.040  1.00  0.00           C
ATOM   6853 5C21 POPEl 179      65.130  47.410  42.630  1.00  0.00           C
ATOM   6856 6C21 POPEl 179      64.160  48.590  42.450  1.00  0.00           C
ATOM   6859 7C21 POPEl 179      64.370  49.730  43.450  1.00  0.00           C
ATOM   6862 8C21 POPEl 179      63.250  50.760  43.390  1.00  0.00           C
ATOM   6866  C33 POPEl 179      69.790  33.720  30.900  1.00  0.00           C
ATOM   6869  C34 POPEl 179      69.340  34.100  32.320  1.00  0.00           C
ATOM   6872  C35 POPEl 179      70.420  34.120  33.390  1.00  0.00           C
ATOM   6875  C36 POPEl 179      69.910  34.880  34.620  1.00  0.00           C
ATOM   6878  C37 POPEl 179      71.060  35.270  35.540  1.00  0.00           C
ATOM   6881  C38 POPEl 179      70.600  36.210  36.650  1.00  0.00           C
ATOM   6884  C39 POPEl 179      71.630  36.400  37.780  1.00  0.00           C
ATOM   6887 0C31 POPEl 179      71.750  35.160  38.700  1.00  0.00           C
ATOM   6890 1C31 POPEl 179      72.570  35.330  40.000  1.00  0.00           C
ATOM   6893 2C31 POPEl 179      72.820  33.980  40.720  1.00  0.00           C
ATOM   6896 3C31 POPEl 179      71.520  33.320  41.190  1.00  0.00           C
ATOM   6899 4C31 POPEl 179      71.740  32.040  42.010  1.00  0.00           C
ATOM   6902 5C31 POPEl 179      70.470  31.200  42.200  1.00  0.00           C
ATOM   6905 6C31 POPEl 179      70.430  30.530  43.570  1.00  0.00           C
ATOM   6909  NH3 POPEm 180     110.730  48.260  68.460  1.00  0.00           N
ATOM   6913  C12 POPEm 180     110.540  49.690  68.010  1.00  0.00           C
ATOM   6916  C11 POPEm 180     109.350  49.760  67.020  1.00  0.00           C
ATOM   6919  P   POPEm 180     107.400  51.300  67.920  1.00  0.00           P
ATOM   6920  O13 POPEm 180     107.800  51.140  69.340  1.00  0.00           O
ATOM   6921  O14 POPEm 180     106.840  52.620  67.540  1.00  0.00           O
ATOM   6922  O11 POPEm 180     106.360  50.160  67.540  1.00  0.00           O
ATOM   6923  O12 POPEm 180     108.670  51.010  67.010  1.00  0.00           O
ATOM   6924  C1  POPEm 180     105.520  50.320  66.400  1.00  0.00           C
ATOM   6927  C2  POPEm 180     106.190  49.770  65.110  1.00  0.00           C
ATOM   6929  O21 POPEm 180     105.860  50.640  64.020  1.00  0.00           O
ATOM   6930  C21 POPEm 180     106.800  51.360  63.370  1.00  0.00           C
ATOM   6931  O22 POPEm 180     106.590  52.470  62.910  1.00  0.00           O
ATOM   6932  C22 POPEm 180     108.140  50.630  63.150  1.00  0.00           C
ATOM   6935  C3  POPEm 180     105.760  48.300  64.830  1.00  0.00           C
ATOM   6938  O31 POPEm 180     105.800  47.980  63.420  1.00  0.00           O
ATOM   6939  C31 POPEm 180     105.870  46.670  63.180  1.00  0.00           C
ATOM   6940  O32 POPEm 180     106.020  45.800  64.020  1.00  0.00           O
ATOM   6941  C32 POPEm 180     105.720  46.390  61.690  1.00  0.00           C
ATOM   6944  C23 POPEm 180     108.540  50.720  61.660  1.00  0.00           C
ATOM   6947  C24 POPEm 180     107.560  50.000  60.710  1.00  0.00           C
ATOM   6950  C25 POPEm 180     107.920  50.240  59.220  1.00  0.00           C
ATOM   6953  C26 POPEm 180     107.060  49.510  58.160  1.00  0.00           C
ATOM   6956  C27 POPEm 180     107.570  49.760  56.710  1.00  0.00           C
ATOM   6959  C28 POPEm 180     106.780  49.010  55.600  1.00  0.00           C
ATOM   6962  C29 POPEm 180     105.480  49.660  55.170  1.00  0.00           C
ATOM   6964 0C21 POPEm 180     104.980  49.840  53.930  1.00  0.00           C
ATOM   6966 1C21 POPEm 180     105.550  49.510  52.570  1.00  0.00           C
ATOM   6969 2C21 POPEm 180     104.920  48.290  51.870  1.00  0.00           C
ATOM   6972 3C21 POPEm 180     103.410  48.470  51.600  1.00  0.00           C
ATOM   6975 4C21 POPEm 180     102.840  47.410  50.650  1.00  0.00           C
ATOM   6978 5C21 POPEm 180     101.420  47.750  50.190  1.00  0.00           C
ATOM   6981 6C21 POPEm 180     100.740  46.580  49.470  1.00  0.00           C
ATOM   6984 7C21 POPEm 180      99.320  46.940  49.050  1.00  0.00           C
ATOM   6987 8C21 POPEm 180      98.440  45.720  48.790  1.00  0.00           C
ATOM   6991  C33 POPEm 180     104.320  46.780  61.220  1.00  0.00           C
ATOM   6994  C34 POPEm 180     104.200  46.790  59.700  1.00  0.00           C
ATOM   6997  C35 POPEm 180     102.880  47.380  59.240  1.00  0.00           C
ATOM   7000  C36 POPEm 180     102.950  47.970  57.840  1.00  0.00           C
ATOM   7003  C37 POPEm 180     101.590  48.310  57.220  1.00  0.00           C
ATOM   7006  C38 POPEm 180     101.800  49.210  56.000  1.00  0.00           C
ATOM   7009  C39 POPEm 180     100.530  49.640  55.280  1.00  0.00           C
ATOM   7012 0C31 POPEm 180      99.960  48.530  54.400  1.00  0.00           C
ATOM   7015 1C31 POPEm 180      98.480  48.760  54.120  1.00  0.00           C
ATOM   7018 2C31 POPEm 180      98.070  48.320  52.720  1.00  0.00           C
ATOM   7021 3C31 POPEm 180      96.570  48.540  52.460  1.00  0.00           C
ATOM   7024 4C31 POPEm 180      96.180  48.000  51.080  1.00  0.00           C
ATOM   7027 5C31 POPEm 180      94.870  48.540  50.500  1.00  0.00           C
ATOM   7030 6C31 POPEm 180      94.620  48.060  49.070  1.00  0.00           C
ATOM   7034  NH3 POPEn 181      55.420  58.100  31.600  1.00  0.00           N
ATOM   7038  C12 POPEn 181      55.280  56.990  30.610  1.00  0.00           C
ATOM   7041  C11 POPEn 181      53.850  56.720  30.090  1.00  0.00           C
ATOM   7044  P   POPEn 181      51.520  55.850  30.840  1.00  0.00           P
ATOM   7045  O13 POPEn 181      50.390  56.800  30.950  1.00  0.00           O
ATOM   7046  O14 POPEn 181      51.620  55.070  29.590  1.00  0.00           O
ATOM   7047  O11 POPEn 181      51.480  54.840  32.040  1.00  0.00           O
ATOM   7048  O12 POPEn 181      52.890  56.610  31.140  1.00  0.00           O
ATOM   7049  C1  POPEn 181      50.250  54.590  32.720  1.00  0.00           C
ATOM   7052  C2  POPEn 181      50.170  55.340  34.090  1.00  0.00           C
ATOM   7054  O21 POPEn 181      49.090  56.310  34.110  1.00  0.00           O
ATOM   7055  C21 POPEn 181      48.530  56.480  35.320  1.00  0.00           C
ATOM   7056  O22 POPEn 181      48.690  55.760  36.280  1.00  0.00           O
ATOM   7057  C22 POPEn 181      47.710  57.780  35.390  1.00  0.00           C
ATOM   7060  C3  POPEn 181      51.510  56.060  34.440  1.00  0.00           C
ATOM   7063  O31 POPEn 181      51.640  56.320  35.840  1.00  0.00           O
ATOM   7064  C31 POPEn 181      52.190  55.340  36.560  1.00  0.00           C
ATOM   7065  O32 POPEn 181      52.600  54.280  36.120  1.00  0.00           O
ATOM   7066  C32 POPEn 181      52.140  55.730  38.040  1.00  0.00           C
ATOM   7069  C23 POPEn 181      46.800  57.790  36.650  1.00  0.00           C
ATOM   7072  C24 POPEn 181      45.880  59.030  36.830  1.00  0.00           C
ATOM   7075  C25 POPEn 181      45.190  59.130  38.210  1.00  0.00           C
ATOM   7078  C26 POPEn 181      46.140  59.500  39.360  1.00  0.00           C
ATOM   7081  C27 POPEn 181      45.530  60.470  40.390  1.00  0.00           C
ATOM   7084  C28 POPEn 181      46.460  60.850  41.570  1.00  0.00           C
ATOM   7087  C29 POPEn 181      46.010  62.120  42.240  1.00  0.00           C
ATOM   7089 0C21 POPEn 181      45.960  62.410  43.550  1.00  0.00           C
ATOM   7091 1C21 POPEn 181      46.470  61.550  44.690  1.00  0.00           C
ATOM   7094 2C21 POPEn 181      46.680  62.300  46.010  1.00  0.00           C
ATOM   7097 3C21 POPEn 181      47.410  61.400  47.020  1.00  0.00           C
ATOM   7100 4C21 POPEn 181      47.840  62.060  48.340  1.00  0.00           C
ATOM   7103 5C21 POPEn 181      49.010  63.040  48.170  1.00  0.00           C
ATOM   7106 6C21 POPEn 181      49.690  63.430  49.500  1.00  0.00           C
ATOM   7109 7C21 POPEn 181      50.960  64.270  49.300  1.00  0.00           C
ATOM   7112 8C21 POPEn 181      51.860  64.500  50.520  1.00  0.00           C
ATOM   7116  C33 POPEn 181      52.890  54.750  38.950  1.00  0.00           C
ATOM   7119  C34 POPEn 181      52.320  54.730  40.390  1.00  0.00           C
ATOM   7122  C35 POPEn 181      50.980  53.960  40.450  1.00  0.00           C
ATOM   7125  C36 POPEn 181      50.290  53.860  41.830  1.00  0.00           C
ATOM   7128  C37 POPEn 181      49.070  52.930  41.740  1.00  0.00           C
ATOM   7131  C38 POPEn 181      48.160  52.860  42.980  1.00  0.00           C
ATOM   7134  C39 POPEn 181      48.770  52.080  44.140  1.00  0.00           C
ATOM   7137 0C31 POPEn 181      47.940  52.150  45.430  1.00  0.00           C
ATOM   7140 1C31 POPEn 181      48.660  51.580  46.660  1.00  0.00           C
ATOM   7143 2C31 POPEn 181      48.090  52.120  47.970  1.00  0.00           C
ATOM   7146 3C31 POPEn 181      48.680  53.480  48.360  1.00  0.00           C
ATOM   7149 4C31 POPEn 181      49.920  53.350  49.260  1.00  0.00           C
ATOM   7152 5C31 POPEn 181      50.520  54.720  49.620  1.00  0.00           C
ATOM   7155 6C31 POPEn 181      51.720  54.740  50.580  1.00  0.00           C
ATOM   7159  NH3 POPEo 182      27.350  87.360  20.650  1.00  0.00           N
ATOM   7163  C12 POPEo 182      26.450  86.160  20.760  1.00  0.00           C
ATOM   7166  C11 POPEo 182      27.160  84.820  20.470  1.00  0.00           C
ATOM   7169  P   POPEo 182      29.660  85.110  21.670  1.00  0.00           P
ATOM   7170  O13 POPEo 182      30.720  84.160  21.310  1.00  0.00           O
ATOM   7171  O14 POPEo 182      29.820  86.490  21.160  1.00  0.00           O
ATOM   7172  O11 POPEo 182      29.600  85.220  23.250  1.00  0.00           O
ATOM   7173  O12 POPEo 182      28.250  84.480  21.300  1.00  0.00           O
ATOM   7174  C1  POPEo 182      28.520  84.770  24.030  1.00  0.00           C
ATOM   7177  C2  POPEo 182      28.160  85.760  25.170  1.00  0.00           C
ATOM   7179  O21 POPEo 182      26.730  85.780  25.300  1.00  0.00           O
ATOM   7180  C21 POPEo 182      26.310  85.820  26.540  1.00  0.00           C
ATOM   7181  O22 POPEo 182      26.990  85.590  27.530  1.00  0.00           O
ATOM   7182  C22 POPEo 182      24.850  86.250  26.590  1.00  0.00           C
ATOM   7185  C3  POPEo 182      28.630  87.250  25.050  1.00  0.00           C
ATOM   7188  O31 POPEo 182      29.060  87.690  26.350  1.00  0.00           O
ATOM   7189  C31 POPEo 182      28.380  88.590  27.040  1.00  0.00           C
ATOM   7190  O32 POPEo 182      27.400  89.210  26.680  1.00  0.00           O
ATOM   7191  C32 POPEo 182      29.050  88.710  28.420  1.00  0.00           C
ATOM   7194  C23 POPEo 182      24.510  86.260  28.090  1.00  0.00           C
ATOM   7197  C24 POPEo 182      23.300  87.060  28.560  1.00  0.00           C
ATOM   7200  C25 POPEo 182      22.950  86.730  30.020  1.00  0.00           C
ATOM   7203  C26 POPEo 182      24.090  86.450  31.040  1.00  0.00           C
ATOM   7206  C27 POPEo 182      23.560  85.470  32.110  1.00  0.00           C
ATOM   7209  C28 POPEo 182      24.600  84.740  32.980  1.00  0.00           C
ATOM   7212  C29 POPEo 182      25.130  85.600  34.100  1.00  0.00           C
ATOM   7214 0C21 POPEo 182      25.660  85.180  35.270  1.00  0.00           C
ATOM   7216 1C21 POPEo 182      25.960  83.740  35.680  1.00  0.00           C
ATOM   7219 2C21 POPEo 182      25.390  83.200  37.020  1.00  0.00           C
ATOM   7222 3C21 POPEo 182      25.370  81.660  37.080  1.00  0.00           C
ATOM   7225 4C21 POPEo 182      25.100  81.030  38.460  1.00  0.00           C
ATOM   7228 5C21 POPEo 182      25.030  79.500  38.350  1.00  0.00           C
ATOM   7231 6C21 POPEo 182      25.070  78.710  39.660  1.00  0.00           C
ATOM   7234 7C21 POPEo 182      25.230  77.220  39.340  1.00  0.00           C
ATOM   7237 8C21 POPEo 182      25.460  76.350  40.560  1.00  0.00           C
ATOM   7241  C33 POPEo 182      28.010  88.700  29.550  1.00  0.00           C
ATOM   7244  C34 POPEo 182      28.670  88.520  30.930  1.00  0.00           C
ATOM   7247  C35 POPEo 182      27.850  88.930  32.160  1.00  0.00           C
ATOM   7250  C36 POPEo 182      28.760  88.910  33.390  1.00  0.00           C
ATOM   7253  C37 POPEo 182      27.990  89.050  34.700  1.00  0.00           C
ATOM   7256  C38 POPEo 182      28.850  88.590  35.880  1.00  0.00           C
ATOM   7259  C39 POPEo 182      29.050  89.610  36.990  1.00  0.00           C
ATOM   7262 0C31 POPEo 182      29.810  89.000  38.170  1.00  0.00           C
ATOM   7265 1C31 POPEo 182      30.060  89.980  39.310  1.00  0.00           C
ATOM   7268 2C31 POPEo 182      30.440  89.290  40.620  1.00  0.00           C
ATOM   7271 3C31 POPEo 182      31.440  90.110  41.440  1.00  0.00           C
ATOM   7274 4C31 POPEo 182      30.890  91.420  41.990  1.00  0.00           C
ATOM   7277 5C31 POPEo 182      31.930  92.210  42.800  1.00  0.00           C
ATOM   7280 6C31 POPEo 182      31.330  93.470  43.420  1.00  0.00           C
ATOM   7284  NH3 POPEp 183      91.660   5.550  21.900  1.00  0.00           N
ATOM   7288  C12 POPEp 183      90.900   6.810  22.180  1.00  0.00           C
ATOM   7291  C11 POPEp 183      89.920   6.630  23.330  1.00  0.00           C
ATOM   7294  P   POPEp 183      89.240   8.750  24.660  1.00  0.00           P
ATOM   7295  O13 POPEp 183      90.580   9.360  24.540  1.00  0.00           O
ATOM   7296  O14 POPEp 183      88.080   9.660  24.700  1.00  0.00           O
ATOM   7297  O11 POPEp 183      89.160   7.850  25.970  1.00  0.00           O
ATOM   7298  O12 POPEp 183      89.030   7.740  23.460  1.00  0.00           O
ATOM   7299  C1  POPEp 183      89.310   8.520  27.220  1.00  0.00           C
ATOM   7302  C2  POPEp 183      89.030   7.530  28.390  1.00  0.00           C
ATOM   7304  O21 POPEp 183      88.530   8.210  29.550  1.00  0.00           O
ATOM   7305  C21 POPEp 183      89.350   8.990  30.250  1.00  0.00           C
ATOM   7306  O22 POPEp 183      90.470   9.340  29.920  1.00  0.00           O
ATOM   7307  C22 POPEp 183      88.660   9.340  31.570  1.00  0.00           C
ATOM   7310  C3  POPEp 183      90.260   6.620  28.700  1.00  0.00           C
ATOM   7313  O31 POPEp 183      90.190   6.090  30.030  1.00  0.00           O
ATOM   7314  C31 POPEp 183      89.770   4.830  30.130  1.00  0.00           C
ATOM   7315  O32 POPEp 183      89.650   4.040  29.220  1.00  0.00           O
ATOM   7316  C32 POPEp 183      89.300   4.560  31.560  1.00  0.00           C
ATOM   7319  C23 POPEp 183      89.460  10.370  32.400  1.00  0.00           C
ATOM   7322  C24 POPEp 183      88.780  10.720  33.750  1.00  0.00           C
ATOM   7325  C25 POPEp 183      89.280   9.880  34.930  1.00  0.00           C
ATOM   7328  C26 POPEp 183      88.460  10.060  36.220  1.00  0.00           C
ATOM   7331  C27 POPEp 183      88.840   9.010  37.270  1.00  0.00           C
ATOM   7334  C28 POPEp 183      87.670   8.660  38.200  1.00  0.00           C
ATOM   7337  C29 POPEp 183      87.890   7.340  38.910  1.00  0.00           C
ATOM   7339 0C21 POPEp 183      87.890   7.110  40.230  1.00  0.00           C
ATOM   7341 1C21 POPEp 183      87.690   8.110  41.340  1.00  0.00           C
ATOM   7344 2C21 POPEp 183      88.730   7.970  42.460  1.00  0.00           C
ATOM   7347 3C21 POPEp 183      88.580   6.670  43.250  1.00  0.00           C
ATOM   7350 4C21 POPEp 183      89.380   6.670  44.560  1.00  0.00           C
ATOM   7353 5C21 POPEp 183      89.160   5.380  45.350  1.00  0.00           C
ATOM   7356 6C21 POPEp 183      90.070   4.260  44.870  1.00  0.00           C
ATOM   7359 7C21 POPEp 183      89.690   2.930  45.520  1.00  0.00           C
ATOM   7362 8C21 POPEp 183      90.440   1.720  44.990  1.00  0.00           C
ATOM   7366  C33 POPEp 183      90.370   4.750  32.660  1.00  0.00           C
ATOM   7369  C34 POPEp 183      89.830   4.280  34.010  1.00  0.00           C
ATOM   7372  C35 POPEp 183      90.610   4.680  35.280  1.00  0.00           C
ATOM   7375  C36 POPEp 183      89.990   4.000  36.520  1.00  0.00           C
ATOM   7378  C37 POPEp 183      90.810   4.000  37.830  1.00  0.00           C
ATOM   7381  C38 POPEp 183      89.980   4.320  39.100  1.00  0.00           C
ATOM   7384  C39 POPEp 183      90.230   3.400  40.310  1.00  0.00           C
ATOM   7387 0C31 POPEp 183      89.670   1.980  40.050  1.00  0.00           C
ATOM   7390 1C31 POPEp 183      89.680   0.970  41.220  1.00  0.00           C
ATOM   7393 2C31 POPEp 183      89.280  -0.464  40.790  1.00  0.00           C
ATOM   7396 3C31 POPEp 183      89.730  -1.594  41.750  1.00  0.00           C
ATOM   7399 4C31 POPEp 183      89.140  -1.494  43.190  1.00  0.00           C
ATOM   7402 5C31 POPEp 183      87.630  -1.794  43.360  1.00  0.00           C
ATOM   7405 6C31 POPEp 183      87.020  -1.464  44.730  1.00  0.00           C
ATOM   7409  NH3 POPEq 184       8.560  47.910  21.630  1.00  0.00           N
ATOM   7413  C12 POPEq 184       9.050  49.130  20.930  1.00  0.00           C
ATOM   7416  C11 POPEq 184      10.560  49.250  21.080  1.00  0.00           C
ATOM   7419  P   POPEq 184      12.290  50.890  19.990  1.00  0.00           P
ATOM   7420  O13 POPEq 184      12.910  49.690  19.370  1.00  0.00           O
ATOM   7421  O14 POPEq 184      12.110  52.080  19.130  1.00  0.00           O
ATOM   7422  O11 POPEq 184      13.110  51.290  21.280  1.00  0.00           O
ATOM   7423  O12 POPEq 184      10.890  50.520  20.590  1.00  0.00           O
ATOM   7424  C1  POPEq 184      13.160  52.650  21.670  1.00  0.00           C
ATOM   7427  C2  POPEq 184      13.740  52.740  23.110  1.00  0.00           C
ATOM   7429  O21 POPEq 184      12.820  52.220  24.080  1.00  0.00           O
ATOM   7430  C21 POPEq 184      11.610  52.780  24.120  1.00  0.00           C
ATOM   7431  O22 POPEq 184      11.280  53.820  23.570  1.00  0.00           O
ATOM   7432  C22 POPEq 184      10.650  51.900  24.890  1.00  0.00           C
ATOM   7435  C3  POPEq 184      14.280  54.140  23.510  1.00  0.00           C
ATOM   7438  O31 POPEq 184      15.430  53.980  24.340  1.00  0.00           O
ATOM   7439  C31 POPEq 184      15.240  53.920  25.650  1.00  0.00           C
ATOM   7440  O32 POPEq 184      14.240  54.250  26.250  1.00  0.00           O
ATOM   7441  C32 POPEq 184      16.480  53.310  26.290  1.00  0.00           C
ATOM   7444  C23 POPEq 184      10.640  52.310  26.380  1.00  0.00           C
ATOM   7447  C24 POPEq 184       9.780  51.410  27.290  1.00  0.00           C
ATOM   7450  C25 POPEq 184       9.790  51.930  28.740  1.00  0.00           C
ATOM   7453  C26 POPEq 184       9.040  51.040  29.730  1.00  0.00           C
ATOM   7456  C27 POPEq 184       8.870  51.700  31.100  1.00  0.00           C
ATOM   7459  C28 POPEq 184       8.130  50.730  32.010  1.00  0.00           C
ATOM   7462  C29 POPEq 184       7.400  51.400  33.130  1.00  0.00           C
ATOM   7464 0C21 POPEq 184       7.330  50.950  34.380  1.00  0.00           C
ATOM   7466 1C21 POPEq 184       8.020  49.710  34.910  1.00  0.00           C
ATOM   7469 2C21 POPEq 184       8.910  50.060  36.100  1.00  0.00           C
ATOM   7472 3C21 POPEq 184      10.120  50.960  35.830  1.00  0.00           C
ATOM   7475 4C21 POPEq 184      10.510  51.680  37.130  1.00  0.00           C
ATOM   7478 5C21 POPEq 184      12.020  51.960  37.290  1.00  0.00           C
ATOM   7481 6C21 POPEq 184      12.820  50.920  38.120  1.00  0.00           C
ATOM   7484 7C21 POPEq 184      14.280  51.350  38.330  1.00  0.00           C
ATOM   7487 8C21 POPEq 184      15.220  50.290  38.900  1.00  0.00           C
ATOM   7491  C33 POPEq 184      16.060  52.500  27.520  1.00  0.00           C
ATOM   7494  C34 POPEq 184      17.070  51.390  27.880  1.00  0.00           C
ATOM   7497  C35 POPEq 184      16.550  49.980  27.570  1.00  0.00           C
ATOM   7500  C36 POPEq 184      15.920  49.270  28.770  1.00  0.00           C
ATOM   7503  C37 POPEq 184      15.030  48.070  28.410  1.00  0.00           C
ATOM   7506  C38 POPEq 184      14.280  47.520  29.650  1.00  0.00           C
ATOM   7509  C39 POPEq 184      13.980  46.010  29.660  1.00  0.00           C
ATOM   7512 0C31 POPEq 184      13.390  45.530  31.000  1.00  0.00           C
ATOM   7515 1C31 POPEq 184      13.090  44.030  31.090  1.00  0.00           C
ATOM   7518 2C31 POPEq 184      11.880  43.760  32.000  1.00  0.00           C
ATOM   7521 3C31 POPEq 184      12.020  42.460  32.790  1.00  0.00           C
ATOM   7524 4C31 POPEq 184      10.810  42.140  33.670  1.00  0.00           C
ATOM   7527 5C31 POPEq 184      10.710  40.680  34.140  1.00  0.00           C
ATOM   7530 6C31 POPEq 184       9.400  40.430  34.900  1.00  0.00           C
ATOM   7534  NH3 POPEr 185      56.790  99.250  27.010  1.00  0.00           N
ATOM   7538  C12 POPEr 185      55.370  99.370  27.460  1.00  0.00           C
ATOM   7541  C11 POPEr 185      54.660  98.020  27.280  1.00  0.00           C
ATOM   7544  P   POPEr 185      53.500  96.850  25.170  1.00  0.00           P
ATOM   7545  O13 POPEr 185      53.230  97.420  23.830  1.00  0.00           O
ATOM   7546  O14 POPEr 185      54.240  95.580  25.210  1.00  0.00           O
ATOM   7547  O11 POPEr 185      52.110  96.710  25.910  1.00  0.00           O
ATOM   7548  O12 POPEr 185      54.290  97.950  25.940  1.00  0.00           O
ATOM   7549  C1  POPEr 185      51.730  95.680  26.800  1.00  0.00           C
ATOM   7552  C2  POPEr 185      51.490  96.330  28.190  1.00  0.00           C
ATOM   7554  O21 POPEr 185      52.130  95.560  29.220  1.00  0.00           O
ATOM   7555  C21 POPEr 185      51.610  94.360  29.430  1.00  0.00           C
ATOM   7556  O22 POPEr 185      50.640  93.890  28.860  1.00  0.00           O
ATOM   7557  C22 POPEr 185      52.400  93.600  30.480  1.00  0.00           C
ATOM   7560  C3  POPEr 185      50.020  96.730  28.540  1.00  0.00           C
ATOM   7563  O31 POPEr 185      49.980  97.450  29.800  1.00  0.00           O
ATOM   7564  C31 POPEr 185      49.830  96.760  30.940  1.00  0.00           C
ATOM   7565  O32 POPEr 185      49.540  95.580  31.020  1.00  0.00           O
ATOM   7566  C32 POPEr 185      50.170  97.640  32.160  1.00  0.00           C
ATOM   7569  C23 POPEr 185      52.490  94.210  31.880  1.00  0.00           C
ATOM   7572  C24 POPEr 185      53.390  93.270  32.700  1.00  0.00           C
ATOM   7575  C25 POPEr 185      53.590  93.630  34.170  1.00  0.00           C
ATOM   7578  C26 POPEr 185      52.280  93.570  34.960  1.00  0.00           C
ATOM   7581  C27 POPEr 185      52.530  93.320  36.460  1.00  0.00           C
ATOM   7584  C28 POPEr 185      51.240  93.010  37.240  1.00  0.00           C
ATOM   7587  C29 POPEr 185      51.500  92.650  38.700  1.00  0.00           C
ATOM   7589 0C21 POPEr 185      51.310  91.470  39.320  1.00  0.00           C
ATOM   7591 1C21 POPEr 185      50.820  90.180  38.730  1.00  0.00           C
ATOM   7594 2C21 POPEr 185      50.810  89.020  39.750  1.00  0.00           C
ATOM   7597 3C21 POPEr 185      49.740  89.150  40.840  1.00  0.00           C
ATOM   7600 4C21 POPEr 185      50.180  88.480  42.150  1.00  0.00           C
ATOM   7603 5C21 POPEr 185      49.160  88.660  43.260  1.00  0.00           C
ATOM   7606 6C21 POPEr 185      49.520  87.820  44.480  1.00  0.00           C
ATOM   7609 7C21 POPEr 185      48.390  87.810  45.510  1.00  0.00           C
ATOM   7612 8C21 POPEr 185      48.810  87.200  46.840  1.00  0.00           C
ATOM   7616  C33 POPEr 185      49.540  97.150  33.480  1.00  0.00           C
ATOM   7619  C34 POPEr 185      50.140  97.820  34.750  1.00  0.00           C
ATOM   7622  C35 POPEr 185      49.580  97.230  36.050  1.00  0.00           C
ATOM   7625  C36 POPEr 185      50.210  97.740  37.350  1.00  0.00           C
ATOM   7628  C37 POPEr 185      49.420  97.190  38.550  1.00  0.00           C
ATOM   7631  C38 POPEr 185      50.210  97.270  39.860  1.00  0.00           C
ATOM   7634  C39 POPEr 185      49.400  97.790  41.050  1.00  0.00           C
ATOM   7637 0C31 POPEr 185      50.270  97.940  42.310  1.00  0.00           C
ATOM   7640 1C31 POPEr 185      49.460  98.340  43.560  1.00  0.00           C
ATOM   7643 2C31 POPEr 185      50.330  98.560  44.810  1.00  0.00           C
ATOM   7646 3C31 POPEr 185      50.810  97.250  45.460  1.00  0.00           C
ATOM   7649 4C31 POPEr 185      51.370  97.390  46.880  1.00  0.00           C
ATOM   7652 5C31 POPEr 185      51.330  96.060  47.650  1.00  0.00           C
ATOM   7655 6C31 POPEr 185      52.110  96.020  48.970  1.00  0.00           C
ATOM   7659  NH3 POPEs 186      53.180  47.320  69.970  1.00  0.00           N
ATOM   7663  C12 POPEs 186      53.230  48.650  69.260  1.00  0.00           C
ATOM   7666  C11 POPEs 186      53.730  49.780  70.180  1.00  0.00           C
ATOM   7669  P   POPEs 186      55.790  51.230  69.430  1.00  0.00           P
ATOM   7670  O13 POPEs 186      56.520  50.330  70.350  1.00  0.00           O
ATOM   7671  O14 POPEs 186      55.930  52.680  69.690  1.00  0.00           O
ATOM   7672  O11 POPEs 186      56.240  50.930  67.930  1.00  0.00           O
ATOM   7673  O12 POPEs 186      54.250  50.850  69.400  1.00  0.00           O
ATOM   7674  C1  POPEs 186      55.480  51.490  66.850  1.00  0.00           C
ATOM   7677  C2  POPEs 186      56.310  52.490  66.000  1.00  0.00           C
ATOM   7679  O21 POPEs 186      56.120  52.230  64.580  1.00  0.00           O
ATOM   7680  C21 POPEs 186      55.030  52.770  64.020  1.00  0.00           C
ATOM   7681  O22 POPEs 186      54.200  53.450  64.600  1.00  0.00           O
ATOM   7682  C22 POPEs 186      55.000  52.480  62.500  1.00  0.00           C
ATOM   7685  C3  POPEs 186      57.820  52.470  66.380  1.00  0.00           C
ATOM   7688  O31 POPEs 186      58.560  53.220  65.400  1.00  0.00           O
ATOM   7689  C31 POPEs 186      59.050  52.510  64.380  1.00  0.00           C
ATOM   7690  O32 POPEs 186      59.390  51.340  64.430  1.00  0.00           O
ATOM   7691  C32 POPEs 186      58.890  53.350  63.110  1.00  0.00           C
ATOM   7694  C23 POPEs 186      53.570  52.270  61.910  1.00  0.00           C
ATOM   7697  C24 POPEs 186      53.270  53.100  60.650  1.00  0.00           C
ATOM   7700  C25 POPEs 186      51.900  52.800  59.990  1.00  0.00           C
ATOM   7703  C26 POPEs 186      51.450  53.680  58.800  1.00  0.00           C
ATOM   7706  C27 POPEs 186      50.010  53.510  58.330  1.00  0.00           C
ATOM   7709  C28 POPEs 186      49.720  54.410  57.110  1.00  0.00           C
ATOM   7712  C29 POPEs 186      48.270  54.370  56.710  1.00  0.00           C
ATOM   7714 0C21 POPEs 186      47.680  55.170  55.800  1.00  0.00           C
ATOM   7716 1C21 POPEs 186      48.350  56.250  54.990  1.00  0.00           C
ATOM   7719 2C21 POPEs 186      47.680  57.620  55.130  1.00  0.00           C
ATOM   7722 3C21 POPEs 186      47.670  58.260  56.530  1.00  0.00           C
ATOM   7725 4C21 POPEs 186      46.850  59.570  56.480  1.00  0.00           C
ATOM   7728 5C21 POPEs 186      46.670  60.390  57.760  1.00  0.00           C
ATOM   7731 6C21 POPEs 186      45.830  61.660  57.550  1.00  0.00           C
ATOM   7734 7C21 POPEs 186      45.900  62.620  58.750  1.00  0.00           C
ATOM   7737 8C21 POPEs 186      44.680  62.630  59.680  1.00  0.00           C
ATOM   7741  C33 POPEs 186      59.840  52.960  61.960  1.00  0.00           C
ATOM   7744  C34 POPEs 186      60.220  54.150  61.060  1.00  0.00           C
ATOM   7747  C35 POPEs 186      59.120  54.820  60.230  1.00  0.00           C
ATOM   7750  C36 POPEs 186      59.660  56.100  59.560  1.00  0.00           C
ATOM   7753  C37 POPEs 186      58.640  56.730  58.600  1.00  0.00           C
ATOM   7756  C38 POPEs 186      59.200  57.660  57.510  1.00  0.00           C
ATOM   7759  C39 POPEs 186      60.210  56.950  56.610  1.00  0.00           C
ATOM   7762 0C31 POPEs 186      60.600  57.760  55.370  1.00  0.00           C
ATOM   7765 1C31 POPEs 186      61.760  57.180  54.580  1.00  0.00           C
ATOM   7768 2C31 POPEs 186      62.120  58.090  53.400  1.00  0.00           C
ATOM   7771 3C31 POPEs 186      62.860  57.350  52.290  1.00  0.00           C
ATOM   7774 4C31 POPEs 186      62.410  57.780  50.890  1.00  0.00           C
ATOM   7777 5C31 POPEs 186      62.820  59.210  50.540  1.00  0.00           C
ATOM   7780 6C31 POPEs 186      62.140  59.750  49.280  1.00  0.00           C
ATOM   7784  NH3 POPEt 187     118.440  31.960  23.700  1.00  0.00           N
ATOM   7788  C12 POPEt 187     119.850  31.550  23.440  1.00  0.00           C
ATOM   7791  C11 POPEt 187     120.760  32.780  23.350  1.00  0.00           C
ATOM   7794  P   POPEt 187     123.220  33.440  23.020  1.00  0.00           P
ATOM   7795  O13 POPEt 187     124.390  32.900  22.310  1.00  0.00           O
ATOM   7796  O14 POPEt 187     122.680  34.740  22.560  1.00  0.00           O
ATOM   7797  O11 POPEt 187     123.550  33.550  24.560  1.00  0.00           O
ATOM   7798  O12 POPEt 187     122.060  32.360  22.980  1.00  0.00           O
ATOM   7799  C1  POPEt 187     124.030  32.470  25.330  1.00  0.00           C
ATOM   7802  C2  POPEt 187     124.650  33.050  26.640  1.00  0.00           C
ATOM   7804  O21 POPEt 187     124.940  32.000  27.570  1.00  0.00           O
ATOM   7805  C21 POPEt 187     123.920  31.350  28.120  1.00  0.00           C
ATOM   7806  O22 POPEt 187     122.740  31.510  27.900  1.00  0.00           O
ATOM   7807  C22 POPEt 187     124.490  30.310  29.080  1.00  0.00           C
ATOM   7810  C3  POPEt 187     123.790  34.190  27.280  1.00  0.00           C
ATOM   7813  O31 POPEt 187     123.990  34.440  28.700  1.00  0.00           O
ATOM   7814  C31 POPEt 187     124.660  35.560  29.010  1.00  0.00           C
ATOM   7815  O32 POPEt 187     125.240  36.270  28.200  1.00  0.00           O
ATOM   7816  C32 POPEt 187     124.600  35.920  30.510  1.00  0.00           C
ATOM   7819  C23 POPEt 187     124.140  30.640  30.540  1.00  0.00           C
ATOM   7822  C24 POPEt 187     125.120  30.060  31.590  1.00  0.00           C
ATOM   7825  C25 POPEt 187     125.130  28.520  31.740  1.00  0.00           C
ATOM   7828  C26 POPEt 187     125.980  28.000  32.920  1.00  0.00           C
ATOM   7831  C27 POPEt 187     125.960  26.470  33.080  1.00  0.00           C
ATOM   7834  C28 POPEt 187     126.460  25.980  34.460  1.00  0.00           C
ATOM   7837  C29 POPEt 187     125.590  26.510  35.570  1.00  0.00           C
ATOM   7839 0C21 POPEt 187     125.950  26.550  36.860  1.00  0.00           C
ATOM   7841 1C21 POPEt 187     127.230  26.010  37.420  1.00  0.00           C
ATOM   7844 2C21 POPEt 187     128.070  27.160  37.980  1.00  0.00           C
ATOM   7847 3C21 POPEt 187     127.490  27.830  39.230  1.00  0.00           C
ATOM   7850 4C21 POPEt 187     128.480  28.880  39.750  1.00  0.00           C
ATOM   7853 5C21 POPEt 187     129.604  28.270  40.570  1.00  0.00           C
ATOM   7856 6C21 POPEt 187     130.704  29.290  40.870  1.00  0.00           C
ATOM   7859 7C21 POPEt 187     131.984  28.640  41.380  1.00  0.00           C
ATOM   7862 8C21 POPEt 187     133.034  29.640  41.860  1.00  0.00           C
ATOM   7866  C33 POPEt 187     125.910  35.500  31.190  1.00  0.00           C
ATOM   7869  C34 POPEt 187     126.010  35.740  32.710  1.00  0.00           C
ATOM   7872  C35 POPEt 187     125.330  34.660  33.560  1.00  0.00           C
ATOM   7875  C36 POPEt 187     125.270  35.000  35.050  1.00  0.00           C
ATOM   7878  C37 POPEt 187     125.040  33.700  35.830  1.00  0.00           C
ATOM   7881  C38 POPEt 187     124.410  33.830  37.220  1.00  0.00           C
ATOM   7884  C39 POPEt 187     125.310  34.340  38.360  1.00  0.00           C
ATOM   7887 0C31 POPEt 187     126.150  33.280  39.090  1.00  0.00           C
ATOM   7890 1C31 POPEt 187     126.480  33.790  40.500  1.00  0.00           C
ATOM   7893 2C31 POPEt 187     127.330  32.880  41.400  1.00  0.00           C
ATOM   7896 3C31 POPEt 187     126.510  32.220  42.520  1.00  0.00           C
ATOM   7899 4C31 POPEt 187     127.390  31.430  43.510  1.00  0.00           C
ATOM   7902 5C31 POPEt 187     126.600  30.900  44.730  1.00  0.00           C
ATOM   7905 6C31 POPEt 187     127.440  30.380  45.900  1.00  0.00           C
ATOM   7909  NH3 POPEu 188      71.810 124.990  25.600  1.00  0.00           N
ATOM   7913  C12 POPEu 188      70.590 124.500  24.860  1.00  0.00           C
ATOM   7916  C11 POPEu 188      69.400 124.200  25.810  1.00  0.00           C
ATOM   7919  P   POPEu 188      69.180 126.360  27.310  1.00  0.00           P
ATOM   7920  O13 POPEu 188      70.450 125.890  27.880  1.00  0.00           O
ATOM   7921  O14 POPEu 188      69.170 127.710  26.680  1.00  0.00           O
ATOM   7922  O11 POPEu 188      68.080 126.280  28.450  1.00  0.00           O
ATOM   7923  O12 POPEu 188      68.660 125.340  26.220  1.00  0.00           O
ATOM   7924  C1  POPEu 188      68.050 127.140  29.590  1.00  0.00           C
ATOM   7927  C2  POPEu 188      68.300 126.420  30.970  1.00  0.00           C
ATOM   7929  O21 POPEu 188      69.470 126.950  31.630  1.00  0.00           O
ATOM   7930  C21 POPEu 188      69.310 127.860  32.630  1.00  0.00           C
ATOM   7931  O22 POPEu 188      70.060 127.920  33.590  1.00  0.00           O
ATOM   7932  C22 POPEu 188      68.180 128.910  32.420  1.00  0.00           C
ATOM   7935  C3  POPEu 188      68.330 124.860  30.870  1.00  0.00           C
ATOM   7938  O31 POPEu 188      69.340 124.270  31.700  1.00  0.00           O
ATOM   7939  C31 POPEu 188      69.010 124.090  32.970  1.00  0.00           C
ATOM   7940  O32 POPEu 188      67.910 124.300  33.460  1.00  0.00           O
ATOM   7941  C32 POPEu 188      70.230 123.630  33.760  1.00  0.00           C
ATOM   7944  C23 POPEu 188      67.000 128.800  33.420  1.00  0.00           C
ATOM   7947  C24 POPEu 188      65.910 129.854  33.110  1.00  0.00           C
ATOM   7950  C25 POPEu 188      64.790 130.094  34.140  1.00  0.00           C
ATOM   7953  C26 POPEu 188      65.140 130.724  35.500  1.00  0.00           C
ATOM   7956  C27 POPEu 188      63.930 130.754  36.470  1.00  0.00           C
ATOM   7959  C28 POPEu 188      64.240 131.314  37.870  1.00  0.00           C
ATOM   7962  C29 POPEu 188      64.890 130.274  38.740  1.00  0.00           C
ATOM   7964 0C21 POPEu 188      65.840 130.444  39.680  1.00  0.00           C
ATOM   7966 1C21 POPEu 188      66.440 131.744  40.190  1.00  0.00           C
ATOM   7969 2C21 POPEu 188      66.770 131.624  41.700  1.00  0.00           C
ATOM   7972 3C21 POPEu 188      66.890 132.934  42.500  1.00  0.00           C
ATOM   7975 4C21 POPEu 188      67.100 132.734  44.020  1.00  0.00           C
ATOM   7978 5C21 POPEu 188      65.870 132.104  44.710  1.00  0.00           C
ATOM   7981 6C21 POPEu 188      65.960 132.074  46.240  1.00  0.00           C
ATOM   7984 7C21 POPEu 188      64.760 131.464  46.990  1.00  0.00           C
ATOM   7987 8C21 POPEu 188      64.890 131.594  48.510  1.00  0.00           C
ATOM   7991  C33 POPEu 188      70.040 123.950  35.250  1.00  0.00           C
ATOM   7994  C34 POPEu 188      71.100 123.270  36.140  1.00  0.00           C
ATOM   7997  C35 POPEu 188      70.710 123.100  37.620  1.00  0.00           C
ATOM   8000  C36 POPEu 188      69.310 122.500  37.890  1.00  0.00           C
ATOM   8003  C37 POPEu 188      69.180 121.820  39.270  1.00  0.00           C
ATOM   8006  C38 POPEu 188      67.900 120.990  39.440  1.00  0.00           C
ATOM   8009  C39 POPEu 188      66.610 121.780  39.680  1.00  0.00           C
ATOM   8012 0C31 POPEu 188      66.600 122.560  41.000  1.00  0.00           C
ATOM   8015 1C31 POPEu 188      65.270 122.460  41.770  1.00  0.00           C
ATOM   8018 2C31 POPEu 188      65.100 123.490  42.910  1.00  0.00           C
ATOM   8021 3C31 POPEu 188      64.090 123.070  43.980  1.00  0.00           C
ATOM   8024 4C31 POPEu 188      62.670 122.850  43.440  1.00  0.00           C
ATOM   8027 5C31 POPEu 188      62.300 121.360  43.390  1.00  0.00           C
ATOM   8030 6C31 POPEu 188      60.860 121.060  42.960  1.00  0.00           C
ATOM   8034  NH3 POPEv 189      73.050  79.460  65.910  1.00  0.00           N
ATOM   8038  C12 POPEv 189      73.100  78.500  67.070  1.00  0.00           C
ATOM   8041  C11 POPEv 189      72.130  77.330  66.920  1.00  0.00           C
ATOM   8044  P   POPEv 189      71.700  75.360  68.610  1.00  0.00           P
ATOM   8045  O13 POPEv 189      72.210  75.390  70.000  1.00  0.00           O
ATOM   8046  O14 POPEv 189      70.300  75.780  68.390  1.00  0.00           O
ATOM   8047  O11 POPEv 189      71.890  73.900  68.030  1.00  0.00           O
ATOM   8048  O12 POPEv 189      72.620  76.250  67.700  1.00  0.00           O
ATOM   8049  C1  POPEv 189      72.560  73.650  66.810  1.00  0.00           C
ATOM   8052  C2  POPEv 189      71.570  73.440  65.630  1.00  0.00           C
ATOM   8054  O21 POPEv 189      72.230  72.890  64.480  1.00  0.00           O
ATOM   8055  C21 POPEv 189      72.760  73.700  63.560  1.00  0.00           C
ATOM   8056  O22 POPEv 189      73.140  74.840  63.730  1.00  0.00           O
ATOM   8057  C22 POPEv 189      72.850  72.940  62.220  1.00  0.00           C
ATOM   8060  C3  POPEv 189      70.620  74.620  65.240  1.00  0.00           C
ATOM   8063  O31 POPEv 189      69.810  74.250  64.110  1.00  0.00           O
ATOM   8064  C31 POPEv 189      68.590  73.780  64.360  1.00  0.00           C
ATOM   8065  O32 POPEv 189      68.120  73.560  65.460  1.00  0.00           O
ATOM   8066  C32 POPEv 189      67.830  73.560  63.040  1.00  0.00           C
ATOM   8069  C23 POPEv 189      71.470  72.670  61.560  1.00  0.00           C
ATOM   8072  C24 POPEv 189      71.500  71.570  60.480  1.00  0.00           C
ATOM   8075  C25 POPEv 189      72.210  71.920  59.170  1.00  0.00           C
ATOM   8078  C26 POPEv 189      72.010  70.750  58.210  1.00  0.00           C
ATOM   8081  C27 POPEv 189      72.710  70.860  56.860  1.00  0.00           C
ATOM   8084  C28 POPEv 189      72.090  69.800  55.940  1.00  0.00           C
ATOM   8087  C29 POPEv 189      72.560  69.890  54.520  1.00  0.00           C
ATOM   8089 0C21 POPEv 189      72.610  68.870  53.660  1.00  0.00           C
ATOM   8091 1C21 POPEv 189      72.160  67.470  53.960  1.00  0.00           C
ATOM   8094 2C21 POPEv 189      73.280  66.550  54.480  1.00  0.00           C
ATOM   8097 3C21 POPEv 189      73.010  65.050  54.220  1.00  0.00           C
ATOM   8100 4C21 POPEv 189      73.710  64.120  55.240  1.00  0.00           C
ATOM   8103 5C21 POPEv 189      73.250  62.660  55.100  1.00  0.00           C
ATOM   8106 6C21 POPEv 189      74.000  61.640  55.970  1.00  0.00           C
ATOM   8109 7C21 POPEv 189      73.660  60.190  55.550  1.00  0.00           C
ATOM   8112 8C21 POPEv 189      74.290  59.080  56.400  1.00  0.00           C
ATOM   8116  C33 POPEv 189      68.000  74.700  62.010  1.00  0.00           C
ATOM   8119  C34 POPEv 189      67.850  74.190  60.570  1.00  0.00           C
ATOM   8122  C35 POPEv 189      67.930  75.300  59.520  1.00  0.00           C
ATOM   8125  C36 POPEv 189      68.390  74.810  58.140  1.00  0.00           C
ATOM   8128  C37 POPEv 189      68.820  75.980  57.250  1.00  0.00           C
ATOM   8131  C38 POPEv 189      69.220  75.580  55.830  1.00  0.00           C
ATOM   8134  C39 POPEv 189      70.470  74.690  55.750  1.00  0.00           C
ATOM   8137 0C31 POPEv 189      71.200  74.780  54.400  1.00  0.00           C
ATOM   8140 1C31 POPEv 189      72.240  73.670  54.190  1.00  0.00           C
ATOM   8143 2C31 POPEv 189      72.990  73.790  52.860  1.00  0.00           C
ATOM   8146 3C31 POPEv 189      74.170  72.810  52.700  1.00  0.00           C
ATOM   8149 4C31 POPEv 189      74.840  72.850  51.320  1.00  0.00           C
ATOM   8152 5C31 POPEv 189      75.920  71.770  51.180  1.00  0.00           C
ATOM   8155 6C31 POPEv 189      76.660  71.750  49.840  1.00  0.00           C
ATOM   8159  NH3 POPEw 190      83.320  67.060  68.330  1.00  0.00           N
ATOM   8163  C12 POPEw 190      82.920  68.450  68.670  1.00  0.00           C
ATOM   8166  C11 POPEw 190      81.460  68.500  69.020  1.00  0.00           C
ATOM   8169  P   POPEw 190      79.630  70.250  68.570  1.00  0.00           P
ATOM   8170  O13 POPEw 190      78.760  69.100  68.240  1.00  0.00           O
ATOM   8171  O14 POPEw 190      79.380  70.980  69.830  1.00  0.00           O
ATOM   8172  O11 POPEw 190      79.710  71.240  67.340  1.00  0.00           O
ATOM   8173  O12 POPEw 190      81.100  69.790  68.600  1.00  0.00           O
ATOM   8174  C1  POPEw 190      78.760  71.160  66.280  1.00  0.00           C
ATOM   8177  C2  POPEw 190      79.440  70.920  64.900  1.00  0.00           C
ATOM   8179  O21 POPEw 190      78.470  70.470  63.940  1.00  0.00           O
ATOM   8180  C21 POPEw 190      77.890  71.410  63.200  1.00  0.00           C
ATOM   8181  O22 POPEw 190      78.040  72.600  63.330  1.00  0.00           O
ATOM   8182  C22 POPEw 190      77.070  70.760  62.080  1.00  0.00           C
ATOM   8185  C3  POPEw 190      80.540  69.850  64.960  1.00  0.00           C
ATOM   8188  O31 POPEw 190      81.400  70.070  63.840  1.00  0.00           O
ATOM   8189  C31 POPEw 190      82.670  69.810  64.010  1.00  0.00           C
ATOM   8190  O32 POPEw 190      83.180  69.210  64.950  1.00  0.00           O
ATOM   8191  C32 POPEw 190      83.450  70.450  62.860  1.00  0.00           C
ATOM   8194  C23 POPEw 190      77.260  71.620  60.820  1.00  0.00           C
ATOM   8197  C24 POPEw 190      76.840  70.930  59.520  1.00  0.00           C
ATOM   8200  C25 POPEw 190      77.450  71.640  58.320  1.00  0.00           C
ATOM   8203  C26 POPEw 190      77.240  70.900  57.020  1.00  0.00           C
ATOM   8206  C27 POPEw 190      78.190  71.350  55.910  1.00  0.00           C
ATOM   8209  C28 POPEw 190      78.060  70.450  54.670  1.00  0.00           C
ATOM   8212  C29 POPEw 190      79.370  69.800  54.290  1.00  0.00           C
ATOM   8214 0C21 POPEw 190      80.020  69.830  53.120  1.00  0.00           C
ATOM   8216 1C21 POPEw 190      79.620  70.500  51.820  1.00  0.00           C
ATOM   8219 2C21 POPEw 190      80.760  71.350  51.250  1.00  0.00           C
ATOM   8222 3C21 POPEw 190      80.850  71.310  49.710  1.00  0.00           C
ATOM   8225 4C21 POPEw 190      82.040  72.130  49.200  1.00  0.00           C
ATOM   8228 5C21 POPEw 190      81.950  73.630  49.440  1.00  0.00           C
ATOM   8231 6C21 POPEw 190      80.700  74.250  48.820  1.00  0.00           C
ATOM   8234 7C21 POPEw 190      80.700  75.760  49.010  1.00  0.00           C
ATOM   8237 8C21 POPEw 190      79.310  76.320  48.820  1.00  0.00           C
ATOM   8241  C33 POPEw 190      82.590  70.570  61.580  1.00  0.00           C
ATOM   8244  C34 POPEw 190      83.380  70.950  60.310  1.00  0.00           C
ATOM   8247  C35 POPEw 190      82.520  70.840  59.040  1.00  0.00           C
ATOM   8250  C36 POPEw 190      82.220  69.380  58.680  1.00  0.00           C
ATOM   8253  C37 POPEw 190      81.500  69.130  57.360  1.00  0.00           C
ATOM   8256  C38 POPEw 190      81.050  67.660  57.290  1.00  0.00           C
ATOM   8259  C39 POPEw 190      81.980  66.700  56.540  1.00  0.00           C
ATOM   8262 0C31 POPEw 190      82.220  67.000  55.060  1.00  0.00           C
ATOM   8265 1C31 POPEw 190      83.490  66.310  54.580  1.00  0.00           C
ATOM   8268 2C31 POPEw 190      83.650  66.300  53.060  1.00  0.00           C
ATOM   8271 3C31 POPEw 190      85.030  65.850  52.600  1.00  0.00           C
ATOM   8274 4C31 POPEw 190      85.030  65.520  51.110  1.00  0.00           C
ATOM   8277 5C31 POPEw 190      86.440  65.190  50.600  1.00  0.00           C
ATOM   8280 6C31 POPEw 190      86.450  64.570  49.210  1.00  0.00           C
ATOM   8284  NH3 POPEx 191      72.950  59.210  70.300  1.00  0.00           N
ATOM   8288  C12 POPEx 191      73.010  58.980  71.790  1.00  0.00           C
ATOM   8291  C11 POPEx 191      71.600  58.810  72.400  1.00  0.00           C
ATOM   8294  P   POPEx 191      69.190  58.010  71.710  1.00  0.00           P
ATOM   8295  O13 POPEx 191      68.920  56.710  72.360  1.00  0.00           O
ATOM   8296  O14 POPEx 191      68.680  59.220  72.380  1.00  0.00           O
ATOM   8297  O11 POPEx 191      68.620  57.950  70.240  1.00  0.00           O
ATOM   8298  O12 POPEx 191      70.740  58.140  71.480  1.00  0.00           O
ATOM   8299  C1  POPEx 191      68.910  58.920  69.250  1.00  0.00           C
ATOM   8302  C2  POPEx 191      67.640  59.180  68.380  1.00  0.00           C
ATOM   8304  O21 POPEx 191      68.020  59.870  67.180  1.00  0.00           O
ATOM   8305  C21 POPEx 191      68.010  59.160  66.060  1.00  0.00           C
ATOM   8306  O22 POPEx 191      67.910  57.960  65.970  1.00  0.00           O
ATOM   8307  C22 POPEx 191      68.030  60.110  64.870  1.00  0.00           C
ATOM   8310  C3  POPEx 191      66.570  60.030  69.120  1.00  0.00           C
ATOM   8313  O31 POPEx 191      65.350  60.170  68.370  1.00  0.00           O
ATOM   8314  C31 POPEx 191      64.450  59.170  68.460  1.00  0.00           C
ATOM   8315  O32 POPEx 191      64.610  58.130  69.070  1.00  0.00           O
ATOM   8316  C32 POPEx 191      63.130  59.530  67.760  1.00  0.00           C
ATOM   8319  C23 POPEx 191      69.360  60.050  64.100  1.00  0.00           C
ATOM   8322  C24 POPEx 191      69.180  60.500  62.640  1.00  0.00           C
ATOM   8325  C25 POPEx 191      69.100  62.020  62.540  1.00  0.00           C
ATOM   8328  C26 POPEx 191      68.310  62.480  61.320  1.00  0.00           C
ATOM   8331  C27 POPEx 191      67.900  63.960  61.420  1.00  0.00           C
ATOM   8334  C28 POPEx 191      66.410  64.170  61.050  1.00  0.00           C
ATOM   8337  C29 POPEx 191      65.840  65.460  61.610  1.00  0.00           C
ATOM   8339 0C21 POPEx 191      65.010  66.350  61.010  1.00  0.00           C
ATOM   8341 1C21 POPEx 191      64.410  66.280  59.620  1.00  0.00           C
ATOM   8344 2C21 POPEx 191      63.390  67.380  59.170  1.00  0.00           C
ATOM   8347 3C21 POPEx 191      62.240  67.790  60.120  1.00  0.00           C
ATOM   8350 4C21 POPEx 191      62.550  69.020  61.000  1.00  0.00           C
ATOM   8353 5C21 POPEx 191      61.440  69.320  62.030  1.00  0.00           C
ATOM   8356 6C21 POPEx 191      61.420  68.270  63.140  1.00  0.00           C
ATOM   8359 7C21 POPEx 191      60.300  68.440  64.160  1.00  0.00           C
ATOM   8362 8C21 POPEx 191      59.990  67.140  64.890  1.00  0.00           C
ATOM   8366  C33 POPEx 191      62.100  58.370  67.640  1.00  0.00           C
ATOM   8369  C34 POPEx 191      61.410  58.210  66.260  1.00  0.00           C
ATOM   8372  C35 POPEx 191      59.880  57.950  66.300  1.00  0.00           C
ATOM   8375  C36 POPEx 191      59.180  58.190  64.950  1.00  0.00           C
ATOM   8378  C37 POPEx 191      57.650  58.100  65.070  1.00  0.00           C
ATOM   8381  C38 POPEx 191      56.910  58.020  63.730  1.00  0.00           C
ATOM   8384  C39 POPEx 191      57.230  59.200  62.810  1.00  0.00           C
ATOM   8387 0C31 POPEx 191      56.930  58.890  61.350  1.00  0.00           C
ATOM   8390 1C31 POPEx 191      57.340  60.080  60.490  1.00  0.00           C
ATOM   8393 2C31 POPEx 191      56.920  59.920  59.030  1.00  0.00           C
ATOM   8396 3C31 POPEx 191      57.040  61.220  58.250  1.00  0.00           C
ATOM   8399 4C31 POPEx 191      56.270  61.230  56.930  1.00  0.00           C
ATOM   8402 5C31 POPEx 191      55.380  62.470  56.850  1.00  0.00           C
ATOM   8405 6C31 POPEx 191      54.390  62.390  55.700  1.00  0.00           C
ATOM   8409  NH3 POPEy 192      39.080  89.540  67.150  1.00  0.00           N
ATOM   8413  C12 POPEy 192      39.210  90.640  68.140  1.00  0.00           C
ATOM   8416  C11 POPEy 192      39.740  91.850  67.410  1.00  0.00           C
ATOM   8419  P   POPEy 192      40.800  94.100  67.870  1.00  0.00           P
ATOM   8420  O13 POPEy 192      40.890  95.090  68.960  1.00  0.00           O
ATOM   8421  O14 POPEy 192      42.060  93.600  67.280  1.00  0.00           O
ATOM   8422  O11 POPEy 192      39.860  94.660  66.720  1.00  0.00           O
ATOM   8423  O12 POPEy 192      39.960  92.860  68.380  1.00  0.00           O
ATOM   8424  C1  POPEy 192      40.250  95.820  66.000  1.00  0.00           C
ATOM   8427  C2  POPEy 192      39.530  95.810  64.630  1.00  0.00           C
ATOM   8429  O21 POPEy 192      39.880  96.920  63.800  1.00  0.00           O
ATOM   8430  C21 POPEy 192      39.610  98.160  64.180  1.00  0.00           C
ATOM   8431  O22 POPEy 192      39.000  98.520  65.170  1.00  0.00           O
ATOM   8432  C22 POPEy 192      40.280  99.100  63.160  1.00  0.00           C
ATOM   8435  C3  POPEy 192      38.000  95.630  64.750  1.00  0.00           C
ATOM   8438  O31 POPEy 192      37.420  95.150  63.540  1.00  0.00           O
ATOM   8439  C31 POPEy 192      37.680  93.910  63.150  1.00  0.00           C
ATOM   8440  O32 POPEy 192      38.560  93.180  63.530  1.00  0.00           O
ATOM   8441  C32 POPEy 192      36.630  93.520  62.130  1.00  0.00           C
ATOM   8444  C23 POPEy 192      39.340  99.520  62.010  1.00  0.00           C
ATOM   8447  C24 POPEy 192      38.470  98.410  61.380  1.00  0.00           C
ATOM   8450  C25 POPEy 192      37.810  98.880  60.080  1.00  0.00           C
ATOM   8453  C26 POPEy 192      37.110  97.820  59.200  1.00  0.00           C
ATOM   8456  C27 POPEy 192      36.490  98.470  57.940  1.00  0.00           C
ATOM   8459  C28 POPEy 192      35.990  97.530  56.830  1.00  0.00           C
ATOM   8462  C29 POPEy 192      37.120  96.690  56.300  1.00  0.00           C
ATOM   8464 0C21 POPEy 192      37.310  96.400  55.010  1.00  0.00           C
ATOM   8466 1C21 POPEy 192      36.390  96.800  53.900  1.00  0.00           C
ATOM   8469 2C21 POPEy 192      36.910  96.210  52.590  1.00  0.00           C
ATOM   8472 3C21 POPEy 192      36.700  94.690  52.560  1.00  0.00           C
ATOM   8475 4C21 POPEy 192      36.490  94.100  51.170  1.00  0.00           C
ATOM   8478 5C21 POPEy 192      37.700  94.240  50.250  1.00  0.00           C
ATOM   8481 6C21 POPEy 192      37.330  93.710  48.860  1.00  0.00           C
ATOM   8484 7C21 POPEy 192      38.480  93.660  47.850  1.00  0.00           C
ATOM   8487 8C21 POPEy 192      39.400  92.460  48.030  1.00  0.00           C
ATOM   8491  C33 POPEy 192      37.080  94.000  60.750  1.00  0.00           C
ATOM   8494  C34 POPEy 192      36.190  93.370  59.680  1.00  0.00           C
ATOM   8497  C35 POPEy 192      36.610  93.730  58.260  1.00  0.00           C
ATOM   8500  C36 POPEy 192      38.080  93.390  57.940  1.00  0.00           C
ATOM   8503  C37 POPEy 192      38.320  93.170  56.430  1.00  0.00           C
ATOM   8506  C38 POPEy 192      39.710  92.610  56.050  1.00  0.00           C
ATOM   8509  C39 POPEy 192      39.920  92.270  54.550  1.00  0.00           C
ATOM   8512 0C31 POPEy 192      41.250  91.540  54.220  1.00  0.00           C
ATOM   8515 1C31 POPEy 192      41.420  91.130  52.740  1.00  0.00           C
ATOM   8518 2C31 POPEy 192      42.820  90.560  52.410  1.00  0.00           C
ATOM   8521 3C31 POPEy 192      43.070  89.860  51.050  1.00  0.00           C
ATOM   8524 4C31 POPEy 192      42.490  90.510  49.780  1.00  0.00           C
ATOM   8527 5C31 POPEy 192      43.510  91.080  48.770  1.00  0.00           C
ATOM   8530 6C31 POPEy 192      42.810  91.510  47.470  1.00  0.00           C
ATOM   8534  NH3 POPEz 193      94.530  91.750  63.840  1.00  0.00           N
ATOM   8538  C12 POPEz 193      95.530  90.720  64.270  1.00  0.00           C
ATOM   8541  C11 POPEz 193      94.890  89.390  64.630  1.00  0.00           C
ATOM   8544  P   POPEz 193      96.170  87.110  64.350  1.00  0.00           P
ATOM   8545  O13 POPEz 193      95.440  86.120  65.150  1.00  0.00           O
ATOM   8546  O14 POPEz 193      97.600  86.850  64.160  1.00  0.00           O
ATOM   8547  O11 POPEz 193      95.480  87.210  62.950  1.00  0.00           O
ATOM   8548  O12 POPEz 193      95.930  88.510  65.030  1.00  0.00           O
ATOM   8549  C1  POPEz 193      96.060  87.770  61.790  1.00  0.00           C
ATOM   8552  C2  POPEz 193      95.270  87.130  60.630  1.00  0.00           C
ATOM   8554  O21 POPEz 193      95.940  87.270  59.370  1.00  0.00           O
ATOM   8555  C21 POPEz 193      95.740  86.230  58.550  1.00  0.00           C
ATOM   8556  O22 POPEz 193      95.220  85.170  58.840  1.00  0.00           O
ATOM   8557  C22 POPEz 193      96.220  86.600  57.160  1.00  0.00           C
ATOM   8560  C3  POPEz 193      93.840  87.700  60.600  1.00  0.00           C
ATOM   8563  O31 POPEz 193      92.940  87.040  59.690  1.00  0.00           O
ATOM   8564  C31 POPEz 193      92.610  87.740  58.620  1.00  0.00           C
ATOM   8565  O32 POPEz 193      93.130  88.770  58.250  1.00  0.00           O
ATOM   8566  C32 POPEz 193      91.420  87.080  57.930  1.00  0.00           C
ATOM   8569  C23 POPEz 193      95.820  85.520  56.160  1.00  0.00           C
ATOM   8572  C24 POPEz 193      96.410  85.820  54.780  1.00  0.00           C
ATOM   8575  C25 POPEz 193      95.380  85.490  53.690  1.00  0.00           C
ATOM   8578  C26 POPEz 193      95.830  85.780  52.260  1.00  0.00           C
ATOM   8581  C27 POPEz 193      94.680  85.840  51.240  1.00  0.00           C
ATOM   8584  C28 POPEz 193      95.210  85.920  49.790  1.00  0.00           C
ATOM   8587  C29 POPEz 193      94.090  86.170  48.810  1.00  0.00           C
ATOM   8589 0C21 POPEz 193      93.600  85.400  47.830  1.00  0.00           C
ATOM   8591 1C21 POPEz 193      93.990  84.010  47.400  1.00  0.00           C
ATOM   8594 2C21 POPEz 193      92.900  82.990  47.790  1.00  0.00           C
ATOM   8597 3C21 POPEz 193      91.550  83.280  47.110  1.00  0.00           C
ATOM   8600 4C21 POPEz 193      90.460  82.230  47.320  1.00  0.00           C
ATOM   8603 5C21 POPEz 193      89.070  82.750  46.920  1.00  0.00           C
ATOM   8606 6C21 POPEz 193      87.940  81.700  47.020  1.00  0.00           C
ATOM   8609 7C21 POPEz 193      86.570  82.190  46.500  1.00  0.00           C
ATOM   8612 8C21 POPEz 193      85.450  81.140  46.440  1.00  0.00           C
ATOM   8616  C33 POPEz 193      91.260  87.680  56.530  1.00  0.00           C
ATOM   8619  C34 POPEz 193      90.910  86.670  55.450  1.00  0.00           C
ATOM   8622  C35 POPEz 193      90.360  87.440  54.250  1.00  0.00           C
ATOM   8625  C36 POPEz 193      88.970  88.010  54.550  1.00  0.00           C
ATOM   8628  C37 POPEz 193      88.070  88.140  53.330  1.00  0.00           C
ATOM   8631  C38 POPEz 193      86.620  88.480  53.710  1.00  0.00           C
ATOM   8634  C39 POPEz 193      85.710  88.110  52.540  1.00  0.00           C
ATOM   8637 0C31 POPEz 193      84.180  88.250  52.640  1.00  0.00           C
ATOM   8640 1C31 POPEz 193      83.560  87.790  51.300  1.00  0.00           C
ATOM   8643 2C31 POPEz 193      82.530  86.640  51.390  1.00  0.00           C
ATOM   8646 3C31 POPEz 193      81.220  87.000  52.110  1.00  0.00           C
ATOM   8649 4C31 POPEz 193      80.420  88.040  51.330  1.00  0.00           C
ATOM   8652 5C31 POPEz 193      78.990  88.310  51.800  1.00  0.00           C
ATOM   8655 6C31 POPEz 193      78.270  89.170  50.760  1.00  0.00           C
ATOM   8659  NH3 POPE0 194      29.220   7.410  22.620  1.00  0.00           N
ATOM   8663  C12 POPE0 194      29.900   6.820  23.820  1.00  0.00           C
ATOM   8666  C11 POPE0 194      30.730   5.580  23.480  1.00  0.00           C
ATOM   8669  P   POPE0 194      32.860   5.400  21.910  1.00  0.00           P
ATOM   8670  O13 POPE0 194      32.000   4.880  20.820  1.00  0.00           O
ATOM   8671  O14 POPE0 194      33.900   6.400  21.550  1.00  0.00           O
ATOM   8672  O11 POPE0 194      33.550   4.180  22.660  1.00  0.00           O
ATOM   8673  O12 POPE0 194      31.990   6.040  23.040  1.00  0.00           O
ATOM   8674  C1  POPE0 194      34.430   4.530  23.730  1.00  0.00           C
ATOM   8677  C2  POPE0 194      34.460   3.410  24.800  1.00  0.00           C
ATOM   8679  O21 POPE0 194      33.120   3.110  25.210  1.00  0.00           O
ATOM   8680  C21 POPE0 194      32.540   3.700  26.240  1.00  0.00           C
ATOM   8681  O22 POPE0 194      32.980   4.600  26.920  1.00  0.00           O
ATOM   8682  C22 POPE0 194      31.170   3.100  26.470  1.00  0.00           C
ATOM   8685  C3  POPE0 194      35.470   3.790  25.920  1.00  0.00           C
ATOM   8688  O31 POPE0 194      35.290   2.970  27.090  1.00  0.00           O
ATOM   8689  C31 POPE0 194      35.400   3.620  28.240  1.00  0.00           C
ATOM   8690  O32 POPE0 194      35.730   4.780  28.390  1.00  0.00           O
ATOM   8691  C32 POPE0 194      35.030   2.710  29.380  1.00  0.00           C
ATOM   8694  C23 POPE0 194      31.130   2.360  27.820  1.00  0.00           C
ATOM   8697  C24 POPE0 194      29.680   1.980  28.100  1.00  0.00           C
ATOM   8700  C25 POPE0 194      29.430   0.960  29.210  1.00  0.00           C
ATOM   8703  C26 POPE0 194      27.920   0.630  29.240  1.00  0.00           C
ATOM   8706  C27 POPE0 194      27.500  -0.344  30.340  1.00  0.00           C
ATOM   8709  C28 POPE0 194      25.980  -0.694  30.380  1.00  0.00           C
ATOM   8712  C29 POPE0 194      25.000   0.470  30.470  1.00  0.00           C
ATOM   8714 0C21 POPE0 194      23.730   0.590  30.020  1.00  0.00           C
ATOM   8716 1C21 POPE0 194      22.840  -0.404  29.290  1.00  0.00           C
ATOM   8719 2C21 POPE0 194      21.320  -0.294  29.560  1.00  0.00           C
ATOM   8722 3C21 POPE0 194      20.720   1.080  29.220  1.00  0.00           C
ATOM   8725 4C21 POPE0 194      19.280   0.940  28.720  1.00  0.00           C
ATOM   8728 5C21 POPE0 194      18.760   2.200  28.030  1.00  0.00           C
ATOM   8731 6C21 POPE0 194      18.630   2.070  26.500  1.00  0.00           C
ATOM   8734 7C21 POPE0 194      19.880   2.360  25.660  1.00  0.00           C
ATOM   8737 8C21 POPE0 194      19.480   2.670  24.210  1.00  0.00           C
ATOM   8741  C33 POPE0 194      36.230   2.760  30.330  1.00  0.00           C
ATOM   8744  C34 POPE0 194      36.050   1.700  31.420  1.00  0.00           C
ATOM   8747  C35 POPE0 194      35.200   2.240  32.570  1.00  0.00           C
ATOM   8750  C36 POPE0 194      33.980   1.400  32.940  1.00  0.00           C
ATOM   8753  C37 POPE0 194      33.440   1.860  34.300  1.00  0.00           C
ATOM   8756  C38 POPE0 194      32.070   1.280  34.640  1.00  0.00           C
ATOM   8759  C39 POPE0 194      31.280   2.180  35.610  1.00  0.00           C
ATOM   8762 0C31 POPE0 194      32.050   2.450  36.910  1.00  0.00           C
ATOM   8765 1C31 POPE0 194      31.170   2.960  38.050  1.00  0.00           C
ATOM   8768 2C31 POPE0 194      31.730   2.440  39.390  1.00  0.00           C
ATOM   8771 3C31 POPE0 194      30.900   2.930  40.580  1.00  0.00           C
ATOM   8774 4C31 POPE0 194      31.030   2.150  41.900  1.00  0.00           C
ATOM   8777 5C31 POPE0 194      29.760   2.290  42.750  1.00  0.00           C
ATOM   8780 6C31 POPE0 194      29.420   3.700  43.220  1.00  0.00           C
ATOM   8784  NH3 POPE1 195      41.360 124.770  26.940  1.00  0.00           N
ATOM   8788  C12 POPE1 195      40.700 123.500  26.500  1.00  0.00           C
ATOM   8791  C11 POPE1 195      39.610 123.810  25.470  1.00  0.00           C
ATOM   8794  P   POPE1 195      37.290 122.910  24.790  1.00  0.00           P
ATOM   8795  O13 POPE1 195      36.810 124.270  25.110  1.00  0.00           O
ATOM   8796  O14 POPE1 195      37.260 122.490  23.370  1.00  0.00           O
ATOM   8797  O11 POPE1 195      36.500 121.850  25.670  1.00  0.00           O
ATOM   8798  O12 POPE1 195      38.750 122.700  25.370  1.00  0.00           O
ATOM   8799  C1  POPE1 195      36.290 122.230  27.030  1.00  0.00           C
ATOM   8802  C2  POPE1 195      35.710 121.060  27.840  1.00  0.00           C
ATOM   8804  O21 POPE1 195      35.650 121.390  29.230  1.00  0.00           O
ATOM   8805  C21 POPE1 195      36.750 121.430  29.960  1.00  0.00           C
ATOM   8806  O22 POPE1 195      37.900 121.380  29.560  1.00  0.00           O
ATOM   8807  C22 POPE1 195      36.380 121.550  31.430  1.00  0.00           C
ATOM   8810  C3  POPE1 195      36.500 119.760  27.570  1.00  0.00           C
ATOM   8813  O31 POPE1 195      36.270 118.730  28.550  1.00  0.00           O
ATOM   8814  C31 POPE1 195      35.130 118.060  28.410  1.00  0.00           C
ATOM   8815  O32 POPE1 195      34.230 118.340  27.640  1.00  0.00           O
ATOM   8816  C32 POPE1 195      35.110 116.820  29.330  1.00  0.00           C
ATOM   8819  C23 POPE1 195      35.040 120.880  31.830  1.00  0.00           C
ATOM   8822  C24 POPE1 195      34.760 121.050  33.330  1.00  0.00           C
ATOM   8825  C25 POPE1 195      34.200 122.440  33.690  1.00  0.00           C
ATOM   8828  C26 POPE1 195      33.980 122.570  35.200  1.00  0.00           C
ATOM   8831  C27 POPE1 195      33.060 123.710  35.670  1.00  0.00           C
ATOM   8834  C28 POPE1 195      33.220 123.930  37.190  1.00  0.00           C
ATOM   8837  C29 POPE1 195      32.390 125.070  37.750  1.00  0.00           C
ATOM   8839 0C21 POPE1 195      31.490 124.970  38.740  1.00  0.00           C
ATOM   8841 1C21 POPE1 195      31.170 123.710  39.500  1.00  0.00           C
ATOM   8844 2C21 POPE1 195      30.630 123.940  40.930  1.00  0.00           C
ATOM   8847 3C21 POPE1 195      30.280 122.600  41.620  1.00  0.00           C
ATOM   8850 4C21 POPE1 195      29.220 122.670  42.730  1.00  0.00           C
ATOM   8853 5C21 POPE1 195      27.840 123.220  42.310  1.00  0.00           C
ATOM   8856 6C21 POPE1 195      27.060 122.410  41.250  1.00  0.00           C
ATOM   8859 7C21 POPE1 195      25.700 123.050  40.910  1.00  0.00           C
ATOM   8862 8C21 POPE1 195      24.870 122.330  39.840  1.00  0.00           C
ATOM   8866  C33 POPE1 195      36.190 116.840  30.440  1.00  0.00           C
ATOM   8869  C34 POPE1 195      36.330 115.510  31.240  1.00  0.00           C
ATOM   8872  C35 POPE1 195      35.100 115.100  32.080  1.00  0.00           C
ATOM   8875  C36 POPE1 195      35.330 113.900  33.020  1.00  0.00           C
ATOM   8878  C37 POPE1 195      34.020 113.390  33.660  1.00  0.00           C
ATOM   8881  C38 POPE1 195      33.970 113.350  35.200  1.00  0.00           C
ATOM   8884  C39 POPE1 195      34.720 112.140  35.780  1.00  0.00           C
ATOM   8887 0C31 POPE1 195      34.710 112.070  37.310  1.00  0.00           C
ATOM   8890 1C31 POPE1 195      35.530 110.900  37.890  1.00  0.00           C
ATOM   8893 2C31 POPE1 195      35.330 110.830  39.410  1.00  0.00           C
ATOM   8896 3C31 POPE1 195      36.440 110.200  40.270  1.00  0.00           C
ATOM   8899 4C31 POPE1 195      37.800 110.890  40.070  1.00  0.00           C
ATOM   8902 5C31 POPE1 195      38.880 110.510  41.090  1.00  0.00           C
ATOM   8905 6C31 POPE1 195      40.250 111.140  40.810  1.00  0.00           C
ATOM   8909  NH3 POPE2 196      85.680  48.660  68.580  1.00  0.00           N
ATOM   8913  C12 POPE2 196      85.330  50.060  69.000  1.00  0.00           C
ATOM   8916  C11 POPE2 196      85.940  51.050  68.020  1.00  0.00           C
ATOM   8919  P   POPE2 196      84.770  53.170  67.130  1.00  0.00           P
ATOM   8920  O13 POPE2 196      84.580  54.550  67.610  1.00  0.00           O
ATOM   8921  O14 POPE2 196      85.590  52.960  65.910  1.00  0.00           O
ATOM   8922  O11 POPE2 196      83.370  52.440  66.990  1.00  0.00           O
ATOM   8923  O12 POPE2 196      85.410  52.330  68.300  1.00  0.00           O
ATOM   8924  C1  POPE2 196      82.370  52.820  66.060  1.00  0.00           C
ATOM   8927  C2  POPE2 196      81.400  53.940  66.560  1.00  0.00           C
ATOM   8929  O21 POPE2 196      80.110  53.720  65.970  1.00  0.00           O
ATOM   8930  C21 POPE2 196      79.220  52.940  66.570  1.00  0.00           C
ATOM   8931  O22 POPE2 196      79.320  52.410  67.660  1.00  0.00           O
ATOM   8932  C22 POPE2 196      78.020  52.820  65.600  1.00  0.00           C
ATOM   8935  C3  POPE2 196      81.830  55.400  66.190  1.00  0.00           C
ATOM   8938  O31 POPE2 196      80.750  56.210  65.690  1.00  0.00           O
ATOM   8939  C31 POPE2 196      80.490  56.470  64.390  1.00  0.00           C
ATOM   8940  O32 POPE2 196      79.570  57.170  64.030  1.00  0.00           O
ATOM   8941  C32 POPE2 196      81.400  55.750  63.360  1.00  0.00           C
ATOM   8944  C23 POPE2 196      77.030  51.760  66.120  1.00  0.00           C
ATOM   8947  C24 POPE2 196      75.650  51.620  65.420  1.00  0.00           C
ATOM   8950  C25 POPE2 196      75.640  51.280  63.930  1.00  0.00           C
ATOM   8953  C26 POPE2 196      74.510  50.300  63.530  1.00  0.00           C
ATOM   8956  C27 POPE2 196      74.470  50.040  62.010  1.00  0.00           C
ATOM   8959  C28 POPE2 196      73.330  49.140  61.460  1.00  0.00           C
ATOM   8962  C29 POPE2 196      73.170  49.320  59.960  1.00  0.00           C
ATOM   8964 0C21 POPE2 196      72.140  49.000  59.150  1.00  0.00           C
ATOM   8966 1C21 POPE2 196      70.860  48.250  59.460  1.00  0.00           C
ATOM   8969 2C21 POPE2 196      70.540  47.250  58.320  1.00  0.00           C
ATOM   8972 3C21 POPE2 196      69.430  46.240  58.630  1.00  0.00           C
ATOM   8975 4C21 POPE2 196      69.100  45.380  57.420  1.00  0.00           C
ATOM   8978 5C21 POPE2 196      68.060  44.280  57.670  1.00  0.00           C
ATOM   8981 6C21 POPE2 196      67.800  43.640  56.320  1.00  0.00           C
ATOM   8984 7C21 POPE2 196      66.930  42.390  56.340  1.00  0.00           C
ATOM   8987 8C21 POPE2 196      67.170  41.550  55.080  1.00  0.00           C
ATOM   8991  C33 POPE2 196      82.520  56.630  62.730  1.00  0.00           C
ATOM   8994  C34 POPE2 196      83.840  56.800  63.510  1.00  0.00           C
ATOM   8997  C35 POPE2 196      84.700  55.530  63.650  1.00  0.00           C
ATOM   9000  C36 POPE2 196      85.070  54.810  62.340  1.00  0.00           C
ATOM   9003  C37 POPE2 196      86.290  53.900  62.540  1.00  0.00           C
ATOM   9006  C38 POPE2 196      86.310  52.670  61.630  1.00  0.00           C
ATOM   9009  C39 POPE2 196      86.720  52.940  60.190  1.00  0.00           C
ATOM   9012 0C31 POPE2 196      87.170  51.630  59.510  1.00  0.00           C
ATOM   9015 1C31 POPE2 196      87.920  51.840  58.190  1.00  0.00           C
ATOM   9018 2C31 POPE2 196      88.930  50.710  57.910  1.00  0.00           C
ATOM   9021 3C31 POPE2 196      89.960  51.040  56.820  1.00  0.00           C
ATOM   9024 4C31 POPE2 196      89.430  50.900  55.380  1.00  0.00           C
ATOM   9027 5C31 POPE2 196      89.840  49.600  54.680  1.00  0.00           C
ATOM   9030 6C31 POPE2 196      89.330  49.570  53.240  1.00  0.00           C
ATOM   9034  NH3 POPE3 197      79.180  11.820  61.950  1.00  0.00           N
ATOM   9038  C12 POPE3 197      79.860  10.730  62.700  1.00  0.00           C
ATOM   9041  C11 POPE3 197      80.790   9.960  61.770  1.00  0.00           C
ATOM   9044  P   POPE3 197      83.060   9.510  63.020  1.00  0.00           P
ATOM   9045  O13 POPE3 197      83.030  10.840  63.660  1.00  0.00           O
ATOM   9046  O14 POPE3 197      83.610   8.380  63.790  1.00  0.00           O
ATOM   9047  O11 POPE3 197      83.780   9.640  61.640  1.00  0.00           O
ATOM   9048  O12 POPE3 197      81.610   9.120  62.550  1.00  0.00           O
ATOM   9049  C1  POPE3 197      84.630   8.680  61.060  1.00  0.00           C
ATOM   9052  C2  POPE3 197      85.930   9.400  60.590  1.00  0.00           C
ATOM   9054  O21 POPE3 197      87.070   9.050  61.380  1.00  0.00           O
ATOM   9055  C21 POPE3 197      87.470   7.800  61.410  1.00  0.00           C
ATOM   9056  O22 POPE3 197      86.940   6.840  60.860  1.00  0.00           O
ATOM   9057  C22 POPE3 197      88.760   7.720  62.230  1.00  0.00           C
ATOM   9060  C3  POPE3 197      85.780  10.950  60.680  1.00  0.00           C
ATOM   9063  O31 POPE3 197      86.890  11.630  60.060  1.00  0.00           O
ATOM   9064  C31 POPE3 197      86.780  11.700  58.730  1.00  0.00           C
ATOM   9065  O32 POPE3 197      85.810  11.350  58.080  1.00  0.00           O
ATOM   9066  C32 POPE3 197      88.080  12.220  58.090  1.00  0.00           C
ATOM   9069  C23 POPE3 197      89.790   6.980  61.370  1.00  0.00           C
ATOM   9072  C24 POPE3 197      91.240   7.040  61.870  1.00  0.00           C
ATOM   9075  C25 POPE3 197      92.160   6.320  60.880  1.00  0.00           C
ATOM   9078  C26 POPE3 197      93.620   6.770  60.910  1.00  0.00           C
ATOM   9081  C27 POPE3 197      94.410   6.070  59.810  1.00  0.00           C
ATOM   9084  C28 POPE3 197      95.400   7.020  59.120  1.00  0.00           C
ATOM   9087  C29 POPE3 197      96.210   6.240  58.120  1.00  0.00           C
ATOM   9089 0C21 POPE3 197      97.540   6.220  57.960  1.00  0.00           C
ATOM   9091 1C21 POPE3 197      98.560   7.060  58.710  1.00  0.00           C
ATOM   9094 2C21 POPE3 197      98.960   8.330  57.920  1.00  0.00           C
ATOM   9097 3C21 POPE3 197     100.440   8.430  57.510  1.00  0.00           C
ATOM   9100 4C21 POPE3 197     100.700   9.580  56.500  1.00  0.00           C
ATOM   9103 5C21 POPE3 197     102.160  10.100  56.450  1.00  0.00           C
ATOM   9106 6C21 POPE3 197     103.270   9.080  56.140  1.00  0.00           C
ATOM   9109 7C21 POPE3 197     104.660   9.650  56.500  1.00  0.00           C
ATOM   9112 8C21 POPE3 197     105.850   8.680  56.360  1.00  0.00           C
ATOM   9116  C33 POPE3 197      87.680  12.970  56.800  1.00  0.00           C
ATOM   9119  C34 POPE3 197      88.720  13.900  56.150  1.00  0.00           C
ATOM   9122  C35 POPE3 197      88.150  14.420  54.820  1.00  0.00           C
ATOM   9125  C36 POPE3 197      89.140  15.140  53.890  1.00  0.00           C
ATOM   9128  C37 POPE3 197      88.610  15.140  52.440  1.00  0.00           C
ATOM   9131  C38 POPE3 197      89.440  16.000  51.470  1.00  0.00           C
ATOM   9134  C39 POPE3 197      88.770  16.310  50.110  1.00  0.00           C
ATOM   9137 0C31 POPE3 197      89.650  17.290  49.300  1.00  0.00           C
ATOM   9140 1C31 POPE3 197      89.220  17.600  47.850  1.00  0.00           C
ATOM   9143 2C31 POPE3 197      90.180  18.580  47.130  1.00  0.00           C
ATOM   9146 3C31 POPE3 197      90.270  20.010  47.720  1.00  0.00           C
ATOM   9149 4C31 POPE3 197      88.940  20.800  47.630  1.00  0.00           C
ATOM   9152 5C31 POPE3 197      88.990  22.300  47.980  1.00  0.00           C
ATOM   9155 6C31 POPE3 197      87.910  23.120  47.250  1.00  0.00           C
ATOM   9159  NH3 POPE4 198      74.330  86.320  65.580  1.00  0.00           N
ATOM   9163  C12 POPE4 198      73.540  85.070  65.870  1.00  0.00           C
ATOM   9166  C11 POPE4 198      73.880  83.820  65.030  1.00  0.00           C
ATOM   9169  P   POPE4 198      75.320  82.220  66.550  1.00  0.00           P
ATOM   9170  O13 POPE4 198      75.660  83.190  67.630  1.00  0.00           O
ATOM   9171  O14 POPE4 198      75.200  80.810  66.960  1.00  0.00           O
ATOM   9172  O11 POPE4 198      76.380  82.270  65.380  1.00  0.00           O
ATOM   9173  O12 POPE4 198      73.990  82.670  65.840  1.00  0.00           O
ATOM   9174  C1  POPE4 198      77.720  82.590  65.700  1.00  0.00           C
ATOM   9177  C2  POPE4 198      77.910  84.110  65.590  1.00  0.00           C
ATOM   9179  O21 POPE4 198      78.290  84.410  64.230  1.00  0.00           O
ATOM   9180  C21 POPE4 198      77.250  84.760  63.440  1.00  0.00           C
ATOM   9181  O22 POPE4 198      76.350  85.510  63.750  1.00  0.00           O
ATOM   9182  C22 POPE4 198      77.290  83.940  62.140  1.00  0.00           C
ATOM   9185  C3  POPE4 198      78.940  84.560  66.660  1.00  0.00           C
ATOM   9188  O31 POPE4 198      79.550  85.790  66.270  1.00  0.00           O
ATOM   9189  C31 POPE4 198      80.850  85.690  65.980  1.00  0.00           C
ATOM   9190  O32 POPE4 198      81.580  84.780  66.300  1.00  0.00           O
ATOM   9191  C32 POPE4 198      81.280  86.890  65.120  1.00  0.00           C
ATOM   9194  C23 POPE4 198      76.710  84.700  60.910  1.00  0.00           C
ATOM   9197  C24 POPE4 198      75.180  84.650  60.720  1.00  0.00           C
ATOM   9200  C25 POPE4 198      74.630  85.800  59.820  1.00  0.00           C
ATOM   9203  C26 POPE4 198      75.390  85.920  58.470  1.00  0.00           C
ATOM   9206  C27 POPE4 198      75.070  87.120  57.550  1.00  0.00           C
ATOM   9209  C28 POPE4 198      76.320  87.850  56.960  1.00  0.00           C
ATOM   9212  C29 POPE4 198      76.650  87.580  55.500  1.00  0.00           C
ATOM   9214 0C21 POPE4 198      76.510  88.430  54.460  1.00  0.00           C
ATOM   9216 1C21 POPE4 198      75.920  89.830  54.460  1.00  0.00           C
ATOM   9219 2C21 POPE4 198      74.470  89.820  53.950  1.00  0.00           C
ATOM   9222 3C21 POPE4 198      74.340  89.510  52.450  1.00  0.00           C
ATOM   9225 4C21 POPE4 198      72.900  89.410  51.930  1.00  0.00           C
ATOM   9228 5C21 POPE4 198      72.740  90.080  50.560  1.00  0.00           C
ATOM   9231 6C21 POPE4 198      72.310  91.550  50.620  1.00  0.00           C
ATOM   9234 7C21 POPE4 198      70.880  91.790  51.150  1.00  0.00           C
ATOM   9237 8C21 POPE4 198      70.710  92.130  52.630  1.00  0.00           C
ATOM   9241  C33 POPE4 198      82.780  86.830  64.750  1.00  0.00           C
ATOM   9244  C34 POPE4 198      83.110  86.690  63.250  1.00  0.00           C
ATOM   9247  C35 POPE4 198      83.470  88.050  62.600  1.00  0.00           C
ATOM   9250  C36 POPE4 198      84.960  88.420  62.480  1.00  0.00           C
ATOM   9253  C37 POPE4 198      85.320  88.940  61.070  1.00  0.00           C
ATOM   9256  C38 POPE4 198      86.570  89.830  60.980  1.00  0.00           C
ATOM   9259  C39 POPE4 198      87.330  89.620  59.670  1.00  0.00           C
ATOM   9262 0C31 POPE4 198      88.520  90.570  59.510  1.00  0.00           C
ATOM   9265 1C31 POPE4 198      88.790  90.890  58.040  1.00  0.00           C
ATOM   9268 2C31 POPE4 198      89.720  92.100  57.920  1.00  0.00           C
ATOM   9271 3C31 POPE4 198      89.680  92.730  56.520  1.00  0.00           C
ATOM   9274 4C31 POPE4 198      90.400  91.860  55.490  1.00  0.00           C
ATOM   9277 5C31 POPE4 198      90.430  92.480  54.100  1.00  0.00           C
ATOM   9280 6C31 POPE4 198      91.210  91.650  53.080  1.00  0.00           C
ATOM   9284  NH3 POPE5 199     125.340  99.430  63.220  1.00  0.00           N
ATOM   9288  C12 POPE5 199     124.080  98.980  63.900  1.00  0.00           C
ATOM   9291  C11 POPE5 199     122.900  99.630  63.180  1.00  0.00           C
ATOM   9294  P   POPE5 199     120.400 100.020  63.440  1.00  0.00           P
ATOM   9295  O13 POPE5 199     119.170  99.210  63.620  1.00  0.00           O
ATOM   9296  O14 POPE5 199     120.540 101.230  64.290  1.00  0.00           O
ATOM   9297  O11 POPE5 199     120.540 100.440  61.910  1.00  0.00           O
ATOM   9298  O12 POPE5 199     121.670  99.110  63.670  1.00  0.00           O
ATOM   9299  C1  POPE5 199     120.160  99.490  60.920  1.00  0.00           C
ATOM   9302  C2  POPE5 199     120.190 100.170  59.530  1.00  0.00           C
ATOM   9304  O21 POPE5 199     119.320  99.490  58.610  1.00  0.00           O
ATOM   9305  C21 POPE5 199     119.680  98.350  58.030  1.00  0.00           C
ATOM   9306  O22 POPE5 199     120.630  97.650  58.330  1.00  0.00           O
ATOM   9307  C22 POPE5 199     118.720  98.120  56.860  1.00  0.00           C
ATOM   9310  C3  POPE5 199     121.630 100.380  58.990  1.00  0.00           C
ATOM   9313  O31 POPE5 199     121.610 101.390  57.980  1.00  0.00           O
ATOM   9314  C31 POPE5 199     121.490 101.000  56.720  1.00  0.00           C
ATOM   9315  O32 POPE5 199     121.550  99.860  56.300  1.00  0.00           O
ATOM   9316  C32 POPE5 199     121.220 102.240  55.870  1.00  0.00           C
ATOM   9319  C23 POPE5 199     119.130  96.980  55.900  1.00  0.00           C
ATOM   9322  C24 POPE5 199     118.240  96.900  54.640  1.00  0.00           C
ATOM   9325  C25 POPE5 199     118.680  95.860  53.580  1.00  0.00           C
ATOM   9328  C26 POPE5 199     117.550  95.460  52.600  1.00  0.00           C
ATOM   9331  C27 POPE5 199     117.930  94.430  51.510  1.00  0.00           C
ATOM   9334  C28 POPE5 199     116.730  94.080  50.580  1.00  0.00           C
ATOM   9337  C29 POPE5 199     116.870  93.090  49.440  1.00  0.00           C
ATOM   9339 0C21 POPE5 199     116.990  93.350  48.130  1.00  0.00           C
ATOM   9341 1C21 POPE5 199     117.120  94.710  47.500  1.00  0.00           C
ATOM   9344 2C21 POPE5 199     117.290  94.700  45.960  1.00  0.00           C
ATOM   9347 3C21 POPE5 199     118.540  93.960  45.450  1.00  0.00           C
ATOM   9350 4C21 POPE5 199     118.500  93.640  43.950  1.00  0.00           C
ATOM   9353 5C21 POPE5 199     119.810  93.110  43.330  1.00  0.00           C
ATOM   9356 6C21 POPE5 199     120.090  91.620  43.620  1.00  0.00           C
ATOM   9359 7C21 POPE5 199     121.210  91.030  42.740  1.00  0.00           C
ATOM   9362 8C21 POPE5 199     121.130  89.510  42.540  1.00  0.00           C
ATOM   9366  C33 POPE5 199     121.290 101.850  54.390  1.00  0.00           C
ATOM   9369  C34 POPE5 199     120.880 102.970  53.430  1.00  0.00           C
ATOM   9372  C35 POPE5 199     120.890 102.550  51.950  1.00  0.00           C
ATOM   9375  C36 POPE5 199     120.200 101.200  51.660  1.00  0.00           C
ATOM   9378  C37 POPE5 199     120.300 100.720  50.200  1.00  0.00           C
ATOM   9381  C38 POPE5 199     119.400  99.490  49.900  1.00  0.00           C
ATOM   9384  C39 POPE5 199     120.110  98.130  49.870  1.00  0.00           C
ATOM   9387 0C31 POPE5 199     120.040  97.310  48.570  1.00  0.00           C
ATOM   9390 1C31 POPE5 199     121.050  96.150  48.640  1.00  0.00           C
ATOM   9393 2C31 POPE5 199     121.660  95.730  47.300  1.00  0.00           C
ATOM   9396 3C31 POPE5 199     122.270  94.320  47.330  1.00  0.00           C
ATOM   9399 4C31 POPE5 199     122.960  94.010  46.000  1.00  0.00           C
ATOM   9402 5C31 POPE5 199     123.550  92.600  45.890  1.00  0.00           C
ATOM   9405 6C31 POPE5 199     124.640  92.540  44.820  1.00  0.00           C
ATOM   9409  NH3 POPE6 200     105.780  88.800  18.910  1.00  0.00           N
ATOM   9413  C12 POPE6 200     105.160  88.190  17.680  1.00  0.00           C
ATOM   9416  C11 POPE6 200     103.630  88.280  17.790  1.00  0.00           C
ATOM   9419  P   POPE6 200     102.050  90.330  18.400  1.00  0.00           P
ATOM   9420  O13 POPE6 200     100.830  89.570  18.750  1.00  0.00           O
ATOM   9421  O14 POPE6 200     102.130  90.930  17.050  1.00  0.00           O
ATOM   9422  O11 POPE6 200     102.360  91.440  19.490  1.00  0.00           O
ATOM   9423  O12 POPE6 200     103.280  89.400  18.600  1.00  0.00           O
ATOM   9424  C1  POPE6 200     101.450  91.830  20.500  1.00  0.00           C
ATOM   9427  C2  POPE6 200     102.000  91.470  21.910  1.00  0.00           C
ATOM   9429  O21 POPE6 200     100.880  91.340  22.830  1.00  0.00           O
ATOM   9430  C21 POPE6 200     100.550  90.090  23.200  1.00  0.00           C
ATOM   9431  O22 POPE6 200     101.090  89.070  22.810  1.00  0.00           O
ATOM   9432  C22 POPE6 200      99.390  90.100  24.210  1.00  0.00           C
ATOM   9435  C3  POPE6 200     103.040  92.530  22.390  1.00  0.00           C
ATOM   9438  O31 POPE6 200     104.030  92.010  23.300  1.00  0.00           O
ATOM   9439  C31 POPE6 200     103.650  91.820  24.570  1.00  0.00           C
ATOM   9440  O32 POPE6 200     102.540  92.010  25.010  1.00  0.00           O
ATOM   9441  C32 POPE6 200     104.860  91.340  25.410  1.00  0.00           C
ATOM   9444  C23 POPE6 200      99.870  89.550  25.570  1.00  0.00           C
ATOM   9447  C24 POPE6 200      98.720  89.240  26.560  1.00  0.00           C
ATOM   9450  C25 POPE6 200      99.220  88.860  27.960  1.00  0.00           C
ATOM   9453  C26 POPE6 200      98.200  88.160  28.890  1.00  0.00           C
ATOM   9456  C27 POPE6 200      98.870  87.410  30.050  1.00  0.00           C
ATOM   9459  C28 POPE6 200      97.860  86.780  31.040  1.00  0.00           C
ATOM   9462  C29 POPE6 200      97.450  87.680  32.170  1.00  0.00           C
ATOM   9464 0C21 POPE6 200      96.260  88.280  32.410  1.00  0.00           C
ATOM   9466 1C21 POPE6 200      94.990  88.260  31.600  1.00  0.00           C
ATOM   9469 2C21 POPE6 200      93.690  88.460  32.430  1.00  0.00           C
ATOM   9472 3C21 POPE6 200      93.620  89.760  33.260  1.00  0.00           C
ATOM   9475 4C21 POPE6 200      92.350  89.830  34.110  1.00  0.00           C
ATOM   9478 5C21 POPE6 200      92.270  91.070  35.020  1.00  0.00           C
ATOM   9481 6C21 POPE6 200      92.620  90.840  36.500  1.00  0.00           C
ATOM   9484 7C21 POPE6 200      92.600  92.180  37.260  1.00  0.00           C
ATOM   9487 8C21 POPE6 200      92.670  92.200  38.800  1.00  0.00           C
ATOM   9491  C33 POPE6 200     104.430  90.560  26.660  1.00  0.00           C
ATOM   9494  C34 POPE6 200     105.600  89.930  27.440  1.00  0.00           C
ATOM   9497  C35 POPE6 200     105.180  89.060  28.640  1.00  0.00           C
ATOM   9500  C36 POPE6 200     104.430  89.790  29.770  1.00  0.00           C
ATOM   9503  C37 POPE6 200     104.320  88.940  31.050  1.00  0.00           C
ATOM   9506  C38 POPE6 200     103.340  89.470  32.110  1.00  0.00           C
ATOM   9509  C39 POPE6 200     103.100  88.480  33.270  1.00  0.00           C
ATOM   9512 0C31 POPE6 200     104.330  88.300  34.190  1.00  0.00           C
ATOM   9515 1C31 POPE6 200     103.980  88.120  35.680  1.00  0.00           C
ATOM   9518 2C31 POPE6 200     105.130  87.610  36.590  1.00  0.00           C
ATOM   9521 3C31 POPE6 200     105.080  86.090  36.850  1.00  0.00           C
ATOM   9524 4C31 POPE6 200     104.110  85.690  37.970  1.00  0.00           C
ATOM   9527 5C31 POPE6 200     103.900  84.180  38.120  1.00  0.00           C
ATOM   9530 6C31 POPE6 200     104.970  83.480  38.970  1.00  0.00           C
ATOM   9534  NH3 POPE7 201      64.150 107.230  68.350  1.00  0.00           N
ATOM   9538  C12 POPE7 201      64.650 108.090  67.230  1.00  0.00           C
ATOM   9541  C11 POPE7 201      65.940 107.450  66.700  1.00  0.00           C
ATOM   9544  P   POPE7 201      67.280 109.310  65.510  1.00  0.00           P
ATOM   9545  O13 POPE7 201      66.440 110.510  65.730  1.00  0.00           O
ATOM   9546  O14 POPE7 201      68.420 109.090  66.430  1.00  0.00           O
ATOM   9547  O11 POPE7 201      67.810 109.360  64.030  1.00  0.00           O
ATOM   9548  O12 POPE7 201      66.350 108.050  65.490  1.00  0.00           O
ATOM   9549  C1  POPE7 201      68.510 108.270  63.440  1.00  0.00           C
ATOM   9552  C2  POPE7 201      69.800 108.800  62.760  1.00  0.00           C
ATOM   9554  O21 POPE7 201      69.900 108.260  61.440  1.00  0.00           O
ATOM   9555  C21 POPE7 201      69.190 108.890  60.510  1.00  0.00           C
ATOM   9556  O22 POPE7 201      68.300 109.710  60.700  1.00  0.00           O
ATOM   9557  C22 POPE7 201      69.790 108.550  59.160  1.00  0.00           C
ATOM   9560  C3  POPE7 201      71.100 108.450  63.540  1.00  0.00           C
ATOM   9563  O31 POPE7 201      72.290 108.610  62.720  1.00  0.00           O
ATOM   9564  C31 POPE7 201      73.190 107.610  62.850  1.00  0.00           C
ATOM   9565  O32 POPE7 201      73.040 106.620  63.530  1.00  0.00           O
ATOM   9566  C32 POPE7 201      74.480 107.890  62.070  1.00  0.00           C
ATOM   9569  C23 POPE7 201      70.500 109.820  58.710  1.00  0.00           C
ATOM   9572  C24 POPE7 201      71.170 109.750  57.340  1.00  0.00           C
ATOM   9575  C25 POPE7 201      71.020 108.450  56.560  1.00  0.00           C
ATOM   9578  C26 POPE7 201      71.660 108.670  55.200  1.00  0.00           C
ATOM   9581  C27 POPE7 201      71.450 107.470  54.300  1.00  0.00           C
ATOM   9584  C28 POPE7 201      71.990 107.790  52.910  1.00  0.00           C
ATOM   9587  C29 POPE7 201      71.680 106.640  52.000  1.00  0.00           C
ATOM   9589 0C21 POPE7 201      71.130 106.740  50.780  1.00  0.00           C
ATOM   9591 1C21 POPE7 201      70.770 108.030  50.090  1.00  0.00           C
ATOM   9594 2C21 POPE7 201      69.280 108.320  50.180  1.00  0.00           C
ATOM   9597 3C21 POPE7 201      68.400 107.390  49.340  1.00  0.00           C
ATOM   9600 4C21 POPE7 201      66.980 107.970  49.200  1.00  0.00           C
ATOM   9603 5C21 POPE7 201      66.170 107.290  48.090  1.00  0.00           C
ATOM   9606 6C21 POPE7 201      64.770 107.890  47.880  1.00  0.00           C
ATOM   9609 7C21 POPE7 201      63.960 107.210  46.760  1.00  0.00           C
ATOM   9612 8C21 POPE7 201      62.610 107.880  46.500  1.00  0.00           C
ATOM   9616  C33 POPE7 201      74.340 107.950  60.530  1.00  0.00           C
ATOM   9619  C34 POPE7 201      75.480 107.170  59.850  1.00  0.00           C
ATOM   9622  C35 POPE7 201      75.230 106.650  58.430  1.00  0.00           C
ATOM   9625  C36 POPE7 201      75.180 107.710  57.320  1.00  0.00           C
ATOM   9628  C37 POPE7 201      75.640 107.220  55.920  1.00  0.00           C
ATOM   9631  C38 POPE7 201      75.080 105.870  55.450  1.00  0.00           C
ATOM   9634  C39 POPE7 201      75.570 105.470  54.050  1.00  0.00           C
ATOM   9637 0C31 POPE7 201      76.950 104.790  54.090  1.00  0.00           C
ATOM   9640 1C31 POPE7 201      77.580 104.450  52.740  1.00  0.00           C
ATOM   9643 2C31 POPE7 201      77.930 102.960  52.670  1.00  0.00           C
ATOM   9646 3C31 POPE7 201      78.560 102.540  51.340  1.00  0.00           C
ATOM   9649 4C31 POPE7 201      78.870 101.050  51.330  1.00  0.00           C
ATOM   9652 5C31 POPE7 201      79.380 100.540  49.980  1.00  0.00           C
ATOM   9655 6C31 POPE7 201      80.190  99.240  50.100  1.00  0.00           C
ATOM   9659  NH3 POPE8 202      78.700  84.320  27.050  1.00  0.00           N
ATOM   9663  C12 POPE8 202      77.610  83.610  26.300  1.00  0.00           C
ATOM   9666  C11 POPE8 202      76.310  84.440  26.260  1.00  0.00           C
ATOM   9669  P   POPE8 202      77.100  86.870  25.370  1.00  0.00           P
ATOM   9670  O13 POPE8 202      78.220  86.890  26.340  1.00  0.00           O
ATOM   9671  O14 POPE8 202      77.410  87.270  23.980  1.00  0.00           O
ATOM   9672  O11 POPE8 202      75.980  87.840  25.920  1.00  0.00           O
ATOM   9673  O12 POPE8 202      76.370  85.480  25.310  1.00  0.00           O
ATOM   9674  C1  POPE8 202      76.290  89.230  26.030  1.00  0.00           C
ATOM   9677  C2  POPE8 202      76.460  89.670  27.490  1.00  0.00           C
ATOM   9679  O21 POPE8 202      75.430  89.090  28.290  1.00  0.00           O
ATOM   9680  C21 POPE8 202      75.620  87.890  28.780  1.00  0.00           C
ATOM   9681  O22 POPE8 202      76.620  87.200  28.710  1.00  0.00           O
ATOM   9682  C22 POPE8 202      74.350  87.510  29.520  1.00  0.00           C
ATOM   9685  C3  POPE8 202      76.330  91.190  27.650  1.00  0.00           C
ATOM   9688  O31 POPE8 202      76.550  91.530  29.020  1.00  0.00           O
ATOM   9689  C31 POPE8 202      75.760  92.430  29.580  1.00  0.00           C
ATOM   9690  O32 POPE8 202      74.860  93.060  29.040  1.00  0.00           O
ATOM   9691  C32 POPE8 202      76.170  92.570  31.030  1.00  0.00           C
ATOM   9694  C23 POPE8 202      74.810  87.260  30.950  1.00  0.00           C
ATOM   9697  C24 POPE8 202      73.700  86.810  31.910  1.00  0.00           C
ATOM   9700  C25 POPE8 202      74.250  86.750  33.350  1.00  0.00           C
ATOM   9703  C26 POPE8 202      73.240  87.130  34.450  1.00  0.00           C
ATOM   9706  C27 POPE8 202      73.610  86.520  35.820  1.00  0.00           C
ATOM   9709  C28 POPE8 202      72.600  86.760  36.970  1.00  0.00           C
ATOM   9712  C29 POPE8 202      73.140  87.540  38.140  1.00  0.00           C
ATOM   9714 0C21 POPE8 202      72.980  87.290  39.450  1.00  0.00           C
ATOM   9716 1C21 POPE8 202      72.130  86.220  40.080  1.00  0.00           C
ATOM   9719 2C21 POPE8 202      71.230  86.790  41.180  1.00  0.00           C
ATOM   9722 3C21 POPE8 202      71.890  87.040  42.540  1.00  0.00           C
ATOM   9725 4C21 POPE8 202      70.790  87.280  43.590  1.00  0.00           C
ATOM   9728 5C21 POPE8 202      71.260  87.530  45.030  1.00  0.00           C
ATOM   9731 6C21 POPE8 202      72.120  88.800  45.170  1.00  0.00           C
ATOM   9734 7C21 POPE8 202      72.370  89.180  46.630  1.00  0.00           C
ATOM   9737 8C21 POPE8 202      73.500  90.200  46.800  1.00  0.00           C
ATOM   9741  C33 POPE8 202      75.910  94.010  31.480  1.00  0.00           C
ATOM   9744  C34 POPE8 202      76.690  94.270  32.770  1.00  0.00           C
ATOM   9747  C35 POPE8 202      76.670  95.740  33.170  1.00  0.00           C
ATOM   9750  C36 POPE8 202      77.840  96.170  34.070  1.00  0.00           C
ATOM   9753  C37 POPE8 202      77.540  97.510  34.750  1.00  0.00           C
ATOM   9756  C38 POPE8 202      78.720  98.050  35.570  1.00  0.00           C
ATOM   9759  C39 POPE8 202      78.880  97.320  36.910  1.00  0.00           C
ATOM   9762 0C31 POPE8 202      79.850  97.990  37.890  1.00  0.00           C
ATOM   9765 1C31 POPE8 202      79.800  97.340  39.280  1.00  0.00           C
ATOM   9768 2C31 POPE8 202      80.370  98.150  40.450  1.00  0.00           C
ATOM   9771 3C31 POPE8 202      79.830  99.580  40.630  1.00  0.00           C
ATOM   9774 4C31 POPE8 202      78.290  99.640  40.760  1.00  0.00           C
ATOM   9777 5C31 POPE8 202      77.750 100.950  41.380  1.00  0.00           C
ATOM   9780 6C31 POPE8 202      76.260 100.910  41.760  1.00  0.00           C
ATOM   9784  NH3 POPE9 203      79.040  48.190  68.740  1.00  0.00           N
ATOM   9788  C12 POPE9 203      79.790  48.870  69.840  1.00  0.00           C
ATOM   9791  C11 POPE9 203      81.260  48.390  69.890  1.00  0.00           C
ATOM   9794  P   POPE9 203      82.850  46.650  68.730  1.00  0.00           P
ATOM   9795  O13 POPE9 203      83.780  46.970  69.840  1.00  0.00           O
ATOM   9796  O14 POPE9 203      82.720  45.220  68.370  1.00  0.00           O
ATOM   9797  O11 POPE9 203      83.200  47.500  67.420  1.00  0.00           O
ATOM   9798  O12 POPE9 203      81.430  47.200  69.120  1.00  0.00           O
ATOM   9799  C1  POPE9 203      82.850  46.950  66.150  1.00  0.00           C
ATOM   9802  C2  POPE9 203      83.110  47.970  64.990  1.00  0.00           C
ATOM   9804  O21 POPE9 203      82.840  47.390  63.700  1.00  0.00           O
ATOM   9805  C21 POPE9 203      83.740  46.650  63.050  1.00  0.00           C
ATOM   9806  O22 POPE9 203      84.780  46.220  63.510  1.00  0.00           O
ATOM   9807  C22 POPE9 203      83.240  46.430  61.600  1.00  0.00           C
ATOM   9810  C3  POPE9 203      84.500  48.680  65.120  1.00  0.00           C
ATOM   9813  O31 POPE9 203      85.090  49.040  63.850  1.00  0.00           O
ATOM   9814  C31 POPE9 203      86.440  48.960  63.810  1.00  0.00           C
ATOM   9815  O32 POPE9 203      87.170  48.920  64.770  1.00  0.00           O
ATOM   9816  C32 POPE9 203      86.860  48.790  62.340  1.00  0.00           C
ATOM   9819  C23 POPE9 203      83.340  47.710  60.720  1.00  0.00           C
ATOM   9822  C24 POPE9 203      84.280  47.620  59.500  1.00  0.00           C
ATOM   9825  C25 POPE9 203      84.110  48.770  58.470  1.00  0.00           C
ATOM   9828  C26 POPE9 203      84.990  48.600  57.210  1.00  0.00           C
ATOM   9831  C27 POPE9 203      84.630  49.480  55.990  1.00  0.00           C
ATOM   9834  C28 POPE9 203      84.610  48.750  54.620  1.00  0.00           C
ATOM   9837  C29 POPE9 203      85.970  48.360  54.070  1.00  0.00           C
ATOM   9839 0C21 POPE9 203      86.320  48.210  52.770  1.00  0.00           C
ATOM   9841 1C21 POPE9 203      85.470  48.380  51.530  1.00  0.00           C
ATOM   9844 2C21 POPE9 203      85.790  49.640  50.670  1.00  0.00           C
ATOM   9847 3C21 POPE9 203      86.590  49.420  49.380  1.00  0.00           C
ATOM   9850 4C21 POPE9 203      87.910  48.670  49.620  1.00  0.00           C
ATOM   9853 5C21 POPE9 203      88.660  48.270  48.330  1.00  0.00           C
ATOM   9856 6C21 POPE9 203      89.210  46.830  48.380  1.00  0.00           C
ATOM   9859 7C21 POPE9 203      89.720  46.280  47.030  1.00  0.00           C
ATOM   9862 8C21 POPE9 203      90.260  44.850  47.080  1.00  0.00           C
ATOM   9866  C33 POPE9 203      88.380  48.650  62.070  1.00  0.00           C
ATOM   9869  C34 POPE9 203      88.640  47.430  61.150  1.00  0.00           C
ATOM   9872  C35 POPE9 203      89.990  47.450  60.430  1.00  0.00           C
ATOM   9875  C36 POPE9 203      90.250  46.270  59.470  1.00  0.00           C
ATOM   9878  C37 POPE9 203      91.300  46.640  58.410  1.00  0.00           C
ATOM   9881  C38 POPE9 203      91.020  46.120  56.980  1.00  0.00           C
ATOM   9884  C39 POPE9 203      92.140  46.530  56.010  1.00  0.00           C
ATOM   9887 0C31 POPE9 203      92.110  45.870  54.620  1.00  0.00           C
ATOM   9890 1C31 POPE9 203      91.110  46.460  53.640  1.00  0.00           C
ATOM   9893 2C31 POPE9 203      91.070  45.710  52.300  1.00  0.00           C
ATOM   9896 3C31 POPE9 203      90.830  44.210  52.500  1.00  0.00           C
ATOM   9899 4C31 POPE9 203      90.430  43.460  51.230  1.00  0.00           C
ATOM   9902 5C31 POPE9 203      89.990  42.020  51.560  1.00  0.00           C
ATOM   9905 6C31 POPE9 203      89.610  41.120  50.370  1.00  0.00           C
ATOM   9909  NH3 POPE  204       9.120  53.260  65.470  1.00  0.00           N
ATOM   9913  C12 POPE  204       7.660  53.220  65.780  1.00  0.00           C
ATOM   9916  C11 POPE  204       7.160  51.920  65.170  1.00  0.00           C
ATOM   9919  P   POPE  204       6.130  52.110  62.760  1.00  0.00           P
ATOM   9920  O13 POPE  204       4.870  51.760  63.460  1.00  0.00           O
ATOM   9921  O14 POPE  204       6.170  53.430  62.090  1.00  0.00           O
ATOM   9922  O11 POPE  204       6.470  50.950  61.730  1.00  0.00           O
ATOM   9923  O12 POPE  204       7.350  51.980  63.750  1.00  0.00           O
ATOM   9924  C1  POPE  204       6.600  51.210  60.340  1.00  0.00           C
ATOM   9927  C2  POPE  204       5.420  50.640  59.490  1.00  0.00           C
ATOM   9929  O21 POPE  204       5.510  51.340  58.240  1.00  0.00           O
ATOM   9930  C21 POPE  204       5.820  50.700  57.130  1.00  0.00           C
ATOM   9931  O22 POPE  204       5.790  49.490  56.950  1.00  0.00           O
ATOM   9932  C22 POPE  204       6.270  51.750  56.110  1.00  0.00           C
ATOM   9935  C3  POPE  204       4.010  50.930  60.100  1.00  0.00           C
ATOM   9938  O31 POPE  204       2.930  50.370  59.300  1.00  0.00           O
ATOM   9939  C31 POPE  204       2.550  49.130  59.640  1.00  0.00           C
ATOM   9940  O32 POPE  204       3.060  48.480  60.540  1.00  0.00           O
ATOM   9941  C32 POPE  204       1.390  48.570  58.800  1.00  0.00           C
ATOM   9944  C23 POPE  204       6.650  51.180  54.740  1.00  0.00           C
ATOM   9947  C24 POPE  204       7.940  50.350  54.770  1.00  0.00           C
ATOM   9950  C25 POPE  204       8.680  50.340  53.430  1.00  0.00           C
ATOM   9953  C26 POPE  204       7.860  49.710  52.290  1.00  0.00           C
ATOM   9956  C27 POPE  204       8.610  49.750  50.940  1.00  0.00           C
ATOM   9959  C28 POPE  204       8.300  48.580  49.980  1.00  0.00           C
ATOM   9962  C29 POPE  204       6.830  48.420  49.660  1.00  0.00           C
ATOM   9964 0C21 POPE  204       6.250  48.430  48.440  1.00  0.00           C
ATOM   9966 1C21 POPE  204       6.950  48.630  47.110  1.00  0.00           C
ATOM   9969 2C21 POPE  204       6.290  48.130  45.780  1.00  0.00           C
ATOM   9972 3C21 POPE  204       4.750  48.200  45.710  1.00  0.00           C
ATOM   9975 4C21 POPE  204       4.110  47.620  44.420  1.00  0.00           C
ATOM   9978 5C21 POPE  204       2.720  46.980  44.670  1.00  0.00           C
ATOM   9981 6C21 POPE  204       1.680  47.970  45.220  1.00  0.00           C
ATOM   9984 7C21 POPE  204       0.250  47.420  45.240  1.00  0.00           C
ATOM   9987 8C21 POPE  204      -0.744  48.430  45.830  1.00  0.00           C
ATOM   9991  C33 POPE  204       1.560  48.690  57.270  1.00  0.00           C
ATOM   9994  C34 POPE  204       0.970  50.030  56.820  1.00  0.00           C
ATOM   9997  C35 POPE  204       0.780  50.240  55.310  1.00  0.00           C
ATOM  10000  C36 POPE  204       2.030  49.890  54.510  1.00  0.00           C
ATOM  10003  C37 POPE  204       1.990  50.400  53.060  1.00  0.00           C
ATOM  10006  C38 POPE  204       3.370  50.190  52.420  1.00  0.00           C
ATOM  10009  C39 POPE  204       3.520  50.600  50.950  1.00  0.00           C
ATOM  10012 0C31 POPE  204       4.080  52.020  50.810  1.00  0.00           C
ATOM  10015 1C31 POPE  204       4.190  52.470  49.360  1.00  0.00           C
ATOM  10018 2C31 POPE  204       4.670  53.920  49.240  1.00  0.00           C
ATOM  10021 3C31 POPE  204       5.110  54.270  47.810  1.00  0.00           C
ATOM  10024 4C31 POPE  204       5.360  55.770  47.590  1.00  0.00           C
ATOM  10027 5C31 POPE  204       4.780  56.280  46.260  1.00  0.00           C
ATOM  10030 6C31 POPE  204       5.090  57.750  45.960  1.00  0.00           C
ATOM  10034  NH3 POPE  205     110.250  38.290  24.130  1.00  0.00           N
ATOM  10038  C12 POPE  205     110.520  37.510  22.870  1.00  0.00           C
ATOM  10041  C11 POPE  205     111.800  37.980  22.120  1.00  0.00           C
ATOM  10044  P   POPE  205     113.580  39.930  22.330  1.00  0.00           P
ATOM  10045  O13 POPE  205     114.790  39.330  22.900  1.00  0.00           O
ATOM  10046  O14 POPE  205     113.540  40.170  20.870  1.00  0.00           O
ATOM  10047  O11 POPE  205     113.270  41.260  23.120  1.00  0.00           O
ATOM  10048  O12 POPE  205     112.330  39.110  22.760  1.00  0.00           O
ATOM  10049  C1  POPE  205     113.560  41.340  24.510  1.00  0.00           C
ATOM  10052  C2  POPE  205     112.730  40.390  25.440  1.00  0.00           C
ATOM  10054  O21 POPE  205     112.420  41.050  26.670  1.00  0.00           O
ATOM  10055  C21 POPE  205     113.410  41.420  27.470  1.00  0.00           C
ATOM  10056  O22 POPE  205     114.590  41.140  27.360  1.00  0.00           O
ATOM  10057  C22 POPE  205     112.870  42.330  28.570  1.00  0.00           C
ATOM  10060  C3  POPE  205     113.270  38.950  25.700  1.00  0.00           C
ATOM  10063  O31 POPE  205     112.190  38.210  26.240  1.00  0.00           O
ATOM  10064  C31 POPE  205     112.200  37.580  27.410  1.00  0.00           C
ATOM  10065  O32 POPE  205     111.180  37.350  28.040  1.00  0.00           O
ATOM  10066  C32 POPE  205     113.550  37.000  27.840  1.00  0.00           C
ATOM  10069  C23 POPE  205     113.430  41.840  29.910  1.00  0.00           C
ATOM  10072  C24 POPE  205     112.860  42.590  31.120  1.00  0.00           C
ATOM  10075  C25 POPE  205     113.380  42.060  32.460  1.00  0.00           C
ATOM  10078  C26 POPE  205     113.420  40.540  32.550  1.00  0.00           C
ATOM  10081  C27 POPE  205     113.410  40.040  34.000  1.00  0.00           C
ATOM  10084  C28 POPE  205     114.760  40.020  34.740  1.00  0.00           C
ATOM  10087  C29 POPE  205     115.310  41.360  35.170  1.00  0.00           C
ATOM  10089 0C21 POPE  205     115.150  41.910  36.380  1.00  0.00           C
ATOM  10091 1C21 POPE  205     114.300  41.330  37.500  1.00  0.00           C
ATOM  10094 2C21 POPE  205     115.010  40.360  38.460  1.00  0.00           C
ATOM  10097 3C21 POPE  205     115.990  40.980  39.480  1.00  0.00           C
ATOM  10100 4C21 POPE  205     116.230  40.030  40.670  1.00  0.00           C
ATOM  10103 5C21 POPE  205     117.130  40.580  41.790  1.00  0.00           C
ATOM  10106 6C21 POPE  205     117.110  39.700  43.060  1.00  0.00           C
ATOM  10109 7C21 POPE  205     117.580  40.450  44.320  1.00  0.00           C
ATOM  10112 8C21 POPE  205     117.410  39.680  45.630  1.00  0.00           C
ATOM  10116  C33 POPE  205     113.650  37.090  29.380  1.00  0.00           C
ATOM  10119  C34 POPE  205     114.670  36.100  29.980  1.00  0.00           C
ATOM  10122  C35 POPE  205     114.300  35.660  31.410  1.00  0.00           C
ATOM  10125  C36 POPE  205     114.860  36.580  32.510  1.00  0.00           C
ATOM  10128  C37 POPE  205     114.990  35.890  33.880  1.00  0.00           C
ATOM  10131  C38 POPE  205     113.670  35.680  34.640  1.00  0.00           C
ATOM  10134  C39 POPE  205     112.650  34.640  34.120  1.00  0.00           C
ATOM  10137 0C31 POPE  205     111.690  34.230  35.260  1.00  0.00           C
ATOM  10140 1C31 POPE  205     112.250  33.240  36.310  1.00  0.00           C
ATOM  10143 2C31 POPE  205     111.320  33.010  37.510  1.00  0.00           C
ATOM  10146 3C31 POPE  205     111.910  33.500  38.850  1.00  0.00           C
ATOM  10149 4C31 POPE  205     111.150  33.020  40.090  1.00  0.00           C
ATOM  10152 5C31 POPE  205     111.970  33.100  41.400  1.00  0.00           C
ATOM  10155 6C31 POPE  205     111.160  32.840  42.680  1.00  0.00           C
ATOM  10159  NH3 POPE  206      51.550  50.880  26.390  1.00  0.00           N
ATOM  10163  C12 POPE  206      52.710  51.800  26.650  1.00  0.00           C
ATOM  10166  C11 POPE  206      54.000  51.130  26.150  1.00  0.00           C
ATOM  10169  P   POPE  206      56.130  50.290  27.370  1.00  0.00           P
ATOM  10170  O13 POPE  206      57.510  50.660  26.990  1.00  0.00           O
ATOM  10171  O14 POPE  206      55.650  49.000  26.840  1.00  0.00           O
ATOM  10172  O11 POPE  206      56.010  50.180  28.930  1.00  0.00           O
ATOM  10173  O12 POPE  206      55.130  51.450  26.960  1.00  0.00           O
ATOM  10174  C1  POPE  206      56.270  51.190  29.880  1.00  0.00           C
ATOM  10177  C2  POPE  206      55.090  51.230  30.900  1.00  0.00           C
ATOM  10179  O21 POPE  206      55.470  51.830  32.140  1.00  0.00           O
ATOM  10180  C21 POPE  206      55.600  53.150  32.190  1.00  0.00           C
ATOM  10181  O22 POPE  206      55.520  53.900  31.230  1.00  0.00           O
ATOM  10182  C22 POPE  206      55.730  53.560  33.670  1.00  0.00           C
ATOM  10185  C3  POPE  206      54.610  49.790  31.250  1.00  0.00           C
ATOM  10188  O31 POPE  206      53.510  49.810  32.170  1.00  0.00           O
ATOM  10189  C31 POPE  206      52.310  49.910  31.600  1.00  0.00           C
ATOM  10190  O32 POPE  206      52.100  49.930  30.400  1.00  0.00           O
ATOM  10191  C32 POPE  206      51.180  50.030  32.640  1.00  0.00           C
ATOM  10194  C23 POPE  206      56.360  54.930  34.010  1.00  0.00           C
ATOM  10197  C24 POPE  206      55.660  55.520  35.250  1.00  0.00           C
ATOM  10200  C25 POPE  206      56.330  56.740  35.920  1.00  0.00           C
ATOM  10203  C26 POPE  206      55.660  57.130  37.260  1.00  0.00           C
ATOM  10206  C27 POPE  206      56.310  58.340  37.980  1.00  0.00           C
ATOM  10209  C28 POPE  206      55.750  58.650  39.400  1.00  0.00           C
ATOM  10212  C29 POPE  206      56.100  59.970  40.060  1.00  0.00           C
ATOM  10214 0C21 POPE  206      55.920  60.250  41.370  1.00  0.00           C
ATOM  10216 1C21 POPE  206      55.360  59.320  42.420  1.00  0.00           C
ATOM  10219 2C21 POPE  206      54.350  60.010  43.360  1.00  0.00           C
ATOM  10222 3C21 POPE  206      53.750  59.160  44.500  1.00  0.00           C
ATOM  10225 4C21 POPE  206      52.970  60.070  45.470  1.00  0.00           C
ATOM  10228 5C21 POPE  206      52.280  59.340  46.620  1.00  0.00           C
ATOM  10231 6C21 POPE  206      53.310  58.850  47.650  1.00  0.00           C
ATOM  10234 7C21 POPE  206      52.700  58.470  49.010  1.00  0.00           C
ATOM  10237 8C21 POPE  206      53.750  58.120  50.080  1.00  0.00           C
ATOM  10241  C33 POPE  206      51.620  50.020  34.120  1.00  0.00           C
ATOM  10244  C34 POPE  206      50.520  49.510  35.080  1.00  0.00           C
ATOM  10247  C35 POPE  206      50.990  49.500  36.550  1.00  0.00           C
ATOM  10250  C36 POPE  206      50.180  48.590  37.490  1.00  0.00           C
ATOM  10253  C37 POPE  206      50.810  48.390  38.890  1.00  0.00           C
ATOM  10256  C38 POPE  206      50.650  46.950  39.420  1.00  0.00           C
ATOM  10259  C39 POPE  206      51.130  46.740  40.870  1.00  0.00           C
ATOM  10262 0C31 POPE  206      50.120  47.260  41.900  1.00  0.00           C
ATOM  10265 1C31 POPE  206      50.580  47.040  43.360  1.00  0.00           C
ATOM  10268 2C31 POPE  206      49.480  47.370  44.380  1.00  0.00           C
ATOM  10271 3C31 POPE  206      49.990  48.040  45.670  1.00  0.00           C
ATOM  10274 4C31 POPE  206      50.840  47.100  46.510  1.00  0.00           C
ATOM  10277 5C31 POPE  206      51.200  47.610  47.910  1.00  0.00           C
ATOM  10280 6C31 POPE  206      51.600  46.440  48.820  1.00  0.00           C
ATOM  10284  NH3 POPE  207       9.350  41.990  64.720  1.00  0.00           N
ATOM  10288  C12 POPE  207       9.280  43.230  65.560  1.00  0.00           C
ATOM  10291  C11 POPE  207       9.790  42.920  66.990  1.00  0.00           C
ATOM  10294  P   POPE  207      12.240  41.860  66.970  1.00  0.00           P
ATOM  10295  O13 POPE  207      11.830  40.690  67.780  1.00  0.00           O
ATOM  10296  O14 POPE  207      13.610  42.390  67.170  1.00  0.00           O
ATOM  10297  O11 POPE  207      12.010  41.540  65.470  1.00  0.00           O
ATOM  10298  O12 POPE  207      11.200  43.050  67.150  1.00  0.00           O
ATOM  10299  C1  POPE  207      12.930  40.940  64.590  1.00  0.00           C
ATOM  10302  C2  POPE  207      12.680  41.600  63.220  1.00  0.00           C
ATOM  10304  O21 POPE  207      13.090  40.720  62.170  1.00  0.00           O
ATOM  10305  C21 POPE  207      12.130  40.000  61.570  1.00  0.00           C
ATOM  10306  O22 POPE  207      10.940  40.010  61.850  1.00  0.00           O
ATOM  10307  C22 POPE  207      12.800  39.150  60.490  1.00  0.00           C
ATOM  10310  C3  POPE  207      13.420  42.960  63.120  1.00  0.00           C
ATOM  10313  O31 POPE  207      13.050  43.610  61.890  1.00  0.00           O
ATOM  10314  C31 POPE  207      13.780  44.660  61.520  1.00  0.00           C
ATOM  10315  O32 POPE  207      14.670  45.190  62.170  1.00  0.00           O
ATOM  10316  C32 POPE  207      13.360  45.080  60.090  1.00  0.00           C
ATOM  10319  C23 POPE  207      11.900  38.630  59.340  1.00  0.00           C
ATOM  10322  C24 POPE  207      12.620  37.500  58.580  1.00  0.00           C
ATOM  10325  C25 POPE  207      12.300  37.450  57.080  1.00  0.00           C
ATOM  10328  C26 POPE  207      11.170  36.470  56.700  1.00  0.00           C
ATOM  10331  C27 POPE  207      10.640  36.640  55.260  1.00  0.00           C
ATOM  10334  C28 POPE  207       9.340  35.850  54.980  1.00  0.00           C
ATOM  10337  C29 POPE  207       8.700  36.190  53.660  1.00  0.00           C
ATOM  10339 0C21 POPE  207       8.110  35.320  52.810  1.00  0.00           C
ATOM  10341 1C21 POPE  207       7.890  33.840  53.060  1.00  0.00           C
ATOM  10344 2C21 POPE  207       8.990  32.870  52.550  1.00  0.00           C
ATOM  10347 3C21 POPE  207       8.750  31.440  53.080  1.00  0.00           C
ATOM  10350 4C21 POPE  207       9.880  30.430  52.800  1.00  0.00           C
ATOM  10353 5C21 POPE  207       9.690  29.060  53.470  1.00  0.00           C
ATOM  10356 6C21 POPE  207       9.590  29.100  55.010  1.00  0.00           C
ATOM  10359 7C21 POPE  207       8.280  28.600  55.650  1.00  0.00           C
ATOM  10362 8C21 POPE  207       8.410  28.530  57.170  1.00  0.00           C
ATOM  10366  C33 POPE  207      14.090  46.360  59.630  1.00  0.00           C
ATOM  10369  C34 POPE  207      13.830  46.730  58.150  1.00  0.00           C
ATOM  10372  C35 POPE  207      15.020  47.480  57.530  1.00  0.00           C
ATOM  10375  C36 POPE  207      16.140  46.520  57.120  1.00  0.00           C
ATOM  10378  C37 POPE  207      17.390  47.240  56.650  1.00  0.00           C
ATOM  10381  C38 POPE  207      18.620  46.330  56.640  1.00  0.00           C
ATOM  10384  C39 POPE  207      19.720  46.960  55.790  1.00  0.00           C
ATOM  10387 0C31 POPE  207      19.920  46.280  54.430  1.00  0.00           C
ATOM  10390 1C31 POPE  207      20.920  47.060  53.570  1.00  0.00           C
ATOM  10393 2C31 POPE  207      21.460  46.300  52.350  1.00  0.00           C
ATOM  10396 3C31 POPE  207      20.440  46.110  51.240  1.00  0.00           C
ATOM  10399 4C31 POPE  207      21.140  45.780  49.910  1.00  0.00           C
ATOM  10402 5C31 POPE  207      20.140  45.500  48.790  1.00  0.00           C
ATOM  10405 6C31 POPE  207      20.660  45.800  47.370  1.00  0.00           C
ATOM  10409  NH3 POPE  208     117.750  27.050  66.020  1.00  0.00           N
ATOM  10413  C12 POPE  208     117.780  28.500  65.640  1.00  0.00           C
ATOM  10416  C11 POPE  208     119.130  29.200  65.900  1.00  0.00           C
ATOM  10419  P   POPE  208     121.070  27.480  66.280  1.00  0.00           P
ATOM  10420  O13 POPE  208     122.280  27.710  67.090  1.00  0.00           O
ATOM  10421  O14 POPE  208     120.510  26.110  66.320  1.00  0.00           O
ATOM  10422  O11 POPE  208     121.290  27.880  64.760  1.00  0.00           O
ATOM  10423  O12 POPE  208     119.990  28.510  66.790  1.00  0.00           O
ATOM  10424  C1  POPE  208     121.590  26.860  63.800  1.00  0.00           C
ATOM  10427  C2  POPE  208     120.510  26.550  62.730  1.00  0.00           C
ATOM  10429  O21 POPE  208     119.710  27.710  62.390  1.00  0.00           O
ATOM  10430  C21 POPE  208     120.320  28.860  62.090  1.00  0.00           C
ATOM  10431  O22 POPE  208     121.490  29.000  61.760  1.00  0.00           O
ATOM  10432  C22 POPE  208     119.350  30.030  62.350  1.00  0.00           C
ATOM  10435  C3  POPE  208     119.660  25.290  63.150  1.00  0.00           C
ATOM  10438  O31 POPE  208     118.380  25.650  63.660  1.00  0.00           O
ATOM  10439  C31 POPE  208     117.380  26.030  62.850  1.00  0.00           C
ATOM  10440  O32 POPE  208     116.570  26.890  63.130  1.00  0.00           O
ATOM  10441  C32 POPE  208     117.200  25.120  61.620  1.00  0.00           C
ATOM  10444  C23 POPE  208     118.890  30.740  61.070  1.00  0.00           C
ATOM  10447  C24 POPE  208     117.850  29.850  60.380  1.00  0.00           C
ATOM  10450  C25 POPE  208     117.410  30.350  59.010  1.00  0.00           C
ATOM  10453  C26 POPE  208     116.460  29.350  58.330  1.00  0.00           C
ATOM  10456  C27 POPE  208     116.360  29.600  56.820  1.00  0.00           C
ATOM  10459  C28 POPE  208     115.670  28.480  56.020  1.00  0.00           C
ATOM  10462  C29 POPE  208     114.290  28.180  56.540  1.00  0.00           C
ATOM  10464 0C21 POPE  208     113.330  27.630  55.790  1.00  0.00           C
ATOM  10466 1C21 POPE  208     113.530  27.210  54.360  1.00  0.00           C
ATOM  10469 2C21 POPE  208     112.280  26.590  53.730  1.00  0.00           C
ATOM  10472 3C21 POPE  208     112.560  25.980  52.350  1.00  0.00           C
ATOM  10475 4C21 POPE  208     111.280  25.830  51.510  1.00  0.00           C
ATOM  10478 5C21 POPE  208     111.460  25.140  50.140  1.00  0.00           C
ATOM  10481 6C21 POPE  208     110.170  25.140  49.290  1.00  0.00           C
ATOM  10484 7C21 POPE  208     110.360  24.920  47.770  1.00  0.00           C
ATOM  10487 8C21 POPE  208     109.040  24.850  46.990  1.00  0.00           C
ATOM  10491  C33 POPE  208     118.090  25.420  60.390  1.00  0.00           C
ATOM  10494  C34 POPE  208     117.910  24.420  59.230  1.00  0.00           C
ATOM  10497  C35 POPE  208     118.000  25.080  57.840  1.00  0.00           C
ATOM  10500  C36 POPE  208     119.440  25.380  57.400  1.00  0.00           C
ATOM  10503  C37 POPE  208     119.640  25.290  55.880  1.00  0.00           C
ATOM  10506  C38 POPE  208     121.110  25.360  55.450  1.00  0.00           C
ATOM  10509  C39 POPE  208     121.340  25.180  53.950  1.00  0.00           C
ATOM  10512 0C31 POPE  208     120.700  26.260  53.070  1.00  0.00           C
ATOM  10515 1C31 POPE  208     121.370  26.250  51.690  1.00  0.00           C
ATOM  10518 2C31 POPE  208     120.670  27.080  50.600  1.00  0.00           C
ATOM  10521 3C31 POPE  208     121.160  26.700  49.200  1.00  0.00           C
ATOM  10524 4C31 POPE  208     122.660  26.960  49.050  1.00  0.00           C
ATOM  10527 5C31 POPE  208     123.150  27.090  47.610  1.00  0.00           C
ATOM  10530 6C31 POPE  208     124.660  27.280  47.570  1.00  0.00           C
ATOM  10534  NH3 POPE  209     100.340  99.100  22.170  1.00  0.00           N
ATOM  10538  C12 POPE  209     101.460  98.160  21.810  1.00  0.00           C
ATOM  10541  C11 POPE  209     102.570  98.090  22.870  1.00  0.00           C
ATOM  10544  P   POPE  209     102.690 100.390  24.140  1.00  0.00           P
ATOM  10545  O13 POPE  209     103.810 101.200  24.660  1.00  0.00           O
ATOM  10546  O14 POPE  209     101.580 101.140  23.510  1.00  0.00           O
ATOM  10547  O11 POPE  209     102.110  99.460  25.310  1.00  0.00           O
ATOM  10548  O12 POPE  209     103.250  99.320  23.100  1.00  0.00           O
ATOM  10549  C1  POPE  209     103.050  98.680  26.050  1.00  0.00           C
ATOM  10552  C2  POPE  209     102.390  97.380  26.620  1.00  0.00           C
ATOM  10554  O21 POPE  209     102.350  97.360  28.060  1.00  0.00           O
ATOM  10555  C21 POPE  209     103.480  97.410  28.760  1.00  0.00           C
ATOM  10556  O22 POPE  209     104.610  97.440  28.330  1.00  0.00           O
ATOM  10557  C22 POPE  209     103.080  97.410  30.260  1.00  0.00           C
ATOM  10560  C3  POPE  209     102.980  96.070  26.020  1.00  0.00           C
ATOM  10563  O31 POPE  209     102.060  95.000  26.280  1.00  0.00           O
ATOM  10564  C31 POPE  209     102.340  94.260  27.350  1.00  0.00           C
ATOM  10565  O32 POPE  209     103.430  94.160  27.880  1.00  0.00           O
ATOM  10566  C32 POPE  209     101.070  93.580  27.870  1.00  0.00           C
ATOM  10569  C23 POPE  209     104.220  97.860  31.200  1.00  0.00           C
ATOM  10572  C24 POPE  209     104.070  97.510  32.710  1.00  0.00           C
ATOM  10575  C25 POPE  209     103.100  98.300  33.620  1.00  0.00           C
ATOM  10578  C26 POPE  209     102.850  97.560  34.960  1.00  0.00           C
ATOM  10581  C27 POPE  209     101.880  98.240  35.950  1.00  0.00           C
ATOM  10584  C28 POPE  209     102.580  98.910  37.150  1.00  0.00           C
ATOM  10587  C29 POPE  209     102.990  97.840  38.120  1.00  0.00           C
ATOM  10589 0C21 POPE  209     102.220  97.310  39.080  1.00  0.00           C
ATOM  10591 1C21 POPE  209     100.820  97.740  39.470  1.00  0.00           C
ATOM  10594 2C21 POPE  209     100.860  98.210  40.930  1.00  0.00           C
ATOM  10597 3C21 POPE  209      99.570  98.830  41.490  1.00  0.00           C
ATOM  10600 4C21 POPE  209      99.760  99.360  42.930  1.00  0.00           C
ATOM  10603 5C21 POPE  209     100.350  98.360  43.950  1.00  0.00           C
ATOM  10606 6C21 POPE  209     101.870  98.500  44.220  1.00  0.00           C
ATOM  10609 7C21 POPE  209     102.260  99.830  44.900  1.00  0.00           C
ATOM  10612 8C21 POPE  209     103.760 100.090  45.050  1.00  0.00           C
ATOM  10616  C33 POPE  209     100.960  93.680  29.410  1.00  0.00           C
ATOM  10619  C34 POPE  209     101.730  92.600  30.180  1.00  0.00           C
ATOM  10622  C35 POPE  209     101.920  92.920  31.670  1.00  0.00           C
ATOM  10625  C36 POPE  209     103.350  93.350  31.980  1.00  0.00           C
ATOM  10628  C37 POPE  209     103.470  93.760  33.450  1.00  0.00           C
ATOM  10631  C38 POPE  209     104.940  93.990  33.830  1.00  0.00           C
ATOM  10634  C39 POPE  209     105.190  94.440  35.270  1.00  0.00           C
ATOM  10637 0C31 POPE  209     104.800  93.450  36.380  1.00  0.00           C
ATOM  10640 1C31 POPE  209     104.940  94.110  37.760  1.00  0.00           C
ATOM  10643 2C31 POPE  209     104.960  93.140  38.940  1.00  0.00           C
ATOM  10646 3C31 POPE  209     106.380  92.950  39.510  1.00  0.00           C
ATOM  10649 4C31 POPE  209     106.340  92.280  40.880  1.00  0.00           C
ATOM  10652 5C31 POPE  209     107.600  92.480  41.710  1.00  0.00           C
ATOM  10655 6C31 POPE  209     107.360  92.140  43.190  1.00  0.00           C
ATOM  10659  NH3 POPE  210      21.740   6.480  65.390  1.00  0.00           N
ATOM  10663  C12 POPE  210      21.720   6.700  66.880  1.00  0.00           C
ATOM  10666  C11 POPE  210      22.370   5.520  67.620  1.00  0.00           C
ATOM  10669  P   POPE  210      24.590   4.900  66.210  1.00  0.00           P
ATOM  10670  O13 POPE  210      25.550   3.910  66.740  1.00  0.00           O
ATOM  10671  O14 POPE  210      23.700   4.460  65.120  1.00  0.00           O
ATOM  10672  O11 POPE  210      25.440   6.140  65.710  1.00  0.00           O
ATOM  10673  O12 POPE  210      23.780   5.460  67.440  1.00  0.00           O
ATOM  10674  C1  POPE  210      26.410   5.890  64.670  1.00  0.00           C
ATOM  10677  C2  POPE  210      25.920   6.480  63.330  1.00  0.00           C
ATOM  10679  O21 POPE  210      26.840   6.200  62.260  1.00  0.00           O
ATOM  10680  C21 POPE  210      26.600   5.090  61.580  1.00  0.00           C
ATOM  10681  O22 POPE  210      25.970   4.120  61.980  1.00  0.00           O
ATOM  10682  C22 POPE  210      27.150   5.250  60.170  1.00  0.00           C
ATOM  10685  C3  POPE  210      25.730   8.010  63.350  1.00  0.00           C
ATOM  10688  O31 POPE  210      24.930   8.390  62.220  1.00  0.00           O
ATOM  10689  C31 POPE  210      25.040   9.660  61.880  1.00  0.00           C
ATOM  10690  O32 POPE  210      25.640  10.520  62.500  1.00  0.00           O
ATOM  10691  C32 POPE  210      24.420   9.890  60.510  1.00  0.00           C
ATOM  10694  C23 POPE  210      26.050   5.790  59.230  1.00  0.00           C
ATOM  10697  C24 POPE  210      26.560   6.170  57.810  1.00  0.00           C
ATOM  10700  C25 POPE  210      25.630   5.800  56.630  1.00  0.00           C
ATOM  10703  C26 POPE  210      26.280   5.850  55.220  1.00  0.00           C
ATOM  10706  C27 POPE  210      25.930   4.610  54.380  1.00  0.00           C
ATOM  10709  C28 POPE  210      26.670   4.460  53.030  1.00  0.00           C
ATOM  10712  C29 POPE  210      26.270   5.440  51.950  1.00  0.00           C
ATOM  10714 0C21 POPE  210      26.920   5.580  50.780  1.00  0.00           C
ATOM  10716 1C21 POPE  210      28.130   4.780  50.390  1.00  0.00           C
ATOM  10719 2C21 POPE  210      28.660   5.120  48.980  1.00  0.00           C
ATOM  10722 3C21 POPE  210      29.190   6.570  48.860  1.00  0.00           C
ATOM  10725 4C21 POPE  210      30.070   6.790  47.620  1.00  0.00           C
ATOM  10728 5C21 POPE  210      30.920   8.080  47.660  1.00  0.00           C
ATOM  10731 6C21 POPE  210      31.820   8.240  46.420  1.00  0.00           C
ATOM  10734 7C21 POPE  210      32.600   9.570  46.370  1.00  0.00           C
ATOM  10737 8C21 POPE  210      33.640   9.700  45.250  1.00  0.00           C
ATOM  10741  C33 POPE  210      22.940   9.490  60.300  1.00  0.00           C
ATOM  10744  C34 POPE  210      22.630  10.110  58.930  1.00  0.00           C
ATOM  10747  C35 POPE  210      21.210  10.180  58.360  1.00  0.00           C
ATOM  10750  C36 POPE  210      21.360  10.220  56.830  1.00  0.00           C
ATOM  10753  C37 POPE  210      20.360  11.080  56.070  1.00  0.00           C
ATOM  10756  C38 POPE  210      20.690  11.160  54.570  1.00  0.00           C
ATOM  10759  C39 POPE  210      22.010  11.870  54.200  1.00  0.00           C
ATOM  10762 0C31 POPE  210      22.280  11.740  52.690  1.00  0.00           C
ATOM  10765 1C31 POPE  210      23.560  12.430  52.220  1.00  0.00           C
ATOM  10768 2C31 POPE  210      23.830  12.080  50.740  1.00  0.00           C
ATOM  10771 3C31 POPE  210      24.860  10.960  50.510  1.00  0.00           C
ATOM  10774 4C31 POPE  210      24.810  10.330  49.110  1.00  0.00           C
ATOM  10777 5C31 POPE  210      26.090   9.590  48.670  1.00  0.00           C
ATOM  10780 6C31 POPE  210      26.130   9.330  47.160  1.00  0.00           C
ATOM  10784  NH3 POPE  211      77.260   0.890  23.720  1.00  0.00           N
ATOM  10788  C12 POPE  211      77.010   2.250  24.310  1.00  0.00           C
ATOM  10791  C11 POPE  211      75.790   2.220  25.250  1.00  0.00           C
ATOM  10794  P   POPE  211      74.330   4.290  24.930  1.00  0.00           P
ATOM  10795  O13 POPE  211      74.780   4.350  23.520  1.00  0.00           O
ATOM  10796  O14 POPE  211      73.050   3.620  25.200  1.00  0.00           O
ATOM  10797  O11 POPE  211      74.300   5.780  25.520  1.00  0.00           O
ATOM  10798  O12 POPE  211      75.460   3.530  25.760  1.00  0.00           O
ATOM  10799  C1  POPE  211      73.090   6.440  25.890  1.00  0.00           C
ATOM  10802  C2  POPE  211      73.000   6.670  27.420  1.00  0.00           C
ATOM  10804  O21 POPE  211      74.000   7.630  27.830  1.00  0.00           O
ATOM  10805  C21 POPE  211      73.700   8.430  28.870  1.00  0.00           C
ATOM  10806  O22 POPE  211      72.720   8.320  29.590  1.00  0.00           O
ATOM  10807  C22 POPE  211      74.670   9.620  28.920  1.00  0.00           C
ATOM  10810  C3  POPE  211      73.130   5.330  28.170  1.00  0.00           C
ATOM  10813  O31 POPE  211      72.580   5.420  29.490  1.00  0.00           O
ATOM  10814  C31 POPE  211      73.430   5.520  30.510  1.00  0.00           C
ATOM  10815  O32 POPE  211      74.630   5.290  30.450  1.00  0.00           O
ATOM  10816  C32 POPE  211      72.730   6.100  31.750  1.00  0.00           C
ATOM  10819  C23 POPE  211      75.160   9.980  30.350  1.00  0.00           C
ATOM  10822  C24 POPE  211      76.110  11.200  30.380  1.00  0.00           C
ATOM  10825  C25 POPE  211      76.230  11.940  31.730  1.00  0.00           C
ATOM  10828  C26 POPE  211      77.000  11.160  32.810  1.00  0.00           C
ATOM  10831  C27 POPE  211      77.040  11.830  34.200  1.00  0.00           C
ATOM  10834  C28 POPE  211      78.120  11.200  35.100  1.00  0.00           C
ATOM  10837  C29 POPE  211      77.810   9.780  35.480  1.00  0.00           C
ATOM  10839 0C21 POPE  211      78.400   9.120  36.480  1.00  0.00           C
ATOM  10841 1C21 POPE  211      79.440   9.660  37.430  1.00  0.00           C
ATOM  10844 2C21 POPE  211      78.820   9.850  38.820  1.00  0.00           C
ATOM  10847 3C21 POPE  211      79.840   9.710  39.970  1.00  0.00           C
ATOM  10850 4C21 POPE  211      79.120   9.740  41.330  1.00  0.00           C
ATOM  10853 5C21 POPE  211      79.830   9.020  42.490  1.00  0.00           C
ATOM  10856 6C21 POPE  211      80.850   9.880  43.260  1.00  0.00           C
ATOM  10859 7C21 POPE  211      81.690   9.020  44.220  1.00  0.00           C
ATOM  10862 8C21 POPE  211      82.840   9.750  44.920  1.00  0.00           C
ATOM  10866  C33 POPE  211      73.340   5.510  33.030  1.00  0.00           C
ATOM  10869  C34 POPE  211      73.110   6.270  34.360  1.00  0.00           C
ATOM  10872  C35 POPE  211      73.030   5.320  35.580  1.00  0.00           C
ATOM  10875  C36 POPE  211      74.370   4.670  36.000  1.00  0.00           C
ATOM  10878  C37 POPE  211      74.310   3.670  37.180  1.00  0.00           C
ATOM  10881  C38 POPE  211      75.640   2.940  37.480  1.00  0.00           C
ATOM  10884  C39 POPE  211      76.670   3.670  38.370  1.00  0.00           C
ATOM  10887 0C31 POPE  211      76.200   3.880  39.820  1.00  0.00           C
ATOM  10890 1C31 POPE  211      77.190   4.640  40.710  1.00  0.00           C
ATOM  10893 2C31 POPE  211      78.590   4.020  40.850  1.00  0.00           C
ATOM  10896 3C31 POPE  211      79.370   4.720  41.960  1.00  0.00           C
ATOM  10899 4C31 POPE  211      80.760   4.120  42.130  1.00  0.00           C
ATOM  10902 5C31 POPE  211      81.350   4.430  43.500  1.00  0.00           C
ATOM  10905 6C31 POPE  211      82.570   3.580  43.840  1.00  0.00           C
ATOM  10909  NH3 POPE  212      97.010  73.810  67.070  1.00  0.00           N
ATOM  10913  C12 POPE  212      96.350  72.500  67.430  1.00  0.00           C
ATOM  10916  C11 POPE  212      95.440  71.930  66.300  1.00  0.00           C
ATOM  10919  P   POPE  212      95.480  69.290  66.840  1.00  0.00           P
ATOM  10920  O13 POPE  212      96.360  69.340  68.030  1.00  0.00           O
ATOM  10921  O14 POPE  212      94.400  68.280  66.860  1.00  0.00           O
ATOM  10922  O11 POPE  212      96.400  69.060  65.550  1.00  0.00           O
ATOM  10923  O12 POPE  212      94.810  70.710  66.640  1.00  0.00           O
ATOM  10924  C1  POPE  212      96.590  67.750  65.010  1.00  0.00           C
ATOM  10927  C2  POPE  212      96.260  67.730  63.490  1.00  0.00           C
ATOM  10929  O21 POPE  212      97.430  67.720  62.650  1.00  0.00           O
ATOM  10930  C21 POPE  212      98.180  66.620  62.590  1.00  0.00           C
ATOM  10931  O22 POPE  212      98.070  65.640  63.300  1.00  0.00           O
ATOM  10932  C22 POPE  212      99.170  66.760  61.420  1.00  0.00           C
ATOM  10935  C3  POPE  212      95.370  68.940  63.100  1.00  0.00           C
ATOM  10938  O31 POPE  212      94.760  68.750  61.800  1.00  0.00           O
ATOM  10939  C31 POPE  212      95.460  69.200  60.760  1.00  0.00           C
ATOM  10940  O32 POPE  212      96.410  69.950  60.810  1.00  0.00           O
ATOM  10941  C32 POPE  212      94.940  68.560  59.470  1.00  0.00           C
ATOM  10944  C23 POPE  212      98.950  65.650  60.380  1.00  0.00           C
ATOM  10947  C24 POPE  212      99.590  65.900  59.010  1.00  0.00           C
ATOM  10950  C25 POPE  212      99.040  64.940  57.940  1.00  0.00           C
ATOM  10953  C26 POPE  212      99.630  65.200  56.550  1.00  0.00           C
ATOM  10956  C27 POPE  212      98.720  64.690  55.420  1.00  0.00           C
ATOM  10959  C28 POPE  212      99.200  63.400  54.740  1.00  0.00           C
ATOM  10962  C29 POPE  212      98.980  62.170  55.570  1.00  0.00           C
ATOM  10964 0C21 POPE  212      99.790  61.090  55.530  1.00  0.00           C
ATOM  10966 1C21 POPE  212     100.980  61.010  54.600  1.00  0.00           C
ATOM  10969 2C21 POPE  212     101.390  59.650  54.010  1.00  0.00           C
ATOM  10972 3C21 POPE  212     101.990  58.670  55.020  1.00  0.00           C
ATOM  10975 4C21 POPE  212     102.650  57.440  54.380  1.00  0.00           C
ATOM  10978 5C21 POPE  212     103.890  57.750  53.540  1.00  0.00           C
ATOM  10981 6C21 POPE  212     105.180  57.900  54.350  1.00  0.00           C
ATOM  10984 7C21 POPE  212     106.390  57.870  53.400  1.00  0.00           C
ATOM  10987 8C21 POPE  212     107.750  57.940  54.090  1.00  0.00           C
ATOM  10991  C33 POPE  212      95.740  67.290  59.150  1.00  0.00           C
ATOM  10994  C34 POPE  212      95.290  66.670  57.820  1.00  0.00           C
ATOM  10997  C35 POPE  212      95.770  67.410  56.560  1.00  0.00           C
ATOM  11000  C36 POPE  212      95.440  66.630  55.280  1.00  0.00           C
ATOM  11003  C37 POPE  212      96.080  67.240  54.040  1.00  0.00           C
ATOM  11006  C38 POPE  212      95.930  66.340  52.810  1.00  0.00           C
ATOM  11009  C39 POPE  212      96.580  66.920  51.550  1.00  0.00           C
ATOM  11012 0C31 POPE  212      95.600  67.790  50.760  1.00  0.00           C
ATOM  11015 1C31 POPE  212      96.310  68.470  49.590  1.00  0.00           C
ATOM  11018 2C31 POPE  212      95.370  69.300  48.700  1.00  0.00           C
ATOM  11021 3C31 POPE  212      96.070  69.900  47.470  1.00  0.00           C
ATOM  11024 4C31 POPE  212      95.740  69.180  46.150  1.00  0.00           C
ATOM  11027 5C31 POPE  212      96.000  67.660  46.130  1.00  0.00           C
ATOM  11030 6C31 POPE  212      95.150  66.930  45.100  1.00  0.00           C
ATOM  11034  NH3 POPE  213      78.280  30.010  25.270  1.00  0.00           N
ATOM  11038  C12 POPE  213      78.350  31.440  24.780  1.00  0.00           C
ATOM  11041  C11 POPE  213      79.780  32.020  24.660  1.00  0.00           C
ATOM  11044  P   POPE  213      79.400  34.550  25.340  1.00  0.00           P
ATOM  11045  O13 POPE  213      79.700  35.850  24.700  1.00  0.00           O
ATOM  11046  O14 POPE  213      78.040  34.380  25.880  1.00  0.00           O
ATOM  11047  O11 POPE  213      80.460  34.290  26.480  1.00  0.00           O
ATOM  11048  O12 POPE  213      79.720  33.400  24.300  1.00  0.00           O
ATOM  11049  C1  POPE  213      80.070  33.730  27.730  1.00  0.00           C
ATOM  11052  C2  POPE  213      81.260  32.940  28.320  1.00  0.00           C
ATOM  11054  O21 POPE  213      81.040  32.600  29.710  1.00  0.00           O
ATOM  11055  C21 POPE  213      81.280  33.540  30.620  1.00  0.00           C
ATOM  11056  O22 POPE  213      81.220  34.750  30.460  1.00  0.00           O
ATOM  11057  C22 POPE  213      81.770  32.840  31.880  1.00  0.00           C
ATOM  11060  C3  POPE  213      82.600  33.690  28.100  1.00  0.00           C
ATOM  11063  O31 POPE  213      83.590  33.280  29.050  1.00  0.00           O
ATOM  11064  C31 POPE  213      84.800  33.770  28.870  1.00  0.00           C
ATOM  11065  O32 POPE  213      85.140  34.500  27.950  1.00  0.00           O
ATOM  11066  C32 POPE  213      85.730  33.310  30.000  1.00  0.00           C
ATOM  11069  C23 POPE  213      82.360  33.780  32.960  1.00  0.00           C
ATOM  11072  C24 POPE  213      82.350  33.090  34.340  1.00  0.00           C
ATOM  11075  C25 POPE  213      82.440  33.990  35.590  1.00  0.00           C
ATOM  11078  C26 POPE  213      81.560  33.470  36.750  1.00  0.00           C
ATOM  11081  C27 POPE  213      81.440  34.390  37.990  1.00  0.00           C
ATOM  11084  C28 POPE  213      80.190  34.150  38.880  1.00  0.00           C
ATOM  11087  C29 POPE  213      78.850  34.350  38.200  1.00  0.00           C
ATOM  11089 0C21 POPE  213      77.620  34.370  38.760  1.00  0.00           C
ATOM  11091 1C21 POPE  213      77.210  34.260  40.220  1.00  0.00           C
ATOM  11094 2C21 POPE  213      76.360  35.470  40.690  1.00  0.00           C
ATOM  11097 3C21 POPE  213      76.430  35.900  42.180  1.00  0.00           C
ATOM  11100 4C21 POPE  213      76.030  37.380  42.390  1.00  0.00           C
ATOM  11103 5C21 POPE  213      76.140  38.000  43.800  1.00  0.00           C
ATOM  11106 6C21 POPE  213      75.760  39.490  43.770  1.00  0.00           C
ATOM  11109 7C21 POPE  213      75.660  40.170  45.150  1.00  0.00           C
ATOM  11112 8C21 POPE  213      75.290  41.650  45.090  1.00  0.00           C
ATOM  11116  C33 POPE  213      85.490  31.850  30.440  1.00  0.00           C
ATOM  11119  C34 POPE  213      85.680  31.570  31.950  1.00  0.00           C
ATOM  11122  C35 POPE  213      86.870  32.320  32.560  1.00  0.00           C
ATOM  11125  C36 POPE  213      87.330  31.820  33.930  1.00  0.00           C
ATOM  11128  C37 POPE  213      88.630  32.530  34.340  1.00  0.00           C
ATOM  11131  C38 POPE  213      88.790  32.780  35.840  1.00  0.00           C
ATOM  11134  C39 POPE  213      87.750  33.770  36.390  1.00  0.00           C
ATOM  11137 0C31 POPE  213      88.170  34.470  37.690  1.00  0.00           C
ATOM  11140 1C31 POPE  213      87.180  35.610  38.010  1.00  0.00           C
ATOM  11143 2C31 POPE  213      87.610  36.490  39.190  1.00  0.00           C
ATOM  11146 3C31 POPE  213      87.460  35.760  40.520  1.00  0.00           C
ATOM  11149 4C31 POPE  213      87.220  36.640  41.760  1.00  0.00           C
ATOM  11152 5C31 POPE  213      86.980  35.740  42.970  1.00  0.00           C
ATOM  11155 6C31 POPE  213      86.340  36.450  44.160  1.00  0.00           C
ATOM  11159  NH3 POPE  214      66.670 105.840  23.720  1.00  0.00           N
ATOM  11163  C12 POPE  214      68.050 105.320  23.920  1.00  0.00           C
ATOM  11166  C11 POPE  214      68.090 103.820  23.590  1.00  0.00           C
ATOM  11169  P   POPE  214      65.730 102.620  23.970  1.00  0.00           P
ATOM  11170  O13 POPE  214      65.840 101.720  22.800  1.00  0.00           O
ATOM  11171  O14 POPE  214      64.800 103.750  23.840  1.00  0.00           O
ATOM  11172  O11 POPE  214      65.340 101.750  25.220  1.00  0.00           O
ATOM  11173  O12 POPE  214      67.170 103.120  24.410  1.00  0.00           O
ATOM  11174  C1  POPE  214      65.400 102.050  26.600  1.00  0.00           C
ATOM  11177  C2  POPE  214      63.970 101.860  27.210  1.00  0.00           C
ATOM  11179  O21 POPE  214      63.960 101.120  28.450  1.00  0.00           O
ATOM  11180  C21 POPE  214      64.660 101.570  29.480  1.00  0.00           C
ATOM  11181  O22 POPE  214      65.410 102.530  29.470  1.00  0.00           O
ATOM  11182  C22 POPE  214      64.330 100.740  30.740  1.00  0.00           C
ATOM  11185  C3  POPE  214      63.020 101.100  26.210  1.00  0.00           C
ATOM  11188  O31 POPE  214      61.730 100.750  26.750  1.00  0.00           O
ATOM  11189  C31 POPE  214      61.600  99.560  27.340  1.00  0.00           C
ATOM  11190  O32 POPE  214      62.510  98.770  27.550  1.00  0.00           O
ATOM  11191  C32 POPE  214      60.140  99.310  27.740  1.00  0.00           C
ATOM  11194  C23 POPE  214      64.840 101.480  31.990  1.00  0.00           C
ATOM  11197  C24 POPE  214      64.340 100.940  33.340  1.00  0.00           C
ATOM  11200  C25 POPE  214      65.260  99.880  33.970  1.00  0.00           C
ATOM  11203  C26 POPE  214      64.970  99.720  35.470  1.00  0.00           C
ATOM  11206  C27 POPE  214      65.610  98.470  36.120  1.00  0.00           C
ATOM  11209  C28 POPE  214      65.100  98.180  37.560  1.00  0.00           C
ATOM  11212  C29 POPE  214      65.290  96.750  38.030  1.00  0.00           C
ATOM  11214 0C21 POPE  214      66.080  96.300  39.020  1.00  0.00           C
ATOM  11216 1C21 POPE  214      66.970  97.110  39.930  1.00  0.00           C
ATOM  11219 2C21 POPE  214      67.000  96.520  41.340  1.00  0.00           C
ATOM  11222 3C21 POPE  214      67.870  97.370  42.280  1.00  0.00           C
ATOM  11225 4C21 POPE  214      67.760  96.870  43.720  1.00  0.00           C
ATOM  11228 5C21 POPE  214      68.580  97.670  44.730  1.00  0.00           C
ATOM  11231 6C21 POPE  214      68.130  97.370  46.170  1.00  0.00           C
ATOM  11234 7C21 POPE  214      68.850  98.220  47.220  1.00  0.00           C
ATOM  11237 8C21 POPE  214      68.400  97.870  48.640  1.00  0.00           C
ATOM  11241  C33 POPE  214      60.070  99.070  29.260  1.00  0.00           C
ATOM  11244  C34 POPE  214      58.700  98.680  29.870  1.00  0.00           C
ATOM  11247  C35 POPE  214      58.910  98.110  31.280  1.00  0.00           C
ATOM  11250  C36 POPE  214      58.020  98.570  32.460  1.00  0.00           C
ATOM  11253  C37 POPE  214      58.530  97.810  33.710  1.00  0.00           C
ATOM  11256  C38 POPE  214      57.980  98.130  35.110  1.00  0.00           C
ATOM  11259  C39 POPE  214      56.560  97.630  35.420  1.00  0.00           C
ATOM  11262 0C31 POPE  214      56.360  97.210  36.890  1.00  0.00           C
ATOM  11265 1C31 POPE  214      55.180  96.260  37.090  1.00  0.00           C
ATOM  11268 2C31 POPE  214      55.080  95.670  38.510  1.00  0.00           C
ATOM  11271 3C31 POPE  214      54.360  96.520  39.560  1.00  0.00           C
ATOM  11274 4C31 POPE  214      54.070  95.670  40.800  1.00  0.00           C
ATOM  11277 5C31 POPE  214      54.080  96.440  42.120  1.00  0.00           C
ATOM  11280 6C31 POPE  214      53.800  95.540  43.320  1.00  0.00           C
ATOM  11284  NH3 POPE  215      86.310  56.260  21.160  1.00  0.00           N
ATOM  11288  C12 POPE  215      85.840  57.690  21.100  1.00  0.00           C
ATOM  11291  C11 POPE  215      85.080  58.190  22.340  1.00  0.00           C
ATOM  11294  P   POPE  215      85.430  60.620  23.480  1.00  0.00           P
ATOM  11295  O13 POPE  215      86.750  61.230  23.230  1.00  0.00           O
ATOM  11296  O14 POPE  215      84.280  61.550  23.510  1.00  0.00           O
ATOM  11297  O11 POPE  215      85.490  59.800  24.860  1.00  0.00           O
ATOM  11298  O12 POPE  215      85.140  59.590  22.330  1.00  0.00           O
ATOM  11299  C1  POPE  215      84.300  59.180  25.360  1.00  0.00           C
ATOM  11302  C2  POPE  215      84.360  58.770  26.880  1.00  0.00           C
ATOM  11304  O21 POPE  215      85.600  58.080  27.160  1.00  0.00           O
ATOM  11305  C21 POPE  215      85.990  57.980  28.450  1.00  0.00           C
ATOM  11306  O22 POPE  215      85.450  58.500  29.400  1.00  0.00           O
ATOM  11307  C22 POPE  215      87.250  57.090  28.540  1.00  0.00           C
ATOM  11310  C3  POPE  215      83.110  57.880  27.180  1.00  0.00           C
ATOM  11313  O31 POPE  215      83.190  57.110  28.390  1.00  0.00           O
ATOM  11314  C31 POPE  215      82.480  57.530  29.440  1.00  0.00           C
ATOM  11315  O32 POPE  215      81.860  58.570  29.520  1.00  0.00           O
ATOM  11316  C32 POPE  215      82.480  56.440  30.540  1.00  0.00           C
ATOM  11319  C23 POPE  215      87.920  57.180  29.950  1.00  0.00           C
ATOM  11322  C24 POPE  215      89.380  56.670  29.970  1.00  0.00           C
ATOM  11325  C25 POPE  215      90.410  57.590  30.680  1.00  0.00           C
ATOM  11328  C26 POPE  215      90.280  57.690  32.210  1.00  0.00           C
ATOM  11331  C27 POPE  215      91.430  58.510  32.860  1.00  0.00           C
ATOM  11334  C28 POPE  215      91.420  58.610  34.410  1.00  0.00           C
ATOM  11337  C29 POPE  215      90.030  58.760  34.950  1.00  0.00           C
ATOM  11339 0C21 POPE  215      89.270  57.790  35.510  1.00  0.00           C
ATOM  11341 1C21 POPE  215      89.700  56.380  35.780  1.00  0.00           C
ATOM  11344 2C21 POPE  215      89.460  56.030  37.270  1.00  0.00           C
ATOM  11347 3C21 POPE  215      90.000  57.050  38.310  1.00  0.00           C
ATOM  11350 4C21 POPE  215      89.790  56.610  39.770  1.00  0.00           C
ATOM  11353 5C21 POPE  215      90.150  57.710  40.800  1.00  0.00           C
ATOM  11356 6C21 POPE  215      89.610  57.480  42.220  1.00  0.00           C
ATOM  11359 7C21 POPE  215      90.250  58.380  43.290  1.00  0.00           C
ATOM  11362 8C21 POPE  215      89.780  58.010  44.700  1.00  0.00           C
ATOM  11366  C33 POPE  215      83.280  56.810  31.810  1.00  0.00           C
ATOM  11369  C34 POPE  215      82.960  55.820  32.940  1.00  0.00           C
ATOM  11372  C35 POPE  215      83.680  56.100  34.290  1.00  0.00           C
ATOM  11375  C36 POPE  215      85.000  55.330  34.470  1.00  0.00           C
ATOM  11378  C37 POPE  215      85.760  55.630  35.770  1.00  0.00           C
ATOM  11381  C38 POPE  215      85.870  54.410  36.710  1.00  0.00           C
ATOM  11384  C39 POPE  215      84.550  53.990  37.370  1.00  0.00           C
ATOM  11387 0C31 POPE  215      84.100  54.910  38.520  1.00  0.00           C
ATOM  11390 1C31 POPE  215      82.880  54.440  39.350  1.00  0.00           C
ATOM  11393 2C31 POPE  215      83.150  54.510  40.870  1.00  0.00           C
ATOM  11396 3C31 POPE  215      83.130  55.950  41.410  1.00  0.00           C
ATOM  11399 4C31 POPE  215      83.450  56.090  42.910  1.00  0.00           C
ATOM  11402 5C31 POPE  215      83.500  57.560  43.380  1.00  0.00           C
ATOM  11405 6C31 POPE  215      83.960  57.740  44.830  1.00  0.00           C
ATOM  11409  NH3 POPE  216      86.360  64.040  24.640  1.00  0.00           N
ATOM  11413  C12 POPE  216      87.110  64.890  23.660  1.00  0.00           C
ATOM  11416  C11 POPE  216      87.930  65.980  24.360  1.00  0.00           C
ATOM  11419  P   POPE  216      88.350  68.460  23.630  1.00  0.00           P
ATOM  11420  O13 POPE  216      89.110  69.030  22.510  1.00  0.00           O
ATOM  11421  O14 POPE  216      86.970  68.960  23.850  1.00  0.00           O
ATOM  11422  O11 POPE  216      89.210  68.590  24.960  1.00  0.00           O
ATOM  11423  O12 POPE  216      88.320  66.910  23.370  1.00  0.00           O
ATOM  11424  C1  POPE  216      88.520  68.820  26.190  1.00  0.00           C
ATOM  11427  C2  POPE  216      89.370  68.360  27.420  1.00  0.00           C
ATOM  11429  O21 POPE  216      88.450  67.620  28.230  1.00  0.00           O
ATOM  11430  C21 POPE  216      88.140  67.890  29.470  1.00  0.00           C
ATOM  11431  O22 POPE  216      88.870  68.260  30.370  1.00  0.00           O
ATOM  11432  C22 POPE  216      86.610  67.720  29.570  1.00  0.00           C
ATOM  11435  C3  POPE  216      90.170  69.560  28.060  1.00  0.00           C
ATOM  11438  O31 POPE  216      91.110  69.210  29.110  1.00  0.00           O
ATOM  11439  C31 POPE  216      91.370  70.180  30.030  1.00  0.00           C
ATOM  11440  O32 POPE  216      90.820  71.250  30.090  1.00  0.00           O
ATOM  11441  C32 POPE  216      92.550  69.770  30.960  1.00  0.00           C
ATOM  11444  C23 POPE  216      86.140  67.470  31.020  1.00  0.00           C
ATOM  11447  C24 POPE  216      85.920  65.990  31.370  1.00  0.00           C
ATOM  11450  C25 POPE  216      84.500  65.700  31.860  1.00  0.00           C
ATOM  11453  C26 POPE  216      84.180  66.010  33.340  1.00  0.00           C
ATOM  11456  C27 POPE  216      82.820  65.350  33.640  1.00  0.00           C
ATOM  11459  C28 POPE  216      82.080  65.750  34.930  1.00  0.00           C
ATOM  11462  C29 POPE  216      82.910  65.540  36.170  1.00  0.00           C
ATOM  11464 0C21 POPE  216      82.510  65.100  37.380  1.00  0.00           C
ATOM  11466 1C21 POPE  216      81.110  64.720  37.810  1.00  0.00           C
ATOM  11469 2C21 POPE  216      80.510  65.490  39.020  1.00  0.00           C
ATOM  11472 3C21 POPE  216      80.890  64.960  40.420  1.00  0.00           C
ATOM  11475 4C21 POPE  216      79.660  64.540  41.260  1.00  0.00           C
ATOM  11478 5C21 POPE  216      80.020  63.920  42.630  1.00  0.00           C
ATOM  11481 6C21 POPE  216      78.830  63.640  43.560  1.00  0.00           C
ATOM  11484 7C21 POPE  216      79.230  63.260  45.000  1.00  0.00           C
ATOM  11487 8C21 POPE  216      78.010  63.080  45.900  1.00  0.00           C
ATOM  11491  C33 POPE  216      92.270  69.790  32.480  1.00  0.00           C
ATOM  11494  C34 POPE  216      91.220  68.800  32.980  1.00  0.00           C
ATOM  11497  C35 POPE  216      90.890  69.050  34.460  1.00  0.00           C
ATOM  11500  C36 POPE  216      91.890  68.330  35.370  1.00  0.00           C
ATOM  11503  C37 POPE  216      91.930  68.810  36.830  1.00  0.00           C
ATOM  11506  C38 POPE  216      93.310  68.550  37.440  1.00  0.00           C
ATOM  11509  C39 POPE  216      93.530  69.160  38.830  1.00  0.00           C
ATOM  11512 0C31 POPE  216      92.670  68.500  39.920  1.00  0.00           C
ATOM  11515 1C31 POPE  216      93.220  68.740  41.330  1.00  0.00           C
ATOM  11518 2C31 POPE  216      92.230  68.450  42.460  1.00  0.00           C
ATOM  11521 3C31 POPE  216      91.650  67.030  42.510  1.00  0.00           C
ATOM  11524 4C31 POPE  216      90.500  66.920  43.530  1.00  0.00           C
ATOM  11527 5C31 POPE  216      89.870  65.520  43.620  1.00  0.00           C
ATOM  11530 6C31 POPE  216      88.540  65.530  44.370  1.00  0.00           C
ATOM  11534  NH3 POPE  217      72.800 111.800  23.320  1.00  0.00           N
ATOM  11538  C12 POPE  217      72.990 110.400  23.830  1.00  0.00           C
ATOM  11541  C11 POPE  217      72.160 109.310  23.140  1.00  0.00           C
ATOM  11544  P   POPE  217      72.380 106.630  23.220  1.00  0.00           P
ATOM  11545  O13 POPE  217      70.930 106.510  23.010  1.00  0.00           O
ATOM  11546  O14 POPE  217      73.270 106.140  22.140  1.00  0.00           O
ATOM  11547  O11 POPE  217      72.740 105.890  24.590  1.00  0.00           O
ATOM  11548  O12 POPE  217      72.760 108.110  23.550  1.00  0.00           O
ATOM  11549  C1  POPE  217      72.860 106.660  25.780  1.00  0.00           C
ATOM  11552  C2  POPE  217      74.350 107.010  26.020  1.00  0.00           C
ATOM  11554  O21 POPE  217      75.030 105.880  26.580  1.00  0.00           O
ATOM  11555  C21 POPE  217      76.330 105.790  26.300  1.00  0.00           C
ATOM  11556  O22 POPE  217      76.900 106.330  25.370  1.00  0.00           O
ATOM  11557  C22 POPE  217      77.010 104.990  27.410  1.00  0.00           C
ATOM  11560  C3  POPE  217      74.520 108.190  26.990  1.00  0.00           C
ATOM  11563  O31 POPE  217      75.880 108.660  26.950  1.00  0.00           O
ATOM  11564  C31 POPE  217      76.040 109.970  27.060  1.00  0.00           C
ATOM  11565  O32 POPE  217      75.150 110.790  27.220  1.00  0.00           O
ATOM  11566  C32 POPE  217      77.520 110.370  26.950  1.00  0.00           C
ATOM  11569  C23 POPE  217      78.510 104.780  27.160  1.00  0.00           C
ATOM  11572  C24 POPE  217      79.170 104.130  28.380  1.00  0.00           C
ATOM  11575  C25 POPE  217      79.240 104.990  29.670  1.00  0.00           C
ATOM  11578  C26 POPE  217      78.990 104.090  30.890  1.00  0.00           C
ATOM  11581  C27 POPE  217      79.330 104.640  32.280  1.00  0.00           C
ATOM  11584  C28 POPE  217      79.110 103.540  33.340  1.00  0.00           C
ATOM  11587  C29 POPE  217      79.110 104.040  34.760  1.00  0.00           C
ATOM  11589 0C21 POPE  217      78.600 103.370  35.800  1.00  0.00           C
ATOM  11591 1C21 POPE  217      77.970 101.990  35.700  1.00  0.00           C
ATOM  11594 2C21 POPE  217      77.240 101.520  36.980  1.00  0.00           C
ATOM  11597 3C21 POPE  217      76.000 102.390  37.280  1.00  0.00           C
ATOM  11600 4C21 POPE  217      75.290 102.130  38.620  1.00  0.00           C
ATOM  11603 5C21 POPE  217      74.020 102.970  38.840  1.00  0.00           C
ATOM  11606 6C21 POPE  217      73.270 102.490  40.100  1.00  0.00           C
ATOM  11609 7C21 POPE  217      72.060 103.350  40.490  1.00  0.00           C
ATOM  11612 8C21 POPE  217      71.410 102.960  41.840  1.00  0.00           C
ATOM  11616  C33 POPE  217      78.550 109.300  27.360  1.00  0.00           C
ATOM  11619  C34 POPE  217      78.970 109.330  28.840  1.00  0.00           C
ATOM  11622  C35 POPE  217      77.850 109.410  29.880  1.00  0.00           C
ATOM  11625  C36 POPE  217      78.380 109.030  31.270  1.00  0.00           C
ATOM  11628  C37 POPE  217      77.310 109.180  32.350  1.00  0.00           C
ATOM  11631  C38 POPE  217      77.660 108.600  33.730  1.00  0.00           C
ATOM  11634  C39 POPE  217      76.450 108.640  34.670  1.00  0.00           C
ATOM  11637 0C31 POPE  217      76.660 107.790  35.920  1.00  0.00           C
ATOM  11640 1C31 POPE  217      75.390 107.650  36.760  1.00  0.00           C
ATOM  11643 2C31 POPE  217      75.690 107.540  38.250  1.00  0.00           C
ATOM  11646 3C31 POPE  217      76.720 106.450  38.550  1.00  0.00           C
ATOM  11649 4C31 POPE  217      76.790 106.120  40.040  1.00  0.00           C
ATOM  11652 5C31 POPE  217      78.090 105.390  40.330  1.00  0.00           C
ATOM  11655 6C31 POPE  217      78.350 105.100  41.800  1.00  0.00           C
ATOM  11659  NH3 POPE  218      39.980  39.410  66.260  1.00  0.00           N
ATOM  11663  C12 POPE  218      41.010  39.510  67.350  1.00  0.00           C
ATOM  11666  C11 POPE  218      40.460  40.150  68.630  1.00  0.00           C
ATOM  11669  P   POPE  218      38.340  41.660  68.250  1.00  0.00           P
ATOM  11670  O13 POPE  218      37.660  40.490  67.650  1.00  0.00           O
ATOM  11671  O14 POPE  218      37.920  42.060  69.610  1.00  0.00           O
ATOM  11672  O11 POPE  218      38.230  42.900  67.260  1.00  0.00           O
ATOM  11673  O12 POPE  218      39.910  41.420  68.300  1.00  0.00           O
ATOM  11674  C1  POPE  218      37.250  42.950  66.220  1.00  0.00           C
ATOM  11677  C2  POPE  218      37.750  42.260  64.910  1.00  0.00           C
ATOM  11679  O21 POPE  218      38.040  43.230  63.880  1.00  0.00           O
ATOM  11680  C21 POPE  218      37.030  43.760  63.200  1.00  0.00           C
ATOM  11681  O22 POPE  218      35.850  43.770  63.520  1.00  0.00           O
ATOM  11682  C22 POPE  218      37.570  44.290  61.880  1.00  0.00           C
ATOM  11685  C3  POPE  218      36.870  41.090  64.380  1.00  0.00           C
ATOM  11688  O31 POPE  218      37.700  40.140  63.710  1.00  0.00           O
ATOM  11689  C31 POPE  218      37.710  39.950  62.380  1.00  0.00           C
ATOM  11690  O32 POPE  218      38.670  39.450  61.800  1.00  0.00           O
ATOM  11691  C32 POPE  218      36.420  40.330  61.630  1.00  0.00           C
ATOM  11694  C23 POPE  218      36.390  44.900  61.120  1.00  0.00           C
ATOM  11697  C24 POPE  218      36.630  45.260  59.640  1.00  0.00           C
ATOM  11700  C25 POPE  218      36.600  44.020  58.740  1.00  0.00           C
ATOM  11703  C26 POPE  218      37.990  43.540  58.330  1.00  0.00           C
ATOM  11706  C27 POPE  218      37.870  42.340  57.390  1.00  0.00           C
ATOM  11709  C28 POPE  218      39.230  41.650  57.210  1.00  0.00           C
ATOM  11712  C29 POPE  218      39.250  40.310  56.530  1.00  0.00           C
ATOM  11714 0C21 POPE  218      39.450  40.140  55.210  1.00  0.00           C
ATOM  11716 1C21 POPE  218      39.550  41.250  54.200  1.00  0.00           C
ATOM  11719 2C21 POPE  218      39.610  40.650  52.790  1.00  0.00           C
ATOM  11722 3C21 POPE  218      41.040  40.300  52.350  1.00  0.00           C
ATOM  11725 4C21 POPE  218      41.050  39.410  51.110  1.00  0.00           C
ATOM  11728 5C21 POPE  218      41.170  37.900  51.400  1.00  0.00           C
ATOM  11731 6C21 POPE  218      40.310  37.310  52.530  1.00  0.00           C
ATOM  11734 7C21 POPE  218      40.350  35.770  52.510  1.00  0.00           C
ATOM  11737 8C21 POPE  218      39.840  35.120  53.800  1.00  0.00           C
ATOM  11741  C33 POPE  218      36.340  39.460  60.350  1.00  0.00           C
ATOM  11744  C34 POPE  218      35.230  39.830  59.340  1.00  0.00           C
ATOM  11747  C35 POPE  218      34.930  38.700  58.330  1.00  0.00           C
ATOM  11750  C36 POPE  218      36.050  38.450  57.290  1.00  0.00           C
ATOM  11753  C37 POPE  218      35.920  37.140  56.470  1.00  0.00           C
ATOM  11756  C38 POPE  218      36.560  37.180  55.060  1.00  0.00           C
ATOM  11759  C39 POPE  218      35.640  37.800  53.990  1.00  0.00           C
ATOM  11762 0C31 POPE  218      36.280  37.970  52.610  1.00  0.00           C
ATOM  11765 1C31 POPE  218      35.240  38.200  51.500  1.00  0.00           C
ATOM  11768 2C31 POPE  218      35.790  38.850  50.220  1.00  0.00           C
ATOM  11771 3C31 POPE  218      36.890  38.010  49.540  1.00  0.00           C
ATOM  11774 4C31 POPE  218      37.680  38.820  48.510  1.00  0.00           C
ATOM  11777 5C31 POPE  218      38.510  38.020  47.490  1.00  0.00           C
ATOM  11780 6C31 POPE  218      39.160  39.000  46.510  1.00  0.00           C
ATOM  11784  NH3 POPE  219      96.430  53.600  69.770  1.00  0.00           N
ATOM  11788  C12 POPE  219      95.820  52.430  70.480  1.00  0.00           C
ATOM  11791  C11 POPE  219      94.430  52.070  69.930  1.00  0.00           C
ATOM  11794  P   POPE  219      94.370  49.460  70.350  1.00  0.00           P
ATOM  11795  O13 POPE  219      95.790  49.390  70.760  1.00  0.00           O
ATOM  11796  O14 POPE  219      93.450  48.520  71.030  1.00  0.00           O
ATOM  11797  O11 POPE  219      94.310  49.210  68.790  1.00  0.00           O
ATOM  11798  O12 POPE  219      93.840  50.940  70.570  1.00  0.00           O
ATOM  11799  C1  POPE  219      93.200  49.590  68.000  1.00  0.00           C
ATOM  11802  C2  POPE  219      93.400  49.140  66.530  1.00  0.00           C
ATOM  11804  O21 POPE  219      92.090  49.160  65.930  1.00  0.00           O
ATOM  11805  C21 POPE  219      92.000  49.170  64.600  1.00  0.00           C
ATOM  11806  O22 POPE  219      92.370  48.300  63.840  1.00  0.00           O
ATOM  11807  C22 POPE  219      91.380  50.480  64.130  1.00  0.00           C
ATOM  11810  C3  POPE  219      94.170  47.770  66.520  1.00  0.00           C
ATOM  11813  O31 POPE  219      94.390  47.170  65.250  1.00  0.00           O
ATOM  11814  C31 POPE  219      95.190  47.780  64.400  1.00  0.00           C
ATOM  11815  O32 POPE  219      95.770  48.840  64.550  1.00  0.00           O
ATOM  11816  C32 POPE  219      95.160  46.950  63.130  1.00  0.00           C
ATOM  11819  C23 POPE  219      92.010  50.910  62.800  1.00  0.00           C
ATOM  11822  C24 POPE  219      91.420  52.270  62.430  1.00  0.00           C
ATOM  11825  C25 POPE  219      91.670  52.740  61.010  1.00  0.00           C
ATOM  11828  C26 POPE  219      90.750  53.910  60.660  1.00  0.00           C
ATOM  11831  C27 POPE  219      91.020  54.370  59.230  1.00  0.00           C
ATOM  11834  C28 POPE  219      89.990  55.370  58.720  1.00  0.00           C
ATOM  11837  C29 POPE  219      90.090  55.450  57.230  1.00  0.00           C
ATOM  11839 0C21 POPE  219      90.300  56.540  56.490  1.00  0.00           C
ATOM  11841 1C21 POPE  219      90.560  57.910  57.050  1.00  0.00           C
ATOM  11844 2C21 POPE  219      91.500  58.660  56.100  1.00  0.00           C
ATOM  11847 3C21 POPE  219      90.870  59.150  54.790  1.00  0.00           C
ATOM  11850 4C21 POPE  219      91.930  59.310  53.700  1.00  0.00           C
ATOM  11853 5C21 POPE  219      92.330  57.950  53.120  1.00  0.00           C
ATOM  11856 6C21 POPE  219      93.280  58.110  51.940  1.00  0.00           C
ATOM  11859 7C21 POPE  219      93.650  56.770  51.320  1.00  0.00           C
ATOM  11862 8C21 POPE  219      94.350  56.970  49.980  1.00  0.00           C
ATOM  11866  C33 POPE  219      96.000  45.660  63.230  1.00  0.00           C
ATOM  11869  C34 POPE  219      95.560  44.700  62.110  1.00  0.00           C
ATOM  11872  C35 POPE  219      96.340  43.380  61.970  1.00  0.00           C
ATOM  11875  C36 POPE  219      97.650  43.600  61.210  1.00  0.00           C
ATOM  11878  C37 POPE  219      98.290  42.340  60.630  1.00  0.00           C
ATOM  11881  C38 POPE  219      99.750  42.630  60.240  1.00  0.00           C
ATOM  11884  C39 POPE  219     100.520  41.440  59.670  1.00  0.00           C
ATOM  11887 0C31 POPE  219     101.530  41.910  58.620  1.00  0.00           C
ATOM  11890 1C31 POPE  219     102.590  40.860  58.280  1.00  0.00           C
ATOM  11893 2C31 POPE  219     103.470  41.280  57.090  1.00  0.00           C
ATOM  11896 3C31 POPE  219     104.300  42.560  57.280  1.00  0.00           C
ATOM  11899 4C31 POPE  219     105.030  43.000  56.000  1.00  0.00           C
ATOM  11902 5C31 POPE  219     105.410  44.490  56.020  1.00  0.00           C
ATOM  11905 6C31 POPE  219     106.220  44.930  54.810  1.00  0.00           C
ATOM  11909  NH3 POPE  220      88.260  73.620  66.600  1.00  0.00           N
ATOM  11913  C12 POPE  220      88.030  72.370  67.390  1.00  0.00           C
ATOM  11916  C11 POPE  220      86.740  71.720  66.860  1.00  0.00           C
ATOM  11919  P   POPE  220      86.810  69.260  67.570  1.00  0.00           P
ATOM  11920  O13 POPE  220      87.960  69.200  68.480  1.00  0.00           O
ATOM  11921  O14 POPE  220      85.730  68.290  67.790  1.00  0.00           O
ATOM  11922  O11 POPE  220      87.320  69.160  66.070  1.00  0.00           O
ATOM  11923  O12 POPE  220      86.230  70.720  67.710  1.00  0.00           O
ATOM  11924  C1  POPE  220      86.640  68.460  65.040  1.00  0.00           C
ATOM  11927  C2  POPE  220      87.360  68.670  63.670  1.00  0.00           C
ATOM  11929  O21 POPE  220      86.880  69.920  63.170  1.00  0.00           O
ATOM  11930  C21 POPE  220      87.660  70.620  62.370  1.00  0.00           C
ATOM  11931  O22 POPE  220      88.710  70.240  61.860  1.00  0.00           O
ATOM  11932  C22 POPE  220      87.100  72.040  62.270  1.00  0.00           C
ATOM  11935  C3  POPE  220      87.060  67.510  62.680  1.00  0.00           C
ATOM  11938  O31 POPE  220      87.670  67.680  61.380  1.00  0.00           O
ATOM  11939  C31 POPE  220      86.860  67.820  60.320  1.00  0.00           C
ATOM  11940  O32 POPE  220      85.650  67.760  60.340  1.00  0.00           O
ATOM  11941  C32 POPE  220      87.690  68.150  59.060  1.00  0.00           C
ATOM  11944  C23 POPE  220      87.350  72.610  60.880  1.00  0.00           C
ATOM  11947  C24 POPE  220      86.880  74.070  60.710  1.00  0.00           C
ATOM  11950  C25 POPE  220      85.920  74.200  59.530  1.00  0.00           C
ATOM  11953  C26 POPE  220      86.610  73.880  58.190  1.00  0.00           C
ATOM  11956  C27 POPE  220      85.600  73.520  57.100  1.00  0.00           C
ATOM  11959  C28 POPE  220      86.280  72.880  55.880  1.00  0.00           C
ATOM  11962  C29 POPE  220      86.940  73.890  54.980  1.00  0.00           C
ATOM  11964 0C21 POPE  220      86.530  74.220  53.740  1.00  0.00           C
ATOM  11966 1C21 POPE  220      85.310  73.640  53.090  1.00  0.00           C
ATOM  11969 2C21 POPE  220      84.030  74.250  53.710  1.00  0.00           C
ATOM  11972 3C21 POPE  220      83.680  75.670  53.240  1.00  0.00           C
ATOM  11975 4C21 POPE  220      82.530  76.320  54.030  1.00  0.00           C
ATOM  11978 5C21 POPE  220      81.310  75.440  54.320  1.00  0.00           C
ATOM  11981 6C21 POPE  220      80.480  75.170  53.080  1.00  0.00           C
ATOM  11984 7C21 POPE  220      79.040  74.870  53.460  1.00  0.00           C
ATOM  11987 8C21 POPE  220      78.190  74.550  52.240  1.00  0.00           C
ATOM  11991  C33 POPE  220      86.850  68.400  57.780  1.00  0.00           C
ATOM  11994  C34 POPE  220      87.740  68.490  56.530  1.00  0.00           C
ATOM  11997  C35 POPE  220      87.010  68.890  55.250  1.00  0.00           C
ATOM  12000  C36 POPE  220      87.970  69.390  54.150  1.00  0.00           C
ATOM  12003  C37 POPE  220      87.260  70.230  53.080  1.00  0.00           C
ATOM  12006  C38 POPE  220      86.120  69.480  52.390  1.00  0.00           C
ATOM  12009  C39 POPE  220      85.450  70.250  51.240  1.00  0.00           C
ATOM  12012 0C31 POPE  220      84.530  69.350  50.420  1.00  0.00           C
ATOM  12015 1C31 POPE  220      85.110  69.120  49.030  1.00  0.00           C
ATOM  12018 2C31 POPE  220      84.280  68.180  48.170  1.00  0.00           C
ATOM  12021 3C31 POPE  220      84.880  68.030  46.780  1.00  0.00           C
ATOM  12024 4C31 POPE  220      84.010  67.090  45.980  1.00  0.00           C
ATOM  12027 5C31 POPE  220      84.490  66.940  44.540  1.00  0.00           C
ATOM  12030 6C31 POPE  220      83.500  66.200  43.660  1.00  0.00           C
ATOM  12034  NH3 POPE  221     109.460 126.840  18.840  1.00  0.00           N
ATOM  12038  C12 POPE  221     108.230 126.110  19.260  1.00  0.00           C
ATOM  12041  C11 POPE  221     107.870 126.570  20.660  1.00  0.00           C
ATOM  12044  P   POPE  221     105.950 125.170  21.610  1.00  0.00           P
ATOM  12045  O13 POPE  221     104.520 125.360  21.930  1.00  0.00           O
ATOM  12046  O14 POPE  221     106.330 123.950  20.850  1.00  0.00           O
ATOM  12047  O11 POPE  221     106.820 125.260  22.930  1.00  0.00           O
ATOM  12048  O12 POPE  221     106.470 126.440  20.840  1.00  0.00           O
ATOM  12049  C1  POPE  221     106.940 124.080  23.700  1.00  0.00           C
ATOM  12052  C2  POPE  221     107.430 124.430  25.130  1.00  0.00           C
ATOM  12054  O21 POPE  221     107.400 123.220  25.930  1.00  0.00           O
ATOM  12055  C21 POPE  221     108.150 123.240  27.050  1.00  0.00           C
ATOM  12056  O22 POPE  221     108.930 124.140  27.340  1.00  0.00           O
ATOM  12057  C22 POPE  221     107.900 122.030  27.960  1.00  0.00           C
ATOM  12060  C3  POPE  221     106.460 125.510  25.690  1.00  0.00           C
ATOM  12063  O31 POPE  221     106.670 125.770  27.080  1.00  0.00           O
ATOM  12064  C31 POPE  221     107.340 126.870  27.410  1.00  0.00           C
ATOM  12065  O32 POPE  221     107.610 127.800  26.680  1.00  0.00           O
ATOM  12066  C32 POPE  221     107.750 126.720  28.880  1.00  0.00           C
ATOM  12069  C23 POPE  221     109.260 121.560  28.510  1.00  0.00           C
ATOM  12072  C24 POPE  221     109.190 120.480  29.610  1.00  0.00           C
ATOM  12075  C25 POPE  221     108.740 120.920  31.010  1.00  0.00           C
ATOM  12078  C26 POPE  221     109.490 122.100  31.670  1.00  0.00           C
ATOM  12081  C27 POPE  221     109.840 121.800  33.130  1.00  0.00           C
ATOM  12084  C28 POPE  221     110.540 122.980  33.820  1.00  0.00           C
ATOM  12087  C29 POPE  221     110.970 122.630  35.230  1.00  0.00           C
ATOM  12089 0C21 POPE  221     110.670 123.280  36.370  1.00  0.00           C
ATOM  12091 1C21 POPE  221     109.860 124.540  36.520  1.00  0.00           C
ATOM  12094 2C21 POPE  221     108.580 124.430  37.390  1.00  0.00           C
ATOM  12097 3C21 POPE  221     108.830 123.790  38.770  1.00  0.00           C
ATOM  12100 4C21 POPE  221     107.710 123.950  39.820  1.00  0.00           C
ATOM  12103 5C21 POPE  221     107.570 125.360  40.410  1.00  0.00           C
ATOM  12106 6C21 POPE  221     106.600 125.450  41.610  1.00  0.00           C
ATOM  12109 7C21 POPE  221     106.240 126.920  41.880  1.00  0.00           C
ATOM  12112 8C21 POPE  221     105.010 127.140  42.750  1.00  0.00           C
ATOM  12116  C33 POPE  221     108.990 127.590  29.210  1.00  0.00           C
ATOM  12119  C34 POPE  221     110.100 126.880  30.010  1.00  0.00           C
ATOM  12122  C35 POPE  221     109.990 126.980  31.540  1.00  0.00           C
ATOM  12125  C36 POPE  221     111.310 126.650  32.260  1.00  0.00           C
ATOM  12128  C37 POPE  221     111.350 127.040  33.740  1.00  0.00           C
ATOM  12131  C38 POPE  221     112.760 126.910  34.350  1.00  0.00           C
ATOM  12134  C39 POPE  221     113.170 125.460  34.680  1.00  0.00           C
ATOM  12137 0C31 POPE  221     114.690 125.270  34.790  1.00  0.00           C
ATOM  12140 1C31 POPE  221     115.080 123.860  35.280  1.00  0.00           C
ATOM  12143 2C31 POPE  221     116.580 123.540  35.100  1.00  0.00           C
ATOM  12146 3C31 POPE  221     117.210 122.680  36.220  1.00  0.00           C
ATOM  12149 4C31 POPE  221     117.310 123.460  37.550  1.00  0.00           C
ATOM  12152 5C31 POPE  221     117.670 122.630  38.790  1.00  0.00           C
ATOM  12155 6C31 POPE  221     117.640 123.470  40.070  1.00  0.00           C
ATOM  12159  NH3 POPE  222      68.270 112.380  64.540  1.00  0.00           N
ATOM  12163  C12 POPE  222      68.950 113.130  65.660  1.00  0.00           C
ATOM  12166  C11 POPE  222      70.180 113.960  65.210  1.00  0.00           C
ATOM  12169  P   POPE  222      72.730 113.450  65.570  1.00  0.00           P
ATOM  12170  O13 POPE  222      73.390 112.140  65.810  1.00  0.00           O
ATOM  12171  O14 POPE  222      72.550 114.310  66.760  1.00  0.00           O
ATOM  12172  O11 POPE  222      73.610 114.240  64.520  1.00  0.00           O
ATOM  12173  O12 POPE  222      71.330 113.170  64.870  1.00  0.00           O
ATOM  12174  C1  POPE  222      73.220 115.260  63.630  1.00  0.00           C
ATOM  12177  C2  POPE  222      73.580 114.840  62.170  1.00  0.00           C
ATOM  12179  O21 POPE  222      74.210 115.920  61.450  1.00  0.00           O
ATOM  12180  C21 POPE  222      73.490 116.940  61.000  1.00  0.00           C
ATOM  12181  O22 POPE  222      72.280 117.060  61.060  1.00  0.00           O
ATOM  12182  C22 POPE  222      74.430 118.010  60.400  1.00  0.00           C
ATOM  12185  C3  POPE  222      72.410 114.090  61.450  1.00  0.00           C
ATOM  12188  O31 POPE  222      72.540 114.260  60.040  1.00  0.00           O
ATOM  12189  C31 POPE  222      71.500 113.870  59.340  1.00  0.00           C
ATOM  12190  O32 POPE  222      70.550 113.210  59.750  1.00  0.00           O
ATOM  12191  C32 POPE  222      71.700 114.400  57.920  1.00  0.00           C
ATOM  12194  C23 POPE  222      73.890 118.460  59.040  1.00  0.00           C
ATOM  12197  C24 POPE  222      74.160 117.410  57.950  1.00  0.00           C
ATOM  12200  C25 POPE  222      73.480 117.690  56.600  1.00  0.00           C
ATOM  12203  C26 POPE  222      74.200 117.130  55.360  1.00  0.00           C
ATOM  12206  C27 POPE  222      74.360 118.150  54.210  1.00  0.00           C
ATOM  12209  C28 POPE  222      74.270 117.530  52.800  1.00  0.00           C
ATOM  12212  C29 POPE  222      74.520 118.460  51.630  1.00  0.00           C
ATOM  12214 0C21 POPE  222      75.630 118.510  50.870  1.00  0.00           C
ATOM  12216 1C21 POPE  222      76.870 117.670  51.070  1.00  0.00           C
ATOM  12219 2C21 POPE  222      76.810 116.260  50.430  1.00  0.00           C
ATOM  12222 3C21 POPE  222      77.600 115.180  51.190  1.00  0.00           C
ATOM  12225 4C21 POPE  222      78.250 114.070  50.330  1.00  0.00           C
ATOM  12228 5C21 POPE  222      77.360 113.250  49.370  1.00  0.00           C
ATOM  12231 6C21 POPE  222      78.070 111.940  49.000  1.00  0.00           C
ATOM  12234 7C21 POPE  222      77.900 111.410  47.570  1.00  0.00           C
ATOM  12237 8C21 POPE  222      78.710 110.130  47.300  1.00  0.00           C
ATOM  12241  C33 POPE  222      70.450 114.250  57.040  1.00  0.00           C
ATOM  12244  C34 POPE  222      69.840 115.600  56.600  1.00  0.00           C
ATOM  12247  C35 POPE  222      69.170 116.420  57.710  1.00  0.00           C
ATOM  12250  C36 POPE  222      68.200 115.620  58.580  1.00  0.00           C
ATOM  12253  C37 POPE  222      67.600 116.510  59.660  1.00  0.00           C
ATOM  12256  C38 POPE  222      66.440 115.850  60.380  1.00  0.00           C
ATOM  12259  C39 POPE  222      66.220 116.370  61.800  1.00  0.00           C
ATOM  12262 0C31 POPE  222      64.850 115.930  62.300  1.00  0.00           C
ATOM  12265 1C31 POPE  222      64.600 116.240  63.780  1.00  0.00           C
ATOM  12268 2C31 POPE  222      63.100 116.200  64.150  1.00  0.00           C
ATOM  12271 3C31 POPE  222      62.530 117.570  64.560  1.00  0.00           C
ATOM  12274 4C31 POPE  222      62.530 118.640  63.460  1.00  0.00           C
ATOM  12277 5C31 POPE  222      61.980 120.010  63.900  1.00  0.00           C
ATOM  12280 6C31 POPE  222      61.990 121.020  62.760  1.00  0.00           C
ATOM  12284  NH3 POPE  223      80.330  16.010  21.410  1.00  0.00           N
ATOM  12288  C12 POPE  223      78.890  15.910  21.850  1.00  0.00           C
ATOM  12291  C11 POPE  223      78.390  17.160  22.600  1.00  0.00           C
ATOM  12294  P   POPE  223      75.850  17.180  22.220  1.00  0.00           P
ATOM  12295  O13 POPE  223      75.670  18.640  22.050  1.00  0.00           O
ATOM  12296  O14 POPE  223      75.990  16.370  20.990  1.00  0.00           O
ATOM  12297  O11 POPE  223      74.610  16.620  23.000  1.00  0.00           O
ATOM  12298  O12 POPE  223      77.100  16.940  23.160  1.00  0.00           O
[truncated: 1,727,268 more chars]
