# Supplementary material for: Characterizing Membrane Association and Periplasmic Transfer of Bacterial Lipoproteins through Molecular Dynamics Simulations
Source: Structure. 2020 Apr 7;28(4):475–487.e3. doi: 10.1016/j.str.2020.01.012 (PMC7139219; doi:10.1016/j.str.2020.01.012)
Supplement: Data S1. Final Coordinates from Simulations (Y–Z), Related to Figure 3 [file mmc3.zip › Y-Z/YFJS-1-atomistic.pdb]

TITLE     Protein
REMARK    THIS IS A SIMULATION BOX
CRYST1  129.016  129.016  109.976  90.00  90.00  90.00 P 1           1
MODEL        1
ATOM      1  N   CYSTA   1      77.028  83.163  71.773  1.00  0.00           N
ATOM      3  CA  CYSTA   1      78.068  83.153  72.763  1.00  0.00           C
ATOM      5  C   CYSTA   1      78.368  84.683  72.793  1.00  0.00           C
ATOM      6  O   CYSTA   1      79.388  85.123  72.293  1.00  0.00           O
ATOM      7  CB  CYSTA   1      79.158  81.933  72.603  1.00  0.00           C
ATOM     10  SG  CYSTA   1      79.348  80.473  73.863  1.00  0.00           S
ATOM     11  C1  CYSTA   1      78.568  78.713  73.973  1.00  0.00           C
ATOM     14  CA1 CYSTA   1      76.948  83.453  70.473  1.00  0.00           C
ATOM     15  OA1 CYSTA   1      75.808  83.443  70.023  1.00  0.00           O
ATOM     16  CA2 CYSTA   1      78.118  83.553  69.573  1.00  0.00           C
ATOM     19  C11 CYSTA   1      79.118  77.413  73.173  1.00  0.00           C
ATOM     21  O11 CYSTA   1      78.378  76.163  73.243  1.00  0.00           O
ATOM     22  CX1 CYSTA   1      77.248  76.193  72.583  1.00  0.00           C
ATOM     23  OX1 CYSTA   1      76.508  77.153  72.613  1.00  0.00           O
ATOM     24  CX2 CYSTA   1      76.968  74.943  71.703  1.00  0.00           C
ATOM     27  C12 CYSTA   1      80.538  76.933  73.533  1.00  0.00           C
ATOM     30  O12 CYSTA   1      80.868  75.693  72.843  1.00  0.00           O
ATOM     31  CD1 CYSTA   1      80.948  75.773  71.513  1.00  0.00           C
ATOM     32  OD1 CYSTA   1      80.928  76.803  70.863  1.00  0.00           O
ATOM     33  CD2 CYSTA   1      80.948  74.393  70.853  1.00  0.00           C
ATOM     36  CA3 CYSTA   1      78.128  82.183  68.873  1.00  0.00           C
ATOM     39  CA4 CYSTA   1      79.368  81.853  68.083  1.00  0.00           C
ATOM     42  CA5 CYSTA   1      80.588  81.703  69.013  1.00  0.00           C
ATOM     45  CA6 CYSTA   1      81.788  81.173  68.243  1.00  0.00           C
ATOM     48  CA7 CYSTA   1      82.158  82.093  67.083  1.00  0.00           C
ATOM     51  CA8 CYSTA   1      82.038  81.323  65.773  1.00  0.00           C
ATOM     54  CA9 CYSTA   1      82.288  82.193  64.543  1.00  0.00           C
ATOM     57 0CA1 CYSTA   1      82.478  81.373  63.253  1.00  0.00           C
ATOM     60 1CA1 CYSTA   1      83.398  80.163  63.483  1.00  0.00           C
ATOM     63 2CA1 CYSTA   1      84.048  79.593  62.223  1.00  0.00           C
ATOM     66 3CA1 CYSTA   1      84.788  78.293  62.533  1.00  0.00           C
ATOM     69 4CA1 CYSTA   1      85.808  77.893  61.463  1.00  0.00           C
ATOM     72 5CA1 CYSTA   1      87.088  78.733  61.473  1.00  0.00           C
ATOM     75 6CA1 CYSTA   1      88.018  78.403  60.313  1.00  0.00           C
ATOM     79  CD3 CYSTA   1      80.948  74.513  69.303  1.00  0.00           C
ATOM     82  CD4 CYSTA   1      80.858  73.173  68.563  1.00  0.00           C
ATOM     85  CD5 CYSTA   1      80.888  73.353  67.023  1.00  0.00           C
ATOM     88  CD6 CYSTA   1      81.188  72.063  66.243  1.00  0.00           C
ATOM     91  CD7 CYSTA   1      80.038  71.033  66.203  1.00  0.00           C
ATOM     94  CD8 CYSTA   1      80.488  69.713  65.553  1.00  0.00           C
ATOM     97  CD9 CYSTA   1      79.338  68.843  64.993  1.00  0.00           C
ATOM    100 0CD1 CYSTA   1      78.918  67.643  65.863  1.00  0.00           C
ATOM    103 1CD1 CYSTA   1      80.018  66.593  66.053  1.00  0.00           C
ATOM    106 2CD1 CYSTA   1      79.538  65.223  66.533  1.00  0.00           C
ATOM    109 3CD1 CYSTA   1      79.638  64.113  65.473  1.00  0.00           C
ATOM    112 4CD1 CYSTA   1      78.728  64.353  64.253  1.00  0.00           C
ATOM    115 5CD1 CYSTA   1      78.758  63.183  63.263  1.00  0.00           C
ATOM    118 6CD1 CYSTA   1      77.828  63.373  62.063  1.00  0.00           C
ATOM    122  CX3 CYSTA   1      77.278  74.753  70.173  1.00  0.00           C
ATOM    125  CX4 CYSTA   1      76.278  73.713  69.593  1.00  0.00           C
ATOM    128  CX5 CYSTA   1      76.468  73.163  68.163  1.00  0.00           C
ATOM    131  CX6 CYSTA   1      75.628  71.883  67.923  1.00  0.00           C
ATOM    134  CX7 CYSTA   1      75.718  71.323  66.483  1.00  0.00           C
ATOM    137  CX8 CYSTA   1      74.568  70.333  66.133  1.00  0.00           C
ATOM    140  CX9 CYSTA   1      74.998  69.273  65.153  1.00  0.00           C
ATOM    142 0CX1 CYSTA   1      74.788  69.223  63.823  1.00  0.00           C
ATOM    144 1CX1 CYSTA   1      74.118  70.243  62.933  1.00  0.00           C
ATOM    147 2CX1 CYSTA   1      75.088  70.923  61.933  1.00  0.00           C
ATOM    150 3CX1 CYSTA   1      75.918  69.963  61.063  1.00  0.00           C
ATOM    153 4CX1 CYSTA   1      77.298  69.653  61.653  1.00  0.00           C
ATOM    156 5CX1 CYSTA   1      77.848  68.263  61.313  1.00  0.00           C
ATOM    159 6CX1 CYSTA   1      78.268  68.083  59.853  1.00  0.00           C
ATOM    162 7CX1 CYSTA   1      78.838  66.673  59.603  1.00  0.00           C
ATOM    165 8CX1 CYSTA   1      79.428  66.483  58.213  1.00  0.00           C
ATOM    169  N   ASP A   2      77.398  85.543  73.313  1.00  0.00           N
ATOM    171  CA  ASP A   2      77.478  86.923  73.803  1.00  0.00           C
ATOM    173  CB  ASP A   2      76.418  87.903  73.243  1.00  0.00           C
ATOM    176  CG  ASP A   2      76.698  89.293  73.843  1.00  0.00           C
ATOM    177  OD1 ASP A   2      75.838  89.813  74.593  1.00  0.00           O
ATOM    178  OD2 ASP A   2      77.888  89.703  73.723  1.00  0.00           O
ATOM    179  C   ASP A   2      77.588  87.083  75.343  1.00  0.00           C
ATOM    180  O   ASP A   2      76.648  87.023  76.123  1.00  0.00           O
ATOM    181  N   ASP A   3      78.838  87.313  75.703  1.00  0.00           N
ATOM    183  CA  ASP A   3      79.578  87.983  76.763  1.00  0.00           C
ATOM    185  CB  ASP A   3      80.038  86.983  77.873  1.00  0.00           C
ATOM    188  CG  ASP A   3      80.718  87.613  79.093  1.00  0.00           C
ATOM    189  OD1 ASP A   3      81.858  87.193  79.433  1.00  0.00           O
ATOM    190  OD2 ASP A   3      80.088  88.433  79.803  1.00  0.00           O
ATOM    191  C   ASP A   3      80.788  88.403  75.873  1.00  0.00           C
ATOM    192  O   ASP A   3      81.958  88.233  76.193  1.00  0.00           O
ATOM    193  N   ARG A   4      80.438  88.573  74.563  1.00  0.00           N
ATOM    195  CA  ARG A   4      80.978  87.733  73.483  1.00  0.00           C
ATOM    197  CB  ARG A   4      81.498  88.533  72.263  1.00  0.00           C
ATOM    200  CG  ARG A   4      80.458  89.533  71.663  1.00  0.00           C
ATOM    203  CD  ARG A   4      79.268  89.033  70.793  1.00  0.00           C
ATOM    206  NE  ARG A   4      79.628  89.213  69.333  1.00  0.00           N
ATOM    208  CZ  ARG A   4      78.898  88.823  68.283  1.00  0.00           C
ATOM    209  NH1 ARG A   4      77.838  88.073  68.363  1.00  0.00           N
ATOM    212  NH2 ARG A   4      79.218  89.303  67.093  1.00  0.00           N
ATOM    215  C   ARG A   4      81.468  86.283  73.813  1.00  0.00           C
ATOM    216  O   ARG A   4      82.288  85.703  73.103  1.00  0.00           O
ATOM    217  N   SER A   5      80.858  85.603  74.843  1.00  0.00           N
ATOM    219  CA  SER A   5      80.708  84.153  75.013  1.00  0.00           C
ATOM    221  CB  SER A   5      82.088  83.523  75.413  1.00  0.00           C
ATOM    224  OG  SER A   5      82.118  82.743  76.593  1.00  0.00           O
ATOM    226  C   SER A   5      79.428  83.563  75.763  1.00  0.00           C
ATOM    227  O   SER A   5      79.488  82.413  76.193  1.00  0.00           O
ATOM    228  N   ASP A   6      78.218  84.233  75.883  1.00  0.00           N
ATOM    230  CA  ASP A   6      76.958  83.713  76.463  1.00  0.00           C
ATOM    232  CB  ASP A   6      76.648  84.343  77.883  1.00  0.00           C
ATOM    235  CG  ASP A   6      77.758  84.303  78.933  1.00  0.00           C
ATOM    236  OD1 ASP A   6      78.818  83.653  78.723  1.00  0.00           O
ATOM    237  OD2 ASP A   6      77.538  84.883  80.023  1.00  0.00           O
ATOM    238  C   ASP A   6      75.568  83.753  75.673  1.00  0.00           C
ATOM    239  O   ASP A   6      74.518  83.693  76.303  1.00  0.00           O
ATOM    240  N   ASP A   7      75.448  83.833  74.303  1.00  0.00           N
ATOM    242  CA  ASP A   7      74.198  83.883  73.483  1.00  0.00           C
ATOM    244  CB  ASP A   7      74.108  85.073  72.463  1.00  0.00           C
ATOM    247  CG  ASP A   7      73.108  86.113  72.903  1.00  0.00           C
ATOM    248  OD1 ASP A   7      72.808  86.173  74.103  1.00  0.00           O
ATOM    249  OD2 ASP A   7      72.588  86.833  72.003  1.00  0.00           O
ATOM    250  C   ASP A   7      74.038  82.633  72.613  1.00  0.00           C
ATOM    251  O   ASP A   7      73.128  82.433  71.813  1.00  0.00           O
ATOM    252  N   LEU A   8      74.978  81.733  72.813  1.00  0.00           N
ATOM    254  CA  LEU A   8      75.068  80.423  72.253  1.00  0.00           C
ATOM    256  CB  LEU A   8      76.398  80.193  71.443  1.00  0.00           C
ATOM    259  CG  LEU A   8      76.668  79.073  70.383  1.00  0.00           C
ATOM    261  CD1 LEU A   8      76.218  79.403  68.953  1.00  0.00           C
ATOM    265  CD2 LEU A   8      78.168  78.783  70.233  1.00  0.00           C
ATOM    269  C   LEU A   8      74.868  79.813  73.603  1.00  0.00           C
ATOM    270  O   LEU A   8      73.878  79.143  73.753  1.00  0.00           O
ATOM    271  N   LYS A   9      75.508  80.293  74.713  1.00  0.00           N
ATOM    273  CA  LYS A   9      74.778  80.263  75.983  1.00  0.00           C
ATOM    275  CB  LYS A   9      75.568  80.603  77.273  1.00  0.00           C
ATOM    278  CG  LYS A   9      76.998  80.073  77.383  1.00  0.00           C
ATOM    281  CD  LYS A   9      77.608  80.573  78.713  1.00  0.00           C
ATOM    284  CE  LYS A   9      79.128  80.423  78.823  1.00  0.00           C
ATOM    287  NZ  LYS A   9      79.658  81.443  79.743  1.00  0.00           N
ATOM    291  C   LYS A   9      73.408  81.003  76.073  1.00  0.00           C
ATOM    292  O   LYS A   9      72.928  81.353  77.163  1.00  0.00           O
ATOM    293  N   ALA A  10      72.708  81.263  74.943  1.00  0.00           N
ATOM    295  CA  ALA A  10      71.308  81.493  74.843  1.00  0.00           C
ATOM    297  CB  ALA A  10      70.968  82.903  74.383  1.00  0.00           C
ATOM    301  C   ALA A  10      70.468  80.523  74.003  1.00  0.00           C
ATOM    302  O   ALA A  10      69.308  80.833  73.743  1.00  0.00           O
ATOM    303  N   ILE A  11      70.948  79.343  73.523  1.00  0.00           N
ATOM    305  CA  ILE A  11      70.098  78.463  72.693  1.00  0.00           C
ATOM    307  CB  ILE A  11      70.378  78.603  71.163  1.00  0.00           C
ATOM    309  CG2 ILE A  11      69.568  77.693  70.213  1.00  0.00           C
ATOM    313  CG1 ILE A  11      70.408  80.063  70.613  1.00  0.00           C
ATOM    316  CD  ILE A  11      69.038  80.673  70.303  1.00  0.00           C
ATOM    320  C   ILE A  11      70.018  76.993  73.203  1.00  0.00           C
ATOM    321  O   ILE A  11      69.248  76.203  72.673  1.00  0.00           O
ATOM    322  N   SER A  12      70.718  76.523  74.273  1.00  0.00           N
ATOM    324  CA  SER A  12      70.668  75.103  74.733  1.00  0.00           C
ATOM    326  CB  SER A  12      71.828  74.293  75.463  1.00  0.00           C
ATOM    329  OG  SER A  12      72.558  73.453  74.583  1.00  0.00           O
ATOM    331  C   SER A  12      69.628  74.943  75.713  1.00  0.00           C
ATOM    332  O   SER A  12      68.978  73.923  75.673  1.00  0.00           O
ATOM    333  N   LYS A  13      69.328  75.893  76.593  1.00  0.00           N
ATOM    335  CA  LYS A  13      68.108  75.803  77.353  1.00  0.00           C
ATOM    337  CB  LYS A  13      67.928  76.803  78.523  1.00  0.00           C
ATOM    340  CG  LYS A  13      69.088  76.853  79.563  1.00  0.00           C
ATOM    343  CD  LYS A  13      69.058  78.173  80.363  1.00  0.00           C
ATOM    346  CE  LYS A  13      70.348  78.683  81.033  1.00  0.00           C
ATOM    349  NZ  LYS A  13      70.268  80.163  81.133  1.00  0.00           N
ATOM    353  C   LYS A  13      66.958  75.763  76.343  1.00  0.00           C
ATOM    354  O   LYS A  13      66.158  74.863  76.393  1.00  0.00           O
ATOM    355  N   PHE A  14      66.968  76.553  75.243  1.00  0.00           N
ATOM    357  CA  PHE A  14      66.118  76.233  74.093  1.00  0.00           C
ATOM    359  CB  PHE A  14      66.178  77.273  72.933  1.00  0.00           C
ATOM    362  CG  PHE A  14      65.608  78.593  73.383  1.00  0.00           C
ATOM    363  CD1 PHE A  14      64.238  78.713  73.703  1.00  0.00           C
ATOM    365  CE1 PHE A  14      63.708  79.943  74.103  1.00  0.00           C
ATOM    367  CZ  PHE A  14      64.538  81.073  74.173  1.00  0.00           C
ATOM    369  CD2 PHE A  14      66.398  79.743  73.423  1.00  0.00           C
ATOM    371  CE2 PHE A  14      65.878  80.973  73.833  1.00  0.00           C
ATOM    373  C   PHE A  14      66.178  74.793  73.503  1.00  0.00           C
ATOM    374  O   PHE A  14      65.168  74.283  73.053  1.00  0.00           O
ATOM    375  N   LYS A  15      67.328  74.073  73.503  1.00  0.00           N
ATOM    377  CA  LYS A  15      67.418  72.663  73.123  1.00  0.00           C
ATOM    379  CB  LYS A  15      68.698  72.363  72.293  1.00  0.00           C
ATOM    382  CG  LYS A  15      68.998  73.263  71.083  1.00  0.00           C
ATOM    385  CD  LYS A  15      67.928  73.413  70.003  1.00  0.00           C
ATOM    388  CE  LYS A  15      68.448  74.343  68.893  1.00  0.00           C
ATOM    391  NZ  LYS A  15      67.638  74.313  67.653  1.00  0.00           N
ATOM    395  C   LYS A  15      67.428  71.663  74.303  1.00  0.00           C
ATOM    396  O   LYS A  15      67.648  70.473  74.083  1.00  0.00           O
ATOM    397  N   ASP A  16      67.188  72.103  75.563  1.00  0.00           N
ATOM    399  CA  ASP A  16      67.108  71.353  76.803  1.00  0.00           C
ATOM    401  CB  ASP A  16      68.098  71.863  77.933  1.00  0.00           C
ATOM    404  CG  ASP A  16      69.598  71.703  77.723  1.00  0.00           C
ATOM    405  OD1 ASP A  16      70.018  70.963  76.803  1.00  0.00           O
ATOM    406  OD2 ASP A  16      70.368  72.193  78.603  1.00  0.00           O
ATOM    407  C   ASP A  16      65.698  71.493  77.403  1.00  0.00           C
ATOM    408  O   ASP A  16      65.178  70.583  78.043  1.00  0.00           O
ATOM    409  N   LEU A  17      65.038  72.663  77.193  1.00  0.00           N
ATOM    411  CA  LEU A  17      63.608  72.933  77.193  1.00  0.00           C
ATOM    413  CB  LEU A  17      63.298  74.473  77.053  1.00  0.00           C
ATOM    416  CG  LEU A  17      63.808  75.473  78.143  1.00  0.00           C
ATOM    418  CD1 LEU A  17      63.368  76.903  77.773  1.00  0.00           C
ATOM    422  CD2 LEU A  17      63.348  75.123  79.563  1.00  0.00           C
ATOM    426  C   LEU A  17      62.888  72.193  76.063  1.00  0.00           C
ATOM    427  O   LEU A  17      61.958  71.423  76.313  1.00  0.00           O
ATOM    428  N   THR A  18      63.318  72.323  74.783  1.00  0.00           N
ATOM    430  CA  THR A  18      62.658  71.603  73.663  1.00  0.00           C
ATOM    432  CB  THR A  18      63.038  72.113  72.253  1.00  0.00           C
ATOM    434  OG1 THR A  18      62.628  73.463  72.133  1.00  0.00           O
ATOM    436  CG2 THR A  18      62.268  71.413  71.113  1.00  0.00           C
ATOM    440  C   THR A  18      62.648  70.073  73.653  1.00  0.00           C
ATOM    441  O   THR A  18      61.618  69.513  73.283  1.00  0.00           O
ATOM    442  N   PRO A  19      63.668  69.283  74.003  1.00  0.00           N
ATOM    443  CD  PRO A  19      64.648  69.583  75.023  1.00  0.00           C
ATOM    446  CA  PRO A  19      63.808  67.923  73.543  1.00  0.00           C
ATOM    448  CB  PRO A  19      65.298  67.623  73.823  1.00  0.00           C
ATOM    451  CG  PRO A  19      65.558  68.353  75.133  1.00  0.00           C
ATOM    454  C   PRO A  19      62.908  66.963  74.313  1.00  0.00           C
ATOM    455  O   PRO A  19      62.758  67.143  75.523  1.00  0.00           O
ATOM    456  N   PRO A  20      62.338  65.933  73.703  1.00  0.00           N
ATOM    457  CD  PRO A  20      61.978  66.013  72.293  1.00  0.00           C
ATOM    460  CA  PRO A  20      61.468  65.003  74.413  1.00  0.00           C
ATOM    462  CB  PRO A  20      60.928  64.093  73.293  1.00  0.00           C
ATOM    465  CG  PRO A  20      60.868  64.993  72.063  1.00  0.00           C
ATOM    468  C   PRO A  20      62.188  64.203  75.463  1.00  0.00           C
ATOM    469  O   PRO A  20      61.538  63.733  76.373  1.00  0.00           O
ATOM    470  N   ARG A  21      63.518  64.023  75.293  1.00  0.00           N
ATOM    472  CA  ARG A  21      64.378  63.273  76.183  1.00  0.00           C
ATOM    474  CB  ARG A  21      64.798  63.993  77.493  1.00  0.00           C
ATOM    477  CG  ARG A  21      63.668  64.383  78.473  1.00  0.00           C
ATOM    480  CD  ARG A  21      64.158  65.143  79.703  1.00  0.00           C
ATOM    483  NE  ARG A  21      62.958  65.463  80.543  1.00  0.00           N
ATOM    485  CZ  ARG A  21      62.128  66.473  80.293  1.00  0.00           C
ATOM    486  NH1 ARG A  21      62.378  67.393  79.403  1.00  0.00           N
ATOM    489  NH2 ARG A  21      60.948  66.453  80.873  1.00  0.00           N
ATOM    492  C   ARG A  21      64.068  61.793  76.333  1.00  0.00           C
ATOM    493  O   ARG A  21      62.938  61.293  76.303  1.00  0.00           O
ATOM    494  N   PHE A  22      65.138  61.003  76.473  1.00  0.00           N
ATOM    496  CA  PHE A  22      65.118  59.573  76.573  1.00  0.00           C
ATOM    498  CB  PHE A  22      66.568  59.023  76.553  1.00  0.00           C
ATOM    501  CG  PHE A  22      67.108  59.213  75.173  1.00  0.00           C
ATOM    502  CD1 PHE A  22      67.548  60.473  74.723  1.00  0.00           C
ATOM    504  CE1 PHE A  22      67.938  60.653  73.393  1.00  0.00           C
ATOM    506  CZ  PHE A  22      67.888  59.593  72.503  1.00  0.00           C
ATOM    508  CD2 PHE A  22      67.128  58.143  74.273  1.00  0.00           C
ATOM    510  CE2 PHE A  22      67.508  58.323  72.943  1.00  0.00           C
ATOM    512  C   PHE A  22      64.378  59.123  77.803  1.00  0.00           C
ATOM    513  O   PHE A  22      63.518  58.243  77.763  1.00  0.00           O
ATOM    514  N   SER A  23      64.618  59.833  78.913  1.00  0.00           N
ATOM    516  CA  SER A  23      63.978  59.563  80.183  1.00  0.00           C
ATOM    518  CB  SER A  23      64.548  60.483  81.313  1.00  0.00           C
ATOM    521  OG  SER A  23      64.248  61.873  81.153  1.00  0.00           O
ATOM    523  C   SER A  23      62.448  59.603  80.103  1.00  0.00           C
ATOM    524  O   SER A  23      61.768  58.743  80.663  1.00  0.00           O
ATOM    525  N   ASP A  24      61.868  60.563  79.353  1.00  0.00           N
ATOM    527  CA  ASP A  24      60.428  60.623  79.173  1.00  0.00           C
ATOM    529  CB  ASP A  24      60.008  62.043  78.753  1.00  0.00           C
ATOM    532  CG  ASP A  24      60.458  63.093  79.733  1.00  0.00           C
ATOM    533  OD1 ASP A  24      60.938  62.783  80.863  1.00  0.00           O
ATOM    534  OD2 ASP A  24      60.278  64.293  79.403  1.00  0.00           O
ATOM    535  C   ASP A  24      59.868  59.613  78.163  1.00  0.00           C
ATOM    536  O   ASP A  24      58.758  59.113  78.343  1.00  0.00           O
ATOM    537  N   VAL A  25      60.628  59.223  77.113  1.00  0.00           N
ATOM    539  CA  VAL A  25      60.198  58.143  76.223  1.00  0.00           C
ATOM    541  CB  VAL A  25      60.898  58.133  74.853  1.00  0.00           C
ATOM    543  CG1 VAL A  25      62.208  57.323  74.803  1.00  0.00           C
ATOM    547  CG2 VAL A  25      59.898  57.563  73.823  1.00  0.00           C
ATOM    551  C   VAL A  25      60.288  56.783  76.903  1.00  0.00           C
ATOM    552  O   VAL A  25      59.478  55.893  76.653  1.00  0.00           O
ATOM    553  N   VAL A  26      61.248  56.613  77.843  1.00  0.00           N
ATOM    555  CA  VAL A  26      61.258  55.513  78.793  1.00  0.00           C
ATOM    557  CB  VAL A  26      62.558  55.393  79.563  1.00  0.00           C
ATOM    559  CG1 VAL A  26      62.438  54.233  80.573  1.00  0.00           C
ATOM    563  CG2 VAL A  26      63.698  55.103  78.553  1.00  0.00           C
ATOM    567  C   VAL A  26      60.058  55.503  79.743  1.00  0.00           C
ATOM    568  O   VAL A  26      59.378  54.503  79.933  1.00  0.00           O
ATOM    569  N   SER A  27      59.708  56.663  80.313  1.00  0.00           N
ATOM    571  CA  SER A  27      58.518  56.833  81.143  1.00  0.00           C
ATOM    573  CB  SER A  27      58.428  58.323  81.573  1.00  0.00           C
ATOM    576  OG  SER A  27      57.388  58.623  82.503  1.00  0.00           O
ATOM    578  C   SER A  27      57.218  56.433  80.443  1.00  0.00           C
ATOM    579  O   SER A  27      56.408  55.683  80.983  1.00  0.00           O
ATOM    580  N   ARG A  28      57.068  56.853  79.173  1.00  0.00           N
ATOM    582  CA  ARG A  28      56.008  56.383  78.303  1.00  0.00           C
ATOM    584  CB  ARG A  28      56.158  57.103  76.943  1.00  0.00           C
ATOM    587  CG  ARG A  28      54.978  56.873  75.983  1.00  0.00           C
ATOM    590  CD  ARG A  28      55.328  57.093  74.513  1.00  0.00           C
ATOM    593  NE  ARG A  28      55.778  58.503  74.423  1.00  0.00           N
ATOM    595  CZ  ARG A  28      56.438  59.023  73.393  1.00  0.00           C
ATOM    596  NH1 ARG A  28      56.738  58.313  72.323  1.00  0.00           N
ATOM    599  NH2 ARG A  28      56.778  60.293  73.403  1.00  0.00           N
ATOM    602  C   ARG A  28      55.998  54.873  78.023  1.00  0.00           C
ATOM    603  O   ARG A  28      54.968  54.213  78.043  1.00  0.00           O
ATOM    604  N   GLN A  29      57.158  54.253  77.743  1.00  0.00           N
ATOM    606  CA  GLN A  29      57.138  52.823  77.463  1.00  0.00           C
ATOM    608  CB  GLN A  29      58.348  52.343  76.653  1.00  0.00           C
ATOM    611  CG  GLN A  29      59.658  52.393  77.463  1.00  0.00           C
ATOM    614  CD  GLN A  29      60.868  52.123  76.603  1.00  0.00           C
ATOM    615  OE1 GLN A  29      61.598  51.163  76.853  1.00  0.00           O
ATOM    616  NE2 GLN A  29      61.098  52.993  75.603  1.00  0.00           N
ATOM    619  C   GLN A  29      57.028  51.953  78.713  1.00  0.00           C
ATOM    620  O   GLN A  29      56.528  50.823  78.653  1.00  0.00           O
ATOM    621  N   ASP A  30      57.428  52.463  79.893  1.00  0.00           N
ATOM    623  CA  ASP A  30      57.088  51.863  81.163  1.00  0.00           C
ATOM    625  CB  ASP A  30      57.748  52.613  82.363  1.00  0.00           C
ATOM    628  CG  ASP A  30      59.198  52.223  82.583  1.00  0.00           C
ATOM    629  OD1 ASP A  30      59.648  51.163  82.053  1.00  0.00           O
ATOM    630  OD2 ASP A  30      59.828  52.933  83.413  1.00  0.00           O
ATOM    631  C   ASP A  30      55.578  51.773  81.383  1.00  0.00           C
ATOM    632  O   ASP A  30      55.078  50.713  81.773  1.00  0.00           O
ATOM    633  N   ASP A  31      54.808  52.853  81.123  1.00  0.00           N
ATOM    635  CA  ASP A  31      53.358  52.813  81.303  1.00  0.00           C
ATOM    637  CB  ASP A  31      52.728  54.233  81.363  1.00  0.00           C
ATOM    640  CG  ASP A  31      52.648  55.013  80.053  1.00  0.00           C
ATOM    641  OD1 ASP A  31      51.928  54.573  79.123  1.00  0.00           O
ATOM    642  OD2 ASP A  31      53.238  56.113  80.043  1.00  0.00           O
ATOM    643  C   ASP A  31      52.638  51.803  80.383  1.00  0.00           C
ATOM    644  O   ASP A  31      51.838  51.003  80.873  1.00  0.00           O
ATOM    645  N   VAL A  32      52.968  51.763  79.073  1.00  0.00           N
ATOM    647  CA  VAL A  32      52.448  50.763  78.143  1.00  0.00           C
ATOM    649  CB  VAL A  32      52.718  51.063  76.663  1.00  0.00           C
ATOM    651  CG1 VAL A  32      52.268  52.493  76.323  1.00  0.00           C
ATOM    655  CG2 VAL A  32      54.198  50.863  76.273  1.00  0.00           C
ATOM    659  C   VAL A  32      52.848  49.333  78.503  1.00  0.00           C
ATOM    660  O   VAL A  32      52.038  48.393  78.423  1.00  0.00           O
ATOM    661  N   SER A  33      54.108  49.093  78.933  1.00  0.00           N
ATOM    663  CA  SER A  33      54.558  47.773  79.353  1.00  0.00           C
ATOM    665  CB  SER A  33      56.108  47.623  79.453  1.00  0.00           C
ATOM    668  OG  SER A  33      56.698  48.353  80.533  1.00  0.00           O
ATOM    670  C   SER A  33      53.858  47.263  80.613  1.00  0.00           C
ATOM    671  O   SER A  33      53.398  46.123  80.663  1.00  0.00           O
ATOM    672  N   GLU A  34      53.698  48.103  81.663  1.00  0.00           N
ATOM    674  CA  GLU A  34      52.948  47.743  82.863  1.00  0.00           C
ATOM    676  CB  GLU A  34      53.218  48.713  84.063  1.00  0.00           C
ATOM    679  CG  GLU A  34      52.708  50.193  84.023  1.00  0.00           C
ATOM    682  CD  GLU A  34      53.228  51.103  85.163  1.00  0.00           C
ATOM    683  OE1 GLU A  34      53.778  50.573  86.173  1.00  0.00           O
ATOM    684  OE2 GLU A  34      53.018  52.353  85.083  1.00  0.00           O
ATOM    685  C   GLU A  34      51.478  47.423  82.613  1.00  0.00           C
ATOM    686  O   GLU A  34      50.988  46.363  83.023  1.00  0.00           O
ATOM    687  N   GLU A  35      50.758  48.243  81.823  1.00  0.00           N
ATOM    689  CA  GLU A  35      49.398  47.953  81.403  1.00  0.00           C
ATOM    691  CB  GLU A  35      48.848  49.113  80.533  1.00  0.00           C
ATOM    694  CG  GLU A  35      48.608  50.413  81.333  1.00  0.00           C
ATOM    697  CD  GLU A  35      47.428  50.303  82.273  1.00  0.00           C
ATOM    698  OE1 GLU A  35      46.268  50.093  81.813  1.00  0.00           O
ATOM    699  OE2 GLU A  35      47.618  50.423  83.513  1.00  0.00           O
ATOM    700  C   GLU A  35      49.238  46.633  80.673  1.00  0.00           C
ATOM    701  O   GLU A  35      48.308  45.863  80.923  1.00  0.00           O
ATOM    702  N   TRP A  36      50.148  46.303  79.743  1.00  0.00           N
ATOM    704  CA  TRP A  36      50.058  45.033  79.063  1.00  0.00           C
ATOM    706  CB  TRP A  36      50.878  45.073  77.763  1.00  0.00           C
ATOM    709  CG  TRP A  36      50.748  43.833  76.943  1.00  0.00           C
ATOM    710  CD1 TRP A  36      49.778  43.513  76.013  1.00  0.00           C
ATOM    712  NE1 TRP A  36      50.048  42.273  75.493  1.00  0.00           N
ATOM    714  CE2 TRP A  36      51.148  41.753  76.113  1.00  0.00           C
ATOM    715  CD2 TRP A  36      51.608  42.693  77.043  1.00  0.00           C
ATOM    716  CE3 TRP A  36      52.698  42.403  77.853  1.00  0.00           C
ATOM    718  CZ3 TRP A  36      53.288  41.153  77.733  1.00  0.00           C
ATOM    720  CZ2 TRP A  36      51.788  40.533  75.943  1.00  0.00           C
ATOM    722  CH2 TRP A  36      52.868  40.243  76.773  1.00  0.00           C
ATOM    724  C   TRP A  36      50.438  43.843  79.953  1.00  0.00           C
ATOM    725  O   TRP A  36      49.908  42.743  79.823  1.00  0.00           O
ATOM    726  N   SER A  37      51.368  44.033  80.913  1.00  0.00           N
ATOM    728  CA  SER A  37      51.778  42.983  81.833  1.00  0.00           C
ATOM    730  CB  SER A  37      52.948  43.523  82.703  1.00  0.00           C
ATOM    733  OG  SER A  37      53.758  42.503  83.273  1.00  0.00           O
ATOM    735  C   SER A  37      50.618  42.523  82.713  1.00  0.00           C
ATOM    736  O   SER A  37      50.368  41.323  82.903  1.00  0.00           O
ATOM    737  N   GLN A  38      49.848  43.503  83.223  1.00  0.00           N
ATOM    739  CA  GLN A  38      48.628  43.343  83.983  1.00  0.00           C
ATOM    741  CB  GLN A  38      48.208  44.713  84.583  1.00  0.00           C
ATOM    744  CG  GLN A  38      49.148  45.253  85.693  1.00  0.00           C
ATOM    747  CD  GLN A  38      49.468  44.213  86.773  1.00  0.00           C
ATOM    748  OE1 GLN A  38      50.578  43.763  87.033  1.00  0.00           O
ATOM    749  NE2 GLN A  38      48.378  43.783  87.433  1.00  0.00           N
ATOM    752  C   GLN A  38      47.438  42.713  83.283  1.00  0.00           C
ATOM    753  O   GLN A  38      46.678  41.963  83.883  1.00  0.00           O
ATOM    754  N   VAL A  39      47.208  42.983  81.983  1.00  0.00           N
ATOM    756  CA  VAL A  39      46.188  42.233  81.253  1.00  0.00           C
ATOM    758  CB  VAL A  39      45.748  42.883  79.933  1.00  0.00           C
ATOM    760  CG1 VAL A  39      46.758  42.693  78.783  1.00  0.00           C
ATOM    764  CG2 VAL A  39      44.368  42.323  79.503  1.00  0.00           C
ATOM    768  C   VAL A  39      46.488  40.733  81.133  1.00  0.00           C
ATOM    769  O   VAL A  39      45.568  39.923  81.243  1.00  0.00           O
ATOM    770  N   GLY A  40      47.778  40.353  80.933  1.00  0.00           N
ATOM    772  CA  GLY A  40      48.168  38.993  80.593  1.00  0.00           C
ATOM    775  C   GLY A  40      48.198  37.963  81.733  1.00  0.00           C
ATOM    776  OT1 GLY A  40      47.148  37.653  82.353  1.00  0.00           O
ATOM    777  OT2 GLY A  40      49.298  37.393  81.993  1.00  0.00           O
ATOM    778  NH3 POPEB  41      92.698  -2.567  68.853  1.00  0.00           N
ATOM    782  C12 POPEB  41      92.928  -2.457  70.333  1.00  0.00           C
ATOM    785  C11 POPEB  41      92.778  -1.027  70.843  1.00  0.00           C
ATOM    788  P   POPEB  41      90.848   0.603  71.423  1.00  0.00           P
ATOM    789  O13 POPEB  41      91.868   1.663  71.573  1.00  0.00           O
ATOM    790  O14 POPEB  41      90.248   0.033  72.643  1.00  0.00           O
ATOM    791  O11 POPEB  41      89.668   1.043  70.463  1.00  0.00           O
ATOM    792  O12 POPEB  41      91.458  -0.587  70.583  1.00  0.00           O
ATOM    793  C1  POPEB  41      89.828   1.603  69.153  1.00  0.00           C
ATOM    796  C2  POPEB  41      90.328   0.573  68.083  1.00  0.00           C
ATOM    798  O21 POPEB  41      90.208   0.973  66.713  1.00  0.00           O
ATOM    799  C21 POPEB  41      90.278   2.213  66.273  1.00  0.00           C
ATOM    800  O22 POPEB  41      90.388   3.243  66.913  1.00  0.00           O
ATOM    801  C22 POPEB  41      90.278   2.143  64.743  1.00  0.00           C
ATOM    804  C3  POPEB  41      89.658  -0.837  68.203  1.00  0.00           C
ATOM    807  O31 POPEB  41      90.388  -1.817  67.413  1.00  0.00           O
ATOM    808  C31 POPEB  41      89.828  -1.997  66.193  1.00  0.00           C
ATOM    809  O32 POPEB  41      88.708  -1.667  65.883  1.00  0.00           O
ATOM    810  C32 POPEB  41      90.888  -2.537  65.223  1.00  0.00           C
ATOM    813  C23 POPEB  41      91.708   1.843  64.243  1.00  0.00           C
ATOM    816  C24 POPEB  41      91.848   1.813  62.723  1.00  0.00           C
ATOM    819  C25 POPEB  41      91.678   3.173  62.033  1.00  0.00           C
ATOM    822  C26 POPEB  41      92.428   3.193  60.693  1.00  0.00           C
ATOM    825  C27 POPEB  41      92.078   4.393  59.803  1.00  0.00           C
ATOM    828  C28 POPEB  41      93.028   4.573  58.603  1.00  0.00           C
ATOM    831  C29 POPEB  41      93.288   3.283  57.863  1.00  0.00           C
ATOM    833 0C21 POPEB  41      94.428   2.953  57.223  1.00  0.00           C
ATOM    835 1C21 POPEB  41      95.618   3.853  57.013  1.00  0.00           C
ATOM    838 2C21 POPEB  41      96.198   3.733  55.583  1.00  0.00           C
ATOM    841 3C21 POPEB  41      95.148   3.793  54.453  1.00  0.00           C
ATOM    844 4C21 POPEB  41      95.798   3.803  53.063  1.00  0.00           C
ATOM    847 5C21 POPEB  41      94.888   3.243  51.963  1.00  0.00           C
ATOM    850 6C21 POPEB  41      95.558   3.283  50.583  1.00  0.00           C
ATOM    853 7C21 POPEB  41      95.458   4.653  49.913  1.00  0.00           C
ATOM    856 8C21 POPEB  41      95.978   4.683  48.463  1.00  0.00           C
ATOM    860  C33 POPEB  41      90.278  -2.923  63.853  1.00  0.00           C
ATOM    863  C34 POPEB  41      91.278  -3.643  62.943  1.00  0.00           C
ATOM    866  C35 POPEB  41      92.178  -2.727  62.093  1.00  0.00           C
ATOM    869  C36 POPEB  41      91.408  -1.877  61.073  1.00  0.00           C
ATOM    872  C37 POPEB  41      92.258  -1.487  59.853  1.00  0.00           C
ATOM    875  C38 POPEB  41      92.218  -2.547  58.743  1.00  0.00           C
ATOM    878  C39 POPEB  41      90.948  -2.477  57.883  1.00  0.00           C
ATOM    881 0C31 POPEB  41      90.878  -3.613  56.843  1.00  0.00           C
ATOM    884 1C31 POPEB  41      89.718  -3.453  55.843  1.00  0.00           C
ATOM    887 2C31 POPEB  41      89.738  -4.523  54.753  1.00  0.00           C
ATOM    890 3C31 POPEB  41      88.678  -4.303  53.653  1.00  0.00           C
ATOM    893 4C31 POPEB  41      88.748  -5.373  52.553  1.00  0.00           C
ATOM    896 5C31 POPEB  41      87.728  -5.123  51.433  1.00  0.00           C
ATOM    899 6C31 POPEB  41      87.748  -6.183  50.323  1.00  0.00           C
ATOM    903  NH3 POPEC  42     120.918  63.543  32.493  1.00  0.00           N
ATOM    907  C12 POPEC  42     120.088  64.183  33.583  1.00  0.00           C
ATOM    910  C11 POPEC  42     120.978  64.843  34.643  1.00  0.00           C
ATOM    913  P   POPEC  42     120.058  66.363  36.623  1.00  0.00           P
ATOM    914  O13 POPEC  42     121.178  67.283  36.333  1.00  0.00           O
ATOM    915  O14 POPEC  42     118.668  66.813  36.423  1.00  0.00           O
ATOM    916  O11 POPEC  42     120.238  65.863  38.123  1.00  0.00           O
ATOM    917  O12 POPEC  42     120.218  65.023  35.823  1.00  0.00           O
ATOM    918  C1  POPEC  42     119.328  64.933  38.733  1.00  0.00           C
ATOM    921  C2  POPEC  42     119.778  63.443  38.613  1.00  0.00           C
ATOM    923  O21 POPEC  42     118.628  62.593  38.813  1.00  0.00           O
ATOM    924  C21 POPEC  42     118.268  62.323  40.053  1.00  0.00           C
ATOM    925  O22 POPEC  42     118.708  62.813  41.073  1.00  0.00           O
ATOM    926  C22 POPEC  42     117.208  61.203  40.013  1.00  0.00           C
ATOM    929  C3  POPEC  42     121.028  63.063  39.493  1.00  0.00           C
ATOM    932  O31 POPEC  42     121.168  61.623  39.613  1.00  0.00           O
ATOM    933  C31 POPEC  42     121.568  61.043  40.753  1.00  0.00           C
ATOM    934  O32 POPEC  42     121.218  59.913  41.083  1.00  0.00           O
ATOM    935  C32 POPEC  42     122.568  61.883  41.553  1.00  0.00           C
ATOM    938  C23 POPEC  42     116.188  61.353  41.163  1.00  0.00           C
ATOM    941  C24 POPEC  42     115.338  60.113  41.473  1.00  0.00           C
ATOM    944  C25 POPEC  42     114.768  60.203  42.903  1.00  0.00           C
ATOM    947  C26 POPEC  42     113.898  58.993  43.303  1.00  0.00           C
ATOM    950  C27 POPEC  42     113.848  58.783  44.823  1.00  0.00           C
ATOM    953  C28 POPEC  42     113.048  57.533  45.213  1.00  0.00           C
ATOM    956  C29 POPEC  42     111.558  57.743  45.093  1.00  0.00           C
ATOM    958 0C21 POPEC  42     110.678  57.653  46.113  1.00  0.00           C
ATOM    960 1C21 POPEC  42     111.068  57.303  47.523  1.00  0.00           C
ATOM    963 2C21 POPEC  42     109.878  57.053  48.453  1.00  0.00           C
ATOM    966 3C21 POPEC  42     109.128  58.333  48.843  1.00  0.00           C
ATOM    969 4C21 POPEC  42     108.288  58.153  50.113  1.00  0.00           C
ATOM    972 5C21 POPEC  42     107.068  57.243  49.933  1.00  0.00           C
ATOM    975 6C21 POPEC  42     106.428  56.903  51.283  1.00  0.00           C
ATOM    978 7C21 POPEC  42     105.318  55.843  51.173  1.00  0.00           C
ATOM    981 8C21 POPEC  42     104.988  55.223  52.533  1.00  0.00           C
ATOM    985  C33 POPEC  42     123.178  61.123  42.763  1.00  0.00           C
ATOM    988  C34 POPEC  42     122.248  61.083  43.983  1.00  0.00           C
ATOM    991  C35 POPEC  42     122.818  60.233  45.133  1.00  0.00           C
ATOM    994  C36 POPEC  42     121.888  60.173  46.353  1.00  0.00           C
ATOM    997  C37 POPEC  42     122.368  59.173  47.423  1.00  0.00           C
ATOM   1000  C38 POPEC  42     121.268  58.783  48.433  1.00  0.00           C
ATOM   1003  C39 POPEC  42     120.978  59.843  49.503  1.00  0.00           C
ATOM   1006 0C31 POPEC  42     119.598  59.653  50.153  1.00  0.00           C
ATOM   1009 1C31 POPEC  42     119.298  60.663  51.273  1.00  0.00           C
ATOM   1012 2C31 POPEC  42     117.838  60.633  51.753  1.00  0.00           C
ATOM   1015 3C31 POPEC  42     117.458  59.423  52.613  1.00  0.00           C
ATOM   1018 4C31 POPEC  42     118.028  59.463  54.043  1.00  0.00           C
ATOM   1021 5C31 POPEC  42     117.508  58.313  54.923  1.00  0.00           C
ATOM   1024 6C31 POPEC  42     118.048  58.333  56.353  1.00  0.00           C
ATOM   1028  NH3 POPED  43      32.808  13.123  30.953  1.00  0.00           N
ATOM   1032  C12 POPED  43      33.658  12.633  29.813  1.00  0.00           C
ATOM   1035  C11 POPED  43      33.238  13.183  28.443  1.00  0.00           C
ATOM   1038  P   POPED  43      34.118  11.213  26.883  1.00  0.00           P
ATOM   1039  O13 POPED  43      32.768  10.633  26.873  1.00  0.00           O
ATOM   1040  O14 POPED  43      34.918  11.133  25.633  1.00  0.00           O
ATOM   1041  O11 POPED  43      34.988  10.543  28.013  1.00  0.00           O
ATOM   1042  O12 POPED  43      34.058  12.713  27.373  1.00  0.00           O
ATOM   1043  C1  POPED  43      34.598   9.283  28.573  1.00  0.00           C
ATOM   1046  C2  POPED  43      35.448   8.973  29.843  1.00  0.00           C
ATOM   1048  O21 POPED  43      34.588   8.513  30.893  1.00  0.00           O
ATOM   1049  C21 POPED  43      34.078   9.293  31.813  1.00  0.00           C
ATOM   1050  O22 POPED  43      34.058  10.513  31.843  1.00  0.00           O
ATOM   1051  C22 POPED  43      33.398   8.403  32.853  1.00  0.00           C
ATOM   1054  C3  POPED  43      36.398  10.163  30.193  1.00  0.00           C
ATOM   1057  O31 POPED  43      37.118   9.953  31.423  1.00  0.00           O
ATOM   1058  C31 POPED  43      37.378  11.073  32.073  1.00  0.00           C
ATOM   1059  O32 POPED  43      36.988  12.193  31.773  1.00  0.00           O
ATOM   1060  C32 POPED  43      38.348  10.743  33.203  1.00  0.00           C
ATOM   1063  C23 POPED  43      33.168   9.113  34.213  1.00  0.00           C
ATOM   1066  C24 POPED  43      32.278   8.273  35.143  1.00  0.00           C
ATOM   1069  C25 POPED  43      33.038   7.193  35.923  1.00  0.00           C
ATOM   1072  C26 POPED  43      33.678   7.753  37.193  1.00  0.00           C
ATOM   1075  C27 POPED  43      34.428   6.703  38.033  1.00  0.00           C
ATOM   1078  C28 POPED  43      35.108   7.353  39.253  1.00  0.00           C
ATOM   1081  C29 POPED  43      35.868   6.373  40.113  1.00  0.00           C
ATOM   1083 0C21 POPED  43      35.738   6.213  41.443  1.00  0.00           C
ATOM   1085 1C21 POPED  43      34.798   7.003  42.323  1.00  0.00           C
ATOM   1088 2C21 POPED  43      35.148   6.963  43.823  1.00  0.00           C
ATOM   1091 3C21 POPED  43      34.048   7.673  44.643  1.00  0.00           C
ATOM   1094 4C21 POPED  43      34.498   8.213  46.003  1.00  0.00           C
ATOM   1097 5C21 POPED  43      34.888   7.143  47.033  1.00  0.00           C
ATOM   1100 6C21 POPED  43      35.398   7.783  48.343  1.00  0.00           C
ATOM   1103 7C21 POPED  43      35.798   6.763  49.413  1.00  0.00           C
ATOM   1106 8C21 POPED  43      36.468   7.423  50.633  1.00  0.00           C
ATOM   1110  C33 POPED  43      37.628  10.403  34.523  1.00  0.00           C
ATOM   1113  C34 POPED  43      38.628  10.523  35.673  1.00  0.00           C
ATOM   1116  C35 POPED  43      37.958  10.533  37.053  1.00  0.00           C
ATOM   1119  C36 POPED  43      38.908  11.073  38.123  1.00  0.00           C
ATOM   1122  C37 POPED  43      38.208  11.293  39.473  1.00  0.00           C
ATOM   1125  C38 POPED  43      39.038  12.163  40.433  1.00  0.00           C
ATOM   1128  C39 POPED  43      40.428  11.593  40.703  1.00  0.00           C
ATOM   1131 0C31 POPED  43      41.208  12.433  41.723  1.00  0.00           C
ATOM   1134 1C31 POPED  43      42.698  12.053  41.763  1.00  0.00           C
ATOM   1137 2C31 POPED  43      43.408  12.533  43.033  1.00  0.00           C
ATOM   1140 3C31 POPED  43      43.208  11.523  44.163  1.00  0.00           C
ATOM   1143 4C31 POPED  43      43.458  12.103  45.553  1.00  0.00           C
ATOM   1146 5C31 POPED  43      42.928  11.193  46.663  1.00  0.00           C
ATOM   1149 6C31 POPED  43      42.648  11.953  47.963  1.00  0.00           C
ATOM   1153  NH3 POPEE  44     112.548  78.433  31.113  1.00  0.00           N
ATOM   1157  C12 POPEE  44     112.218  79.763  30.503  1.00  0.00           C
ATOM   1160  C11 POPEE  44     113.438  80.423  29.853  1.00  0.00           C
ATOM   1163  P   POPEE  44     114.068  82.923  29.583  1.00  0.00           P
ATOM   1164  O13 POPEE  44     115.308  82.643  28.813  1.00  0.00           O
ATOM   1165  O14 POPEE  44     113.358  84.173  29.273  1.00  0.00           O
ATOM   1166  O11 POPEE  44     114.368  82.913  31.143  1.00  0.00           O
ATOM   1167  O12 POPEE  44     113.058  81.723  29.403  1.00  0.00           O
ATOM   1168  C1  POPEE  44     113.878  83.963  32.003  1.00  0.00           C
ATOM   1171  C2  POPEE  44     113.438  83.403  33.393  1.00  0.00           C
ATOM   1173  O21 POPEE  44     112.768  84.373  34.233  1.00  0.00           O
ATOM   1174  C21 POPEE  44     113.348  85.513  34.553  1.00  0.00           C
ATOM   1175  O22 POPEE  44     114.348  85.983  34.033  1.00  0.00           O
ATOM   1176  C22 POPEE  44     112.558  86.223  35.653  1.00  0.00           C
ATOM   1179  C3  POPEE  44     114.598  82.723  34.153  1.00  0.00           C
ATOM   1182  O31 POPEE  44     114.118  81.973  35.283  1.00  0.00           O
ATOM   1183  C31 POPEE  44     114.378  82.513  36.483  1.00  0.00           C
ATOM   1184  O32 POPEE  44     114.888  83.603  36.653  1.00  0.00           O
ATOM   1185  C32 POPEE  44     114.018  81.523  37.603  1.00  0.00           C
ATOM   1188  C23 POPEE  44     113.468  87.023  36.623  1.00  0.00           C
ATOM   1191  C24 POPEE  44     112.718  87.743  37.753  1.00  0.00           C
ATOM   1194  C25 POPEE  44     113.618  88.013  38.973  1.00  0.00           C
ATOM   1197  C26 POPEE  44     112.888  88.263  40.303  1.00  0.00           C
ATOM   1200  C27 POPEE  44     113.878  88.423  41.463  1.00  0.00           C
ATOM   1203  C28 POPEE  44     113.228  88.793  42.813  1.00  0.00           C
ATOM   1206  C29 POPEE  44     114.208  88.703  43.963  1.00  0.00           C
ATOM   1208 0C21 POPEE  44     114.588  89.703  44.783  1.00  0.00           C
ATOM   1210 1C21 POPEE  44     114.148  91.143  44.683  1.00  0.00           C
ATOM   1213 2C21 POPEE  44     114.948  92.113  45.603  1.00  0.00           C
ATOM   1216 3C21 POPEE  44     114.288  92.353  46.973  1.00  0.00           C
ATOM   1219 4C21 POPEE  44     115.038  93.393  47.823  1.00  0.00           C
ATOM   1222 5C21 POPEE  44     116.308  92.873  48.503  1.00  0.00           C
ATOM   1225 6C21 POPEE  44     116.018  91.863  49.633  1.00  0.00           C
ATOM   1228 7C21 POPEE  44     117.228  91.653  50.573  1.00  0.00           C
ATOM   1231 8C21 POPEE  44     116.958  90.663  51.703  1.00  0.00           C
ATOM   1235  C33 POPEE  44     113.448  82.203  38.873  1.00  0.00           C
ATOM   1238  C34 POPEE  44     113.218  81.233  40.033  1.00  0.00           C
ATOM   1241  C35 POPEE  44     112.628  81.863  41.313  1.00  0.00           C
ATOM   1244  C36 POPEE  44     112.318  80.783  42.373  1.00  0.00           C
ATOM   1247  C37 POPEE  44     111.928  81.323  43.753  1.00  0.00           C
ATOM   1250  C38 POPEE  44     111.788  80.213  44.803  1.00  0.00           C
ATOM   1253  C39 POPEE  44     112.448  80.553  46.153  1.00  0.00           C
ATOM   1256 0C31 POPEE  44     111.798  81.723  46.903  1.00  0.00           C
ATOM   1259 1C31 POPEE  44     112.678  82.253  48.053  1.00  0.00           C
ATOM   1262 2C31 POPEE  44     112.258  83.643  48.553  1.00  0.00           C
ATOM   1265 3C31 POPEE  44     110.888  83.663  49.253  1.00  0.00           C
ATOM   1268 4C31 POPEE  44     110.898  82.973  50.623  1.00  0.00           C
ATOM   1271 5C31 POPEE  44     109.528  83.033  51.313  1.00  0.00           C
ATOM   1274 6C31 POPEE  44     109.468  82.353  52.673  1.00  0.00           C
ATOM   1278  NH3 POPEF  45      73.118 114.943  28.663  1.00  0.00           N
ATOM   1282  C12 POPEF  45      74.028 115.943  29.353  1.00  0.00           C
ATOM   1285  C11 POPEF  45      75.178 116.423  28.433  1.00  0.00           C
ATOM   1288  P   POPEF  45      76.338 114.003  28.443  1.00  0.00           P
ATOM   1289  O13 POPEF  45      77.658 113.453  28.063  1.00  0.00           O
ATOM   1290  O14 POPEF  45      75.138 113.563  27.693  1.00  0.00           O
ATOM   1291  O11 POPEF  45      76.018 113.753  29.963  1.00  0.00           O
ATOM   1292  O12 POPEF  45      76.338 115.583  28.373  1.00  0.00           O
ATOM   1293  C1  POPEF  45      76.988 113.583  30.993  1.00  0.00           C
ATOM   1296  C2  POPEF  45      76.398 114.103  32.333  1.00  0.00           C
ATOM   1298  O21 POPEF  45      77.238 113.763  33.443  1.00  0.00           O
ATOM   1299  C21 POPEF  45      76.918 114.423  34.553  1.00  0.00           C
ATOM   1300  O22 POPEF  45      76.078 115.303  34.623  1.00  0.00           O
ATOM   1301  C22 POPEF  45      77.738 113.833  35.713  1.00  0.00           C
ATOM   1304  C3  POPEF  45      74.958 113.573  32.553  1.00  0.00           C
ATOM   1307  O31 POPEF  45      74.038 114.673  32.443  1.00  0.00           O
ATOM   1308  C31 POPEF  45      73.218 114.933  33.433  1.00  0.00           C
ATOM   1309  O32 POPEF  45      72.998 114.243  34.423  1.00  0.00           O
ATOM   1310  C32 POPEF  45      72.508 116.233  33.123  1.00  0.00           C
ATOM   1313  C23 POPEF  45      77.658 114.663  37.013  1.00  0.00           C
ATOM   1316  C24 POPEF  45      76.328 114.523  37.753  1.00  0.00           C
ATOM   1319  C25 POPEF  45      76.038 115.693  38.713  1.00  0.00           C
ATOM   1322  C26 POPEF  45      74.608 115.633  39.243  1.00  0.00           C
ATOM   1325  C27 POPEF  45      74.128 116.943  39.913  1.00  0.00           C
ATOM   1328  C28 POPEF  45      74.078 116.893  41.453  1.00  0.00           C
ATOM   1331  C29 POPEF  45      73.038 115.913  41.943  1.00  0.00           C
ATOM   1333 0C21 POPEF  45      73.098 115.203  43.083  1.00  0.00           C
ATOM   1335 1C21 POPEF  45      74.178 115.273  44.123  1.00  0.00           C
ATOM   1338 2C21 POPEF  45      75.048 114.003  44.213  1.00  0.00           C
ATOM   1341 3C21 POPEF  45      76.058 114.113  45.353  1.00  0.00           C
ATOM   1344 4C21 POPEF  45      76.938 112.863  45.563  1.00  0.00           C
ATOM   1347 5C21 POPEF  45      77.938 113.113  46.703  1.00  0.00           C
ATOM   1350 6C21 POPEF  45      78.888 111.953  47.003  1.00  0.00           C
ATOM   1353 7C21 POPEF  45      79.798 112.283  48.193  1.00  0.00           C
ATOM   1356 8C21 POPEF  45      80.838 111.213  48.523  1.00  0.00           C
ATOM   1360  C33 POPEF  45      71.468 116.623  34.203  1.00  0.00           C
ATOM   1363  C34 POPEF  45      72.078 117.353  35.413  1.00  0.00           C
ATOM   1366  C35 POPEF  45      71.048 117.703  36.503  1.00  0.00           C
ATOM   1369  C36 POPEF  45      69.888 118.563  35.993  1.00  0.00           C
ATOM   1372  C37 POPEF  45      68.678 118.653  36.933  1.00  0.00           C
ATOM   1375  C38 POPEF  45      68.778 119.683  38.053  1.00  0.00           C
ATOM   1378  C39 POPEF  45      69.438 119.153  39.333  1.00  0.00           C
ATOM   1381 0C31 POPEF  45      69.318 120.203  40.443  1.00  0.00           C
ATOM   1384 1C31 POPEF  45      69.798 119.713  41.813  1.00  0.00           C
ATOM   1387 2C31 POPEF  45      69.848 120.843  42.843  1.00  0.00           C
ATOM   1390 3C31 POPEF  45      68.538 121.633  42.973  1.00  0.00           C
ATOM   1393 4C31 POPEF  45      68.598 122.733  44.043  1.00  0.00           C
ATOM   1396 5C31 POPEF  45      67.308 123.563  44.103  1.00  0.00           C
ATOM   1399 6C31 POPEF  45      67.378 124.693  45.133  1.00  0.00           C
ATOM   1403  NH3 POPEG  46     120.018  80.703  31.023  1.00  0.00           N
ATOM   1407  C12 POPEG  46     119.258  79.413  31.003  1.00  0.00           C
ATOM   1410  C11 POPEG  46     118.158  79.433  32.063  1.00  0.00           C
ATOM   1413  P   POPEG  46     116.128  77.733  32.233  1.00  0.00           P
ATOM   1414  O13 POPEG  46     115.218  78.693  31.583  1.00  0.00           O
ATOM   1415  O14 POPEG  46     116.018  76.333  31.783  1.00  0.00           O
ATOM   1416  O11 POPEG  46     115.838  77.783  33.773  1.00  0.00           O
ATOM   1417  O12 POPEG  46     117.638  78.123  32.133  1.00  0.00           O
ATOM   1418  C1  POPEG  46     116.818  77.323  34.703  1.00  0.00           C
ATOM   1421  C2  POPEG  46     116.598  75.823  34.983  1.00  0.00           C
ATOM   1423  O21 POPEG  46     115.548  75.613  35.933  1.00  0.00           O
ATOM   1424  C21 POPEG  46     115.718  75.973  37.183  1.00  0.00           C
ATOM   1425  O22 POPEG  46     116.718  76.433  37.693  1.00  0.00           O
ATOM   1426  C22 POPEG  46     114.398  75.663  37.923  1.00  0.00           C
ATOM   1429  C3  POPEG  46     117.898  75.043  35.313  1.00  0.00           C
ATOM   1432  O31 POPEG  46     117.648  73.673  35.723  1.00  0.00           O
ATOM   1433  C31 POPEG  46     117.458  72.803  34.743  1.00  0.00           C
ATOM   1434  O32 POPEG  46     117.378  73.093  33.553  1.00  0.00           O
ATOM   1435  C32 POPEG  46     117.388  71.373  35.283  1.00  0.00           C
ATOM   1438  C23 POPEG  46     114.558  75.253  39.403  1.00  0.00           C
ATOM   1441  C24 POPEG  46     115.228  73.883  39.553  1.00  0.00           C
ATOM   1444  C25 POPEG  46     114.978  73.223  40.923  1.00  0.00           C
ATOM   1447  C26 POPEG  46     115.428  74.063  42.133  1.00  0.00           C
ATOM   1450  C27 POPEG  46     115.538  73.193  43.393  1.00  0.00           C
ATOM   1453  C28 POPEG  46     116.228  73.863  44.603  1.00  0.00           C
ATOM   1456  C29 POPEG  46     115.318  74.733  45.433  1.00  0.00           C
ATOM   1458 0C21 POPEG  46     114.968  74.533  46.723  1.00  0.00           C
ATOM   1460 1C21 POPEG  46     115.368  73.393  47.633  1.00  0.00           C
ATOM   1463 2C21 POPEG  46     115.678  73.823  49.093  1.00  0.00           C
ATOM   1466 3C21 POPEG  46     117.068  74.443  49.323  1.00  0.00           C
ATOM   1469 4C21 POPEG  46     118.218  73.473  49.003  1.00  0.00           C
ATOM   1472 5C21 POPEG  46     119.538  73.843  49.683  1.00  0.00           C
ATOM   1475 6C21 POPEG  46     120.668  72.843  49.363  1.00  0.00           C
ATOM   1478 7C21 POPEG  46     121.978  73.153  50.103  1.00  0.00           C
ATOM   1481 8C21 POPEG  46     123.138  72.243  49.693  1.00  0.00           C
ATOM   1485  C33 POPEG  46     116.908  71.253  36.753  1.00  0.00           C
ATOM   1488  C34 POPEG  46     116.898  69.793  37.233  1.00  0.00           C
ATOM   1491  C35 POPEG  46     116.848  69.693  38.763  1.00  0.00           C
ATOM   1494  C36 POPEG  46     116.828  68.283  39.373  1.00  0.00           C
ATOM   1497  C37 POPEG  46     117.148  68.353  40.883  1.00  0.00           C
ATOM   1500  C38 POPEG  46     117.068  66.993  41.583  1.00  0.00           C
ATOM   1503  C39 POPEG  46     117.668  66.973  42.993  1.00  0.00           C
ATOM   1506 0C31 POPEG  46     117.688  65.543  43.563  1.00  0.00           C
ATOM   1509 1C31 POPEG  46     118.588  65.323  44.783  1.00  0.00           C
ATOM   1512 2C31 POPEG  46     118.778  63.823  45.053  1.00  0.00           C
ATOM   1515 3C31 POPEG  46     119.688  63.513  46.253  1.00  0.00           C
ATOM   1518 4C31 POPEG  46     119.188  64.133  47.563  1.00  0.00           C
ATOM   1521 5C31 POPEG  46     120.048  63.733  48.773  1.00  0.00           C
ATOM   1524 6C31 POPEG  46     119.668  64.483  50.053  1.00  0.00           C
ATOM   1528  NH3 POPEH  47      62.028  23.453  30.913  1.00  0.00           N
ATOM   1532  C12 POPEH  47      60.728  22.813  30.473  1.00  0.00           C
ATOM   1535  C11 POPEH  47      59.898  23.773  29.603  1.00  0.00           C
ATOM   1538  P   POPEH  47      57.488  23.503  30.633  1.00  0.00           P
ATOM   1539  O13 POPEH  47      57.138  22.133  31.083  1.00  0.00           O
ATOM   1540  O14 POPEH  47      56.398  24.383  30.183  1.00  0.00           O
ATOM   1541  O11 POPEH  47      58.348  24.193  31.763  1.00  0.00           O
ATOM   1542  O12 POPEH  47      58.558  23.293  29.473  1.00  0.00           O
ATOM   1543  C1  POPEH  47      57.848  25.153  32.683  1.00  0.00           C
ATOM   1546  C2  POPEH  47      57.688  24.603  34.133  1.00  0.00           C
ATOM   1548  O21 POPEH  47      58.898  24.663  34.913  1.00  0.00           O
ATOM   1549  C21 POPEH  47      59.878  23.793  34.663  1.00  0.00           C
ATOM   1550  O22 POPEH  47      59.908  22.963  33.783  1.00  0.00           O
ATOM   1551  C22 POPEH  47      60.958  23.963  35.733  1.00  0.00           C
ATOM   1554  C3  POPEH  47      56.908  23.243  34.223  1.00  0.00           C
ATOM   1557  O31 POPEH  47      56.538  22.983  35.603  1.00  0.00           O
ATOM   1558  C31 POPEH  47      55.498  22.173  35.753  1.00  0.00           C
ATOM   1559  O32 POPEH  47      54.818  21.703  34.853  1.00  0.00           O
ATOM   1560  C32 POPEH  47      55.318  21.863  37.233  1.00  0.00           C
ATOM   1563  C23 POPEH  47      61.298  22.633  36.443  1.00  0.00           C
ATOM   1566  C24 POPEH  47      61.838  22.853  37.863  1.00  0.00           C
ATOM   1569  C25 POPEH  47      63.268  23.383  37.913  1.00  0.00           C
ATOM   1572  C26 POPEH  47      63.788  23.403  39.353  1.00  0.00           C
ATOM   1575  C27 POPEH  47      65.158  24.083  39.473  1.00  0.00           C
ATOM   1578  C28 POPEH  47      65.998  23.503  40.623  1.00  0.00           C
ATOM   1581  C29 POPEH  47      67.368  24.123  40.673  1.00  0.00           C
ATOM   1583 0C21 POPEH  47      68.038  24.533  41.763  1.00  0.00           C
ATOM   1585 1C21 POPEH  47      67.568  24.453  43.193  1.00  0.00           C
ATOM   1588 2C21 POPEH  47      68.268  23.323  43.983  1.00  0.00           C
ATOM   1591 3C21 POPEH  47      67.918  21.903  43.473  1.00  0.00           C
ATOM   1594 4C21 POPEH  47      68.598  20.773  44.263  1.00  0.00           C
ATOM   1597 5C21 POPEH  47      68.228  20.763  45.753  1.00  0.00           C
ATOM   1600 6C21 POPEH  47      68.858  19.583  46.503  1.00  0.00           C
ATOM   1603 7C21 POPEH  47      68.738  19.763  48.023  1.00  0.00           C
ATOM   1606 8C21 POPEH  47      69.378  18.623  48.803  1.00  0.00           C
ATOM   1610  C33 POPEH  47      53.968  21.173  37.533  1.00  0.00           C
ATOM   1613  C34 POPEH  47      53.848  20.823  39.013  1.00  0.00           C
ATOM   1616  C35 POPEH  47      52.468  20.323  39.433  1.00  0.00           C
ATOM   1619  C36 POPEH  47      52.398  20.013  40.933  1.00  0.00           C
ATOM   1622  C37 POPEH  47      50.978  19.733  41.433  1.00  0.00           C
ATOM   1625  C38 POPEH  47      50.928  19.393  42.933  1.00  0.00           C
ATOM   1628  C39 POPEH  47      49.678  19.933  43.643  1.00  0.00           C
ATOM   1631 0C31 POPEH  47      48.338  19.413  43.073  1.00  0.00           C
ATOM   1634 1C31 POPEH  47      47.148  20.253  43.573  1.00  0.00           C
ATOM   1637 2C31 POPEH  47      45.818  19.943  42.853  1.00  0.00           C
ATOM   1640 3C31 POPEH  47      45.318  18.503  43.023  1.00  0.00           C
ATOM   1643 4C31 POPEH  47      43.978  18.273  42.313  1.00  0.00           C
ATOM   1646 5C31 POPEH  47      43.448  16.843  42.443  1.00  0.00           C
ATOM   1649 6C31 POPEH  47      42.128  16.623  41.703  1.00  0.00           C
ATOM   1653  NH3 POPEI  48      13.458  19.453  29.593  1.00  0.00           N
ATOM   1657  C12 POPEI  48      12.208  19.683  28.793  1.00  0.00           C
ATOM   1660  C11 POPEI  48      11.138  20.413  29.613  1.00  0.00           C
ATOM   1663  P   POPEI  48       8.948  18.993  29.723  1.00  0.00           P
ATOM   1664  O13 POPEI  48       7.648  19.003  29.043  1.00  0.00           O
ATOM   1665  O14 POPEI  48       9.678  17.713  29.723  1.00  0.00           O
ATOM   1666  O11 POPEI  48       8.868  19.573  31.193  1.00  0.00           O
ATOM   1667  O12 POPEI  48       9.848  20.123  29.073  1.00  0.00           O
ATOM   1668  C1  POPEI  48       8.438  18.833  32.333  1.00  0.00           C
ATOM   1671  C2  POPEI  48       7.208  19.533  32.933  1.00  0.00           C
ATOM   1673  O21 POPEI  48       7.078  19.173  34.323  1.00  0.00           O
ATOM   1674  C21 POPEI  48       6.608  20.153  35.063  1.00  0.00           C
ATOM   1675  O22 POPEI  48       6.618  21.343  34.763  1.00  0.00           O
ATOM   1676  C22 POPEI  48       5.998  19.583  36.343  1.00  0.00           C
ATOM   1679  C3  POPEI  48       5.918  19.143  32.143  1.00  0.00           C
ATOM   1682  O31 POPEI  48       4.738  19.923  32.473  1.00  0.00           O
ATOM   1683  C31 POPEI  48       3.858  19.323  33.273  1.00  0.00           C
ATOM   1684  O32 POPEI  48       4.108  18.423  34.053  1.00  0.00           O
ATOM   1685  C32 POPEI  48       2.458  19.893  33.043  1.00  0.00           C
ATOM   1688  C23 POPEI  48       5.078  20.623  37.023  1.00  0.00           C
ATOM   1691  C24 POPEI  48       3.908  20.003  37.793  1.00  0.00           C
ATOM   1694  C25 POPEI  48       3.208  21.013  38.713  1.00  0.00           C
ATOM   1697  C26 POPEI  48       4.068  21.373  39.933  1.00  0.00           C
ATOM   1700  C27 POPEI  48       3.418  22.433  40.833  1.00  0.00           C
ATOM   1703  C28 POPEI  48       4.288  22.723  42.073  1.00  0.00           C
ATOM   1706  C29 POPEI  48       3.438  23.083  43.263  1.00  0.00           C
ATOM   1708 0C21 POPEI  48       2.938  22.213  44.163  1.00  0.00           C
ATOM   1710 1C21 POPEI  48       3.228  20.733  44.233  1.00  0.00           C
ATOM   1713 2C21 POPEI  48       3.448  20.263  45.683  1.00  0.00           C
ATOM   1716 3C21 POPEI  48       4.478  21.093  46.473  1.00  0.00           C
ATOM   1719 4C21 POPEI  48       4.588  20.653  47.943  1.00  0.00           C
ATOM   1722 5C21 POPEI  48       5.898  19.943  48.313  1.00  0.00           C
ATOM   1725 6C21 POPEI  48       6.198  18.693  47.473  1.00  0.00           C
ATOM   1728 7C21 POPEI  48       7.368  17.883  48.043  1.00  0.00           C
ATOM   1731 8C21 POPEI  48       8.148  17.063  47.013  1.00  0.00           C
ATOM   1735  C33 POPEI  48       1.898  20.653  34.263  1.00  0.00           C
ATOM   1738  C34 POPEI  48       0.508  21.243  33.983  1.00  0.00           C
ATOM   1741  C35 POPEI  48       0.048  22.293  35.013  1.00  0.00           C
ATOM   1744  C36 POPEI  48      -0.272  21.733  36.403  1.00  0.00           C
ATOM   1747  C37 POPEI  48      -0.762  22.823  37.373  1.00  0.00           C
ATOM   1750  C38 POPEI  48      -1.338  22.303  38.703  1.00  0.00           C
ATOM   1753  C39 POPEI  48      -0.352  21.443  39.523  1.00  0.00           C
ATOM   1756 0C31 POPEI  48      -0.902  21.063  40.913  1.00  0.00           C
ATOM   1759 1C31 POPEI  48      -0.062  19.983  41.613  1.00  0.00           C
ATOM   1762 2C31 POPEI  48      -0.602  19.613  43.013  1.00  0.00           C
ATOM   1765 3C31 POPEI  48      -0.022  18.293  43.543  1.00  0.00           C
ATOM   1768 4C31 POPEI  48      -0.622  17.863  44.893  1.00  0.00           C
ATOM   1771 5C31 POPEI  48      -0.072  16.513  45.363  1.00  0.00           C
ATOM   1774 6C31 POPEI  48      -0.712  16.003  46.663  1.00  0.00           C
ATOM   1778  NH3 POPEJ  49     101.678 100.503  72.523  1.00  0.00           N
ATOM   1782  C12 POPEJ  49     102.908  99.673  72.283  1.00  0.00           C
ATOM   1785  C11 POPEJ  49     103.278  99.583  70.793  1.00  0.00           C
ATOM   1788  P   POPEJ  49     105.688  98.603  70.913  1.00  0.00           P
ATOM   1789  O13 POPEJ  49     106.218  99.703  70.073  1.00  0.00           O
ATOM   1790  O14 POPEJ  49     105.818  98.743  72.393  1.00  0.00           O
ATOM   1791  O11 POPEJ  49     106.308  97.233  70.363  1.00  0.00           O
ATOM   1792  O12 POPEJ  49     104.148  98.473  70.593  1.00  0.00           O
ATOM   1793  C1  POPEJ  49     106.258  96.973  68.933  1.00  0.00           C
ATOM   1796  C2  POPEJ  49     107.588  96.423  68.373  1.00  0.00           C
ATOM   1798  O21 POPEJ  49     107.578  96.643  66.953  1.00  0.00           O
ATOM   1799  C21 POPEJ  49     108.668  97.123  66.413  1.00  0.00           C
ATOM   1800  O22 POPEJ  49     109.688  97.473  66.993  1.00  0.00           O
ATOM   1801  C22 POPEJ  49     108.468  97.223  64.903  1.00  0.00           C
ATOM   1804  C3  POPEJ  49     107.738  94.903  68.673  1.00  0.00           C
ATOM   1807  O31 POPEJ  49     108.738  94.203  67.873  1.00  0.00           O
ATOM   1808  C31 POPEJ  49     108.228  93.533  66.833  1.00  0.00           C
ATOM   1809  O32 POPEJ  49     107.068  93.563  66.463  1.00  0.00           O
ATOM   1810  C32 POPEJ  49     109.278  92.623  66.183  1.00  0.00           C
ATOM   1813  C23 POPEJ  49     107.928  95.923  64.263  1.00  0.00           C
ATOM   1816  C24 POPEJ  49     107.748  96.093  62.763  1.00  0.00           C
ATOM   1819  C25 POPEJ  49     107.278  94.803  62.083  1.00  0.00           C
ATOM   1822  C26 POPEJ  49     108.318  93.683  62.033  1.00  0.00           C
ATOM   1825  C27 POPEJ  49     108.638  93.253  60.593  1.00  0.00           C
ATOM   1828  C28 POPEJ  49     109.158  91.803  60.493  1.00  0.00           C
ATOM   1831  C29 POPEJ  49     110.488  91.683  59.793  1.00  0.00           C
ATOM   1833 0C21 POPEJ  49     110.708  91.013  58.643  1.00  0.00           C
ATOM   1835 1C21 POPEJ  49     109.658  90.273  57.843  1.00  0.00           C
ATOM   1838 2C21 POPEJ  49     110.028  90.173  56.363  1.00  0.00           C
ATOM   1841 3C21 POPEJ  49     109.098  89.203  55.623  1.00  0.00           C
ATOM   1844 4C21 POPEJ  49     109.458  89.063  54.143  1.00  0.00           C
ATOM   1847 5C21 POPEJ  49     108.948  87.763  53.513  1.00  0.00           C
ATOM   1850 6C21 POPEJ  49     107.458  87.503  53.753  1.00  0.00           C
ATOM   1853 7C21 POPEJ  49     106.988  86.243  53.013  1.00  0.00           C
ATOM   1856 8C21 POPEJ  49     107.008  86.423  51.493  1.00  0.00           C
ATOM   1860  C33 POPEJ  49     108.588  91.433  65.483  1.00  0.00           C
ATOM   1863  C34 POPEJ  49     109.518  90.603  64.593  1.00  0.00           C
ATOM   1866  C35 POPEJ  49     108.778  89.393  64.003  1.00  0.00           C
ATOM   1869  C36 POPEJ  49     109.588  88.633  62.953  1.00  0.00           C
ATOM   1872  C37 POPEJ  49     108.848  87.373  62.473  1.00  0.00           C
ATOM   1875  C38 POPEJ  49     109.638  86.613  61.393  1.00  0.00           C
ATOM   1878  C39 POPEJ  49     108.998  85.283  60.963  1.00  0.00           C
ATOM   1881 0C31 POPEJ  49     108.648  84.333  62.123  1.00  0.00           C
ATOM   1884 1C31 POPEJ  49     108.408  82.893  61.643  1.00  0.00           C
ATOM   1887 2C31 POPEJ  49     107.818  82.003  62.733  1.00  0.00           C
ATOM   1890 3C31 POPEJ  49     107.658  80.523  62.333  1.00  0.00           C
ATOM   1893 4C31 POPEJ  49     106.808  80.293  61.073  1.00  0.00           C
ATOM   1896 5C31 POPEJ  49     107.628  80.083  59.783  1.00  0.00           C
ATOM   1899 6C31 POPEJ  49     106.748  79.733  58.583  1.00  0.00           C
ATOM   1903  NH3 POPEK  50      26.268 127.659  30.403  1.00  0.00           N
ATOM   1907  C12 POPEK  50      26.198 126.739  31.593  1.00  0.00           C
ATOM   1910  C11 POPEK  50      26.878 125.393  31.273  1.00  0.00           C
ATOM   1913  P   POPEK  50      25.578 123.943  32.983  1.00  0.00           P
ATOM   1914  O13 POPEK  50      25.758 122.523  33.353  1.00  0.00           O
ATOM   1915  O14 POPEK  50      24.508 124.213  31.993  1.00  0.00           O
ATOM   1916  O11 POPEK  50      25.368 124.863  34.253  1.00  0.00           O
ATOM   1917  O12 POPEK  50      26.908 124.523  32.393  1.00  0.00           O
ATOM   1918  C1  POPEK  50      26.528 125.253  35.013  1.00  0.00           C
ATOM   1921  C2  POPEK  50      26.188 126.329  36.083  1.00  0.00           C
ATOM   1923  O21 POPEK  50      24.958 126.053  36.783  1.00  0.00           O
ATOM   1924  C21 POPEK  50      24.738 124.843  37.253  1.00  0.00           C
ATOM   1925  O22 POPEK  50      23.648 124.303  37.223  1.00  0.00           O
ATOM   1926  C22 POPEK  50      25.938 124.293  38.043  1.00  0.00           C
ATOM   1929  C3  POPEK  50      26.048 127.729  35.433  1.00  0.00           C
ATOM   1932  O31 POPEK  50      25.538 128.729  36.333  1.00  0.00           O
ATOM   1933  C31 POPEK  50      26.408 129.309  37.143  1.00  0.00           C
ATOM   1934  O32 POPEK  50      27.568 128.979  37.293  1.00  0.00           O
ATOM   1935  C32 POPEK  50      25.728 130.489  37.833  1.00  0.00           C
ATOM   1938  C23 POPEK  50      25.488 123.313  39.143  1.00  0.00           C
ATOM   1941  C24 POPEK  50      26.688 122.733  39.913  1.00  0.00           C
ATOM   1944  C25 POPEK  50      27.448 123.763  40.763  1.00  0.00           C
ATOM   1947  C26 POPEK  50      26.668 124.273  41.983  1.00  0.00           C
ATOM   1950  C27 POPEK  50      27.458 125.293  42.813  1.00  0.00           C
ATOM   1953  C28 POPEK  50      26.738 125.753  44.093  1.00  0.00           C
ATOM   1956  C29 POPEK  50      27.718 126.379  45.053  1.00  0.00           C
ATOM   1958 0C21 POPEK  50      27.438 127.299  45.993  1.00  0.00           C
ATOM   1960 1C21 POPEK  50      26.088 127.899  46.303  1.00  0.00           C
ATOM   1963 2C21 POPEK  50      25.828 128.129  47.813  1.00  0.00           C
ATOM   1966 3C21 POPEK  50      26.948 128.869  48.563  1.00  0.00           C
ATOM   1969 4C21 POPEK  50      27.858 127.929  49.363  1.00  0.00           C
ATOM   1972 5C21 POPEK  50      29.198 128.549  49.793  1.00  0.00           C
ATOM   1975 6C21 POPEK  50      30.128 127.499  50.413  1.00  0.00           C
ATOM   1978 7C21 POPEK  50      31.508 128.039  50.813  1.00  0.00           C
ATOM   1981 8C21 POPEK  50      32.408 126.969  51.443  1.00  0.00           C
ATOM   1985  C33 POPEK  50      26.658 131.219  38.823  1.00  0.00           C
ATOM   1988  C34 POPEK  50      26.658 130.559  40.203  1.00  0.00           C
ATOM   1991  C35 POPEK  50      27.388 131.399  41.253  1.00  0.00           C
ATOM   1994  C36 POPEK  50      27.388 130.719  42.623  1.00  0.00           C
ATOM   1997  C37 POPEK  50      27.998 131.599  43.723  1.00  0.00           C
ATOM   2000  C38 POPEK  50      28.508 130.749  44.893  1.00  0.00           C
ATOM   2003  C39 POPEK  50      28.918 131.559  46.123  1.00  0.00           C
ATOM   2006 0C31 POPEK  50      27.728 132.119  46.913  1.00  0.00           C
ATOM   2009 1C31 POPEK  50      28.058 132.319  48.393  1.00  0.00           C
ATOM   2012 2C31 POPEK  50      26.818 132.619  49.253  1.00  0.00           C
ATOM   2015 3C31 POPEK  50      26.248 134.009  48.983  1.00  0.00           C
ATOM   2018 4C31 POPEK  50      25.058 134.329  49.883  1.00  0.00           C
ATOM   2021 5C31 POPEK  50      24.678 135.809  49.823  1.00  0.00           C
ATOM   2024 6C31 POPEK  50      23.428 136.129  50.633  1.00  0.00           C
ATOM   2028  NH3 POPEL  51     101.248  55.783  29.173  1.00  0.00           N
ATOM   2032  C12 POPEL  51     101.148  57.183  28.633  1.00  0.00           C
ATOM   2035  C11 POPEL  51      99.698  57.563  28.283  1.00  0.00           C
ATOM   2038  P   POPEL  51      97.768  58.823  29.463  1.00  0.00           P
ATOM   2039  O13 POPEL  51      98.258  60.113  28.883  1.00  0.00           O
ATOM   2040  O14 POPEL  51      96.558  58.243  28.833  1.00  0.00           O
ATOM   2041  O11 POPEL  51      97.408  59.163  30.943  1.00  0.00           O
ATOM   2042  O12 POPEL  51      98.958  57.773  29.493  1.00  0.00           O
ATOM   2043  C1  POPEL  51      96.988  58.273  31.963  1.00  0.00           C
ATOM   2046  C2  POPEL  51      96.398  59.123  33.123  1.00  0.00           C
ATOM   2048  O21 POPEL  51      96.448  58.453  34.393  1.00  0.00           O
ATOM   2049  C21 POPEL  51      95.658  57.433  34.653  1.00  0.00           C
ATOM   2050  O22 POPEL  51      94.848  56.923  33.903  1.00  0.00           O
ATOM   2051  C22 POPEL  51      95.958  57.003  36.103  1.00  0.00           C
ATOM   2054  C3  POPEL  51      95.028  59.763  32.793  1.00  0.00           C
ATOM   2057  O31 POPEL  51      94.948  61.123  33.273  1.00  0.00           O
ATOM   2058  C31 POPEL  51      94.438  61.293  34.483  1.00  0.00           C
ATOM   2059  O32 POPEL  51      94.138  60.413  35.273  1.00  0.00           O
ATOM   2060  C32 POPEL  51      94.278  62.813  34.693  1.00  0.00           C
ATOM   2063  C23 POPEL  51      95.918  55.463  36.303  1.00  0.00           C
ATOM   2066  C24 POPEL  51      96.658  55.013  37.573  1.00  0.00           C
ATOM   2069  C25 POPEL  51      95.768  54.643  38.763  1.00  0.00           C
ATOM   2072  C26 POPEL  51      95.388  53.163  38.813  1.00  0.00           C
ATOM   2075  C27 POPEL  51      94.678  52.813  40.143  1.00  0.00           C
ATOM   2078  C28 POPEL  51      94.088  51.393  40.193  1.00  0.00           C
ATOM   2081  C29 POPEL  51      95.118  50.333  39.953  1.00  0.00           C
ATOM   2083 0C21 POPEL  51      95.578  49.403  40.813  1.00  0.00           C
ATOM   2085 1C21 POPEL  51      95.208  49.183  42.263  1.00  0.00           C
ATOM   2088 2C21 POPEL  51      96.438  49.093  43.183  1.00  0.00           C
ATOM   2091 3C21 POPEL  51      96.088  48.513  44.563  1.00  0.00           C
ATOM   2094 4C21 POPEL  51      97.328  48.063  45.343  1.00  0.00           C
ATOM   2097 5C21 POPEL  51      97.008  47.213  46.583  1.00  0.00           C
ATOM   2100 6C21 POPEL  51      96.258  47.983  47.683  1.00  0.00           C
ATOM   2103 7C21 POPEL  51      96.068  47.153  48.953  1.00  0.00           C
ATOM   2106 8C21 POPEL  51      95.408  47.923  50.103  1.00  0.00           C
ATOM   2110  C33 POPEL  51      94.338  63.333  36.153  1.00  0.00           C
ATOM   2113  C34 POPEL  51      94.598  64.843  36.153  1.00  0.00           C
ATOM   2116  C35 POPEL  51      94.498  65.553  37.513  1.00  0.00           C
ATOM   2119  C36 POPEL  51      95.618  65.223  38.513  1.00  0.00           C
ATOM   2122  C37 POPEL  51      95.228  64.203  39.593  1.00  0.00           C
ATOM   2125  C38 POPEL  51      96.338  63.973  40.633  1.00  0.00           C
ATOM   2128  C39 POPEL  51      97.498  63.133  40.093  1.00  0.00           C
ATOM   2131 0C31 POPEL  51      98.668  62.933  41.073  1.00  0.00           C
ATOM   2134 1C31 POPEL  51      99.608  61.813  40.573  1.00  0.00           C
ATOM   2137 2C31 POPEL  51     100.958  61.753  41.303  1.00  0.00           C
ATOM   2140 3C31 POPEL  51     100.838  61.643  42.833  1.00  0.00           C
ATOM   2143 4C31 POPEL  51     102.208  61.413  43.493  1.00  0.00           C
ATOM   2146 5C31 POPEL  51     102.188  61.683  45.003  1.00  0.00           C
ATOM   2149 6C31 POPEL  51     103.588  61.713  45.623  1.00  0.00           C
ATOM   2153  NH3 POPEM  52      45.548  75.443  32.833  1.00  0.00           N
ATOM   2157  C12 POPEM  52      44.448  74.673  32.183  1.00  0.00           C
ATOM   2160  C11 POPEM  52      43.078  75.223  32.543  1.00  0.00           C
ATOM   2163  P   POPEM  52      40.588  74.663  32.303  1.00  0.00           P
ATOM   2164  O13 POPEM  52      40.158  75.833  31.513  1.00  0.00           O
ATOM   2165  O14 POPEM  52      39.798  73.413  32.153  1.00  0.00           O
ATOM   2166  O11 POPEM  52      40.608  75.063  33.823  1.00  0.00           O
ATOM   2167  O12 POPEM  52      42.098  74.373  31.963  1.00  0.00           O
ATOM   2168  C1  POPEM  52      40.198  76.393  34.173  1.00  0.00           C
ATOM   2171  C2  POPEM  52      40.208  76.583  35.693  1.00  0.00           C
ATOM   2173  O21 POPEM  52      39.678  77.893  36.013  1.00  0.00           O
ATOM   2174  C21 POPEM  52      39.168  77.953  37.243  1.00  0.00           C
ATOM   2175  O22 POPEM  52      39.138  77.043  38.043  1.00  0.00           O
ATOM   2176  C22 POPEM  52      38.568  79.343  37.493  1.00  0.00           C
ATOM   2179  C3  POPEM  52      41.658  76.413  36.223  1.00  0.00           C
ATOM   2182  O31 POPEM  52      41.758  76.233  37.653  1.00  0.00           O
ATOM   2183  C31 POPEM  52      41.248  75.063  38.043  1.00  0.00           C
ATOM   2184  O32 POPEM  52      40.848  74.193  37.283  1.00  0.00           O
ATOM   2185  C32 POPEM  52      41.358  74.873  39.543  1.00  0.00           C
ATOM   2188  C23 POPEM  52      37.828  79.263  38.853  1.00  0.00           C
ATOM   2191  C24 POPEM  52      37.168  80.533  39.393  1.00  0.00           C
ATOM   2194  C25 POPEM  52      36.558  80.173  40.753  1.00  0.00           C
ATOM   2197  C26 POPEM  52      35.528  81.133  41.343  1.00  0.00           C
ATOM   2200  C27 POPEM  52      35.168  80.693  42.773  1.00  0.00           C
ATOM   2203  C28 POPEM  52      34.248  81.673  43.523  1.00  0.00           C
ATOM   2206  C29 POPEM  52      33.938  81.133  44.903  1.00  0.00           C
ATOM   2208 0C21 POPEM  52      32.718  80.943  45.453  1.00  0.00           C
ATOM   2210 1C21 POPEM  52      31.378  81.303  44.853  1.00  0.00           C
ATOM   2213 2C21 POPEM  52      30.418  81.813  45.953  1.00  0.00           C
ATOM   2216 3C21 POPEM  52      29.788  80.693  46.783  1.00  0.00           C
ATOM   2219 4C21 POPEM  52      29.148  81.223  48.073  1.00  0.00           C
ATOM   2222 5C21 POPEM  52      28.418  80.143  48.873  1.00  0.00           C
ATOM   2225 6C21 POPEM  52      27.808  80.673  50.183  1.00  0.00           C
ATOM   2228 7C21 POPEM  52      26.998  79.613  50.933  1.00  0.00           C
ATOM   2231 8C21 POPEM  52      26.268  80.153  52.163  1.00  0.00           C
ATOM   2235  C33 POPEM  52      40.318  73.843  40.043  1.00  0.00           C
ATOM   2238  C34 POPEM  52      40.628  73.233  41.413  1.00  0.00           C
ATOM   2241  C35 POPEM  52      40.498  74.213  42.583  1.00  0.00           C
ATOM   2244  C36 POPEM  52      39.048  74.373  43.063  1.00  0.00           C
ATOM   2247  C37 POPEM  52      38.938  75.333  44.253  1.00  0.00           C
ATOM   2250  C38 POPEM  52      37.558  75.253  44.923  1.00  0.00           C
ATOM   2253  C39 POPEM  52      37.448  76.113  46.193  1.00  0.00           C
ATOM   2256 0C31 POPEM  52      37.488  77.623  45.913  1.00  0.00           C
ATOM   2259 1C31 POPEM  52      37.098  78.433  47.163  1.00  0.00           C
ATOM   2262 2C31 POPEM  52      37.218  79.953  46.963  1.00  0.00           C
ATOM   2265 3C31 POPEM  52      36.448  80.733  48.043  1.00  0.00           C
ATOM   2268 4C31 POPEM  52      36.378  82.233  47.783  1.00  0.00           C
ATOM   2271 5C31 POPEM  52      35.348  82.933  48.693  1.00  0.00           C
ATOM   2274 6C31 POPEM  52      35.158  84.413  48.383  1.00  0.00           C
ATOM   2278  NH3 POPEN  53     114.788  86.093  73.453  1.00  0.00           N
ATOM   2282  C12 POPEN  53     113.328  85.973  73.753  1.00  0.00           C
ATOM   2285  C11 POPEN  53     112.608  85.173  72.643  1.00  0.00           C
ATOM   2288  P   POPEN  53     110.298  86.343  73.043  1.00  0.00           P
ATOM   2289  O13 POPEN  53     108.888  86.133  72.653  1.00  0.00           O
ATOM   2290  O14 POPEN  53     110.538  86.923  74.373  1.00  0.00           O
ATOM   2291  O11 POPEN  53     110.988  87.273  71.943  1.00  0.00           O
ATOM   2292  O12 POPEN  53     111.208  85.043  72.883  1.00  0.00           O
ATOM   2293  C1  POPEN  53     110.298  88.393  71.373  1.00  0.00           C
ATOM   2296  C2  POPEN  53     111.288  89.293  70.553  1.00  0.00           C
ATOM   2298  O21 POPEN  53     111.808  88.563  69.423  1.00  0.00           O
ATOM   2299  C21 POPEN  53     111.918  89.173  68.253  1.00  0.00           C
ATOM   2300  O22 POPEN  53     111.648  90.333  68.013  1.00  0.00           O
ATOM   2301  C22 POPEN  53     112.498  88.193  67.223  1.00  0.00           C
ATOM   2304  C3  POPEN  53     112.438  89.733  71.493  1.00  0.00           C
ATOM   2307  O31 POPEN  53     113.628  90.073  70.763  1.00  0.00           O
ATOM   2308  C31 POPEN  53     114.668  89.263  70.853  1.00  0.00           C
ATOM   2309  O32 POPEN  53     114.768  88.243  71.513  1.00  0.00           O
ATOM   2310  C32 POPEN  53     115.768  89.933  70.003  1.00  0.00           C
ATOM   2313  C23 POPEN  53     113.698  88.773  66.453  1.00  0.00           C
ATOM   2316  C24 POPEN  53     114.358  87.743  65.523  1.00  0.00           C
ATOM   2319  C25 POPEN  53     115.548  88.293  64.733  1.00  0.00           C
ATOM   2322  C26 POPEN  53     115.128  89.303  63.653  1.00  0.00           C
ATOM   2325  C27 POPEN  53     116.288  89.713  62.733  1.00  0.00           C
ATOM   2328  C28 POPEN  53     115.858  90.693  61.623  1.00  0.00           C
ATOM   2331  C29 POPEN  53     115.008  90.043  60.563  1.00  0.00           C
ATOM   2333 0C21 POPEN  53     115.178  90.153  59.233  1.00  0.00           C
ATOM   2335 1C21 POPEN  53     116.208  90.993  58.523  1.00  0.00           C
ATOM   2338 2C21 POPEN  53     115.688  91.583  57.193  1.00  0.00           C
ATOM   2341 3C21 POPEN  53     114.638  92.693  57.393  1.00  0.00           C
ATOM   2344 4C21 POPEN  53     114.188  93.323  56.073  1.00  0.00           C
ATOM   2347 5C21 POPEN  53     113.468  94.673  56.243  1.00  0.00           C
ATOM   2350 6C21 POPEN  53     112.118  94.583  56.973  1.00  0.00           C
ATOM   2353 7C21 POPEN  53     111.478  95.953  57.193  1.00  0.00           C
ATOM   2356 8C21 POPEN  53     110.138  95.893  57.943  1.00  0.00           C
ATOM   2360  C33 POPEN  53     117.158  89.273  70.073  1.00  0.00           C
ATOM   2363  C34 POPEN  53     118.238  90.103  69.353  1.00  0.00           C
ATOM   2366  C35 POPEN  53     118.078  90.103  67.833  1.00  0.00           C
ATOM   2369  C36 POPEN  53     119.188  90.843  67.063  1.00  0.00           C
ATOM   2372  C37 POPEN  53     119.008  90.643  65.543  1.00  0.00           C
ATOM   2375  C38 POPEN  53     120.198  91.123  64.703  1.00  0.00           C
ATOM   2378  C39 POPEN  53     120.078  90.653  63.243  1.00  0.00           C
ATOM   2381 0C31 POPEN  53     121.358  90.863  62.423  1.00  0.00           C
ATOM   2384 1C31 POPEN  53     121.438  89.963  61.173  1.00  0.00           C
ATOM   2387 2C31 POPEN  53     122.868  89.843  60.653  1.00  0.00           C
ATOM   2390 3C31 POPEN  53     123.048  88.803  59.543  1.00  0.00           C
ATOM   2393 4C31 POPEN  53     122.608  89.263  58.143  1.00  0.00           C
ATOM   2396 5C31 POPEN  53     123.508  88.643  57.063  1.00  0.00           C
ATOM   2399 6C31 POPEN  53     123.278  89.123  55.633  1.00  0.00           C
ATOM   2403  NH3 POPEO  54      69.738  41.003  78.143  1.00  0.00           N
ATOM   2407  C12 POPEO  54      71.238  40.973  78.043  1.00  0.00           C
ATOM   2410  C11 POPEO  54      71.888  40.843  79.433  1.00  0.00           C
ATOM   2413  P   POPEO  54      74.208  41.933  78.893  1.00  0.00           P
ATOM   2414  O13 POPEO  54      73.528  43.203  79.193  1.00  0.00           O
ATOM   2415  O14 POPEO  54      75.588  41.743  79.393  1.00  0.00           O
ATOM   2416  O11 POPEO  54      74.188  41.753  77.313  1.00  0.00           O
ATOM   2417  O12 POPEO  54      73.308  40.703  79.343  1.00  0.00           O
ATOM   2418  C1  POPEO  54      74.808  40.583  76.813  1.00  0.00           C
ATOM   2421  C2  POPEO  54      75.028  40.673  75.293  1.00  0.00           C
ATOM   2423  O21 POPEO  54      76.338  40.133  75.053  1.00  0.00           O
ATOM   2424  C21 POPEO  54      76.318  39.153  74.163  1.00  0.00           C
ATOM   2425  O22 POPEO  54      75.338  38.723  73.593  1.00  0.00           O
ATOM   2426  C22 POPEO  54      77.728  38.603  74.003  1.00  0.00           C
ATOM   2429  C3  POPEO  54      74.958  42.113  74.703  1.00  0.00           C
ATOM   2432  O31 POPEO  54      74.998  42.093  73.253  1.00  0.00           O
ATOM   2433  C31 POPEO  54      73.798  41.853  72.683  1.00  0.00           C
ATOM   2434  O32 POPEO  54      72.768  41.683  73.313  1.00  0.00           O
ATOM   2435  C32 POPEO  54      73.918  41.773  71.163  1.00  0.00           C
ATOM   2438  C23 POPEO  54      78.478  39.223  72.793  1.00  0.00           C
ATOM   2441  C24 POPEO  54      79.648  38.303  72.433  1.00  0.00           C
ATOM   2444  C25 POPEO  54      80.318  38.523  71.083  1.00  0.00           C
ATOM   2447  C26 POPEO  54      80.448  39.983  70.683  1.00  0.00           C
ATOM   2450  C27 POPEO  54      81.228  40.163  69.373  1.00  0.00           C
ATOM   2453  C28 POPEO  54      80.958  41.523  68.703  1.00  0.00           C
ATOM   2456  C29 POPEO  54      81.138  42.633  69.693  1.00  0.00           C
ATOM   2458 0C21 POPEO  54      80.738  43.893  69.553  1.00  0.00           C
ATOM   2460 1C21 POPEO  54      80.068  44.523  68.363  1.00  0.00           C
ATOM   2463 2C21 POPEO  54      81.088  45.203  67.433  1.00  0.00           C
ATOM   2466 3C21 POPEO  54      81.948  46.273  68.123  1.00  0.00           C
ATOM   2469 4C21 POPEO  54      82.988  46.893  67.193  1.00  0.00           C
ATOM   2472 5C21 POPEO  54      83.968  47.813  67.953  1.00  0.00           C
ATOM   2475 6C21 POPEO  54      83.268  48.943  68.713  1.00  0.00           C
ATOM   2478 7C21 POPEO  54      84.218  50.033  69.203  1.00  0.00           C
ATOM   2481 8C21 POPEO  54      83.488  51.223  69.803  1.00  0.00           C
ATOM   2485  C33 POPEO  54      73.718  40.333  70.633  1.00  0.00           C
ATOM   2488  C34 POPEO  54      72.238  39.923  70.593  1.00  0.00           C
ATOM   2491  C35 POPEO  54      72.038  38.413  70.463  1.00  0.00           C
ATOM   2494  C36 POPEO  54      72.578  37.773  69.173  1.00  0.00           C
ATOM   2497  C37 POPEO  54      72.158  36.293  69.093  1.00  0.00           C
ATOM   2500  C38 POPEO  54      72.478  35.613  67.753  1.00  0.00           C
ATOM   2503  C39 POPEO  54      73.978  35.373  67.543  1.00  0.00           C
ATOM   2506 0C31 POPEO  54      74.268  34.883  66.123  1.00  0.00           C
ATOM   2509 1C31 POPEO  54      75.768  34.683  65.873  1.00  0.00           C
ATOM   2512 2C31 POPEO  54      76.118  34.393  64.403  1.00  0.00           C
ATOM   2515 3C31 POPEO  54      75.998  35.623  63.493  1.00  0.00           C
ATOM   2518 4C31 POPEO  54      76.708  35.393  62.153  1.00  0.00           C
ATOM   2521 5C31 POPEO  54      76.658  36.593  61.203  1.00  0.00           C
ATOM   2524 6C31 POPEO  54      77.568  36.413  59.983  1.00  0.00           C
ATOM   2528  NH3 POPEP  55      69.138  43.473  33.053  1.00  0.00           N
ATOM   2532  C12 POPEP  55      70.018  44.673  33.263  1.00  0.00           C
ATOM   2535  C11 POPEP  55      69.218  45.833  33.863  1.00  0.00           C
ATOM   2538  P   POPEP  55      69.548  48.383  34.343  1.00  0.00           P
ATOM   2539  O13 POPEP  55      69.898  49.373  33.313  1.00  0.00           O
ATOM   2540  O14 POPEP  55      68.118  48.243  34.723  1.00  0.00           O
ATOM   2541  O11 POPEP  55      70.448  48.683  35.593  1.00  0.00           O
ATOM   2542  O12 POPEP  55      70.058  46.973  33.853  1.00  0.00           O
ATOM   2543  C1  POPEP  55      70.488  47.873  36.763  1.00  0.00           C
ATOM   2546  C2  POPEP  55      69.288  48.173  37.703  1.00  0.00           C
ATOM   2548  O21 POPEP  55      69.738  48.993  38.793  1.00  0.00           O
ATOM   2549  C21 POPEP  55      68.788  49.703  39.393  1.00  0.00           C
ATOM   2550  O22 POPEP  55      67.638  49.833  39.003  1.00  0.00           O
ATOM   2551  C22 POPEP  55      69.338  50.263  40.703  1.00  0.00           C
ATOM   2554  C3  POPEP  55      68.628  46.863  38.223  1.00  0.00           C
ATOM   2557  O31 POPEP  55      67.208  47.023  38.413  1.00  0.00           O
ATOM   2558  C31 POPEP  55      66.758  46.983  39.663  1.00  0.00           C
ATOM   2559  O32 POPEP  55      67.398  46.653  40.633  1.00  0.00           O
ATOM   2560  C32 POPEP  55      65.288  47.433  39.613  1.00  0.00           C
ATOM   2563  C23 POPEP  55      68.578  49.733  41.943  1.00  0.00           C
ATOM   2566  C24 POPEP  55      69.318  50.073  43.243  1.00  0.00           C
ATOM   2569  C25 POPEP  55      68.478  49.833  44.503  1.00  0.00           C
ATOM   2572  C26 POPEP  55      69.218  50.243  45.773  1.00  0.00           C
ATOM   2575  C27 POPEP  55      68.488  49.843  47.073  1.00  0.00           C
ATOM   2578  C28 POPEP  55      69.228  50.263  48.363  1.00  0.00           C
ATOM   2581  C29 POPEP  55      70.558  49.553  48.533  1.00  0.00           C
ATOM   2583 0C21 POPEP  55      71.098  49.093  49.673  1.00  0.00           C
ATOM   2585 1C21 POPEP  55      70.528  49.173  51.063  1.00  0.00           C
ATOM   2588 2C21 POPEP  55      70.438  47.783  51.723  1.00  0.00           C
ATOM   2591 3C21 POPEP  55      71.768  47.223  52.243  1.00  0.00           C
ATOM   2594 4C21 POPEP  55      71.698  45.703  52.493  1.00  0.00           C
ATOM   2597 5C21 POPEP  55      72.878  45.173  53.323  1.00  0.00           C
ATOM   2600 6C21 POPEP  55      72.858  43.653  53.503  1.00  0.00           C
ATOM   2603 7C21 POPEP  55      74.078  43.163  54.303  1.00  0.00           C
ATOM   2606 8C21 POPEP  55      74.198  41.633  54.343  1.00  0.00           C
ATOM   2610  C33 POPEP  55      64.588  47.493  40.983  1.00  0.00           C
ATOM   2613  C34 POPEP  55      64.048  46.143  41.493  1.00  0.00           C
ATOM   2616  C35 POPEP  55      63.128  46.373  42.693  1.00  0.00           C
ATOM   2619  C36 POPEP  55      62.508  45.133  43.353  1.00  0.00           C
ATOM   2622  C37 POPEP  55      61.628  45.613  44.523  1.00  0.00           C
ATOM   2625  C38 POPEP  55      61.178  44.553  45.543  1.00  0.00           C
ATOM   2628  C39 POPEP  55      60.408  45.173  46.723  1.00  0.00           C
ATOM   2631 0C31 POPEP  55      61.148  46.353  47.393  1.00  0.00           C
ATOM   2634 1C31 POPEP  55      60.508  46.893  48.673  1.00  0.00           C
ATOM   2637 2C31 POPEP  55      61.038  48.293  49.063  1.00  0.00           C
ATOM   2640 3C31 POPEP  55      62.558  48.343  49.303  1.00  0.00           C
ATOM   2643 4C31 POPEP  55      63.088  49.753  49.563  1.00  0.00           C
ATOM   2646 5C31 POPEP  55      64.618  49.793  49.733  1.00  0.00           C
ATOM   2649 6C31 POPEP  55      65.218  51.203  49.653  1.00  0.00           C
ATOM   2653  NH3 POPEQ  56      23.338  87.763  77.543  1.00  0.00           N
ATOM   2657  C12 POPEQ  56      22.678  89.073  77.813  1.00  0.00           C
ATOM   2660  C11 POPEQ  56      22.848  89.993  76.613  1.00  0.00           C
ATOM   2663  P   POPEQ  56      20.848  91.733  76.903  1.00  0.00           P
ATOM   2664  O13 POPEQ  56      19.948  90.793  76.193  1.00  0.00           O
ATOM   2665  O14 POPEQ  56      20.478  92.143  78.273  1.00  0.00           O
ATOM   2666  O11 POPEQ  56      20.978  92.983  75.933  1.00  0.00           O
ATOM   2667  O12 POPEQ  56      22.338  91.263  76.923  1.00  0.00           O
ATOM   2668  C1  POPEQ  56      21.868  92.863  74.823  1.00  0.00           C
ATOM   2671  C2  POPEQ  56      21.948  94.223  74.083  1.00  0.00           C
ATOM   2673  O21 POPEQ  56      23.038  94.183  73.133  1.00  0.00           O
ATOM   2674  C21 POPEQ  56      22.738  93.583  71.993  1.00  0.00           C
ATOM   2675  O22 POPEQ  56      21.628  93.133  71.713  1.00  0.00           O
ATOM   2676  C22 POPEQ  56      24.008  93.443  71.143  1.00  0.00           C
ATOM   2679  C3  POPEQ  56      22.178  95.353  75.113  1.00  0.00           C
ATOM   2682  O31 POPEQ  56      22.818  96.493  74.483  1.00  0.00           O
ATOM   2683  C31 POPEQ  56      24.158  96.433  74.633  1.00  0.00           C
ATOM   2684  O32 POPEQ  56      24.748  95.983  75.593  1.00  0.00           O
ATOM   2685  C32 POPEQ  56      24.828  96.853  73.323  1.00  0.00           C
ATOM   2688  C23 POPEQ  56      24.118  94.393  69.913  1.00  0.00           C
ATOM   2691  C24 POPEQ  56      25.258  93.983  68.973  1.00  0.00           C
ATOM   2694  C25 POPEQ  56      25.458  94.913  67.753  1.00  0.00           C
ATOM   2697  C26 POPEQ  56      26.378  94.303  66.683  1.00  0.00           C
ATOM   2700  C27 POPEQ  56      26.488  95.163  65.413  1.00  0.00           C
ATOM   2703  C28 POPEQ  56      27.148  94.423  64.223  1.00  0.00           C
ATOM   2706  C29 POPEQ  56      26.778  95.023  62.893  1.00  0.00           C
ATOM   2708 0C21 POPEQ  56      27.608  95.423  61.913  1.00  0.00           C
ATOM   2710 1C21 POPEQ  56      29.118  95.353  61.923  1.00  0.00           C
ATOM   2713 2C21 POPEQ  56      29.708  95.593  60.513  1.00  0.00           C
ATOM   2716 3C21 POPEQ  56      31.238  95.773  60.533  1.00  0.00           C
ATOM   2719 4C21 POPEQ  56      31.818  96.043  59.143  1.00  0.00           C
ATOM   2722 5C21 POPEQ  56      33.298  96.453  59.183  1.00  0.00           C
ATOM   2725 6C21 POPEQ  56      33.898  96.623  57.783  1.00  0.00           C
ATOM   2728 7C21 POPEQ  56      35.398  96.933  57.813  1.00  0.00           C
ATOM   2731 8C21 POPEQ  56      36.038  97.113  56.443  1.00  0.00           C
ATOM   2735  C33 POPEQ  56      26.258  96.263  73.223  1.00  0.00           C
ATOM   2738  C34 POPEQ  56      26.898  96.393  71.833  1.00  0.00           C
ATOM   2741  C35 POPEQ  56      26.618  97.733  71.163  1.00  0.00           C
ATOM   2744  C36 POPEQ  56      27.538  98.013  69.973  1.00  0.00           C
ATOM   2747  C37 POPEQ  56      27.328  99.433  69.413  1.00  0.00           C
ATOM   2750  C38 POPEQ  56      27.918  99.623  68.013  1.00  0.00           C
ATOM   2753  C39 POPEQ  56      26.998  99.073  66.913  1.00  0.00           C
ATOM   2756 0C31 POPEQ  56      27.608  99.213  65.523  1.00  0.00           C
ATOM   2759 1C31 POPEQ  56      26.618  98.873  64.403  1.00  0.00           C
ATOM   2762 2C31 POPEQ  56      27.208  99.133  63.003  1.00  0.00           C
ATOM   2765 3C31 POPEQ  56      27.048 100.593  62.563  1.00  0.00           C
ATOM   2768 4C31 POPEQ  56      25.668 100.863  61.953  1.00  0.00           C
ATOM   2771 5C31 POPEQ  56      25.338 102.353  61.773  1.00  0.00           C
ATOM   2774 6C31 POPEQ  56      23.998 102.573  61.073  1.00  0.00           C
ATOM   2778  NH3 POPER  57       7.118  18.253  70.773  1.00  0.00           N
ATOM   2782  C12 POPER  57       6.928  19.363  71.773  1.00  0.00           C
ATOM   2785  C11 POPER  57       5.668  20.213  71.513  1.00  0.00           C
ATOM   2788  P   POPER  57       6.198  22.543  72.713  1.00  0.00           P
ATOM   2789  O13 POPER  57       5.238  23.513  73.263  1.00  0.00           O
ATOM   2790  O14 POPER  57       7.478  22.353  73.423  1.00  0.00           O
ATOM   2791  O11 POPER  57       6.478  22.903  71.203  1.00  0.00           O
ATOM   2792  O12 POPER  57       5.458  21.143  72.583  1.00  0.00           O
ATOM   2793  C1  POPER  57       5.428  23.593  70.503  1.00  0.00           C
ATOM   2796  C2  POPER  57       5.808  23.863  69.023  1.00  0.00           C
ATOM   2798  O21 POPER  57       5.828  22.603  68.323  1.00  0.00           O
ATOM   2799  C21 POPER  57       5.878  22.573  66.993  1.00  0.00           C
ATOM   2800  O22 POPER  57       6.368  21.673  66.343  1.00  0.00           O
ATOM   2801  C22 POPER  57       5.078  23.723  66.353  1.00  0.00           C
ATOM   2804  C3  POPER  57       7.168  24.613  68.953  1.00  0.00           C
ATOM   2807  O31 POPER  57       7.728  24.583  67.633  1.00  0.00           O
ATOM   2808  C31 POPER  57       8.948  25.103  67.523  1.00  0.00           C
ATOM   2809  O32 POPER  57       9.488  25.793  68.373  1.00  0.00           O
ATOM   2810  C32 POPER  57       9.498  24.693  66.153  1.00  0.00           C
ATOM   2813  C23 POPER  57       4.848  23.513  64.843  1.00  0.00           C
ATOM   2816  C24 POPER  57       3.708  24.423  64.383  1.00  0.00           C
ATOM   2819  C25 POPER  57       3.528  24.493  62.873  1.00  0.00           C
ATOM   2822  C26 POPER  57       2.238  25.243  62.563  1.00  0.00           C
ATOM   2825  C27 POPER  57       1.988  25.523  61.073  1.00  0.00           C
ATOM   2828  C28 POPER  57       2.148  27.013  60.703  1.00  0.00           C
ATOM   2831  C29 POPER  57       3.588  27.433  60.823  1.00  0.00           C
ATOM   2833 0C21 POPER  57       4.418  27.723  59.813  1.00  0.00           C
ATOM   2835 1C21 POPER  57       4.118  27.733  58.333  1.00  0.00           C
ATOM   2838 2C21 POPER  57       4.258  29.153  57.763  1.00  0.00           C
ATOM   2841 3C21 POPER  57       4.158  29.193  56.233  1.00  0.00           C
ATOM   2844 4C21 POPER  57       4.258  30.603  55.653  1.00  0.00           C
ATOM   2847 5C21 POPER  57       5.488  31.383  56.153  1.00  0.00           C
ATOM   2850 6C21 POPER  57       5.708  32.683  55.373  1.00  0.00           C
ATOM   2853 7C21 POPER  57       6.778  33.583  56.013  1.00  0.00           C
ATOM   2856 8C21 POPER  57       7.038  34.843  55.193  1.00  0.00           C
ATOM   2860  C33 POPER  57       8.648  25.203  64.963  1.00  0.00           C
ATOM   2863  C34 POPER  57       8.558  24.223  63.773  1.00  0.00           C
ATOM   2866  C35 POPER  57       7.928  24.883  62.543  1.00  0.00           C
ATOM   2869  C36 POPER  57       7.698  23.943  61.343  1.00  0.00           C
ATOM   2872  C37 POPER  57       7.318  24.743  60.083  1.00  0.00           C
ATOM   2875  C38 POPER  57       6.628  23.923  58.973  1.00  0.00           C
ATOM   2878  C39 POPER  57       7.538  22.943  58.243  1.00  0.00           C
ATOM   2881 0C31 POPER  57       6.798  22.133  57.163  1.00  0.00           C
ATOM   2884 1C31 POPER  57       7.668  21.033  56.553  1.00  0.00           C
ATOM   2887 2C31 POPER  57       7.238  20.543  55.163  1.00  0.00           C
ATOM   2890 3C31 POPER  57       5.828  19.933  55.113  1.00  0.00           C
ATOM   2893 4C31 POPER  57       5.548  19.273  53.743  1.00  0.00           C
ATOM   2896 5C31 POPER  57       4.138  18.693  53.623  1.00  0.00           C
ATOM   2899 6C31 POPER  57       3.938  17.873  52.353  1.00  0.00           C
ATOM   2903  NH3 POPES  58     120.858  47.073  31.943  1.00  0.00           N
ATOM   2907  C12 POPES  58     119.998  47.663  30.853  1.00  0.00           C
ATOM   2910  C11 POPES  58     119.058  48.733  31.413  1.00  0.00           C
ATOM   2913  P   POPES  58     116.898  49.793  30.403  1.00  0.00           P
ATOM   2914  O13 POPES  58     116.588  50.853  29.423  1.00  0.00           O
ATOM   2915  O14 POPES  58     116.248  48.483  30.203  1.00  0.00           O
ATOM   2916  O11 POPES  58     116.578  50.363  31.863  1.00  0.00           O
ATOM   2917  O12 POPES  58     118.458  49.503  30.373  1.00  0.00           O
ATOM   2918  C1  POPES  58     117.348  51.383  32.543  1.00  0.00           C
ATOM   2921  C2  POPES  58     117.348  51.153  34.093  1.00  0.00           C
ATOM   2923  O21 POPES  58     118.208  52.083  34.813  1.00  0.00           O
ATOM   2924  C21 POPES  58     119.518  51.943  34.663  1.00  0.00           C
ATOM   2925  O22 POPES  58     120.098  51.223  33.883  1.00  0.00           O
ATOM   2926  C22 POPES  58     120.248  52.783  35.703  1.00  0.00           C
ATOM   2929  C3  POPES  58     117.658  49.663  34.373  1.00  0.00           C
ATOM   2932  O31 POPES  58     117.928  49.323  35.753  1.00  0.00           O
ATOM   2933  C31 POPES  58     118.808  48.313  35.843  1.00  0.00           C
ATOM   2934  O32 POPES  58     119.658  48.023  35.013  1.00  0.00           O
ATOM   2935  C32 POPES  58     118.528  47.483  37.093  1.00  0.00           C
ATOM   2938  C23 POPES  58     119.888  52.393  37.163  1.00  0.00           C
ATOM   2941  C24 POPES  58     120.908  52.913  38.173  1.00  0.00           C
ATOM   2944  C25 POPES  58     120.568  52.473  39.613  1.00  0.00           C
ATOM   2947  C26 POPES  58     121.598  52.953  40.643  1.00  0.00           C
ATOM   2950  C27 POPES  58     121.358  54.393  41.143  1.00  0.00           C
ATOM   2953  C28 POPES  58     122.478  54.873  42.083  1.00  0.00           C
ATOM   2956  C29 POPES  58     122.068  56.033  42.953  1.00  0.00           C
ATOM   2958 0C21 POPES  58     121.408  55.943  44.123  1.00  0.00           C
ATOM   2960 1C21 POPES  58     120.968  54.663  44.793  1.00  0.00           C
ATOM   2963 2C21 POPES  58     121.158  54.673  46.313  1.00  0.00           C
ATOM   2966 3C21 POPES  58     122.628  54.533  46.753  1.00  0.00           C
ATOM   2969 4C21 POPES  58     122.758  54.283  48.263  1.00  0.00           C
ATOM   2972 5C21 POPES  58     124.218  54.133  48.713  1.00  0.00           C
ATOM   2975 6C21 POPES  58     124.548  55.023  49.913  1.00  0.00           C
ATOM   2978 7C21 POPES  58     125.958  54.793  50.453  1.00  0.00           C
ATOM   2981 8C21 POPES  58     126.378  55.823  51.503  1.00  0.00           C
ATOM   2985  C33 POPES  58     118.388  45.983  36.713  1.00  0.00           C
ATOM   2988  C34 POPES  58     117.608  45.143  37.743  1.00  0.00           C
ATOM   2991  C35 POPES  58     117.388  43.703  37.243  1.00  0.00           C
ATOM   2994  C36 POPES  58     116.128  43.043  37.803  1.00  0.00           C
ATOM   2997  C37 POPES  58     116.208  42.693  39.293  1.00  0.00           C
ATOM   3000  C38 POPES  58     114.948  43.103  40.063  1.00  0.00           C
ATOM   3003  C39 POPES  58     114.918  42.533  41.493  1.00  0.00           C
ATOM   3006 0C31 POPES  58     114.448  41.073  41.543  1.00  0.00           C
ATOM   3009 1C31 POPES  58     114.518  40.523  42.963  1.00  0.00           C
ATOM   3012 2C31 POPES  58     114.128  39.043  43.063  1.00  0.00           C
ATOM   3015 3C31 POPES  58     114.268  38.493  44.483  1.00  0.00           C
ATOM   3018 4C31 POPES  58     113.148  38.953  45.423  1.00  0.00           C
ATOM   3021 5C31 POPES  58     113.508  38.783  46.903  1.00  0.00           C
ATOM   3024 6C31 POPES  58     112.378  39.173  47.853  1.00  0.00           C
ATOM   3028  NH3 POPET  59      46.558  72.003  74.313  1.00  0.00           N
ATOM   3032  C12 POPET  59      46.108  71.743  75.713  1.00  0.00           C
ATOM   3035  C11 POPET  59      47.138  70.923  76.523  1.00  0.00           C
ATOM   3038  P   POPET  59      49.608  70.843  77.313  1.00  0.00           P
ATOM   3039  O13 POPET  59      50.878  71.583  77.113  1.00  0.00           O
ATOM   3040  O14 POPET  59      49.178  70.493  78.683  1.00  0.00           O
ATOM   3041  O11 POPET  59      49.698  69.483  76.513  1.00  0.00           O
ATOM   3042  O12 POPET  59      48.438  71.543  76.513  1.00  0.00           O
ATOM   3043  C1  POPET  59      50.428  69.373  75.293  1.00  0.00           C
ATOM   3046  C2  POPET  59      49.618  69.913  74.083  1.00  0.00           C
ATOM   3048  O21 POPET  59      49.638  69.023  72.973  1.00  0.00           O
ATOM   3049  C21 POPET  59      50.808  68.743  72.423  1.00  0.00           C
ATOM   3050  O22 POPET  59      51.898  69.163  72.783  1.00  0.00           O
ATOM   3051  C22 POPET  59      50.528  67.843  71.223  1.00  0.00           C
ATOM   3054  C3  POPET  59      49.948  71.373  73.643  1.00  0.00           C
ATOM   3057  O31 POPET  59      49.018  71.853  72.643  1.00  0.00           O
ATOM   3058  C31 POPET  59      49.468  71.873  71.393  1.00  0.00           C
ATOM   3059  O32 POPET  59      50.528  71.413  71.033  1.00  0.00           O
ATOM   3060  C32 POPET  59      48.498  72.653  70.493  1.00  0.00           C
ATOM   3063  C23 POPET  59      51.468  68.083  70.023  1.00  0.00           C
ATOM   3066  C24 POPET  59      51.058  67.193  68.843  1.00  0.00           C
ATOM   3069  C25 POPET  59      49.898  67.773  68.033  1.00  0.00           C
ATOM   3072  C26 POPET  59      49.508  66.893  66.843  1.00  0.00           C
ATOM   3075  C27 POPET  59      48.378  67.523  66.003  1.00  0.00           C
ATOM   3078  C28 POPET  59      48.058  66.753  64.703  1.00  0.00           C
ATOM   3081  C29 POPET  59      49.198  66.863  63.713  1.00  0.00           C
ATOM   3083 0C21 POPET  59      49.208  67.603  62.593  1.00  0.00           C
ATOM   3085 1C21 POPET  59      48.088  68.463  62.053  1.00  0.00           C
ATOM   3088 2C21 POPET  59      47.858  69.763  62.833  1.00  0.00           C
ATOM   3091 3C21 POPET  59      46.798  70.653  62.173  1.00  0.00           C
ATOM   3094 4C21 POPET  59      46.328  71.813  63.063  1.00  0.00           C
ATOM   3097 5C21 POPET  59      45.248  71.383  64.073  1.00  0.00           C
ATOM   3100 6C21 POPET  59      44.718  72.553  64.903  1.00  0.00           C
ATOM   3103 7C21 POPET  59      43.398  72.233  65.613  1.00  0.00           C
ATOM   3106 8C21 POPET  59      42.858  73.403  66.433  1.00  0.00           C
ATOM   3110  C33 POPET  59      48.998  72.803  69.033  1.00  0.00           C
ATOM   3113  C34 POPET  59      48.898  71.503  68.203  1.00  0.00           C
ATOM   3116  C35 POPET  59      48.828  71.723  66.683  1.00  0.00           C
ATOM   3119  C36 POPET  59      50.138  72.153  66.003  1.00  0.00           C
ATOM   3122  C37 POPET  59      51.218  71.063  65.983  1.00  0.00           C
ATOM   3125  C38 POPET  59      52.458  71.473  65.173  1.00  0.00           C
ATOM   3128  C39 POPET  59      52.328  71.173  63.663  1.00  0.00           C
ATOM   3131 0C31 POPET  59      52.498  69.683  63.363  1.00  0.00           C
ATOM   3134 1C31 POPET  59      52.458  69.343  61.863  1.00  0.00           C
ATOM   3137 2C31 POPET  59      52.948  67.913  61.603  1.00  0.00           C
ATOM   3140 3C31 POPET  59      52.928  67.493  60.123  1.00  0.00           C
ATOM   3143 4C31 POPET  59      51.548  67.043  59.623  1.00  0.00           C
ATOM   3146 5C31 POPET  59      51.598  66.433  58.213  1.00  0.00           C
ATOM   3149 6C31 POPET  59      50.278  65.793  57.773  1.00  0.00           C
ATOM   3153  NH3 POPEU  60      72.838  83.963  32.073  1.00  0.00           N
ATOM   3157  C12 POPEU  60      73.188  82.633  31.463  1.00  0.00           C
ATOM   3160  C11 POPEU  60      72.698  81.483  32.343  1.00  0.00           C
ATOM   3163  P   POPEU  60      70.778  80.933  33.973  1.00  0.00           P
ATOM   3164  O13 POPEU  60      69.428  81.463  34.263  1.00  0.00           O
ATOM   3165  O14 POPEU  60      70.898  79.463  33.803  1.00  0.00           O
ATOM   3166  O11 POPEU  60      71.778  81.513  35.043  1.00  0.00           O
ATOM   3167  O12 POPEU  60      71.318  81.663  32.673  1.00  0.00           O
ATOM   3168  C1  POPEU  60      72.438  80.813  36.083  1.00  0.00           C
ATOM   3171  C2  POPEU  60      71.838  81.133  37.483  1.00  0.00           C
ATOM   3173  O21 POPEU  60      72.798  80.853  38.513  1.00  0.00           O
ATOM   3174  C21 POPEU  60      73.158  79.603  38.733  1.00  0.00           C
ATOM   3175  O22 POPEU  60      72.788  78.613  38.133  1.00  0.00           O
ATOM   3176  C22 POPEU  60      74.228  79.613  39.823  1.00  0.00           C
ATOM   3179  C3  POPEU  60      70.468  80.443  37.743  1.00  0.00           C
ATOM   3182  O31 POPEU  60      70.178  80.393  39.163  1.00  0.00           O
ATOM   3183  C31 POPEU  60      69.468  79.353  39.573  1.00  0.00           C
ATOM   3184  O32 POPEU  60      69.138  78.383  38.903  1.00  0.00           O
ATOM   3185  C32 POPEU  60      69.098  79.543  41.043  1.00  0.00           C
ATOM   3188  C23 POPEU  60      73.908  78.653  40.973  1.00  0.00           C
ATOM   3191  C24 POPEU  60      73.368  79.383  42.213  1.00  0.00           C
ATOM   3194  C25 POPEU  60      73.388  78.453  43.433  1.00  0.00           C
ATOM   3197  C26 POPEU  60      74.128  79.013  44.663  1.00  0.00           C
ATOM   3200  C27 POPEU  60      74.778  77.873  45.473  1.00  0.00           C
ATOM   3203  C28 POPEU  60      75.218  78.283  46.883  1.00  0.00           C
ATOM   3206  C29 POPEU  60      75.738  77.073  47.613  1.00  0.00           C
ATOM   3208 0C21 POPEU  60      75.338  76.583  48.803  1.00  0.00           C
ATOM   3210 1C21 POPEU  60      74.338  77.183  49.763  1.00  0.00           C
ATOM   3213 2C21 POPEU  60      74.928  77.243  51.183  1.00  0.00           C
ATOM   3216 3C21 POPEU  60      73.928  77.753  52.233  1.00  0.00           C
ATOM   3219 4C21 POPEU  60      74.558  77.853  53.633  1.00  0.00           C
ATOM   3222 5C21 POPEU  60      73.538  78.193  54.723  1.00  0.00           C
ATOM   3225 6C21 POPEU  60      74.188  78.473  56.093  1.00  0.00           C
ATOM   3228 7C21 POPEU  60      73.148  78.733  57.193  1.00  0.00           C
ATOM   3231 8C21 POPEU  60      73.708  79.343  58.473  1.00  0.00           C
ATOM   3235  C33 POPEU  60      69.058  78.183  41.773  1.00  0.00           C
ATOM   3238  C34 POPEU  60      68.958  78.333  43.293  1.00  0.00           C
ATOM   3241  C35 POPEU  60      67.538  78.673  43.793  1.00  0.00           C
ATOM   3244  C36 POPEU  60      67.528  78.923  45.303  1.00  0.00           C
ATOM   3247  C37 POPEU  60      66.128  79.123  45.883  1.00  0.00           C
ATOM   3250  C38 POPEU  60      66.198  79.603  47.343  1.00  0.00           C
ATOM   3253  C39 POPEU  60      64.838  79.633  48.053  1.00  0.00           C
ATOM   3256 0C31 POPEU  60      64.948  80.303  49.433  1.00  0.00           C
ATOM   3259 1C31 POPEU  60      63.628  80.303  50.203  1.00  0.00           C
ATOM   3262 2C31 POPEU  60      63.708  81.083  51.523  1.00  0.00           C
ATOM   3265 3C31 POPEU  60      64.368  80.303  52.673  1.00  0.00           C
ATOM   3268 4C31 POPEU  60      64.268  81.043  54.013  1.00  0.00           C
ATOM   3271 5C31 POPEU  60      64.598  80.143  55.213  1.00  0.00           C
ATOM   3274 6C31 POPEU  60      64.318  80.793  56.563  1.00  0.00           C
ATOM   3278  NH3 POPEV  61      -2.458 118.603  73.813  1.00  0.00           N
ATOM   3282  C12 POPEV  61      -1.258 117.723  73.593  1.00  0.00           C
ATOM   3285  C11 POPEV  61      -1.088 116.643  74.673  1.00  0.00           C
ATOM   3288  P   POPEV  61       1.278 116.013  75.703  1.00  0.00           P
ATOM   3289  O13 POPEV  61       0.818 116.773  76.883  1.00  0.00           O
ATOM   3290  O14 POPEV  61       1.738 114.623  75.893  1.00  0.00           O
ATOM   3291  O11 POPEV  61       2.488 116.803  75.103  1.00  0.00           O
ATOM   3292  O12 POPEV  61       0.208 116.063  74.533  1.00  0.00           O
ATOM   3293  C1  POPEV  61       2.558 117.283  73.753  1.00  0.00           C
ATOM   3296  C2  POPEV  61       3.178 116.233  72.803  1.00  0.00           C
ATOM   3298  O21 POPEV  61       3.518 116.883  71.573  1.00  0.00           O
ATOM   3299  C21 POPEV  61       4.668 116.483  71.043  1.00  0.00           C
ATOM   3300  O22 POPEV  61       5.448 115.683  71.523  1.00  0.00           O
ATOM   3301  C22 POPEV  61       4.858 117.113  69.673  1.00  0.00           C
ATOM   3304  C3  POPEV  61       2.188 115.073  72.523  1.00  0.00           C
ATOM   3307  O31 POPEV  61       2.608 114.183  71.473  1.00  0.00           O
ATOM   3308  C31 POPEV  61       3.408 113.173  71.843  1.00  0.00           C
ATOM   3309  O32 POPEV  61       3.628 112.843  72.993  1.00  0.00           O
ATOM   3310  C32 POPEV  61       3.828 112.433  70.573  1.00  0.00           C
ATOM   3313  C23 POPEV  61       4.328 116.183  68.553  1.00  0.00           C
ATOM   3316  C24 POPEV  61       5.008 116.433  67.203  1.00  0.00           C
ATOM   3319  C25 POPEV  61       4.648 117.783  66.573  1.00  0.00           C
ATOM   3322  C26 POPEV  61       3.538 117.703  65.513  1.00  0.00           C
ATOM   3325  C27 POPEV  61       3.248 119.093  64.923  1.00  0.00           C
ATOM   3328  C28 POPEV  61       2.448 119.063  63.613  1.00  0.00           C
ATOM   3331  C29 POPEV  61       2.498 120.423  62.953  1.00  0.00           C
ATOM   3333 0C21 POPEV  61       1.728 121.483  63.253  1.00  0.00           C
ATOM   3335 1C21 POPEV  61       0.638 121.503  64.293  1.00  0.00           C
ATOM   3338 2C21 POPEV  61       0.828 122.493  65.453  1.00  0.00           C
ATOM   3341 3C21 POPEV  61      -0.312 122.333  66.463  1.00  0.00           C
ATOM   3344 4C21 POPEV  61      -0.292 123.273  67.683  1.00  0.00           C
ATOM   3347 5C21 POPEV  61      -0.452 124.743  67.303  1.00  0.00           C
ATOM   3350 6C21 POPEV  61      -0.908 125.613  68.483  1.00  0.00           C
ATOM   3353 7C21 POPEV  61      -1.148 127.079  68.093  1.00  0.00           C
ATOM   3356 8C21 POPEV  61      -1.558 127.959  69.273  1.00  0.00           C
ATOM   3360  C33 POPEV  61       2.648 112.093  69.633  1.00  0.00           C
ATOM   3363  C34 POPEV  61       2.228 113.243  68.703  1.00  0.00           C
ATOM   3366  C35 POPEV  61       0.778 113.153  68.213  1.00  0.00           C
ATOM   3369  C36 POPEV  61       0.448 111.823  67.543  1.00  0.00           C
ATOM   3372  C37 POPEV  61      -1.028 111.723  67.123  1.00  0.00           C
ATOM   3375  C38 POPEV  61      -1.218 110.733  65.983  1.00  0.00           C
ATOM   3378  C39 POPEV  61      -2.608 110.793  65.353  1.00  0.00           C
ATOM   3381 0C31 POPEV  61      -2.788 109.723  64.273  1.00  0.00           C
ATOM   3384 1C31 POPEV  61      -3.408 108.433  64.823  1.00  0.00           C
ATOM   3387 2C31 POPEV  61      -4.928 108.333  64.623  1.00  0.00           C
ATOM   3390 3C31 POPEV  61      -5.738 109.573  65.053  1.00  0.00           C
ATOM   3393 4C31 POPEV  61      -7.238 109.263  65.113  1.00  0.00           C
ATOM   3396 5C31 POPEV  61      -8.118 110.493  65.343  1.00  0.00           C
ATOM   3399 6C31 POPEV  61      -9.528 110.103  65.763  1.00  0.00           C
ATOM   3403  NH3 POPEW  62       5.168 106.113  75.623  1.00  0.00           N
ATOM   3407  C12 POPEW  62       6.208 105.423  76.443  1.00  0.00           C
ATOM   3410  C11 POPEW  62       7.618 105.883  76.013  1.00  0.00           C
ATOM   3413  P   POPEW  62       9.178 105.833  73.923  1.00  0.00           P
ATOM   3414  O13 POPEW  62       9.948 104.613  74.223  1.00  0.00           O
ATOM   3415  O14 POPEW  62       8.948 106.093  72.483  1.00  0.00           O
ATOM   3416  O11 POPEW  62       9.818 107.083  74.663  1.00  0.00           O
ATOM   3417  O12 POPEW  62       7.768 105.703  74.613  1.00  0.00           O
ATOM   3418  C1  POPEW  62      10.708 108.013  74.053  1.00  0.00           C
ATOM   3421  C2  POPEW  62      12.188 107.623  74.333  1.00  0.00           C
ATOM   3423  O21 POPEW  62      13.088 108.563  73.733  1.00  0.00           O
ATOM   3424  C21 POPEW  62      13.248 108.483  72.413  1.00  0.00           C
ATOM   3425  O22 POPEW  62      12.578 107.853  71.623  1.00  0.00           O
ATOM   3426  C22 POPEW  62      14.458 109.323  72.023  1.00  0.00           C
ATOM   3429  C3  POPEW  62      12.498 106.143  73.953  1.00  0.00           C
ATOM   3432  O31 POPEW  62      13.898 105.823  73.903  1.00  0.00           O
ATOM   3433  C31 POPEW  62      14.248 104.613  73.393  1.00  0.00           C
ATOM   3434  O32 POPEW  62      15.388 104.193  73.403  1.00  0.00           O
ATOM   3435  C32 POPEW  62      13.068 103.793  72.843  1.00  0.00           C
ATOM   3438  C23 POPEW  62      15.278 108.643  70.913  1.00  0.00           C
ATOM   3441  C24 POPEW  62      16.748 109.073  70.913  1.00  0.00           C
ATOM   3444  C25 POPEW  62      17.528 108.473  69.743  1.00  0.00           C
ATOM   3447  C26 POPEW  62      17.168 109.143  68.413  1.00  0.00           C
ATOM   3450  C27 POPEW  62      18.198 108.883  67.313  1.00  0.00           C
ATOM   3453  C28 POPEW  62      17.878 109.693  66.043  1.00  0.00           C
ATOM   3456  C29 POPEW  62      19.008 109.663  65.043  1.00  0.00           C
ATOM   3458 0C21 POPEW  62      18.988 110.293  63.863  1.00  0.00           C
ATOM   3460 1C21 POPEW  62      17.838 111.083  63.293  1.00  0.00           C
ATOM   3463 2C21 POPEW  62      17.828 111.033  61.753  1.00  0.00           C
ATOM   3466 3C21 POPEW  62      18.908 111.933  61.103  1.00  0.00           C
ATOM   3469 4C21 POPEW  62      19.548 111.313  59.853  1.00  0.00           C
ATOM   3472 5C21 POPEW  62      18.598 111.153  58.653  1.00  0.00           C
ATOM   3475 6C21 POPEW  62      18.358 112.473  57.893  1.00  0.00           C
ATOM   3478 7C21 POPEW  62      17.558 112.263  56.593  1.00  0.00           C
ATOM   3481 8C21 POPEW  62      17.388 113.543  55.773  1.00  0.00           C
ATOM   3485  C33 POPEW  62      13.468 102.373  72.383  1.00  0.00           C
ATOM   3488  C34 POPEW  62      12.228 101.563  72.003  1.00  0.00           C
ATOM   3491  C35 POPEW  62      12.568 100.173  71.433  1.00  0.00           C
ATOM   3494  C36 POPEW  62      13.048 100.213  69.973  1.00  0.00           C
ATOM   3497  C37 POPEW  62      11.888 100.433  68.983  1.00  0.00           C
ATOM   3500  C38 POPEW  62      12.208 101.433  67.863  1.00  0.00           C
ATOM   3503  C39 POPEW  62      11.128 101.393  66.763  1.00  0.00           C
ATOM   3506 0C31 POPEW  62      11.308 102.483  65.693  1.00  0.00           C
ATOM   3509 1C31 POPEW  62      10.068 102.653  64.813  1.00  0.00           C
ATOM   3512 2C31 POPEW  62       9.988 104.023  64.123  1.00  0.00           C
ATOM   3515 3C31 POPEW  62      10.598 104.053  62.723  1.00  0.00           C
ATOM   3518 4C31 POPEW  62      10.348 105.403  62.013  1.00  0.00           C
ATOM   3521 5C31 POPEW  62      10.658 105.383  60.513  1.00  0.00           C
ATOM   3524 6C31 POPEW  62      10.328 106.703  59.813  1.00  0.00           C
ATOM   3528  NH3 POPEX  63     119.068  43.743  70.953  1.00  0.00           N
ATOM   3532  C12 POPEX  63     118.918  42.413  70.293  1.00  0.00           C
ATOM   3535  C11 POPEX  63     117.758  41.623  70.903  1.00  0.00           C
ATOM   3538  P   POPEX  63     118.508  39.203  70.193  1.00  0.00           P
ATOM   3539  O13 POPEX  63     118.928  38.913  71.583  1.00  0.00           O
ATOM   3540  O14 POPEX  63     117.868  38.103  69.463  1.00  0.00           O
ATOM   3541  O11 POPEX  63     119.738  39.743  69.383  1.00  0.00           O
ATOM   3542  O12 POPEX  63     117.518  40.423  70.183  1.00  0.00           O
ATOM   3543  C1  POPEX  63     120.318  38.983  68.313  1.00  0.00           C
ATOM   3546  C2  POPEX  63     119.578  39.223  66.973  1.00  0.00           C
ATOM   3548  O21 POPEX  63     120.488  38.913  65.893  1.00  0.00           O
ATOM   3549  C21 POPEX  63     119.958  38.283  64.853  1.00  0.00           C
ATOM   3550  O22 POPEX  63     118.868  37.763  64.783  1.00  0.00           O
ATOM   3551  C22 POPEX  63     120.978  38.343  63.713  1.00  0.00           C
ATOM   3554  C3  POPEX  63     119.118  40.703  66.843  1.00  0.00           C
ATOM   3557  O31 POPEX  63     118.848  41.073  65.473  1.00  0.00           O
ATOM   3558  C31 POPEX  63     119.788  41.603  64.663  1.00  0.00           C
ATOM   3559  O32 POPEX  63     119.638  41.663  63.453  1.00  0.00           O
ATOM   3560  C32 POPEX  63     121.008  42.163  65.373  1.00  0.00           C
ATOM   3563  C23 POPEX  63     120.668  37.433  62.493  1.00  0.00           C
ATOM   3566  C24 POPEX  63     121.788  37.623  61.473  1.00  0.00           C
ATOM   3569  C25 POPEX  63     121.458  37.303  60.013  1.00  0.00           C
ATOM   3572  C26 POPEX  63     121.568  35.823  59.633  1.00  0.00           C
ATOM   3575  C27 POPEX  63     122.118  35.573  58.213  1.00  0.00           C
ATOM   3578  C28 POPEX  63     121.258  36.153  57.073  1.00  0.00           C
ATOM   3581  C29 POPEX  63     121.588  37.563  56.643  1.00  0.00           C
ATOM   3583 0C21 POPEX  63     122.058  37.943  55.443  1.00  0.00           C
ATOM   3585 1C21 POPEX  63     122.328  37.043  54.263  1.00  0.00           C
ATOM   3588 2C21 POPEX  63     122.518  37.793  52.933  1.00  0.00           C
ATOM   3591 3C21 POPEX  63     121.258  38.553  52.473  1.00  0.00           C
ATOM   3594 4C21 POPEX  63     121.288  38.913  50.983  1.00  0.00           C
ATOM   3597 5C21 POPEX  63     119.988  39.573  50.513  1.00  0.00           C
ATOM   3600 6C21 POPEX  63     119.878  39.703  48.983  1.00  0.00           C
ATOM   3603 7C21 POPEX  63     118.528  40.283  48.553  1.00  0.00           C
ATOM   3606 8C21 POPEX  63     118.258  40.183  47.053  1.00  0.00           C
ATOM   3610  C33 POPEX  63     122.068  42.713  64.403  1.00  0.00           C
ATOM   3613  C34 POPEX  63     122.898  41.613  63.733  1.00  0.00           C
ATOM   3616  C35 POPEX  63     124.228  42.163  63.213  1.00  0.00           C
ATOM   3619  C36 POPEX  63     125.118  41.093  62.573  1.00  0.00           C
ATOM   3622  C37 POPEX  63     126.388  41.683  61.953  1.00  0.00           C
ATOM   3625  C38 POPEX  63     127.138  40.693  61.053  1.00  0.00           C
ATOM   3628  C39 POPEX  63     128.234  41.353  60.213  1.00  0.00           C
ATOM   3631 0C31 POPEX  63     129.084  40.343  59.433  1.00  0.00           C
ATOM   3634 1C31 POPEX  63     130.244  40.993  58.663  1.00  0.00           C
ATOM   3637 2C31 POPEX  63     131.274  39.983  58.123  1.00  0.00           C
ATOM   3640 3C31 POPEX  63     132.034  39.273  59.253  1.00  0.00           C
ATOM   3643 4C31 POPEX  63     133.134  38.323  58.763  1.00  0.00           C
ATOM   3646 5C31 POPEX  63     133.804  37.623  59.953  1.00  0.00           C
ATOM   3649 6C31 POPEX  63     134.964  36.703  59.573  1.00  0.00           C
ATOM   3653  NH3 POPEY  64      78.528 106.123  32.713  1.00  0.00           N
ATOM   3657  C12 POPEY  64      77.398 105.133  32.443  1.00  0.00           C
ATOM   3660  C11 POPEY  64      77.878 103.723  31.973  1.00  0.00           C
ATOM   3663  P   POPEY  64      75.458 102.533  31.843  1.00  0.00           P
ATOM   3664  O13 POPEY  64      74.448 103.523  31.383  1.00  0.00           O
ATOM   3665  O14 POPEY  64      75.108 101.103  31.603  1.00  0.00           O
ATOM   3666  O11 POPEY  64      75.688 102.773  33.363  1.00  0.00           O
ATOM   3667  O12 POPEY  64      76.888 102.923  31.293  1.00  0.00           O
ATOM   3668  C1  POPEY  64      76.218 101.773  34.223  1.00  0.00           C
ATOM   3671  C2  POPEY  64      75.438 101.873  35.543  1.00  0.00           C
ATOM   3673  O21 POPEY  64      75.718 100.793  36.443  1.00  0.00           O
ATOM   3674  C21 POPEY  64      76.928 100.743  36.963  1.00  0.00           C
ATOM   3675  O22 POPEY  64      77.848 101.503  36.683  1.00  0.00           O
ATOM   3676  C22 POPEY  64      76.978  99.633  38.013  1.00  0.00           C
ATOM   3679  C3  POPEY  64      73.918 101.853  35.183  1.00  0.00           C
ATOM   3682  O31 POPEY  64      73.068 101.663  36.333  1.00  0.00           O
ATOM   3683  C31 POPEY  64      73.138 102.683  37.183  1.00  0.00           C
ATOM   3684  O32 POPEY  64      73.598 103.783  36.943  1.00  0.00           O
ATOM   3685  C32 POPEY  64      72.598 102.193  38.523  1.00  0.00           C
ATOM   3688  C23 POPEY  64      76.868 100.153  39.473  1.00  0.00           C
ATOM   3691  C24 POPEY  64      76.688  98.993  40.473  1.00  0.00           C
ATOM   3694  C25 POPEY  64      76.478  99.433  41.923  1.00  0.00           C
ATOM   3697  C26 POPEY  64      77.778  99.653  42.713  1.00  0.00           C
ATOM   3700  C27 POPEY  64      77.508  99.883  44.203  1.00  0.00           C
ATOM   3703  C28 POPEY  64      78.778  99.873  45.083  1.00  0.00           C
ATOM   3706  C29 POPEY  64      79.608 101.123  44.963  1.00  0.00           C
ATOM   3708 0C21 POPEY  64      79.788 102.043  45.933  1.00  0.00           C
ATOM   3710 1C21 POPEY  64      79.178 102.003  47.323  1.00  0.00           C
ATOM   3713 2C21 POPEY  64      79.888 100.993  48.243  1.00  0.00           C
ATOM   3716 3C21 POPEY  64      79.158 100.793  49.583  1.00  0.00           C
ATOM   3719 4C21 POPEY  64      79.828  99.693  50.423  1.00  0.00           C
ATOM   3722 5C21 POPEY  64      79.158  99.453  51.783  1.00  0.00           C
ATOM   3725 6C21 POPEY  64      80.028  98.593  52.713  1.00  0.00           C
ATOM   3728 7C21 POPEY  64      79.638  98.703  54.193  1.00  0.00           C
ATOM   3731 8C21 POPEY  64      80.478  97.813  55.103  1.00  0.00           C
ATOM   3735  C33 POPEY  64      73.378 102.813  39.683  1.00  0.00           C
ATOM   3738  C34 POPEY  64      72.948 102.223  41.023  1.00  0.00           C
ATOM   3741  C35 POPEY  64      73.608 102.923  42.203  1.00  0.00           C
ATOM   3744  C36 POPEY  64      73.068 102.433  43.543  1.00  0.00           C
ATOM   3747  C37 POPEY  64      73.868 102.993  44.723  1.00  0.00           C
ATOM   3750  C38 POPEY  64      73.468 102.313  46.043  1.00  0.00           C
ATOM   3753  C39 POPEY  64      74.518 102.483  47.143  1.00  0.00           C
ATOM   3756 0C31 POPEY  64      74.568 103.893  47.753  1.00  0.00           C
ATOM   3759 1C31 POPEY  64      75.768 104.023  48.703  1.00  0.00           C
ATOM   3762 2C31 POPEY  64      75.708 105.233  49.643  1.00  0.00           C
ATOM   3765 3C31 POPEY  64      74.638 105.103  50.743  1.00  0.00           C
ATOM   3768 4C31 POPEY  64      74.948 105.963  51.973  1.00  0.00           C
ATOM   3771 5C31 POPEY  64      74.068 105.603  53.173  1.00  0.00           C
ATOM   3774 6C31 POPEY  64      74.568 106.223  54.493  1.00  0.00           C
ATOM   3778  NH3 POPEZ  65      23.828  63.453  35.543  1.00  0.00           N
ATOM   3782  C12 POPEZ  65      24.738  62.263  35.643  1.00  0.00           C
ATOM   3785  C11 POPEZ  65      23.958  60.963  35.353  1.00  0.00           C
ATOM   3788  P   POPEZ  65      24.528  59.573  37.443  1.00  0.00           P
ATOM   3789  O13 POPEZ  65      23.688  60.613  38.083  1.00  0.00           O
ATOM   3790  O14 POPEZ  65      24.188  58.163  37.683  1.00  0.00           O
ATOM   3791  O11 POPEZ  65      26.018  59.813  37.893  1.00  0.00           O
ATOM   3792  O12 POPEZ  65      24.618  59.813  35.873  1.00  0.00           O
ATOM   3793  C1  POPEZ  65      26.458  59.313  39.163  1.00  0.00           C
ATOM   3796  C2  POPEZ  65      27.098  60.463  39.973  1.00  0.00           C
ATOM   3798  O21 POPEZ  65      27.608  59.973  41.233  1.00  0.00           O
ATOM   3799  C21 POPEZ  65      26.738  59.713  42.203  1.00  0.00           C
ATOM   3800  O22 POPEZ  65      25.528  59.803  42.143  1.00  0.00           O
ATOM   3801  C22 POPEZ  65      27.478  59.203  43.453  1.00  0.00           C
ATOM   3804  C3  POPEZ  65      26.128  61.693  40.083  1.00  0.00           C
ATOM   3807  O31 POPEZ  65      26.498  62.593  41.143  1.00  0.00           O
ATOM   3808  C31 POPEZ  65      27.318  63.593  40.823  1.00  0.00           C
ATOM   3809  O32 POPEZ  65      27.708  63.863  39.703  1.00  0.00           O
ATOM   3810  C32 POPEZ  65      27.778  64.283  42.093  1.00  0.00           C
ATOM   3813  C23 POPEZ  65      26.828  59.683  44.783  1.00  0.00           C
ATOM   3816  C24 POPEZ  65      27.128  58.793  46.003  1.00  0.00           C
ATOM   3819  C25 POPEZ  65      26.368  57.443  46.033  1.00  0.00           C
ATOM   3822  C26 POPEZ  65      25.248  57.353  47.103  1.00  0.00           C
ATOM   3825  C27 POPEZ  65      25.748  57.323  48.563  1.00  0.00           C
ATOM   3828  C28 POPEZ  65      26.088  55.923  49.133  1.00  0.00           C
ATOM   3831  C29 POPEZ  65      24.888  55.043  49.373  1.00  0.00           C
ATOM   3833 0C21 POPEZ  65      24.348  54.683  50.563  1.00  0.00           C
ATOM   3835 1C21 POPEZ  65      24.788  55.093  51.943  1.00  0.00           C
ATOM   3838 2C21 POPEZ  65      23.728  55.963  52.653  1.00  0.00           C
ATOM   3841 3C21 POPEZ  65      23.568  57.353  51.993  1.00  0.00           C
ATOM   3844 4C21 POPEZ  65      22.518  58.223  52.703  1.00  0.00           C
ATOM   3847 5C21 POPEZ  65      22.418  59.633  52.123  1.00  0.00           C
ATOM   3850 6C21 POPEZ  65      21.918  59.643  50.673  1.00  0.00           C
ATOM   3853 7C21 POPEZ  65      21.448  61.033  50.223  1.00  0.00           C
ATOM   3856 8C21 POPEZ  65      20.878  61.023  48.793  1.00  0.00           C
ATOM   3860  C33 POPEZ  65      29.148  63.733  42.563  1.00  0.00           C
ATOM   3863  C34 POPEZ  65      29.378  64.023  44.043  1.00  0.00           C
ATOM   3866  C35 POPEZ  65      30.728  63.523  44.563  1.00  0.00           C
ATOM   3869  C36 POPEZ  65      30.868  63.683  46.073  1.00  0.00           C
ATOM   3872  C37 POPEZ  65      32.198  63.163  46.623  1.00  0.00           C
ATOM   3875  C38 POPEZ  65      32.338  63.293  48.143  1.00  0.00           C
ATOM   3878  C39 POPEZ  65      32.418  64.763  48.583  1.00  0.00           C
ATOM   3881 0C31 POPEZ  65      32.478  64.953  50.103  1.00  0.00           C
ATOM   3884 1C31 POPEZ  65      32.568  66.443  50.443  1.00  0.00           C
ATOM   3887 2C31 POPEZ  65      32.518  66.773  51.933  1.00  0.00           C
ATOM   3890 3C31 POPEZ  65      33.698  66.193  52.723  1.00  0.00           C
ATOM   3893 4C31 POPEZ  65      33.908  66.953  54.033  1.00  0.00           C
ATOM   3896 5C31 POPEZ  65      34.788  66.213  55.033  1.00  0.00           C
ATOM   3899 6C31 POPEZ  65      35.028  67.013  56.313  1.00  0.00           C
ATOM   3903  NH3 POPEa  66       1.268  40.013  73.003  1.00  0.00           N
ATOM   3907  C12 POPEa  66       2.468  40.453  72.203  1.00  0.00           C
ATOM   3910  C11 POPEa  66       3.818  39.843  72.663  1.00  0.00           C
ATOM   3913  P   POPEa  66       5.488  37.913  71.923  1.00  0.00           P
ATOM   3914  O13 POPEa  66       5.588  37.593  73.363  1.00  0.00           O
ATOM   3915  O14 POPEa  66       5.138  36.743  71.103  1.00  0.00           O
ATOM   3916  O11 POPEa  66       6.858  38.543  71.393  1.00  0.00           O
ATOM   3917  O12 POPEa  66       4.368  38.993  71.663  1.00  0.00           O
ATOM   3918  C1  POPEa  66       7.628  37.713  70.493  1.00  0.00           C
ATOM   3921  C2  POPEa  66       8.998  38.333  70.063  1.00  0.00           C
ATOM   3923  O21 POPEa  66       9.428  37.533  68.953  1.00  0.00           O
ATOM   3924  C21 POPEa  66      10.188  38.113  68.033  1.00  0.00           C
ATOM   3925  O22 POPEa  66      10.608  39.243  68.033  1.00  0.00           O
ATOM   3926  C22 POPEa  66      10.268  37.113  66.883  1.00  0.00           C
ATOM   3929  C3  POPEa  66      10.058  38.343  71.203  1.00  0.00           C
ATOM   3932  O31 POPEa  66      11.378  38.713  70.723  1.00  0.00           O
ATOM   3933  C31 POPEa  66      11.988  39.683  71.383  1.00  0.00           C
ATOM   3934  O32 POPEa  66      11.598  40.183  72.423  1.00  0.00           O
ATOM   3935  C32 POPEa  66      13.208  40.203  70.653  1.00  0.00           C
ATOM   3938  C23 POPEa  66      11.038  37.563  65.623  1.00  0.00           C
ATOM   3941  C24 POPEa  66      10.648  36.663  64.453  1.00  0.00           C
ATOM   3944  C25 POPEa  66      11.768  36.473  63.413  1.00  0.00           C
ATOM   3947  C26 POPEa  66      12.068  37.733  62.603  1.00  0.00           C
ATOM   3950  C27 POPEa  66      13.388  37.613  61.843  1.00  0.00           C
ATOM   3953  C28 POPEa  66      13.748  38.913  61.093  1.00  0.00           C
ATOM   3956  C29 POPEa  66      15.158  38.883  60.553  1.00  0.00           C
ATOM   3958 0C21 POPEa  66      15.548  38.973  59.263  1.00  0.00           C
ATOM   3960 1C21 POPEa  66      14.658  39.093  58.063  1.00  0.00           C
ATOM   3963 2C21 POPEa  66      15.088  38.143  56.933  1.00  0.00           C
ATOM   3966 3C21 POPEa  66      14.238  38.343  55.673  1.00  0.00           C
ATOM   3969 4C21 POPEa  66      14.568  37.353  54.553  1.00  0.00           C
ATOM   3972 5C21 POPEa  66      13.778  37.643  53.273  1.00  0.00           C
ATOM   3975 6C21 POPEa  66      13.368  36.383  52.513  1.00  0.00           C
ATOM   3978 7C21 POPEa  66      12.428  36.693  51.343  1.00  0.00           C
ATOM   3981 8C21 POPEa  66      11.918  35.433  50.643  1.00  0.00           C
ATOM   3985  C33 POPEa  66      12.808  41.373  69.733  1.00  0.00           C
ATOM   3988  C34 POPEa  66      13.458  41.253  68.363  1.00  0.00           C
ATOM   3991  C35 POPEa  66      12.948  42.303  67.373  1.00  0.00           C
ATOM   3994  C36 POPEa  66      11.568  41.923  66.813  1.00  0.00           C
ATOM   3997  C37 POPEa  66      10.868  43.073  66.083  1.00  0.00           C
ATOM   4000  C38 POPEa  66      11.568  43.503  64.793  1.00  0.00           C
ATOM   4003  C39 POPEa  66      11.458  42.443  63.683  1.00  0.00           C
ATOM   4006 0C31 POPEa  66      12.068  42.943  62.373  1.00  0.00           C
ATOM   4009 1C31 POPEa  66      11.628  42.153  61.143  1.00  0.00           C
ATOM   4012 2C31 POPEa  66      12.088  42.813  59.833  1.00  0.00           C
ATOM   4015 3C31 POPEa  66      13.608  42.763  59.593  1.00  0.00           C
ATOM   4018 4C31 POPEa  66      14.048  43.703  58.473  1.00  0.00           C
ATOM   4021 5C31 POPEa  66      15.558  43.663  58.193  1.00  0.00           C
ATOM   4024 6C31 POPEa  66      15.998  44.683  57.143  1.00  0.00           C
ATOM   4028  NH3 POPEb  67      78.528  40.993  76.793  1.00  0.00           N
ATOM   4032  C12 POPEb  67      78.998  42.073  77.723  1.00  0.00           C
ATOM   4035  C11 POPEb  67      80.218  42.813  77.163  1.00  0.00           C
ATOM   4038  P   POPEb  67      81.398  45.113  77.283  1.00  0.00           P
ATOM   4039  O13 POPEb  67      81.168  46.393  78.003  1.00  0.00           O
ATOM   4040  O14 POPEb  67      82.698  44.443  77.453  1.00  0.00           O
ATOM   4041  O11 POPEb  67      81.078  45.293  75.743  1.00  0.00           O
ATOM   4042  O12 POPEb  67      80.218  44.133  77.693  1.00  0.00           O
ATOM   4043  C1  POPEb  67      80.058  46.133  75.203  1.00  0.00           C
ATOM   4046  C2  POPEb  67      78.618  45.513  75.213  1.00  0.00           C
ATOM   4048  O21 POPEb  67      78.118  45.443  73.863  1.00  0.00           O
ATOM   4049  C21 POPEb  67      78.068  44.253  73.283  1.00  0.00           C
ATOM   4050  O22 POPEb  67      78.378  43.193  73.803  1.00  0.00           O
ATOM   4051  C22 POPEb  67      77.478  44.483  71.883  1.00  0.00           C
ATOM   4054  C3  POPEb  67      77.638  46.363  76.093  1.00  0.00           C
ATOM   4057  O31 POPEb  67      76.358  46.643  75.473  1.00  0.00           O
ATOM   4058  C31 POPEb  67      76.378  47.773  74.723  1.00  0.00           C
ATOM   4059  O32 POPEb  67      77.358  48.453  74.503  1.00  0.00           O
ATOM   4060  C32 POPEb  67      74.978  48.103  74.183  1.00  0.00           C
ATOM   4063  C23 POPEb  67      77.468  43.243  70.973  1.00  0.00           C
ATOM   4066  C24 POPEb  67      76.788  43.513  69.623  1.00  0.00           C
ATOM   4069  C25 POPEb  67      76.728  42.253  68.753  1.00  0.00           C
ATOM   4072  C26 POPEb  67      75.718  42.343  67.603  1.00  0.00           C
ATOM   4075  C27 POPEb  67      75.428  40.963  66.993  1.00  0.00           C
ATOM   4078  C28 POPEb  67      74.138  40.903  66.153  1.00  0.00           C
ATOM   4081  C29 POPEb  67      74.378  41.373  64.743  1.00  0.00           C
ATOM   4083 0C21 POPEb  67      73.818  40.863  63.623  1.00  0.00           C
ATOM   4085 1C21 POPEb  67      72.838  39.713  63.573  1.00  0.00           C
ATOM   4088 2C21 POPEb  67      72.998  38.843  62.313  1.00  0.00           C
ATOM   4091 3C21 POPEb  67      72.418  39.493  61.053  1.00  0.00           C
ATOM   4094 4C21 POPEb  67      72.778  38.723  59.773  1.00  0.00           C
ATOM   4097 5C21 POPEb  67      73.758  39.493  58.883  1.00  0.00           C
ATOM   4100 6C21 POPEb  67      75.168  39.663  59.473  1.00  0.00           C
ATOM   4103 7C21 POPEb  67      76.048  40.663  58.713  1.00  0.00           C
ATOM   4106 8C21 POPEb  67      77.428  40.873  59.353  1.00  0.00           C
ATOM   4110  C33 POPEb  67      74.858  47.903  72.663  1.00  0.00           C
ATOM   4113  C34 POPEb  67      74.148  46.583  72.303  1.00  0.00           C
ATOM   4116  C35 POPEb  67      74.248  46.223  70.813  1.00  0.00           C
ATOM   4119  C36 POPEb  67      73.358  47.063  69.893  1.00  0.00           C
ATOM   4122  C37 POPEb  67      73.198  46.413  68.513  1.00  0.00           C
ATOM   4125  C38 POPEb  67      72.428  47.293  67.513  1.00  0.00           C
ATOM   4128  C39 POPEb  67      72.068  46.583  66.203  1.00  0.00           C
ATOM   4131 0C31 POPEb  67      73.268  46.033  65.413  1.00  0.00           C
ATOM   4134 1C31 POPEb  67      72.858  45.343  64.113  1.00  0.00           C
ATOM   4137 2C31 POPEb  67      74.068  44.873  63.293  1.00  0.00           C
ATOM   4140 3C31 POPEb  67      73.688  44.113  62.013  1.00  0.00           C
ATOM   4143 4C31 POPEb  67      73.268  45.063  60.873  1.00  0.00           C
ATOM   4146 5C31 POPEb  67      73.098  44.333  59.533  1.00  0.00           C
ATOM   4149 6C31 POPEb  67      72.838  45.293  58.373  1.00  0.00           C
ATOM   4153  NH3 POPEc  68     101.168   9.593  27.163  1.00  0.00           N
ATOM   4157  C12 POPEc  68     100.098   9.493  26.113  1.00  0.00           C
ATOM   4160  C11 POPEc  68      98.888   8.703  26.623  1.00  0.00           C
ATOM   4163  P   POPEc  68      96.368   8.573  25.953  1.00  0.00           P
ATOM   4164  O13 POPEc  68      95.928   9.983  25.953  1.00  0.00           O
ATOM   4165  O14 POPEc  68      95.688   7.623  25.033  1.00  0.00           O
ATOM   4166  O11 POPEc  68      96.278   7.983  27.423  1.00  0.00           O
ATOM   4167  O12 POPEc  68      97.918   8.563  25.603  1.00  0.00           O
ATOM   4168  C1  POPEc  68      95.198   7.093  27.763  1.00  0.00           C
ATOM   4171  C2  POPEc  68      94.378   7.533  29.013  1.00  0.00           C
ATOM   4173  O21 POPEc  68      92.988   7.553  28.633  1.00  0.00           O
ATOM   4174  C21 POPEc  68      91.968   7.223  29.433  1.00  0.00           C
ATOM   4175  O22 POPEc  68      90.808   7.453  29.173  1.00  0.00           O
ATOM   4176  C22 POPEc  68      92.368   6.493  30.713  1.00  0.00           C
ATOM   4179  C3  POPEc  68      94.798   8.933  29.543  1.00  0.00           C
ATOM   4182  O31 POPEc  68      93.898   9.363  30.573  1.00  0.00           O
ATOM   4183  C31 POPEc  68      94.428  10.013  31.593  1.00  0.00           C
ATOM   4184  O32 POPEc  68      95.618  10.263  31.733  1.00  0.00           O
ATOM   4185  C32 POPEc  68      93.338  10.363  32.603  1.00  0.00           C
ATOM   4188  C23 POPEc  68      91.128   5.893  31.423  1.00  0.00           C
ATOM   4191  C24 POPEc  68      91.458   5.333  32.813  1.00  0.00           C
ATOM   4194  C25 POPEc  68      91.168   6.313  33.953  1.00  0.00           C
ATOM   4197  C26 POPEc  68      89.878   5.983  34.743  1.00  0.00           C
ATOM   4200  C27 POPEc  68      88.588   5.953  33.913  1.00  0.00           C
ATOM   4203  C28 POPEc  68      87.328   5.893  34.813  1.00  0.00           C
ATOM   4206  C29 POPEc  68      86.028   5.853  34.063  1.00  0.00           C
ATOM   4208 0C21 POPEc  68      84.858   6.403  34.443  1.00  0.00           C
ATOM   4210 1C21 POPEc  68      84.578   7.193  35.693  1.00  0.00           C
ATOM   4213 2C21 POPEc  68      84.298   8.673  35.353  1.00  0.00           C
ATOM   4216 3C21 POPEc  68      82.888   8.943  34.783  1.00  0.00           C
ATOM   4219 4C21 POPEc  68      82.838  10.313  34.073  1.00  0.00           C
ATOM   4222 5C21 POPEc  68      81.428  10.833  33.793  1.00  0.00           C
ATOM   4225 6C21 POPEc  68      80.848  11.683  34.943  1.00  0.00           C
ATOM   4228 7C21 POPEc  68      79.548  12.383  34.533  1.00  0.00           C
ATOM   4231 8C21 POPEc  68      78.858  13.143  35.663  1.00  0.00           C
ATOM   4235  C33 POPEc  68      93.778  11.493  33.553  1.00  0.00           C
ATOM   4238  C34 POPEc  68      92.648  11.883  34.513  1.00  0.00           C
ATOM   4241  C35 POPEc  68      93.108  12.833  35.633  1.00  0.00           C
ATOM   4244  C36 POPEc  68      94.038  12.153  36.643  1.00  0.00           C
ATOM   4247  C37 POPEc  68      94.528  13.083  37.753  1.00  0.00           C
ATOM   4250  C38 POPEc  68      95.318  12.323  38.823  1.00  0.00           C
ATOM   4253  C39 POPEc  68      95.858  13.243  39.913  1.00  0.00           C
ATOM   4256 0C31 POPEc  68      96.628  12.483  40.993  1.00  0.00           C
ATOM   4259 1C31 POPEc  68      97.168  13.403  42.103  1.00  0.00           C
ATOM   4262 2C31 POPEc  68      97.938  12.673  43.213  1.00  0.00           C
ATOM   4265 3C31 POPEc  68      97.038  11.743  44.043  1.00  0.00           C
ATOM   4268 4C31 POPEc  68      97.758  11.123  45.243  1.00  0.00           C
ATOM   4271 5C31 POPEc  68      96.848  10.173  46.033  1.00  0.00           C
ATOM   4274 6C31 POPEc  68      97.478   9.633  47.323  1.00  0.00           C
ATOM   4278  NH3 POPEd  69      33.338  41.603  33.023  1.00  0.00           N
ATOM   4282  C12 POPEd  69      33.558  42.833  32.183  1.00  0.00           C
ATOM   4285  C11 POPEd  69      33.468  44.133  33.003  1.00  0.00           C
ATOM   4288  P   POPEd  69      31.368  45.363  33.953  1.00  0.00           P
ATOM   4289  O13 POPEd  69      30.008  45.703  33.463  1.00  0.00           O
ATOM   4290  O14 POPEd  69      31.458  44.353  35.033  1.00  0.00           O
ATOM   4291  O11 POPEd  69      32.098  46.683  34.383  1.00  0.00           O
ATOM   4292  O12 POPEd  69      32.218  44.793  32.753  1.00  0.00           O
ATOM   4293  C1  POPEd  69      33.248  46.773  35.223  1.00  0.00           C
ATOM   4296  C2  POPEd  69      32.878  47.143  36.693  1.00  0.00           C
ATOM   4298  O21 POPEd  69      33.938  47.753  37.453  1.00  0.00           O
ATOM   4299  C21 POPEd  69      35.138  47.203  37.513  1.00  0.00           C
ATOM   4300  O22 POPEd  69      35.558  46.273  36.863  1.00  0.00           O
ATOM   4301  C22 POPEd  69      35.928  47.953  38.593  1.00  0.00           C
ATOM   4304  C3  POPEd  69      32.238  45.973  37.493  1.00  0.00           C
ATOM   4307  O31 POPEd  69      31.768  46.383  38.793  1.00  0.00           O
ATOM   4308  C31 POPEd  69      32.588  46.183  39.813  1.00  0.00           C
ATOM   4309  O32 POPEd  69      33.718  45.713  39.753  1.00  0.00           O
ATOM   4310  C32 POPEd  69      31.848  46.613  41.083  1.00  0.00           C
ATOM   4313  C23 POPEd  69      37.108  47.123  39.163  1.00  0.00           C
ATOM   4316  C24 POPEd  69      37.728  47.753  40.423  1.00  0.00           C
ATOM   4319  C25 POPEd  69      36.898  47.513  41.693  1.00  0.00           C
ATOM   4322  C26 POPEd  69      37.438  48.253  42.933  1.00  0.00           C
ATOM   4325  C27 POPEd  69      36.668  47.883  44.213  1.00  0.00           C
ATOM   4328  C28 POPEd  69      37.158  48.703  45.423  1.00  0.00           C
ATOM   4331  C29 POPEd  69      36.268  48.503  46.633  1.00  0.00           C
ATOM   4333 0C21 POPEd  69      36.638  48.003  47.833  1.00  0.00           C
ATOM   4335 1C21 POPEd  69      38.018  47.553  48.233  1.00  0.00           C
ATOM   4338 2C21 POPEd  69      38.338  47.833  49.713  1.00  0.00           C
ATOM   4341 3C21 POPEd  69      39.658  47.173  50.163  1.00  0.00           C
ATOM   4344 4C21 POPEd  69      40.008  47.453  51.633  1.00  0.00           C
ATOM   4347 5C21 POPEd  69      39.178  46.643  52.643  1.00  0.00           C
ATOM   4350 6C21 POPEd  69      39.738  45.233  52.893  1.00  0.00           C
ATOM   4353 7C21 POPEd  69      38.938  44.463  53.963  1.00  0.00           C
ATOM   4356 8C21 POPEd  69      39.508  43.083  54.293  1.00  0.00           C
ATOM   4360  C33 POPEd  69      32.508  46.133  42.383  1.00  0.00           C
ATOM   4363  C34 POPEd  69      31.568  46.213  43.603  1.00  0.00           C
ATOM   4366  C35 POPEd  69      32.248  45.833  44.933  1.00  0.00           C
ATOM   4369  C36 POPEd  69      32.748  44.373  44.993  1.00  0.00           C
ATOM   4372  C37 POPEd  69      33.868  44.173  46.023  1.00  0.00           C
ATOM   4375  C38 POPEd  69      34.568  42.813  45.863  1.00  0.00           C
ATOM   4378  C39 POPEd  69      33.808  41.633  46.483  1.00  0.00           C
ATOM   4381 0C31 POPEd  69      33.878  41.653  48.013  1.00  0.00           C
ATOM   4384 1C31 POPEd  69      33.328  40.373  48.673  1.00  0.00           C
ATOM   4387 2C31 POPEd  69      33.588  40.393  50.193  1.00  0.00           C
ATOM   4390 3C31 POPEd  69      33.298  39.063  50.903  1.00  0.00           C
ATOM   4393 4C31 POPEd  69      31.918  38.483  50.593  1.00  0.00           C
ATOM   4396 5C31 POPEd  69      31.538  37.333  51.543  1.00  0.00           C
ATOM   4399 6C31 POPEd  69      30.228  36.653  51.153  1.00  0.00           C
ATOM   4403  NH3 POPEe  70     115.298  99.063  28.893  1.00  0.00           N
ATOM   4407  C12 POPEe  70     116.448  99.383  29.793  1.00  0.00           C
ATOM   4410  C11 POPEe  70     117.598  98.423  29.533  1.00  0.00           C
ATOM   4413  P   POPEe  70     120.058  98.153  30.363  1.00  0.00           P
ATOM   4414  O13 POPEe  70     120.198  97.523  29.033  1.00  0.00           O
ATOM   4415  O14 POPEe  70     120.958  99.303  30.643  1.00  0.00           O
ATOM   4416  O11 POPEe  70     120.198  97.093  31.533  1.00  0.00           O
ATOM   4417  O12 POPEe  70     118.568  98.683  30.523  1.00  0.00           O
ATOM   4418  C1  POPEe  70     121.468  96.863  32.153  1.00  0.00           C
ATOM   4421  C2  POPEe  70     121.378  97.123  33.673  1.00  0.00           C
ATOM   4423  O21 POPEe  70     122.668  96.993  34.303  1.00  0.00           O
ATOM   4424  C21 POPEe  70     123.448  98.043  34.253  1.00  0.00           C
ATOM   4425  O22 POPEe  70     123.238  99.083  33.653  1.00  0.00           O
ATOM   4426  C22 POPEe  70     124.668  97.823  35.153  1.00  0.00           C
ATOM   4429  C3  POPEe  70     120.388  96.113  34.323  1.00  0.00           C
ATOM   4432  O31 POPEe  70     120.428  96.143  35.763  1.00  0.00           O
ATOM   4433  C31 POPEe  70     119.828  97.183  36.323  1.00  0.00           C
ATOM   4434  O32 POPEe  70     119.118  97.983  35.733  1.00  0.00           O
ATOM   4435  C32 POPEe  70     120.238  97.243  37.793  1.00  0.00           C
ATOM   4438  C23 POPEe  70     124.458  98.363  36.593  1.00  0.00           C
ATOM   4441  C24 POPEe  70     125.218  97.523  37.613  1.00  0.00           C
ATOM   4444  C25 POPEe  70     124.938  97.883  39.083  1.00  0.00           C
ATOM   4447  C26 POPEe  70     125.648  96.883  39.993  1.00  0.00           C
ATOM   4450  C27 POPEe  70     125.498  97.123  41.503  1.00  0.00           C
ATOM   4453  C28 POPEe  70     126.418  96.153  42.273  1.00  0.00           C
ATOM   4456  C29 POPEe  70     126.338  96.233  43.773  1.00  0.00           C
ATOM   4458 0C21 POPEe  70     127.358  96.453  44.623  1.00  0.00           C
ATOM   4460 1C21 POPEe  70     128.804  96.733  44.263  1.00  0.00           C
ATOM   4463 2C21 POPEe  70     129.464  97.763  45.203  1.00  0.00           C
ATOM   4466 3C21 POPEe  70     128.784  99.143  45.173  1.00  0.00           C
ATOM   4469 4C21 POPEe  70     128.354  99.613  46.573  1.00  0.00           C
ATOM   4472 5C21 POPEe  70     129.524 100.203  47.383  1.00  0.00           C
ATOM   4475 6C21 POPEe  70     129.084 100.753  48.743  1.00  0.00           C
ATOM   4478 7C21 POPEe  70     130.264 101.183  49.623  1.00  0.00           C
ATOM   4481 8C21 POPEe  70     129.864 101.453  51.073  1.00  0.00           C
ATOM   4485  C33 POPEe  70     119.038  97.343  38.743  1.00  0.00           C
ATOM   4488  C34 POPEe  70     119.438  97.083  40.203  1.00  0.00           C
ATOM   4491  C35 POPEe  70     118.228  97.063  41.143  1.00  0.00           C
ATOM   4494  C36 POPEe  70     118.648  97.023  42.613  1.00  0.00           C
ATOM   4497  C37 POPEe  70     117.448  97.013  43.563  1.00  0.00           C
ATOM   4500  C38 POPEe  70     117.828  97.443  44.993  1.00  0.00           C
ATOM   4503  C39 POPEe  70     118.758  96.453  45.693  1.00  0.00           C
ATOM   4506 0C31 POPEe  70     119.218  96.973  47.053  1.00  0.00           C
ATOM   4509 1C31 POPEe  70     119.838  95.873  47.933  1.00  0.00           C
ATOM   4512 2C31 POPEe  70     120.218  96.353  49.353  1.00  0.00           C
ATOM   4515 3C31 POPEe  70     119.068  96.983  50.153  1.00  0.00           C
ATOM   4518 4C31 POPEe  70     117.788  96.143  50.203  1.00  0.00           C
ATOM   4521 5C31 POPEe  70     116.728  96.713  51.153  1.00  0.00           C
ATOM   4524 6C31 POPEe  70     115.418  95.903  51.153  1.00  0.00           C
ATOM   4528  NH3 POPEf  71      42.538  61.303  35.773  1.00  0.00           N
ATOM   4532  C12 POPEf  71      43.348  62.553  35.563  1.00  0.00           C
ATOM   4535  C11 POPEf  71      42.518  63.583  34.773  1.00  0.00           C
ATOM   4538  P   POPEf  71      43.618  65.853  35.553  1.00  0.00           P
ATOM   4539  O13 POPEf  71      45.068  65.743  35.803  1.00  0.00           O
ATOM   4540  O14 POPEf  71      43.098  67.163  35.113  1.00  0.00           O
ATOM   4541  O11 POPEf  71      42.798  65.413  36.843  1.00  0.00           O
ATOM   4542  O12 POPEf  71      43.258  64.753  34.463  1.00  0.00           O
ATOM   4543  C1  POPEf  71      42.738  66.353  37.943  1.00  0.00           C
ATOM   4546  C2  POPEf  71      42.068  65.743  39.203  1.00  0.00           C
ATOM   4548  O21 POPEf  71      42.428  66.513  40.363  1.00  0.00           O
ATOM   4549  C21 POPEf  71      41.628  67.403  40.973  1.00  0.00           C
ATOM   4550  O22 POPEf  71      41.968  68.063  41.943  1.00  0.00           O
ATOM   4551  C22 POPEf  71      40.208  67.533  40.393  1.00  0.00           C
ATOM   4554  C3  POPEf  71      42.508  64.253  39.403  1.00  0.00           C
ATOM   4557  O31 POPEf  71      42.388  63.763  40.753  1.00  0.00           O
ATOM   4558  C31 POPEf  71      41.228  63.823  41.373  1.00  0.00           C
ATOM   4559  O32 POPEf  71      40.168  64.193  40.913  1.00  0.00           O
ATOM   4560  C32 POPEf  71      41.438  63.323  42.813  1.00  0.00           C
ATOM   4563  C23 POPEf  71      39.288  68.453  41.253  1.00  0.00           C
ATOM   4566  C24 POPEf  71      37.818  68.433  40.793  1.00  0.00           C
ATOM   4569  C25 POPEf  71      36.948  69.563  41.393  1.00  0.00           C
ATOM   4572  C26 POPEf  71      36.708  69.513  42.903  1.00  0.00           C
ATOM   4575  C27 POPEf  71      36.098  70.843  43.393  1.00  0.00           C
ATOM   4578  C28 POPEf  71      35.798  70.853  44.903  1.00  0.00           C
ATOM   4581  C29 POPEf  71      35.188  72.153  45.373  1.00  0.00           C
ATOM   4583 0C21 POPEf  71      35.338  72.703  46.603  1.00  0.00           C
ATOM   4585 1C21 POPEf  71      36.198  72.123  47.703  1.00  0.00           C
ATOM   4588 2C21 POPEf  71      36.698  73.193  48.693  1.00  0.00           C
ATOM   4591 3C21 POPEf  71      35.698  73.523  49.813  1.00  0.00           C
ATOM   4594 4C21 POPEf  71      36.278  74.473  50.873  1.00  0.00           C
ATOM   4597 5C21 POPEf  71      36.148  75.953  50.483  1.00  0.00           C
ATOM   4600 6C21 POPEf  71      36.958  76.873  51.403  1.00  0.00           C
ATOM   4603 7C21 POPEf  71      36.678  78.353  51.113  1.00  0.00           C
ATOM   4606 8C21 POPEf  71      37.548  79.323  51.933  1.00  0.00           C
ATOM   4610  C33 POPEf  71      40.498  64.013  43.803  1.00  0.00           C
ATOM   4613  C34 POPEf  71      40.798  65.503  43.943  1.00  0.00           C
ATOM   4616  C35 POPEf  71      39.868  66.173  44.943  1.00  0.00           C
ATOM   4619  C36 POPEf  71      40.248  67.623  45.243  1.00  0.00           C
ATOM   4622  C37 POPEf  71      39.368  68.203  46.353  1.00  0.00           C
ATOM   4625  C38 POPEf  71      39.808  69.603  46.793  1.00  0.00           C
ATOM   4628  C39 POPEf  71      39.538  69.853  48.283  1.00  0.00           C
ATOM   4631 0C31 POPEf  71      40.158  71.163  48.773  1.00  0.00           C
ATOM   4634 1C31 POPEf  71      39.928  71.343  50.273  1.00  0.00           C
ATOM   4637 2C31 POPEf  71      40.468  72.673  50.803  1.00  0.00           C
ATOM   4640 3C31 POPEf  71      40.158  72.823  52.293  1.00  0.00           C
ATOM   4643 4C31 POPEf  71      40.868  74.023  52.933  1.00  0.00           C
ATOM   4646 5C31 POPEf  71      40.568  74.083  54.433  1.00  0.00           C
ATOM   4649 6C31 POPEf  71      41.398  75.103  55.213  1.00  0.00           C
ATOM   4653  NH3 POPEg  72      59.178  85.513  74.963  1.00  0.00           N
ATOM   4657  C12 POPEg  72      58.148  84.463  74.653  1.00  0.00           C
ATOM   4660  C11 POPEg  72      57.088  84.393  75.773  1.00  0.00           C
ATOM   4663  P   POPEg  72      55.178  83.323  74.323  1.00  0.00           P
ATOM   4664  O13 POPEg  72      53.858  82.723  74.623  1.00  0.00           O
ATOM   4665  O14 POPEg  72      55.218  84.663  73.703  1.00  0.00           O
ATOM   4666  O11 POPEg  72      56.008  82.333  73.413  1.00  0.00           O
ATOM   4667  O12 POPEg  72      56.098  83.373  75.613  1.00  0.00           O
ATOM   4668  C1  POPEg  72      56.228  82.653  72.033  1.00  0.00           C
ATOM   4671  C2  POPEg  72      57.258  81.673  71.393  1.00  0.00           C
ATOM   4673  O21 POPEg  72      57.508  81.993  70.023  1.00  0.00           O
ATOM   4674  C21 POPEg  72      58.168  83.063  69.713  1.00  0.00           C
ATOM   4675  O22 POPEg  72      58.458  83.993  70.443  1.00  0.00           O
ATOM   4676  C22 POPEg  72      58.458  82.943  68.213  1.00  0.00           C
ATOM   4679  C3  POPEg  72      56.768  80.193  71.393  1.00  0.00           C
ATOM   4682  O31 POPEg  72      56.878  79.553  70.093  1.00  0.00           O
ATOM   4683  C31 POPEg  72      55.848  79.163  69.323  1.00  0.00           C
ATOM   4684  O32 POPEg  72      55.978  78.413  68.373  1.00  0.00           O
ATOM   4685  C32 POPEg  72      54.508  79.813  69.633  1.00  0.00           C
ATOM   4688  C23 POPEg  72      59.248  81.673  67.833  1.00  0.00           C
ATOM   4691  C24 POPEg  72      60.718  81.683  68.283  1.00  0.00           C
ATOM   4694  C25 POPEg  72      61.538  82.823  67.683  1.00  0.00           C
ATOM   4697  C26 POPEg  72      61.868  82.653  66.203  1.00  0.00           C
ATOM   4700  C27 POPEg  72      62.308  83.983  65.573  1.00  0.00           C
ATOM   4703  C28 POPEg  72      63.038  83.853  64.233  1.00  0.00           C
ATOM   4706  C29 POPEg  72      64.408  83.303  64.513  1.00  0.00           C
ATOM   4708 0C21 POPEg  72      65.138  82.473  63.743  1.00  0.00           C
ATOM   4710 1C21 POPEg  72      64.758  81.893  62.413  1.00  0.00           C
ATOM   4713 2C21 POPEg  72      65.198  80.423  62.343  1.00  0.00           C
ATOM   4716 3C21 POPEg  72      64.968  79.833  60.943  1.00  0.00           C
ATOM   4719 4C21 POPEg  72      65.138  78.313  60.933  1.00  0.00           C
ATOM   4722 5C21 POPEg  72      64.938  77.703  59.543  1.00  0.00           C
ATOM   4725 6C21 POPEg  72      65.088  76.183  59.563  1.00  0.00           C
ATOM   4728 7C21 POPEg  72      64.718  75.533  58.233  1.00  0.00           C
ATOM   4731 8C21 POPEg  72      64.888  74.013  58.243  1.00  0.00           C
ATOM   4735  C33 POPEg  72      54.448  81.243  69.083  1.00  0.00           C
ATOM   4738  C34 POPEg  72      53.918  81.313  67.643  1.00  0.00           C
ATOM   4741  C35 POPEg  72      52.418  81.613  67.673  1.00  0.00           C
ATOM   4744  C36 POPEg  72      51.718  81.413  66.343  1.00  0.00           C
ATOM   4747  C37 POPEg  72      50.228  81.733  66.443  1.00  0.00           C
ATOM   4750  C38 POPEg  72      49.478  81.453  65.143  1.00  0.00           C
ATOM   4753  C39 POPEg  72      49.828  82.433  64.013  1.00  0.00           C
ATOM   4756 0C31 POPEg  72      49.478  81.843  62.643  1.00  0.00           C
ATOM   4759 1C31 POPEg  72      49.578  82.863  61.503  1.00  0.00           C
ATOM   4762 2C31 POPEg  72      49.228  82.273  60.123  1.00  0.00           C
ATOM   4765 3C31 POPEg  72      47.928  81.463  60.133  1.00  0.00           C
ATOM   4768 4C31 POPEg  72      47.408  81.123  58.733  1.00  0.00           C
ATOM   4771 5C31 POPEg  72      46.108  80.303  58.803  1.00  0.00           C
ATOM   4774 6C31 POPEg  72      45.538  79.933  57.433  1.00  0.00           C
ATOM   4778  NH3 POPEh  73      95.688  29.703  75.213  1.00  0.00           N
ATOM   4782  C12 POPEh  73      96.338  30.773  74.363  1.00  0.00           C
ATOM   4785  C11 POPEh  73      95.928  32.183  74.793  1.00  0.00           C
ATOM   4788  P   POPEh  73      95.108  34.133  73.253  1.00  0.00           P
ATOM   4789  O13 POPEh  73      94.058  33.503  72.403  1.00  0.00           O
ATOM   4790  O14 POPEh  73      94.518  34.803  74.433  1.00  0.00           O
ATOM   4791  O11 POPEh  73      95.898  35.183  72.373  1.00  0.00           O
ATOM   4792  O12 POPEh  73      96.188  33.073  73.713  1.00  0.00           O
ATOM   4793  C1  POPEh  73      97.218  34.983  71.853  1.00  0.00           C
ATOM   4796  C2  POPEh  73      97.378  35.553  70.403  1.00  0.00           C
ATOM   4798  O21 POPEh  73      98.038  34.593  69.533  1.00  0.00           O
ATOM   4799  C21 POPEh  73      97.478  34.483  68.323  1.00  0.00           C
ATOM   4800  O22 POPEh  73      96.368  34.873  68.013  1.00  0.00           O
ATOM   4801  C22 POPEh  73      98.458  33.843  67.343  1.00  0.00           C
ATOM   4804  C3  POPEh  73      98.188  36.873  70.333  1.00  0.00           C
ATOM   4807  O31 POPEh  73      98.338  37.303  68.953  1.00  0.00           O
ATOM   4808  C31 POPEh  73      99.568  37.533  68.523  1.00  0.00           C
ATOM   4809  O32 POPEh  73     100.568  37.553  69.213  1.00  0.00           O
ATOM   4810  C32 POPEh  73      99.598  37.803  67.003  1.00  0.00           C
ATOM   4813  C23 POPEh  73      97.828  33.453  65.973  1.00  0.00           C
ATOM   4816  C24 POPEh  73      98.588  34.003  64.753  1.00  0.00           C
ATOM   4819  C25 POPEh  73      98.358  33.163  63.483  1.00  0.00           C
ATOM   4822  C26 POPEh  73      96.908  33.143  63.003  1.00  0.00           C
ATOM   4825  C27 POPEh  73      96.628  32.003  62.003  1.00  0.00           C
ATOM   4828  C28 POPEh  73      95.478  32.373  61.053  1.00  0.00           C
ATOM   4831  C29 POPEh  73      95.058  31.223  60.163  1.00  0.00           C
ATOM   4833 0C21 POPEh  73      94.868  31.263  58.833  1.00  0.00           C
ATOM   4835 1C21 POPEh  73      95.018  32.473  57.943  1.00  0.00           C
ATOM   4838 2C21 POPEh  73      96.048  32.283  56.823  1.00  0.00           C
ATOM   4841 3C21 POPEh  73      96.228  33.593  56.053  1.00  0.00           C
ATOM   4844 4C21 POPEh  73      96.728  33.423  54.613  1.00  0.00           C
ATOM   4847 5C21 POPEh  73      95.808  34.123  53.603  1.00  0.00           C
ATOM   4850 6C21 POPEh  73      95.848  35.653  53.633  1.00  0.00           C
ATOM   4853 7C21 POPEh  73      95.028  36.263  52.473  1.00  0.00           C
ATOM   4856 8C21 POPEh  73      94.998  37.793  52.473  1.00  0.00           C
ATOM   4860  C33 POPEh  73      98.278  37.613  66.223  1.00  0.00           C
ATOM   4863  C34 POPEh  73      98.498  37.753  64.713  1.00  0.00           C
ATOM   4866  C35 POPEh  73      97.208  37.773  63.873  1.00  0.00           C
ATOM   4869  C36 POPEh  73      97.458  38.013  62.373  1.00  0.00           C
ATOM   4872  C37 POPEh  73      96.208  37.723  61.513  1.00  0.00           C
ATOM   4875  C38 POPEh  73      96.418  37.993  60.013  1.00  0.00           C
ATOM   4878  C39 POPEh  73      95.188  37.623  59.173  1.00  0.00           C
ATOM   4881 0C31 POPEh  73      95.328  38.023  57.703  1.00  0.00           C
ATOM   4884 1C31 POPEh  73      94.038  37.863  56.873  1.00  0.00           C
ATOM   4887 2C31 POPEh  73      93.498  36.433  56.843  1.00  0.00           C
ATOM   4890 3C31 POPEh  73      92.458  36.213  55.733  1.00  0.00           C
ATOM   4893 4C31 POPEh  73      91.968  34.763  55.643  1.00  0.00           C
ATOM   4896 5C31 POPEh  73      91.068  34.533  54.423  1.00  0.00           C
ATOM   4899 6C31 POPEh  73      90.468  33.133  54.343  1.00  0.00           C
ATOM   4903  NH3 POPEi  74      95.748 108.673  29.383  1.00  0.00           N
ATOM   4907  C12 POPEi  74      95.518 109.473  30.633  1.00  0.00           C
ATOM   4910  C11 POPEi  74      94.128 110.143  30.613  1.00  0.00           C
ATOM   4913  P   POPEi  74      91.858 109.173  31.613  1.00  0.00           P
ATOM   4914  O13 POPEi  74      90.738 109.963  31.063  1.00  0.00           O
ATOM   4915  O14 POPEi  74      91.548 107.763  31.923  1.00  0.00           O
ATOM   4916  O11 POPEi  74      92.468 109.903  32.883  1.00  0.00           O
ATOM   4917  O12 POPEi  74      93.058 109.193  30.553  1.00  0.00           O
ATOM   4918  C1  POPEi  74      93.508 109.343  33.703  1.00  0.00           C
ATOM   4921  C2  POPEi  74      93.028 109.083  35.163  1.00  0.00           C
ATOM   4923  O21 POPEi  74      94.048 108.283  35.803  1.00  0.00           O
ATOM   4924  C21 POPEi  74      94.298 108.553  37.063  1.00  0.00           C
ATOM   4925  O22 POPEi  74      93.808 109.453  37.723  1.00  0.00           O
ATOM   4926  C22 POPEi  74      95.208 107.463  37.663  1.00  0.00           C
ATOM   4929  C3  POPEi  74      91.658 108.353  35.143  1.00  0.00           C
ATOM   4932  O31 POPEi  74      91.138 108.043  36.453  1.00  0.00           O
ATOM   4933  C31 POPEi  74      90.168 108.863  36.873  1.00  0.00           C
ATOM   4934  O32 POPEi  74      89.798 109.873  36.293  1.00  0.00           O
ATOM   4935  C32 POPEi  74      89.468 108.313  38.133  1.00  0.00           C
ATOM   4938  C23 POPEi  74      96.258 107.963  38.703  1.00  0.00           C
ATOM   4941  C24 POPEi  74      96.798 106.803  39.583  1.00  0.00           C
ATOM   4944  C25 POPEi  74      98.128 107.063  40.333  1.00  0.00           C
ATOM   4947  C26 POPEi  74      98.008 107.333  41.843  1.00  0.00           C
ATOM   4950  C27 POPEi  74      99.358 107.173  42.593  1.00  0.00           C
ATOM   4953  C28 POPEi  74      99.658 108.233  43.673  1.00  0.00           C
ATOM   4956  C29 POPEi  74      98.618 108.393  44.753  1.00  0.00           C
ATOM   4958 0C21 POPEi  74      98.778 108.203  46.073  1.00  0.00           C
ATOM   4960 1C21 POPEi  74     100.008 107.723  46.803  1.00  0.00           C
ATOM   4963 2C21 POPEi  74      99.658 106.723  47.923  1.00  0.00           C
ATOM   4966 3C21 POPEi  74     100.888 106.253  48.693  1.00  0.00           C
ATOM   4969 4C21 POPEi  74     100.578 105.143  49.713  1.00  0.00           C
ATOM   4972 5C21 POPEi  74     101.698 104.933  50.743  1.00  0.00           C
ATOM   4975 6C21 POPEi  74     101.288 103.953  51.863  1.00  0.00           C
ATOM   4978 7C21 POPEi  74     102.468 103.473  52.713  1.00  0.00           C
ATOM   4981 8C21 POPEi  74     102.078 102.483  53.813  1.00  0.00           C
ATOM   4985  C33 POPEi  74      89.688 109.153  39.413  1.00  0.00           C
ATOM   4988  C34 POPEi  74      88.698 108.793  40.533  1.00  0.00           C
ATOM   4991  C35 POPEi  74      88.918 109.613  41.823  1.00  0.00           C
ATOM   4994  C36 POPEi  74      89.938 109.003  42.803  1.00  0.00           C
ATOM   4997  C37 POPEi  74      89.338 107.863  43.633  1.00  0.00           C
ATOM   5000  C38 POPEi  74      90.158 107.443  44.873  1.00  0.00           C
ATOM   5003  C39 POPEi  74      90.408 108.603  45.863  1.00  0.00           C
ATOM   5006 0C31 POPEi  74      90.518 108.133  47.323  1.00  0.00           C
ATOM   5009 1C31 POPEi  74      90.758 109.303  48.283  1.00  0.00           C
ATOM   5012 2C31 POPEi  74      90.678 108.903  49.763  1.00  0.00           C
ATOM   5015 3C31 POPEi  74      91.058 110.053  50.713  1.00  0.00           C
ATOM   5018 4C31 POPEi  74      90.958 109.663  52.193  1.00  0.00           C
ATOM   5021 5C31 POPEi  74      91.418 110.793  53.133  1.00  0.00           C
ATOM   5024 6C31 POPEi  74      91.058 110.553  54.593  1.00  0.00           C
ATOM   5028  NH3 POPEj  75      43.478  54.063  32.923  1.00  0.00           N
ATOM   5032  C12 POPEj  75      42.538  52.923  32.693  1.00  0.00           C
ATOM   5035  C11 POPEj  75      41.118  53.463  32.523  1.00  0.00           C
ATOM   5038  P   POPEj  75      39.018  52.713  31.263  1.00  0.00           P
ATOM   5039  O13 POPEj  75      38.368  51.483  30.763  1.00  0.00           O
ATOM   5040  O14 POPEj  75      39.478  53.663  30.233  1.00  0.00           O
ATOM   5041  O11 POPEj  75      38.018  53.433  32.233  1.00  0.00           O
ATOM   5042  O12 POPEj  75      40.238  52.373  32.213  1.00  0.00           O
ATOM   5043  C1  POPEj  75      37.048  52.713  33.003  1.00  0.00           C
ATOM   5046  C2  POPEj  75      37.478  52.633  34.493  1.00  0.00           C
ATOM   5048  O21 POPEj  75      36.598  51.853  35.323  1.00  0.00           O
ATOM   5049  C21 POPEj  75      35.338  52.263  35.483  1.00  0.00           C
ATOM   5050  O22 POPEj  75      34.728  53.033  34.763  1.00  0.00           O
ATOM   5051  C22 POPEj  75      34.788  51.673  36.783  1.00  0.00           C
ATOM   5054  C3  POPEj  75      37.688  54.043  35.083  1.00  0.00           C
ATOM   5057  O31 POPEj  75      38.108  54.033  36.473  1.00  0.00           O
ATOM   5058  C31 POPEj  75      39.398  53.963  36.683  1.00  0.00           C
ATOM   5059  O32 POPEj  75      40.278  53.923  35.833  1.00  0.00           O
ATOM   5060  C32 POPEj  75      39.678  53.833  38.173  1.00  0.00           C
ATOM   5063  C23 POPEj  75      34.968  52.633  37.983  1.00  0.00           C
ATOM   5066  C24 POPEj  75      35.058  51.923  39.343  1.00  0.00           C
ATOM   5069  C25 POPEj  75      33.718  51.463  39.933  1.00  0.00           C
ATOM   5072  C26 POPEj  75      33.908  51.063  41.413  1.00  0.00           C
ATOM   5075  C27 POPEj  75      32.628  50.633  42.143  1.00  0.00           C
ATOM   5078  C28 POPEj  75      32.848  50.343  43.643  1.00  0.00           C
ATOM   5081  C29 POPEj  75      33.088  51.613  44.423  1.00  0.00           C
ATOM   5083 0C21 POPEj  75      32.738  51.873  45.693  1.00  0.00           C
ATOM   5085 1C21 POPEj  75      32.068  50.953  46.683  1.00  0.00           C
ATOM   5088 2C21 POPEj  75      32.898  50.853  47.983  1.00  0.00           C
ATOM   5091 3C21 POPEj  75      32.148  50.113  49.093  1.00  0.00           C
ATOM   5094 4C21 POPEj  75      32.968  50.023  50.393  1.00  0.00           C
ATOM   5097 5C21 POPEj  75      32.258  49.253  51.513  1.00  0.00           C
ATOM   5100 6C21 POPEj  75      31.178  50.073  52.243  1.00  0.00           C
ATOM   5103 7C21 POPEj  75      30.658  49.353  53.503  1.00  0.00           C
ATOM   5106 8C21 POPEj  75      29.878  50.253  54.453  1.00  0.00           C
ATOM   5110  C33 POPEj  75      40.678  52.683  38.423  1.00  0.00           C
ATOM   5113  C34 POPEj  75      41.198  52.623  39.863  1.00  0.00           C
ATOM   5116  C35 POPEj  75      40.198  52.063  40.893  1.00  0.00           C
ATOM   5119  C36 POPEj  75      40.928  51.753  42.203  1.00  0.00           C
ATOM   5122  C37 POPEj  75      40.078  51.053  43.263  1.00  0.00           C
ATOM   5125  C38 POPEj  75      40.948  50.493  44.393  1.00  0.00           C
ATOM   5128  C39 POPEj  75      40.598  51.023  45.793  1.00  0.00           C
ATOM   5131 0C31 POPEj  75      41.598  50.493  46.833  1.00  0.00           C
ATOM   5134 1C31 POPEj  75      41.268  50.923  48.263  1.00  0.00           C
ATOM   5137 2C31 POPEj  75      42.248  50.343  49.283  1.00  0.00           C
ATOM   5140 3C31 POPEj  75      41.898  50.743  50.723  1.00  0.00           C
ATOM   5143 4C31 POPEj  75      42.778  50.003  51.753  1.00  0.00           C
ATOM   5146 5C31 POPEj  75      42.368  50.293  53.203  1.00  0.00           C
ATOM   5149 6C31 POPEj  75      43.148  49.463  54.213  1.00  0.00           C
ATOM   5153  NH3 POPEk  76      47.558  14.033  74.683  1.00  0.00           N
ATOM   5157  C12 POPEk  76      48.828  14.853  74.673  1.00  0.00           C
ATOM   5160  C11 POPEk  76      48.728  16.083  73.743  1.00  0.00           C
ATOM   5163  P   POPEk  76      50.388  17.923  74.673  1.00  0.00           P
ATOM   5164  O13 POPEk  76      49.498  17.823  75.843  1.00  0.00           O
ATOM   5165  O14 POPEk  76      51.848  17.843  74.923  1.00  0.00           O
ATOM   5166  O11 POPEk  76      50.018  19.253  73.893  1.00  0.00           O
ATOM   5167  O12 POPEk  76      49.968  16.783  73.643  1.00  0.00           O
ATOM   5168  C1  POPEk  76      50.978  20.313  73.763  1.00  0.00           C
ATOM   5171  C2  POPEk  76      51.628  20.303  72.353  1.00  0.00           C
ATOM   5173  O21 POPEk  76      52.908  20.943  72.323  1.00  0.00           O
ATOM   5174  C21 POPEk  76      52.948  22.233  72.593  1.00  0.00           C
ATOM   5175  O22 POPEk  76      51.998  22.923  72.953  1.00  0.00           O
ATOM   5176  C22 POPEk  76      54.338  22.783  72.303  1.00  0.00           C
ATOM   5179  C3  POPEk  76      50.638  20.843  71.263  1.00  0.00           C
ATOM   5182  O31 POPEk  76      51.028  20.583  69.893  1.00  0.00           O
ATOM   5183  C31 POPEk  76      51.758  21.523  69.303  1.00  0.00           C
ATOM   5184  O32 POPEk  76      52.198  22.513  69.843  1.00  0.00           O
ATOM   5185  C32 POPEk  76      51.918  21.183  67.823  1.00  0.00           C
ATOM   5188  C23 POPEk  76      54.278  24.263  71.883  1.00  0.00           C
ATOM   5191  C24 POPEk  76      55.648  24.923  71.653  1.00  0.00           C
ATOM   5194  C25 POPEk  76      56.318  24.573  70.323  1.00  0.00           C
ATOM   5197  C26 POPEk  76      57.508  25.493  70.033  1.00  0.00           C
ATOM   5200  C27 POPEk  76      58.108  25.293  68.633  1.00  0.00           C
ATOM   5203  C28 POPEk  76      59.088  26.423  68.253  1.00  0.00           C
ATOM   5206  C29 POPEk  76      59.588  26.333  66.833  1.00  0.00           C
ATOM   5208 0C21 POPEk  76      59.628  27.333  65.923  1.00  0.00           C
ATOM   5210 1C21 POPEk  76      59.188  28.763  66.143  1.00  0.00           C
ATOM   5213 2C21 POPEk  76      58.768  29.493  64.853  1.00  0.00           C
ATOM   5216 3C21 POPEk  76      58.538  30.993  65.123  1.00  0.00           C
ATOM   5219 4C21 POPEk  76      57.858  31.753  63.973  1.00  0.00           C
ATOM   5222 5C21 POPEk  76      58.818  32.363  62.933  1.00  0.00           C
ATOM   5225 6C21 POPEk  76      59.688  33.503  63.503  1.00  0.00           C
ATOM   5228 7C21 POPEk  76      60.188  34.483  62.433  1.00  0.00           C
ATOM   5231 8C21 POPEk  76      60.938  35.683  62.993  1.00  0.00           C
ATOM   5235  C33 POPEk  76      52.448  22.393  67.033  1.00  0.00           C
ATOM   5238  C34 POPEk  76      52.498  22.173  65.513  1.00  0.00           C
ATOM   5241  C35 POPEk  76      51.148  21.923  64.823  1.00  0.00           C
ATOM   5244  C36 POPEk  76      50.098  23.013  65.103  1.00  0.00           C
ATOM   5247  C37 POPEk  76      48.798  22.843  64.283  1.00  0.00           C
ATOM   5250  C38 POPEk  76      48.958  23.293  62.823  1.00  0.00           C
ATOM   5253  C39 POPEk  76      47.698  23.113  61.973  1.00  0.00           C
ATOM   5256 0C31 POPEk  76      47.368  21.633  61.733  1.00  0.00           C
ATOM   5259 1C31 POPEk  76      46.208  21.393  60.743  1.00  0.00           C
ATOM   5262 2C31 POPEk  76      46.538  21.653  59.263  1.00  0.00           C
ATOM   5265 3C31 POPEk  76      45.308  21.403  58.373  1.00  0.00           C
ATOM   5268 4C31 POPEk  76      45.518  21.683  56.883  1.00  0.00           C
ATOM   5271 5C31 POPEk  76      44.248  21.393  56.063  1.00  0.00           C
ATOM   5274 6C31 POPEk  76      44.398  21.723  54.583  1.00  0.00           C
ATOM   5278  NH3 POPEl  77       4.928  46.463  30.133  1.00  0.00           N
ATOM   5282  C12 POPEl  77       4.988  46.653  28.643  1.00  0.00           C
ATOM   5285  C11 POPEl  77       3.578  46.863  28.073  1.00  0.00           C
ATOM   5288  P   POPEl  77       3.728  49.043  26.573  1.00  0.00           P
ATOM   5289  O13 POPEl  77       5.088  49.383  26.103  1.00  0.00           O
ATOM   5290  O14 POPEl  77       2.658  49.603  25.723  1.00  0.00           O
ATOM   5291  O11 POPEl  77       3.548  49.673  27.993  1.00  0.00           O
ATOM   5292  O12 POPEl  77       3.618  47.483  26.793  1.00  0.00           O
ATOM   5293  C1  POPEl  77       4.538  50.473  28.643  1.00  0.00           C
ATOM   5296  C2  POPEl  77       4.948  49.893  30.033  1.00  0.00           C
ATOM   5298  O21 POPEl  77       3.948  49.063  30.653  1.00  0.00           O
ATOM   5299  C21 POPEl  77       2.728  49.553  30.763  1.00  0.00           C
ATOM   5300  O22 POPEl  77       2.318  50.633  30.373  1.00  0.00           O
ATOM   5301  C22 POPEl  77       1.888  48.583  31.563  1.00  0.00           C
ATOM   5304  C3  POPEl  77       5.498  50.983  31.013  1.00  0.00           C
ATOM   5307  O31 POPEl  77       5.648  50.533  32.373  1.00  0.00           O
ATOM   5308  C31 POPEl  77       6.688  49.723  32.593  1.00  0.00           C
ATOM   5309  O32 POPEl  77       7.378  49.213  31.733  1.00  0.00           O
ATOM   5310  C32 POPEl  77       6.818  49.463  34.103  1.00  0.00           C
ATOM   5313  C23 POPEl  77       0.998  49.293  32.613  1.00  0.00           C
ATOM   5316  C24 POPEl  77       0.048  48.333  33.323  1.00  0.00           C
ATOM   5319  C25 POPEl  77      -1.048  49.083  34.093  1.00  0.00           C
ATOM   5322  C26 POPEl  77      -1.808  48.203  35.103  1.00  0.00           C
ATOM   5325  C27 POPEl  77      -3.058  48.913  35.623  1.00  0.00           C
ATOM   5328  C28 POPEl  77      -3.978  48.003  36.473  1.00  0.00           C
ATOM   5331  C29 POPEl  77      -5.258  48.733  36.803  1.00  0.00           C
ATOM   5333 0C21 POPEl  77      -5.698  49.073  38.023  1.00  0.00           C
ATOM   5335 1C21 POPEl  77      -5.028  48.753  39.333  1.00  0.00           C
ATOM   5338 2C21 POPEl  77      -6.028  48.643  40.503  1.00  0.00           C
ATOM   5341 3C21 POPEl  77      -6.988  47.453  40.383  1.00  0.00           C
ATOM   5344 4C21 POPEl  77      -7.888  47.273  41.613  1.00  0.00           C
ATOM   5347 5C21 POPEl  77      -8.928  46.153  41.423  1.00  0.00           C
ATOM   5350 6C21 POPEl  77      -9.758  45.903  42.693  1.00  0.00           C
ATOM   5353 7C21 POPEl  77     -10.958  44.983  42.463  1.00  0.00           C
ATOM   5356 8C21 POPEl  77     -11.808  44.793  43.723  1.00  0.00           C
ATOM   5360  C33 POPEl  77       7.878  48.373  34.433  1.00  0.00           C
ATOM   5363  C34 POPEl  77       7.748  47.723  35.833  1.00  0.00           C
ATOM   5366  C35 POPEl  77       8.178  48.573  37.033  1.00  0.00           C
ATOM   5369  C36 POPEl  77       9.688  48.793  37.163  1.00  0.00           C
ATOM   5372  C37 POPEl  77      10.068  49.223  38.583  1.00  0.00           C
ATOM   5375  C38 POPEl  77      11.508  49.733  38.713  1.00  0.00           C
ATOM   5378  C39 POPEl  77      11.868  50.123  40.163  1.00  0.00           C
ATOM   5381 0C31 POPEl  77      12.208  48.923  41.053  1.00  0.00           C
ATOM   5384 1C31 POPEl  77      12.408  49.333  42.523  1.00  0.00           C
ATOM   5387 2C31 POPEl  77      13.268  48.343  43.323  1.00  0.00           C
ATOM   5390 3C31 POPEl  77      12.518  47.123  43.903  1.00  0.00           C
ATOM   5393 4C31 POPEl  77      12.098  47.293  45.373  1.00  0.00           C
ATOM   5396 5C31 POPEl  77      11.908  45.953  46.083  1.00  0.00           C
ATOM   5399 6C31 POPEl  77      11.498  46.073  47.553  1.00  0.00           C
ATOM   5403  NH3 POPEm  78      89.848 100.813  72.643  1.00  0.00           N
ATOM   5407  C12 POPEm  78      90.938 101.023  73.663  1.00  0.00           C
ATOM   5410  C11 POPEm  78      90.948 102.463  74.193  1.00  0.00           C
ATOM   5413  P   POPEm  78      93.058 103.733  75.203  1.00  0.00           P
ATOM   5414  O13 POPEm  78      92.418 105.033  75.483  1.00  0.00           O
ATOM   5415  O14 POPEm  78      94.128 103.233  76.103  1.00  0.00           O
ATOM   5416  O11 POPEm  78      93.638 103.723  73.723  1.00  0.00           O
ATOM   5417  O12 POPEm  78      91.968 102.583  75.183  1.00  0.00           O
ATOM   5418  C1  POPEm  78      93.338 104.833  72.863  1.00  0.00           C
ATOM   5421  C2  POPEm  78      93.618 104.453  71.393  1.00  0.00           C
ATOM   5423  O21 POPEm  78      93.118 105.483  70.523  1.00  0.00           O
ATOM   5424  C21 POPEm  78      91.818 105.563  70.323  1.00  0.00           C
ATOM   5425  O22 POPEm  78      90.968 104.803  70.723  1.00  0.00           O
ATOM   5426  C22 POPEm  78      91.548 106.803  69.453  1.00  0.00           C
ATOM   5429  C3  POPEm  78      93.108 103.013  71.063  1.00  0.00           C
ATOM   5432  O31 POPEm  78      93.048 102.773  69.643  1.00  0.00           O
ATOM   5433  C31 POPEm  78      91.948 102.183  69.193  1.00  0.00           C
ATOM   5434  O32 POPEm  78      91.008 101.793  69.893  1.00  0.00           O
ATOM   5435  C32 POPEm  78      91.998 102.123  67.673  1.00  0.00           C
ATOM   5438  C23 POPEm  78      90.208 106.713  68.683  1.00  0.00           C
ATOM   5441  C24 POPEm  78      90.308 105.943  67.353  1.00  0.00           C
ATOM   5444  C25 POPEm  78      90.888 106.773  66.203  1.00  0.00           C
ATOM   5447  C26 POPEm  78      89.898 107.793  65.633  1.00  0.00           C
ATOM   5450  C27 POPEm  78      90.568 108.903  64.803  1.00  0.00           C
ATOM   5453  C28 POPEm  78      90.078 108.993  63.353  1.00  0.00           C
ATOM   5456  C29 POPEm  78      90.678 107.913  62.483  1.00  0.00           C
ATOM   5458 0C21 POPEm  78      91.298 108.113  61.303  1.00  0.00           C
ATOM   5460 1C21 POPEm  78      91.448 109.433  60.593  1.00  0.00           C
ATOM   5463 2C21 POPEm  78      91.738 109.253  59.093  1.00  0.00           C
ATOM   5466 3C21 POPEm  78      93.148 108.713  58.793  1.00  0.00           C
ATOM   5469 4C21 POPEm  78      93.428 108.483  57.303  1.00  0.00           C
ATOM   5472 5C21 POPEm  78      92.458 107.493  56.653  1.00  0.00           C
ATOM   5475 6C21 POPEm  78      92.908 107.013  55.273  1.00  0.00           C
ATOM   5478 7C21 POPEm  78      91.778 106.323  54.503  1.00  0.00           C
ATOM   5481 8C21 POPEm  78      92.228 105.673  53.183  1.00  0.00           C
ATOM   5485  C33 POPEm  78      90.748 101.453  67.053  1.00  0.00           C
ATOM   5488  C34 POPEm  78      90.498 101.853  65.593  1.00  0.00           C
ATOM   5491  C35 POPEm  78      89.038 101.533  65.273  1.00  0.00           C
ATOM   5494  C36 POPEm  78      88.478 101.913  63.903  1.00  0.00           C
ATOM   5497  C37 POPEm  78      86.938 101.823  63.923  1.00  0.00           C
ATOM   5500  C38 POPEm  78      86.288 102.153  62.583  1.00  0.00           C
ATOM   5503  C39 POPEm  78      86.268 100.963  61.633  1.00  0.00           C
ATOM   5506 0C31 POPEm  78      86.308 101.443  60.183  1.00  0.00           C
ATOM   5509 1C31 POPEm  78      85.688 100.463  59.193  1.00  0.00           C
ATOM   5512 2C31 POPEm  78      85.658 101.073  57.793  1.00  0.00           C
ATOM   5515 3C31 POPEm  78      84.798 100.273  56.823  1.00  0.00           C
ATOM   5518 4C31 POPEm  78      84.578 101.033  55.513  1.00  0.00           C
ATOM   5521 5C31 POPEm  78      83.608 100.313  54.583  1.00  0.00           C
ATOM   5524 6C31 POPEm  78      83.398 101.043  53.263  1.00  0.00           C
ATOM   5528  NH3 POPEn  79      44.838 117.333  30.473  1.00  0.00           N
ATOM   5532  C12 POPEn  79      44.258 118.023  31.683  1.00  0.00           C
ATOM   5535  C11 POPEn  79      42.728 118.013  31.623  1.00  0.00           C
ATOM   5538  P   POPEn  79      41.758 120.283  32.533  1.00  0.00           P
ATOM   5539  O13 POPEn  79      42.978 121.113  32.653  1.00  0.00           O
ATOM   5540  O14 POPEn  79      40.918 120.473  31.333  1.00  0.00           O
ATOM   5541  O11 POPEn  79      40.858 120.433  33.773  1.00  0.00           O
ATOM   5542  O12 POPEn  79      42.188 118.763  32.703  1.00  0.00           O
ATOM   5543  C1  POPEn  79      40.788 121.613  34.573  1.00  0.00           C
ATOM   5546  C2  POPEn  79      39.978 121.243  35.833  1.00  0.00           C
ATOM   5548  O21 POPEn  79      40.308 122.083  36.953  1.00  0.00           O
ATOM   5549  C21 POPEn  79      39.938 123.343  36.853  1.00  0.00           C
ATOM   5550  O22 POPEn  79      39.458 123.903  35.873  1.00  0.00           O
ATOM   5551  C22 POPEn  79      40.068 123.993  38.223  1.00  0.00           C
ATOM   5554  C3  POPEn  79      40.268 119.743  36.193  1.00  0.00           C
ATOM   5557  O31 POPEn  79      39.718 119.373  37.483  1.00  0.00           O
ATOM   5558  C31 POPEn  79      40.628 119.073  38.423  1.00  0.00           C
ATOM   5559  O32 POPEn  79      41.818 118.943  38.253  1.00  0.00           O
ATOM   5560  C32 POPEn  79      39.938 119.033  39.773  1.00  0.00           C
ATOM   5563  C23 POPEn  79      40.688 125.403  38.283  1.00  0.00           C
ATOM   5566  C24 POPEn  79      40.438 125.993  39.683  1.00  0.00           C
ATOM   5569  C25 POPEn  79      41.528 126.929  40.213  1.00  0.00           C
ATOM   5572  C26 POPEn  79      41.428 127.049  41.743  1.00  0.00           C
ATOM   5575  C27 POPEn  79      42.458 127.969  42.383  1.00  0.00           C
ATOM   5578  C28 POPEn  79      42.118 129.469  42.243  1.00  0.00           C
ATOM   5581  C29 POPEn  79      43.078 130.309  43.053  1.00  0.00           C
ATOM   5583 0C21 POPEn  79      42.808 131.489  43.633  1.00  0.00           C
ATOM   5585 1C21 POPEn  79      41.518 132.259  43.533  1.00  0.00           C
ATOM   5588 2C21 POPEn  79      41.778 133.749  43.203  1.00  0.00           C
ATOM   5591 3C21 POPEn  79      40.478 134.559  43.163  1.00  0.00           C
ATOM   5594 4C21 POPEn  79      40.688 136.049  43.473  1.00  0.00           C
ATOM   5597 5C21 POPEn  79      39.358 136.799  43.603  1.00  0.00           C
ATOM   5600 6C21 POPEn  79      39.498 138.209  44.203  1.00  0.00           C
ATOM   5603 7C21 POPEn  79      38.148 138.799  44.623  1.00  0.00           C
ATOM   5606 8C21 POPEn  79      37.268 139.259  43.463  1.00  0.00           C
ATOM   5610  C33 POPEn  79      40.308 120.323  40.543  1.00  0.00           C
ATOM   5613  C34 POPEn  79      39.768 120.373  41.973  1.00  0.00           C
ATOM   5616  C35 POPEn  79      40.368 121.553  42.753  1.00  0.00           C
ATOM   5619  C36 POPEn  79      39.758 121.693  44.143  1.00  0.00           C
ATOM   5622  C37 POPEn  79      40.458 122.743  45.013  1.00  0.00           C
ATOM   5625  C38 POPEn  79      39.808 122.823  46.393  1.00  0.00           C
ATOM   5628  C39 POPEn  79      40.718 123.283  47.543  1.00  0.00           C
ATOM   5631 0C31 POPEn  79      40.418 124.693  48.063  1.00  0.00           C
ATOM   5634 1C31 POPEn  79      40.888 124.873  49.513  1.00  0.00           C
ATOM   5637 2C31 POPEn  79      41.208 126.329  49.903  1.00  0.00           C
ATOM   5640 3C31 POPEn  79      42.498 126.849  49.233  1.00  0.00           C
ATOM   5643 4C31 POPEn  79      42.848 128.279  49.663  1.00  0.00           C
ATOM   5646 5C31 POPEn  79      44.018 128.859  48.863  1.00  0.00           C
ATOM   5649 6C31 POPEn  79      44.308 130.329  49.163  1.00  0.00           C
ATOM   5653  NH3 POPEo  80      49.758  13.153  27.753  1.00  0.00           N
ATOM   5657  C12 POPEo  80      49.798  11.713  27.303  1.00  0.00           C
ATOM   5660  C11 POPEo  80      48.968  10.753  28.153  1.00  0.00           C
ATOM   5663  P   POPEo  80      48.318   8.233  28.233  1.00  0.00           P
ATOM   5664  O13 POPEo  80      46.938   8.693  28.493  1.00  0.00           O
ATOM   5665  O14 POPEo  80      48.468   7.023  27.423  1.00  0.00           O
ATOM   5666  O11 POPEo  80      48.998   8.033  29.643  1.00  0.00           O
ATOM   5667  O12 POPEo  80      49.128   9.433  27.613  1.00  0.00           O
ATOM   5668  C1  POPEo  80      48.318   7.303  30.673  1.00  0.00           C
ATOM   5671  C2  POPEo  80      49.098   6.013  31.053  1.00  0.00           C
ATOM   5673  O21 POPEo  80      48.338   5.043  31.813  1.00  0.00           O
ATOM   5674  C21 POPEo  80      47.538   5.393  32.793  1.00  0.00           C
ATOM   5675  O22 POPEo  80      47.178   6.513  33.083  1.00  0.00           O
ATOM   5676  C22 POPEo  80      47.168   4.133  33.603  1.00  0.00           C
ATOM   5679  C3  POPEo  80      50.438   6.323  31.763  1.00  0.00           C
ATOM   5682  O31 POPEo  80      51.148   5.103  32.063  1.00  0.00           O
ATOM   5683  C31 POPEo  80      50.968   4.613  33.293  1.00  0.00           C
ATOM   5684  O32 POPEo  80      50.378   5.183  34.193  1.00  0.00           O
ATOM   5685  C32 POPEo  80      51.578   3.213  33.343  1.00  0.00           C
ATOM   5688  C23 POPEo  80      46.358   4.483  34.883  1.00  0.00           C
ATOM   5691  C24 POPEo  80      46.028   3.303  35.803  1.00  0.00           C
ATOM   5694  C25 POPEo  80      47.168   2.893  36.743  1.00  0.00           C
ATOM   5697  C26 POPEo  80      46.668   2.203  38.013  1.00  0.00           C
ATOM   5700  C27 POPEo  80      47.768   1.973  39.073  1.00  0.00           C
ATOM   5703  C28 POPEo  80      47.248   1.333  40.383  1.00  0.00           C
ATOM   5706  C29 POPEo  80      46.438   2.283  41.233  1.00  0.00           C
ATOM   5708 0C21 POPEo  80      46.408   2.353  42.573  1.00  0.00           C
ATOM   5710 1C21 POPEo  80      47.188   1.523  43.573  1.00  0.00           C
ATOM   5713 2C21 POPEo  80      47.578   2.383  44.793  1.00  0.00           C
ATOM   5716 3C21 POPEo  80      48.058   1.583  46.013  1.00  0.00           C
ATOM   5719 4C21 POPEo  80      48.298   2.513  47.213  1.00  0.00           C
ATOM   5722 5C21 POPEo  80      48.368   1.813  48.583  1.00  0.00           C
ATOM   5725 6C21 POPEo  80      48.488   2.833  49.723  1.00  0.00           C
ATOM   5728 7C21 POPEo  80      48.508   2.193  51.113  1.00  0.00           C
ATOM   5731 8C21 POPEo  80      48.628   3.223  52.243  1.00  0.00           C
ATOM   5735  C33 POPEo  80      52.008   2.733  34.753  1.00  0.00           C
ATOM   5738  C34 POPEo  80      50.838   2.243  35.613  1.00  0.00           C
ATOM   5741  C35 POPEo  80      51.268   1.843  37.033  1.00  0.00           C
ATOM   5744  C36 POPEo  80      51.798   3.033  37.843  1.00  0.00           C
ATOM   5747  C37 POPEo  80      52.228   2.663  39.263  1.00  0.00           C
ATOM   5750  C38 POPEo  80      53.518   3.413  39.673  1.00  0.00           C
ATOM   5753  C39 POPEo  80      54.138   2.903  40.983  1.00  0.00           C
ATOM   5756 0C31 POPEo  80      54.758   1.503  40.853  1.00  0.00           C
ATOM   5759 1C31 POPEo  80      55.658   1.163  42.043  1.00  0.00           C
ATOM   5762 2C31 POPEo  80      56.268  -0.237  41.963  1.00  0.00           C
ATOM   5765 3C31 POPEo  80      56.928  -0.657  43.283  1.00  0.00           C
ATOM   5768 4C31 POPEo  80      57.508  -2.067  43.243  1.00  0.00           C
ATOM   5771 5C31 POPEo  80      58.208  -2.447  44.553  1.00  0.00           C
ATOM   5774 6C31 POPEo  80      58.628  -3.913  44.603  1.00  0.00           C
ATOM   5778  NH3 POPEp  81      81.158  38.463  32.533  1.00  0.00           N
ATOM   5782  C12 POPEp  81      81.918  37.233  32.153  1.00  0.00           C
ATOM   5785  C11 POPEp  81      82.988  36.883  33.203  1.00  0.00           C
ATOM   5788  P   POPEp  81      85.188  38.153  32.543  1.00  0.00           P
ATOM   5789  O13 POPEp  81      84.988  37.513  31.223  1.00  0.00           O
ATOM   5790  O14 POPEp  81      85.588  39.573  32.543  1.00  0.00           O
ATOM   5791  O11 POPEp  81      86.308  37.363  33.323  1.00  0.00           O
ATOM   5792  O12 POPEp  81      83.888  37.983  33.433  1.00  0.00           O
ATOM   5793  C1  POPEp  81      86.248  37.043  34.713  1.00  0.00           C
ATOM   5796  C2  POPEp  81      87.578  36.313  35.083  1.00  0.00           C
ATOM   5798  O21 POPEp  81      87.828  36.083  36.483  1.00  0.00           O
ATOM   5799  C21 POPEp  81      86.928  35.653  37.323  1.00  0.00           C
ATOM   5800  O22 POPEp  81      85.768  35.393  37.103  1.00  0.00           O
ATOM   5801  C22 POPEp  81      87.618  35.463  38.683  1.00  0.00           C
ATOM   5804  C3  POPEp  81      88.798  37.133  34.593  1.00  0.00           C
ATOM   5807  O31 POPEp  81      89.988  36.333  34.533  1.00  0.00           O
ATOM   5808  C31 POPEp  81      90.798  36.313  35.593  1.00  0.00           C
ATOM   5809  O32 POPEp  81      90.708  36.993  36.603  1.00  0.00           O
ATOM   5810  C32 POPEp  81      91.878  35.263  35.313  1.00  0.00           C
ATOM   5813  C23 POPEp  81      86.828  36.153  39.813  1.00  0.00           C
ATOM   5816  C24 POPEp  81      87.648  36.353  41.093  1.00  0.00           C
ATOM   5819  C25 POPEp  81      87.048  37.473  41.963  1.00  0.00           C
ATOM   5822  C26 POPEp  81      88.008  37.973  43.053  1.00  0.00           C
ATOM   5825  C27 POPEp  81      87.528  39.303  43.653  1.00  0.00           C
ATOM   5828  C28 POPEp  81      88.498  39.833  44.723  1.00  0.00           C
ATOM   5831  C29 POPEp  81      88.258  41.293  45.033  1.00  0.00           C
ATOM   5833 0C21 POPEp  81      88.318  41.873  46.243  1.00  0.00           C
ATOM   5835 1C21 POPEp  81      88.658  41.163  47.523  1.00  0.00           C
ATOM   5838 2C21 POPEp  81      90.148  40.783  47.663  1.00  0.00           C
ATOM   5841 3C21 POPEp  81      91.098  41.983  47.773  1.00  0.00           C
ATOM   5844 4C21 POPEp  81      92.558  41.513  47.863  1.00  0.00           C
ATOM   5847 5C21 POPEp  81      93.538  42.603  48.333  1.00  0.00           C
ATOM   5850 6C21 POPEp  81      94.948  42.043  48.553  1.00  0.00           C
ATOM   5853 7C21 POPEp  81      95.828  42.973  49.393  1.00  0.00           C
ATOM   5856 8C21 POPEp  81      97.188  42.353  49.743  1.00  0.00           C
ATOM   5860  C33 POPEp  81      93.248  35.623  35.923  1.00  0.00           C
ATOM   5863  C34 POPEp  81      94.338  34.633  35.493  1.00  0.00           C
ATOM   5866  C35 POPEp  81      95.688  34.963  36.123  1.00  0.00           C
ATOM   5869  C36 POPEp  81      95.758  34.623  37.613  1.00  0.00           C
ATOM   5872  C37 POPEp  81      97.048  35.173  38.243  1.00  0.00           C
ATOM   5875  C38 POPEp  81      97.278  34.643  39.663  1.00  0.00           C
ATOM   5878  C39 POPEp  81      98.458  35.313  40.373  1.00  0.00           C
ATOM   5881 0C31 POPEp  81      99.758  35.273  39.553  1.00  0.00           C
ATOM   5884 1C31 POPEp  81     100.978  35.723  40.363  1.00  0.00           C
ATOM   5887 2C31 POPEp  81     102.248  35.773  39.513  1.00  0.00           C
ATOM   5890 3C31 POPEp  81     103.528  36.133  40.273  1.00  0.00           C
ATOM   5893 4C31 POPEp  81     103.908  35.063  41.303  1.00  0.00           C
ATOM   5896 5C31 POPEp  81     105.218  35.373  42.033  1.00  0.00           C
ATOM   5899 6C31 POPEp  81     105.578  34.293  43.063  1.00  0.00           C
ATOM   5903  NH3 POPEq  82       8.028   3.393  29.903  1.00  0.00           N
ATOM   5907  C12 POPEq  82       9.378   3.013  29.353  1.00  0.00           C
ATOM   5910  C11 POPEq  82       9.878   1.723  30.003  1.00  0.00           C
ATOM   5913  P   POPEq  82      12.488   1.943  29.883  1.00  0.00           P
ATOM   5914  O13 POPEq  82      13.518   0.933  29.533  1.00  0.00           O
ATOM   5915  O14 POPEq  82      12.658   3.303  29.303  1.00  0.00           O
ATOM   5916  O11 POPEq  82      12.298   2.053  31.453  1.00  0.00           O
ATOM   5917  O12 POPEq  82      11.118   1.353  29.413  1.00  0.00           O
ATOM   5918  C1  POPEq  82      13.178   2.943  32.153  1.00  0.00           C
ATOM   5921  C2  POPEq  82      13.018   2.863  33.693  1.00  0.00           C
ATOM   5923  O21 POPEq  82      14.318   2.763  34.293  1.00  0.00           O
ATOM   5924  C21 POPEq  82      14.478   3.393  35.453  1.00  0.00           C
ATOM   5925  O22 POPEq  82      13.658   4.153  35.953  1.00  0.00           O
ATOM   5926  C22 POPEq  82      15.868   3.083  36.023  1.00  0.00           C
ATOM   5929  C3  POPEq  82      12.188   1.633  34.123  1.00  0.00           C
ATOM   5932  O31 POPEq  82      12.108   1.543  35.573  1.00  0.00           O
ATOM   5933  C31 POPEq  82      11.008   2.063  36.093  1.00  0.00           C
ATOM   5934  O32 POPEq  82      10.028   2.423  35.463  1.00  0.00           O
ATOM   5935  C32 POPEq  82      11.138   2.093  37.623  1.00  0.00           C
ATOM   5938  C23 POPEq  82      16.128   3.573  37.483  1.00  0.00           C
ATOM   5941  C24 POPEq  82      16.608   5.033  37.533  1.00  0.00           C
ATOM   5944  C25 POPEq  82      17.788   5.363  38.453  1.00  0.00           C
ATOM   5947  C26 POPEq  82      17.508   5.363  39.963  1.00  0.00           C
ATOM   5950  C27 POPEq  82      18.788   5.783  40.703  1.00  0.00           C
ATOM   5953  C28 POPEq  82      18.708   5.773  42.233  1.00  0.00           C
ATOM   5956  C29 POPEq  82      17.708   6.783  42.713  1.00  0.00           C
ATOM   5958 0C21 POPEq  82      17.958   7.943  43.343  1.00  0.00           C
ATOM   5960 1C21 POPEq  82      19.308   8.473  43.743  1.00  0.00           C
ATOM   5963 2C21 POPEq  82      19.228   9.513  44.883  1.00  0.00           C
ATOM   5966 3C21 POPEq  82      18.688   8.953  46.213  1.00  0.00           C
ATOM   5969 4C21 POPEq  82      18.568  10.063  47.263  1.00  0.00           C
ATOM   5972 5C21 POPEq  82      18.068   9.603  48.643  1.00  0.00           C
ATOM   5975 6C21 POPEq  82      16.678   8.953  48.613  1.00  0.00           C
ATOM   5978 7C21 POPEq  82      16.048   8.863  50.013  1.00  0.00           C
ATOM   5981 8C21 POPEq  82      14.648   8.253  50.013  1.00  0.00           C
ATOM   5985  C33 POPEq  82       9.848   2.603  38.283  1.00  0.00           C
ATOM   5988  C34 POPEq  82       9.738   2.363  39.803  1.00  0.00           C
ATOM   5991  C35 POPEq  82       8.268   2.173  40.203  1.00  0.00           C
ATOM   5994  C36 POPEq  82       8.008   2.043  41.713  1.00  0.00           C
ATOM   5997  C37 POPEq  82       6.518   1.763  42.003  1.00  0.00           C
ATOM   6000  C38 POPEq  82       6.218   1.413  43.463  1.00  0.00           C
ATOM   6003  C39 POPEq  82       6.428   2.593  44.433  1.00  0.00           C
ATOM   6006 0C31 POPEq  82       6.208   2.183  45.893  1.00  0.00           C
ATOM   6009 1C31 POPEq  82       6.448   3.343  46.873  1.00  0.00           C
ATOM   6012 2C31 POPEq  82       6.238   2.943  48.343  1.00  0.00           C
ATOM   6015 3C31 POPEq  82       6.468   4.093  49.323  1.00  0.00           C
ATOM   6018 4C31 POPEq  82       6.508   3.623  50.783  1.00  0.00           C
ATOM   6021 5C31 POPEq  82       6.428   4.783  51.783  1.00  0.00           C
ATOM   6024 6C31 POPEq  82       6.418   4.343  53.253  1.00  0.00           C
ATOM   6028  NH3 POPEr  83      75.448 127.289  30.573  1.00  0.00           N
ATOM   6032  C12 POPEr  83      74.628 126.249  29.863  1.00  0.00           C
ATOM   6035  C11 POPEr  83      73.138 126.589  29.893  1.00  0.00           C
ATOM   6038  P   POPEr  83      71.988 124.293  29.493  1.00  0.00           P
ATOM   6039  O13 POPEr  83      70.518 124.243  29.283  1.00  0.00           O
ATOM   6040  O14 POPEr  83      72.838 124.283  28.293  1.00  0.00           O
ATOM   6041  O11 POPEr  83      72.378 123.093  30.433  1.00  0.00           O
ATOM   6042  O12 POPEr  83      72.368 125.513  30.423  1.00  0.00           O
ATOM   6043  C1  POPEr  83      73.758 122.843  30.773  1.00  0.00           C
ATOM   6046  C2  POPEr  83      73.928 121.463  31.483  1.00  0.00           C
ATOM   6048  O21 POPEr  83      72.988 121.263  32.553  1.00  0.00           O
ATOM   6049  C21 POPEr  83      73.228 121.953  33.653  1.00  0.00           C
ATOM   6050  O22 POPEr  83      73.848 123.003  33.743  1.00  0.00           O
ATOM   6051  C22 POPEr  83      72.728 121.153  34.853  1.00  0.00           C
ATOM   6054  C3  POPEr  83      75.398 121.093  31.913  1.00  0.00           C
ATOM   6057  O31 POPEr  83      75.388 119.923  32.773  1.00  0.00           O
ATOM   6058  C31 POPEr  83      76.618 119.543  33.173  1.00  0.00           C
ATOM   6059  O32 POPEr  83      77.648 120.043  32.773  1.00  0.00           O
ATOM   6060  C32 POPEr  83      76.518 118.393  34.183  1.00  0.00           C
ATOM   6063  C23 POPEr  83      73.098 121.783  36.223  1.00  0.00           C
ATOM   6066  C24 POPEr  83      72.808 120.853  37.403  1.00  0.00           C
ATOM   6069  C25 POPEr  83      73.418 121.323  38.733  1.00  0.00           C
ATOM   6072  C26 POPEr  83      74.868 120.823  38.943  1.00  0.00           C
ATOM   6075  C27 POPEr  83      75.408 121.123  40.363  1.00  0.00           C
ATOM   6078  C28 POPEr  83      76.588 120.223  40.753  1.00  0.00           C
ATOM   6081  C29 POPEr  83      77.308 120.703  41.993  1.00  0.00           C
ATOM   6083 0C21 POPEr  83      77.178 120.263  43.263  1.00  0.00           C
ATOM   6085 1C21 POPEr  83      76.218 119.203  43.753  1.00  0.00           C
ATOM   6088 2C21 POPEr  83      76.038 119.263  45.283  1.00  0.00           C
ATOM   6091 3C21 POPEr  83      75.298 118.033  45.803  1.00  0.00           C
ATOM   6094 4C21 POPEr  83      74.918 118.073  47.293  1.00  0.00           C
ATOM   6097 5C21 POPEr  83      76.098 118.053  48.273  1.00  0.00           C
ATOM   6100 6C21 POPEr  83      75.608 117.933  49.723  1.00  0.00           C
ATOM   6103 7C21 POPEr  83      76.718 117.803  50.763  1.00  0.00           C
ATOM   6106 8C21 POPEr  83      76.168 117.593  52.173  1.00  0.00           C
ATOM   6110  C33 POPEr  83      77.478 118.473  35.403  1.00  0.00           C
ATOM   6113  C34 POPEr  83      78.968 118.313  35.073  1.00  0.00           C
ATOM   6116  C35 POPEr  83      79.848 117.723  36.193  1.00  0.00           C
ATOM   6119  C36 POPEr  83      79.638 118.383  37.563  1.00  0.00           C
ATOM   6122  C37 POPEr  83      80.638 117.913  38.623  1.00  0.00           C
ATOM   6125  C38 POPEr  83      80.628 118.863  39.823  1.00  0.00           C
ATOM   6128  C39 POPEr  83      81.658 118.513  40.913  1.00  0.00           C
ATOM   6131 0C31 POPEr  83      81.598 119.543  42.053  1.00  0.00           C
ATOM   6134 1C31 POPEr  83      82.608 119.263  43.173  1.00  0.00           C
ATOM   6137 2C31 POPEr  83      82.668 120.373  44.233  1.00  0.00           C
ATOM   6140 3C31 POPEr  83      81.368 120.593  45.033  1.00  0.00           C
ATOM   6143 4C31 POPEr  83      81.048 119.423  45.973  1.00  0.00           C
ATOM   6146 5C31 POPEr  83      79.998 119.793  47.033  1.00  0.00           C
ATOM   6149 6C31 POPEr  83      79.748 118.683  48.053  1.00  0.00           C
ATOM   6153  NH3 POPEs  84      11.298  85.023  75.013  1.00  0.00           N
ATOM   6157  C12 POPEs  84      12.018  84.123  75.983  1.00  0.00           C
ATOM   6160  C11 POPEs  84      11.648  82.663  75.703  1.00  0.00           C
ATOM   6163  P   POPEs  84      11.658  80.263  76.573  1.00  0.00           P
ATOM   6164  O13 POPEs  84      12.038  79.443  77.733  1.00  0.00           O
ATOM   6165  O14 POPEs  84      10.228  80.283  76.163  1.00  0.00           O
ATOM   6166  O11 POPEs  84      12.638  79.913  75.393  1.00  0.00           O
ATOM   6167  O12 POPEs  84      12.148  81.773  76.723  1.00  0.00           O
ATOM   6168  C1  POPEs  84      12.308  78.833  74.523  1.00  0.00           C
ATOM   6171  C2  POPEs  84      12.928  79.083  73.153  1.00  0.00           C
ATOM   6173  O21 POPEs  84      12.508  80.413  72.813  1.00  0.00           O
ATOM   6174  C21 POPEs  84      12.838  80.853  71.613  1.00  0.00           C
ATOM   6175  O22 POPEs  84      12.048  81.333  70.813  1.00  0.00           O
ATOM   6176  C22 POPEs  84      14.358  80.903  71.463  1.00  0.00           C
ATOM   6179  C3  POPEs  84      12.488  78.003  72.133  1.00  0.00           C
ATOM   6182  O31 POPEs  84      13.228  78.143  70.913  1.00  0.00           O
ATOM   6183  C31 POPEs  84      12.578  77.903  69.783  1.00  0.00           C
ATOM   6184  O32 POPEs  84      11.428  77.493  69.703  1.00  0.00           O
ATOM   6185  C32 POPEs  84      13.468  78.273  68.623  1.00  0.00           C
ATOM   6188  C23 POPEs  84      14.758  81.883  70.353  1.00  0.00           C
ATOM   6191  C24 POPEs  84      16.248  81.783  70.073  1.00  0.00           C
ATOM   6194  C25 POPEs  84      16.678  82.383  68.733  1.00  0.00           C
ATOM   6197  C26 POPEs  84      16.008  81.733  67.513  1.00  0.00           C
ATOM   6200  C27 POPEs  84      16.708  82.123  66.193  1.00  0.00           C
ATOM   6203  C28 POPEs  84      16.088  81.453  64.953  1.00  0.00           C
ATOM   6206  C29 POPEs  84      14.738  82.023  64.593  1.00  0.00           C
ATOM   6208 0C21 POPEs  84      14.178  82.013  63.373  1.00  0.00           C
ATOM   6210 1C21 POPEs  84      14.778  81.443  62.113  1.00  0.00           C
ATOM   6213 2C21 POPEs  84      14.518  82.373  60.913  1.00  0.00           C
ATOM   6216 3C21 POPEs  84      14.898  81.713  59.573  1.00  0.00           C
ATOM   6219 4C21 POPEs  84      14.488  82.543  58.353  1.00  0.00           C
ATOM   6222 5C21 POPEs  84      12.998  82.913  58.343  1.00  0.00           C
ATOM   6225 6C21 POPEs  84      12.528  83.483  57.003  1.00  0.00           C
ATOM   6228 7C21 POPEs  84      11.168  84.183  57.053  1.00  0.00           C
ATOM   6231 8C21 POPEs  84      10.838  84.903  55.743  1.00  0.00           C
ATOM   6235  C33 POPEs  84      12.758  78.053  67.283  1.00  0.00           C
ATOM   6238  C34 POPEs  84      13.688  78.333  66.093  1.00  0.00           C
ATOM   6241  C35 POPEs  84      12.928  78.783  64.843  1.00  0.00           C
ATOM   6244  C36 POPEs  84      12.228  77.663  64.063  1.00  0.00           C
ATOM   6247  C37 POPEs  84      10.938  77.133  64.693  1.00  0.00           C
ATOM   6250  C38 POPEs  84      10.128  76.243  63.743  1.00  0.00           C
ATOM   6253  C39 POPEs  84       9.508  77.033  62.583  1.00  0.00           C
ATOM   6256 0C31 POPEs  84       8.618  76.143  61.713  1.00  0.00           C
ATOM   6259 1C31 POPEs  84       9.438  75.413  60.643  1.00  0.00           C
ATOM   6262 2C31 POPEs  84       8.608  74.423  59.833  1.00  0.00           C
ATOM   6265 3C31 POPEs  84       7.368  75.053  59.173  1.00  0.00           C
ATOM   6268 4C31 POPEs  84       6.598  74.053  58.303  1.00  0.00           C
ATOM   6271 5C31 POPEs  84       5.448  74.713  57.533  1.00  0.00           C
ATOM   6274 6C31 POPEs  84       4.808  73.773  56.523  1.00  0.00           C
ATOM   6278  NH3 POPEt  85       9.678  41.443  31.313  1.00  0.00           N
ATOM   6282  C12 POPEt  85       9.908  40.153  32.063  1.00  0.00           C
ATOM   6285  C11 POPEt  85      11.368  39.953  32.493  1.00  0.00           C
ATOM   6288  P   POPEt  85      12.888  42.013  33.213  1.00  0.00           P
ATOM   6289  O13 POPEt  85      14.188  41.523  33.733  1.00  0.00           O
ATOM   6290  O14 POPEt  85      12.858  42.313  31.763  1.00  0.00           O
ATOM   6291  O11 POPEt  85      12.408  43.273  34.043  1.00  0.00           O
ATOM   6292  O12 POPEt  85      11.758  40.933  33.463  1.00  0.00           O
ATOM   6293  C1  POPEt  85      11.948  43.203  35.403  1.00  0.00           C
ATOM   6296  C2  POPEt  85      10.388  43.243  35.533  1.00  0.00           C
ATOM   6298  O21 POPEt  85       9.948  44.213  36.523  1.00  0.00           O
ATOM   6299  C21 POPEt  85      10.188  43.963  37.813  1.00  0.00           C
ATOM   6300  O22 POPEt  85      10.668  42.943  38.273  1.00  0.00           O
ATOM   6301  C22 POPEt  85       9.818  45.193  38.673  1.00  0.00           C
ATOM   6304  C3  POPEt  85       9.768  41.813  35.703  1.00  0.00           C
ATOM   6307  O31 POPEt  85       8.578  41.583  34.913  1.00  0.00           O
ATOM   6308  C31 POPEt  85       7.458  41.923  35.533  1.00  0.00           C
ATOM   6309  O32 POPEt  85       7.128  43.043  35.873  1.00  0.00           O
ATOM   6310  C32 POPEt  85       6.698  40.653  35.973  1.00  0.00           C
ATOM   6313  C23 POPEt  85       8.728  44.933  39.743  1.00  0.00           C
ATOM   6316  C24 POPEt  85       9.018  45.613  41.093  1.00  0.00           C
ATOM   6319  C25 POPEt  85       7.858  45.453  42.103  1.00  0.00           C
ATOM   6322  C26 POPEt  85       8.188  46.003  43.503  1.00  0.00           C
ATOM   6325  C27 POPEt  85       6.958  46.093  44.423  1.00  0.00           C
ATOM   6328  C28 POPEt  85       7.278  46.483  45.883  1.00  0.00           C
ATOM   6331  C29 POPEt  85       7.778  47.903  46.043  1.00  0.00           C
ATOM   6333 0C21 POPEt  85       7.718  48.653  47.153  1.00  0.00           C
ATOM   6335 1C21 POPEt  85       7.188  48.243  48.513  1.00  0.00           C
ATOM   6338 2C21 POPEt  85       5.968  49.073  48.963  1.00  0.00           C
ATOM   6341 3C21 POPEt  85       5.678  48.913  50.473  1.00  0.00           C
ATOM   6344 4C21 POPEt  85       4.178  48.803  50.793  1.00  0.00           C
ATOM   6347 5C21 POPEt  85       3.888  49.033  52.293  1.00  0.00           C
ATOM   6350 6C21 POPEt  85       2.398  48.913  52.633  1.00  0.00           C
ATOM   6353 7C21 POPEt  85       2.018  49.483  54.013  1.00  0.00           C
ATOM   6356 8C21 POPEt  85       2.028  51.013  54.073  1.00  0.00           C
ATOM   6360  C33 POPEt  85       7.328  39.243  35.803  1.00  0.00           C
ATOM   6363  C34 POPEt  85       7.198  38.423  37.093  1.00  0.00           C
ATOM   6366  C35 POPEt  85       8.248  38.773  38.163  1.00  0.00           C
ATOM   6369  C36 POPEt  85       7.678  38.593  39.573  1.00  0.00           C
ATOM   6372  C37 POPEt  85       8.738  38.443  40.663  1.00  0.00           C
ATOM   6375  C38 POPEt  85       8.308  38.843  42.073  1.00  0.00           C
ATOM   6378  C39 POPEt  85       9.488  38.783  43.063  1.00  0.00           C
ATOM   6381 0C31 POPEt  85       9.868  37.373  43.533  1.00  0.00           C
ATOM   6384 1C31 POPEt  85       8.948  36.843  44.653  1.00  0.00           C
ATOM   6387 2C31 POPEt  85       9.658  35.893  45.633  1.00  0.00           C
ATOM   6390 3C31 POPEt  85      10.168  34.583  45.003  1.00  0.00           C
ATOM   6393 4C31 POPEt  85       9.028  33.683  44.513  1.00  0.00           C
ATOM   6396 5C31 POPEt  85       9.528  32.333  43.983  1.00  0.00           C
ATOM   6399 6C31 POPEt  85       8.418  31.513  43.323  1.00  0.00           C
ATOM   6403  NH3 POPEu  86      30.948  88.943  34.113  1.00  0.00           N
ATOM   6407  C12 POPEu  86      30.638  87.523  33.723  1.00  0.00           C
ATOM   6410  C11 POPEu  86      29.738  87.453  32.483  1.00  0.00           C
ATOM   6413  P   POPEu  86      29.318  84.893  31.923  1.00  0.00           P
ATOM   6414  O13 POPEu  86      27.888  84.943  31.523  1.00  0.00           O
ATOM   6415  O14 POPEu  86      30.168  83.903  31.253  1.00  0.00           O
ATOM   6416  O11 POPEu  86      29.428  84.693  33.503  1.00  0.00           O
ATOM   6417  O12 POPEu  86      30.018  86.293  31.703  1.00  0.00           O
ATOM   6418  C1  POPEu  86      30.308  83.673  33.973  1.00  0.00           C
ATOM   6421  C2  POPEu  86      30.588  83.813  35.483  1.00  0.00           C
ATOM   6423  O21 POPEu  86      31.458  82.743  35.873  1.00  0.00           O
ATOM   6424  C21 POPEu  86      32.718  83.033  36.103  1.00  0.00           C
ATOM   6425  O22 POPEu  86      33.238  84.143  36.063  1.00  0.00           O
ATOM   6426  C22 POPEu  86      33.478  81.743  36.423  1.00  0.00           C
ATOM   6429  C3  POPEu  86      29.288  83.703  36.323  1.00  0.00           C
ATOM   6432  O31 POPEu  86      29.588  84.123  37.663  1.00  0.00           O
ATOM   6433  C31 POPEu  86      28.638  83.923  38.563  1.00  0.00           C
ATOM   6434  O32 POPEu  86      27.548  83.403  38.333  1.00  0.00           O
ATOM   6435  C32 POPEu  86      29.208  84.363  39.913  1.00  0.00           C
ATOM   6438  C23 POPEu  86      32.668  80.763  37.303  1.00  0.00           C
ATOM   6441  C24 POPEu  86      33.538  79.743  38.033  1.00  0.00           C
ATOM   6444  C25 POPEu  86      32.718  78.633  38.703  1.00  0.00           C
ATOM   6447  C26 POPEu  86      33.348  78.033  39.983  1.00  0.00           C
ATOM   6450  C27 POPEu  86      32.358  77.113  40.723  1.00  0.00           C
ATOM   6453  C28 POPEu  86      32.888  76.463  42.023  1.00  0.00           C
ATOM   6456  C29 POPEu  86      33.118  77.503  43.083  1.00  0.00           C
ATOM   6458 0C21 POPEu  86      33.408  77.303  44.383  1.00  0.00           C
ATOM   6460 1C21 POPEu  86      33.568  75.983  45.103  1.00  0.00           C
ATOM   6463 2C21 POPEu  86      32.608  75.863  46.303  1.00  0.00           C
ATOM   6466 3C21 POPEu  86      32.848  76.883  47.433  1.00  0.00           C
ATOM   6469 4C21 POPEu  86      31.618  77.023  48.333  1.00  0.00           C
ATOM   6472 5C21 POPEu  86      31.898  77.673  49.693  1.00  0.00           C
ATOM   6475 6C21 POPEu  86      32.448  79.103  49.593  1.00  0.00           C
ATOM   6478 7C21 POPEu  86      32.608  79.723  50.973  1.00  0.00           C
ATOM   6481 8C21 POPEu  86      33.208  81.123  50.923  1.00  0.00           C
ATOM   6485  C33 POPEu  86      28.208  84.743  41.033  1.00  0.00           C
ATOM   6488  C34 POPEu  86      28.938  85.573  42.093  1.00  0.00           C
ATOM   6491  C35 POPEu  86      28.088  86.063  43.273  1.00  0.00           C
ATOM   6494  C36 POPEu  86      27.548  84.953  44.183  1.00  0.00           C
ATOM   6497  C37 POPEu  86      26.978  85.553  45.473  1.00  0.00           C
ATOM   6500  C38 POPEu  86      26.508  84.523  46.513  1.00  0.00           C
ATOM   6503  C39 POPEu  86      25.918  85.223  47.743  1.00  0.00           C
ATOM   6506 0C31 POPEu  86      25.278  84.293  48.783  1.00  0.00           C
ATOM   6509 1C31 POPEu  86      24.518  85.103  49.843  1.00  0.00           C
ATOM   6512 2C31 POPEu  86      23.748  84.243  50.863  1.00  0.00           C
ATOM   6515 3C31 POPEu  86      24.538  83.993  52.153  1.00  0.00           C
ATOM   6518 4C31 POPEu  86      23.788  83.123  53.173  1.00  0.00           C
ATOM   6521 5C31 POPEu  86      24.448  83.133  54.553  1.00  0.00           C
ATOM   6524 6C31 POPEu  86      23.868  82.103  55.533  1.00  0.00           C
ATOM   6528  NH3 POPEv  87      86.168  54.543  76.773  1.00  0.00           N
ATOM   6532  C12 POPEv  87      86.568  55.203  78.073  1.00  0.00           C
ATOM   6535  C11 POPEv  87      87.968  55.823  77.933  1.00  0.00           C
ATOM   6538  P   POPEv  87      88.238  58.403  77.563  1.00  0.00           P
ATOM   6539  O13 POPEv  87      87.698  58.533  78.933  1.00  0.00           O
ATOM   6540  O14 POPEv  87      89.678  58.703  77.393  1.00  0.00           O
ATOM   6541  O11 POPEv  87      87.438  59.323  76.563  1.00  0.00           O
ATOM   6542  O12 POPEv  87      87.938  56.933  77.033  1.00  0.00           O
ATOM   6543  C1  POPEv  87      88.048  59.793  75.353  1.00  0.00           C
ATOM   6546  C2  POPEv  87      87.088  59.613  74.153  1.00  0.00           C
ATOM   6548  O21 POPEv  87      87.798  59.393  72.923  1.00  0.00           O
ATOM   6549  C21 POPEv  87      88.488  60.393  72.413  1.00  0.00           C
ATOM   6550  O22 POPEv  87      88.828  61.413  72.993  1.00  0.00           O
ATOM   6551  C22 POPEv  87      88.828  60.023  70.953  1.00  0.00           C
ATOM   6554  C3  POPEv  87      85.998  60.733  74.013  1.00  0.00           C
ATOM   6557  O31 POPEv  87      85.298  60.603  72.763  1.00  0.00           O
ATOM   6558  C31 POPEv  87      84.468  59.573  72.693  1.00  0.00           C
ATOM   6559  O32 POPEv  87      84.168  58.823  73.603  1.00  0.00           O
ATOM   6560  C32 POPEv  87      84.108  59.323  71.233  1.00  0.00           C
ATOM   6563  C23 POPEv  87      88.048  60.873  69.913  1.00  0.00           C
ATOM   6566  C24 POPEv  87      88.038  60.273  68.483  1.00  0.00           C
ATOM   6569  C25 POPEv  87      88.908  60.983  67.433  1.00  0.00           C
ATOM   6572  C26 POPEv  87      88.328  60.873  66.013  1.00  0.00           C
ATOM   6575  C27 POPEv  87      89.218  61.483  64.923  1.00  0.00           C
ATOM   6578  C28 POPEv  87      88.418  61.793  63.643  1.00  0.00           C
ATOM   6581  C29 POPEv  87      89.268  62.473  62.593  1.00  0.00           C
ATOM   6583 0C21 POPEv  87      88.798  63.023  61.463  1.00  0.00           C
ATOM   6585 1C21 POPEv  87      87.348  63.013  61.033  1.00  0.00           C
ATOM   6588 2C21 POPEv  87      87.018  61.743  60.233  1.00  0.00           C
ATOM   6591 3C21 POPEv  87      85.588  61.743  59.673  1.00  0.00           C
ATOM   6594 4C21 POPEv  87      85.288  60.473  58.873  1.00  0.00           C
ATOM   6597 5C21 POPEv  87      83.888  60.443  58.243  1.00  0.00           C
ATOM   6600 6C21 POPEv  87      82.748  60.463  59.273  1.00  0.00           C
ATOM   6603 7C21 POPEv  87      81.388  60.113  58.653  1.00  0.00           C
ATOM   6606 8C21 POPEv  87      80.248  60.113  59.673  1.00  0.00           C
ATOM   6610  C33 POPEv  87      83.518  60.563  70.533  1.00  0.00           C
ATOM   6613  C34 POPEv  87      83.078  60.273  69.093  1.00  0.00           C
ATOM   6616  C35 POPEv  87      84.228  59.963  68.133  1.00  0.00           C
ATOM   6619  C36 POPEv  87      83.768  59.673  66.693  1.00  0.00           C
ATOM   6622  C37 POPEv  87      84.898  59.943  65.683  1.00  0.00           C
ATOM   6625  C38 POPEv  87      84.498  59.743  64.223  1.00  0.00           C
ATOM   6628  C39 POPEv  87      84.588  58.293  63.723  1.00  0.00           C
ATOM   6631 0C31 POPEv  87      84.148  58.213  62.253  1.00  0.00           C
ATOM   6634 1C31 POPEv  87      84.118  56.803  61.643  1.00  0.00           C
ATOM   6637 2C31 POPEv  87      83.568  56.853  60.213  1.00  0.00           C
ATOM   6640 3C31 POPEv  87      83.428  55.483  59.523  1.00  0.00           C
ATOM   6643 4C31 POPEv  87      82.728  55.623  58.163  1.00  0.00           C
ATOM   6646 5C31 POPEv  87      82.608  54.303  57.403  1.00  0.00           C
ATOM   6649 6C31 POPEv  87      81.738  54.413  56.143  1.00  0.00           C
ATOM   6653  NH3 POPEw  88     109.518  39.943  71.623  1.00  0.00           N
ATOM   6657  C12 POPEw  88     110.078  41.053  72.463  1.00  0.00           C
ATOM   6660  C11 POPEw  88     110.858  42.063  71.593  1.00  0.00           C
ATOM   6663  P   POPEw  88     109.518  44.083  70.733  1.00  0.00           P
ATOM   6664  O13 POPEw  88     108.648  43.053  70.123  1.00  0.00           O
ATOM   6665  O14 POPEw  88     108.878  45.283  71.293  1.00  0.00           O
ATOM   6666  O11 POPEw  88     110.668  44.493  69.723  1.00  0.00           O
ATOM   6667  O12 POPEw  88     110.378  43.373  71.853  1.00  0.00           O
ATOM   6668  C1  POPEw  88     110.598  45.643  68.873  1.00  0.00           C
ATOM   6671  C2  POPEw  88     110.388  45.173  67.403  1.00  0.00           C
ATOM   6673  O21 POPEw  88     111.488  45.463  66.523  1.00  0.00           O
ATOM   6674  C21 POPEw  88     111.778  46.733  66.263  1.00  0.00           C
ATOM   6675  O22 POPEw  88     111.408  47.703  66.863  1.00  0.00           O
ATOM   6676  C22 POPEw  88     112.568  46.773  64.933  1.00  0.00           C
ATOM   6679  C3  POPEw  88     109.018  45.593  66.813  1.00  0.00           C
ATOM   6682  O31 POPEw  88     108.808  44.913  65.553  1.00  0.00           O
ATOM   6683  C31 POPEw  88     108.838  45.663  64.453  1.00  0.00           C
ATOM   6684  O32 POPEw  88     108.888  46.873  64.423  1.00  0.00           O
ATOM   6685  C32 POPEw  88     108.918  44.763  63.213  1.00  0.00           C
ATOM   6688  C23 POPEw  88     112.188  48.013  64.073  1.00  0.00           C
ATOM   6691  C24 POPEw  88     112.398  47.793  62.563  1.00  0.00           C
ATOM   6694  C25 POPEw  88     113.858  47.853  62.093  1.00  0.00           C
ATOM   6697  C26 POPEw  88     114.438  49.263  62.113  1.00  0.00           C
ATOM   6700  C27 POPEw  88     115.778  49.363  61.373  1.00  0.00           C
ATOM   6703  C28 POPEw  88     116.348  50.793  61.403  1.00  0.00           C
ATOM   6706  C29 POPEw  88     117.548  50.963  60.493  1.00  0.00           C
ATOM   6708 0C21 POPEw  88     117.648  51.833  59.473  1.00  0.00           C
ATOM   6710 1C21 POPEw  88     116.598  52.803  59.003  1.00  0.00           C
ATOM   6713 2C21 POPEw  88     116.738  53.173  57.513  1.00  0.00           C
ATOM   6716 3C21 POPEw  88     118.018  53.963  57.203  1.00  0.00           C
ATOM   6719 4C21 POPEw  88     118.068  54.483  55.753  1.00  0.00           C
ATOM   6722 5C21 POPEw  88     119.468  54.973  55.373  1.00  0.00           C
ATOM   6725 6C21 POPEw  88     120.408  53.813  55.023  1.00  0.00           C
ATOM   6728 7C21 POPEw  88     120.278  53.383  53.553  1.00  0.00           C
ATOM   6731 8C21 POPEw  88     120.838  51.983  53.313  1.00  0.00           C
ATOM   6735  C33 POPEw  88     108.268  45.403  61.953  1.00  0.00           C
ATOM   6738  C34 POPEw  88     108.468  44.583  60.663  1.00  0.00           C
ATOM   6741  C35 POPEw  88     107.628  45.093  59.483  1.00  0.00           C
ATOM   6744  C36 POPEw  88     108.158  46.393  58.863  1.00  0.00           C
ATOM   6747  C37 POPEw  88     107.288  46.953  57.733  1.00  0.00           C
ATOM   6750  C38 POPEw  88     108.008  48.063  56.963  1.00  0.00           C
ATOM   6753  C39 POPEw  88     107.118  48.973  56.113  1.00  0.00           C
ATOM   6756 0C31 POPEw  88     106.158  48.233  55.163  1.00  0.00           C
ATOM   6759 1C31 POPEw  88     105.838  49.063  53.913  1.00  0.00           C
ATOM   6762 2C31 POPEw  88     104.738  48.433  53.023  1.00  0.00           C
ATOM   6765 3C31 POPEw  88     103.428  49.253  52.993  1.00  0.00           C
ATOM   6768 4C31 POPEw  88     102.738  49.363  54.353  1.00  0.00           C
ATOM   6771 5C31 POPEw  88     101.418  50.143  54.293  1.00  0.00           C
ATOM   6774 6C31 POPEw  88     100.708  50.243  55.643  1.00  0.00           C
ATOM   6778  NH3 POPEx  89     120.898   6.643  70.533  1.00  0.00           N
ATOM   6782  C12 POPEx  89     121.638   7.723  71.273  1.00  0.00           C
ATOM   6785  C11 POPEx  89     120.648   8.613  72.033  1.00  0.00           C
ATOM   6788  P   POPEx  89     121.088  11.133  71.613  1.00  0.00           P
ATOM   6789  O13 POPEx  89     119.688  11.283  71.203  1.00  0.00           O
ATOM   6790  O14 POPEx  89     121.768  12.273  72.263  1.00  0.00           O
ATOM   6791  O11 POPEx  89     121.968  10.733  70.363  1.00  0.00           O
ATOM   6792  O12 POPEx  89     121.268   9.823  72.483  1.00  0.00           O
ATOM   6793  C1  POPEx  89     122.078  11.573  69.213  1.00  0.00           C
ATOM   6796  C2  POPEx  89     121.498  10.863  67.973  1.00  0.00           C
ATOM   6798  O21 POPEx  89     121.488  11.813  66.893  1.00  0.00           O
ATOM   6799  C21 POPEx  89     121.988  11.563  65.683  1.00  0.00           C
ATOM   6800  O22 POPEx  89     121.728  12.233  64.693  1.00  0.00           O
ATOM   6801  C22 POPEx  89     122.998  10.403  65.653  1.00  0.00           C
ATOM   6804  C3  POPEx  89     120.058  10.343  68.183  1.00  0.00           C
ATOM   6807  O31 POPEx  89     119.608   9.603  67.033  1.00  0.00           O
ATOM   6808  C31 POPEx  89     119.798   8.293  67.043  1.00  0.00           C
ATOM   6809  O32 POPEx  89     120.418   7.653  67.873  1.00  0.00           O
ATOM   6810  C32 POPEx  89     119.058   7.713  65.823  1.00  0.00           C
ATOM   6813  C23 POPEx  89     123.808  10.313  64.343  1.00  0.00           C
ATOM   6816  C24 POPEx  89     124.658   9.053  64.203  1.00  0.00           C
ATOM   6819  C25 POPEx  89     123.818   7.803  63.963  1.00  0.00           C
ATOM   6822  C26 POPEx  89     124.658   6.543  63.783  1.00  0.00           C
ATOM   6825  C27 POPEx  89     123.788   5.293  63.623  1.00  0.00           C
ATOM   6828  C28 POPEx  89     124.568   3.983  63.443  1.00  0.00           C
ATOM   6831  C29 POPEx  89     125.628   4.053  62.373  1.00  0.00           C
ATOM   6833 0C21 POPEx  89     125.588   3.503  61.143  1.00  0.00           C
ATOM   6835 1C21 POPEx  89     124.478   2.653  60.573  1.00  0.00           C
ATOM   6838 2C21 POPEx  89     125.048   1.773  59.443  1.00  0.00           C
ATOM   6841 3C21 POPEx  89     124.028   0.813  58.803  1.00  0.00           C
ATOM   6844 4C21 POPEx  89     124.668   0.063  57.633  1.00  0.00           C
ATOM   6847 5C21 POPEx  89     123.798  -1.037  57.023  1.00  0.00           C
ATOM   6850 6C21 POPEx  89     124.488  -1.637  55.793  1.00  0.00           C
ATOM   6853 7C21 POPEx  89     123.688  -2.747  55.113  1.00  0.00           C
ATOM   6856 8C21 POPEx  89     124.328  -3.253  53.813  1.00  0.00           C
ATOM   6860  C33 POPEx  89     119.718   8.083  64.463  1.00  0.00           C
ATOM   6863  C34 POPEx  89     118.778   7.973  63.233  1.00  0.00           C
ATOM   6866  C35 POPEx  89     119.488   8.473  61.963  1.00  0.00           C
ATOM   6869  C36 POPEx  89     118.628   8.833  60.743  1.00  0.00           C
ATOM   6872  C37 POPEx  89     119.518   9.363  59.603  1.00  0.00           C
ATOM   6875  C38 POPEx  89     118.858   9.973  58.353  1.00  0.00           C
ATOM   6878  C39 POPEx  89     119.908  10.173  57.243  1.00  0.00           C
ATOM   6881 0C31 POPEx  89     119.838  11.493  56.463  1.00  0.00           C
ATOM   6884 1C31 POPEx  89     121.028  11.623  55.493  1.00  0.00           C
ATOM   6887 2C31 POPEx  89     121.258  13.033  54.913  1.00  0.00           C
ATOM   6890 3C31 POPEx  89     120.338  13.393  53.743  1.00  0.00           C
ATOM   6893 4C31 POPEx  89     120.688  14.763  53.133  1.00  0.00           C
ATOM   6896 5C31 POPEx  89     120.058  15.003  51.763  1.00  0.00           C
ATOM   6899 6C31 POPEx  89     120.288  16.413  51.223  1.00  0.00           C
ATOM   6903  NH3 POPEy  90      49.778  87.163  74.993  1.00  0.00           N
ATOM   6907  C12 POPEy  90      48.748  87.423  76.053  1.00  0.00           C
ATOM   6910  C11 POPEy  90      49.118  88.713  76.823  1.00  0.00           C
ATOM   6913  P   POPEy  90      46.978  90.203  76.983  1.00  0.00           P
ATOM   6914  O13 POPEy  90      45.678  89.973  77.623  1.00  0.00           O
ATOM   6915  O14 POPEy  90      47.508  91.593  77.073  1.00  0.00           O
ATOM   6916  O11 POPEy  90      46.858  89.703  75.493  1.00  0.00           O
ATOM   6917  O12 POPEy  90      48.018  89.163  77.613  1.00  0.00           O
ATOM   6918  C1  POPEy  90      46.718  90.553  74.363  1.00  0.00           C
ATOM   6921  C2  POPEy  90      46.988  89.753  73.063  1.00  0.00           C
ATOM   6923  O21 POPEy  90      47.358  90.663  72.003  1.00  0.00           O
ATOM   6924  C21 POPEy  90      46.418  91.293  71.353  1.00  0.00           C
ATOM   6925  O22 POPEy  90      45.278  91.523  71.763  1.00  0.00           O
ATOM   6926  C22 POPEy  90      46.968  91.653  69.963  1.00  0.00           C
ATOM   6929  C3  POPEy  90      45.878  88.723  72.653  1.00  0.00           C
ATOM   6932  O31 POPEy  90      46.228  88.063  71.423  1.00  0.00           O
ATOM   6933  C31 POPEy  90      45.468  87.973  70.333  1.00  0.00           C
ATOM   6934  O32 POPEy  90      45.918  87.893  69.193  1.00  0.00           O
ATOM   6935  C32 POPEy  90      43.988  87.763  70.633  1.00  0.00           C
ATOM   6938  C23 POPEy  90      46.188  92.723  69.163  1.00  0.00           C
ATOM   6941  C24 POPEy  90      46.838  92.973  67.793  1.00  0.00           C
ATOM   6944  C25 POPEy  90      46.248  94.173  67.043  1.00  0.00           C
ATOM   6947  C26 POPEy  90      46.738  94.313  65.603  1.00  0.00           C
ATOM   6950  C27 POPEy  90      46.058  95.483  64.853  1.00  0.00           C
ATOM   6953  C28 POPEy  90      46.358  95.483  63.343  1.00  0.00           C
ATOM   6956  C29 POPEy  90      47.778  95.853  63.013  1.00  0.00           C
ATOM   6958 0C21 POPEy  90      48.188  96.623  61.983  1.00  0.00           C
ATOM   6960 1C21 POPEy  90      47.308  97.263  60.943  1.00  0.00           C
ATOM   6963 2C21 POPEy  90      47.788  98.653  60.483  1.00  0.00           C
ATOM   6966 3C21 POPEy  90      47.808  99.713  61.593  1.00  0.00           C
ATOM   6969 4C21 POPEy  90      48.078 101.133  61.073  1.00  0.00           C
ATOM   6972 5C21 POPEy  90      46.848 101.803  60.453  1.00  0.00           C
ATOM   6975 6C21 POPEy  90      47.158 103.163  59.813  1.00  0.00           C
ATOM   6978 7C21 POPEy  90      45.908 103.903  59.323  1.00  0.00           C
ATOM   6981 8C21 POPEy  90      46.198 105.323  58.843  1.00  0.00           C
ATOM   6985  C33 POPEy  90      43.718  86.363  71.233  1.00  0.00           C
ATOM   6988  C34 POPEy  90      42.308  85.803  70.953  1.00  0.00           C
ATOM   6991  C35 POPEy  90      42.118  85.213  69.553  1.00  0.00           C
ATOM   6994  C36 POPEy  90      41.368  86.123  68.563  1.00  0.00           C
ATOM   6997  C37 POPEy  90      39.838  86.073  68.693  1.00  0.00           C
ATOM   7000  C38 POPEy  90      39.178  84.753  68.283  1.00  0.00           C
ATOM   7003  C39 POPEy  90      38.208  84.293  69.363  1.00  0.00           C
ATOM   7006 0C31 POPEy  90      37.218  83.233  68.873  1.00  0.00           C
ATOM   7009 1C31 POPEy  90      36.458  82.623  70.043  1.00  0.00           C
ATOM   7012 2C31 POPEy  90      35.578  81.443  69.623  1.00  0.00           C
ATOM   7015 3C31 POPEy  90      35.238  80.593  70.853  1.00  0.00           C
ATOM   7018 4C31 POPEy  90      34.428  79.333  70.533  1.00  0.00           C
ATOM   7021 5C31 POPEy  90      34.898  78.183  71.433  1.00  0.00           C
ATOM   7024 6C31 POPEy  90      34.008  76.943  71.423  1.00  0.00           C
ATOM   7028  NH3 POPEz  91      93.938  70.253  75.013  1.00  0.00           N
ATOM   7032  C12 POPEz  91      95.288  70.833  74.763  1.00  0.00           C
ATOM   7035  C11 POPEz  91      96.308  69.733  74.453  1.00  0.00           C
ATOM   7038  P   POPEz  91      98.878  70.213  74.483  1.00  0.00           P
ATOM   7039  O13 POPEz  91      99.118  71.353  75.413  1.00  0.00           O
ATOM   7040  O14 POPEz  91      99.098  68.863  75.023  1.00  0.00           O
ATOM   7041  O11 POPEz  91      99.828  70.463  73.263  1.00  0.00           O
ATOM   7042  O12 POPEz  91      97.448  70.323  73.843  1.00  0.00           O
ATOM   7043  C1  POPEz  91      99.818  69.693  72.073  1.00  0.00           C
ATOM   7046  C2  POPEz  91      98.818  70.253  71.023  1.00  0.00           C
ATOM   7048  O21 POPEz  91      98.788  69.453  69.813  1.00  0.00           O
ATOM   7049  C21 POPEz  91      99.778  69.623  68.943  1.00  0.00           C
ATOM   7050  O22 POPEz  91     100.948  69.823  69.213  1.00  0.00           O
ATOM   7051  C22 POPEz  91      99.178  69.543  67.543  1.00  0.00           C
ATOM   7054  C3  POPEz  91      98.998  71.773  70.723  1.00  0.00           C
ATOM   7057  O31 POPEz  91      98.258  72.133  69.533  1.00  0.00           O
ATOM   7058  C31 POPEz  91      97.238  72.953  69.633  1.00  0.00           C
ATOM   7059  O32 POPEz  91      96.908  73.583  70.633  1.00  0.00           O
ATOM   7060  C32 POPEz  91      96.388  72.873  68.363  1.00  0.00           C
ATOM   7063  C23 POPEz  91     100.198  69.413  66.393  1.00  0.00           C
ATOM   7066  C24 POPEz  91      99.608  69.883  65.053  1.00  0.00           C
ATOM   7069  C25 POPEz  91      99.128  68.763  64.113  1.00  0.00           C
ATOM   7072  C26 POPEz  91      97.858  69.113  63.303  1.00  0.00           C
ATOM   7075  C27 POPEz  91      97.848  70.503  62.643  1.00  0.00           C
ATOM   7078  C28 POPEz  91      96.498  70.813  61.953  1.00  0.00           C
ATOM   7081  C29 POPEz  91      96.398  70.293  60.543  1.00  0.00           C
ATOM   7083 0C21 POPEz  91      96.338  71.023  59.403  1.00  0.00           C
ATOM   7085 1C21 POPEz  91      96.378  72.533  59.283  1.00  0.00           C
ATOM   7088 2C21 POPEz  91      97.678  73.013  58.613  1.00  0.00           C
ATOM   7091 3C21 POPEz  91      97.818  74.553  58.583  1.00  0.00           C
ATOM   7094 4C21 POPEz  91      99.188  75.013  58.053  1.00  0.00           C
ATOM   7097 5C21 POPEz  91      99.438  76.523  58.233  1.00  0.00           C
ATOM   7100 6C21 POPEz  91     100.888  76.923  57.953  1.00  0.00           C
ATOM   7103 7C21 POPEz  91     101.218  78.353  58.423  1.00  0.00           C
ATOM   7106 8C21 POPEz  91     102.688  78.743  58.273  1.00  0.00           C
ATOM   7110  C33 POPEz  91      96.058  74.233  67.723  1.00  0.00           C
ATOM   7113  C34 POPEz  91      95.518  74.023  66.303  1.00  0.00           C
ATOM   7116  C35 POPEz  91      95.268  75.323  65.533  1.00  0.00           C
ATOM   7119  C36 POPEz  91      95.338  75.113  64.013  1.00  0.00           C
ATOM   7122  C37 POPEz  91      95.618  76.423  63.293  1.00  0.00           C
ATOM   7125  C38 POPEz  91      95.828  76.353  61.763  1.00  0.00           C
ATOM   7128  C39 POPEz  91      94.548  76.603  60.953  1.00  0.00           C
ATOM   7131 0C31 POPEz  91      94.688  77.733  59.913  1.00  0.00           C
ATOM   7134 1C31 POPEz  91      93.388  77.963  59.143  1.00  0.00           C
ATOM   7137 2C31 POPEz  91      93.478  79.013  58.033  1.00  0.00           C
ATOM   7140 3C31 POPEz  91      92.118  79.373  57.413  1.00  0.00           C
ATOM   7143 4C31 POPEz  91      91.378  78.183  56.793  1.00  0.00           C
ATOM   7146 5C31 POPEz  91      89.988  78.543  56.253  1.00  0.00           C
ATOM   7149 6C31 POPEz  91      89.248  77.343  55.663  1.00  0.00           C
ATOM   7153  NH3 POPE0  92      96.978  79.683  33.273  1.00  0.00           N
ATOM   7157  C12 POPE0  92      95.998  79.803  34.423  1.00  0.00           C
ATOM   7160  C11 POPE0  92      94.568  79.403  34.053  1.00  0.00           C
ATOM   7163  P   POPE0  92      93.188  77.563  35.313  1.00  0.00           P
ATOM   7164  O13 POPE0  92      94.108  76.513  34.803  1.00  0.00           O
ATOM   7165  O14 POPE0  92      91.848  77.783  34.723  1.00  0.00           O
ATOM   7166  O11 POPE0  92      92.988  77.343  36.863  1.00  0.00           O
ATOM   7167  O12 POPE0  92      93.938  78.963  35.263  1.00  0.00           O
ATOM   7168  C1  POPE0  92      93.738  78.023  37.853  1.00  0.00           C
ATOM   7171  C2  POPE0  92      92.938  79.203  38.473  1.00  0.00           C
ATOM   7173  O21 POPE0  92      93.328  79.453  39.833  1.00  0.00           O
ATOM   7174  C21 POPE0  92      94.598  79.553  40.163  1.00  0.00           C
ATOM   7175  O22 POPE0  92      95.568  79.523  39.423  1.00  0.00           O
ATOM   7176  C22 POPE0  92      94.718  79.623  41.693  1.00  0.00           C
ATOM   7179  C3  POPE0  92      91.398  78.963  38.433  1.00  0.00           C
ATOM   7182  O31 POPE0  92      90.628  80.163  38.663  1.00  0.00           O
ATOM   7183  C31 POPE0  92      90.338  80.413  39.933  1.00  0.00           C
ATOM   7184  O32 POPE0  92      90.798  79.853  40.913  1.00  0.00           O
ATOM   7185  C32 POPE0  92      89.268  81.503  39.963  1.00  0.00           C
ATOM   7188  C23 POPE0  92      94.128  80.893  42.343  1.00  0.00           C
ATOM   7191  C24 POPE0  92      94.338  80.953  43.873  1.00  0.00           C
ATOM   7194  C25 POPE0  92      95.758  81.323  44.343  1.00  0.00           C
ATOM   7197  C26 POPE0  92      96.588  80.133  44.873  1.00  0.00           C
ATOM   7200  C27 POPE0  92      97.838  80.573  45.663  1.00  0.00           C
ATOM   7203  C28 POPE0  92      98.678  79.433  46.283  1.00  0.00           C
ATOM   7206  C29 POPE0  92      97.948  78.593  47.293  1.00  0.00           C
ATOM   7208 0C21 POPE0  92      98.428  78.133  48.473  1.00  0.00           C
ATOM   7210 1C21 POPE0  92      99.808  78.373  49.043  1.00  0.00           C
ATOM   7213 2C21 POPE0  92      99.868  78.443  50.583  1.00  0.00           C
ATOM   7216 3C21 POPE0  92      99.388  77.173  51.323  1.00  0.00           C
ATOM   7219 4C21 POPE0  92     100.208  75.903  51.033  1.00  0.00           C
ATOM   7222 5C21 POPE0  92      99.558  74.623  51.583  1.00  0.00           C
ATOM   7225 6C21 POPE0  92      98.288  74.223  50.813  1.00  0.00           C
ATOM   7228 7C21 POPE0  92      97.558  73.023  51.433  1.00  0.00           C
ATOM   7231 8C21 POPE0  92      96.118  72.893  50.933  1.00  0.00           C
ATOM   7235  C33 POPE0  92      88.898  81.883  41.413  1.00  0.00           C
ATOM   7238  C34 POPE0  92      88.058  80.813  42.113  1.00  0.00           C
ATOM   7241  C35 POPE0  92      87.818  81.083  43.593  1.00  0.00           C
ATOM   7244  C36 POPE0  92      89.028  80.773  44.473  1.00  0.00           C
ATOM   7247  C37 POPE0  92      88.698  81.003  45.943  1.00  0.00           C
ATOM   7250  C38 POPE0  92      89.838  80.673  46.923  1.00  0.00           C
ATOM   7253  C39 POPE0  92      89.588  81.433  48.223  1.00  0.00           C
ATOM   7256 0C31 POPE0  92      90.488  81.073  49.413  1.00  0.00           C
ATOM   7259 1C31 POPE0  92      90.108  81.973  50.583  1.00  0.00           C
ATOM   7262 2C31 POPE0  92      90.898  81.763  51.883  1.00  0.00           C
ATOM   7265 3C31 POPE0  92      90.338  82.693  52.953  1.00  0.00           C
ATOM   7268 4C31 POPE0  92      90.988  82.573  54.333  1.00  0.00           C
ATOM   7271 5C31 POPE0  92      92.188  83.513  54.513  1.00  0.00           C
ATOM   7274 6C31 POPE0  92      92.488  83.793  55.983  1.00  0.00           C
ATOM   7278  NH3 POPE1  93      42.418  36.483  32.723  1.00  0.00           N
ATOM   7282  C12 POPE1  93      43.778  36.333  32.123  1.00  0.00           C
ATOM   7285  C11 POPE1  93      44.848  36.473  33.213  1.00  0.00           C
ATOM   7288  P   POPE1  93      46.328  35.133  34.793  1.00  0.00           P
ATOM   7289  O13 POPE1  93      46.768  33.753  35.053  1.00  0.00           O
ATOM   7290  O14 POPE1  93      47.388  36.143  34.553  1.00  0.00           O
ATOM   7291  O11 POPE1  93      45.428  35.643  35.983  1.00  0.00           O
ATOM   7292  O12 POPE1  93      45.278  35.183  33.613  1.00  0.00           O
ATOM   7293  C1  POPE1  93      46.008  36.373  37.063  1.00  0.00           C
ATOM   7296  C2  POPE1  93      46.748  35.423  38.063  1.00  0.00           C
ATOM   7298  O21 POPE1  93      46.148  35.453  39.363  1.00  0.00           O
ATOM   7299  C21 POPE1  93      46.078  36.603  39.973  1.00  0.00           C
ATOM   7300  O22 POPE1  93      46.578  37.663  39.633  1.00  0.00           O
ATOM   7301  C22 POPE1  93      45.298  36.363  41.253  1.00  0.00           C
ATOM   7304  C3  POPE1  93      48.298  35.663  38.093  1.00  0.00           C
ATOM   7307  O31 POPE1  93      48.978  35.183  39.283  1.00  0.00           O
ATOM   7308  C31 POPE1  93      48.998  33.873  39.443  1.00  0.00           C
ATOM   7309  O32 POPE1  93      48.538  33.043  38.683  1.00  0.00           O
ATOM   7310  C32 POPE1  93      49.658  33.543  40.773  1.00  0.00           C
ATOM   7313  C23 POPE1  93      46.088  35.453  42.213  1.00  0.00           C
ATOM   7316  C24 POPE1  93      45.358  35.213  43.543  1.00  0.00           C
ATOM   7319  C25 POPE1  93      45.478  36.403  44.503  1.00  0.00           C
ATOM   7322  C26 POPE1  93      45.018  36.163  45.953  1.00  0.00           C
ATOM   7325  C27 POPE1  93      45.508  37.313  46.843  1.00  0.00           C
ATOM   7328  C28 POPE1  93      45.058  37.223  48.313  1.00  0.00           C
ATOM   7331  C29 POPE1  93      45.978  38.053  49.173  1.00  0.00           C
ATOM   7333 0C21 POPE1  93      45.788  38.413  50.453  1.00  0.00           C
ATOM   7335 1C21 POPE1  93      44.588  38.093  51.313  1.00  0.00           C
ATOM   7338 2C21 POPE1  93      44.248  39.323  52.183  1.00  0.00           C
ATOM   7341 3C21 POPE1  93      43.148  39.053  53.223  1.00  0.00           C
ATOM   7344 4C21 POPE1  93      43.128  40.163  54.283  1.00  0.00           C
ATOM   7347 5C21 POPE1  93      42.148  39.913  55.433  1.00  0.00           C
ATOM   7350 6C21 POPE1  93      42.498  40.763  56.663  1.00  0.00           C
ATOM   7353 7C21 POPE1  93      41.528  40.553  57.833  1.00  0.00           C
ATOM   7356 8C21 POPE1  93      41.958  41.273  59.113  1.00  0.00           C
ATOM   7360  C33 POPE1  93      49.728  32.023  40.983  1.00  0.00           C
ATOM   7363  C34 POPE1  93      50.288  31.643  42.353  1.00  0.00           C
ATOM   7366  C35 POPE1  93      50.198  30.143  42.613  1.00  0.00           C
ATOM   7369  C36 POPE1  93      50.708  29.793  44.013  1.00  0.00           C
ATOM   7372  C37 POPE1  93      50.698  28.293  44.323  1.00  0.00           C
ATOM   7375  C38 POPE1  93      51.318  27.973  45.693  1.00  0.00           C
ATOM   7378  C39 POPE1  93      50.658  28.743  46.843  1.00  0.00           C
ATOM   7381 0C31 POPE1  93      51.238  28.413  48.223  1.00  0.00           C
ATOM   7384 1C31 POPE1  93      50.588  29.273  49.323  1.00  0.00           C
ATOM   7387 2C31 POPE1  93      51.208  29.033  50.693  1.00  0.00           C
ATOM   7390 3C31 POPE1  93      50.578  29.873  51.813  1.00  0.00           C
ATOM   7393 4C31 POPE1  93      49.148  29.443  52.183  1.00  0.00           C
ATOM   7396 5C31 POPE1  93      48.588  30.213  53.373  1.00  0.00           C
ATOM   7399 6C31 POPE1  93      47.268  29.663  53.903  1.00  0.00           C
ATOM   7403  NH3 POPE2  94      23.078  43.503  76.053  1.00  0.00           N
ATOM   7407  C12 POPE2  94      23.428  42.213  76.733  1.00  0.00           C
ATOM   7410  C11 POPE2  94      22.178  41.353  77.033  1.00  0.00           C
ATOM   7413  P   POPE2  94      22.788  39.233  75.623  1.00  0.00           P
ATOM   7414  O13 POPE2  94      24.258  39.033  75.523  1.00  0.00           O
ATOM   7415  O14 POPE2  94      21.948  38.033  75.403  1.00  0.00           O
ATOM   7416  O11 POPE2  94      22.398  40.353  74.563  1.00  0.00           O
ATOM   7417  O12 POPE2  94      22.498  39.963  77.003  1.00  0.00           O
ATOM   7418  C1  POPE2  94      21.688  40.113  73.343  1.00  0.00           C
ATOM   7421  C2  POPE2  94      22.528  40.493  72.073  1.00  0.00           C
ATOM   7423  O21 POPE2  94      23.088  39.303  71.473  1.00  0.00           O
ATOM   7424  C21 POPE2  94      23.048  39.283  70.133  1.00  0.00           C
ATOM   7425  O22 POPE2  94      22.558  40.133  69.423  1.00  0.00           O
ATOM   7426  C22 POPE2  94      23.738  38.033  69.653  1.00  0.00           C
ATOM   7429  C3  POPE2  94      23.628  41.543  72.433  1.00  0.00           C
ATOM   7432  O31 POPE2  94      24.548  41.873  71.353  1.00  0.00           O
ATOM   7433  C31 POPE2  94      25.808  41.433  71.553  1.00  0.00           C
ATOM   7434  O32 POPE2  94      26.158  40.733  72.483  1.00  0.00           O
ATOM   7435  C32 POPE2  94      26.778  41.923  70.493  1.00  0.00           C
ATOM   7438  C23 POPE2  94      23.498  37.693  68.163  1.00  0.00           C
ATOM   7441  C24 POPE2  94      23.888  36.243  67.913  1.00  0.00           C
ATOM   7444  C25 POPE2  94      24.138  35.893  66.443  1.00  0.00           C
ATOM   7447  C26 POPE2  94      22.898  36.083  65.563  1.00  0.00           C
ATOM   7450  C27 POPE2  94      23.188  35.613  64.133  1.00  0.00           C
ATOM   7453  C28 POPE2  94      22.048  35.913  63.143  1.00  0.00           C
ATOM   7456  C29 POPE2  94      22.558  35.633  61.753  1.00  0.00           C
ATOM   7458 0C21 POPE2  94      22.168  34.653  60.913  1.00  0.00           C
ATOM   7460 1C21 POPE2  94      21.088  33.623  61.103  1.00  0.00           C
ATOM   7463 2C21 POPE2  94      20.018  33.713  60.003  1.00  0.00           C
ATOM   7466 3C21 POPE2  94      20.558  33.313  58.613  1.00  0.00           C
ATOM   7469 4C21 POPE2  94      19.578  33.563  57.453  1.00  0.00           C
ATOM   7472 5C21 POPE2  94      19.398  35.053  57.143  1.00  0.00           C
ATOM   7475 6C21 POPE2  94      18.928  35.293  55.693  1.00  0.00           C
ATOM   7478 7C21 POPE2  94      18.818  36.773  55.333  1.00  0.00           C
ATOM   7481 8C21 POPE2  94      18.498  36.983  53.853  1.00  0.00           C
ATOM   7485  C33 POPE2  94      26.698  41.203  69.113  1.00  0.00           C
ATOM   7488  C34 POPE2  94      28.028  41.363  68.373  1.00  0.00           C
ATOM   7491  C35 POPE2  94      28.048  40.843  66.923  1.00  0.00           C
ATOM   7494  C36 POPE2  94      29.438  41.053  66.293  1.00  0.00           C
ATOM   7497  C37 POPE2  94      29.518  40.603  64.823  1.00  0.00           C
ATOM   7500  C38 POPE2  94      30.878  40.863  64.143  1.00  0.00           C
ATOM   7503  C39 POPE2  94      31.238  42.363  64.103  1.00  0.00           C
ATOM   7506 0C31 POPE2  94      32.388  42.703  63.153  1.00  0.00           C
ATOM   7509 1C31 POPE2  94      32.678  44.213  63.153  1.00  0.00           C
ATOM   7512 2C31 POPE2  94      33.708  44.663  62.103  1.00  0.00           C
ATOM   7515 3C31 POPE2  94      33.178  44.623  60.653  1.00  0.00           C
ATOM   7518 4C31 POPE2  94      34.208  45.133  59.643  1.00  0.00           C
ATOM   7521 5C31 POPE2  94      33.768  44.953  58.183  1.00  0.00           C
ATOM   7524 6C31 POPE2  94      34.828  45.383  57.173  1.00  0.00           C
ATOM   7528  NH3 POPE3  95      12.908  60.373  75.363  1.00  0.00           N
ATOM   7532  C12 POPE3  95      12.668  61.563  74.483  1.00  0.00           C
ATOM   7535  C11 POPE3  95      13.468  62.813  74.873  1.00  0.00           C
ATOM   7538  P   POPE3  95      13.968  65.163  73.843  1.00  0.00           P
ATOM   7539  O13 POPE3  95      14.508  65.683  75.123  1.00  0.00           O
ATOM   7540  O14 POPE3  95      14.978  64.763  72.843  1.00  0.00           O
ATOM   7541  O11 POPE3  95      13.058  66.303  73.173  1.00  0.00           O
ATOM   7542  O12 POPE3  95      12.998  63.933  74.103  1.00  0.00           O
ATOM   7543  C1  POPE3  95      11.808  65.983  72.553  1.00  0.00           C
ATOM   7546  C2  POPE3  95      11.348  67.113  71.593  1.00  0.00           C
ATOM   7548  O21 POPE3  95      10.078  66.783  71.003  1.00  0.00           O
ATOM   7549  C21 POPE3  95       9.008  67.453  71.413  1.00  0.00           C
ATOM   7550  O22 POPE3  95       9.008  68.333  72.263  1.00  0.00           O
ATOM   7551  C22 POPE3  95       7.798  66.873  70.673  1.00  0.00           C
ATOM   7554  C3  POPE3  95      12.368  67.283  70.433  1.00  0.00           C
ATOM   7557  O31 POPE3  95      12.118  68.523  69.723  1.00  0.00           O
ATOM   7558  C31 POPE3  95      11.398  68.473  68.593  1.00  0.00           C
ATOM   7559  O32 POPE3  95      10.418  69.153  68.373  1.00  0.00           O
ATOM   7560  C32 POPE3  95      12.028  67.513  67.573  1.00  0.00           C
ATOM   7563  C23 POPE3  95       6.578  67.813  70.593  1.00  0.00           C
ATOM   7566  C24 POPE3  95       5.298  67.153  70.053  1.00  0.00           C
ATOM   7569  C25 POPE3  95       5.458  66.483  68.693  1.00  0.00           C
ATOM   7572  C26 POPE3  95       4.118  66.113  68.043  1.00  0.00           C
ATOM   7575  C27 POPE3  95       4.238  65.113  66.883  1.00  0.00           C
ATOM   7578  C28 POPE3  95       2.908  64.923  66.103  1.00  0.00           C
ATOM   7581  C29 POPE3  95       2.568  63.483  65.793  1.00  0.00           C
ATOM   7583 0C21 POPE3  95       2.828  62.833  64.643  1.00  0.00           C
ATOM   7585 1C21 POPE3  95       3.568  63.393  63.463  1.00  0.00           C
ATOM   7588 2C21 POPE3  95       4.748  62.493  63.073  1.00  0.00           C
ATOM   7591 3C21 POPE3  95       5.668  63.193  62.073  1.00  0.00           C
ATOM   7594 4C21 POPE3  95       6.838  62.323  61.583  1.00  0.00           C
ATOM   7597 5C21 POPE3  95       7.818  63.103  60.693  1.00  0.00           C
ATOM   7600 6C21 POPE3  95       7.188  63.603  59.383  1.00  0.00           C
ATOM   7603 7C21 POPE3  95       8.138  64.503  58.573  1.00  0.00           C
ATOM   7606 8C21 POPE3  95       7.468  65.123  57.343  1.00  0.00           C
ATOM   7610  C33 POPE3  95      12.078  68.083  66.133  1.00  0.00           C
ATOM   7613  C34 POPE3  95      13.098  67.353  65.233  1.00  0.00           C
ATOM   7616  C35 POPE3  95      13.118  67.923  63.813  1.00  0.00           C
ATOM   7619  C36 POPE3  95      14.088  67.243  62.833  1.00  0.00           C
ATOM   7622  C37 POPE3  95      15.578  67.523  63.123  1.00  0.00           C
ATOM   7625  C38 POPE3  95      16.538  66.843  62.133  1.00  0.00           C
ATOM   7628  C39 POPE3  95      17.018  67.683  60.933  1.00  0.00           C
ATOM   7631 0C31 POPE3  95      15.928  68.053  59.933  1.00  0.00           C
ATOM   7634 1C31 POPE3  95      16.518  68.403  58.553  1.00  0.00           C
ATOM   7637 2C31 POPE3  95      15.498  69.023  57.603  1.00  0.00           C
ATOM   7640 3C31 POPE3  95      15.138  70.463  58.003  1.00  0.00           C
ATOM   7643 4C31 POPE3  95      14.078  71.073  57.083  1.00  0.00           C
ATOM   7646 5C31 POPE3  95      13.478  72.373  57.643  1.00  0.00           C
ATOM   7649 6C31 POPE3  95      11.958  72.343  57.743  1.00  0.00           C
ATOM   7653  NH3 POPE4  96     109.778  20.083  67.583  1.00  0.00           N
ATOM   7657  C12 POPE4  96     110.008  19.303  68.843  1.00  0.00           C
ATOM   7660  C11 POPE4  96     111.108  18.243  68.673  1.00  0.00           C
ATOM   7663  P   POPE4  96     112.958  17.223  70.243  1.00  0.00           P
ATOM   7664  O13 POPE4  96     113.808  18.293  70.813  1.00  0.00           O
ATOM   7665  O14 POPE4  96     112.808  15.953  70.983  1.00  0.00           O
ATOM   7666  O11 POPE4  96     113.498  16.823  68.823  1.00  0.00           O
ATOM   7667  O12 POPE4  96     111.518  17.803  69.973  1.00  0.00           O
ATOM   7668  C1  POPE4  96     113.088  15.583  68.213  1.00  0.00           C
ATOM   7671  C2  POPE4  96     113.248  15.583  66.663  1.00  0.00           C
ATOM   7673  O21 POPE4  96     112.468  16.673  66.133  1.00  0.00           O
ATOM   7674  C21 POPE4  96     112.768  17.013  64.883  1.00  0.00           C
ATOM   7675  O22 POPE4  96     113.618  16.493  64.183  1.00  0.00           O
ATOM   7676  C22 POPE4  96     111.898  18.193  64.433  1.00  0.00           C
ATOM   7679  C3  POPE4  96     112.868  14.173  66.063  1.00  0.00           C
ATOM   7682  O31 POPE4  96     111.988  14.213  64.923  1.00  0.00           O
ATOM   7683  C31 POPE4  96     112.438  13.743  63.763  1.00  0.00           C
ATOM   7684  O32 POPE4  96     113.548  13.283  63.553  1.00  0.00           O
ATOM   7685  C32 POPE4  96     111.358  14.003  62.713  1.00  0.00           C
ATOM   7688  C23 POPE4  96     111.348  18.033  62.993  1.00  0.00           C
ATOM   7691  C24 POPE4  96     110.578  19.283  62.533  1.00  0.00           C
ATOM   7694  C25 POPE4  96     110.228  19.293  61.043  1.00  0.00           C
ATOM   7697  C26 POPE4  96     109.138  18.303  60.623  1.00  0.00           C
ATOM   7700  C27 POPE4  96     108.828  18.403  59.123  1.00  0.00           C
ATOM   7703  C28 POPE4  96     107.588  17.593  58.703  1.00  0.00           C
ATOM   7706  C29 POPE4  96     107.268  17.853  57.253  1.00  0.00           C
ATOM   7708 0C21 POPE4  96     107.038  16.923  56.293  1.00  0.00           C
ATOM   7710 1C21 POPE4  96     107.028  15.433  56.483  1.00  0.00           C
ATOM   7713 2C21 POPE4  96     105.678  14.933  57.033  1.00  0.00           C
ATOM   7716 3C21 POPE4  96     104.498  15.243  56.103  1.00  0.00           C
ATOM   7719 4C21 POPE4  96     103.138  14.903  56.723  1.00  0.00           C
ATOM   7722 5C21 POPE4  96     101.968  15.573  55.983  1.00  0.00           C
ATOM   7725 6C21 POPE4  96     101.778  15.103  54.533  1.00  0.00           C
ATOM   7728 7C21 POPE4  96     100.388  15.493  54.003  1.00  0.00           C
ATOM   7731 8C21 POPE4  96     100.228  15.253  52.503  1.00  0.00           C
ATOM   7735  C33 POPE4  96     111.688  13.523  61.273  1.00  0.00           C
ATOM   7738  C34 POPE4  96     110.918  14.373  60.253  1.00  0.00           C
ATOM   7741  C35 POPE4  96     110.988  13.913  58.793  1.00  0.00           C
ATOM   7744  C36 POPE4  96     110.148  12.643  58.523  1.00  0.00           C
ATOM   7747  C37 POPE4  96     110.168  12.243  57.043  1.00  0.00           C
ATOM   7750  C38 POPE4  96     109.368  10.963  56.803  1.00  0.00           C
ATOM   7753  C39 POPE4  96     109.128  10.643  55.323  1.00  0.00           C
ATOM   7756 0C31 POPE4  96     108.368  11.753  54.583  1.00  0.00           C
ATOM   7759 1C31 POPE4  96     108.058  11.413  53.113  1.00  0.00           C
ATOM   7762 2C31 POPE4  96     107.678  12.663  52.303  1.00  0.00           C
ATOM   7765 3C31 POPE4  96     106.378  13.343  52.763  1.00  0.00           C
ATOM   7768 4C31 POPE4  96     106.038  14.563  51.883  1.00  0.00           C
ATOM   7771 5C31 POPE4  96     104.728  15.253  52.273  1.00  0.00           C
ATOM   7774 6C31 POPE4  96     104.178  16.183  51.183  1.00  0.00           C
ATOM   7778  NH3 POPE5  97     118.828  65.533  73.063  1.00  0.00           N
ATOM   7782  C12 POPE5  97     120.218  65.623  73.633  1.00  0.00           C
ATOM   7785  C11 POPE5  97     120.568  67.063  74.033  1.00  0.00           C
ATOM   7788  P   POPE5  97     123.048  66.873  74.953  1.00  0.00           P
ATOM   7789  O13 POPE5  97     123.628  68.233  74.793  1.00  0.00           O
ATOM   7790  O14 POPE5  97     123.538  66.063  76.073  1.00  0.00           O
ATOM   7791  O11 POPE5  97     123.178  66.063  73.603  1.00  0.00           O
ATOM   7792  O12 POPE5  97     121.488  67.053  75.113  1.00  0.00           O
ATOM   7793  C1  POPE5  97     123.358  66.723  72.343  1.00  0.00           C
ATOM   7796  C2  POPE5  97     124.278  65.873  71.443  1.00  0.00           C
ATOM   7798  O21 POPE5  97     124.138  66.323  70.083  1.00  0.00           O
ATOM   7799  C21 POPE5  97     124.708  67.513  69.923  1.00  0.00           C
ATOM   7800  O22 POPE5  97     125.498  68.023  70.703  1.00  0.00           O
ATOM   7801  C22 POPE5  97     124.188  68.173  68.633  1.00  0.00           C
ATOM   7804  C3  POPE5  97     123.878  64.373  71.563  1.00  0.00           C
ATOM   7807  O31 POPE5  97     124.528  63.523  70.613  1.00  0.00           O
ATOM   7808  C31 POPE5  97     125.838  63.403  70.783  1.00  0.00           C
ATOM   7809  O32 POPE5  97     126.468  63.853  71.733  1.00  0.00           O
ATOM   7810  C32 POPE5  97     126.438  62.673  69.613  1.00  0.00           C
ATOM   7813  C23 POPE5  97     124.038  69.703  68.793  1.00  0.00           C
ATOM   7816  C24 POPE5  97     125.388  70.403  68.983  1.00  0.00           C
ATOM   7819  C25 POPE5  97     125.338  71.923  68.833  1.00  0.00           C
ATOM   7822  C26 POPE5  97     125.108  72.373  67.393  1.00  0.00           C
ATOM   7825  C27 POPE5  97     125.668  73.773  67.143  1.00  0.00           C
ATOM   7828  C28 POPE5  97     125.468  74.173  65.673  1.00  0.00           C
ATOM   7831  C29 POPE5  97     126.178  75.453  65.333  1.00  0.00           C
ATOM   7833 0C21 POPE5  97     127.058  75.613  64.333  1.00  0.00           C
ATOM   7835 1C21 POPE5  97     127.428  74.503  63.383  1.00  0.00           C
ATOM   7838 2C21 POPE5  97     128.274  74.963  62.183  1.00  0.00           C
ATOM   7841 3C21 POPE5  97     128.604  73.783  61.263  1.00  0.00           C
ATOM   7844 4C21 POPE5  97     129.654  74.113  60.203  1.00  0.00           C
ATOM   7847 5C21 POPE5  97     130.124  72.873  59.423  1.00  0.00           C
ATOM   7850 6C21 POPE5  97     129.034  72.253  58.543  1.00  0.00           C
ATOM   7853 7C21 POPE5  97     129.574  71.073  57.713  1.00  0.00           C
ATOM   7856 8C21 POPE5  97     128.494  70.353  56.903  1.00  0.00           C
ATOM   7860  C33 POPE5  97     127.968  62.703  69.603  1.00  0.00           C
ATOM   7863  C34 POPE5  97     128.554  61.763  68.533  1.00  0.00           C
ATOM   7866  C35 POPE5  97     129.584  60.823  69.163  1.00  0.00           C
ATOM   7869  C36 POPE5  97     130.594  60.163  68.213  1.00  0.00           C
ATOM   7872  C37 POPE5  97     132.034  60.293  68.723  1.00  0.00           C
ATOM   7875  C38 POPE5  97     133.024  59.403  67.943  1.00  0.00           C
ATOM   7878  C39 POPE5  97     133.664  60.073  66.723  1.00  0.00           C
ATOM   7881 0C31 POPE5  97     134.874  59.263  66.213  1.00  0.00           C
ATOM   7884 1C31 POPE5  97     135.524  59.903  64.983  1.00  0.00           C
ATOM   7887 2C31 POPE5  97     136.664  59.093  64.353  1.00  0.00           C
ATOM   7890 3C31 POPE5  97     137.824  58.733  65.283  1.00  0.00           C
ATOM   7893 4C31 POPE5  97     138.544  59.933  65.923  1.00  0.00           C
ATOM   7896 5C31 POPE5  97     139.824  59.503  66.653  1.00  0.00           C
ATOM   7899 6C31 POPE5  97     140.664  60.673  67.163  1.00  0.00           C
ATOM   7903  NH3 POPE6  98      13.848  32.913  31.213  1.00  0.00           N
ATOM   7907  C12 POPE6  98      15.058  33.223  30.383  1.00  0.00           C
ATOM   7910  C11 POPE6  98      15.998  31.993  30.343  1.00  0.00           C
ATOM   7913  P   POPE6  98      18.258  33.333  30.473  1.00  0.00           P
ATOM   7914  O13 POPE6  98      19.678  32.913  30.333  1.00  0.00           O
ATOM   7915  O14 POPE6  98      17.918  34.713  30.053  1.00  0.00           O
ATOM   7916  O11 POPE6  98      17.858  33.143  32.003  1.00  0.00           O
ATOM   7917  O12 POPE6  98      17.298  32.273  29.793  1.00  0.00           O
ATOM   7918  C1  POPE6  98      17.758  34.313  32.833  1.00  0.00           C
ATOM   7921  C2  POPE6  98      17.238  34.043  34.293  1.00  0.00           C
ATOM   7923  O21 POPE6  98      18.288  34.553  35.133  1.00  0.00           O
ATOM   7924  C21 POPE6  98      18.718  34.053  36.253  1.00  0.00           C
ATOM   7925  O22 POPE6  98      18.398  33.013  36.793  1.00  0.00           O
ATOM   7926  C22 POPE6  98      19.858  34.963  36.743  1.00  0.00           C
ATOM   7929  C3  POPE6  98      16.708  32.563  34.503  1.00  0.00           C
ATOM   7932  O31 POPE6  98      15.778  32.203  35.543  1.00  0.00           O
ATOM   7933  C31 POPE6  98      15.308  33.013  36.473  1.00  0.00           C
ATOM   7934  O32 POPE6  98      15.618  34.183  36.673  1.00  0.00           O
ATOM   7935  C32 POPE6  98      14.268  32.223  37.273  1.00  0.00           C
ATOM   7938  C23 POPE6  98      19.778  35.403  38.223  1.00  0.00           C
ATOM   7941  C24 POPE6  98      20.388  34.393  39.213  1.00  0.00           C
ATOM   7944  C25 POPE6  98      20.628  35.013  40.603  1.00  0.00           C
ATOM   7947  C26 POPE6  98      19.408  35.623  41.313  1.00  0.00           C
ATOM   7950  C27 POPE6  98      19.778  36.353  42.613  1.00  0.00           C
ATOM   7953  C28 POPE6  98      18.578  36.913  43.413  1.00  0.00           C
ATOM   7956  C29 POPE6  98      17.828  35.843  44.173  1.00  0.00           C
ATOM   7958 0C21 POPE6  98      17.678  35.723  45.513  1.00  0.00           C
ATOM   7960 1C21 POPE6  98      18.258  36.623  46.573  1.00  0.00           C
ATOM   7963 2C21 POPE6  98      18.778  35.923  47.853  1.00  0.00           C
ATOM   7966 3C21 POPE6  98      17.698  35.433  48.843  1.00  0.00           C
ATOM   7969 4C21 POPE6  98      17.208  33.983  48.663  1.00  0.00           C
ATOM   7972 5C21 POPE6  98      18.288  32.913  48.873  1.00  0.00           C
ATOM   7975 6C21 POPE6  98      17.768  31.493  48.623  1.00  0.00           C
ATOM   7978 7C21 POPE6  98      18.848  30.423  48.763  1.00  0.00           C
ATOM   7981 8C21 POPE6  98      18.318  29.003  48.513  1.00  0.00           C
ATOM   7985  C33 POPE6  98      14.058  32.713  38.723  1.00  0.00           C
ATOM   7988  C34 POPE6  98      14.458  31.683  39.783  1.00  0.00           C
ATOM   7991  C35 POPE6  98      14.958  32.323  41.083  1.00  0.00           C
ATOM   7994  C36 POPE6  98      16.158  31.573  41.673  1.00  0.00           C
ATOM   7997  C37 POPE6  98      17.038  32.413  42.613  1.00  0.00           C
ATOM   8000  C38 POPE6  98      18.358  31.683  42.893  1.00  0.00           C
ATOM   8003  C39 POPE6  98      19.298  32.393  43.873  1.00  0.00           C
ATOM   8006 0C31 POPE6  98      20.628  31.653  43.973  1.00  0.00           C
ATOM   8009 1C31 POPE6  98      21.708  32.403  44.763  1.00  0.00           C
ATOM   8012 2C31 POPE6  98      23.048  31.653  44.713  1.00  0.00           C
ATOM   8015 3C31 POPE6  98      24.268  32.533  45.023  1.00  0.00           C
ATOM   8018 4C31 POPE6  98      24.398  32.943  46.493  1.00  0.00           C
ATOM   8021 5C31 POPE6  98      25.728  33.663  46.773  1.00  0.00           C
ATOM   8024 6C31 POPE6  98      25.968  33.963  48.243  1.00  0.00           C
ATOM   8028  NH3 POPE7  99      68.448 130.339  70.493  1.00  0.00           N
ATOM   8032  C12 POPE7  99      67.238 130.279  71.403  1.00  0.00           C
ATOM   8035  C11 POPE7  99      67.128 128.889  72.033  1.00  0.00           C
ATOM   8038  P   POPE7  99      64.668 127.989  71.963  1.00  0.00           P
ATOM   8039  O13 POPE7  99      65.158 126.659  71.563  1.00  0.00           O
ATOM   8040  O14 POPE7  99      63.558 127.969  72.923  1.00  0.00           O
ATOM   8041  O11 POPE7  99      64.378 128.889  70.693  1.00  0.00           O
ATOM   8042  O12 POPE7  99      65.868 128.719  72.683  1.00  0.00           O
ATOM   8043  C1  POPE7  99      63.658 128.259  69.633  1.00  0.00           C
ATOM   8046  C2  POPE7  99      63.628 129.159  68.393  1.00  0.00           C
ATOM   8048  O21 POPE7  99      62.698 128.559  67.483  1.00  0.00           O
ATOM   8049  C21 POPE7  99      62.418 129.229  66.393  1.00  0.00           C
ATOM   8050  O22 POPE7  99      62.658 130.409  66.203  1.00  0.00           O
ATOM   8051  C22 POPE7  99      61.678 128.309  65.423  1.00  0.00           C
ATOM   8054  C3  POPE7  99      65.048 129.329  67.793  1.00  0.00           C
ATOM   8057  O31 POPE7  99      65.638 128.049  67.473  1.00  0.00           O
ATOM   8058  C31 POPE7  99      66.838 127.799  68.003  1.00  0.00           C
ATOM   8059  O32 POPE7  99      67.478 128.549  68.713  1.00  0.00           O
ATOM   8060  C32 POPE7  99      67.298 126.389  67.623  1.00  0.00           C
ATOM   8063  C23 POPE7  99      62.548 127.989  64.193  1.00  0.00           C
ATOM   8066  C24 POPE7  99      63.578 126.879  64.463  1.00  0.00           C
ATOM   8069  C25 POPE7  99      64.778 126.929  63.523  1.00  0.00           C
ATOM   8072  C26 POPE7  99      65.848 127.909  64.003  1.00  0.00           C
ATOM   8075  C27 POPE7  99      66.878 128.239  62.923  1.00  0.00           C
ATOM   8078  C28 POPE7  99      67.868 129.309  63.393  1.00  0.00           C
ATOM   8081  C29 POPE7  99      68.738 129.889  62.323  1.00  0.00           C
ATOM   8083 0C21 POPE7  99      70.058 129.699  62.173  1.00  0.00           C
ATOM   8085 1C21 POPE7  99      70.968 128.819  62.993  1.00  0.00           C
ATOM   8088 2C21 POPE7  99      71.168 127.459  62.293  1.00  0.00           C
ATOM   8091 3C21 POPE7  99      71.708 127.549  60.853  1.00  0.00           C
ATOM   8094 4C21 POPE7  99      71.858 126.169  60.203  1.00  0.00           C
ATOM   8097 5C21 POPE7  99      72.178 126.219  58.703  1.00  0.00           C
ATOM   8100 6C21 POPE7  99      71.038 126.789  57.843  1.00  0.00           C
ATOM   8103 7C21 POPE7  99      71.418 128.099  57.143  1.00  0.00           C
ATOM   8106 8C21 POPE7  99      70.338 128.609  56.193  1.00  0.00           C
ATOM   8110  C33 POPE7  99      66.438 125.323  68.343  1.00  0.00           C
ATOM   8113  C34 POPE7  99      66.548 123.943  67.683  1.00  0.00           C
ATOM   8116  C35 POPE7  99      65.208 123.203  67.553  1.00  0.00           C
ATOM   8119  C36 POPE7  99      64.208 123.913  66.623  1.00  0.00           C
ATOM   8122  C37 POPE7  99      62.938 123.093  66.373  1.00  0.00           C
ATOM   8125  C38 POPE7  99      62.078 123.733  65.263  1.00  0.00           C
ATOM   8128  C39 POPE7  99      60.818 122.963  64.873  1.00  0.00           C
ATOM   8131 0C31 POPE7  99      59.758 122.943  65.983  1.00  0.00           C
ATOM   8134 1C31 POPE7  99      58.558 123.863  65.723  1.00  0.00           C
ATOM   8137 2C31 POPE7  99      57.628 123.883  66.943  1.00  0.00           C
ATOM   8140 3C31 POPE7  99      56.248 124.513  66.713  1.00  0.00           C
ATOM   8143 4C31 POPE7  99      55.308 123.633  65.883  1.00  0.00           C
ATOM   8146 5C31 POPE7  99      53.868 124.143  65.913  1.00  0.00           C
ATOM   8149 6C31 POPE7  99      52.898 123.203  65.173  1.00  0.00           C
ATOM   8153  NH3 POPE8 100     129.254  90.233  33.623  1.00  0.00           N
ATOM   8157  C12 POPE8 100     128.048  89.523  33.073  1.00  0.00           C
ATOM   8160  C11 POPE8 100     126.848  90.473  33.033  1.00  0.00           C
ATOM   8163  P   POPE8 100     124.278  90.333  33.363  1.00  0.00           P
ATOM   8164  O13 POPE8 100     124.478  91.723  33.833  1.00  0.00           O
ATOM   8165  O14 POPE8 100     123.188  90.113  32.403  1.00  0.00           O
ATOM   8166  O11 POPE8 100     124.048  89.373  34.613  1.00  0.00           O
ATOM   8167  O12 POPE8 100     125.648  89.733  32.833  1.00  0.00           O
ATOM   8168  C1  POPE8 100     123.518  88.053  34.373  1.00  0.00           C
ATOM   8171  C2  POPE8 100     122.638  87.603  35.573  1.00  0.00           C
ATOM   8173  O21 POPE8 100     123.368  87.523  36.813  1.00  0.00           O
ATOM   8174  C21 POPE8 100     124.098  86.443  37.043  1.00  0.00           C
ATOM   8175  O22 POPE8 100     124.388  85.573  36.243  1.00  0.00           O
ATOM   8176  C22 POPE8 100     124.468  86.393  38.523  1.00  0.00           C
ATOM   8179  C3  POPE8 100     121.788  86.343  35.243  1.00  0.00           C
ATOM   8182  O31 POPE8 100     120.938  85.993  36.363  1.00  0.00           O
ATOM   8183  C31 POPE8 100     119.828  86.713  36.443  1.00  0.00           C
ATOM   8184  O32 POPE8 100     119.428  87.503  35.593  1.00  0.00           O
ATOM   8185  C32 POPE8 100     119.198  86.493  37.813  1.00  0.00           C
ATOM   8188  C23 POPE8 100     125.998  86.373  38.783  1.00  0.00           C
ATOM   8191  C24 POPE8 100     126.378  85.533  40.013  1.00  0.00           C
ATOM   8194  C25 POPE8 100     125.718  86.033  41.303  1.00  0.00           C
ATOM   8197  C26 POPE8 100     125.988  85.143  42.523  1.00  0.00           C
ATOM   8200  C27 POPE8 100     125.248  85.683  43.753  1.00  0.00           C
ATOM   8203  C28 POPE8 100     125.518  84.903  45.053  1.00  0.00           C
ATOM   8206  C29 POPE8 100     126.838  85.283  45.683  1.00  0.00           C
ATOM   8208 0C21 POPE8 100     127.108  85.313  47.003  1.00  0.00           C
ATOM   8210 1C21 POPE8 100     126.168  84.903  48.113  1.00  0.00           C
ATOM   8213 2C21 POPE8 100     125.708  86.063  49.013  1.00  0.00           C
ATOM   8216 3C21 POPE8 100     126.798  86.603  49.943  1.00  0.00           C
ATOM   8219 4C21 POPE8 100     126.228  87.483  51.073  1.00  0.00           C
ATOM   8222 5C21 POPE8 100     125.518  88.753  50.563  1.00  0.00           C
ATOM   8225 6C21 POPE8 100     124.828  89.563  51.683  1.00  0.00           C
ATOM   8228 7C21 POPE8 100     124.178  90.863  51.183  1.00  0.00           C
ATOM   8231 8C21 POPE8 100     122.998  91.343  52.023  1.00  0.00           C
ATOM   8235  C33 POPE8 100     118.058  85.443  37.853  1.00  0.00           C
ATOM   8238  C34 POPE8 100     116.818  85.983  38.573  1.00  0.00           C
ATOM   8241  C35 POPE8 100     117.038  86.353  40.043  1.00  0.00           C
ATOM   8244  C36 POPE8 100     117.028  85.153  41.003  1.00  0.00           C
ATOM   8247  C37 POPE8 100     116.868  85.603  42.463  1.00  0.00           C
ATOM   8250  C38 POPE8 100     116.958  84.473  43.493  1.00  0.00           C
ATOM   8253  C39 POPE8 100     116.998  85.033  44.923  1.00  0.00           C
ATOM   8256 0C31 POPE8 100     116.938  83.953  46.013  1.00  0.00           C
ATOM   8259 1C31 POPE8 100     117.798  84.283  47.233  1.00  0.00           C
ATOM   8262 2C31 POPE8 100     117.648  83.243  48.353  1.00  0.00           C
ATOM   8265 3C31 POPE8 100     116.418  83.473  49.253  1.00  0.00           C
ATOM   8268 4C31 POPE8 100     116.818  84.043  50.623  1.00  0.00           C
ATOM   8271 5C31 POPE8 100     115.628  84.303  51.553  1.00  0.00           C
ATOM   8274 6C31 POPE8 100     116.068  84.913  52.883  1.00  0.00           C
ATOM   8278  NH3 POPE9 101      98.328 108.793  73.083  1.00  0.00           N
ATOM   8282  C12 POPE9 101      99.588 108.133  73.553  1.00  0.00           C
ATOM   8285  C11 POPE9 101     100.808 109.053  73.433  1.00  0.00           C
ATOM   8288  P   POPE9 101     102.768 107.353  73.963  1.00  0.00           P
ATOM   8289  O13 POPE9 101     103.578 106.983  75.143  1.00  0.00           O
ATOM   8290  O14 POPE9 101     101.928 106.283  73.373  1.00  0.00           O
ATOM   8291  O11 POPE9 101     103.728 107.973  72.903  1.00  0.00           O
ATOM   8292  O12 POPE9 101     101.848 108.573  74.303  1.00  0.00           O
ATOM   8293  C1  POPE9 101     103.608 107.823  71.493  1.00  0.00           C
ATOM   8296  C2  POPE9 101     104.838 107.063  70.943  1.00  0.00           C
ATOM   8298  O21 POPE9 101     105.028 107.423  69.583  1.00  0.00           O
ATOM   8299  C21 POPE9 101     104.428 106.943  68.493  1.00  0.00           C
ATOM   8300  O22 POPE9 101     104.738 107.303  67.363  1.00  0.00           O
ATOM   8301  C22 POPE9 101     103.328 105.883  68.693  1.00  0.00           C
ATOM   8304  C3  POPE9 101     104.878 105.533  71.263  1.00  0.00           C
ATOM   8307  O31 POPE9 101     105.708 104.873  70.303  1.00  0.00           O
ATOM   8308  C31 POPE9 101     105.908 103.583  70.503  1.00  0.00           C
ATOM   8309  O32 POPE9 101     105.418 102.933  71.403  1.00  0.00           O
ATOM   8310  C32 POPE9 101     106.788 103.013  69.403  1.00  0.00           C
ATOM   8313  C23 POPE9 101     102.448 105.783  67.423  1.00  0.00           C
ATOM   8316  C24 POPE9 101     101.638 104.493  67.323  1.00  0.00           C
ATOM   8319  C25 POPE9 101     100.768 104.543  66.053  1.00  0.00           C
ATOM   8322  C26 POPE9 101     100.488 103.193  65.393  1.00  0.00           C
ATOM   8325  C27 POPE9 101      99.848 103.423  64.013  1.00  0.00           C
ATOM   8328  C28 POPE9 101      99.558 102.143  63.203  1.00  0.00           C
ATOM   8331  C29 POPE9 101      99.078 102.533  61.823  1.00  0.00           C
ATOM   8333 0C21 POPE9 101      99.118 101.763  60.723  1.00  0.00           C
ATOM   8335 1C21 POPE9 101      99.548 100.323  60.663  1.00  0.00           C
ATOM   8338 2C21 POPE9 101      99.108  99.593  59.373  1.00  0.00           C
ATOM   8341 3C21 POPE9 101      97.628  99.813  58.983  1.00  0.00           C
ATOM   8344 4C21 POPE9 101      97.118  98.833  57.913  1.00  0.00           C
ATOM   8347 5C21 POPE9 101      96.348  99.533  56.783  1.00  0.00           C
ATOM   8350 6C21 POPE9 101      95.088 100.303  57.213  1.00  0.00           C
ATOM   8353 7C21 POPE9 101      94.488 101.063  56.023  1.00  0.00           C
ATOM   8356 8C21 POPE9 101      93.398 102.063  56.413  1.00  0.00           C
ATOM   8360  C33 POPE9 101     107.928 103.943  68.933  1.00  0.00           C
ATOM   8363  C34 POPE9 101     108.188 103.813  67.423  1.00  0.00           C
ATOM   8366  C35 POPE9 101     108.648 102.413  67.003  1.00  0.00           C
ATOM   8369  C36 POPE9 101     108.718 102.253  65.483  1.00  0.00           C
ATOM   8372  C37 POPE9 101     109.118 100.833  65.053  1.00  0.00           C
ATOM   8375  C38 POPE9 101     109.378 100.673  63.553  1.00  0.00           C
ATOM   8378  C39 POPE9 101     108.128 100.353  62.713  1.00  0.00           C
ATOM   8381 0C31 POPE9 101     108.488 100.063  61.243  1.00  0.00           C
ATOM   8384 1C31 POPE9 101     108.198 101.233  60.273  1.00  0.00           C
ATOM   8387 2C31 POPE9 101     109.318 101.463  59.243  1.00  0.00           C
ATOM   8390 3C31 POPE9 101     109.588 100.283  58.293  1.00  0.00           C
ATOM   8393 4C31 POPE9 101     108.718 100.273  57.023  1.00  0.00           C
ATOM   8396 5C31 POPE9 101     109.028 101.423  56.043  1.00  0.00           C
ATOM   8399 6C31 POPE9 101     108.218 101.353  54.743  1.00  0.00           C
ATOM   8403  NH3 POPE  102     117.968 117.893  73.683  1.00  0.00           N
ATOM   8407  C12 POPE  102     119.468 117.933  73.903  1.00  0.00           C
ATOM   8410  C11 POPE  102     120.128 119.123  73.163  1.00  0.00           C
ATOM   8413  P   POPE  102     122.518 118.543  74.163  1.00  0.00           P
ATOM   8414  O13 POPE  102     123.848 119.153  73.973  1.00  0.00           O
ATOM   8415  O14 POPE  102     122.158 117.973  75.483  1.00  0.00           O
ATOM   8416  O11 POPE  102     122.308 117.353  73.133  1.00  0.00           O
ATOM   8417  O12 POPE  102     121.368 119.533  73.723  1.00  0.00           O
ATOM   8418  C1  POPE  102     123.078 117.293  71.933  1.00  0.00           C
ATOM   8421  C2  POPE  102     122.658 116.083  71.073  1.00  0.00           C
ATOM   8423  O21 POPE  102     122.948 116.313  69.683  1.00  0.00           O
ATOM   8424  C21 POPE  102     124.218 116.223  69.353  1.00  0.00           C
ATOM   8425  O22 POPE  102     125.168 116.083  70.113  1.00  0.00           O
ATOM   8426  C22 POPE  102     124.368 116.423  67.853  1.00  0.00           C
ATOM   8429  C3  POPE  102     121.138 115.793  71.193  1.00  0.00           C
ATOM   8432  O31 POPE  102     120.668 114.993  70.083  1.00  0.00           O
ATOM   8433  C31 POPE  102     119.958 115.643  69.163  1.00  0.00           C
ATOM   8434  O32 POPE  102     119.508 116.773  69.273  1.00  0.00           O
ATOM   8435  C32 POPE  102     119.658 114.703  68.003  1.00  0.00           C
ATOM   8438  C23 POPE  102     124.518 115.083  67.083  1.00  0.00           C
ATOM   8441  C24 POPE  102     123.168 114.483  66.673  1.00  0.00           C
ATOM   8444  C25 POPE  102     123.298 113.443  65.553  1.00  0.00           C
ATOM   8447  C26 POPE  102     123.568 114.073  64.183  1.00  0.00           C
ATOM   8450  C27 POPE  102     123.738 113.043  63.053  1.00  0.00           C
ATOM   8453  C28 POPE  102     123.838 113.713  61.663  1.00  0.00           C
ATOM   8456  C29 POPE  102     125.088 114.543  61.473  1.00  0.00           C
ATOM   8458 0C21 POPE  102     126.108 114.263  60.633  1.00  0.00           C
ATOM   8460 1C21 POPE  102     126.198 113.053  59.743  1.00  0.00           C
ATOM   8463 2C21 POPE  102     125.458 113.273  58.403  1.00  0.00           C
ATOM   8466 3C21 POPE  102     125.578 112.063  57.463  1.00  0.00           C
ATOM   8469 4C21 POPE  102     125.088 112.373  56.033  1.00  0.00           C
ATOM   8472 5C21 POPE  102     123.558 112.473  55.883  1.00  0.00           C
ATOM   8475 6C21 POPE  102     122.838 111.123  55.963  1.00  0.00           C
ATOM   8478 7C21 POPE  102     121.368 111.213  55.533  1.00  0.00           C
ATOM   8481 8C21 POPE  102     120.598 109.903  55.693  1.00  0.00           C
ATOM   8485  C33 POPE  102     119.508 115.453  66.673  1.00  0.00           C
ATOM   8488  C34 POPE  102     119.068 114.553  65.513  1.00  0.00           C
ATOM   8491  C35 POPE  102     117.678 113.923  65.733  1.00  0.00           C
ATOM   8494  C36 POPE  102     116.798 114.023  64.483  1.00  0.00           C
ATOM   8497  C37 POPE  102     115.418 113.403  64.703  1.00  0.00           C
ATOM   8500  C38 POPE  102     114.318 113.933  63.763  1.00  0.00           C
ATOM   8503  C39 POPE  102     114.428 113.543  62.283  1.00  0.00           C
ATOM   8506 0C31 POPE  102     113.118 113.853  61.533  1.00  0.00           C
ATOM   8509 1C31 POPE  102     113.148 113.483  60.053  1.00  0.00           C
ATOM   8512 2C31 POPE  102     111.758 113.473  59.383  1.00  0.00           C
ATOM   8515 3C31 POPE  102     111.148 112.073  59.203  1.00  0.00           C
ATOM   8518 4C31 POPE  102     110.878 111.323  60.523  1.00  0.00           C
ATOM   8521 5C31 POPE  102     110.328 109.913  60.293  1.00  0.00           C
ATOM   8524 6C31 POPE  102     109.948 109.193  61.593  1.00  0.00           C
ATOM   8528  NH3 POPE  103      40.668  29.623  30.663  1.00  0.00           N
ATOM   8532  C12 POPE  103      40.568  28.123  30.503  1.00  0.00           C
ATOM   8535  C11 POPE  103      41.908  27.373  30.403  1.00  0.00           C
ATOM   8538  P   POPE  103      42.408  24.773  30.413  1.00  0.00           P
ATOM   8539  O13 POPE  103      43.268  24.313  29.293  1.00  0.00           O
ATOM   8540  O14 POPE  103      43.088  25.073  31.683  1.00  0.00           O
ATOM   8541  O11 POPE  103      41.228  23.763  30.693  1.00  0.00           O
ATOM   8542  O12 POPE  103      41.648  26.053  29.923  1.00  0.00           O
ATOM   8543  C1  POPE  103      40.008  24.233  31.283  1.00  0.00           C
ATOM   8546  C2  POPE  103      39.598  23.363  32.493  1.00  0.00           C
ATOM   8548  O21 POPE  103      39.248  24.243  33.583  1.00  0.00           O
ATOM   8549  C21 POPE  103      38.268  23.803  34.353  1.00  0.00           C
ATOM   8550  O22 POPE  103      37.658  22.763  34.173  1.00  0.00           O
ATOM   8551  C22 POPE  103      38.108  24.783  35.523  1.00  0.00           C
ATOM   8554  C3  POPE  103      40.728  22.373  32.923  1.00  0.00           C
ATOM   8557  O31 POPE  103      40.318  21.503  33.993  1.00  0.00           O
ATOM   8558  C31 POPE  103      41.008  21.423  35.143  1.00  0.00           C
ATOM   8559  O32 POPE  103      41.028  20.403  35.833  1.00  0.00           O
ATOM   8560  C32 POPE  103      41.638  22.743  35.563  1.00  0.00           C
ATOM   8563  C23 POPE  103      37.338  24.243  36.753  1.00  0.00           C
ATOM   8566  C24 POPE  103      36.858  25.393  37.653  1.00  0.00           C
ATOM   8569  C25 POPE  103      36.048  24.953  38.873  1.00  0.00           C
ATOM   8572  C26 POPE  103      36.908  24.793  40.133  1.00  0.00           C
ATOM   8575  C27 POPE  103      36.078  24.413  41.373  1.00  0.00           C
ATOM   8578  C28 POPE  103      36.918  23.963  42.583  1.00  0.00           C
ATOM   8581  C29 POPE  103      37.798  25.063  43.133  1.00  0.00           C
ATOM   8583 0C21 POPE  103      38.048  25.353  44.423  1.00  0.00           C
ATOM   8585 1C21 POPE  103      37.518  24.653  45.643  1.00  0.00           C
ATOM   8588 2C21 POPE  103      36.858  25.633  46.633  1.00  0.00           C
ATOM   8591 3C21 POPE  103      36.608  25.023  48.023  1.00  0.00           C
ATOM   8594 4C21 POPE  103      35.498  23.963  48.063  1.00  0.00           C
ATOM   8597 5C21 POPE  103      34.148  24.503  48.563  1.00  0.00           C
ATOM   8600 6C21 POPE  103      33.108  23.393  48.733  1.00  0.00           C
ATOM   8603 7C21 POPE  103      31.748  23.923  49.203  1.00  0.00           C
ATOM   8606 8C21 POPE  103      30.718  22.823  49.463  1.00  0.00           C
ATOM   8610  C33 POPE  103      41.638  22.943  37.093  1.00  0.00           C
ATOM   8613  C34 POPE  103      42.338  24.263  37.423  1.00  0.00           C
ATOM   8616  C35 POPE  103      42.308  24.653  38.913  1.00  0.00           C
ATOM   8619  C36 POPE  103      43.128  23.723  39.813  1.00  0.00           C
ATOM   8622  C37 POPE  103      43.438  24.393  41.163  1.00  0.00           C
ATOM   8625  C38 POPE  103      44.318  23.533  42.063  1.00  0.00           C
ATOM   8628  C39 POPE  103      44.818  24.283  43.313  1.00  0.00           C
ATOM   8631 0C31 POPE  103      43.708  24.553  44.343  1.00  0.00           C
ATOM   8634 1C31 POPE  103      43.438  26.033  44.643  1.00  0.00           C
ATOM   8637 2C31 POPE  103      42.368  26.183  45.733  1.00  0.00           C
ATOM   8640 3C31 POPE  103      41.918  27.633  45.973  1.00  0.00           C
ATOM   8643 4C31 POPE  103      40.808  27.693  47.033  1.00  0.00           C
ATOM   8646 5C31 POPE  103      40.268  29.103  47.273  1.00  0.00           C
ATOM   8649 6C31 POPE  103      39.178  29.143  48.353  1.00  0.00           C
ATOM   8653  NH3 POPE  104      45.268   6.903  26.913  1.00  0.00           N
ATOM   8657  C12 POPE  104      44.758   7.833  25.863  1.00  0.00           C
ATOM   8660  C11 POPE  104      44.698   7.103  24.503  1.00  0.00           C
ATOM   8663  P   POPE  104      43.688   4.683  24.713  1.00  0.00           P
ATOM   8664  O13 POPE  104      42.378   4.013  24.523  1.00  0.00           O
ATOM   8665  O14 POPE  104      44.888   4.143  24.043  1.00  0.00           O
ATOM   8666  O11 POPE  104      43.918   4.733  26.293  1.00  0.00           O
ATOM   8667  O12 POPE  104      43.558   6.233  24.453  1.00  0.00           O
ATOM   8668  C1  POPE  104      43.718   3.493  26.993  1.00  0.00           C
ATOM   8671  C2  POPE  104      44.178   3.583  28.473  1.00  0.00           C
ATOM   8673  O21 POPE  104      44.228   2.243  28.973  1.00  0.00           O
ATOM   8674  C21 POPE  104      44.918   2.063  30.093  1.00  0.00           C
ATOM   8675  O22 POPE  104      45.538   2.903  30.703  1.00  0.00           O
ATOM   8676  C22 POPE  104      44.798   0.593  30.493  1.00  0.00           C
ATOM   8679  C3  POPE  104      43.148   4.393  29.283  1.00  0.00           C
ATOM   8682  O31 POPE  104      43.558   4.693  30.633  1.00  0.00           O
ATOM   8683  C31 POPE  104      43.038   5.793  31.153  1.00  0.00           C
ATOM   8684  O32 POPE  104      42.138   6.453  30.653  1.00  0.00           O
ATOM   8685  C32 POPE  104      43.708   6.053  32.503  1.00  0.00           C
ATOM   8688  C23 POPE  104      43.348   0.013  30.533  1.00  0.00           C
ATOM   8691  C24 POPE  104      42.778  -0.177  31.953  1.00  0.00           C
ATOM   8694  C25 POPE  104      42.378   1.123  32.673  1.00  0.00           C
ATOM   8697  C26 POPE  104      42.078   0.893  34.163  1.00  0.00           C
ATOM   8700  C27 POPE  104      41.498   2.133  34.853  1.00  0.00           C
ATOM   8703  C28 POPE  104      41.848   2.273  36.353  1.00  0.00           C
ATOM   8706  C29 POPE  104      41.318   1.173  37.243  1.00  0.00           C
ATOM   8708 0C21 POPE  104      40.178   1.203  37.953  1.00  0.00           C
ATOM   8710 1C21 POPE  104      39.138   2.303  37.953  1.00  0.00           C
ATOM   8713 2C21 POPE  104      38.898   3.003  39.303  1.00  0.00           C
ATOM   8716 3C21 POPE  104      38.298   2.123  40.413  1.00  0.00           C
ATOM   8719 4C21 POPE  104      37.658   3.003  41.493  1.00  0.00           C
ATOM   8722 5C21 POPE  104      37.438   2.313  42.833  1.00  0.00           C
ATOM   8725 6C21 POPE  104      37.018   3.313  43.923  1.00  0.00           C
ATOM   8728 7C21 POPE  104      37.018   2.713  45.323  1.00  0.00           C
ATOM   8731 8C21 POPE  104      36.768   3.753  46.413  1.00  0.00           C
ATOM   8735  C33 POPE  104      43.458   7.473  33.073  1.00  0.00           C
ATOM   8738  C34 POPE  104      44.118   7.673  34.443  1.00  0.00           C
ATOM   8741  C35 POPE  104      43.338   8.603  35.393  1.00  0.00           C
ATOM   8744  C36 POPE  104      43.208  10.053  34.933  1.00  0.00           C
ATOM   8747  C37 POPE  104      42.478  10.883  36.003  1.00  0.00           C
ATOM   8750  C38 POPE  104      42.218  12.353  35.623  1.00  0.00           C
ATOM   8753  C39 POPE  104      43.498  13.203  35.513  1.00  0.00           C
ATOM   8756 0C31 POPE  104      44.228  13.393  36.853  1.00  0.00           C
ATOM   8759 1C31 POPE  104      44.298  14.863  37.283  1.00  0.00           C
ATOM   8762 2C31 POPE  104      45.108  15.093  38.563  1.00  0.00           C
ATOM   8765 3C31 POPE  104      44.998  16.533  39.083  1.00  0.00           C
ATOM   8768 4C31 POPE  104      45.528  17.623  38.133  1.00  0.00           C
ATOM   8771 5C31 POPE  104      45.268  19.033  38.673  1.00  0.00           C
ATOM   8774 6C31 POPE  104      45.708  20.153  37.733  1.00  0.00           C
ATOM   8778  NH3 POPE  105     116.638   0.753  69.683  1.00  0.00           N
ATOM   8782  C12 POPE  105     117.188   0.753  71.093  1.00  0.00           C
ATOM   8785  C11 POPE  105     117.868   2.093  71.413  1.00  0.00           C
ATOM   8788  P   POPE  105     120.218   3.073  70.823  1.00  0.00           P
ATOM   8789  O13 POPE  105     121.078   2.063  71.483  1.00  0.00           O
ATOM   8790  O14 POPE  105     119.998   4.373  71.503  1.00  0.00           O
ATOM   8791  O11 POPE  105     120.778   3.463  69.403  1.00  0.00           O
ATOM   8792  O12 POPE  105     118.848   2.393  70.413  1.00  0.00           O
ATOM   8793  C1  POPE  105     121.518   2.583  68.553  1.00  0.00           C
ATOM   8796  C2  POPE  105     121.128   2.843  67.073  1.00  0.00           C
ATOM   8798  O21 POPE  105     122.078   2.333  66.113  1.00  0.00           O
ATOM   8799  C21 POPE  105     121.898   1.043  65.853  1.00  0.00           C
ATOM   8800  O22 POPE  105     121.178   0.293  66.493  1.00  0.00           O
ATOM   8801  C22 POPE  105     122.558   0.643  64.543  1.00  0.00           C
ATOM   8804  C3  POPE  105     120.888   4.363  66.803  1.00  0.00           C
ATOM   8807  O31 POPE  105     120.868   4.703  65.403  1.00  0.00           O
ATOM   8808  C31 POPE  105     120.008   4.063  64.633  1.00  0.00           C
ATOM   8809  O32 POPE  105     119.108   3.333  65.013  1.00  0.00           O
ATOM   8810  C32 POPE  105     120.388   4.293  63.173  1.00  0.00           C
ATOM   8813  C23 POPE  105     123.918  -0.067  64.693  1.00  0.00           C
ATOM   8816  C24 POPE  105     124.068  -1.207  63.673  1.00  0.00           C
ATOM   8819  C25 POPE  105     125.518  -1.627  63.423  1.00  0.00           C
ATOM   8822  C26 POPE  105     126.198  -0.747  62.363  1.00  0.00           C
ATOM   8825  C27 POPE  105     127.408  -1.407  61.673  1.00  0.00           C
ATOM   8828  C28 POPE  105     127.098  -1.977  60.283  1.00  0.00           C
ATOM   8831  C29 POPE  105     126.158  -3.163  60.323  1.00  0.00           C
ATOM   8833 0C21 POPE  105     126.278  -4.293  59.613  1.00  0.00           C
ATOM   8835 1C21 POPE  105     127.358  -4.563  58.603  1.00  0.00           C
ATOM   8838 2C21 POPE  105     128.644  -5.133  59.233  1.00  0.00           C
ATOM   8841 3C21 POPE  105     129.824  -5.083  58.253  1.00  0.00           C
ATOM   8844 4C21 POPE  105     131.104  -5.743  58.783  1.00  0.00           C
ATOM   8847 5C21 POPE  105     131.024  -7.273  58.793  1.00  0.00           C
ATOM   8850 6C21 POPE  105     132.354  -7.913  59.223  1.00  0.00           C
ATOM   8853 7C21 POPE  105     132.324  -9.443  59.183  1.00  0.00           C
ATOM   8856 8C21 POPE  105     133.604 -10.083  59.713  1.00  0.00           C
ATOM   8860  C33 POPE  105     119.238   4.003  62.173  1.00  0.00           C
ATOM   8863  C34 POPE  105     119.338   4.853  60.903  1.00  0.00           C
ATOM   8866  C35 POPE  105     120.598   4.623  60.083  1.00  0.00           C
ATOM   8869  C36 POPE  105     120.768   5.763  59.073  1.00  0.00           C
ATOM   8872  C37 POPE  105     121.818   5.483  58.003  1.00  0.00           C
ATOM   8875  C38 POPE  105     122.068   6.703  57.123  1.00  0.00           C
ATOM   8878  C39 POPE  105     122.938   6.363  55.913  1.00  0.00           C
ATOM   8881 0C31 POPE  105     123.458   7.603  55.183  1.00  0.00           C
ATOM   8884 1C31 POPE  105     124.218   7.253  53.903  1.00  0.00           C
ATOM   8887 2C31 POPE  105     124.888   8.473  53.263  1.00  0.00           C
ATOM   8890 3C31 POPE  105     123.878   9.463  52.663  1.00  0.00           C
ATOM   8893 4C31 POPE  105     124.508  10.833  52.373  1.00  0.00           C
ATOM   8896 5C31 POPE  105     123.488  11.853  51.843  1.00  0.00           C
ATOM   8899 6C31 POPE  105     124.058  13.263  51.743  1.00  0.00           C
ATOM   8903  NH3 POPE  106      26.518  69.533  75.733  1.00  0.00           N
ATOM   8907  C12 POPE  106      25.668  68.293  75.923  1.00  0.00           C
ATOM   8910  C11 POPE  106      24.998  67.803  74.633  1.00  0.00           C
ATOM   8913  P   POPE  106      23.728  65.503  74.273  1.00  0.00           P
ATOM   8914  O13 POPE  106      24.988  64.743  74.283  1.00  0.00           O
ATOM   8915  O14 POPE  106      22.548  64.833  74.873  1.00  0.00           O
ATOM   8916  O11 POPE  106      23.428  65.923  72.783  1.00  0.00           O
ATOM   8917  O12 POPE  106      23.968  66.883  74.983  1.00  0.00           O
ATOM   8918  C1  POPE  106      24.178  65.433  71.663  1.00  0.00           C
ATOM   8921  C2  POPE  106      24.128  66.493  70.523  1.00  0.00           C
ATOM   8923  O21 POPE  106      24.508  65.963  69.223  1.00  0.00           O
ATOM   8924  C21 POPE  106      25.798  65.763  69.003  1.00  0.00           C
ATOM   8925  O22 POPE  106      26.658  65.673  69.863  1.00  0.00           O
ATOM   8926  C22 POPE  106      26.088  65.783  67.503  1.00  0.00           C
ATOM   8929  C3  POPE  106      24.878  67.813  70.903  1.00  0.00           C
ATOM   8932  O31 POPE  106      24.038  68.973  70.873  1.00  0.00           O
ATOM   8933  C31 POPE  106      23.818  69.713  69.773  1.00  0.00           C
ATOM   8934  O32 POPE  106      23.308  70.813  69.823  1.00  0.00           O
ATOM   8935  C32 POPE  106      24.268  69.043  68.453  1.00  0.00           C
ATOM   8938  C23 POPE  106      27.588  66.053  67.233  1.00  0.00           C
ATOM   8941  C24 POPE  106      27.948  66.323  65.763  1.00  0.00           C
ATOM   8944  C25 POPE  106      28.078  65.053  64.903  1.00  0.00           C
ATOM   8947  C26 POPE  106      28.628  65.323  63.493  1.00  0.00           C
ATOM   8950  C27 POPE  106      28.968  64.023  62.763  1.00  0.00           C
ATOM   8953  C28 POPE  106      29.628  64.233  61.383  1.00  0.00           C
ATOM   8956  C29 POPE  106      28.658  64.433  60.243  1.00  0.00           C
ATOM   8958 0C21 POPE  106      28.098  63.433  59.533  1.00  0.00           C
ATOM   8960 1C21 POPE  106      28.308  61.963  59.823  1.00  0.00           C
ATOM   8963 2C21 POPE  106      29.488  61.333  59.043  1.00  0.00           C
ATOM   8966 3C21 POPE  106      29.698  59.863  59.423  1.00  0.00           C
ATOM   8969 4C21 POPE  106      30.688  59.103  58.533  1.00  0.00           C
ATOM   8972 5C21 POPE  106      32.168  59.453  58.793  1.00  0.00           C
ATOM   8975 6C21 POPE  106      33.098  58.703  57.843  1.00  0.00           C
ATOM   8978 7C21 POPE  106      34.568  59.103  57.973  1.00  0.00           C
ATOM   8981 8C21 POPE  106      35.508  58.363  57.023  1.00  0.00           C
ATOM   8985  C33 POPE  106      24.158  69.963  67.193  1.00  0.00           C
ATOM   8988  C34 POPE  106      22.928  69.683  66.303  1.00  0.00           C
ATOM   8991  C35 POPE  106      23.298  69.543  64.813  1.00  0.00           C
ATOM   8994  C36 POPE  106      24.058  68.243  64.493  1.00  0.00           C
ATOM   8997  C37 POPE  106      24.518  68.093  63.033  1.00  0.00           C
ATOM   9000  C38 POPE  106      24.988  66.663  62.683  1.00  0.00           C
ATOM   9003  C39 POPE  106      23.848  65.663  62.423  1.00  0.00           C
ATOM   9006 0C31 POPE  106      24.328  64.243  62.103  1.00  0.00           C
ATOM   9009 1C31 POPE  106      23.158  63.253  61.893  1.00  0.00           C
ATOM   9012 2C31 POPE  106      23.628  61.793  61.713  1.00  0.00           C
ATOM   9015 3C31 POPE  106      23.068  60.823  62.763  1.00  0.00           C
ATOM   9018 4C31 POPE  106      23.568  61.093  64.193  1.00  0.00           C
ATOM   9021 5C31 POPE  106      22.998  60.113  65.223  1.00  0.00           C
ATOM   9024 6C31 POPE  106      23.618  60.263  66.613  1.00  0.00           C
ATOM   9028  NH3 POPE  107      65.108  17.203  28.143  1.00  0.00           N
ATOM   9032  C12 POPE  107      65.628  18.613  28.183  1.00  0.00           C
ATOM   9035  C11 POPE  107      64.758  19.643  27.443  1.00  0.00           C
ATOM   9038  P   POPE  107      64.568  21.533  29.253  1.00  0.00           P
ATOM   9039  O13 POPE  107      66.028  21.323  29.373  1.00  0.00           O
ATOM   9040  O14 POPE  107      64.078  22.813  28.693  1.00  0.00           O
ATOM   9041  O11 POPE  107      63.858  21.353  30.643  1.00  0.00           O
ATOM   9042  O12 POPE  107      63.938  20.393  28.353  1.00  0.00           O
ATOM   9043  C1  POPE  107      63.308  20.073  30.973  1.00  0.00           C
ATOM   9046  C2  POPE  107      62.678  20.073  32.383  1.00  0.00           C
ATOM   9048  O21 POPE  107      63.458  20.743  33.393  1.00  0.00           O
ATOM   9049  C21 POPE  107      64.618  20.223  33.723  1.00  0.00           C
ATOM   9050  O22 POPE  107      65.228  19.373  33.103  1.00  0.00           O
ATOM   9051  C22 POPE  107      65.038  20.763  35.093  1.00  0.00           C
ATOM   9054  C3  POPE  107      62.258  18.653  32.823  1.00  0.00           C
ATOM   9057  O31 POPE  107      61.488  18.793  34.023  1.00  0.00           O
ATOM   9058  C31 POPE  107      61.658  17.873  34.963  1.00  0.00           C
ATOM   9059  O32 POPE  107      62.268  16.833  34.833  1.00  0.00           O
ATOM   9060  C32 POPE  107      60.998  18.403  36.233  1.00  0.00           C
ATOM   9063  C23 POPE  107      65.948  19.753  35.813  1.00  0.00           C
ATOM   9066  C24 POPE  107      66.328  20.203  37.223  1.00  0.00           C
ATOM   9069  C25 POPE  107      67.448  19.353  37.823  1.00  0.00           C
ATOM   9072  C26 POPE  107      68.428  20.183  38.663  1.00  0.00           C
ATOM   9075  C27 POPE  107      69.658  19.373  39.053  1.00  0.00           C
ATOM   9078  C28 POPE  107      70.648  20.183  39.903  1.00  0.00           C
ATOM   9081  C29 POPE  107      71.838  19.333  40.243  1.00  0.00           C
ATOM   9083 0C21 POPE  107      72.318  19.103  41.473  1.00  0.00           C
ATOM   9085 1C21 POPE  107      71.748  19.703  42.723  1.00  0.00           C
ATOM   9088 2C21 POPE  107      72.748  19.633  43.893  1.00  0.00           C
ATOM   9091 3C21 POPE  107      72.848  18.223  44.493  1.00  0.00           C
ATOM   9094 4C21 POPE  107      73.938  18.123  45.563  1.00  0.00           C
ATOM   9097 5C21 POPE  107      73.508  17.333  46.803  1.00  0.00           C
ATOM   9100 6C21 POPE  107      73.388  18.233  48.043  1.00  0.00           C
ATOM   9103 7C21 POPE  107      73.078  17.433  49.313  1.00  0.00           C
ATOM   9106 8C21 POPE  107      73.078  18.273  50.583  1.00  0.00           C
ATOM   9110  C33 POPE  107      61.758  18.123  37.533  1.00  0.00           C
ATOM   9113  C34 POPE  107      61.228  19.023  38.673  1.00  0.00           C
ATOM   9116  C35 POPE  107      59.808  18.693  39.163  1.00  0.00           C
ATOM   9119  C36 POPE  107      59.198  19.873  39.923  1.00  0.00           C
ATOM   9122  C37 POPE  107      57.698  19.703  40.233  1.00  0.00           C
ATOM   9125  C38 POPE  107      57.088  21.033  40.673  1.00  0.00           C
ATOM   9128  C39 POPE  107      55.978  20.913  41.723  1.00  0.00           C
ATOM   9131 0C31 POPE  107      56.488  20.503  43.113  1.00  0.00           C
ATOM   9134 1C31 POPE  107      55.368  20.603  44.143  1.00  0.00           C
ATOM   9137 2C31 POPE  107      55.768  20.183  45.553  1.00  0.00           C
ATOM   9140 3C31 POPE  107      54.558  20.263  46.483  1.00  0.00           C
ATOM   9143 4C31 POPE  107      54.788  19.693  47.883  1.00  0.00           C
ATOM   9146 5C31 POPE  107      53.488  19.753  48.693  1.00  0.00           C
ATOM   9149 6C31 POPE  107      53.478  18.803  49.893  1.00  0.00           C
ATOM   9153  NH3 POPE  108     115.868  77.643  73.593  1.00  0.00           N
ATOM   9157  C12 POPE  108     115.968  79.013  74.213  1.00  0.00           C
ATOM   9160  C11 POPE  108     116.818  79.963  73.353  1.00  0.00           C
ATOM   9163  P   POPE  108     115.678  82.273  73.293  1.00  0.00           P
ATOM   9164  O13 POPE  108     114.358  81.633  73.443  1.00  0.00           O
ATOM   9165  O14 POPE  108     115.798  83.643  73.833  1.00  0.00           O
ATOM   9166  O11 POPE  108     116.078  82.313  71.763  1.00  0.00           O
ATOM   9167  O12 POPE  108     116.768  81.293  73.873  1.00  0.00           O
ATOM   9168  C1  POPE  108     115.438  83.113  70.773  1.00  0.00           C
ATOM   9171  C2  POPE  108     116.398  84.153  70.103  1.00  0.00           C
ATOM   9173  O21 POPE  108     116.988  83.603  68.913  1.00  0.00           O
ATOM   9174  C21 POPE  108     116.198  83.633  67.853  1.00  0.00           C
ATOM   9175  O22 POPE  108     115.068  84.083  67.823  1.00  0.00           O
ATOM   9176  C22 POPE  108     116.918  82.973  66.683  1.00  0.00           C
ATOM   9179  C3  POPE  108     117.548  84.603  71.043  1.00  0.00           C
ATOM   9182  O31 POPE  108     117.898  85.983  70.873  1.00  0.00           O
ATOM   9183  C31 POPE  108     119.068  86.323  70.283  1.00  0.00           C
ATOM   9184  O32 POPE  108     119.768  87.233  70.713  1.00  0.00           O
ATOM   9185  C32 POPE  108     119.368  85.533  69.003  1.00  0.00           C
ATOM   9188  C23 POPE  108     116.278  83.323  65.323  1.00  0.00           C
ATOM   9191  C24 POPE  108     116.738  82.363  64.223  1.00  0.00           C
ATOM   9194  C25 POPE  108     118.208  82.433  63.833  1.00  0.00           C
ATOM   9197  C26 POPE  108     118.458  81.653  62.543  1.00  0.00           C
ATOM   9200  C27 POPE  108     119.948  81.483  62.223  1.00  0.00           C
ATOM   9203  C28 POPE  108     120.118  80.883  60.813  1.00  0.00           C
ATOM   9206  C29 POPE  108     121.568  80.633  60.493  1.00  0.00           C
ATOM   9208 0C21 POPE  108     122.158  79.443  60.283  1.00  0.00           C
ATOM   9210 1C21 POPE  108     121.528  78.073  60.333  1.00  0.00           C
ATOM   9213 2C21 POPE  108     121.358  77.483  58.923  1.00  0.00           C
ATOM   9216 3C21 POPE  108     120.098  78.003  58.213  1.00  0.00           C
ATOM   9219 4C21 POPE  108     120.028  77.663  56.713  1.00  0.00           C
ATOM   9222 5C21 POPE  108     120.508  76.243  56.383  1.00  0.00           C
ATOM   9225 6C21 POPE  108     119.988  75.763  55.023  1.00  0.00           C
ATOM   9228 7C21 POPE  108     120.488  74.353  54.683  1.00  0.00           C
ATOM   9231 8C21 POPE  108     119.688  73.733  53.543  1.00  0.00           C
ATOM   9235  C33 POPE  108     120.468  86.213  68.163  1.00  0.00           C
ATOM   9238  C34 POPE  108     120.658  85.643  66.743  1.00  0.00           C
ATOM   9241  C35 POPE  108     119.608  86.103  65.733  1.00  0.00           C
ATOM   9244  C36 POPE  108     120.028  85.863  64.263  1.00  0.00           C
ATOM   9247  C37 POPE  108     118.958  86.353  63.273  1.00  0.00           C
ATOM   9250  C38 POPE  108     119.308  86.063  61.803  1.00  0.00           C
ATOM   9253  C39 POPE  108     118.278  86.693  60.853  1.00  0.00           C
ATOM   9256 0C31 POPE  108     118.468  86.323  59.373  1.00  0.00           C
ATOM   9259 1C31 POPE  108     117.338  86.933  58.513  1.00  0.00           C
ATOM   9262 2C31 POPE  108     117.378  86.553  57.023  1.00  0.00           C
ATOM   9265 3C31 POPE  108     118.448  87.263  56.183  1.00  0.00           C
ATOM   9268 4C31 POPE  108     118.338  88.803  56.163  1.00  0.00           C
ATOM   9271 5C31 POPE  108     119.258  89.423  55.103  1.00  0.00           C
ATOM   9274 6C31 POPE  108     119.308  90.953  55.143  1.00  0.00           C
ATOM   9278  NH3 POPE  109      37.388  51.283  75.083  1.00  0.00           N
ATOM   9282  C12 POPE  109      38.698  50.523  75.133  1.00  0.00           C
ATOM   9285  C11 POPE  109      39.678  51.203  76.093  1.00  0.00           C
ATOM   9288  P   POPE  109      42.198  50.853  75.353  1.00  0.00           P
ATOM   9289  O13 POPE  109      42.098  52.223  74.783  1.00  0.00           O
ATOM   9290  O14 POPE  109      43.408  50.513  76.133  1.00  0.00           O
ATOM   9291  O11 POPE  109      42.108  49.763  74.203  1.00  0.00           O
ATOM   9292  O12 POPE  109      40.908  50.483  76.173  1.00  0.00           O
ATOM   9293  C1  POPE  109      42.178  50.053  72.803  1.00  0.00           C
ATOM   9296  C2  POPE  109      43.268  49.193  72.093  1.00  0.00           C
ATOM   9298  O21 POPE  109      43.598  49.853  70.853  1.00  0.00           O
ATOM   9299  C21 POPE  109      44.868  49.743  70.483  1.00  0.00           C
ATOM   9300  O22 POPE  109      45.748  49.143  71.073  1.00  0.00           O
ATOM   9301  C22 POPE  109      45.058  50.623  69.243  1.00  0.00           C
ATOM   9304  C3  POPE  109      42.798  47.743  71.803  1.00  0.00           C
ATOM   9307  O31 POPE  109      43.908  46.923  71.383  1.00  0.00           O
ATOM   9308  C31 POPE  109      43.548  45.743  70.893  1.00  0.00           C
ATOM   9309  O32 POPE  109      42.398  45.313  70.873  1.00  0.00           O
ATOM   9310  C32 POPE  109      44.778  44.973  70.433  1.00  0.00           C
ATOM   9313  C23 POPE  109      46.468  50.553  68.633  1.00  0.00           C
ATOM   9316  C24 POPE  109      46.598  49.593  67.443  1.00  0.00           C
ATOM   9319  C25 POPE  109      45.908  50.073  66.153  1.00  0.00           C
ATOM   9322  C26 POPE  109      46.428  51.433  65.633  1.00  0.00           C
ATOM   9325  C27 POPE  109      46.318  51.553  64.113  1.00  0.00           C
ATOM   9328  C28 POPE  109      46.908  52.873  63.573  1.00  0.00           C
ATOM   9331  C29 POPE  109      47.148  52.783  62.083  1.00  0.00           C
ATOM   9333 0C21 POPE  109      47.068  53.723  61.113  1.00  0.00           C
ATOM   9335 1C21 POPE  109      46.738  55.203  61.163  1.00  0.00           C
ATOM   9338 2C21 POPE  109      46.408  55.883  62.513  1.00  0.00           C
ATOM   9341 3C21 POPE  109      46.328  57.413  62.373  1.00  0.00           C
ATOM   9344 4C21 POPE  109      45.908  58.143  63.663  1.00  0.00           C
ATOM   9347 5C21 POPE  109      46.798  57.833  64.873  1.00  0.00           C
ATOM   9350 6C21 POPE  109      46.218  56.783  65.833  1.00  0.00           C
ATOM   9353 7C21 POPE  109      47.098  56.623  67.073  1.00  0.00           C
ATOM   9356 8C21 POPE  109      46.628  55.563  68.063  1.00  0.00           C
ATOM   9360  C33 POPE  109      45.058  45.123  68.923  1.00  0.00           C
ATOM   9363  C34 POPE  109      46.028  44.033  68.443  1.00  0.00           C
ATOM   9366  C35 POPE  109      46.508  44.213  66.993  1.00  0.00           C
ATOM   9369  C36 POPE  109      47.248  45.543  66.763  1.00  0.00           C
ATOM   9372  C37 POPE  109      47.878  45.653  65.373  1.00  0.00           C
ATOM   9375  C38 POPE  109      48.468  47.043  65.123  1.00  0.00           C
ATOM   9378  C39 POPE  109      49.058  47.193  63.723  1.00  0.00           C
ATOM   9381 0C31 POPE  109      49.278  48.663  63.343  1.00  0.00           C
ATOM   9384 1C31 POPE  109      50.018  48.833  62.013  1.00  0.00           C
ATOM   9387 2C31 POPE  109      50.068  50.283  61.533  1.00  0.00           C
ATOM   9390 3C31 POPE  109      51.268  50.563  60.613  1.00  0.00           C
ATOM   9393 4C31 POPE  109      51.418  52.043  60.253  1.00  0.00           C
ATOM   9396 5C31 POPE  109      52.828  52.373  59.763  1.00  0.00           C
ATOM   9399 6C31 POPE  109      53.038  53.863  59.443  1.00  0.00           C
ATOM   9403  NH3 POPE  110      10.058  78.753  33.713  1.00  0.00           N
ATOM   9407  C12 POPE  110       9.138  79.463  32.733  1.00  0.00           C
ATOM   9410  C11 POPE  110       7.828  79.943  33.413  1.00  0.00           C
ATOM   9413  P   POPE  110       5.938  80.093  31.523  1.00  0.00           P
ATOM   9414  O13 POPE  110       6.358  80.413  30.133  1.00  0.00           O
ATOM   9415  O14 POPE  110       5.758  78.663  31.873  1.00  0.00           O
ATOM   9416  O11 POPE  110       4.638  80.913  31.903  1.00  0.00           O
ATOM   9417  O12 POPE  110       7.038  80.693  32.493  1.00  0.00           O
ATOM   9418  C1  POPE  110       3.818  80.593  33.023  1.00  0.00           C
ATOM   9421  C2  POPE  110       4.278  81.273  34.343  1.00  0.00           C
ATOM   9423  O21 POPE  110       3.508  80.833  35.483  1.00  0.00           O
ATOM   9424  C21 POPE  110       2.258  81.243  35.643  1.00  0.00           C
ATOM   9425  O22 POPE  110       1.588  81.863  34.843  1.00  0.00           O
ATOM   9426  C22 POPE  110       1.768  80.773  37.013  1.00  0.00           C
ATOM   9429  C3  POPE  110       4.308  82.813  34.203  1.00  0.00           C
ATOM   9432  O31 POPE  110       4.428  83.453  35.493  1.00  0.00           O
ATOM   9433  C31 POPE  110       5.648  83.713  35.923  1.00  0.00           C
ATOM   9434  O32 POPE  110       6.678  83.533  35.293  1.00  0.00           O
ATOM   9435  C32 POPE  110       5.588  84.253  37.343  1.00  0.00           C
ATOM   9438  C23 POPE  110       1.318  81.943  37.923  1.00  0.00           C
ATOM   9441  C24 POPE  110       1.278  81.583  39.413  1.00  0.00           C
ATOM   9444  C25 POPE  110       0.888  82.773  40.303  1.00  0.00           C
ATOM   9447  C26 POPE  110       1.348  82.593  41.763  1.00  0.00           C
ATOM   9450  C27 POPE  110       0.878  83.733  42.693  1.00  0.00           C
ATOM   9453  C28 POPE  110       1.828  84.023  43.863  1.00  0.00           C
ATOM   9456  C29 POPE  110       2.058  82.813  44.733  1.00  0.00           C
ATOM   9458 0C21 POPE  110       1.808  82.663  46.043  1.00  0.00           C
ATOM   9460 1C21 POPE  110       1.238  83.693  46.983  1.00  0.00           C
ATOM   9463 2C21 POPE  110       2.068  83.913  48.253  1.00  0.00           C
ATOM   9466 3C21 POPE  110       1.318  84.783  49.273  1.00  0.00           C
ATOM   9469 4C21 POPE  110       2.138  85.103  50.523  1.00  0.00           C
ATOM   9472 5C21 POPE  110       1.318  85.793  51.613  1.00  0.00           C
ATOM   9475 6C21 POPE  110       0.458  84.793  52.403  1.00  0.00           C
ATOM   9478 7C21 POPE  110      -0.372  85.493  53.493  1.00  0.00           C
ATOM   9481 8C21 POPE  110      -0.862  84.543  54.583  1.00  0.00           C
ATOM   9485  C33 POPE  110       6.698  83.693  38.253  1.00  0.00           C
ATOM   9488  C34 POPE  110       6.458  82.223  38.623  1.00  0.00           C
ATOM   9491  C35 POPE  110       7.278  81.743  39.813  1.00  0.00           C
ATOM   9494  C36 POPE  110       8.778  82.103  39.783  1.00  0.00           C
ATOM   9497  C37 POPE  110       9.638  81.023  40.453  1.00  0.00           C
ATOM   9500  C38 POPE  110      11.118  81.403  40.613  1.00  0.00           C
ATOM   9503  C39 POPE  110      11.328  82.653  41.493  1.00  0.00           C
ATOM   9506 0C31 POPE  110      12.668  82.633  42.233  1.00  0.00           C
ATOM   9509 1C31 POPE  110      12.848  83.823  43.183  1.00  0.00           C
ATOM   9512 2C31 POPE  110      13.988  83.613  44.193  1.00  0.00           C
ATOM   9515 3C31 POPE  110      15.008  84.753  44.273  1.00  0.00           C
ATOM   9518 4C31 POPE  110      15.808  84.963  42.983  1.00  0.00           C
ATOM   9521 5C31 POPE  110      17.088  85.783  43.213  1.00  0.00           C
ATOM   9524 6C31 POPE  110      17.848  86.083  41.923  1.00  0.00           C
ATOM   9528  NH3 POPE  111      27.408  15.853  32.063  1.00  0.00           N
ATOM   9532  C12 POPE  111      26.548  15.553  30.873  1.00  0.00           C
ATOM   9535  C11 POPE  111      25.548  16.653  30.513  1.00  0.00           C
ATOM   9538  P   POPE  111      23.758  15.503  28.903  1.00  0.00           P
ATOM   9539  O13 POPE  111      22.578  16.353  28.643  1.00  0.00           O
ATOM   9540  O14 POPE  111      24.138  14.503  27.873  1.00  0.00           O
ATOM   9541  O11 POPE  111      23.638  14.743  30.253  1.00  0.00           O
ATOM   9542  O12 POPE  111      24.988  16.433  29.203  1.00  0.00           O
ATOM   9543  C1  POPE  111      22.868  13.563  30.473  1.00  0.00           C
ATOM   9546  C2  POPE  111      21.598  13.933  31.263  1.00  0.00           C
ATOM   9548  O21 POPE  111      21.498  13.113  32.453  1.00  0.00           O
ATOM   9549  C21 POPE  111      21.188  11.833  32.323  1.00  0.00           C
ATOM   9550  O22 POPE  111      20.898  11.263  31.283  1.00  0.00           O
ATOM   9551  C22 POPE  111      21.288  11.163  33.703  1.00  0.00           C
ATOM   9554  C3  POPE  111      20.328  13.983  30.363  1.00  0.00           C
ATOM   9557  O31 POPE  111      19.198  14.423  31.123  1.00  0.00           O
ATOM   9558  C31 POPE  111      18.068  13.783  31.013  1.00  0.00           C
ATOM   9559  O32 POPE  111      17.818  12.833  30.283  1.00  0.00           O
ATOM   9560  C32 POPE  111      17.098  14.393  32.013  1.00  0.00           C
ATOM   9563  C23 POPE  111      20.958  12.123  34.893  1.00  0.00           C
ATOM   9566  C24 POPE  111      20.938  11.453  36.273  1.00  0.00           C
ATOM   9569  C25 POPE  111      20.238  12.333  37.323  1.00  0.00           C
ATOM   9572  C26 POPE  111      20.428  11.843  38.773  1.00  0.00           C
ATOM   9575  C27 POPE  111      19.618  12.643  39.803  1.00  0.00           C
ATOM   9578  C28 POPE  111      20.158  14.043  40.143  1.00  0.00           C
ATOM   9581  C29 POPE  111      21.488  14.013  40.863  1.00  0.00           C
ATOM   9583 0C21 POPE  111      21.658  13.833  42.183  1.00  0.00           C
ATOM   9585 1C21 POPE  111      20.578  13.623  43.223  1.00  0.00           C
ATOM   9588 2C21 POPE  111      21.088  13.903  44.653  1.00  0.00           C
ATOM   9591 3C21 POPE  111      20.028  13.653  45.733  1.00  0.00           C
ATOM   9594 4C21 POPE  111      20.568  13.873  47.153  1.00  0.00           C
ATOM   9597 5C21 POPE  111      19.508  13.643  48.243  1.00  0.00           C
ATOM   9600 6C21 POPE  111      20.078  13.763  49.663  1.00  0.00           C
ATOM   9603 7C21 POPE  111      19.048  13.423  50.753  1.00  0.00           C
ATOM   9606 8C21 POPE  111      19.608  13.533  52.173  1.00  0.00           C
ATOM   9610  C33 POPE  111      17.488  13.993  33.453  1.00  0.00           C
ATOM   9613  C34 POPE  111      16.758  14.783  34.543  1.00  0.00           C
ATOM   9616  C35 POPE  111      17.018  14.203  35.943  1.00  0.00           C
ATOM   9619  C36 POPE  111      16.178  14.873  37.033  1.00  0.00           C
ATOM   9622  C37 POPE  111      16.458  14.273  38.423  1.00  0.00           C
ATOM   9625  C38 POPE  111      15.478  14.763  39.503  1.00  0.00           C
ATOM   9628  C39 POPE  111      15.788  14.183  40.883  1.00  0.00           C
ATOM   9631 0C31 POPE  111      14.608  14.283  41.863  1.00  0.00           C
ATOM   9634 1C31 POPE  111      14.928  13.633  43.223  1.00  0.00           C
ATOM   9637 2C31 POPE  111      13.678  13.313  44.063  1.00  0.00           C
ATOM   9640 3C31 POPE  111      13.148  14.483  44.913  1.00  0.00           C
ATOM   9643 4C31 POPE  111      13.948  14.713  46.193  1.00  0.00           C
ATOM   9646 5C31 POPE  111      13.308  15.743  47.133  1.00  0.00           C
ATOM   9649 6C31 POPE  111      14.088  15.943  48.433  1.00  0.00           C
ATOM   9653  NH3 POPE  112      88.388  23.293  29.633  1.00  0.00           N
ATOM   9657  C12 POPE  112      87.778  24.673  29.643  1.00  0.00           C
ATOM   9660  C11 POPE  112      86.788  24.963  28.483  1.00  0.00           C
ATOM   9663  P   POPE  112      84.938  26.753  29.183  1.00  0.00           P
ATOM   9664  O13 POPE  112      84.758  27.493  27.923  1.00  0.00           O
ATOM   9665  O14 POPE  112      83.768  26.733  30.073  1.00  0.00           O
ATOM   9666  O11 POPE  112      86.118  27.453  29.953  1.00  0.00           O
ATOM   9667  O12 POPE  112      85.468  25.273  28.953  1.00  0.00           O
ATOM   9668  C1  POPE  112      86.338  27.163  31.333  1.00  0.00           C
ATOM   9671  C2  POPE  112      86.058  28.413  32.213  1.00  0.00           C
ATOM   9673  O21 POPE  112      86.318  28.253  33.613  1.00  0.00           O
ATOM   9674  C21 POPE  112      86.698  27.143  34.203  1.00  0.00           C
ATOM   9675  O22 POPE  112      87.028  26.083  33.693  1.00  0.00           O
ATOM   9676  C22 POPE  112      86.688  27.383  35.703  1.00  0.00           C
ATOM   9679  C3  POPE  112      84.608  28.953  32.013  1.00  0.00           C
ATOM   9682  O31 POPE  112      84.378  30.173  32.753  1.00  0.00           O
ATOM   9683  C31 POPE  112      83.738  30.013  33.913  1.00  0.00           C
ATOM   9684  O32 POPE  112      83.188  28.993  34.283  1.00  0.00           O
ATOM   9685  C32 POPE  112      83.918  31.283  34.753  1.00  0.00           C
ATOM   9688  C23 POPE  112      87.978  28.103  36.153  1.00  0.00           C
ATOM   9691  C24 POPE  112      87.688  29.363  36.963  1.00  0.00           C
ATOM   9694  C25 POPE  112      86.798  29.143  38.183  1.00  0.00           C
ATOM   9697  C26 POPE  112      87.408  28.193  39.213  1.00  0.00           C
ATOM   9700  C27 POPE  112      86.628  28.233  40.533  1.00  0.00           C
ATOM   9703  C28 POPE  112      87.468  27.913  41.783  1.00  0.00           C
ATOM   9706  C29 POPE  112      88.608  28.883  41.973  1.00  0.00           C
ATOM   9708 0C21 POPE  112      88.618  29.973  42.763  1.00  0.00           C
ATOM   9710 1C21 POPE  112      87.468  30.463  43.593  1.00  0.00           C
ATOM   9713 2C21 POPE  112      87.408  29.813  44.993  1.00  0.00           C
ATOM   9716 3C21 POPE  112      88.548  30.213  45.933  1.00  0.00           C
ATOM   9719 4C21 POPE  112      88.308  29.633  47.333  1.00  0.00           C
ATOM   9722 5C21 POPE  112      89.188  30.263  48.423  1.00  0.00           C
ATOM   9725 6C21 POPE  112      88.908  29.633  49.793  1.00  0.00           C
ATOM   9728 7C21 POPE  112      89.428  30.493  50.953  1.00  0.00           C
ATOM   9731 8C21 POPE  112      88.928  30.093  52.343  1.00  0.00           C
ATOM   9735  C33 POPE  112      83.858  30.973  36.263  1.00  0.00           C
ATOM   9738  C34 POPE  112      84.348  32.133  37.143  1.00  0.00           C
ATOM   9741  C35 POPE  112      84.158  31.823  38.633  1.00  0.00           C
ATOM   9744  C36 POPE  112      84.718  32.903  39.563  1.00  0.00           C
ATOM   9747  C37 POPE  112      84.598  32.473  41.033  1.00  0.00           C
ATOM   9750  C38 POPE  112      85.118  33.483  42.053  1.00  0.00           C
ATOM   9753  C39 POPE  112      84.688  33.073  43.463  1.00  0.00           C
ATOM   9756 0C31 POPE  112      85.398  33.833  44.603  1.00  0.00           C
ATOM   9759 1C31 POPE  112      84.978  33.263  45.963  1.00  0.00           C
ATOM   9762 2C31 POPE  112      86.118  33.163  46.983  1.00  0.00           C
ATOM   9765 3C31 POPE  112      86.798  34.503  47.313  1.00  0.00           C
ATOM   9768 4C31 POPE  112      87.568  34.423  48.633  1.00  0.00           C
ATOM   9771 5C31 POPE  112      88.078  35.783  49.113  1.00  0.00           C
ATOM   9774 6C31 POPE  112      88.758  35.713  50.483  1.00  0.00           C
ATOM   9778  NH3 POPE  113      58.568  30.273  32.663  1.00  0.00           N
ATOM   9782  C12 POPE  113      58.858  28.813  32.433  1.00  0.00           C
ATOM   9785  C11 POPE  113      60.208  28.553  31.743  1.00  0.00           C
ATOM   9788  P   POPE  113      62.158  26.883  32.293  1.00  0.00           P
ATOM   9789  O13 POPE  113      62.218  25.523  32.863  1.00  0.00           O
ATOM   9790  O14 POPE  113      62.848  27.083  31.003  1.00  0.00           O
ATOM   9791  O11 POPE  113      62.788  27.883  33.333  1.00  0.00           O
ATOM   9792  O12 POPE  113      60.638  27.283  32.193  1.00  0.00           O
ATOM   9793  C1  POPE  113      62.148  28.263  34.533  1.00  0.00           C
ATOM   9796  C2  POPE  113      63.088  28.063  35.743  1.00  0.00           C
ATOM   9798  O21 POPE  113      62.408  28.603  36.873  1.00  0.00           O
ATOM   9799  C21 POPE  113      62.558  27.953  38.013  1.00  0.00           C
ATOM   9800  O22 POPE  113      62.658  26.743  38.143  1.00  0.00           O
ATOM   9801  C22 POPE  113      62.568  28.983  39.143  1.00  0.00           C
ATOM   9804  C3  POPE  113      64.418  28.853  35.543  1.00  0.00           C
ATOM   9807  O31 POPE  113      65.098  29.063  36.803  1.00  0.00           O
ATOM   9808  C31 POPE  113      66.398  29.293  36.693  1.00  0.00           C
ATOM   9809  O32 POPE  113      67.048  29.193  35.673  1.00  0.00           O
ATOM   9810  C32 POPE  113      66.938  29.753  38.053  1.00  0.00           C
ATOM   9813  C23 POPE  113      61.978  28.443  40.463  1.00  0.00           C
ATOM   9816  C24 POPE  113      63.008  27.853  41.423  1.00  0.00           C
ATOM   9819  C25 POPE  113      62.318  27.373  42.713  1.00  0.00           C
ATOM   9822  C26 POPE  113      63.268  26.903  43.823  1.00  0.00           C
ATOM   9825  C27 POPE  113      62.608  25.933  44.813  1.00  0.00           C
ATOM   9828  C28 POPE  113      61.638  26.543  45.863  1.00  0.00           C
ATOM   9831  C29 POPE  113      60.258  26.943  45.383  1.00  0.00           C
ATOM   9833 0C21 POPE  113      59.068  26.583  45.913  1.00  0.00           C
ATOM   9835 1C21 POPE  113      58.848  25.693  47.103  1.00  0.00           C
ATOM   9838 2C21 POPE  113      57.418  25.783  47.703  1.00  0.00           C
ATOM   9841 3C21 POPE  113      56.278  25.373  46.753  1.00  0.00           C
ATOM   9844 4C21 POPE  113      54.928  25.213  47.473  1.00  0.00           C
ATOM   9847 5C21 POPE  113      53.718  25.273  46.533  1.00  0.00           C
ATOM   9850 6C21 POPE  113      53.588  24.073  45.583  1.00  0.00           C
ATOM   9853 7C21 POPE  113      52.538  24.283  44.483  1.00  0.00           C
ATOM   9856 8C21 POPE  113      52.488  23.143  43.463  1.00  0.00           C
ATOM   9860  C33 POPE  113      68.358  29.213  38.333  1.00  0.00           C
ATOM   9863  C34 POPE  113      68.888  29.533  39.733  1.00  0.00           C
ATOM   9866  C35 POPE  113      67.958  29.143  40.893  1.00  0.00           C
ATOM   9869  C36 POPE  113      68.718  29.193  42.223  1.00  0.00           C
ATOM   9872  C37 POPE  113      67.888  28.923  43.483  1.00  0.00           C
ATOM   9875  C38 POPE  113      68.798  29.063  44.713  1.00  0.00           C
ATOM   9878  C39 POPE  113      68.188  28.733  46.073  1.00  0.00           C
ATOM   9881 0C31 POPE  113      67.948  27.243  46.303  1.00  0.00           C
ATOM   9884 1C31 POPE  113      68.038  26.893  47.793  1.00  0.00           C
ATOM   9887 2C31 POPE  113      67.798  25.403  48.063  1.00  0.00           C
ATOM   9890 3C31 POPE  113      68.118  25.013  49.513  1.00  0.00           C
ATOM   9893 4C31 POPE  113      67.738  23.553  49.793  1.00  0.00           C
ATOM   9896 5C31 POPE  113      68.148  23.073  51.193  1.00  0.00           C
ATOM   9899 6C31 POPE  113      67.738  21.623  51.433  1.00  0.00           C
ATOM   9903  NH3 POPE  114      87.528  40.983  31.503  1.00  0.00           N
ATOM   9907  C12 POPE  114      88.448  41.403  32.623  1.00  0.00           C
ATOM   9910  C11 POPE  114      89.888  40.923  32.363  1.00  0.00           C
ATOM   9913  P   POPE  114      92.048  42.203  33.063  1.00  0.00           P
ATOM   9914  O13 POPE  114      92.988  41.293  32.393  1.00  0.00           O
ATOM   9915  O14 POPE  114      91.648  43.413  32.323  1.00  0.00           O
ATOM   9916  O11 POPE  114      92.588  42.623  34.473  1.00  0.00           O
ATOM   9917  O12 POPE  114      90.738  41.383  33.413  1.00  0.00           O
ATOM   9918  C1  POPE  114      93.418  41.833  35.313  1.00  0.00           C
ATOM   9921  C2  POPE  114      92.708  41.423  36.623  1.00  0.00           C
ATOM   9923  O21 POPE  114      93.068  40.053  36.893  1.00  0.00           O
ATOM   9924  C21 POPE  114      93.308  39.763  38.153  1.00  0.00           C
ATOM   9925  O22 POPE  114      93.278  40.543  39.103  1.00  0.00           O
ATOM   9926  C22 POPE  114      93.738  38.313  38.223  1.00  0.00           C
ATOM   9929  C3  POPE  114      91.158  41.503  36.543  1.00  0.00           C
ATOM   9932  O31 POPE  114      90.538  41.153  37.813  1.00  0.00           O
ATOM   9933  C31 POPE  114      90.568  42.133  38.713  1.00  0.00           C
ATOM   9934  O32 POPE  114      90.898  43.283  38.503  1.00  0.00           O
ATOM   9935  C32 POPE  114      90.138  41.553  40.063  1.00  0.00           C
ATOM   9938  C23 POPE  114      93.938  37.823  39.663  1.00  0.00           C
ATOM   9941  C24 POPE  114      92.618  37.563  40.393  1.00  0.00           C
ATOM   9944  C25 POPE  114      92.838  36.613  41.573  1.00  0.00           C
ATOM   9947  C26 POPE  114      91.538  36.283  42.323  1.00  0.00           C
ATOM   9950  C27 POPE  114      91.688  35.013  43.163  1.00  0.00           C
ATOM   9953  C28 POPE  114      90.448  34.693  44.003  1.00  0.00           C
ATOM   9956  C29 POPE  114      90.578  33.353  44.683  1.00  0.00           C
ATOM   9958 0C21 POPE  114      90.948  33.143  45.953  1.00  0.00           C
ATOM   9960 1C21 POPE  114      91.338  34.203  46.953  1.00  0.00           C
ATOM   9963 2C21 POPE  114      92.508  33.793  47.883  1.00  0.00           C
ATOM   9966 3C21 POPE  114      92.098  32.783  48.963  1.00  0.00           C
ATOM   9969 4C21 POPE  114      93.218  32.533  49.973  1.00  0.00           C
ATOM   9972 5C21 POPE  114      92.858  31.463  51.013  1.00  0.00           C
ATOM   9975 6C21 POPE  114      93.938  31.163  52.063  1.00  0.00           C
ATOM   9978 7C21 POPE  114      93.628  29.863  52.823  1.00  0.00           C
ATOM   9981 8C21 POPE  114      94.478  29.663  54.083  1.00  0.00           C
ATOM   9985  C33 POPE  114      90.278  42.543  41.243  1.00  0.00           C
ATOM   9988  C34 POPE  114      91.628  42.403  41.963  1.00  0.00           C
ATOM   9991  C35 POPE  114      91.678  41.143  42.833  1.00  0.00           C
ATOM   9994  C36 POPE  114      93.018  40.953  43.553  1.00  0.00           C
ATOM   9997  C37 POPE  114      93.028  39.663  44.403  1.00  0.00           C
ATOM  10000  C38 POPE  114      94.388  39.463  45.083  1.00  0.00           C
ATOM  10003  C39 POPE  114      94.408  38.383  46.173  1.00  0.00           C
ATOM  10006 0C31 POPE  114      95.738  38.393  46.933  1.00  0.00           C
ATOM  10009 1C31 POPE  114      95.808  37.393  48.093  1.00  0.00           C
ATOM  10012 2C31 POPE  114      97.108  37.503  48.913  1.00  0.00           C
ATOM  10015 3C31 POPE  114      98.358  37.103  48.113  1.00  0.00           C
ATOM  10018 4C31 POPE  114      99.658  37.263  48.923  1.00  0.00           C
ATOM  10021 5C31 POPE  114     100.878  36.803  48.123  1.00  0.00           C
ATOM  10024 6C31 POPE  114     102.208  37.073  48.833  1.00  0.00           C
ATOM  10028  NH3 POPE  115       5.558 131.779  72.663  1.00  0.00           N
ATOM  10032  C12 POPE  115       5.868 130.399  73.163  1.00  0.00           C
ATOM  10035  C11 POPE  115       4.658 129.469  73.063  1.00  0.00           C
ATOM  10038  P   POPE  115       3.668 127.329  74.173  1.00  0.00           P
ATOM  10039  O13 POPE  115       4.188 126.043  74.663  1.00  0.00           O
ATOM  10040  O14 POPE  115       2.678 127.979  75.043  1.00  0.00           O
ATOM  10041  O11 POPE  115       3.058 127.189  72.703  1.00  0.00           O
ATOM  10042  O12 POPE  115       4.868 128.319  73.893  1.00  0.00           O
ATOM  10043  C1  POPE  115       3.438 126.199  71.733  1.00  0.00           C
ATOM  10046  C2  POPE  115       4.388 126.729  70.593  1.00  0.00           C
ATOM  10048  O21 POPE  115       4.408 125.873  69.433  1.00  0.00           O
ATOM  10049  C21 POPE  115       3.308 125.803  68.693  1.00  0.00           C
ATOM  10050  O22 POPE  115       2.278 126.429  68.873  1.00  0.00           O
ATOM  10051  C22 POPE  115       3.528 124.813  67.543  1.00  0.00           C
ATOM  10054  C3  POPE  115       5.858 126.899  71.063  1.00  0.00           C
ATOM  10057  O31 POPE  115       6.458 128.069  70.483  1.00  0.00           O
ATOM  10058  C31 POPE  115       7.248 128.119  69.393  1.00  0.00           C
ATOM  10059  O32 POPE  115       7.618 129.189  68.923  1.00  0.00           O
ATOM  10060  C32 POPE  115       7.728 126.799  68.783  1.00  0.00           C
ATOM  10063  C23 POPE  115       4.438 125.343  66.413  1.00  0.00           C
ATOM  10066  C24 POPE  115       4.578 124.353  65.233  1.00  0.00           C
ATOM  10069  C25 POPE  115       5.618 124.833  64.213  1.00  0.00           C
ATOM  10072  C26 POPE  115       5.808 123.913  63.003  1.00  0.00           C
ATOM  10075  C27 POPE  115       6.878 124.473  62.053  1.00  0.00           C
ATOM  10078  C28 POPE  115       7.118 123.633  60.783  1.00  0.00           C
ATOM  10081  C29 POPE  115       5.928 123.693  59.853  1.00  0.00           C
ATOM  10083 0C21 POPE  115       5.718 124.623  58.903  1.00  0.00           C
ATOM  10085 1C21 POPE  115       6.598 125.803  58.593  1.00  0.00           C
ATOM  10088 2C21 POPE  115       7.568 125.513  57.433  1.00  0.00           C
ATOM  10091 3C21 POPE  115       8.358 126.769  57.033  1.00  0.00           C
ATOM  10094 4C21 POPE  115       9.438 126.469  55.983  1.00  0.00           C
ATOM  10097 5C21 POPE  115      10.358 127.649  55.663  1.00  0.00           C
ATOM  10100 6C21 POPE  115      11.138 128.169  56.883  1.00  0.00           C
ATOM  10103 7C21 POPE  115      12.438 128.879  56.503  1.00  0.00           C
ATOM  10106 8C21 POPE  115      13.318 129.199  57.713  1.00  0.00           C
ATOM  10110  C33 POPE  115       9.268 126.639  68.913  1.00  0.00           C
ATOM  10113  C34 POPE  115       9.768 125.193  68.943  1.00  0.00           C
ATOM  10116  C35 POPE  115       9.408 124.353  67.713  1.00  0.00           C
ATOM  10119  C36 POPE  115      10.088 124.793  66.403  1.00  0.00           C
ATOM  10122  C37 POPE  115       9.728 123.783  65.303  1.00  0.00           C
ATOM  10125  C38 POPE  115      10.398 123.963  63.933  1.00  0.00           C
ATOM  10128  C39 POPE  115      10.078 122.733  63.083  1.00  0.00           C
ATOM  10131 0C31 POPE  115      10.638 122.733  61.653  1.00  0.00           C
ATOM  10134 1C31 POPE  115      10.298 121.403  60.953  1.00  0.00           C
ATOM  10137 2C31 POPE  115      10.968 121.183  59.593  1.00  0.00           C
ATOM  10140 3C31 POPE  115      10.548 122.183  58.513  1.00  0.00           C
ATOM  10143 4C31 POPE  115      11.068 121.793  57.123  1.00  0.00           C
ATOM  10146 5C31 POPE  115      10.888 122.903  56.083  1.00  0.00           C
ATOM  10149 6C31 POPE  115      11.338 122.523  54.673  1.00  0.00           C
ATOM  10153  NH3 POPE  116      16.318  33.333  72.773  1.00  0.00           N
ATOM  10157  C12 POPE  116      16.088  32.943  74.213  1.00  0.00           C
ATOM  10160  C11 POPE  116      14.778  33.553  74.763  1.00  0.00           C
ATOM  10163  P   POPE  116      12.198  33.483  74.523  1.00  0.00           P
ATOM  10164  O13 POPE  116      11.638  32.203  75.023  1.00  0.00           O
ATOM  10165  O14 POPE  116      12.288  34.573  75.523  1.00  0.00           O
ATOM  10166  O11 POPE  116      11.438  33.983  73.223  1.00  0.00           O
ATOM  10167  O12 POPE  116      13.658  33.173  73.963  1.00  0.00           O
ATOM  10168  C1  POPE  116      10.738  33.093  72.333  1.00  0.00           C
ATOM  10171  C2  POPE  116      11.178  33.263  70.833  1.00  0.00           C
ATOM  10173  O21 POPE  116      10.698  32.133  70.083  1.00  0.00           O
ATOM  10174  C21 POPE  116      10.758  32.203  68.763  1.00  0.00           C
ATOM  10175  O22 POPE  116      10.938  33.213  68.103  1.00  0.00           O
ATOM  10176  C22 POPE  116      10.548  30.803  68.183  1.00  0.00           C
ATOM  10179  C3  POPE  116      12.718  33.263  70.733  1.00  0.00           C
ATOM  10182  O31 POPE  116      13.168  33.763  69.473  1.00  0.00           O
ATOM  10183  C31 POPE  116      14.238  34.503  69.513  1.00  0.00           C
ATOM  10184  O32 POPE  116      14.978  34.653  70.483  1.00  0.00           O
ATOM  10185  C32 POPE  116      14.368  35.203  68.173  1.00  0.00           C
ATOM  10188  C23 POPE  116      10.858  30.683  66.673  1.00  0.00           C
ATOM  10191  C24 POPE  116      10.428  29.323  66.093  1.00  0.00           C
ATOM  10194  C25 POPE  116      10.348  29.333  64.563  1.00  0.00           C
ATOM  10197  C26 POPE  116      11.698  29.683  63.923  1.00  0.00           C
ATOM  10200  C27 POPE  116      11.648  29.623  62.403  1.00  0.00           C
ATOM  10203  C28 POPE  116      12.998  29.983  61.783  1.00  0.00           C
ATOM  10206  C29 POPE  116      12.918  29.893  60.283  1.00  0.00           C
ATOM  10208 0C21 POPE  116      13.268  30.863  59.423  1.00  0.00           C
ATOM  10210 1C21 POPE  116      13.878  32.183  59.813  1.00  0.00           C
ATOM  10213 2C21 POPE  116      14.498  32.883  58.593  1.00  0.00           C
ATOM  10216 3C21 POPE  116      13.448  33.553  57.703  1.00  0.00           C
ATOM  10219 4C21 POPE  116      13.808  33.523  56.213  1.00  0.00           C
ATOM  10222 5C21 POPE  116      13.168  32.343  55.453  1.00  0.00           C
ATOM  10225 6C21 POPE  116      11.658  32.533  55.223  1.00  0.00           C
ATOM  10228 7C21 POPE  116      11.068  31.533  54.223  1.00  0.00           C
ATOM  10231 8C21 POPE  116       9.548  31.673  54.063  1.00  0.00           C
ATOM  10235  C33 POPE  116      15.088  36.553  68.343  1.00  0.00           C
ATOM  10238  C34 POPE  116      14.628  37.543  67.283  1.00  0.00           C
ATOM  10241  C35 POPE  116      15.658  38.633  66.993  1.00  0.00           C
ATOM  10244  C36 POPE  116      15.168  39.493  65.823  1.00  0.00           C
ATOM  10247  C37 POPE  116      16.268  40.293  65.123  1.00  0.00           C
ATOM  10250  C38 POPE  116      15.638  41.123  64.003  1.00  0.00           C
ATOM  10253  C39 POPE  116      16.558  41.313  62.783  1.00  0.00           C
ATOM  10256 0C31 POPE  116      17.588  42.433  62.963  1.00  0.00           C
ATOM  10259 1C31 POPE  116      18.318  42.733  61.643  1.00  0.00           C
ATOM  10262 2C31 POPE  116      18.938  44.123  61.613  1.00  0.00           C
ATOM  10265 3C31 POPE  116      19.868  44.383  62.793  1.00  0.00           C
ATOM  10268 4C31 POPE  116      20.538  45.753  62.743  1.00  0.00           C
ATOM  10271 5C31 POPE  116      21.468  45.973  63.943  1.00  0.00           C
ATOM  10274 6C31 POPE  116      22.178  47.313  63.873  1.00  0.00           C
ATOM  10278  NH3 POPE  117      96.818  94.423  71.623  1.00  0.00           N
ATOM  10282  C12 POPE  117      96.248  95.773  71.953  1.00  0.00           C
ATOM  10285  C11 POPE  117      96.908  96.293  73.233  1.00  0.00           C
ATOM  10288  P   POPE  117      99.198  97.303  72.463  1.00  0.00           P
ATOM  10289  O13 POPE  117      98.648  98.623  72.853  1.00  0.00           O
ATOM  10290  O14 POPE  117     100.628  97.083  72.783  1.00  0.00           O
ATOM  10291  O11 POPE  117      98.908  97.063  70.923  1.00  0.00           O
ATOM  10292  O12 POPE  117      98.338  96.173  73.173  1.00  0.00           O
ATOM  10293  C1  POPE  117      99.678  97.773  69.933  1.00  0.00           C
ATOM  10296  C2  POPE  117      99.638  97.063  68.543  1.00  0.00           C
ATOM  10298  O21 POPE  117     100.778  97.333  67.703  1.00  0.00           O
ATOM  10299  C21 POPE  117     101.108  98.603  67.433  1.00  0.00           C
ATOM  10300  O22 POPE  117     100.608  99.603  67.913  1.00  0.00           O
ATOM  10301  C22 POPE  117     102.178  98.613  66.343  1.00  0.00           C
ATOM  10304  C3  POPE  117      98.308  97.253  67.743  1.00  0.00           C
ATOM  10307  O31 POPE  117      98.298  96.373  66.603  1.00  0.00           O
ATOM  10308  C31 POPE  117      98.748  96.873  65.453  1.00  0.00           C
ATOM  10309  O32 POPE  117      99.028  98.033  65.243  1.00  0.00           O
ATOM  10310  C32 POPE  117      98.958  95.713  64.483  1.00  0.00           C
ATOM  10313  C23 POPE  117     102.378 100.013  65.723  1.00  0.00           C
ATOM  10316  C24 POPE  117     103.468 100.023  64.633  1.00  0.00           C
ATOM  10319  C25 POPE  117     103.038  99.333  63.343  1.00  0.00           C
ATOM  10322  C26 POPE  117     104.178  99.183  62.333  1.00  0.00           C
ATOM  10325  C27 POPE  117     103.678  98.433  61.103  1.00  0.00           C
ATOM  10328  C28 POPE  117     104.748  98.083  60.073  1.00  0.00           C
ATOM  10331  C29 POPE  117     104.058  97.223  59.043  1.00  0.00           C
ATOM  10333 0C21 POPE  117     103.948  97.423  57.723  1.00  0.00           C
ATOM  10335 1C21 POPE  117     104.548  98.503  56.883  1.00  0.00           C
ATOM  10338 2C21 POPE  117     105.208  97.923  55.613  1.00  0.00           C
ATOM  10341 3C21 POPE  117     104.238  97.123  54.723  1.00  0.00           C
ATOM  10344 4C21 POPE  117     104.838  96.673  53.383  1.00  0.00           C
ATOM  10347 5C21 POPE  117     104.808  97.763  52.313  1.00  0.00           C
ATOM  10350 6C21 POPE  117     105.368  97.273  50.973  1.00  0.00           C
ATOM  10353 7C21 POPE  117     105.058  98.243  49.823  1.00  0.00           C
ATOM  10356 8C21 POPE  117     105.628  97.793  48.473  1.00  0.00           C
ATOM  10360  C33 POPE  117      99.608  96.153  63.153  1.00  0.00           C
ATOM  10363  C34 POPE  117      99.988  94.943  62.293  1.00  0.00           C
ATOM  10366  C35 POPE  117     100.298  95.273  60.823  1.00  0.00           C
ATOM  10369  C36 POPE  117     100.768  94.023  60.083  1.00  0.00           C
ATOM  10372  C37 POPE  117     100.968  94.213  58.573  1.00  0.00           C
ATOM  10375  C38 POPE  117     101.578  92.953  57.933  1.00  0.00           C
ATOM  10378  C39 POPE  117     103.098  92.883  58.143  1.00  0.00           C
ATOM  10381 0C31 POPE  117     103.878  93.533  57.003  1.00  0.00           C
ATOM  10384 1C31 POPE  117     105.398  93.573  57.263  1.00  0.00           C
ATOM  10387 2C31 POPE  117     106.248  93.833  56.003  1.00  0.00           C
ATOM  10390 3C31 POPE  117     106.148  92.683  54.993  1.00  0.00           C
ATOM  10393 4C31 POPE  117     107.088  92.823  53.793  1.00  0.00           C
ATOM  10396 5C31 POPE  117     106.848  91.703  52.773  1.00  0.00           C
ATOM  10399 6C31 POPE  117     107.798  91.733  51.583  1.00  0.00           C
ATOM  10403  NH3 POPE  118     121.058 113.623  29.293  1.00  0.00           N
ATOM  10407  C12 POPE  118     120.758 113.793  27.843  1.00  0.00           C
ATOM  10410  C11 POPE  118     120.478 115.273  27.573  1.00  0.00           C
ATOM  10413  P   POPE  118     118.188 116.403  28.253  1.00  0.00           P
ATOM  10414  O13 POPE  118     117.348 115.463  27.483  1.00  0.00           O
ATOM  10415  O14 POPE  118     118.388 117.723  27.613  1.00  0.00           O
ATOM  10416  O11 POPE  118     117.518 116.613  29.673  1.00  0.00           O
ATOM  10417  O12 POPE  118     119.578 115.743  28.573  1.00  0.00           O
ATOM  10418  C1  POPE  118     118.388 117.033  30.743  1.00  0.00           C
ATOM  10421  C2  POPE  118     117.648 117.323  32.083  1.00  0.00           C
ATOM  10423  O21 POPE  118     117.328 116.143  32.833  1.00  0.00           O
ATOM  10424  C21 POPE  118     116.358 115.343  32.523  1.00  0.00           C
ATOM  10425  O22 POPE  118     115.698 115.323  31.503  1.00  0.00           O
ATOM  10426  C22 POPE  118     116.128 114.443  33.733  1.00  0.00           C
ATOM  10429  C3  POPE  118     116.478 118.353  32.003  1.00  0.00           C
ATOM  10432  O31 POPE  118     116.928 119.723  31.893  1.00  0.00           O
ATOM  10433  C31 POPE  118     117.348 120.303  33.033  1.00  0.00           C
ATOM  10434  O32 POPE  118     117.588 119.703  34.063  1.00  0.00           O
ATOM  10435  C32 POPE  118     117.578 121.793  32.843  1.00  0.00           C
ATOM  10438  C23 POPE  118     115.288 115.183  34.803  1.00  0.00           C
ATOM  10441  C24 POPE  118     115.238 114.423  36.133  1.00  0.00           C
ATOM  10444  C25 POPE  118     114.268 115.013  37.173  1.00  0.00           C
ATOM  10447  C26 POPE  118     112.838 115.203  36.653  1.00  0.00           C
ATOM  10450  C27 POPE  118     111.758 115.153  37.753  1.00  0.00           C
ATOM  10453  C28 POPE  118     110.328 115.463  37.243  1.00  0.00           C
ATOM  10456  C29 POPE  118     109.828 114.563  36.143  1.00  0.00           C
ATOM  10458 0C21 POPE  118     108.548 114.353  35.783  1.00  0.00           C
ATOM  10460 1C21 POPE  118     107.298 114.953  36.413  1.00  0.00           C
ATOM  10463 2C21 POPE  118     106.278 115.543  35.413  1.00  0.00           C
ATOM  10466 3C21 POPE  118     106.838 116.753  34.633  1.00  0.00           C
ATOM  10469 4C21 POPE  118     105.848 117.573  33.803  1.00  0.00           C
ATOM  10472 5C21 POPE  118     106.468 118.873  33.253  1.00  0.00           C
ATOM  10475 6C21 POPE  118     107.528 118.683  32.143  1.00  0.00           C
ATOM  10478 7C21 POPE  118     108.108 120.023  31.653  1.00  0.00           C
ATOM  10481 8C21 POPE  118     109.108 119.903  30.503  1.00  0.00           C
ATOM  10485  C33 POPE  118     117.968 122.523  34.163  1.00  0.00           C
ATOM  10488  C34 POPE  118     116.818 122.753  35.143  1.00  0.00           C
ATOM  10491  C35 POPE  118     115.718 123.693  34.613  1.00  0.00           C
ATOM  10494  C36 POPE  118     114.548 123.853  35.593  1.00  0.00           C
ATOM  10497  C37 POPE  118     114.488 125.243  36.243  1.00  0.00           C
ATOM  10500  C38 POPE  118     114.078 126.339  35.243  1.00  0.00           C
ATOM  10503  C39 POPE  118     115.108 127.479  35.133  1.00  0.00           C
ATOM  10506 0C31 POPE  118     114.568 128.639  34.293  1.00  0.00           C
ATOM  10509 1C31 POPE  118     115.608 129.729  34.043  1.00  0.00           C
ATOM  10512 2C31 POPE  118     115.018 130.879  33.223  1.00  0.00           C
ATOM  10515 3C31 POPE  118     116.038 131.959  32.863  1.00  0.00           C
ATOM  10518 4C31 POPE  118     115.468 132.919  31.813  1.00  0.00           C
ATOM  10521 5C31 POPE  118     116.508 133.889  31.243  1.00  0.00           C
ATOM  10524 6C31 POPE  118     115.938 134.779  30.143  1.00  0.00           C
ATOM  10528  NH3 POPE  119      45.478  77.893  76.143  1.00  0.00           N
ATOM  10532  C12 POPE  119      43.968  77.943  76.203  1.00  0.00           C
ATOM  10535  C11 POPE  119      43.408  77.243  77.443  1.00  0.00           C
ATOM  10538  P   POPE  119      41.078  76.033  77.873  1.00  0.00           P
ATOM  10539  O13 POPE  119      41.738  75.193  78.893  1.00  0.00           O
ATOM  10540  O14 POPE  119      39.718  76.553  78.193  1.00  0.00           O
ATOM  10541  O11 POPE  119      40.898  75.083  76.633  1.00  0.00           O
ATOM  10542  O12 POPE  119      41.998  77.213  77.353  1.00  0.00           O
ATOM  10543  C1  POPE  119      41.958  74.203  76.283  1.00  0.00           C
ATOM  10546  C2  POPE  119      41.708  73.723  74.863  1.00  0.00           C
ATOM  10548  O21 POPE  119      42.788  72.863  74.483  1.00  0.00           O
ATOM  10549  C21 POPE  119      42.888  72.333  73.263  1.00  0.00           C
ATOM  10550  O22 POPE  119      43.968  72.173  72.703  1.00  0.00           O
ATOM  10551  C22 POPE  119      41.588  71.883  72.613  1.00  0.00           C
ATOM  10554  C3  POPE  119      41.458  74.943  73.923  1.00  0.00           C
ATOM  10557  O31 POPE  119      42.688  75.653  73.753  1.00  0.00           O
ATOM  10558  C31 POPE  119      42.928  76.373  72.643  1.00  0.00           C
ATOM  10559  O32 POPE  119      44.068  76.573  72.253  1.00  0.00           O
ATOM  10560  C32 POPE  119      41.698  76.853  71.903  1.00  0.00           C
ATOM  10563  C23 POPE  119      41.798  71.713  71.083  1.00  0.00           C
ATOM  10566  C24 POPE  119      40.528  71.333  70.323  1.00  0.00           C
ATOM  10569  C25 POPE  119      40.818  71.073  68.833  1.00  0.00           C
ATOM  10572  C26 POPE  119      39.558  70.663  68.073  1.00  0.00           C
ATOM  10575  C27 POPE  119      39.728  70.673  66.553  1.00  0.00           C
ATOM  10578  C28 POPE  119      38.478  70.133  65.843  1.00  0.00           C
ATOM  10581  C29 POPE  119      38.658  70.003  64.353  1.00  0.00           C
ATOM  10583 0C21 POPE  119      37.938  70.643  63.413  1.00  0.00           C
ATOM  10585 1C21 POPE  119      36.818  71.613  63.693  1.00  0.00           C
ATOM  10588 2C21 POPE  119      36.478  72.473  62.453  1.00  0.00           C
ATOM  10591 3C21 POPE  119      35.838  71.653  61.323  1.00  0.00           C
ATOM  10594 4C21 POPE  119      35.538  72.463  60.063  1.00  0.00           C
ATOM  10597 5C21 POPE  119      36.798  73.043  59.413  1.00  0.00           C
ATOM  10600 6C21 POPE  119      36.528  73.573  58.003  1.00  0.00           C
ATOM  10603 7C21 POPE  119      37.748  74.273  57.403  1.00  0.00           C
ATOM  10606 8C21 POPE  119      37.428  74.943  56.073  1.00  0.00           C
ATOM  10610  C33 POPE  119      41.378  76.003  70.653  1.00  0.00           C
ATOM  10613  C34 POPE  119      40.118  76.493  69.943  1.00  0.00           C
ATOM  10616  C35 POPE  119      40.318  77.853  69.273  1.00  0.00           C
ATOM  10619  C36 POPE  119      38.988  78.573  69.043  1.00  0.00           C
ATOM  10622  C37 POPE  119      39.128  79.743  68.063  1.00  0.00           C
ATOM  10625  C38 POPE  119      39.178  79.243  66.613  1.00  0.00           C
ATOM  10628  C39 POPE  119      39.208  80.383  65.593  1.00  0.00           C
ATOM  10631 0C31 POPE  119      38.988  79.873  64.173  1.00  0.00           C
ATOM  10634 1C31 POPE  119      39.548  80.833  63.123  1.00  0.00           C
ATOM  10637 2C31 POPE  119      39.448  80.293  61.693  1.00  0.00           C
ATOM  10640 3C31 POPE  119      40.578  80.803  60.793  1.00  0.00           C
ATOM  10643 4C31 POPE  119      40.618  82.333  60.663  1.00  0.00           C
ATOM  10646 5C31 POPE  119      41.928  82.843  60.033  1.00  0.00           C
ATOM  10649 6C31 POPE  119      42.488  84.063  60.763  1.00  0.00           C
ATOM  10653  NH3 POPE  120      73.118 106.863  32.973  1.00  0.00           N
ATOM  10657  C12 POPE  120      73.178 105.493  33.593  1.00  0.00           C
ATOM  10660  C11 POPE  120      71.908 104.733  33.213  1.00  0.00           C
ATOM  10663  P   POPE  120      69.418 105.443  32.883  1.00  0.00           P
ATOM  10664  O13 POPE  120      69.268 106.703  32.133  1.00  0.00           O
ATOM  10665  O14 POPE  120      69.408 104.193  32.083  1.00  0.00           O
ATOM  10666  O11 POPE  120      68.338 105.283  34.053  1.00  0.00           O
ATOM  10667  O12 POPE  120      70.768 105.453  33.703  1.00  0.00           O
ATOM  10668  C1  POPE  120      68.348 106.233  35.143  1.00  0.00           C
ATOM  10671  C2  POPE  120      67.498 105.793  36.393  1.00  0.00           C
ATOM  10673  O21 POPE  120      68.128 104.663  37.063  1.00  0.00           O
ATOM  10674  C21 POPE  120      67.928 104.663  38.393  1.00  0.00           C
ATOM  10675  O22 POPE  120      67.498 105.593  39.043  1.00  0.00           O
ATOM  10676  C22 POPE  120      68.328 103.293  38.963  1.00  0.00           C
ATOM  10679  C3  POPE  120      66.028 105.463  35.993  1.00  0.00           C
ATOM  10682  O31 POPE  120      65.268 104.843  37.053  1.00  0.00           O
ATOM  10683  C31 POPE  120      64.658 105.673  37.893  1.00  0.00           C
ATOM  10684  O32 POPE  120      64.718 106.883  37.843  1.00  0.00           O
ATOM  10685  C32 POPE  120      63.878 104.803  38.883  1.00  0.00           C
ATOM  10688  C23 POPE  120      67.808 103.073  40.413  1.00  0.00           C
ATOM  10691  C24 POPE  120      68.288 101.743  41.023  1.00  0.00           C
ATOM  10694  C25 POPE  120      67.618 101.383  42.363  1.00  0.00           C
ATOM  10697  C26 POPE  120      68.258 102.033  43.603  1.00  0.00           C
ATOM  10700  C27 POPE  120      67.918 101.233  44.883  1.00  0.00           C
ATOM  10703  C28 POPE  120      68.428 101.863  46.193  1.00  0.00           C
ATOM  10706  C29 POPE  120      68.188 100.933  47.363  1.00  0.00           C
ATOM  10708 0C21 POPE  120      67.728 101.263  48.593  1.00  0.00           C
ATOM  10710 1C21 POPE  120      67.388 102.643  49.103  1.00  0.00           C
ATOM  10713 2C21 POPE  120      67.948 102.943  50.513  1.00  0.00           C
ATOM  10716 3C21 POPE  120      69.468 103.153  50.573  1.00  0.00           C
ATOM  10719 4C21 POPE  120      70.268 101.873  50.883  1.00  0.00           C
ATOM  10722 5C21 POPE  120      71.768 102.163  51.113  1.00  0.00           C
ATOM  10725 6C21 POPE  120      72.538 100.953  51.663  1.00  0.00           C
ATOM  10728 7C21 POPE  120      74.028 101.243  51.873  1.00  0.00           C
ATOM  10731 8C21 POPE  120      74.778 100.133  52.613  1.00  0.00           C
ATOM  10735  C33 POPE  120      63.698 105.413  40.293  1.00  0.00           C
ATOM  10738  C34 POPE  120      65.038 105.803  40.913  1.00  0.00           C
ATOM  10741  C35 POPE  120      64.988 106.383  42.333  1.00  0.00           C
ATOM  10744  C36 POPE  120      64.438 105.453  43.403  1.00  0.00           C
ATOM  10747  C37 POPE  120      64.978 105.883  44.773  1.00  0.00           C
ATOM  10750  C38 POPE  120      64.398 105.073  45.943  1.00  0.00           C
ATOM  10753  C39 POPE  120      65.338 105.063  47.153  1.00  0.00           C
ATOM  10756 0C31 POPE  120      65.738 106.443  47.703  1.00  0.00           C
ATOM  10759 1C31 POPE  120      64.618 107.173  48.453  1.00  0.00           C
ATOM  10762 2C31 POPE  120      65.178 108.263  49.393  1.00  0.00           C
ATOM  10765 3C31 POPE  120      64.138 108.793  50.393  1.00  0.00           C
ATOM  10768 4C31 POPE  120      64.778 109.253  51.713  1.00  0.00           C
ATOM  10771 5C31 POPE  120      63.738 109.663  52.763  1.00  0.00           C
ATOM  10774 6C31 POPE  120      64.348 110.273  54.023  1.00  0.00           C
ATOM  10778  NH3 POPE  121     115.828  36.453  69.633  1.00  0.00           N
ATOM  10782  C12 POPE  121     114.398  36.483  69.183  1.00  0.00           C
ATOM  10785  C11 POPE  121     113.348  36.593  70.313  1.00  0.00           C
ATOM  10788  P   POPE  121     112.908  39.173  70.903  1.00  0.00           P
ATOM  10789  O13 POPE  121     111.588  39.093  70.213  1.00  0.00           O
ATOM  10790  O14 POPE  121     112.898  39.833  72.223  1.00  0.00           O
ATOM  10791  O11 POPE  121     113.968  39.803  69.933  1.00  0.00           O
ATOM  10792  O12 POPE  121     113.498  37.743  71.133  1.00  0.00           O
ATOM  10793  C1  POPE  121     113.798  40.893  69.043  1.00  0.00           C
ATOM  10796  C2  POPE  121     114.378  40.503  67.663  1.00  0.00           C
ATOM  10798  O21 POPE  121     114.508  41.613  66.773  1.00  0.00           O
ATOM  10799  C21 POPE  121     115.638  42.273  66.823  1.00  0.00           C
ATOM  10800  O22 POPE  121     116.408  42.303  67.763  1.00  0.00           O
ATOM  10801  C22 POPE  121     115.888  42.913  65.453  1.00  0.00           C
ATOM  10804  C3  POPE  121     113.498  39.513  66.893  1.00  0.00           C
ATOM  10807  O31 POPE  121     114.328  38.783  65.963  1.00  0.00           O
ATOM  10808  C31 POPE  121     114.238  39.043  64.673  1.00  0.00           C
ATOM  10809  O32 POPE  121     113.438  39.783  64.133  1.00  0.00           O
ATOM  10810  C32 POPE  121     115.248  38.143  63.953  1.00  0.00           C
ATOM  10813  C23 POPE  121     114.628  43.033  64.563  1.00  0.00           C
ATOM  10816  C24 POPE  121     114.928  43.673  63.203  1.00  0.00           C
ATOM  10819  C25 POPE  121     113.778  43.583  62.193  1.00  0.00           C
ATOM  10822  C26 POPE  121     114.198  44.093  60.813  1.00  0.00           C
ATOM  10825  C27 POPE  121     113.018  44.493  59.923  1.00  0.00           C
ATOM  10828  C28 POPE  121     113.458  44.753  58.463  1.00  0.00           C
ATOM  10831  C29 POPE  121     112.408  45.443  57.633  1.00  0.00           C
ATOM  10833 0C21 POPE  121     112.648  46.103  56.473  1.00  0.00           C
ATOM  10835 1C21 POPE  121     113.988  46.193  55.783  1.00  0.00           C
ATOM  10838 2C21 POPE  121     114.728  47.533  55.953  1.00  0.00           C
ATOM  10841 3C21 POPE  121     114.358  48.613  54.923  1.00  0.00           C
ATOM  10844 4C21 POPE  121     115.168  49.903  55.133  1.00  0.00           C
ATOM  10847 5C21 POPE  121     114.918  50.983  54.063  1.00  0.00           C
ATOM  10850 6C21 POPE  121     115.988  51.013  52.963  1.00  0.00           C
ATOM  10853 7C21 POPE  121     115.798  52.183  51.993  1.00  0.00           C
ATOM  10856 8C21 POPE  121     116.818  52.203  50.843  1.00  0.00           C
ATOM  10860  C33 POPE  121     115.288  38.303  62.423  1.00  0.00           C
ATOM  10863  C34 POPE  121     115.968  39.603  62.023  1.00  0.00           C
ATOM  10866  C35 POPE  121     117.028  39.413  60.933  1.00  0.00           C
ATOM  10869  C36 POPE  121     117.648  40.753  60.563  1.00  0.00           C
ATOM  10872  C37 POPE  121     118.938  40.643  59.743  1.00  0.00           C
ATOM  10875  C38 POPE  121     119.598  42.023  59.613  1.00  0.00           C
ATOM  10878  C39 POPE  121     120.688  42.093  58.543  1.00  0.00           C
ATOM  10881 0C31 POPE  121     121.868  41.133  58.783  1.00  0.00           C
ATOM  10884 1C31 POPE  121     122.898  41.293  57.663  1.00  0.00           C
ATOM  10887 2C31 POPE  121     124.178  40.483  57.883  1.00  0.00           C
ATOM  10890 3C31 POPE  121     124.948  40.203  56.593  1.00  0.00           C
ATOM  10893 4C31 POPE  121     125.298  41.433  55.743  1.00  0.00           C
ATOM  10896 5C31 POPE  121     125.278  41.073  54.253  1.00  0.00           C
ATOM  10899 6C31 POPE  121     125.858  42.163  53.343  1.00  0.00           C
ATOM  10903  NH3 POPE  122     100.938 127.179  68.573  1.00  0.00           N
ATOM  10907  C12 POPE  122      99.938 126.649  67.603  1.00  0.00           C
ATOM  10910  C11 POPE  122      98.618 126.409  68.343  1.00  0.00           C
ATOM  10913  P   POPE  122      96.988 128.439  68.403  1.00  0.00           P
ATOM  10914  O13 POPE  122      95.818 127.589  68.703  1.00  0.00           O
ATOM  10915  O14 POPE  122      96.938 129.839  68.913  1.00  0.00           O
ATOM  10916  O11 POPE  122      97.338 128.369  66.873  1.00  0.00           O
ATOM  10917  O12 POPE  122      98.188 127.599  69.033  1.00  0.00           O
ATOM  10918  C1  POPE  122      97.568 129.569  66.123  1.00  0.00           C
ATOM  10921  C2  POPE  122      97.708 129.259  64.603  1.00  0.00           C
ATOM  10923  O21 POPE  122      98.998 128.669  64.343  1.00  0.00           O
ATOM  10924  C21 POPE  122      99.018 127.929  63.233  1.00  0.00           C
ATOM  10925  O22 POPE  122      98.028 127.599  62.613  1.00  0.00           O
ATOM  10926  C22 POPE  122     100.438 127.509  62.893  1.00  0.00           C
ATOM  10929  C3  POPE  122      97.498 130.539  63.733  1.00  0.00           C
ATOM  10932  O31 POPE  122      96.738 130.249  62.533  1.00  0.00           O
ATOM  10933  C31 POPE  122      97.448 130.129  61.403  1.00  0.00           C
ATOM  10934  O32 POPE  122      98.628 130.359  61.293  1.00  0.00           O
ATOM  10935  C32 POPE  122      96.558 129.539  60.313  1.00  0.00           C
ATOM  10938  C23 POPE  122     100.538 127.259  61.373  1.00  0.00           C
ATOM  10941  C24 POPE  122     101.958 126.959  60.893  1.00  0.00           C
ATOM  10944  C25 POPE  122     102.068 126.999  59.363  1.00  0.00           C
ATOM  10947  C26 POPE  122     101.468 125.773  58.663  1.00  0.00           C
ATOM  10950  C27 POPE  122     101.418 125.963  57.133  1.00  0.00           C
ATOM  10953  C28 POPE  122     101.088 124.673  56.373  1.00  0.00           C
ATOM  10956  C29 POPE  122     100.268 124.923  55.133  1.00  0.00           C
ATOM  10958 0C21 POPE  122     100.718 125.273  53.913  1.00  0.00           C
ATOM  10960 1C21 POPE  122     102.158 125.483  53.493  1.00  0.00           C
ATOM  10963 2C21 POPE  122     102.478 124.863  52.123  1.00  0.00           C
ATOM  10966 3C21 POPE  122     103.918 125.153  51.673  1.00  0.00           C
ATOM  10969 4C21 POPE  122     104.318 124.423  50.373  1.00  0.00           C
ATOM  10972 5C21 POPE  122     105.728 124.793  49.903  1.00  0.00           C
ATOM  10975 6C21 POPE  122     106.368 123.773  48.953  1.00  0.00           C
ATOM  10978 7C21 POPE  122     107.628 124.333  48.273  1.00  0.00           C
ATOM  10981 8C21 POPE  122     108.468 123.283  47.543  1.00  0.00           C
ATOM  10985  C33 POPE  122      97.388 128.819  59.233  1.00  0.00           C
ATOM  10988  C34 POPE  122      96.528 127.879  58.363  1.00  0.00           C
ATOM  10991  C35 POPE  122      97.338 127.119  57.303  1.00  0.00           C
ATOM  10994  C36 POPE  122      97.848 127.979  56.133  1.00  0.00           C
ATOM  10997  C37 POPE  122      96.718 128.699  55.363  1.00  0.00           C
ATOM  11000  C38 POPE  122      97.148 129.189  53.973  1.00  0.00           C
ATOM  11003  C39 POPE  122      97.218 128.039  52.963  1.00  0.00           C
ATOM  11006 0C31 POPE  122      97.548 128.459  51.523  1.00  0.00           C
ATOM  11009 1C31 POPE  122      97.338 127.269  50.583  1.00  0.00           C
ATOM  11012 2C31 POPE  122      97.788 127.479  49.133  1.00  0.00           C
ATOM  11015 3C31 POPE  122      97.498 126.219  48.313  1.00  0.00           C
ATOM  11018 4C31 POPE  122      97.958 126.279  46.853  1.00  0.00           C
ATOM  11021 5C31 POPE  122      97.478 125.053  46.083  1.00  0.00           C
ATOM  11024 6C31 POPE  122      97.968 124.933  44.643  1.00  0.00           C
ATOM  11028  NH3 POPE  123      20.278  24.603  29.453  1.00  0.00           N
ATOM  11032  C12 POPE  123      21.548  23.883  29.813  1.00  0.00           C
ATOM  11035  C11 POPE  123      21.848  23.933  31.323  1.00  0.00           C
ATOM  11038  P   POPE  123      23.208  21.743  31.883  1.00  0.00           P
ATOM  11039  O13 POPE  123      22.228  21.373  32.933  1.00  0.00           O
ATOM  11040  O14 POPE  123      23.098  21.003  30.593  1.00  0.00           O
ATOM  11041  O11 POPE  123      24.678  21.603  32.443  1.00  0.00           O
ATOM  11042  O12 POPE  123      23.088  23.283  31.573  1.00  0.00           O
ATOM  11043  C1  POPE  123      25.538  20.543  32.013  1.00  0.00           C
ATOM  11046  C2  POPE  123      26.548  20.113  33.133  1.00  0.00           C
ATOM  11048  O21 POPE  123      25.908  20.023  34.423  1.00  0.00           O
ATOM  11049  C21 POPE  123      24.948  19.143  34.513  1.00  0.00           C
ATOM  11050  O22 POPE  123      24.738  18.213  33.753  1.00  0.00           O
ATOM  11051  C22 POPE  123      24.078  19.513  35.713  1.00  0.00           C
ATOM  11054  C3  POPE  123      27.718  21.123  33.243  1.00  0.00           C
ATOM  11057  O31 POPE  123      28.448  20.943  34.483  1.00  0.00           O
ATOM  11058  C31 POPE  123      28.268  21.873  35.403  1.00  0.00           C
ATOM  11059  O32 POPE  123      27.728  22.953  35.243  1.00  0.00           O
ATOM  11060  C32 POPE  123      28.948  21.433  36.703  1.00  0.00           C
ATOM  11063  C23 POPE  123      24.448  18.753  37.003  1.00  0.00           C
ATOM  11066  C24 POPE  123      23.708  19.273  38.243  1.00  0.00           C
ATOM  11069  C25 POPE  123      22.178  19.103  38.203  1.00  0.00           C
ATOM  11072  C26 POPE  123      21.518  19.923  39.323  1.00  0.00           C
ATOM  11075  C27 POPE  123      20.048  19.563  39.553  1.00  0.00           C
ATOM  11078  C28 POPE  123      19.878  18.573  40.723  1.00  0.00           C
ATOM  11081  C29 POPE  123      18.438  18.233  40.983  1.00  0.00           C
ATOM  11083 0C21 POPE  123      17.968  17.623  42.083  1.00  0.00           C
ATOM  11085 1C21 POPE  123      18.828  17.133  43.223  1.00  0.00           C
ATOM  11088 2C21 POPE  123      19.088  18.193  44.313  1.00  0.00           C
ATOM  11091 3C21 POPE  123      20.378  17.873  45.083  1.00  0.00           C
ATOM  11094 4C21 POPE  123      20.658  18.813  46.253  1.00  0.00           C
ATOM  11097 5C21 POPE  123      22.158  18.843  46.603  1.00  0.00           C
ATOM  11100 6C21 POPE  123      22.488  19.793  47.763  1.00  0.00           C
ATOM  11103 7C21 POPE  123      23.998  19.973  47.953  1.00  0.00           C
ATOM  11106 8C21 POPE  123      24.348  21.113  48.913  1.00  0.00           C
ATOM  11110  C33 POPE  123      28.508  20.033  37.213  1.00  0.00           C
ATOM  11113  C34 POPE  123      28.508  19.943  38.743  1.00  0.00           C
ATOM  11116  C35 POPE  123      27.948  18.603  39.263  1.00  0.00           C
ATOM  11119  C36 POPE  123      26.948  18.753  40.433  1.00  0.00           C
ATOM  11122  C37 POPE  123      26.408  17.393  40.893  1.00  0.00           C
ATOM  11125  C38 POPE  123      25.098  17.443  41.703  1.00  0.00           C
ATOM  11128  C39 POPE  123      25.258  17.863  43.173  1.00  0.00           C
ATOM  11131 0C31 POPE  123      25.818  16.753  44.083  1.00  0.00           C
ATOM  11134 1C31 POPE  123      25.758  17.143  45.563  1.00  0.00           C
ATOM  11137 2C31 POPE  123      26.148  16.003  46.523  1.00  0.00           C
ATOM  11140 3C31 POPE  123      27.658  15.703  46.593  1.00  0.00           C
ATOM  11143 4C31 POPE  123      28.468  16.853  47.193  1.00  0.00           C
ATOM  11146 5C31 POPE  123      29.928  16.473  47.513  1.00  0.00           C
ATOM  11149 6C31 POPE  123      30.788  17.673  47.903  1.00  0.00           C
ATOM  11153  NH3 POPE  124      21.678  87.423  32.683  1.00  0.00           N
ATOM  11157  C12 POPE  124      20.638  87.053  31.673  1.00  0.00           C
ATOM  11160  C11 POPE  124      19.388  86.473  32.363  1.00  0.00           C
ATOM  11163  P   POPE  124      18.268  88.633  33.453  1.00  0.00           P
ATOM  11164  O13 POPE  124      16.818  88.423  33.253  1.00  0.00           O
ATOM  11165  O14 POPE  124      19.008  89.493  32.493  1.00  0.00           O
ATOM  11166  O11 POPE  124      18.598  89.033  34.953  1.00  0.00           O
ATOM  11167  O12 POPE  124      19.008  87.243  33.473  1.00  0.00           O
ATOM  11168  C1  POPE  124      18.718  88.003  35.963  1.00  0.00           C
ATOM  11171  C2  POPE  124      20.188  87.763  36.453  1.00  0.00           C
ATOM  11173  O21 POPE  124      20.108  86.953  37.643  1.00  0.00           O
ATOM  11174  C21 POPE  124      21.208  86.323  38.043  1.00  0.00           C
ATOM  11175  O22 POPE  124      22.278  86.303  37.433  1.00  0.00           O
ATOM  11176  C22 POPE  124      20.968  85.503  39.333  1.00  0.00           C
ATOM  11179  C3  POPE  124      20.878  89.143  36.713  1.00  0.00           C
ATOM  11182  O31 POPE  124      22.188  89.033  37.323  1.00  0.00           O
ATOM  11183  C31 POPE  124      22.498  90.043  38.143  1.00  0.00           C
ATOM  11184  O32 POPE  124      22.118  91.203  37.993  1.00  0.00           O
ATOM  11185  C32 POPE  124      23.428  89.573  39.263  1.00  0.00           C
ATOM  11188  C23 POPE  124      22.148  85.603  40.343  1.00  0.00           C
ATOM  11191  C24 POPE  124      22.238  84.453  41.373  1.00  0.00           C
ATOM  11194  C25 POPE  124      21.328  84.573  42.623  1.00  0.00           C
ATOM  11197  C26 POPE  124      21.788  85.613  43.653  1.00  0.00           C
ATOM  11200  C27 POPE  124      21.098  85.423  45.023  1.00  0.00           C
ATOM  11203  C28 POPE  124      21.828  86.083  46.223  1.00  0.00           C
ATOM  11206  C29 POPE  124      21.838  87.583  46.163  1.00  0.00           C
ATOM  11208 0C21 POPE  124      21.218  88.453  46.983  1.00  0.00           C
ATOM  11210 1C21 POPE  124      20.308  88.133  48.143  1.00  0.00           C
ATOM  11213 2C21 POPE  124      20.848  88.563  49.523  1.00  0.00           C
ATOM  11216 3C21 POPE  124      19.848  88.223  50.643  1.00  0.00           C
ATOM  11219 4C21 POPE  124      20.488  87.543  51.853  1.00  0.00           C
ATOM  11222 5C21 POPE  124      19.438  87.103  52.883  1.00  0.00           C
ATOM  11225 6C21 POPE  124      20.068  86.553  54.173  1.00  0.00           C
ATOM  11228 7C21 POPE  124      19.038  86.223  55.263  1.00  0.00           C
ATOM  11231 8C21 POPE  124      19.658  85.923  56.633  1.00  0.00           C
ATOM  11235  C33 POPE  124      23.318  90.433  40.543  1.00  0.00           C
ATOM  11238  C34 POPE  124      23.448  89.633  41.853  1.00  0.00           C
ATOM  11241  C35 POPE  124      24.768  89.843  42.623  1.00  0.00           C
ATOM  11244  C36 POPE  124      24.678  89.143  43.993  1.00  0.00           C
ATOM  11247  C37 POPE  124      25.758  89.523  45.013  1.00  0.00           C
ATOM  11250  C38 POPE  124      25.328  89.033  46.403  1.00  0.00           C
ATOM  11253  C39 POPE  124      26.238  89.413  47.583  1.00  0.00           C
ATOM  11256 0C31 POPE  124      25.598  88.953  48.893  1.00  0.00           C
ATOM  11259 1C31 POPE  124      26.378  89.303  50.163  1.00  0.00           C
ATOM  11262 2C31 POPE  124      25.598  88.873  51.413  1.00  0.00           C
ATOM  11265 3C31 POPE  124      26.358  89.123  52.723  1.00  0.00           C
ATOM  11268 4C31 POPE  124      27.108  87.883  53.203  1.00  0.00           C
ATOM  11271 5C31 POPE  124      27.708  88.033  54.613  1.00  0.00           C
ATOM  11274 6C31 POPE  124      28.118  86.693  55.223  1.00  0.00           C
ATOM  11278  NH3 POPE  125      49.938  66.153  34.173  1.00  0.00           N
ATOM  11282  C12 POPE  125      49.428  64.763  33.953  1.00  0.00           C
ATOM  11285  C11 POPE  125      50.558  63.793  33.543  1.00  0.00           C
ATOM  11288  P   POPE  125      52.288  62.153  34.613  1.00  0.00           P
ATOM  11289  O13 POPE  125      53.738  62.353  34.793  1.00  0.00           O
ATOM  11290  O14 POPE  125      51.808  61.323  33.493  1.00  0.00           O
ATOM  11291  O11 POPE  125      51.658  61.413  35.873  1.00  0.00           O
ATOM  11292  O12 POPE  125      51.458  63.523  34.623  1.00  0.00           O
ATOM  11293  C1  POPE  125      51.548  61.893  37.213  1.00  0.00           C
ATOM  11296  C2  POPE  125      50.498  61.063  38.043  1.00  0.00           C
ATOM  11298  O21 POPE  125      49.838  61.803  39.083  1.00  0.00           O
ATOM  11299  C21 POPE  125      50.528  62.353  40.053  1.00  0.00           C
ATOM  11300  O22 POPE  125      51.738  62.353  40.203  1.00  0.00           O
ATOM  11301  C22 POPE  125      49.578  63.003  41.043  1.00  0.00           C
ATOM  11304  C3  POPE  125      50.978  59.653  38.513  1.00  0.00           C
ATOM  11307  O31 POPE  125      51.838  59.643  39.673  1.00  0.00           O
ATOM  11308  C31 POPE  125      51.348  59.103  40.793  1.00  0.00           C
ATOM  11309  O32 POPE  125      50.358  58.403  40.863  1.00  0.00           O
ATOM  11310  C32 POPE  125      52.218  59.513  41.973  1.00  0.00           C
ATOM  11313  C23 POPE  125      48.588  62.013  41.693  1.00  0.00           C
ATOM  11316  C24 POPE  125      48.078  62.523  43.043  1.00  0.00           C
ATOM  11319  C25 POPE  125      49.038  62.243  44.203  1.00  0.00           C
ATOM  11322  C26 POPE  125      48.728  63.103  45.433  1.00  0.00           C
ATOM  11325  C27 POPE  125      49.748  62.903  46.563  1.00  0.00           C
ATOM  11328  C28 POPE  125      49.828  64.093  47.533  1.00  0.00           C
ATOM  11331  C29 POPE  125      48.568  64.333  48.333  1.00  0.00           C
ATOM  11333 0C21 POPE  125      48.478  64.463  49.673  1.00  0.00           C
ATOM  11335 1C21 POPE  125      49.608  64.393  50.673  1.00  0.00           C
ATOM  11338 2C21 POPE  125      49.468  63.183  51.603  1.00  0.00           C
ATOM  11341 3C21 POPE  125      50.458  63.263  52.763  1.00  0.00           C
ATOM  11344 4C21 POPE  125      50.338  62.103  53.763  1.00  0.00           C
ATOM  11347 5C21 POPE  125      51.148  62.343  55.043  1.00  0.00           C
ATOM  11350 6C21 POPE  125      52.598  62.773  54.773  1.00  0.00           C
ATOM  11353 7C21 POPE  125      53.358  63.103  56.063  1.00  0.00           C
ATOM  11356 8C21 POPE  125      54.848  63.393  55.813  1.00  0.00           C
ATOM  11360  C33 POPE  125      51.588  59.163  43.343  1.00  0.00           C
ATOM  11363  C34 POPE  125      52.408  59.783  44.483  1.00  0.00           C
ATOM  11366  C35 POPE  125      51.888  59.393  45.883  1.00  0.00           C
ATOM  11369  C36 POPE  125      52.598  60.193  46.983  1.00  0.00           C
ATOM  11372  C37 POPE  125      52.228  59.713  48.403  1.00  0.00           C
ATOM  11375  C38 POPE  125      52.848  60.603  49.483  1.00  0.00           C
ATOM  11378  C39 POPE  125      52.648  60.083  50.913  1.00  0.00           C
ATOM  11381 0C31 POPE  125      53.418  58.783  51.203  1.00  0.00           C
ATOM  11384 1C31 POPE  125      53.788  58.673  52.693  1.00  0.00           C
ATOM  11387 2C31 POPE  125      54.388  57.313  53.083  1.00  0.00           C
ATOM  11390 3C31 POPE  125      54.878  57.273  54.543  1.00  0.00           C
ATOM  11393 4C31 POPE  125      53.818  57.713  55.553  1.00  0.00           C
ATOM  11396 5C31 POPE  125      54.298  57.663  57.003  1.00  0.00           C
ATOM  11399 6C31 POPE  125      53.278  58.273  57.973  1.00  0.00           C
ATOM  11403  NH3 POPE  126      46.538  88.473  34.653  1.00  0.00           N
ATOM  11407  C12 POPE  126      47.458  87.993  33.573  1.00  0.00           C
ATOM  11410  C11 POPE  126      47.648  86.463  33.573  1.00  0.00           C
ATOM  11413  P   POPE  126      49.188  84.663  34.723  1.00  0.00           P
ATOM  11414  O13 POPE  126      48.388  83.493  35.163  1.00  0.00           O
ATOM  11415  O14 POPE  126      49.858  84.503  33.413  1.00  0.00           O
ATOM  11416  O11 POPE  126      50.328  85.013  35.763  1.00  0.00           O
ATOM  11417  O12 POPE  126      48.348  86.013  34.743  1.00  0.00           O
ATOM  11418  C1  POPE  126      49.978  85.753  36.933  1.00  0.00           C
ATOM  11421  C2  POPE  126      51.108  85.703  37.973  1.00  0.00           C
ATOM  11423  O21 POPE  126      50.578  86.253  39.183  1.00  0.00           O
ATOM  11424  C21 POPE  126      50.228  85.383  40.103  1.00  0.00           C
ATOM  11425  O22 POPE  126      50.458  84.183  40.083  1.00  0.00           O
ATOM  11426  C22 POPE  126      49.438  86.103  41.183  1.00  0.00           C
ATOM  11429  C3  POPE  126      52.408  86.463  37.593  1.00  0.00           C
ATOM  11432  O31 POPE  126      53.428  86.163  38.573  1.00  0.00           O
ATOM  11433  C31 POPE  126      54.618  86.713  38.373  1.00  0.00           C
ATOM  11434  O32 POPE  126      54.908  87.513  37.493  1.00  0.00           O
ATOM  11435  C32 POPE  126      55.618  86.093  39.363  1.00  0.00           C
ATOM  11438  C23 POPE  126      49.808  85.633  42.613  1.00  0.00           C
ATOM  11441  C24 POPE  126      50.488  86.723  43.453  1.00  0.00           C
ATOM  11444  C25 POPE  126      51.918  87.053  43.033  1.00  0.00           C
ATOM  11447  C26 POPE  126      52.638  87.883  44.103  1.00  0.00           C
ATOM  11450  C27 POPE  126      54.148  88.013  43.883  1.00  0.00           C
ATOM  11453  C28 POPE  126      54.848  88.683  45.093  1.00  0.00           C
ATOM  11456  C29 POPE  126      56.348  88.643  44.963  1.00  0.00           C
ATOM  11458 0C21 POPE  126      57.228  88.073  45.813  1.00  0.00           C
ATOM  11460 1C21 POPE  126      56.898  87.373  47.113  1.00  0.00           C
ATOM  11463 2C21 POPE  126      57.708  87.903  48.313  1.00  0.00           C
ATOM  11466 3C21 POPE  126      57.278  87.233  49.623  1.00  0.00           C
ATOM  11469 4C21 POPE  126      58.098  87.693  50.843  1.00  0.00           C
ATOM  11472 5C21 POPE  126      57.818  86.873  52.103  1.00  0.00           C
ATOM  11475 6C21 POPE  126      56.488  87.233  52.793  1.00  0.00           C
ATOM  11478 7C21 POPE  126      56.178  86.333  53.993  1.00  0.00           C
ATOM  11481 8C21 POPE  126      54.818  86.623  54.623  1.00  0.00           C
ATOM  11485  C33 POPE  126      55.288  86.233  40.873  1.00  0.00           C
ATOM  11488  C34 POPE  126      56.298  85.483  41.753  1.00  0.00           C
ATOM  11491  C35 POPE  126      57.758  85.943  41.623  1.00  0.00           C
ATOM  11494  C36 POPE  126      58.708  85.153  42.543  1.00  0.00           C
ATOM  11497  C37 POPE  126      60.168  85.573  42.353  1.00  0.00           C
ATOM  11500  C38 POPE  126      61.178  84.903  43.303  1.00  0.00           C
ATOM  11503  C39 POPE  126      61.338  85.603  44.663  1.00  0.00           C
ATOM  11506 0C31 POPE  126      60.428  85.033  45.763  1.00  0.00           C
ATOM  11509 1C31 POPE  126      60.678  85.613  47.173  1.00  0.00           C
ATOM  11512 2C31 POPE  126      61.968  85.163  47.883  1.00  0.00           C
ATOM  11515 3C31 POPE  126      63.168  86.103  47.693  1.00  0.00           C
ATOM  11518 4C31 POPE  126      64.238  85.963  48.783  1.00  0.00           C
ATOM  11521 5C31 POPE  126      65.268  87.093  48.733  1.00  0.00           C
ATOM  11524 6C31 POPE  126      66.328  87.023  49.833  1.00  0.00           C
ATOM  11528  NH3 POPE  127      81.188   0.003  71.143  1.00  0.00           N
ATOM  11532  C12 POPE  127      81.888   0.683  70.003  1.00  0.00           C
ATOM  11535  C11 POPE  127      83.398   0.603  70.133  1.00  0.00           C
ATOM  11538  P   POPE  127      85.388   2.143  69.663  1.00  0.00           P
ATOM  11539  O13 POPE  127      85.268   3.193  70.713  1.00  0.00           O
ATOM  11540  O14 POPE  127      86.208   0.943  69.913  1.00  0.00           O
ATOM  11541  O11 POPE  127      85.908   2.843  68.363  1.00  0.00           O
ATOM  11542  O12 POPE  127      83.948   1.613  69.283  1.00  0.00           O
ATOM  11543  C1  POPE  127      85.378   2.623  67.053  1.00  0.00           C
ATOM  11546  C2  POPE  127      84.658   3.903  66.603  1.00  0.00           C
ATOM  11548  O21 POPE  127      83.868   3.713  65.413  1.00  0.00           O
ATOM  11549  C21 POPE  127      84.468   3.423  64.283  1.00  0.00           C
ATOM  11550  O22 POPE  127      85.668   3.283  64.123  1.00  0.00           O
ATOM  11551  C22 POPE  127      83.418   3.213  63.183  1.00  0.00           C
ATOM  11554  C3  POPE  127      85.658   5.093  66.523  1.00  0.00           C
ATOM  11557  O31 POPE  127      84.968   6.283  66.083  1.00  0.00           O
ATOM  11558  C31 POPE  127      84.418   6.983  67.073  1.00  0.00           C
ATOM  11559  O32 POPE  127      84.618   6.783  68.263  1.00  0.00           O
ATOM  11560  C32 POPE  127      83.438   7.993  66.493  1.00  0.00           C
ATOM  11563  C23 POPE  127      83.988   3.383  61.763  1.00  0.00           C
ATOM  11566  C24 POPE  127      83.328   2.423  60.763  1.00  0.00           C
ATOM  11569  C25 POPE  127      83.858   2.633  59.333  1.00  0.00           C
ATOM  11572  C26 POPE  127      83.308   1.613  58.333  1.00  0.00           C
ATOM  11575  C27 POPE  127      83.818   1.863  56.913  1.00  0.00           C
ATOM  11578  C28 POPE  127      82.948   1.223  55.823  1.00  0.00           C
ATOM  11581  C29 POPE  127      83.008  -0.287  55.833  1.00  0.00           C
ATOM  11583 0C21 POPE  127      82.818  -1.087  54.763  1.00  0.00           C
ATOM  11585 1C21 POPE  127      82.468  -0.647  53.363  1.00  0.00           C
ATOM  11588 2C21 POPE  127      83.668  -0.647  52.403  1.00  0.00           C
ATOM  11591 3C21 POPE  127      84.428  -1.977  52.373  1.00  0.00           C
ATOM  11594 4C21 POPE  127      85.308  -2.167  51.123  1.00  0.00           C
ATOM  11597 5C21 POPE  127      84.528  -2.347  49.803  1.00  0.00           C
ATOM  11600 6C21 POPE  127      83.698  -3.643  49.733  1.00  0.00           C
ATOM  11603 7C21 POPE  127      82.748  -3.653  48.523  1.00  0.00           C
ATOM  11606 8C21 POPE  127      82.058  -5.003  48.293  1.00  0.00           C
ATOM  11610  C33 POPE  127      82.208   7.353  65.813  1.00  0.00           C
ATOM  11613  C34 POPE  127      82.428   7.133  64.313  1.00  0.00           C
ATOM  11616  C35 POPE  127      81.138   6.723  63.593  1.00  0.00           C
ATOM  11619  C36 POPE  127      81.308   6.653  62.073  1.00  0.00           C
ATOM  11622  C37 POPE  127      80.018   6.243  61.343  1.00  0.00           C
ATOM  11625  C38 POPE  127      79.928   4.723  61.093  1.00  0.00           C
ATOM  11628  C39 POPE  127      78.548   4.263  60.633  1.00  0.00           C
ATOM  11631 0C31 POPE  127      78.018   4.923  59.343  1.00  0.00           C
ATOM  11634 1C31 POPE  127      76.558   4.523  59.063  1.00  0.00           C
ATOM  11637 2C31 POPE  127      75.908   5.383  57.953  1.00  0.00           C
ATOM  11640 3C31 POPE  127      75.738   4.633  56.623  1.00  0.00           C
ATOM  11643 4C31 POPE  127      74.418   3.863  56.523  1.00  0.00           C
ATOM  11646 5C31 POPE  127      74.288   3.113  55.193  1.00  0.00           C
ATOM  11649 6C31 POPE  127      72.918   2.473  54.983  1.00  0.00           C
ATOM  11653  NH3 POPE  128      34.448   0.083  29.173  1.00  0.00           N
ATOM  11657  C12 POPE  128      33.458   0.943  28.433  1.00  0.00           C
ATOM  11660  C11 POPE  128      34.078   2.123  27.633  1.00  0.00           C
ATOM  11663  P   POPE  128      36.198   1.063  26.453  1.00  0.00           P
ATOM  11664  O13 POPE  128      35.828  -0.317  26.823  1.00  0.00           O
ATOM  11665  O14 POPE  128      35.988   1.493  25.043  1.00  0.00           O
ATOM  11666  O11 POPE  128      37.698   1.283  26.923  1.00  0.00           O
ATOM  11667  O12 POPE  128      35.478   2.053  27.443  1.00  0.00           O
ATOM  11668  C1  POPE  128      38.138   0.803  28.213  1.00  0.00           C
ATOM  11671  C2  POPE  128      38.468   1.923  29.273  1.00  0.00           C
ATOM  11673  O21 POPE  128      38.788   1.323  30.553  1.00  0.00           O
ATOM  11674  C21 POPE  128      37.798   0.803  31.273  1.00  0.00           C
ATOM  11675  O22 POPE  128      36.648   0.613  30.893  1.00  0.00           O
ATOM  11676  C22 POPE  128      38.278   0.663  32.723  1.00  0.00           C
ATOM  11679  C3  POPE  128      37.428   3.073  29.423  1.00  0.00           C
ATOM  11682  O31 POPE  128      37.738   3.963  30.533  1.00  0.00           O
ATOM  11683  C31 POPE  128      36.638   4.503  31.113  1.00  0.00           C
ATOM  11684  O32 POPE  128      35.508   4.303  30.713  1.00  0.00           O
ATOM  11685  C32 POPE  128      36.968   5.393  32.313  1.00  0.00           C
ATOM  11688  C23 POPE  128      37.118   0.403  33.703  1.00  0.00           C
ATOM  11691  C24 POPE  128      37.628   0.093  35.123  1.00  0.00           C
ATOM  11694  C25 POPE  128      36.518  -0.437  36.043  1.00  0.00           C
ATOM  11697  C26 POPE  128      37.058  -1.147  37.293  1.00  0.00           C
ATOM  11700  C27 POPE  128      35.928  -1.687  38.183  1.00  0.00           C
ATOM  11703  C28 POPE  128      36.438  -2.317  39.493  1.00  0.00           C
ATOM  11706  C29 POPE  128      35.308  -2.667  40.433  1.00  0.00           C
ATOM  11708 0C21 POPE  128      35.158  -2.237  41.703  1.00  0.00           C
ATOM  11710 1C21 POPE  128      36.078  -1.327  42.473  1.00  0.00           C
ATOM  11713 2C21 POPE  128      37.008  -2.107  43.433  1.00  0.00           C
ATOM  11716 3C21 POPE  128      37.978  -1.187  44.183  1.00  0.00           C
ATOM  11719 4C21 POPE  128      38.968  -1.957  45.083  1.00  0.00           C
ATOM  11722 5C21 POPE  128      40.118  -1.077  45.593  1.00  0.00           C
ATOM  11725 6C21 POPE  128      39.688  -0.067  46.663  1.00  0.00           C
ATOM  11728 7C21 POPE  128      40.758   1.003  46.913  1.00  0.00           C
ATOM  11731 8C21 POPE  128      40.328   2.093  47.893  1.00  0.00           C
ATOM  11735  C33 POPE  128      38.038   6.493  32.083  1.00  0.00           C
ATOM  11738  C34 POPE  128      39.488   6.043  32.333  1.00  0.00           C
ATOM  11741  C35 POPE  128      39.818   5.613  33.773  1.00  0.00           C
ATOM  11744  C36 POPE  128      39.578   6.703  34.833  1.00  0.00           C
ATOM  11747  C37 POPE  128      40.028   6.243  36.223  1.00  0.00           C
ATOM  11750  C38 POPE  128      39.628   7.223  37.343  1.00  0.00           C
ATOM  11753  C39 POPE  128      39.918   6.673  38.743  1.00  0.00           C
ATOM  11756 0C31 POPE  128      41.408   6.543  39.083  1.00  0.00           C
ATOM  11759 1C31 POPE  128      42.088   7.883  39.393  1.00  0.00           C
ATOM  11762 2C31 POPE  128      43.608   7.743  39.533  1.00  0.00           C
ATOM  11765 3C31 POPE  128      44.298   9.073  39.853  1.00  0.00           C
ATOM  11768 4C31 POPE  128      45.808   8.953  40.073  1.00  0.00           C
ATOM  11771 5C31 POPE  128      46.418  10.273  40.573  1.00  0.00           C
ATOM  11774 6C31 POPE  128      47.928  10.203  40.843  1.00  0.00           C
ATOM  11778  NH3 POPE  129     109.338  34.253  70.253  1.00  0.00           N
ATOM  11782  C12 POPE  129     110.548  33.583  69.663  1.00  0.00           C
ATOM  11785  C11 POPE  129     110.998  32.463  70.613  1.00  0.00           C
ATOM  11788  P   POPE  129     108.928  30.913  70.253  1.00  0.00           P
ATOM  11789  O13 POPE  129     108.688  29.493  70.573  1.00  0.00           O
ATOM  11790  O14 POPE  129     108.228  31.943  71.053  1.00  0.00           O
ATOM  11791  O11 POPE  129     108.658  31.213  68.713  1.00  0.00           O
ATOM  11792  O12 POPE  129     110.468  31.193  70.303  1.00  0.00           O
ATOM  11793  C1  POPE  129     108.088  30.203  67.873  1.00  0.00           C
ATOM  11796  C2  POPE  129     108.458  30.323  66.363  1.00  0.00           C
ATOM  11798  O21 POPE  129     107.248  30.043  65.643  1.00  0.00           O
ATOM  11799  C21 POPE  129     107.098  30.623  64.473  1.00  0.00           C
ATOM  11800  O22 POPE  129     107.778  31.523  64.003  1.00  0.00           O
ATOM  11801  C22 POPE  129     105.968  29.913  63.763  1.00  0.00           C
ATOM  11804  C3  POPE  129     109.578  29.323  65.923  1.00  0.00           C
ATOM  11807  O31 POPE  129     109.618  29.093  64.493  1.00  0.00           O
ATOM  11808  C31 POPE  129     110.228  30.013  63.753  1.00  0.00           C
ATOM  11809  O32 POPE  129     110.828  30.993  64.173  1.00  0.00           O
ATOM  11810  C32 POPE  129     109.998  29.673  62.263  1.00  0.00           C
ATOM  11813  C23 POPE  129     105.878  30.253  62.263  1.00  0.00           C
ATOM  11816  C24 POPE  129     105.078  29.173  61.533  1.00  0.00           C
ATOM  11819  C25 POPE  129     105.048  29.363  60.013  1.00  0.00           C
ATOM  11822  C26 POPE  129     104.398  28.153  59.333  1.00  0.00           C
ATOM  11825  C27 POPE  129     104.518  28.173  57.803  1.00  0.00           C
ATOM  11828  C28 POPE  129     105.978  28.203  57.313  1.00  0.00           C
ATOM  11831  C29 POPE  129     106.058  27.863  55.843  1.00  0.00           C
ATOM  11833 0C21 POPE  129     106.498  26.713  55.303  1.00  0.00           C
ATOM  11835 1C21 POPE  129     107.098  25.533  56.023  1.00  0.00           C
ATOM  11838 2C21 POPE  129     108.388  25.073  55.313  1.00  0.00           C
ATOM  11841 3C21 POPE  129     109.518  26.113  55.313  1.00  0.00           C
ATOM  11844 4C21 POPE  129     110.658  25.753  54.343  1.00  0.00           C
ATOM  11847 5C21 POPE  129     111.478  24.523  54.783  1.00  0.00           C
ATOM  11850 6C21 POPE  129     112.488  24.093  53.713  1.00  0.00           C
ATOM  11853 7C21 POPE  129     113.508  23.083  54.253  1.00  0.00           C
ATOM  11856 8C21 POPE  129     114.528  22.633  53.193  1.00  0.00           C
ATOM  11860  C33 POPE  129     111.268  29.233  61.483  1.00  0.00           C
ATOM  11863  C34 POPE  129     110.978  28.163  60.413  1.00  0.00           C
ATOM  11866  C35 POPE  129     110.018  28.603  59.293  1.00  0.00           C
ATOM  11869  C36 POPE  129     110.578  29.753  58.463  1.00  0.00           C
ATOM  11872  C37 POPE  129     109.648  30.193  57.333  1.00  0.00           C
ATOM  11875  C38 POPE  129     110.158  31.463  56.633  1.00  0.00           C
ATOM  11878  C39 POPE  129     109.318  31.863  55.413  1.00  0.00           C
ATOM  11881 0C31 POPE  129     109.358  30.783  54.333  1.00  0.00           C
ATOM  11884 1C31 POPE  129     108.898  31.293  52.963  1.00  0.00           C
ATOM  11887 2C31 POPE  129     109.458  30.443  51.813  1.00  0.00           C
ATOM  11890 3C31 POPE  129     110.688  31.073  51.143  1.00  0.00           C
ATOM  11893 4C31 POPE  129     111.898  31.363  52.053  1.00  0.00           C
ATOM  11896 5C31 POPE  129     112.908  32.313  51.393  1.00  0.00           C
ATOM  11899 6C31 POPE  129     114.168  32.533  52.223  1.00  0.00           C
ATOM  11903  NH3 POPE  130     128.098  92.073  72.873  1.00  0.00           N
ATOM  11907  C12 POPE  130     126.888  92.573  73.623  1.00  0.00           C
ATOM  11910  C11 POPE  130     125.958  93.393  72.733  1.00  0.00           C
ATOM  11913  P   POPE  130     124.708  95.653  73.403  1.00  0.00           P
ATOM  11914  O13 POPE  130     123.258  95.943  73.403  1.00  0.00           O
ATOM  11915  O14 POPE  130     125.528  96.333  74.423  1.00  0.00           O
ATOM  11916  O11 POPE  130     125.318  96.073  72.013  1.00  0.00           O
ATOM  11917  O12 POPE  130     124.978  94.103  73.483  1.00  0.00           O
ATOM  11918  C1  POPE  130     124.568  96.253  70.813  1.00  0.00           C
ATOM  11921  C2  POPE  130     124.568  94.973  69.963  1.00  0.00           C
ATOM  11923  O21 POPE  130     125.318  95.173  68.743  1.00  0.00           O
ATOM  11924  C21 POPE  130     126.578  94.713  68.763  1.00  0.00           C
ATOM  11925  O22 POPE  130     127.118  94.203  69.733  1.00  0.00           O
ATOM  11926  C22 POPE  130     127.198  94.883  67.363  1.00  0.00           C
ATOM  11929  C3  POPE  130     123.098  94.573  69.673  1.00  0.00           C
ATOM  11932  O31 POPE  130     122.978  93.183  69.293  1.00  0.00           O
ATOM  11933  C31 POPE  130     123.478  92.923  68.083  1.00  0.00           C
ATOM  11934  O32 POPE  130     124.538  92.363  67.883  1.00  0.00           O
ATOM  11935  C32 POPE  130     122.498  93.373  66.993  1.00  0.00           C
ATOM  11938  C23 POPE  130     128.714  94.553  67.213  1.00  0.00           C
ATOM  11941  C24 POPE  130     129.094  94.423  65.723  1.00  0.00           C
ATOM  11944  C25 POPE  130     130.604  94.503  65.423  1.00  0.00           C
ATOM  11947  C26 POPE  130     131.024  95.703  64.573  1.00  0.00           C
ATOM  11950  C27 POPE  130     132.524  95.663  64.253  1.00  0.00           C
ATOM  11953  C28 POPE  130     132.944  96.693  63.183  1.00  0.00           C
ATOM  11956  C29 POPE  130     132.404  96.383  61.803  1.00  0.00           C
ATOM  11958 0C21 POPE  130     132.734  95.363  60.993  1.00  0.00           C
ATOM  11960 1C21 POPE  130     133.744  94.263  61.203  1.00  0.00           C
ATOM  11963 2C21 POPE  130     135.134  94.673  61.743  1.00  0.00           C
ATOM  11966 3C21 POPE  130     136.204  93.583  61.553  1.00  0.00           C
ATOM  11969 4C21 POPE  130     137.574  94.043  62.073  1.00  0.00           C
ATOM  11972 5C21 POPE  130     138.684  92.993  61.933  1.00  0.00           C
ATOM  11975 6C21 POPE  130     138.504  91.763  62.833  1.00  0.00           C
ATOM  11978 7C21 POPE  130     139.774  90.903  62.893  1.00  0.00           C
ATOM  11981 8C21 POPE  130     139.734  89.823  63.983  1.00  0.00           C
ATOM  11985  C33 POPE  130     123.198  94.123  65.833  1.00  0.00           C
ATOM  11988  C34 POPE  130     122.208  95.023  65.063  1.00  0.00           C
ATOM  11991  C35 POPE  130     122.768  95.573  63.743  1.00  0.00           C
ATOM  11994  C36 POPE  130     122.668  94.573  62.593  1.00  0.00           C
ATOM  11997  C37 POPE  130     123.428  95.013  61.343  1.00  0.00           C
ATOM  12000  C38 POPE  130     123.038  94.163  60.123  1.00  0.00           C
ATOM  12003  C39 POPE  130     123.948  94.353  58.913  1.00  0.00           C
ATOM  12006 0C31 POPE  130     125.008  93.263  58.733  1.00  0.00           C
ATOM  12009 1C31 POPE  130     125.598  93.283  57.323  1.00  0.00           C
ATOM  12012 2C31 POPE  130     126.418  92.033  56.993  1.00  0.00           C
ATOM  12015 3C31 POPE  130     126.508  91.753  55.483  1.00  0.00           C
ATOM  12018 4C31 POPE  130     127.278  92.823  54.713  1.00  0.00           C
ATOM  12021 5C31 POPE  130     127.218  92.603  53.193  1.00  0.00           C
ATOM  12024 6C31 POPE  130     128.078  93.603  52.423  1.00  0.00           C
ATOM  12028  NH3 POPE  131      87.268  48.933  30.913  1.00  0.00           N
ATOM  12032  C12 POPE  131      86.378  49.903  31.633  1.00  0.00           C
ATOM  12035  C11 POPE  131      85.218  49.183  32.313  1.00  0.00           C
ATOM  12038  P   POPE  131      83.408  49.503  34.153  1.00  0.00           P
ATOM  12039  O13 POPE  131      82.188  49.343  33.333  1.00  0.00           O
ATOM  12040  O14 POPE  131      83.828  48.273  34.863  1.00  0.00           O
ATOM  12041  O11 POPE  131      83.218  50.653  35.203  1.00  0.00           O
ATOM  12042  O12 POPE  131      84.628  50.033  33.283  1.00  0.00           O
ATOM  12043  C1  POPE  131      84.328  51.453  35.613  1.00  0.00           C
ATOM  12046  C2  POPE  131      85.298  50.683  36.553  1.00  0.00           C
ATOM  12048  O21 POPE  131      85.268  51.303  37.853  1.00  0.00           O
ATOM  12049  C21 POPE  131      85.188  50.513  38.933  1.00  0.00           C
ATOM  12050  O22 POPE  131      85.908  50.633  39.903  1.00  0.00           O
ATOM  12051  C22 POPE  131      83.948  49.583  38.933  1.00  0.00           C
ATOM  12054  C3  POPE  131      86.768  50.593  36.003  1.00  0.00           C
ATOM  12057  O31 POPE  131      87.658  50.353  37.103  1.00  0.00           O
ATOM  12058  C31 POPE  131      88.888  50.843  37.013  1.00  0.00           C
ATOM  12059  O32 POPE  131      89.538  50.963  35.983  1.00  0.00           O
ATOM  12060  C32 POPE  131      89.378  51.243  38.403  1.00  0.00           C
ATOM  12063  C23 POPE  131      83.958  48.623  40.153  1.00  0.00           C
ATOM  12066  C24 POPE  131      82.728  47.703  40.203  1.00  0.00           C
ATOM  12069  C25 POPE  131      82.698  46.713  41.393  1.00  0.00           C
ATOM  12072  C26 POPE  131      82.808  47.433  42.743  1.00  0.00           C
ATOM  12075  C27 POPE  131      82.568  46.613  44.013  1.00  0.00           C
ATOM  12078  C28 POPE  131      82.518  47.533  45.253  1.00  0.00           C
ATOM  12081  C29 POPE  131      83.868  48.143  45.543  1.00  0.00           C
ATOM  12083 0C21 POPE  131      84.768  47.663  46.413  1.00  0.00           C
ATOM  12085 1C21 POPE  131      84.608  46.453  47.293  1.00  0.00           C
ATOM  12088 2C21 POPE  131      84.538  46.823  48.793  1.00  0.00           C
ATOM  12091 3C21 POPE  131      85.848  47.363  49.383  1.00  0.00           C
ATOM  12094 4C21 POPE  131      86.998  46.343  49.403  1.00  0.00           C
ATOM  12097 5C21 POPE  131      86.858  45.283  50.513  1.00  0.00           C
ATOM  12100 6C21 POPE  131      87.698  44.033  50.243  1.00  0.00           C
ATOM  12103 7C21 POPE  131      87.798  43.113  51.463  1.00  0.00           C
ATOM  12106 8C21 POPE  131      88.648  41.853  51.223  1.00  0.00           C
ATOM  12110  C33 POPE  131      89.948  52.673  38.433  1.00  0.00           C
ATOM  12113  C34 POPE  131      89.848  53.303  39.833  1.00  0.00           C
ATOM  12116  C35 POPE  131      90.738  52.623  40.883  1.00  0.00           C
ATOM  12119  C36 POPE  131      90.658  53.303  42.253  1.00  0.00           C
ATOM  12122  C37 POPE  131      91.788  52.873  43.203  1.00  0.00           C
ATOM  12125  C38 POPE  131      91.838  53.713  44.483  1.00  0.00           C
ATOM  12128  C39 POPE  131      93.088  53.513  45.343  1.00  0.00           C
ATOM  12131 0C31 POPE  131      94.398  53.883  44.623  1.00  0.00           C
ATOM  12134 1C31 POPE  131      95.628  53.873  45.533  1.00  0.00           C
ATOM  12137 2C31 POPE  131      96.878  54.393  44.803  1.00  0.00           C
ATOM  12140 3C31 POPE  131      98.188  54.243  45.603  1.00  0.00           C
ATOM  12143 4C31 POPE  131      98.118  54.783  47.033  1.00  0.00           C
ATOM  12146 5C31 POPE  131      99.508  54.993  47.653  1.00  0.00           C
ATOM  12149 6C31 POPE  131      99.458  55.533  49.083  1.00  0.00           C
ATOM  12153  NH3 POPE  132      60.508 105.413  74.343  1.00  0.00           N
ATOM  12157  C12 POPE  132      60.438 104.253  75.293  1.00  0.00           C
ATOM  12160  C11 POPE  132      61.728 104.053  76.093  1.00  0.00           C
ATOM  12163  P   POPE  132      61.838 101.503  76.893  1.00  0.00           P
ATOM  12164  O13 POPE  132      62.148 100.923  78.203  1.00  0.00           O
ATOM  12165  O14 POPE  132      60.738 100.883  76.113  1.00  0.00           O
ATOM  12166  O11 POPE  132      63.158 101.493  76.043  1.00  0.00           O
ATOM  12167  O12 POPE  132      61.518 103.063  77.083  1.00  0.00           O
ATOM  12168  C1  POPE  132      63.328 100.643  74.913  1.00  0.00           C
ATOM  12171  C2  POPE  132      63.078 101.483  73.653  1.00  0.00           C
ATOM  12173  O21 POPE  132      62.808 100.593  72.563  1.00  0.00           O
ATOM  12174  C21 POPE  132      61.798 100.973  71.773  1.00  0.00           C
ATOM  12175  O22 POPE  132      61.218 102.033  71.853  1.00  0.00           O
ATOM  12176  C22 POPE  132      61.588  99.843  70.773  1.00  0.00           C
ATOM  12179  C3  POPE  132      64.308 102.393  73.373  1.00  0.00           C
ATOM  12182  O31 POPE  132      63.978 103.793  73.263  1.00  0.00           O
ATOM  12183  C31 POPE  132      63.308 104.263  72.203  1.00  0.00           C
ATOM  12184  O32 POPE  132      62.348 105.013  72.313  1.00  0.00           O
ATOM  12185  C32 POPE  132      64.058 103.953  70.893  1.00  0.00           C
ATOM  12188  C23 POPE  132      60.358  99.993  69.863  1.00  0.00           C
ATOM  12191  C24 POPE  132      60.278  98.793  68.903  1.00  0.00           C
ATOM  12194  C25 POPE  132      59.048  98.823  67.983  1.00  0.00           C
ATOM  12197  C26 POPE  132      59.298  99.473  66.613  1.00  0.00           C
ATOM  12200  C27 POPE  132      58.028  99.483  65.743  1.00  0.00           C
ATOM  12203  C28 POPE  132      58.178  98.963  64.293  1.00  0.00           C
ATOM  12206  C29 POPE  132      58.608  97.523  64.223  1.00  0.00           C
ATOM  12208 0C21 POPE  132      57.988  96.483  63.643  1.00  0.00           C
ATOM  12210 1C21 POPE  132      56.688  96.493  62.873  1.00  0.00           C
ATOM  12213 2C21 POPE  132      56.648  95.373  61.803  1.00  0.00           C
ATOM  12216 3C21 POPE  132      57.668  95.573  60.673  1.00  0.00           C
ATOM  12219 4C21 POPE  132      57.768  94.393  59.693  1.00  0.00           C
ATOM  12222 5C21 POPE  132      56.478  94.143  58.883  1.00  0.00           C
ATOM  12225 6C21 POPE  132      56.678  93.123  57.753  1.00  0.00           C
ATOM  12228 7C21 POPE  132      55.428  92.993  56.863  1.00  0.00           C
ATOM  12231 8C21 POPE  132      55.618  92.043  55.673  1.00  0.00           C
ATOM  12235  C33 POPE  132      63.358 104.423  69.593  1.00  0.00           C
ATOM  12238  C34 POPE  132      64.338 105.093  68.613  1.00  0.00           C
ATOM  12241  C35 POPE  132      63.788 105.243  67.183  1.00  0.00           C
ATOM  12244  C36 POPE  132      64.668 106.163  66.323  1.00  0.00           C
ATOM  12247  C37 POPE  132      64.268 106.203  64.843  1.00  0.00           C
ATOM  12250  C38 POPE  132      65.018 107.293  64.053  1.00  0.00           C
ATOM  12253  C39 POPE  132      65.318 106.913  62.593  1.00  0.00           C
ATOM  12256 0C31 POPE  132      64.088 106.473  61.783  1.00  0.00           C
ATOM  12259 1C31 POPE  132      64.428 106.043  60.353  1.00  0.00           C
ATOM  12262 2C31 POPE  132      63.218 105.573  59.543  1.00  0.00           C
ATOM  12265 3C31 POPE  132      62.288 106.733  59.163  1.00  0.00           C
ATOM  12268 4C31 POPE  132      60.968 106.273  58.523  1.00  0.00           C
ATOM  12271 5C31 POPE  132      59.968 107.433  58.443  1.00  0.00           C
ATOM  12274 6C31 POPE  132      58.628 107.053  57.813  1.00  0.00           C
ATOM  12278  NH3 POPE  133      99.328  87.573  74.113  1.00  0.00           N
ATOM  12282  C12 POPE  133      99.018  86.163  74.533  1.00  0.00           C
ATOM  12285  C11 POPE  133      98.118  85.493  73.503  1.00  0.00           C
ATOM  12288  P   POPE  133      96.668  83.673  74.663  1.00  0.00           P
ATOM  12289  O13 POPE  133      96.828  82.313  75.233  1.00  0.00           O
ATOM  12290  O14 POPE  133      96.318  84.763  75.583  1.00  0.00           O
ATOM  12291  O11 POPE  133      95.638  83.593  73.463  1.00  0.00           O
ATOM  12292  O12 POPE  133      97.948  84.113  73.833  1.00  0.00           O
ATOM  12293  C1  POPE  133      95.468  82.343  72.803  1.00  0.00           C
ATOM  12296  C2  POPE  133      94.938  82.493  71.353  1.00  0.00           C
ATOM  12298  O21 POPE  133      94.598  81.153  70.983  1.00  0.00           O
ATOM  12299  C21 POPE  133      93.698  81.013  70.033  1.00  0.00           C
ATOM  12300  O22 POPE  133      93.168  81.903  69.403  1.00  0.00           O
ATOM  12301  C22 POPE  133      93.328  79.523  69.913  1.00  0.00           C
ATOM  12304  C3  POPE  133      96.068  83.083  70.463  1.00  0.00           C
ATOM  12307  O31 POPE  133      95.658  83.403  69.123  1.00  0.00           O
ATOM  12308  C31 POPE  133      96.078  82.603  68.153  1.00  0.00           C
ATOM  12309  O32 POPE  133      96.868  81.683  68.283  1.00  0.00           O
ATOM  12310  C32 POPE  133      95.308  82.943  66.893  1.00  0.00           C
ATOM  12313  C23 POPE  133      92.688  78.943  71.203  1.00  0.00           C
ATOM  12316  C24 POPE  133      92.558  77.403  71.163  1.00  0.00           C
ATOM  12319  C25 POPE  133      91.418  76.903  70.243  1.00  0.00           C
ATOM  12322  C26 POPE  133      91.658  75.493  69.663  1.00  0.00           C
ATOM  12325  C27 POPE  133      90.938  75.233  68.333  1.00  0.00           C
ATOM  12328  C28 POPE  133      91.558  74.103  67.483  1.00  0.00           C
ATOM  12331  C29 POPE  133      91.188  72.703  67.873  1.00  0.00           C
ATOM  12333 0C21 POPE  133      91.468  71.613  67.143  1.00  0.00           C
ATOM  12335 1C21 POPE  133      92.248  71.583  65.843  1.00  0.00           C
ATOM  12338 2C21 POPE  133      91.448  70.993  64.673  1.00  0.00           C
ATOM  12341 3C21 POPE  133      90.338  71.933  64.153  1.00  0.00           C
ATOM  12344 4C21 POPE  133      89.318  71.203  63.273  1.00  0.00           C
ATOM  12347 5C21 POPE  133      89.858  70.673  61.943  1.00  0.00           C
ATOM  12350 6C21 POPE  133      88.828  69.753  61.263  1.00  0.00           C
ATOM  12353 7C21 POPE  133      89.388  68.973  60.073  1.00  0.00           C
ATOM  12356 8C21 POPE  133      88.398  67.933  59.533  1.00  0.00           C
ATOM  12360  C33 POPE  133      95.038  81.693  66.043  1.00  0.00           C
ATOM  12363  C34 POPE  133      93.658  81.733  65.393  1.00  0.00           C
ATOM  12366  C35 POPE  133      93.588  82.663  64.173  1.00  0.00           C
ATOM  12369  C36 POPE  133      92.198  82.603  63.543  1.00  0.00           C
ATOM  12372  C37 POPE  133      91.878  83.763  62.583  1.00  0.00           C
ATOM  12375  C38 POPE  133      90.398  84.183  62.663  1.00  0.00           C
ATOM  12378  C39 POPE  133      89.448  83.203  61.953  1.00  0.00           C
ATOM  12381 0C31 POPE  133      89.298  83.543  60.463  1.00  0.00           C
ATOM  12384 1C31 POPE  133      88.618  82.453  59.633  1.00  0.00           C
ATOM  12387 2C31 POPE  133      88.338  82.953  58.213  1.00  0.00           C
ATOM  12390 3C31 POPE  133      88.048  81.823  57.213  1.00  0.00           C
ATOM  12393 4C31 POPE  133      87.408  82.353  55.923  1.00  0.00           C
ATOM  12396 5C31 POPE  133      87.268  81.293  54.833  1.00  0.00           C
ATOM  12399 6C31 POPE  133      86.478  81.803  53.623  1.00  0.00           C
ATOM  12403  NH3 POPE  134      70.578  46.853  77.373  1.00  0.00           N
ATOM  12407  C12 POPE  134      71.558  46.173  78.283  1.00  0.00           C
ATOM  12410  C11 POPE  134      70.938  44.903  78.883  1.00  0.00           C
ATOM  12413  P   POPE  134      68.408  44.223  79.243  1.00  0.00           P
ATOM  12414  O13 POPE  134      68.698  42.923  79.883  1.00  0.00           O
ATOM  12415  O14 POPE  134      67.178  44.953  79.623  1.00  0.00           O
ATOM  12416  O11 POPE  134      68.378  43.903  77.673  1.00  0.00           O
ATOM  12417  O12 POPE  134      69.638  45.193  79.393  1.00  0.00           O
ATOM  12418  C1  POPE  134      67.088  44.113  77.063  1.00  0.00           C
ATOM  12421  C2  POPE  134      66.958  43.413  75.703  1.00  0.00           C
ATOM  12423  O21 POPE  134      65.778  43.943  75.063  1.00  0.00           O
ATOM  12424  C21 POPE  134      66.018  44.733  74.033  1.00  0.00           C
ATOM  12425  O22 POPE  134      67.118  45.143  73.703  1.00  0.00           O
ATOM  12426  C22 POPE  134      64.738  44.953  73.243  1.00  0.00           C
ATOM  12429  C3  POPE  134      66.798  41.873  75.863  1.00  0.00           C
ATOM  12432  O31 POPE  134      66.648  41.273  74.563  1.00  0.00           O
ATOM  12433  C31 POPE  134      65.388  41.213  74.143  1.00  0.00           C
ATOM  12434  O32 POPE  134      64.398  41.413  74.823  1.00  0.00           O
ATOM  12435  C32 POPE  134      65.368  40.963  72.633  1.00  0.00           C
ATOM  12438  C23 POPE  134      65.018  45.723  71.933  1.00  0.00           C
ATOM  12441  C24 POPE  134      63.778  45.873  71.053  1.00  0.00           C
ATOM  12444  C25 POPE  134      64.048  46.663  69.763  1.00  0.00           C
ATOM  12447  C26 POPE  134      65.328  46.233  69.033  1.00  0.00           C
ATOM  12450  C27 POPE  134      65.378  46.673  67.573  1.00  0.00           C
ATOM  12453  C28 POPE  134      66.758  46.453  66.933  1.00  0.00           C
ATOM  12456  C29 POPE  134      67.758  47.493  67.393  1.00  0.00           C
ATOM  12458 0C21 POPE  134      68.328  48.453  66.643  1.00  0.00           C
ATOM  12460 1C21 POPE  134      68.078  48.713  65.183  1.00  0.00           C
ATOM  12463 2C21 POPE  134      69.208  48.143  64.313  1.00  0.00           C
ATOM  12466 3C21 POPE  134      68.938  48.283  62.803  1.00  0.00           C
ATOM  12469 4C21 POPE  134      70.018  47.593  61.973  1.00  0.00           C
ATOM  12472 5C21 POPE  134      69.908  47.833  60.463  1.00  0.00           C
ATOM  12475 6C21 POPE  134      68.768  47.033  59.823  1.00  0.00           C
ATOM  12478 7C21 POPE  134      68.738  47.173  58.293  1.00  0.00           C
ATOM  12481 8C21 POPE  134      67.578  46.413  57.663  1.00  0.00           C
ATOM  12485  C33 POPE  134      64.868  39.533  72.333  1.00  0.00           C
ATOM  12488  C34 POPE  134      65.038  39.063  70.883  1.00  0.00           C
ATOM  12491  C35 POPE  134      66.468  39.173  70.333  1.00  0.00           C
ATOM  12494  C36 POPE  134      66.788  38.093  69.293  1.00  0.00           C
ATOM  12497  C37 POPE  134      68.288  38.013  68.963  1.00  0.00           C
ATOM  12500  C38 POPE  134      68.738  38.963  67.843  1.00  0.00           C
ATOM  12503  C39 POPE  134      68.808  38.303  66.453  1.00  0.00           C
ATOM  12506 0C31 POPE  134      67.468  38.223  65.703  1.00  0.00           C
ATOM  12509 1C31 POPE  134      67.698  37.823  64.233  1.00  0.00           C
ATOM  12512 2C31 POPE  134      66.438  37.833  63.363  1.00  0.00           C
ATOM  12515 3C31 POPE  134      65.998  39.233  62.913  1.00  0.00           C
ATOM  12518 4C31 POPE  134      64.948  39.203  61.783  1.00  0.00           C
ATOM  12521 5C31 POPE  134      64.718  40.573  61.143  1.00  0.00           C
ATOM  12524 6C31 POPE  134      63.748  40.533  59.953  1.00  0.00           C
ATOM  12528  NH3 POPE  135      34.398  48.183  76.563  1.00  0.00           N
ATOM  12532  C12 POPE  135      35.518  48.203  77.553  1.00  0.00           C
ATOM  12535  C11 POPE  135      35.348  46.983  78.463  1.00  0.00           C
ATOM  12538  P   POPE  135      35.958  44.483  78.183  1.00  0.00           P
ATOM  12539  O13 POPE  135      37.248  44.783  78.843  1.00  0.00           O
ATOM  12540  O14 POPE  135      34.928  43.853  79.053  1.00  0.00           O
ATOM  12541  O11 POPE  135      36.228  43.663  76.883  1.00  0.00           O
ATOM  12542  O12 POPE  135      35.328  45.823  77.633  1.00  0.00           O
ATOM  12543  C1  POPE  135      37.378  43.943  76.073  1.00  0.00           C
ATOM  12546  C2  POPE  135      36.988  44.223  74.603  1.00  0.00           C
ATOM  12548  O21 POPE  135      36.748  45.633  74.473  1.00  0.00           O
ATOM  12549  C21 POPE  135      37.338  46.423  73.583  1.00  0.00           C
ATOM  12550  O22 POPE  135      37.378  47.643  73.723  1.00  0.00           O
ATOM  12551  C22 POPE  135      37.958  45.743  72.353  1.00  0.00           C
ATOM  12554  C3  POPE  135      35.718  43.403  74.303  1.00  0.00           C
ATOM  12557  O31 POPE  135      35.398  43.363  72.913  1.00  0.00           O
ATOM  12558  C31 POPE  135      34.478  44.213  72.523  1.00  0.00           C
ATOM  12559  O32 POPE  135      34.228  45.293  73.033  1.00  0.00           O
ATOM  12560  C32 POPE  135      33.638  43.523  71.443  1.00  0.00           C
ATOM  12563  C23 POPE  135      38.518  46.773  71.313  1.00  0.00           C
ATOM  12566  C24 POPE  135      38.748  46.133  69.933  1.00  0.00           C
ATOM  12569  C25 POPE  135      39.808  46.823  69.063  1.00  0.00           C
ATOM  12572  C26 POPE  135      39.558  48.303  68.723  1.00  0.00           C
ATOM  12575  C27 POPE  135      40.678  48.813  67.813  1.00  0.00           C
ATOM  12578  C28 POPE  135      40.468  50.233  67.243  1.00  0.00           C
ATOM  12581  C29 POPE  135      40.718  51.313  68.263  1.00  0.00           C
ATOM  12583 0C21 POPE  135      41.618  52.303  68.173  1.00  0.00           C
ATOM  12585 1C21 POPE  135      42.618  52.533  67.053  1.00  0.00           C
ATOM  12588 2C21 POPE  135      42.158  53.533  65.973  1.00  0.00           C
ATOM  12591 3C21 POPE  135      41.208  52.903  64.933  1.00  0.00           C
ATOM  12594 4C21 POPE  135      40.858  53.843  63.773  1.00  0.00           C
ATOM  12597 5C21 POPE  135      42.078  54.283  62.943  1.00  0.00           C
ATOM  12600 6C21 POPE  135      41.698  55.103  61.713  1.00  0.00           C
ATOM  12603 7C21 POPE  135      42.898  55.363  60.793  1.00  0.00           C
ATOM  12606 8C21 POPE  135      42.578  56.303  59.613  1.00  0.00           C
ATOM  12610  C33 POPE  135      33.328  44.363  70.193  1.00  0.00           C
ATOM  12613  C34 POPE  135      32.208  43.673  69.393  1.00  0.00           C
ATOM  12616  C35 POPE  135      32.108  44.103  67.933  1.00  0.00           C
ATOM  12619  C36 POPE  135      31.418  45.453  67.693  1.00  0.00           C
ATOM  12622  C37 POPE  135      30.598  45.413  66.393  1.00  0.00           C
ATOM  12625  C38 POPE  135      30.178  46.793  65.873  1.00  0.00           C
ATOM  12628  C39 POPE  135      29.228  46.683  64.683  1.00  0.00           C
ATOM  12631 0C31 POPE  135      29.148  47.993  63.883  1.00  0.00           C
ATOM  12634 1C31 POPE  135      28.048  47.983  62.813  1.00  0.00           C
ATOM  12637 2C31 POPE  135      27.928  49.323  62.083  1.00  0.00           C
ATOM  12640 3C31 POPE  135      28.638  49.383  60.713  1.00  0.00           C
ATOM  12643 4C31 POPE  135      30.128  49.023  60.763  1.00  0.00           C
ATOM  12646 5C31 POPE  135      30.818  49.203  59.413  1.00  0.00           C
ATOM  12649 6C31 POPE  135      32.278  48.743  59.403  1.00  0.00           C
ATOM  12653  NH3 POPE  136      19.668 116.073  77.373  1.00  0.00           N
ATOM  12657  C12 POPE  136      18.338 116.623  77.803  1.00  0.00           C
ATOM  12660  C11 POPE  136      17.908 116.063  79.173  1.00  0.00           C
ATOM  12663  P   POPE  136      15.628 114.893  78.623  1.00  0.00           P
ATOM  12664  O13 POPE  136      16.398 113.633  78.733  1.00  0.00           O
ATOM  12665  O14 POPE  136      14.288 114.923  79.213  1.00  0.00           O
ATOM  12666  O11 POPE  136      15.578 115.323  77.093  1.00  0.00           O
ATOM  12667  O12 POPE  136      16.478 116.063  79.263  1.00  0.00           O
ATOM  12668  C1  POPE  136      15.088 114.483  76.053  1.00  0.00           C
ATOM  12671  C2  POPE  136      16.168 114.223  74.963  1.00  0.00           C
ATOM  12673  O21 POPE  136      15.528 113.593  73.833  1.00  0.00           O
ATOM  12674  C21 POPE  136      16.068 113.843  72.633  1.00  0.00           C
ATOM  12675  O22 POPE  136      16.978 114.623  72.423  1.00  0.00           O
ATOM  12676  C22 POPE  136      15.358 112.983  71.573  1.00  0.00           C
ATOM  12679  C3  POPE  136      17.288 113.293  75.543  1.00  0.00           C
ATOM  12682  O31 POPE  136      18.358 112.943  74.623  1.00  0.00           O
ATOM  12683  C31 POPE  136      19.288 113.903  74.493  1.00  0.00           C
ATOM  12684  O32 POPE  136      19.208 115.023  74.963  1.00  0.00           O
ATOM  12685  C32 POPE  136      20.558 113.353  73.843  1.00  0.00           C
ATOM  12688  C23 POPE  136      15.558 113.423  70.093  1.00  0.00           C
ATOM  12691  C24 POPE  136      17.018 113.293  69.633  1.00  0.00           C
ATOM  12694  C25 POPE  136      17.198 113.383  68.103  1.00  0.00           C
ATOM  12697  C26 POPE  136      18.668 113.283  67.673  1.00  0.00           C
ATOM  12700  C27 POPE  136      18.878 113.493  66.163  1.00  0.00           C
ATOM  12703  C28 POPE  136      19.698 114.763  65.833  1.00  0.00           C
ATOM  12706  C29 POPE  136      19.668 115.093  64.363  1.00  0.00           C
ATOM  12708 0C21 POPE  136      20.718 115.243  63.523  1.00  0.00           C
[truncated: 1,663,831 more chars]
