# Supplementary material for: Characterizing Membrane Association and Periplasmic Transfer of Bacterial Lipoproteins through Molecular Dynamics Simulations
Source: Structure. 2020 Apr 7;28(4):475–487.e3. doi: 10.1016/j.str.2020.01.012 (PMC7139219; doi:10.1016/j.str.2020.01.012)
Supplement: Data S1. Final Coordinates from Simulations (Y–Z), Related to Figure 3 [file mmc3.zip › Y-Z/YFJS-2-atomistic.pdb]

TITLE     Protein
REMARK    THIS IS A SIMULATION BOX
CRYST1  129.225  129.225  109.657  90.00  90.00  90.00 P 1           1
MODEL        1
ATOM      1  N   CYSTA   1      59.188  62.666  73.479  1.00  0.00           N
ATOM      3  CA  CYSTA   1      58.678  63.976  74.169  1.00  0.00           C
ATOM      5  C   CYSTA   1      57.007  64.527  73.959  1.00  0.00           C
ATOM      6  O   CYSTA   1      56.537  64.297  72.858  1.00  0.00           O
ATOM      7  CB  CYSTA   1      59.798  65.076  73.688  1.00  0.00           C
ATOM     10  SG  CYSTA   1      61.647  65.156  74.299  1.00  0.00           S
ATOM     11  C1  CYSTA   1      63.207  64.277  73.589  1.00  0.00           C
ATOM     14  CA1 CYSTA   1      60.427  61.946  73.578  1.00  0.00           C
ATOM     15  OA1 CYSTA   1      61.167  62.216  74.519  1.00  0.00           O
ATOM     16  CA2 CYSTA   1      60.967  60.766  72.608  1.00  0.00           C
ATOM     19  C11 CYSTA   1      64.478  64.987  72.898  1.00  0.00           C
ATOM     21  O11 CYSTA   1      65.557  65.356  73.799  1.00  0.00           O
ATOM     22  CX1 CYSTA   1      66.897  65.416  73.389  1.00  0.00           C
ATOM     23  OX1 CYSTA   1      67.777  64.938  74.079  1.00  0.00           O
ATOM     24  CX2 CYSTA   1      67.168  66.246  72.089  1.00  0.00           C
ATOM     27  C12 CYSTA   1      63.967  66.188  72.107  1.00  0.00           C
ATOM     30  O12 CYSTA   1      63.397  65.706  70.879  1.00  0.00           O
ATOM     31  CD1 CYSTA   1      64.177  65.966  69.839  1.00  0.00           C
ATOM     32  OD1 CYSTA   1      64.908  66.937  69.718  1.00  0.00           O
ATOM     33  CD2 CYSTA   1      64.217  64.757  68.928  1.00  0.00           C
ATOM     36  CA3 CYSTA   1      62.547  60.326  72.499  1.00  0.00           C
ATOM     39  CA4 CYSTA   1      63.067  59.176  71.479  1.00  0.00           C
ATOM     42  CA5 CYSTA   1      64.597  59.076  70.958  1.00  0.00           C
ATOM     45  CA6 CYSTA   1      65.188  57.757  70.279  1.00  0.00           C
ATOM     48  CA7 CYSTA   1      66.257  57.896  69.118  1.00  0.00           C
ATOM     51  CA8 CYSTA   1      67.147  56.676  68.659  1.00  0.00           C
ATOM     54  CA9 CYSTA   1      66.807  55.836  67.379  1.00  0.00           C
ATOM     57 0CA1 CYSTA   1      66.178  54.466  67.709  1.00  0.00           C
ATOM     60 1CA1 CYSTA   1      66.167  53.316  66.678  1.00  0.00           C
ATOM     63 2CA1 CYSTA   1      65.427  52.126  67.339  1.00  0.00           C
ATOM     66 3CA1 CYSTA   1      65.368  50.777  66.599  1.00  0.00           C
ATOM     69 4CA1 CYSTA   1      64.497  49.786  67.398  1.00  0.00           C
ATOM     72 5CA1 CYSTA   1      64.357  48.386  66.809  1.00  0.00           C
ATOM     75 6CA1 CYSTA   1      63.498  47.477  67.689  1.00  0.00           C
ATOM     79  CD3 CYSTA   1      64.107  65.176  67.468  1.00  0.00           C
ATOM     82  CD4 CYSTA   1      62.658  65.547  67.129  1.00  0.00           C
ATOM     85  CD5 CYSTA   1      62.498  66.546  65.979  1.00  0.00           C
ATOM     88  CD6 CYSTA   1      62.568  65.926  64.578  1.00  0.00           C
ATOM     91  CD7 CYSTA   1      63.818  65.076  64.338  1.00  0.00           C
ATOM     94  CD8 CYSTA   1      63.967  64.636  62.889  1.00  0.00           C
ATOM     97  CD9 CYSTA   1      65.158  63.666  62.738  1.00  0.00           C
ATOM    100 0CD1 CYSTA   1      65.257  63.027  61.348  1.00  0.00           C
ATOM    103 1CD1 CYSTA   1      65.548  64.026  60.229  1.00  0.00           C
ATOM    106 2CD1 CYSTA   1      64.298  64.466  59.438  1.00  0.00           C
ATOM    109 3CD1 CYSTA   1      64.668  65.346  58.239  1.00  0.00           C
ATOM    112 4CD1 CYSTA   1      63.498  65.617  57.299  1.00  0.00           C
ATOM    115 5CD1 CYSTA   1      63.937  66.326  56.008  1.00  0.00           C
ATOM    118 6CD1 CYSTA   1      62.807  66.526  54.988  1.00  0.00           C
ATOM    122  CX3 CYSTA   1      68.597  66.206  71.428  1.00  0.00           C
ATOM    125  CX4 CYSTA   1      68.967  67.447  70.559  1.00  0.00           C
ATOM    128  CX5 CYSTA   1      68.107  67.846  69.349  1.00  0.00           C
ATOM    131  CX6 CYSTA   1      68.658  69.096  68.598  1.00  0.00           C
ATOM    134  CX7 CYSTA   1      68.118  69.257  67.159  1.00  0.00           C
ATOM    137  CX8 CYSTA   1      68.379  70.636  66.489  1.00  0.00           C
ATOM    140  CX9 CYSTA   1      67.827  70.617  65.078  1.00  0.00           C
ATOM    142 0CX1 CYSTA   1      68.158  71.396  64.029  1.00  0.00           C
ATOM    144 1CX1 CYSTA   1      69.107  72.566  63.948  1.00  0.00           C
ATOM    147 2CX1 CYSTA   1      68.337  73.796  63.419  1.00  0.00           C
ATOM    150 3CX1 CYSTA   1      69.188  74.996  62.989  1.00  0.00           C
ATOM    153 4CX1 CYSTA   1      68.287  76.136  62.468  1.00  0.00           C
ATOM    156 5CX1 CYSTA   1      69.027  77.406  62.048  1.00  0.00           C
ATOM    159 6CX1 CYSTA   1      68.107  78.446  61.409  1.00  0.00           C
ATOM    162 7CX1 CYSTA   1      68.847  79.676  60.879  1.00  0.00           C
ATOM    165 8CX1 CYSTA   1      67.917  80.756  60.319  1.00  0.00           C
ATOM    169  N   ASP A   2      56.058  65.246  74.879  1.00  0.00           N
ATOM    171  CA  ASP A   2      54.657  66.076  74.618  1.00  0.00           C
ATOM    173  CB  ASP A   2      55.107  67.396  73.879  1.00  0.00           C
ATOM    176  CG  ASP A   2      56.597  67.746  74.018  1.00  0.00           C
ATOM    177  OD1 ASP A   2      57.207  68.066  72.959  1.00  0.00           O
ATOM    178  OD2 ASP A   2      57.157  67.736  75.148  1.00  0.00           O
ATOM    179  C   ASP A   2      53.207  66.447  75.629  1.00  0.00           C
ATOM    180  O   ASP A   2      53.197  65.896  76.729  1.00  0.00           O
ATOM    181  N   ASP A   3      51.978  67.307  75.379  1.00  0.00           N
ATOM    183  CA  ASP A   3      50.397  67.376  75.857  1.00  0.00           C
ATOM    185  CB  ASP A   3      49.678  66.626  74.729  1.00  0.00           C
ATOM    188  CG  ASP A   3      50.167  65.197  74.718  1.00  0.00           C
ATOM    189  OD1 ASP A   3      50.117  64.547  75.798  1.00  0.00           O
ATOM    190  OD2 ASP A   3      50.567  64.706  73.629  1.00  0.00           O
ATOM    191  C   ASP A   3      49.197  68.557  76.498  1.00  0.00           C
ATOM    192  O   ASP A   3      49.548  69.126  77.519  1.00  0.00           O
ATOM    193  N   ARG A   4      47.757  68.956  76.129  1.00  0.00           N
ATOM    195  CA  ARG A   4      46.627  70.046  76.698  1.00  0.00           C
ATOM    197  CB  ARG A   4      46.118  71.356  75.688  1.00  0.00           C
ATOM    200  CG  ARG A   4      44.748  72.346  75.739  1.00  0.00           C
ATOM    203  CD  ARG A   4      44.147  73.076  74.458  1.00  0.00           C
ATOM    206  NE  ARG A   4      42.927  73.947  74.819  1.00  0.00           N
ATOM    208  CZ  ARG A   4      42.257  74.836  74.069  1.00  0.00           C
ATOM    209  NH1 ARG A   4      42.557  75.127  72.819  1.00  0.00           N
ATOM    212  NH2 ARG A   4      41.217  75.526  74.537  1.00  0.00           N
ATOM    215  C   ARG A   4      45.177  69.836  77.468  1.00  0.00           C
ATOM    216  O   ARG A   4      44.457  68.996  76.978  1.00  0.00           O
ATOM    217  N   SER A   5      44.637  70.666  78.528  1.00  0.00           N
ATOM    219  CA  SER A   5      43.127  70.816  78.879  1.00  0.00           C
ATOM    221  CB  SER A   5      42.327  69.456  78.959  1.00  0.00           C
ATOM    224  OG  SER A   5      40.947  69.606  78.559  1.00  0.00           O
ATOM    226  C   SER A   5      42.397  71.636  80.098  1.00  0.00           C
ATOM    227  O   SER A   5      41.318  71.216  80.518  1.00  0.00           O
ATOM    228  N   ASP A   6      42.798  72.796  80.718  1.00  0.00           N
ATOM    230  CA  ASP A   6      41.947  73.617  81.679  1.00  0.00           C
ATOM    232  CB  ASP A   6      41.327  72.868  82.948  1.00  0.00           C
ATOM    235  CG  ASP A   6      40.217  73.557  83.778  1.00  0.00           C
ATOM    236  OD1 ASP A   6      40.467  74.626  84.379  1.00  0.00           O
ATOM    237  OD2 ASP A   6      39.158  72.907  83.969  1.00  0.00           O
ATOM    238  C   ASP A   6      42.807  74.696  82.338  1.00  0.00           C
ATOM    239  O   ASP A   6      43.778  74.346  82.989  1.00  0.00           O
ATOM    240  N   ASP A   7      42.458  75.986  82.299  1.00  0.00           N
ATOM    242  CA  ASP A   7      42.477  76.886  81.159  1.00  0.00           C
ATOM    244  CB  ASP A   7      41.027  77.438  80.947  1.00  0.00           C
ATOM    247  CG  ASP A   7      40.817  78.826  80.378  1.00  0.00           C
ATOM    248  OD1 ASP A   7      41.807  79.527  80.088  1.00  0.00           O
ATOM    249  OD2 ASP A   7      39.647  79.267  80.319  1.00  0.00           O
ATOM    250  C   ASP A   7      43.607  77.907  81.368  1.00  0.00           C
ATOM    251  O   ASP A   7      44.597  77.868  80.658  1.00  0.00           O
ATOM    252  N   LEU A   8      43.597  78.726  82.439  1.00  0.00           N
ATOM    254  CA  LEU A   8      44.727  79.576  82.819  1.00  0.00           C
ATOM    256  CB  LEU A   8      44.278  80.816  83.647  1.00  0.00           C
ATOM    259  CG  LEU A   8      45.317  81.946  83.868  1.00  0.00           C
ATOM    261  CD1 LEU A   8      45.757  82.577  82.549  1.00  0.00           C
ATOM    265  CD2 LEU A   8      44.697  83.046  84.757  1.00  0.00           C
ATOM    269  C   LEU A   8      45.688  78.737  83.629  1.00  0.00           C
ATOM    270  O   LEU A   8      46.787  79.126  83.978  1.00  0.00           O
ATOM    271  N   LYS A   9      45.287  77.476  83.889  1.00  0.00           N
ATOM    273  CA  LYS A   9      46.178  76.486  84.447  1.00  0.00           C
ATOM    275  CB  LYS A   9      45.427  75.596  85.489  1.00  0.00           C
ATOM    278  CG  LYS A   9      44.347  76.276  86.338  1.00  0.00           C
ATOM    281  CD  LYS A   9      43.237  75.296  86.798  1.00  0.00           C
ATOM    284  CE  LYS A   9      42.118  76.048  87.518  1.00  0.00           C
ATOM    287  NZ  LYS A   9      40.907  75.236  87.779  1.00  0.00           N
ATOM    291  C   LYS A   9      46.688  75.646  83.288  1.00  0.00           C
ATOM    292  O   LYS A   9      47.518  74.766  83.479  1.00  0.00           O
ATOM    293  N   ALA A  10      46.248  75.926  82.029  1.00  0.00           N
ATOM    295  CA  ALA A  10      46.557  75.136  80.858  1.00  0.00           C
ATOM    297  CB  ALA A  10      45.447  74.166  80.489  1.00  0.00           C
ATOM    301  C   ALA A  10      46.897  75.908  79.609  1.00  0.00           C
ATOM    302  O   ALA A  10      47.157  75.306  78.569  1.00  0.00           O
ATOM    303  N   ILE A  11      47.017  77.227  79.669  1.00  0.00           N
ATOM    305  CA  ILE A  11      48.048  77.907  78.939  1.00  0.00           C
ATOM    307  CB  ILE A  11      47.708  79.337  78.647  1.00  0.00           C
ATOM    309  CG2 ILE A  11      48.927  80.136  78.178  1.00  0.00           C
ATOM    313  CG1 ILE A  11      46.637  79.396  77.559  1.00  0.00           C
ATOM    316  CD  ILE A  11      47.127  79.176  76.118  1.00  0.00           C
ATOM    320  C   ILE A  11      49.307  77.776  79.729  1.00  0.00           C
ATOM    321  O   ILE A  11      50.357  77.516  79.159  1.00  0.00           O
ATOM    322  N   SER A  12      49.217  77.767  81.068  1.00  0.00           N
ATOM    324  CA  SER A  12      50.257  77.298  81.968  1.00  0.00           C
ATOM    326  CB  SER A  12      49.888  77.566  83.428  1.00  0.00           C
ATOM    329  OG  SER A  12      49.507  78.926  83.538  1.00  0.00           O
ATOM    331  C   SER A  12      50.667  75.856  81.758  1.00  0.00           C
ATOM    332  O   SER A  12      51.847  75.596  81.639  1.00  0.00           O
ATOM    333  N   LYS A  13      49.767  74.876  81.518  1.00  0.00           N
ATOM    335  CA  LYS A  13      50.167  73.626  80.849  1.00  0.00           C
ATOM    337  CB  LYS A  13      48.997  72.596  80.588  1.00  0.00           C
ATOM    340  CG  LYS A  13      48.288  71.966  81.787  1.00  0.00           C
ATOM    343  CD  LYS A  13      47.048  71.106  81.478  1.00  0.00           C
ATOM    346  CE  LYS A  13      46.637  70.326  82.728  1.00  0.00           C
ATOM    349  NZ  LYS A  13      45.597  69.316  82.458  1.00  0.00           N
ATOM    353  C   LYS A  13      50.988  73.807  79.548  1.00  0.00           C
ATOM    354  O   LYS A  13      51.877  73.026  79.258  1.00  0.00           O
ATOM    355  N   PHE A  14      50.757  74.856  78.717  1.00  0.00           N
ATOM    357  CA  PHE A  14      51.537  75.106  77.499  1.00  0.00           C
ATOM    359  CB  PHE A  14      50.747  75.896  76.398  1.00  0.00           C
ATOM    362  CG  PHE A  14      49.827  75.087  75.508  1.00  0.00           C
ATOM    363  CD1 PHE A  14      50.357  74.126  74.629  1.00  0.00           C
ATOM    365  CE1 PHE A  14      49.538  73.376  73.788  1.00  0.00           C
ATOM    367  CZ  PHE A  14      48.158  73.596  73.799  1.00  0.00           C
ATOM    369  CD2 PHE A  14      48.457  75.368  75.428  1.00  0.00           C
ATOM    371  CE2 PHE A  14      47.617  74.596  74.607  1.00  0.00           C
ATOM    373  C   PHE A  14      52.798  75.876  77.779  1.00  0.00           C
ATOM    374  O   PHE A  14      53.587  76.136  76.879  1.00  0.00           O
ATOM    375  N   LYS A  15      53.057  76.197  79.059  1.00  0.00           N
ATOM    377  CA  LYS A  15      54.338  76.676  79.497  1.00  0.00           C
ATOM    379  CB  LYS A  15      54.208  78.056  80.199  1.00  0.00           C
ATOM    382  CG  LYS A  15      53.307  79.096  79.508  1.00  0.00           C
ATOM    385  CD  LYS A  15      53.498  79.346  77.998  1.00  0.00           C
ATOM    388  CE  LYS A  15      52.178  79.856  77.398  1.00  0.00           C
ATOM    391  NZ  LYS A  15      52.248  80.166  75.968  1.00  0.00           N
ATOM    395  C   LYS A  15      54.938  75.696  80.489  1.00  0.00           C
ATOM    396  O   LYS A  15      56.037  75.956  80.947  1.00  0.00           O
ATOM    397  N   ASP A  16      54.287  74.556  80.817  1.00  0.00           N
ATOM    399  CA  ASP A  16      54.798  73.586  81.787  1.00  0.00           C
ATOM    401  CB  ASP A  16      53.778  73.277  82.938  1.00  0.00           C
ATOM    404  CG  ASP A  16      53.717  74.356  84.007  1.00  0.00           C
ATOM    405  OD1 ASP A  16      54.237  75.466  83.759  1.00  0.00           O
ATOM    406  OD2 ASP A  16      53.167  74.087  85.118  1.00  0.00           O
ATOM    407  C   ASP A  16      55.158  72.276  81.109  1.00  0.00           C
ATOM    408  O   ASP A  16      55.607  71.326  81.749  1.00  0.00           O
ATOM    409  N   LEU A  17      54.998  72.196  79.778  1.00  0.00           N
ATOM    411  CA  LEU A  17      55.368  71.016  79.029  1.00  0.00           C
ATOM    413  CB  LEU A  17      54.118  70.188  78.698  1.00  0.00           C
ATOM    416  CG  LEU A  17      53.477  69.396  79.859  1.00  0.00           C
ATOM    418  CD1 LEU A  17      51.947  69.486  79.809  1.00  0.00           C
ATOM    422  CD2 LEU A  17      53.867  67.926  79.799  1.00  0.00           C
ATOM    426  C   LEU A  17      56.138  71.368  77.768  1.00  0.00           C
ATOM    427  O   LEU A  17      57.017  70.606  77.379  1.00  0.00           O
ATOM    428  N   THR A  18      55.907  72.557  77.169  1.00  0.00           N
ATOM    430  CA  THR A  18      56.807  73.157  76.179  1.00  0.00           C
ATOM    432  CB  THR A  18      56.128  74.326  75.448  1.00  0.00           C
ATOM    434  OG1 THR A  18      54.837  73.926  75.038  1.00  0.00           O
ATOM    436  CG2 THR A  18      56.877  74.766  74.178  1.00  0.00           C
ATOM    440  C   THR A  18      58.207  73.576  76.639  1.00  0.00           C
ATOM    441  O   THR A  18      59.107  73.496  75.809  1.00  0.00           O
ATOM    442  N   PRO A  19      58.548  74.056  77.849  1.00  0.00           N
ATOM    443  CD  PRO A  19      57.787  73.938  79.099  1.00  0.00           C
ATOM    446  CA  PRO A  19      59.757  74.816  78.059  1.00  0.00           C
ATOM    448  CB  PRO A  19      59.497  75.547  79.388  1.00  0.00           C
ATOM    451  CG  PRO A  19      58.667  74.556  80.189  1.00  0.00           C
ATOM    454  C   PRO A  19      60.988  73.938  78.228  1.00  0.00           C
ATOM    455  O   PRO A  19      60.977  73.066  79.099  1.00  0.00           O
ATOM    456  N   PRO A  20      62.108  74.157  77.538  1.00  0.00           N
ATOM    457  CD  PRO A  20      62.248  75.166  76.489  1.00  0.00           C
ATOM    460  CA  PRO A  20      63.358  73.417  77.729  1.00  0.00           C
ATOM    462  CB  PRO A  20      64.387  74.236  76.928  1.00  0.00           C
ATOM    465  CG  PRO A  20      63.558  74.826  75.798  1.00  0.00           C
ATOM    468  C   PRO A  20      63.757  73.096  79.159  1.00  0.00           C
ATOM    469  O   PRO A  20      64.357  72.047  79.368  1.00  0.00           O
ATOM    470  N   ARG A  21      63.428  73.996  80.107  1.00  0.00           N
ATOM    472  CA  ARG A  21      63.607  73.926  81.539  1.00  0.00           C
ATOM    474  CB  ARG A  21      62.667  72.986  82.348  1.00  0.00           C
ATOM    477  CG  ARG A  21      62.798  71.486  82.067  1.00  0.00           C
ATOM    480  CD  ARG A  21      61.868  70.636  82.948  1.00  0.00           C
ATOM    483  NE  ARG A  21      62.017  69.206  82.569  1.00  0.00           N
ATOM    485  CZ  ARG A  21      61.548  68.688  81.449  1.00  0.00           C
ATOM    486  NH1 ARG A  21      60.858  69.407  80.578  1.00  0.00           N
ATOM    489  NH2 ARG A  21      61.857  67.447  81.129  1.00  0.00           N
ATOM    492  C   ARG A  21      65.037  73.868  82.008  1.00  0.00           C
ATOM    493  O   ARG A  21      65.938  73.277  81.418  1.00  0.00           O
ATOM    494  N   PHE A  22      65.298  74.556  83.129  1.00  0.00           N
ATOM    496  CA  PHE A  22      66.627  74.626  83.698  1.00  0.00           C
ATOM    498  CB  PHE A  22      66.688  75.576  84.897  1.00  0.00           C
ATOM    501  CG  PHE A  22      66.487  76.996  84.459  1.00  0.00           C
ATOM    502  CD1 PHE A  22      65.217  77.587  84.499  1.00  0.00           C
ATOM    504  CE1 PHE A  22      65.048  78.938  84.198  1.00  0.00           C
ATOM    506  CZ  PHE A  22      66.147  79.716  83.838  1.00  0.00           C
ATOM    508  CD2 PHE A  22      67.588  77.786  84.089  1.00  0.00           C
ATOM    510  CE2 PHE A  22      67.417  79.146  83.768  1.00  0.00           C
ATOM    512  C   PHE A  22      67.217  73.297  84.118  1.00  0.00           C
ATOM    513  O   PHE A  22      68.418  73.076  84.029  1.00  0.00           O
ATOM    514  N   SER A  23      66.397  72.336  84.589  1.00  0.00           N
ATOM    516  CA  SER A  23      66.887  71.007  84.869  1.00  0.00           C
ATOM    518  CB  SER A  23      65.798  70.127  85.537  1.00  0.00           C
ATOM    521  OG  SER A  23      64.567  70.176  84.818  1.00  0.00           O
ATOM    523  C   SER A  23      67.527  70.276  83.698  1.00  0.00           C
ATOM    524  O   SER A  23      68.618  69.727  83.829  1.00  0.00           O
ATOM    525  N   ASP A  24      66.927  70.337  82.509  1.00  0.00           N
ATOM    527  CA  ASP A  24      67.438  69.646  81.357  1.00  0.00           C
ATOM    529  CB  ASP A  24      66.307  69.576  80.298  1.00  0.00           C
ATOM    532  CG  ASP A  24      65.077  68.786  80.728  1.00  0.00           C
ATOM    533  OD1 ASP A  24      64.827  68.548  81.947  1.00  0.00           O
ATOM    534  OD2 ASP A  24      64.307  68.456  79.799  1.00  0.00           O
ATOM    535  C   ASP A  24      68.667  70.326  80.758  1.00  0.00           C
ATOM    536  O   ASP A  24      69.567  69.658  80.238  1.00  0.00           O
ATOM    537  N   VAL A  25      68.777  71.666  80.858  1.00  0.00           N
ATOM    539  CA  VAL A  25      69.978  72.406  80.469  1.00  0.00           C
ATOM    541  CB  VAL A  25      69.688  73.877  80.139  1.00  0.00           C
ATOM    543  CG1 VAL A  25      69.747  74.836  81.338  1.00  0.00           C
ATOM    547  CG2 VAL A  25      70.728  74.367  79.108  1.00  0.00           C
ATOM    551  C   VAL A  25      71.088  72.286  81.507  1.00  0.00           C
ATOM    552  O   VAL A  25      72.268  72.336  81.169  1.00  0.00           O
ATOM    553  N   VAL A  26      70.777  72.066  82.808  1.00  0.00           N
ATOM    555  CA  VAL A  26      71.767  71.606  83.778  1.00  0.00           C
ATOM    557  CB  VAL A  26      71.247  71.657  85.209  1.00  0.00           C
ATOM    559  CG1 VAL A  26      72.227  70.956  86.179  1.00  0.00           C
ATOM    563  CG2 VAL A  26      71.107  73.136  85.578  1.00  0.00           C
ATOM    567  C   VAL A  26      72.338  70.246  83.428  1.00  0.00           C
ATOM    568  O   VAL A  26      73.548  70.057  83.368  1.00  0.00           O
ATOM    569  N   SER A  27      71.478  69.276  83.069  1.00  0.00           N
ATOM    571  CA  SER A  27      71.918  67.966  82.618  1.00  0.00           C
ATOM    573  CB  SER A  27      70.688  67.086  82.327  1.00  0.00           C
ATOM    576  OG  SER A  27      71.067  65.727  82.169  1.00  0.00           O
ATOM    578  C   SER A  27      72.838  68.007  81.389  1.00  0.00           C
ATOM    579  O   SER A  27      73.878  67.356  81.348  1.00  0.00           O
ATOM    580  N   ARG A  28      72.497  68.868  80.408  1.00  0.00           N
ATOM    582  CA  ARG A  28      73.308  69.176  79.239  1.00  0.00           C
ATOM    584  CB  ARG A  28      72.557  70.337  78.507  1.00  0.00           C
ATOM    587  CG  ARG A  28      73.177  70.876  77.218  1.00  0.00           C
ATOM    590  CD  ARG A  28      72.497  72.167  76.719  1.00  0.00           C
ATOM    593  NE  ARG A  28      71.107  71.846  76.279  1.00  0.00           N
ATOM    595  CZ  ARG A  28      70.287  72.706  75.688  1.00  0.00           C
ATOM    596  NH1 ARG A  28      70.668  73.906  75.319  1.00  0.00           N
ATOM    599  NH2 ARG A  28      69.037  72.376  75.459  1.00  0.00           N
ATOM    602  C   ARG A  28      74.727  69.676  79.529  1.00  0.00           C
ATOM    603  O   ARG A  28      75.728  69.216  78.989  1.00  0.00           O
ATOM    604  N   GLN A  29      74.857  70.666  80.429  1.00  0.00           N
ATOM    606  CA  GLN A  29      76.158  71.237  80.749  1.00  0.00           C
ATOM    608  CB  GLN A  29      76.027  72.646  81.389  1.00  0.00           C
ATOM    611  CG  GLN A  29      75.247  72.636  82.728  1.00  0.00           C
ATOM    614  CD  GLN A  29      74.987  74.007  83.358  1.00  0.00           C
ATOM    615  OE1 GLN A  29      75.458  74.257  84.468  1.00  0.00           O
ATOM    616  NE2 GLN A  29      74.158  74.836  82.678  1.00  0.00           N
ATOM    619  C   GLN A  29      76.978  70.306  81.647  1.00  0.00           C
ATOM    620  O   GLN A  29      78.207  70.296  81.628  1.00  0.00           O
ATOM    621  N   ASP A  30      76.298  69.477  82.458  1.00  0.00           N
ATOM    623  CA  ASP A  30      76.927  68.417  83.197  1.00  0.00           C
ATOM    625  CB  ASP A  30      75.918  67.776  84.179  1.00  0.00           C
ATOM    628  CG  ASP A  30      75.417  68.766  85.209  1.00  0.00           C
ATOM    629  OD1 ASP A  30      76.007  69.876  85.389  1.00  0.00           O
ATOM    630  OD2 ASP A  30      74.478  68.356  85.947  1.00  0.00           O
ATOM    631  C   ASP A  30      77.577  67.376  82.299  1.00  0.00           C
ATOM    632  O   ASP A  30      78.768  67.106  82.467  1.00  0.00           O
ATOM    633  N   ASP A  31      76.878  66.867  81.259  1.00  0.00           N
ATOM    635  CA  ASP A  31      77.448  65.926  80.298  1.00  0.00           C
ATOM    637  CB  ASP A  31      76.327  65.257  79.448  1.00  0.00           C
ATOM    640  CG  ASP A  31      75.618  66.126  78.438  1.00  0.00           C
ATOM    641  OD1 ASP A  31      76.237  66.666  77.499  1.00  0.00           O
ATOM    642  OD2 ASP A  31      74.357  66.076  78.458  1.00  0.00           O
ATOM    643  C   ASP A  31      78.647  66.456  79.508  1.00  0.00           C
ATOM    644  O   ASP A  31      79.647  65.766  79.338  1.00  0.00           O
ATOM    645  N   VAL A  32      78.637  67.727  79.059  1.00  0.00           N
ATOM    647  CA  VAL A  32      79.848  68.326  78.538  1.00  0.00           C
ATOM    649  CB  VAL A  32      79.637  69.596  77.729  1.00  0.00           C
ATOM    651  CG1 VAL A  32      78.597  69.286  76.639  1.00  0.00           C
ATOM    655  CG2 VAL A  32      79.208  70.797  78.598  1.00  0.00           C
ATOM    659  C   VAL A  32      80.958  68.507  79.567  1.00  0.00           C
ATOM    660  O   VAL A  32      82.118  68.277  79.258  1.00  0.00           O
ATOM    661  N   SER A  33      80.658  68.896  80.839  1.00  0.00           N
ATOM    663  CA  SER A  33      81.717  69.197  81.798  1.00  0.00           C
ATOM    665  CB  SER A  33      81.288  70.127  82.989  1.00  0.00           C
ATOM    668  OG  SER A  33      80.677  69.477  84.099  1.00  0.00           O
ATOM    670  C   SER A  33      82.428  67.947  82.309  1.00  0.00           C
ATOM    671  O   SER A  33      83.607  67.996  82.649  1.00  0.00           O
ATOM    672  N   GLU A  34      81.738  66.776  82.369  1.00  0.00           N
ATOM    674  CA  GLU A  34      82.357  65.496  82.639  1.00  0.00           C
ATOM    676  CB  GLU A  34      81.309  64.457  83.139  1.00  0.00           C
ATOM    679  CG  GLU A  34      80.187  64.007  82.148  1.00  0.00           C
ATOM    682  CD  GLU A  34      78.948  63.407  82.829  1.00  0.00           C
ATOM    683  OE1 GLU A  34      78.997  63.236  84.079  1.00  0.00           O
ATOM    684  OE2 GLU A  34      77.897  63.136  82.159  1.00  0.00           O
ATOM    685  C   GLU A  34      83.277  64.996  81.518  1.00  0.00           C
ATOM    686  O   GLU A  34      84.408  64.586  81.768  1.00  0.00           O
ATOM    687  N   GLU A  35      82.848  65.136  80.248  1.00  0.00           N
ATOM    689  CA  GLU A  35      83.669  64.947  79.048  1.00  0.00           C
ATOM    691  CB  GLU A  35      82.768  65.046  77.788  1.00  0.00           C
ATOM    694  CG  GLU A  35      81.897  63.786  77.589  1.00  0.00           C
ATOM    697  CD  GLU A  35      82.808  62.586  77.348  1.00  0.00           C
ATOM    698  OE1 GLU A  35      83.638  62.666  76.398  1.00  0.00           O
ATOM    699  OE2 GLU A  35      82.747  61.637  78.178  1.00  0.00           O
ATOM    700  C   GLU A  35      84.857  65.876  78.908  1.00  0.00           C
ATOM    701  O   GLU A  35      85.947  65.486  78.468  1.00  0.00           O
ATOM    702  N   TRP A  36      84.658  67.167  79.279  1.00  0.00           N
ATOM    704  CA  TRP A  36      85.688  68.176  79.497  1.00  0.00           C
ATOM    706  CB  TRP A  36      85.017  69.606  79.699  1.00  0.00           C
ATOM    709  CG  TRP A  36      85.718  70.886  79.268  1.00  0.00           C
ATOM    710  CD1 TRP A  36      85.648  71.447  78.008  1.00  0.00           C
ATOM    712  NE1 TRP A  36      86.527  72.516  77.919  1.00  0.00           N
ATOM    714  CE2 TRP A  36      87.097  72.736  79.118  1.00  0.00           C
ATOM    715  CD2 TRP A  36      86.558  71.786  80.018  1.00  0.00           C
ATOM    716  CE3 TRP A  36      86.898  71.876  81.348  1.00  0.00           C
ATOM    718  CZ3 TRP A  36      87.887  72.786  81.749  1.00  0.00           C
ATOM    720  CZ2 TRP A  36      88.107  73.606  79.489  1.00  0.00           C
ATOM    722  CH2 TRP A  36      88.517  73.606  80.817  1.00  0.00           C
ATOM    724  C   TRP A  36      86.637  67.706  80.609  1.00  0.00           C
ATOM    725  O   TRP A  36      87.827  67.566  80.359  1.00  0.00           O
ATOM    726  N   SER A  37      86.157  67.298  81.809  1.00  0.00           N
ATOM    728  CA  SER A  37      86.997  66.757  82.897  1.00  0.00           C
ATOM    730  CB  SER A  37      86.157  66.406  84.169  1.00  0.00           C
ATOM    733  OG  SER A  37      86.978  66.156  85.319  1.00  0.00           O
ATOM    735  C   SER A  37      87.827  65.517  82.588  1.00  0.00           C
ATOM    736  O   SER A  37      89.007  65.456  82.929  1.00  0.00           O
ATOM    737  N   GLN A  38      87.248  64.507  81.919  1.00  0.00           N
ATOM    739  CA  GLN A  38      87.897  63.216  81.768  1.00  0.00           C
ATOM    741  CB  GLN A  38      86.947  62.136  81.169  1.00  0.00           C
ATOM    744  CG  GLN A  38      85.967  61.486  82.178  1.00  0.00           C
ATOM    747  CD  GLN A  38      86.647  61.086  83.489  1.00  0.00           C
ATOM    748  OE1 GLN A  38      86.418  61.626  84.559  1.00  0.00           O
ATOM    749  NE2 GLN A  38      87.587  60.106  83.389  1.00  0.00           N
ATOM    752  C   GLN A  38      89.228  63.216  81.038  1.00  0.00           C
ATOM    753  O   GLN A  38      90.077  62.376  81.309  1.00  0.00           O
ATOM    754  N   VAL A  39      89.427  64.126  80.088  1.00  0.00           N
ATOM    756  CA  VAL A  39      90.588  64.146  79.209  1.00  0.00           C
ATOM    758  CB  VAL A  39      90.007  64.426  77.838  1.00  0.00           C
ATOM    760  CG1 VAL A  39      89.587  65.886  77.678  1.00  0.00           C
ATOM    764  CG2 VAL A  39      90.958  64.007  76.719  1.00  0.00           C
ATOM    768  C   VAL A  39      91.667  65.146  79.669  1.00  0.00           C
ATOM    769  O   VAL A  39      92.717  65.326  79.038  1.00  0.00           O
ATOM    770  N   GLY A  40      91.448  65.797  80.828  1.00  0.00           N
ATOM    772  CA  GLY A  40      92.367  66.757  81.449  1.00  0.00           C
ATOM    775  C   GLY A  40      93.498  66.167  82.327  1.00  0.00           C
ATOM    776  OT1 GLY A  40      94.447  65.526  81.787  1.00  0.00           O
ATOM    777  OT2 GLY A  40      93.458  66.406  83.568  1.00  0.00           O
ATOM    778  NH3 POPEB  41     122.298 119.697  67.928  1.00  0.00           N
ATOM    782  C12 POPEB  41     121.997 121.017  68.569  1.00  0.00           C
ATOM    785  C11 POPEB  41     120.658 121.516  68.059  1.00  0.00           C
ATOM    788  P   POPEB  41     120.637 124.026  67.409  1.00  0.00           P
ATOM    789  O13 POPEB  41     119.667 123.776  66.328  1.00  0.00           O
ATOM    790  O14 POPEB  41     120.567 125.357  68.068  1.00  0.00           O
ATOM    791  O11 POPEB  41     122.108 123.727  66.879  1.00  0.00           O
ATOM    792  O12 POPEB  41     120.448 122.876  68.468  1.00  0.00           O
ATOM    793  C1  POPEB  41     122.348 123.838  65.479  1.00  0.00           C
ATOM    796  C2  POPEB  41     123.788 123.396  65.118  1.00  0.00           C
ATOM    798  O21 POPEB  41     123.937 123.097  63.708  1.00  0.00           O
ATOM    799  C21 POPEB  41     123.368 121.996  63.239  1.00  0.00           C
ATOM    800  O22 POPEB  41     122.598 121.276  63.829  1.00  0.00           O
ATOM    801  C22 POPEB  41     123.878 121.707  61.828  1.00  0.00           C
ATOM    804  C3  POPEB  41     124.238 122.236  66.038  1.00  0.00           C
ATOM    807  O31 POPEB  41     125.448 121.626  65.568  1.00  0.00           O
ATOM    808  C31 POPEB  41     125.807 120.566  66.279  1.00  0.00           C
ATOM    809  O32 POPEB  41     125.187 120.096  67.218  1.00  0.00           O
ATOM    810  C32 POPEB  41     127.148 120.077  65.719  1.00  0.00           C
ATOM    813  C23 POPEB  41     122.848 122.087  60.739  1.00  0.00           C
ATOM    816  C24 POPEB  41     123.218 121.546  59.359  1.00  0.00           C
ATOM    819  C25 POPEB  41     122.367 122.167  58.239  1.00  0.00           C
ATOM    822  C26 POPEB  41     122.267 121.257  57.008  1.00  0.00           C
ATOM    825  C27 POPEB  41     121.418 121.887  55.889  1.00  0.00           C
ATOM    828  C28 POPEB  41     121.367 120.996  54.639  1.00  0.00           C
ATOM    831  C29 POPEB  41     120.427 121.536  53.589  1.00  0.00           C
ATOM    833 0C21 POPEB  41     120.768 122.167  52.449  1.00  0.00           C
ATOM    835 1C21 POPEB  41     122.178 122.456  51.989  1.00  0.00           C
ATOM    838 2C21 POPEB  41     122.848 121.257  51.299  1.00  0.00           C
ATOM    841 3C21 POPEB  41     122.087 120.697  50.089  1.00  0.00           C
ATOM    844 4C21 POPEB  41     122.908 119.667  49.299  1.00  0.00           C
ATOM    847 5C21 POPEB  41     122.068 118.956  48.229  1.00  0.00           C
ATOM    850 6C21 POPEB  41     122.908 118.116  47.249  1.00  0.00           C
ATOM    853 7C21 POPEB  41     122.048 117.426  46.179  1.00  0.00           C
ATOM    856 8C21 POPEB  41     122.808 117.057  44.909  1.00  0.00           C
ATOM    860  C33 POPEB  41     128.228 121.166  65.898  1.00  0.00           C
ATOM    863  C34 POPEB  41     129.662 120.646  65.909  1.00  0.00           C
ATOM    866  C35 POPEB  41     130.452 121.058  64.659  1.00  0.00           C
ATOM    869  C36 POPEB  41     131.723 121.816  65.049  1.00  0.00           C
ATOM    872  C37 POPEB  41     132.432 122.438  63.848  1.00  0.00           C
ATOM    875  C38 POPEB  41     133.694 123.186  64.299  1.00  0.00           C
ATOM    878  C39 POPEB  41     134.522 123.757  63.149  1.00  0.00           C
ATOM    881 0C31 POPEB  41     133.823 124.916  62.418  1.00  0.00           C
ATOM    884 1C31 POPEB  41     134.673 125.436  61.249  1.00  0.00           C
ATOM    887 2C31 POPEB  41     135.872 126.297  61.679  1.00  0.00           C
ATOM    890 3C31 POPEB  41     137.032 126.246  60.669  1.00  0.00           C
ATOM    893 4C31 POPEB  41     136.604 126.516  59.219  1.00  0.00           C
ATOM    896 5C31 POPEB  41     137.763 126.406  58.228  1.00  0.00           C
ATOM    899 6C31 POPEB  41     137.312 126.486  56.768  1.00  0.00           C
ATOM    903  NH3 POPEC  42      21.577  72.206  33.889  1.00  0.00           N
ATOM    907  C12 POPEC  42      21.747  73.697  33.949  1.00  0.00           C
ATOM    910  C11 POPEC  42      20.548  74.316  33.219  1.00  0.00           C
ATOM    913  P   POPEC  42      18.387  72.876  32.959  1.00  0.00           P
ATOM    914  O13 POPEC  42      17.737  73.656  31.899  1.00  0.00           O
ATOM    915  O14 POPEC  42      19.207  71.706  32.598  1.00  0.00           O
ATOM    916  O11 POPEC  42      17.367  72.396  34.059  1.00  0.00           O
ATOM    917  O12 POPEC  42      19.317  73.856  33.788  1.00  0.00           O
ATOM    918  C1  POPEC  42      16.278  73.246  34.389  1.00  0.00           C
ATOM    921  C2  POPEC  42      15.687  72.896  35.778  1.00  0.00           C
ATOM    923  O21 POPEC  42      16.798  72.876  36.699  1.00  0.00           O
ATOM    924  C21 POPEC  42      16.577  73.056  37.969  1.00  0.00           C
ATOM    925  O22 POPEC  42      15.507  72.907  38.559  1.00  0.00           O
ATOM    926  C22 POPEC  42      17.927  73.277  38.659  1.00  0.00           C
ATOM    929  C3  POPEC  42      14.887  71.566  35.618  1.00  0.00           C
ATOM    932  O31 POPEC  42      14.577  70.867  36.829  1.00  0.00           O
ATOM    933  C31 POPEC  42      13.447  71.026  37.549  1.00  0.00           C
ATOM    934  O32 POPEC  42      13.267  70.396  38.589  1.00  0.00           O
ATOM    935  C32 POPEC  42      12.527  72.167  37.129  1.00  0.00           C
ATOM    938  C23 POPEC  42      17.877  73.636  40.159  1.00  0.00           C
ATOM    941  C24 POPEC  42      17.538  72.456  41.078  1.00  0.00           C
ATOM    944  C25 POPEC  42      17.407  72.837  42.558  1.00  0.00           C
ATOM    947  C26 POPEC  42      16.257  73.807  42.888  1.00  0.00           C
ATOM    950  C27 POPEC  42      16.167  74.076  44.398  1.00  0.00           C
ATOM    953  C28 POPEC  42      15.137  75.146  44.809  1.00  0.00           C
ATOM    956  C29 POPEC  42      13.717  74.807  44.449  1.00  0.00           C
ATOM    958 0C21 POPEC  42      12.917  73.906  45.069  1.00  0.00           C
ATOM    960 1C21 POPEC  42      13.278  73.036  46.238  1.00  0.00           C
ATOM    963 2C21 POPEC  42      12.217  73.056  47.359  1.00  0.00           C
ATOM    966 3C21 POPEC  42      12.517  72.027  48.458  1.00  0.00           C
ATOM    969 4C21 POPEC  42      11.477  72.016  49.589  1.00  0.00           C
ATOM    972 5C21 POPEC  42      11.677  70.876  50.599  1.00  0.00           C
ATOM    975 6C21 POPEC  42      13.057  70.896  51.269  1.00  0.00           C
ATOM    978 7C21 POPEC  42      13.257  69.776  52.299  1.00  0.00           C
ATOM    981 8C21 POPEC  42      14.667  69.746  52.888  1.00  0.00           C
ATOM    985  C33 POPEC  42      11.827  72.746  38.389  1.00  0.00           C
ATOM    988  C34 POPEC  42      10.867  73.896  38.069  1.00  0.00           C
ATOM    991  C35 POPEC  42      10.787  74.938  39.199  1.00  0.00           C
ATOM    994  C36 POPEC  42      10.517  74.337  40.599  1.00  0.00           C
ATOM    997  C37 POPEC  42      10.567  75.376  41.729  1.00  0.00           C
ATOM   1000  C38 POPEC  42       9.357  75.396  42.669  1.00  0.00           C
ATOM   1003  C39 POPEC  42       9.627  76.266  43.899  1.00  0.00           C
ATOM   1006 0C31 POPEC  42       8.407  76.386  44.819  1.00  0.00           C
ATOM   1009 1C31 POPEC  42       8.787  76.867  46.229  1.00  0.00           C
ATOM   1012 2C31 POPEC  42       8.987  75.736  47.249  1.00  0.00           C
ATOM   1015 3C31 POPEC  42       7.677  75.066  47.659  1.00  0.00           C
ATOM   1018 4C31 POPEC  42       7.837  74.126  48.858  1.00  0.00           C
ATOM   1021 5C31 POPEC  42       6.487  73.626  49.389  1.00  0.00           C
ATOM   1024 6C31 POPEC  42       6.617  72.727  50.618  1.00  0.00           C
ATOM   1028  NH3 POPED  43      61.567 128.456  34.609  1.00  0.00           N
ATOM   1032  C12 POPED  43      60.647 127.367  35.038  1.00  0.00           C
ATOM   1035  C11 POPED  43      59.237 127.666  34.578  1.00  0.00           C
ATOM   1038  P   POPED  43      56.947 126.907  35.449  1.00  0.00           P
ATOM   1039  O13 POPED  43      56.388 127.868  34.479  1.00  0.00           O
ATOM   1040  O14 POPED  43      56.307 125.576  35.549  1.00  0.00           O
ATOM   1041  O11 POPED  43      57.048 127.588  36.889  1.00  0.00           O
ATOM   1042  O12 POPED  43      58.447 126.607  35.079  1.00  0.00           O
ATOM   1043  C1  POPED  43      56.347 127.006  38.009  1.00  0.00           C
ATOM   1046  C2  POPED  43      57.168 125.846  38.648  1.00  0.00           C
ATOM   1048  O21 POPED  43      56.557 125.266  39.809  1.00  0.00           O
ATOM   1049  C21 POPED  43      56.408 125.966  40.909  1.00  0.00           C
ATOM   1050  O22 POPED  43      56.397 127.176  41.028  1.00  0.00           O
ATOM   1051  C22 POPED  43      56.297 124.977  42.079  1.00  0.00           C
ATOM   1054  C3  POPED  43      58.667 126.206  38.889  1.00  0.00           C
ATOM   1057  O31 POPED  43      58.878 127.456  39.589  1.00  0.00           O
ATOM   1058  C31 POPED  43      59.247 127.386  40.868  1.00  0.00           C
ATOM   1059  O32 POPED  43      59.427 126.367  41.498  1.00  0.00           O
ATOM   1060  C32 POPED  43      59.497 128.806  41.389  1.00  0.00           C
ATOM   1063  C23 POPED  43      56.427 125.587  43.489  1.00  0.00           C
ATOM   1066  C24 POPED  43      56.868 124.536  44.519  1.00  0.00           C
ATOM   1069  C25 POPED  43      56.917 125.077  45.949  1.00  0.00           C
ATOM   1072  C26 POPED  43      57.628 124.126  46.929  1.00  0.00           C
ATOM   1075  C27 POPED  43      57.568 124.658  48.379  1.00  0.00           C
ATOM   1078  C28 POPED  43      58.507 123.927  49.368  1.00  0.00           C
ATOM   1081  C29 POPED  43      59.977 124.126  49.118  1.00  0.00           C
ATOM   1083 0C21 POPED  43      60.667 125.276  49.268  1.00  0.00           C
ATOM   1085 1C21 POPED  43      60.117 126.607  49.719  1.00  0.00           C
ATOM   1088 2C21 POPED  43      60.837 127.216  50.928  1.00  0.00           C
ATOM   1091 3C21 POPED  43      60.307 128.617  51.249  1.00  0.00           C
ATOM   1094 4C21 POPED  43      61.037 129.316  52.409  1.00  0.00           C
ATOM   1097 5C21 POPED  43      60.417 130.676  52.729  1.00  0.00           C
ATOM   1100 6C21 POPED  43      61.237 131.486  53.749  1.00  0.00           C
ATOM   1103 7C21 POPED  43      60.637 132.867  54.009  1.00  0.00           C
ATOM   1106 8C21 POPED  43      61.478 133.727  54.958  1.00  0.00           C
ATOM   1110  C33 POPED  43      59.007 128.906  42.849  1.00  0.00           C
ATOM   1113  C34 POPED  43      59.517 130.146  43.609  1.00  0.00           C
ATOM   1116  C35 POPED  43      59.228 129.967  45.098  1.00  0.00           C
ATOM   1119  C36 POPED  43      59.637 131.136  45.999  1.00  0.00           C
ATOM   1122  C37 POPED  43      59.208 130.876  47.449  1.00  0.00           C
ATOM   1125  C38 POPED  43      59.478 132.027  48.428  1.00  0.00           C
ATOM   1128  C39 POPED  43      58.628 133.268  48.129  1.00  0.00           C
ATOM   1131 0C31 POPED  43      58.797 134.366  49.188  1.00  0.00           C
ATOM   1134 1C31 POPED  43      57.997 135.628  48.848  1.00  0.00           C
ATOM   1137 2C31 POPED  43      58.158 136.727  49.909  1.00  0.00           C
ATOM   1140 3C31 POPED  43      57.308 137.988  49.618  1.00  0.00           C
ATOM   1143 4C31 POPED  43      55.798 137.736  49.749  1.00  0.00           C
ATOM   1146 5C31 POPED  43      54.958 139.001  49.499  1.00  0.00           C
ATOM   1149 6C31 POPED  43      53.447 138.732  49.579  1.00  0.00           C
ATOM   1153  NH3 POPEE  44       6.427  71.867  30.828  1.00  0.00           N
ATOM   1157  C12 POPEE  44       5.857  70.786  29.939  1.00  0.00           C
ATOM   1160  C11 POPEE  44       4.707  71.326  29.059  1.00  0.00           C
ATOM   1163  P   POPEE  44       2.527  69.867  28.639  1.00  0.00           P
ATOM   1164  O13 POPEE  44       1.647  71.016  28.328  1.00  0.00           O
ATOM   1165  O14 POPEE  44       2.187  68.636  27.919  1.00  0.00           O
ATOM   1166  O11 POPEE  44       2.457  69.636  30.209  1.00  0.00           O
ATOM   1167  O12 POPEE  44       4.047  70.257  28.379  1.00  0.00           O
ATOM   1168  C1  POPEE  44       1.557  70.447  30.989  1.00  0.00           C
ATOM   1171  C2  POPEE  44       1.947  70.356  32.479  1.00  0.00           C
ATOM   1173  O21 POPEE  44       1.117  71.246  33.278  1.00  0.00           O
ATOM   1174  C21 POPEE  44       0.737  70.696  34.429  1.00  0.00           C
ATOM   1175  O22 POPEE  44       0.927  69.527  34.729  1.00  0.00           O
ATOM   1176  C22 POPEE  44      -0.093  71.657  35.279  1.00  0.00           C
ATOM   1179  C3  POPEE  44       3.437  70.736  32.608  1.00  0.00           C
ATOM   1182  O31 POPEE  44       3.857  70.806  33.979  1.00  0.00           O
ATOM   1183  C31 POPEE  44       4.897  71.626  34.139  1.00  0.00           C
ATOM   1184  O32 POPEE  44       5.417  72.266  33.249  1.00  0.00           O
ATOM   1185  C32 POPEE  44       5.337  71.636  35.589  1.00  0.00           C
ATOM   1188  C23 POPEE  44      -0.043  71.356  36.809  1.00  0.00           C
ATOM   1191  C24 POPEE  44       1.057  72.126  37.559  1.00  0.00           C
ATOM   1194  C25 POPEE  44       0.977  72.076  39.099  1.00  0.00           C
ATOM   1197  C26 POPEE  44       1.377  70.736  39.769  1.00  0.00           C
ATOM   1200  C27 POPEE  44       0.207  70.206  40.609  1.00  0.00           C
ATOM   1203  C28 POPEE  44       0.337  68.926  41.459  1.00  0.00           C
ATOM   1206  C29 POPEE  44       0.657  69.197  42.919  1.00  0.00           C
ATOM   1208 0C21 POPEE  44      -0.153  69.007  43.979  1.00  0.00           C
ATOM   1210 1C21 POPEE  44      -1.568  68.446  43.979  1.00  0.00           C
ATOM   1213 2C21 POPEE  44      -1.948  67.666  45.259  1.00  0.00           C
ATOM   1216 3C21 POPEE  44      -2.158  68.536  46.509  1.00  0.00           C
ATOM   1219 4C21 POPEE  44      -2.758  67.716  47.669  1.00  0.00           C
ATOM   1222 5C21 POPEE  44      -2.848  68.516  48.979  1.00  0.00           C
ATOM   1225 6C21 POPEE  44      -3.478  67.706  50.108  1.00  0.00           C
ATOM   1228 7C21 POPEE  44      -3.458  68.456  51.448  1.00  0.00           C
ATOM   1231 8C21 POPEE  44      -4.108  67.666  52.579  1.00  0.00           C
ATOM   1235  C33 POPEE  44       6.757  72.196  35.799  1.00  0.00           C
ATOM   1238  C34 POPEE  44       7.107  72.257  37.289  1.00  0.00           C
ATOM   1241  C35 POPEE  44       7.867  71.026  37.799  1.00  0.00           C
ATOM   1244  C36 POPEE  44       7.807  70.886  39.319  1.00  0.00           C
ATOM   1247  C37 POPEE  44       8.627  69.706  39.868  1.00  0.00           C
ATOM   1250  C38 POPEE  44       8.327  69.466  41.348  1.00  0.00           C
ATOM   1253  C39 POPEE  44       9.387  68.636  42.069  1.00  0.00           C
ATOM   1256 0C31 POPEE  44       8.987  68.356  43.528  1.00  0.00           C
ATOM   1259 1C31 POPEE  44      10.137  67.826  44.398  1.00  0.00           C
ATOM   1262 2C31 POPEE  44       9.627  67.326  45.749  1.00  0.00           C
ATOM   1265 3C31 POPEE  44      10.747  66.977  46.739  1.00  0.00           C
ATOM   1268 4C31 POPEE  44      10.188  66.356  48.019  1.00  0.00           C
ATOM   1271 5C31 POPEE  44      11.227  66.206  49.138  1.00  0.00           C
ATOM   1274 6C31 POPEE  44      10.627  65.576  50.399  1.00  0.00           C
ATOM   1278  NH3 POPEF  45      84.798  88.336  34.099  1.00  0.00           N
ATOM   1282  C12 POPEF  45      84.508  86.907  33.699  1.00  0.00           C
ATOM   1285  C11 POPEF  45      85.637  86.257  32.868  1.00  0.00           C
ATOM   1288  P   POPEF  45      86.677  83.867  32.439  1.00  0.00           P
ATOM   1289  O13 POPEF  45      86.698  82.646  33.289  1.00  0.00           O
ATOM   1290  O14 POPEF  45      86.728  83.617  30.979  1.00  0.00           O
ATOM   1291  O11 POPEF  45      87.917  84.757  32.829  1.00  0.00           O
ATOM   1292  O12 POPEF  45      85.438  84.826  32.809  1.00  0.00           O
ATOM   1293  C1  POPEF  45      89.238  84.456  32.398  1.00  0.00           C
ATOM   1296  C2  POPEF  45      90.277  85.096  33.339  1.00  0.00           C
ATOM   1298  O21 POPEF  45      90.397  84.277  34.519  1.00  0.00           O
ATOM   1299  C21 POPEF  45      89.478  84.277  35.469  1.00  0.00           C
ATOM   1300  O22 POPEF  45      88.697  85.166  35.749  1.00  0.00           O
ATOM   1301  C22 POPEF  45      89.527  82.906  36.139  1.00  0.00           C
ATOM   1304  C3  POPEF  45      90.038  86.626  33.559  1.00  0.00           C
ATOM   1307  O31 POPEF  45      91.267  87.376  33.508  1.00  0.00           O
ATOM   1308  C31 POPEF  45      92.048  87.617  34.569  1.00  0.00           C
ATOM   1309  O32 POPEF  45      93.177  88.087  34.449  1.00  0.00           O
ATOM   1310  C32 POPEF  45      91.429  87.257  35.919  1.00  0.00           C
ATOM   1313  C23 POPEF  45      89.587  82.926  37.688  1.00  0.00           C
ATOM   1316  C24 POPEF  45      90.998  82.736  38.239  1.00  0.00           C
ATOM   1319  C25 POPEF  45      91.029  82.076  39.629  1.00  0.00           C
ATOM   1322  C26 POPEF  45      90.697  83.017  40.799  1.00  0.00           C
ATOM   1325  C27 POPEF  45      90.557  82.197  42.089  1.00  0.00           C
ATOM   1328  C28 POPEF  45      90.308  83.017  43.358  1.00  0.00           C
ATOM   1331  C29 POPEF  45      91.537  83.736  43.848  1.00  0.00           C
ATOM   1333 0C21 POPEF  45      92.488  83.216  44.649  1.00  0.00           C
ATOM   1335 1C21 POPEF  45      92.538  81.806  45.209  1.00  0.00           C
ATOM   1338 2C21 POPEF  45      92.547  81.796  46.749  1.00  0.00           C
ATOM   1341 3C21 POPEF  45      92.938  80.448  47.348  1.00  0.00           C
ATOM   1344 4C21 POPEF  45      92.948  80.477  48.878  1.00  0.00           C
ATOM   1347 5C21 POPEF  45      93.538  79.216  49.519  1.00  0.00           C
ATOM   1350 6C21 POPEF  45      93.337  79.216  51.039  1.00  0.00           C
ATOM   1353 7C21 POPEF  45      94.088  78.076  51.729  1.00  0.00           C
ATOM   1356 8C21 POPEF  45      93.857  78.056  53.249  1.00  0.00           C
ATOM   1360  C33 POPEF  45      92.197  87.868  37.109  1.00  0.00           C
ATOM   1363  C34 POPEF  45      91.898  87.197  38.459  1.00  0.00           C
ATOM   1366  C35 POPEF  45      90.497  87.507  39.029  1.00  0.00           C
ATOM   1369  C36 POPEF  45      90.478  87.267  40.549  1.00  0.00           C
ATOM   1372  C37 POPEF  45      89.147  87.617  41.208  1.00  0.00           C
ATOM   1375  C38 POPEF  45      89.167  87.477  42.748  1.00  0.00           C
ATOM   1378  C39 POPEF  45      90.047  88.517  43.449  1.00  0.00           C
ATOM   1381 0C31 POPEF  45      91.467  88.046  43.788  1.00  0.00           C
ATOM   1384 1C31 POPEF  45      92.447  89.226  43.799  1.00  0.00           C
ATOM   1387 2C31 POPEF  45      93.837  88.886  44.379  1.00  0.00           C
ATOM   1390 3C31 POPEF  45      93.918  88.827  45.909  1.00  0.00           C
ATOM   1393 4C31 POPEF  45      93.368  90.088  46.588  1.00  0.00           C
ATOM   1396 5C31 POPEF  45      93.827  90.286  48.028  1.00  0.00           C
ATOM   1399 6C31 POPEF  45      93.107  91.467  48.679  1.00  0.00           C
ATOM   1403  NH3 POPEG  46     120.728  30.396  29.819  1.00  0.00           N
ATOM   1407  C12 POPEG  46     121.618  31.386  29.118  1.00  0.00           C
ATOM   1410  C11 POPEG  46     122.819  31.896  29.969  1.00  0.00           C
ATOM   1413  P   POPEG  46     121.569  33.466  31.669  1.00  0.00           P
ATOM   1414  O13 POPEG  46     122.217  34.347  32.679  1.00  0.00           O
ATOM   1415  O14 POPEG  46     121.127  34.126  30.429  1.00  0.00           O
ATOM   1416  O11 POPEG  46     120.357  32.706  32.299  1.00  0.00           O
ATOM   1417  O12 POPEG  46     122.507  32.236  31.329  1.00  0.00           O
ATOM   1418  C1  POPEG  46     120.147  32.696  33.708  1.00  0.00           C
ATOM   1421  C2  POPEG  46     118.797  32.026  34.019  1.00  0.00           C
ATOM   1423  O21 POPEG  46     118.268  32.596  35.229  1.00  0.00           O
ATOM   1424  C21 POPEG  46     117.908  31.936  36.299  1.00  0.00           C
ATOM   1425  O22 POPEG  46     118.288  30.846  36.679  1.00  0.00           O
ATOM   1426  C22 POPEG  46     116.817  32.786  36.969  1.00  0.00           C
ATOM   1429  C3  POPEG  46     118.878  30.466  33.868  1.00  0.00           C
ATOM   1432  O31 POPEG  46     117.708  29.736  34.249  1.00  0.00           O
ATOM   1433  C31 POPEG  46     116.577  29.886  33.589  1.00  0.00           C
ATOM   1434  O32 POPEG  46     116.357  30.626  32.649  1.00  0.00           O
ATOM   1435  C32 POPEG  46     115.578  28.936  34.259  1.00  0.00           C
ATOM   1438  C23 POPEG  46     116.197  32.206  38.258  1.00  0.00           C
ATOM   1441  C24 POPEG  46     114.798  32.786  38.499  1.00  0.00           C
ATOM   1444  C25 POPEG  46     114.298  32.766  39.949  1.00  0.00           C
ATOM   1447  C26 POPEG  46     114.228  31.386  40.618  1.00  0.00           C
ATOM   1450  C27 POPEG  46     115.518  31.006  41.348  1.00  0.00           C
ATOM   1453  C28 POPEG  46     115.319  29.846  42.339  1.00  0.00           C
ATOM   1456  C29 POPEG  46     116.588  29.566  43.099  1.00  0.00           C
ATOM   1458 0C21 POPEG  46     116.787  28.556  43.969  1.00  0.00           C
ATOM   1460 1C21 POPEG  46     115.768  27.516  44.359  1.00  0.00           C
ATOM   1463 2C21 POPEG  46     115.128  27.856  45.729  1.00  0.00           C
ATOM   1466 3C21 POPEG  46     116.127  27.916  46.889  1.00  0.00           C
ATOM   1469 4C21 POPEG  46     115.488  28.206  48.258  1.00  0.00           C
ATOM   1472 5C21 POPEG  46     114.767  29.556  48.309  1.00  0.00           C
ATOM   1475 6C21 POPEG  46     114.489  30.046  49.729  1.00  0.00           C
ATOM   1478 7C21 POPEG  46     113.887  31.456  49.749  1.00  0.00           C
ATOM   1481 8C21 POPEG  46     113.607  31.976  51.168  1.00  0.00           C
ATOM   1485  C33 POPEG  46     114.408  29.616  34.989  1.00  0.00           C
ATOM   1488  C34 POPEG  46     113.458  28.556  35.569  1.00  0.00           C
ATOM   1491  C35 POPEG  46     112.108  29.086  36.059  1.00  0.00           C
ATOM   1494  C36 POPEG  46     112.129  29.586  37.519  1.00  0.00           C
ATOM   1497  C37 POPEG  46     110.728  29.976  38.009  1.00  0.00           C
ATOM   1500  C38 POPEG  46     110.648  30.336  39.499  1.00  0.00           C
ATOM   1503  C39 POPEG  46     110.967  29.166  40.438  1.00  0.00           C
ATOM   1506 0C31 POPEG  46     110.658  29.496  41.898  1.00  0.00           C
ATOM   1509 1C31 POPEG  46     111.077  28.386  42.879  1.00  0.00           C
ATOM   1512 2C31 POPEG  46     110.747  28.766  44.328  1.00  0.00           C
ATOM   1515 3C31 POPEG  46     111.429  27.866  45.368  1.00  0.00           C
ATOM   1518 4C31 POPEG  46     110.879  26.436  45.429  1.00  0.00           C
ATOM   1521 5C31 POPEG  46     111.429  25.646  46.618  1.00  0.00           C
ATOM   1524 6C31 POPEG  46     110.648  24.366  46.898  1.00  0.00           C
ATOM   1528  NH3 POPEH  47      88.288  30.826  29.059  1.00  0.00           N
ATOM   1532  C12 POPEH  47      86.798  30.536  29.118  1.00  0.00           C
ATOM   1535  C11 POPEH  47      86.357  29.086  28.819  1.00  0.00           C
ATOM   1538  P   POPEH  47      88.247  27.386  29.438  1.00  0.00           P
ATOM   1539  O13 POPEH  47      88.228  25.986  29.919  1.00  0.00           O
ATOM   1540  O14 POPEH  47      88.477  27.596  27.999  1.00  0.00           O
ATOM   1541  O11 POPEH  47      89.177  28.286  30.349  1.00  0.00           O
ATOM   1542  O12 POPEH  47      86.868  28.116  29.749  1.00  0.00           O
ATOM   1543  C1  POPEH  47      89.697  27.796  31.609  1.00  0.00           C
ATOM   1546  C2  POPEH  47      89.427  28.786  32.769  1.00  0.00           C
ATOM   1548  O21 POPEH  47      89.919  28.246  34.019  1.00  0.00           O
ATOM   1549  C21 POPEH  47      90.497  29.156  34.799  1.00  0.00           C
ATOM   1550  O22 POPEH  47      90.977  30.216  34.419  1.00  0.00           O
ATOM   1551  C22 POPEH  47      90.357  28.776  36.278  1.00  0.00           C
ATOM   1554  C3  POPEH  47      87.897  29.036  32.899  1.00  0.00           C
ATOM   1557  O31 POPEH  47      87.568  29.626  34.179  1.00  0.00           O
ATOM   1558  C31 POPEH  47      86.397  30.276  34.209  1.00  0.00           C
ATOM   1559  O32 POPEH  47      85.599  30.356  33.289  1.00  0.00           O
ATOM   1560  C32 POPEH  47      86.337  31.006  35.559  1.00  0.00           C
ATOM   1563  C23 POPEH  47      90.408  30.016  37.209  1.00  0.00           C
ATOM   1566  C24 POPEH  47      89.238  30.136  38.208  1.00  0.00           C
ATOM   1569  C25 POPEH  47      89.447  29.336  39.499  1.00  0.00           C
ATOM   1572  C26 POPEH  47      88.669  29.937  40.679  1.00  0.00           C
ATOM   1575  C27 POPEH  47      89.018  29.266  42.019  1.00  0.00           C
ATOM   1578  C28 POPEH  47      88.148  29.796  43.188  1.00  0.00           C
ATOM   1581  C29 POPEH  47      88.388  28.966  44.429  1.00  0.00           C
ATOM   1583 0C21 POPEH  47      88.717  29.396  45.659  1.00  0.00           C
ATOM   1585 1C21 POPEH  47      88.887  30.826  46.139  1.00  0.00           C
ATOM   1588 2C21 POPEH  47      87.978  31.086  47.359  1.00  0.00           C
ATOM   1591 3C21 POPEH  47      88.247  32.446  48.028  1.00  0.00           C
ATOM   1594 4C21 POPEH  47      87.318  32.766  49.208  1.00  0.00           C
ATOM   1597 5C21 POPEH  47      87.288  31.677  50.289  1.00  0.00           C
ATOM   1600 6C21 POPEH  47      86.569  32.116  51.568  1.00  0.00           C
ATOM   1603 7C21 POPEH  47      86.348  30.956  52.549  1.00  0.00           C
ATOM   1606 8C21 POPEH  47      85.667  31.376  53.858  1.00  0.00           C
ATOM   1610  C33 POPEH  47      85.357  32.196  35.639  1.00  0.00           C
ATOM   1613  C34 POPEH  47      84.587  32.206  36.969  1.00  0.00           C
ATOM   1616  C35 POPEH  47      85.459  32.146  38.239  1.00  0.00           C
ATOM   1619  C36 POPEH  47      86.348  33.386  38.438  1.00  0.00           C
ATOM   1622  C37 POPEH  47      87.018  33.416  39.828  1.00  0.00           C
ATOM   1625  C38 POPEH  47      87.279  34.847  40.318  1.00  0.00           C
ATOM   1628  C39 POPEH  47      87.927  34.906  41.708  1.00  0.00           C
ATOM   1631 0C31 POPEH  47      89.447  35.076  41.618  1.00  0.00           C
ATOM   1634 1C31 POPEH  47      90.068  35.396  42.979  1.00  0.00           C
ATOM   1637 2C31 POPEH  47      91.437  36.086  42.868  1.00  0.00           C
ATOM   1640 3C31 POPEH  47      91.817  36.777  44.179  1.00  0.00           C
ATOM   1643 4C31 POPEH  47      93.027  37.716  44.059  1.00  0.00           C
ATOM   1646 5C31 POPEH  47      93.197  38.566  45.318  1.00  0.00           C
ATOM   1649 6C31 POPEH  47      94.268  39.656  45.178  1.00  0.00           C
ATOM   1653  NH3 POPEI  48      82.377  10.596  34.769  1.00  0.00           N
ATOM   1657  C12 POPEI  48      82.747  12.046  34.679  1.00  0.00           C
ATOM   1660  C11 POPEI  48      83.797  12.366  33.578  1.00  0.00           C
ATOM   1663  P   POPEI  48      86.327  13.096  33.458  1.00  0.00           P
ATOM   1664  O13 POPEI  48      86.558  12.596  32.089  1.00  0.00           O
ATOM   1665  O14 POPEI  48      86.217  14.556  33.679  1.00  0.00           O
ATOM   1666  O11 POPEI  48      87.577  12.616  34.309  1.00  0.00           O
ATOM   1667  O12 POPEI  48      85.117  12.306  34.099  1.00  0.00           O
ATOM   1668  C1  POPEI  48      87.477  11.756  35.449  1.00  0.00           C
ATOM   1671  C2  POPEI  48      87.227  12.476  36.809  1.00  0.00           C
ATOM   1673  O21 POPEI  48      87.227  11.406  37.758  1.00  0.00           O
ATOM   1674  C21 POPEI  48      87.568  11.706  38.989  1.00  0.00           C
ATOM   1675  O22 POPEI  48      87.938  12.796  39.389  1.00  0.00           O
ATOM   1676  C22 POPEI  48      87.419  10.436  39.819  1.00  0.00           C
ATOM   1679  C3  POPEI  48      85.868  13.246  36.839  1.00  0.00           C
ATOM   1682  O31 POPEI  48      85.567  13.936  38.059  1.00  0.00           O
ATOM   1683  C31 POPEI  48      84.708  13.306  38.859  1.00  0.00           C
ATOM   1684  O32 POPEI  48      84.368  12.146  38.759  1.00  0.00           O
ATOM   1685  C32 POPEI  48      84.238  14.246  39.958  1.00  0.00           C
ATOM   1688  C23 POPEI  48      87.878  10.496  41.288  1.00  0.00           C
ATOM   1691  C24 POPEI  48      87.637   9.146  41.979  1.00  0.00           C
ATOM   1694  C25 POPEI  48      86.157   8.851  42.278  1.00  0.00           C
ATOM   1697  C26 POPEI  48      85.777   9.106  43.749  1.00  0.00           C
ATOM   1700  C27 POPEI  48      84.307   8.761  44.029  1.00  0.00           C
ATOM   1703  C28 POPEI  48      83.978   8.801  45.528  1.00  0.00           C
ATOM   1706  C29 POPEI  48      82.547   8.421  45.809  1.00  0.00           C
ATOM   1708 0C21 POPEI  48      82.087   7.401  46.549  1.00  0.00           C
ATOM   1710 1C21 POPEI  48      82.908   6.351  47.278  1.00  0.00           C
ATOM   1713 2C21 POPEI  48      82.497   4.921  46.868  1.00  0.00           C
ATOM   1716 3C21 POPEI  48      81.147   4.471  47.429  1.00  0.00           C
ATOM   1719 4C21 POPEI  48      80.527   3.281  46.679  1.00  0.00           C
ATOM   1722 5C21 POPEI  48      81.348   1.991  46.769  1.00  0.00           C
ATOM   1725 6C21 POPEI  48      80.747   0.871  45.919  1.00  0.00           C
ATOM   1728 7C21 POPEI  48      81.558  -0.419  45.969  1.00  0.00           C
ATOM   1731 8C21 POPEI  48      80.967  -1.529  45.098  1.00  0.00           C
ATOM   1735  C33 POPEI  48      84.727  13.806  41.358  1.00  0.00           C
ATOM   1738  C34 POPEI  48      84.247  14.776  42.449  1.00  0.00           C
ATOM   1741  C35 POPEI  48      85.137  14.756  43.699  1.00  0.00           C
ATOM   1744  C36 POPEI  48      85.038  13.466  44.519  1.00  0.00           C
ATOM   1747  C37 POPEI  48      86.367  13.126  45.209  1.00  0.00           C
ATOM   1750  C38 POPEI  48      86.197  12.326  46.509  1.00  0.00           C
ATOM   1753  C39 POPEI  48      87.528  11.746  46.999  1.00  0.00           C
ATOM   1756 0C31 POPEI  48      87.507  11.346  48.479  1.00  0.00           C
ATOM   1759 1C31 POPEI  48      88.867  10.776  48.928  1.00  0.00           C
ATOM   1762 2C31 POPEI  48      88.948  10.516  50.438  1.00  0.00           C
ATOM   1765 3C31 POPEI  48      89.328  11.766  51.249  1.00  0.00           C
ATOM   1768 4C31 POPEI  48      90.827  12.096  51.159  1.00  0.00           C
ATOM   1771 5C31 POPEI  48      91.169  13.476  51.719  1.00  0.00           C
ATOM   1774 6C31 POPEI  48      92.657  13.806  51.649  1.00  0.00           C
ATOM   1778  NH3 POPEJ  49      18.817  64.156  78.849  1.00  0.00           N
ATOM   1782  C12 POPEJ  49      20.217  64.067  78.287  1.00  0.00           C
ATOM   1785  C11 POPEJ  49      20.977  62.826  78.809  1.00  0.00           C
ATOM   1788  P   POPEJ  49      19.617  60.977  77.589  1.00  0.00           P
ATOM   1789  O13 POPEJ  49      19.907  59.547  77.398  1.00  0.00           O
ATOM   1790  O14 POPEJ  49      18.608  61.406  78.598  1.00  0.00           O
ATOM   1791  O11 POPEJ  49      19.247  61.666  76.199  1.00  0.00           O
ATOM   1792  O12 POPEJ  49      20.967  61.746  77.879  1.00  0.00           O
ATOM   1793  C1  POPEJ  49      20.017  61.236  75.078  1.00  0.00           C
ATOM   1796  C2  POPEJ  49      19.287  61.466  73.749  1.00  0.00           C
ATOM   1798  O21 POPEJ  49      20.068  60.876  72.698  1.00  0.00           O
ATOM   1799  C21 POPEJ  49      19.347  60.426  71.669  1.00  0.00           C
ATOM   1800  O22 POPEJ  49      18.137  60.276  71.669  1.00  0.00           O
ATOM   1801  C22 POPEJ  49      20.247  60.226  70.469  1.00  0.00           C
ATOM   1804  C3  POPEJ  49      19.118  62.986  73.468  1.00  0.00           C
ATOM   1807  O31 POPEJ  49      18.358  63.297  72.288  1.00  0.00           O
ATOM   1808  C31 POPEJ  49      17.087  62.876  72.309  1.00  0.00           C
ATOM   1809  O32 POPEJ  49      16.487  62.416  73.269  1.00  0.00           O
ATOM   1810  C32 POPEJ  49      16.567  63.027  70.898  1.00  0.00           C
ATOM   1813  C23 POPEJ  49      19.938  58.916  69.699  1.00  0.00           C
ATOM   1816  C24 POPEJ  49      18.717  59.067  68.769  1.00  0.00           C
ATOM   1819  C25 POPEJ  49      18.767  58.126  67.559  1.00  0.00           C
ATOM   1822  C26 POPEJ  49      19.858  58.516  66.549  1.00  0.00           C
ATOM   1825  C27 POPEJ  49      19.917  57.596  65.338  1.00  0.00           C
ATOM   1828  C28 POPEJ  49      21.077  57.957  64.399  1.00  0.00           C
ATOM   1831  C29 POPEJ  49      21.257  56.926  63.319  1.00  0.00           C
ATOM   1833 0C21 POPEJ  49      21.147  57.126  61.989  1.00  0.00           C
ATOM   1835 1C21 POPEJ  49      20.778  58.416  61.309  1.00  0.00           C
ATOM   1838 2C21 POPEJ  49      19.257  58.437  61.049  1.00  0.00           C
ATOM   1841 3C21 POPEJ  49      18.757  59.716  60.349  1.00  0.00           C
ATOM   1844 4C21 POPEJ  49      17.237  59.696  60.089  1.00  0.00           C
ATOM   1847 5C21 POPEJ  49      16.827  58.547  59.149  1.00  0.00           C
ATOM   1850 6C21 POPEJ  49      15.347  58.507  58.739  1.00  0.00           C
ATOM   1853 7C21 POPEJ  49      15.097  57.386  57.709  1.00  0.00           C
ATOM   1856 8C21 POPEJ  49      13.647  57.227  57.258  1.00  0.00           C
ATOM   1860  C33 POPEJ  49      15.177  62.426  70.708  1.00  0.00           C
ATOM   1863  C34 POPEJ  49      14.717  62.456  69.248  1.00  0.00           C
ATOM   1866  C35 POPEJ  49      15.667  61.716  68.309  1.00  0.00           C
ATOM   1869  C36 POPEJ  49      15.097  61.616  66.899  1.00  0.00           C
ATOM   1872  C37 POPEJ  49      15.957  60.746  65.979  1.00  0.00           C
ATOM   1875  C38 POPEJ  49      15.597  60.937  64.508  1.00  0.00           C
ATOM   1878  C39 POPEJ  49      14.148  60.566  64.188  1.00  0.00           C
ATOM   1881 0C31 POPEJ  49      13.857  60.916  62.729  1.00  0.00           C
ATOM   1884 1C31 POPEJ  49      12.497  60.447  62.218  1.00  0.00           C
ATOM   1887 2C31 POPEJ  49      12.438  60.707  60.719  1.00  0.00           C
ATOM   1890 3C31 POPEJ  49      11.197  60.176  60.009  1.00  0.00           C
ATOM   1893 4C31 POPEJ  49      11.387  60.286  58.499  1.00  0.00           C
ATOM   1896 5C31 POPEJ  49      10.217  59.736  57.698  1.00  0.00           C
ATOM   1899 6C31 POPEJ  49      10.457  59.786  56.189  1.00  0.00           C
ATOM   1903  NH3 POPEK  50       7.767  35.046  31.169  1.00  0.00           N
ATOM   1907  C12 POPEK  50       7.927  34.226  29.929  1.00  0.00           C
ATOM   1910  C11 POPEK  50       6.577  33.646  29.459  1.00  0.00           C
ATOM   1913  P   POPEK  50       4.757  31.906  30.189  1.00  0.00           P
ATOM   1914  O13 POPEK  50       3.617  32.776  29.819  1.00  0.00           O
ATOM   1915  O14 POPEK  50       5.117  30.796  29.289  1.00  0.00           O
ATOM   1916  O11 POPEK  50       4.467  31.316  31.639  1.00  0.00           O
ATOM   1917  O12 POPEK  50       6.027  32.816  30.469  1.00  0.00           O
ATOM   1918  C1  POPEK  50       3.827  30.026  31.719  1.00  0.00           C
ATOM   1921  C2  POPEK  50       3.137  29.766  33.099  1.00  0.00           C
ATOM   1923  O21 POPEK  50       3.857  28.736  33.829  1.00  0.00           O
ATOM   1924  C21 POPEK  50       4.197  29.066  35.069  1.00  0.00           C
ATOM   1925  O22 POPEK  50       4.197  30.196  35.529  1.00  0.00           O
ATOM   1926  C22 POPEK  50       4.497  27.796  35.889  1.00  0.00           C
ATOM   1929  C3  POPEK  50       1.687  29.246  32.889  1.00  0.00           C
ATOM   1932  O31 POPEK  50       1.247  28.416  33.988  1.00  0.00           O
ATOM   1933  C31 POPEK  50       0.637  29.026  34.979  1.00  0.00           C
ATOM   1934  O32 POPEK  50       0.287  30.196  34.989  1.00  0.00           O
ATOM   1935  C32 POPEK  50       0.457  28.016  36.119  1.00  0.00           C
ATOM   1938  C23 POPEK  50       4.887  28.086  37.368  1.00  0.00           C
ATOM   1941  C24 POPEK  50       4.857  26.826  38.269  1.00  0.00           C
ATOM   1944  C25 POPEK  50       5.457  27.036  39.668  1.00  0.00           C
ATOM   1947  C26 POPEK  50       4.857  28.236  40.419  1.00  0.00           C
ATOM   1950  C27 POPEK  50       5.207  28.266  41.919  1.00  0.00           C
ATOM   1953  C28 POPEK  50       4.447  29.406  42.628  1.00  0.00           C
ATOM   1956  C29 POPEK  50       4.797  29.576  44.079  1.00  0.00           C
ATOM   1958 0C21 POPEK  50       3.977  29.416  45.128  1.00  0.00           C
ATOM   1960 1C21 POPEK  50       2.537  28.946  45.089  1.00  0.00           C
ATOM   1963 2C21 POPEK  50       2.127  28.286  46.419  1.00  0.00           C
ATOM   1966 3C21 POPEK  50       1.977  29.306  47.569  1.00  0.00           C
ATOM   1969 4C21 POPEK  50       1.677  28.666  48.928  1.00  0.00           C
ATOM   1972 5C21 POPEK  50       2.937  28.216  49.708  1.00  0.00           C
ATOM   1975 6C21 POPEK  50       3.377  26.777  49.449  1.00  0.00           C
ATOM   1978 7C21 POPEK  50       4.477  26.326  50.429  1.00  0.00           C
ATOM   1981 8C21 POPEK  50       5.037  24.946  50.069  1.00  0.00           C
ATOM   1985  C33 POPEK  50       0.667  28.636  37.519  1.00  0.00           C
ATOM   1988  C34 POPEK  50       0.727  27.546  38.599  1.00  0.00           C
ATOM   1991  C35 POPEK  50       0.817  28.076  40.038  1.00  0.00           C
ATOM   1994  C36 POPEK  50       1.317  27.026  41.039  1.00  0.00           C
ATOM   1997  C37 POPEK  50       0.387  25.816  41.259  1.00  0.00           C
ATOM   2000  C38 POPEK  50       1.157  24.546  41.659  1.00  0.00           C
ATOM   2003  C39 POPEK  50       1.877  24.656  43.008  1.00  0.00           C
ATOM   2006 0C31 POPEK  50       1.137  23.886  44.118  1.00  0.00           C
ATOM   2009 1C31 POPEK  50       1.407  24.436  45.519  1.00  0.00           C
ATOM   2012 2C31 POPEK  50       0.667  23.617  46.588  1.00  0.00           C
ATOM   2015 3C31 POPEK  50       0.617  24.306  47.949  1.00  0.00           C
ATOM   2018 4C31 POPEK  50      -0.333  23.606  48.939  1.00  0.00           C
ATOM   2021 5C31 POPEK  50      -0.433  24.416  50.229  1.00  0.00           C
ATOM   2024 6C31 POPEK  50      -1.338  23.866  51.329  1.00  0.00           C
ATOM   2028  NH3 POPEL  51      16.387  21.187  31.229  1.00  0.00           N
ATOM   2032  C12 POPEL  51      17.547  20.456  31.859  1.00  0.00           C
ATOM   2035  C11 POPEL  51      18.868  20.756  31.119  1.00  0.00           C
ATOM   2038  P   POPEL  51      21.388  20.066  31.189  1.00  0.00           P
ATOM   2039  O13 POPEL  51      21.257  19.966  29.719  1.00  0.00           O
ATOM   2040  O14 POPEL  51      22.197  21.196  31.709  1.00  0.00           O
ATOM   2041  O11 POPEL  51      21.978  18.736  31.789  1.00  0.00           O
ATOM   2042  O12 POPEL  51      19.938  20.136  31.829  1.00  0.00           O
ATOM   2043  C1  POPEL  51      21.287  17.496  31.909  1.00  0.00           C
ATOM   2046  C2  POPEL  51      20.227  17.456  33.039  1.00  0.00           C
ATOM   2048  O21 POPEL  51      20.728  18.186  34.159  1.00  0.00           O
ATOM   2049  C21 POPEL  51      19.817  18.886  34.809  1.00  0.00           C
ATOM   2050  O22 POPEL  51      18.627  18.936  34.578  1.00  0.00           O
ATOM   2051  C22 POPEL  51      20.548  19.656  35.909  1.00  0.00           C
ATOM   2054  C3  POPEL  51      19.888  15.996  33.429  1.00  0.00           C
ATOM   2057  O31 POPEL  51      18.788  15.906  34.349  1.00  0.00           O
ATOM   2058  C31 POPEL  51      17.597  16.056  33.778  1.00  0.00           C
ATOM   2059  O32 POPEL  51      17.397  16.356  32.608  1.00  0.00           O
ATOM   2060  C32 POPEL  51      16.497  15.756  34.789  1.00  0.00           C
ATOM   2063  C23 POPEL  51      19.637  20.096  37.079  1.00  0.00           C
ATOM   2066  C24 POPEL  51      20.377  19.926  38.409  1.00  0.00           C
ATOM   2069  C25 POPEL  51      19.708  20.646  39.579  1.00  0.00           C
ATOM   2072  C26 POPEL  51      18.297  20.146  39.859  1.00  0.00           C
ATOM   2075  C27 POPEL  51      17.727  20.756  41.139  1.00  0.00           C
ATOM   2078  C28 POPEL  51      16.257  20.366  41.378  1.00  0.00           C
ATOM   2081  C29 POPEL  51      15.737  21.117  42.589  1.00  0.00           C
ATOM   2083 0C21 POPEL  51      15.377  20.576  43.759  1.00  0.00           C
ATOM   2085 1C21 POPEL  51      15.387  19.106  44.099  1.00  0.00           C
ATOM   2088 2C21 POPEL  51      14.767  18.856  45.489  1.00  0.00           C
ATOM   2091 3C21 POPEL  51      15.637  19.346  46.649  1.00  0.00           C
ATOM   2094 4C21 POPEL  51      14.827  19.706  47.909  1.00  0.00           C
ATOM   2097 5C21 POPEL  51      13.987  18.566  48.469  1.00  0.00           C
ATOM   2100 6C21 POPEL  51      13.177  19.006  49.699  1.00  0.00           C
ATOM   2103 7C21 POPEL  51      12.377  17.856  50.329  1.00  0.00           C
ATOM   2106 8C21 POPEL  51      11.427  18.306  51.448  1.00  0.00           C
ATOM   2110  C33 POPEL  51      16.597  16.606  36.078  1.00  0.00           C
ATOM   2113  C34 POPEL  51      15.557  16.186  37.129  1.00  0.00           C
ATOM   2116  C35 POPEL  51      15.737  14.736  37.609  1.00  0.00           C
ATOM   2119  C36 POPEL  51      15.167  14.476  39.008  1.00  0.00           C
ATOM   2122  C37 POPEL  51      15.387  13.036  39.469  1.00  0.00           C
ATOM   2125  C38 POPEL  51      14.947  12.816  40.919  1.00  0.00           C
ATOM   2128  C39 POPEL  51      14.997  11.346  41.339  1.00  0.00           C
ATOM   2131 0C31 POPEL  51      14.427  11.126  42.748  1.00  0.00           C
ATOM   2134 1C31 POPEL  51      14.317   9.646  43.129  1.00  0.00           C
ATOM   2137 2C31 POPEL  51      13.447   9.406  44.368  1.00  0.00           C
ATOM   2140 3C31 POPEL  51      14.027   9.986  45.669  1.00  0.00           C
ATOM   2143 4C31 POPEL  51      13.007   9.976  46.809  1.00  0.00           C
ATOM   2146 5C31 POPEL  51      13.587  10.576  48.099  1.00  0.00           C
ATOM   2149 6C31 POPEL  51      12.577  10.646  49.249  1.00  0.00           C
ATOM   2153  NH3 POPEM  52      86.828  79.746  33.639  1.00  0.00           N
ATOM   2157  C12 POPEM  52      86.898  78.306  33.199  1.00  0.00           C
ATOM   2160  C11 POPEM  52      85.728  77.896  32.269  1.00  0.00           C
ATOM   2163  P   POPEM  52      83.498  78.526  33.539  1.00  0.00           P
ATOM   2164  O13 POPEM  52      82.178  79.007  33.079  1.00  0.00           O
ATOM   2165  O14 POPEM  52      83.517  77.136  34.039  1.00  0.00           O
ATOM   2166  O11 POPEM  52      84.088  79.426  34.729  1.00  0.00           O
ATOM   2167  O12 POPEM  52      84.577  78.737  32.398  1.00  0.00           O
ATOM   2168  C1  POPEM  52      83.878  80.846  34.828  1.00  0.00           C
ATOM   2171  C2  POPEM  52      84.888  81.546  35.799  1.00  0.00           C
ATOM   2173  O21 POPEM  52      84.947  80.856  37.059  1.00  0.00           O
ATOM   2174  C21 POPEM  52      86.197  80.786  37.519  1.00  0.00           C
ATOM   2175  O22 POPEM  52      87.167  80.466  36.859  1.00  0.00           O
ATOM   2176  C22 POPEM  52      86.247  81.376  38.919  1.00  0.00           C
ATOM   2179  C3  POPEM  52      84.587  83.056  36.059  1.00  0.00           C
ATOM   2182  O31 POPEM  52      85.488  83.587  37.079  1.00  0.00           O
ATOM   2183  C31 POPEM  52      85.217  84.837  37.458  1.00  0.00           C
ATOM   2184  O32 POPEM  52      84.349  85.546  36.979  1.00  0.00           O
ATOM   2185  C32 POPEM  52      86.107  85.236  38.639  1.00  0.00           C
ATOM   2188  C23 POPEM  52      86.558  80.407  40.079  1.00  0.00           C
ATOM   2191  C24 POPEM  52      86.628  81.246  41.369  1.00  0.00           C
ATOM   2194  C25 POPEM  52      86.537  80.448  42.669  1.00  0.00           C
ATOM   2197  C26 POPEM  52      86.397  81.396  43.869  1.00  0.00           C
ATOM   2200  C27 POPEM  52      85.677  80.777  45.069  1.00  0.00           C
ATOM   2203  C28 POPEM  52      85.338  81.847  46.129  1.00  0.00           C
ATOM   2206  C29 POPEM  52      84.997  81.236  47.458  1.00  0.00           C
ATOM   2208 0C21 POPEM  52      85.607  81.507  48.629  1.00  0.00           C
ATOM   2210 1C21 POPEM  52      86.709  82.526  48.839  1.00  0.00           C
ATOM   2213 2C21 POPEM  52      86.758  83.076  50.279  1.00  0.00           C
ATOM   2216 3C21 POPEM  52      87.237  82.057  51.308  1.00  0.00           C
ATOM   2219 4C21 POPEM  52      87.227  82.596  52.748  1.00  0.00           C
ATOM   2222 5C21 POPEM  52      87.467  81.497  53.788  1.00  0.00           C
ATOM   2225 6C21 POPEM  52      87.407  82.016  55.239  1.00  0.00           C
ATOM   2228 7C21 POPEM  52      87.467  80.877  56.269  1.00  0.00           C
ATOM   2231 8C21 POPEM  52      87.458  81.356  57.719  1.00  0.00           C
ATOM   2235  C33 POPEM  52      85.308  85.737  39.868  1.00  0.00           C
ATOM   2238  C34 POPEM  52      85.928  85.276  41.199  1.00  0.00           C
ATOM   2241  C35 POPEM  52      85.548  86.157  42.398  1.00  0.00           C
ATOM   2244  C36 POPEM  52      86.157  85.637  43.708  1.00  0.00           C
ATOM   2247  C37 POPEM  52      86.038  86.626  44.879  1.00  0.00           C
ATOM   2250  C38 POPEM  52      86.658  86.126  46.199  1.00  0.00           C
ATOM   2253  C39 POPEM  52      88.088  85.606  46.039  1.00  0.00           C
ATOM   2256 0C31 POPEM  52      88.878  85.517  47.348  1.00  0.00           C
ATOM   2259 1C31 POPEM  52      90.228  84.816  47.139  1.00  0.00           C
ATOM   2262 2C31 POPEM  52      91.208  84.948  48.319  1.00  0.00           C
ATOM   2265 3C31 POPEM  52      90.739  84.247  49.608  1.00  0.00           C
ATOM   2268 4C31 POPEM  52      91.807  84.347  50.709  1.00  0.00           C
ATOM   2271 5C31 POPEM  52      91.458  83.606  51.999  1.00  0.00           C
ATOM   2274 6C31 POPEM  52      92.587  83.666  53.028  1.00  0.00           C
ATOM   2278  NH3 POPEN  53      11.897  63.937  80.868  1.00  0.00           N
ATOM   2282  C12 POPEN  53      10.967  64.716  79.989  1.00  0.00           C
ATOM   2285  C11 POPEN  53      10.057  63.796  79.169  1.00  0.00           C
ATOM   2288  P   POPEN  53       7.867  65.206  78.838  1.00  0.00           P
ATOM   2289  O13 POPEN  53       6.817  65.646  79.788  1.00  0.00           O
ATOM   2290  O14 POPEN  53       8.797  66.257  78.389  1.00  0.00           O
ATOM   2291  O11 POPEN  53       7.277  64.386  77.618  1.00  0.00           O
ATOM   2292  O12 POPEN  53       8.697  64.036  79.519  1.00  0.00           O
ATOM   2293  C1  POPEN  53       8.037  64.106  76.428  1.00  0.00           C
ATOM   2296  C2  POPEN  53       8.277  62.586  76.239  1.00  0.00           C
ATOM   2298  O21 POPEN  53       9.547  62.257  75.638  1.00  0.00           O
ATOM   2299  C21 POPEN  53       9.867  62.817  74.478  1.00  0.00           C
ATOM   2300  O22 POPEN  53       9.217  63.636  73.858  1.00  0.00           O
ATOM   2301  C22 POPEN  53      11.187  62.246  73.968  1.00  0.00           C
ATOM   2304  C3  POPEN  53       7.077  61.856  75.559  1.00  0.00           C
ATOM   2307  O31 POPEN  53       7.087  62.006  74.129  1.00  0.00           O
ATOM   2308  C31 POPEN  53       6.007  62.416  73.489  1.00  0.00           C
ATOM   2309  O32 POPEN  53       4.927  62.687  73.979  1.00  0.00           O
ATOM   2310  C32 POPEN  53       6.337  62.356  71.989  1.00  0.00           C
ATOM   2313  C23 POPEN  53      11.108  62.097  72.429  1.00  0.00           C
ATOM   2316  C24 POPEN  53      12.337  61.386  71.859  1.00  0.00           C
ATOM   2319  C25 POPEN  53      12.147  59.896  71.518  1.00  0.00           C
ATOM   2322  C26 POPEN  53      11.417  59.666  70.189  1.00  0.00           C
ATOM   2325  C27 POPEN  53      11.637  58.246  69.629  1.00  0.00           C
ATOM   2328  C28 POPEN  53      11.398  58.126  68.109  1.00  0.00           C
ATOM   2331  C29 POPEN  53       9.937  58.227  67.758  1.00  0.00           C
ATOM   2333 0C21 POPEN  53       9.367  57.986  66.559  1.00  0.00           C
ATOM   2335 1C21 POPEN  53      10.057  57.566  65.279  1.00  0.00           C
ATOM   2338 2C21 POPEN  53       9.267  56.516  64.489  1.00  0.00           C
ATOM   2341 3C21 POPEN  53       9.517  55.066  64.929  1.00  0.00           C
ATOM   2344 4C21 POPEN  53       8.867  54.007  64.008  1.00  0.00           C
ATOM   2347 5C21 POPEN  53       7.377  53.757  64.279  1.00  0.00           C
ATOM   2350 6C21 POPEN  53       7.117  52.896  65.529  1.00  0.00           C
ATOM   2353 7C21 POPEN  53       5.617  52.687  65.798  1.00  0.00           C
ATOM   2356 8C21 POPEN  53       5.337  51.806  67.019  1.00  0.00           C
ATOM   2360  C33 POPEN  53       5.677  63.516  71.218  1.00  0.00           C
ATOM   2363  C34 POPEN  53       5.797  63.446  69.699  1.00  0.00           C
ATOM   2366  C35 POPEN  53       4.887  64.496  69.029  1.00  0.00           C
ATOM   2369  C36 POPEN  53       4.827  64.396  67.508  1.00  0.00           C
ATOM   2372  C37 POPEN  53       3.927  65.486  66.908  1.00  0.00           C
ATOM   2375  C38 POPEN  53       3.847  65.466  65.379  1.00  0.00           C
ATOM   2378  C39 POPEN  53       5.237  65.426  64.729  1.00  0.00           C
ATOM   2381 0C31 POPEN  53       5.287  65.996  63.309  1.00  0.00           C
ATOM   2384 1C31 POPEN  53       6.707  65.908  62.729  1.00  0.00           C
ATOM   2387 2C31 POPEN  53       6.907  66.746  61.469  1.00  0.00           C
ATOM   2390 3C31 POPEN  53       8.357  66.736  60.958  1.00  0.00           C
ATOM   2393 4C31 POPEN  53       8.837  65.326  60.559  1.00  0.00           C
ATOM   2396 5C31 POPEN  53      10.097  65.337  59.678  1.00  0.00           C
ATOM   2399 6C31 POPEN  53      10.697  63.946  59.499  1.00  0.00           C
ATOM   2403  NH3 POPEO  54      55.928  21.777  76.358  1.00  0.00           N
ATOM   2407  C12 POPEO  54      55.697  20.296  76.319  1.00  0.00           C
ATOM   2410  C11 POPEO  54      56.917  19.556  75.749  1.00  0.00           C
ATOM   2413  P   POPEO  54      59.307  18.766  76.078  1.00  0.00           P
ATOM   2414  O13 POPEO  54      59.567  19.366  74.749  1.00  0.00           O
ATOM   2415  O14 POPEO  54      60.438  18.776  77.048  1.00  0.00           O
ATOM   2416  O11 POPEO  54      58.797  17.286  75.839  1.00  0.00           O
ATOM   2417  O12 POPEO  54      58.028  19.516  76.659  1.00  0.00           O
ATOM   2418  C1  POPEO  54      59.397  16.466  74.819  1.00  0.00           C
ATOM   2421  C2  POPEO  54      58.307  15.776  73.948  1.00  0.00           C
ATOM   2423  O21 POPEO  54      58.818  15.546  72.608  1.00  0.00           O
ATOM   2424  C21 POPEO  54      59.447  14.386  72.459  1.00  0.00           C
ATOM   2425  O22 POPEO  54      59.668  13.576  73.349  1.00  0.00           O
ATOM   2426  C22 POPEO  54      59.847  14.196  70.989  1.00  0.00           C
ATOM   2429  C3  POPEO  54      57.027  16.646  73.828  1.00  0.00           C
ATOM   2432  O31 POPEO  54      56.157  16.246  72.748  1.00  0.00           O
ATOM   2433  C31 POPEO  54      55.187  17.136  72.559  1.00  0.00           C
ATOM   2434  O32 POPEO  54      55.007  18.136  73.228  1.00  0.00           O
ATOM   2435  C32 POPEO  54      54.347  16.776  71.339  1.00  0.00           C
ATOM   2438  C23 POPEO  54      58.768  13.726  69.999  1.00  0.00           C
ATOM   2441  C24 POPEO  54      59.377  13.536  68.598  1.00  0.00           C
ATOM   2444  C25 POPEO  54      58.377  13.046  67.529  1.00  0.00           C
ATOM   2447  C26 POPEO  54      58.867  13.236  66.078  1.00  0.00           C
ATOM   2450  C27 POPEO  54      58.147  12.386  65.008  1.00  0.00           C
ATOM   2453  C28 POPEO  54      58.937  12.386  63.689  1.00  0.00           C
ATOM   2456  C29 POPEO  54      58.337  11.416  62.689  1.00  0.00           C
ATOM   2458 0C21 POPEO  54      58.147  11.626  61.379  1.00  0.00           C
ATOM   2460 1C21 POPEO  54      58.488  12.866  60.588  1.00  0.00           C
ATOM   2463 2C21 POPEO  54      57.617  13.076  59.328  1.00  0.00           C
ATOM   2466 3C21 POPEO  54      57.628  11.866  58.379  1.00  0.00           C
ATOM   2469 4C21 POPEO  54      57.137  12.156  56.949  1.00  0.00           C
ATOM   2472 5C21 POPEO  54      55.647  12.496  56.828  1.00  0.00           C
ATOM   2475 6C21 POPEO  54      55.228  12.606  55.359  1.00  0.00           C
ATOM   2478 7C21 POPEO  54      53.717  12.656  55.128  1.00  0.00           C
ATOM   2481 8C21 POPEO  54      53.358  12.816  53.648  1.00  0.00           C
ATOM   2485  C33 POPEO  54      55.117  16.306  70.078  1.00  0.00           C
ATOM   2488  C34 POPEO  54      54.188  16.336  68.849  1.00  0.00           C
ATOM   2491  C35 POPEO  54      54.717  15.626  67.599  1.00  0.00           C
ATOM   2494  C36 POPEO  54      54.368  14.136  67.578  1.00  0.00           C
ATOM   2497  C37 POPEO  54      54.727  13.426  66.269  1.00  0.00           C
ATOM   2500  C38 POPEO  54      54.587  11.886  66.339  1.00  0.00           C
ATOM   2503  C39 POPEO  54      53.147  11.376  66.209  1.00  0.00           C
ATOM   2506 0C31 POPEO  54      52.667  11.186  64.769  1.00  0.00           C
ATOM   2509 1C31 POPEO  54      51.257  10.586  64.729  1.00  0.00           C
ATOM   2512 2C31 POPEO  54      50.807  10.196  63.319  1.00  0.00           C
ATOM   2515 3C31 POPEO  54      50.497  11.406  62.439  1.00  0.00           C
ATOM   2518 4C31 POPEO  54      49.907  11.006  61.089  1.00  0.00           C
ATOM   2521 5C31 POPEO  54      49.608  12.216  60.189  1.00  0.00           C
ATOM   2524 6C31 POPEO  54      48.978  11.826  58.858  1.00  0.00           C
ATOM   2528  NH3 POPEP  55      44.757  36.216  31.469  1.00  0.00           N
ATOM   2532  C12 POPEP  55      44.347  35.696  30.108  1.00  0.00           C
ATOM   2535  C11 POPEP  55      44.868  34.277  29.829  1.00  0.00           C
ATOM   2538  P   POPEP  55      44.048  31.986  28.788  1.00  0.00           P
ATOM   2539  O13 POPEP  55      43.457  31.677  27.458  1.00  0.00           O
ATOM   2540  O14 POPEP  55      45.397  31.446  29.089  1.00  0.00           O
ATOM   2541  O11 POPEP  55      43.067  31.406  29.899  1.00  0.00           O
ATOM   2542  O12 POPEP  55      43.978  33.576  28.979  1.00  0.00           O
ATOM   2543  C1  POPEP  55      42.537  32.156  30.999  1.00  0.00           C
ATOM   2546  C2  POPEP  55      43.077  31.656  32.369  1.00  0.00           C
ATOM   2548  O21 POPEP  55      42.357  32.246  33.458  1.00  0.00           O
ATOM   2549  C21 POPEP  55      42.448  33.536  33.708  1.00  0.00           C
ATOM   2550  O22 POPEP  55      43.028  34.366  33.029  1.00  0.00           O
ATOM   2551  C22 POPEP  55      41.628  33.796  34.979  1.00  0.00           C
ATOM   2554  C3  POPEP  55      44.608  31.746  32.579  1.00  0.00           C
ATOM   2557  O31 POPEP  55      44.958  30.906  33.679  1.00  0.00           O
ATOM   2558  C31 POPEP  55      45.088  31.506  34.869  1.00  0.00           C
ATOM   2559  O32 POPEP  55      45.147  32.696  35.049  1.00  0.00           O
ATOM   2560  C32 POPEP  55      44.987  30.446  35.969  1.00  0.00           C
ATOM   2563  C23 POPEP  55      42.507  34.166  36.189  1.00  0.00           C
ATOM   2566  C24 POPEP  55      41.717  34.216  37.509  1.00  0.00           C
ATOM   2569  C25 POPEP  55      42.647  34.336  38.739  1.00  0.00           C
ATOM   2572  C26 POPEP  55      42.007  33.676  39.968  1.00  0.00           C
ATOM   2575  C27 POPEP  55      42.728  33.946  41.299  1.00  0.00           C
ATOM   2578  C28 POPEP  55      42.357  32.976  42.449  1.00  0.00           C
ATOM   2581  C29 POPEP  55      40.897  33.027  42.849  1.00  0.00           C
ATOM   2583 0C21 POPEP  55      40.357  32.507  43.969  1.00  0.00           C
ATOM   2585 1C21 POPEP  55      41.068  31.856  45.119  1.00  0.00           C
ATOM   2588 2C21 POPEP  55      41.388  32.856  46.249  1.00  0.00           C
ATOM   2591 3C21 POPEP  55      40.177  33.516  46.959  1.00  0.00           C
ATOM   2594 4C21 POPEP  55      39.487  34.626  46.148  1.00  0.00           C
ATOM   2597 5C21 POPEP  55      38.597  35.546  46.999  1.00  0.00           C
ATOM   2600 6C21 POPEP  55      37.868  36.586  46.139  1.00  0.00           C
ATOM   2603 7C21 POPEP  55      37.088  37.626  46.959  1.00  0.00           C
ATOM   2606 8C21 POPEP  55      36.317  38.626  46.098  1.00  0.00           C
ATOM   2610  C33 POPEP  55      45.298  31.016  37.379  1.00  0.00           C
ATOM   2613  C34 POPEP  55      44.948  30.036  38.508  1.00  0.00           C
ATOM   2616  C35 POPEP  55      45.567  30.486  39.839  1.00  0.00           C
ATOM   2619  C36 POPEP  55      45.028  29.756  41.078  1.00  0.00           C
ATOM   2622  C37 POPEP  55      45.697  30.266  42.359  1.00  0.00           C
ATOM   2625  C38 POPEP  55      45.007  29.846  43.668  1.00  0.00           C
ATOM   2628  C39 POPEP  55      45.417  28.456  44.179  1.00  0.00           C
ATOM   2631 0C31 POPEP  55      45.167  28.347  45.699  1.00  0.00           C
ATOM   2634 1C31 POPEP  55      45.847  27.126  46.329  1.00  0.00           C
ATOM   2637 2C31 POPEP  55      45.647  27.016  47.859  1.00  0.00           C
ATOM   2640 3C31 POPEP  55      46.107  28.266  48.629  1.00  0.00           C
ATOM   2643 4C31 POPEP  55      46.227  28.036  50.139  1.00  0.00           C
ATOM   2646 5C31 POPEP  55      46.658  29.306  50.889  1.00  0.00           C
ATOM   2649 6C31 POPEP  55      46.947  29.066  52.379  1.00  0.00           C
ATOM   2653  NH3 POPEQ  56      31.278  10.396  73.138  1.00  0.00           N
ATOM   2657  C12 POPEQ  56      29.907  11.026  73.287  1.00  0.00           C
ATOM   2660  C11 POPEQ  56      29.557  11.946  72.099  1.00  0.00           C
ATOM   2663  P   POPEQ  56      26.927  12.186  71.799  1.00  0.00           P
ATOM   2664  O13 POPEQ  56      26.547  10.856  72.339  1.00  0.00           O
ATOM   2665  O14 POPEQ  56      26.017  13.306  72.078  1.00  0.00           O
ATOM   2666  O11 POPEQ  56      27.087  12.066  70.239  1.00  0.00           O
ATOM   2667  O12 POPEQ  56      28.347  12.636  72.348  1.00  0.00           O
ATOM   2668  C1  POPEQ  56      25.887  11.986  69.438  1.00  0.00           C
ATOM   2671  C2  POPEQ  56      25.767  13.196  68.479  1.00  0.00           C
ATOM   2673  O21 POPEQ  56      24.978  12.766  67.348  1.00  0.00           O
ATOM   2674  C21 POPEQ  56      24.327  13.746  66.729  1.00  0.00           C
ATOM   2675  O22 POPEQ  56      24.037  14.826  67.218  1.00  0.00           O
ATOM   2676  C22 POPEQ  56      24.097  13.316  65.279  1.00  0.00           C
ATOM   2679  C3  POPEQ  56      27.188  13.636  68.029  1.00  0.00           C
ATOM   2682  O31 POPEQ  56      27.147  14.506  66.879  1.00  0.00           O
ATOM   2683  C31 POPEQ  56      28.197  15.296  66.748  1.00  0.00           C
ATOM   2684  O32 POPEQ  56      29.158  15.326  67.489  1.00  0.00           O
ATOM   2685  C32 POPEQ  56      28.077  16.086  65.438  1.00  0.00           C
ATOM   2688  C23 POPEQ  56      23.407  14.366  64.379  1.00  0.00           C
ATOM   2691  C24 POPEQ  56      23.317  13.826  62.948  1.00  0.00           C
ATOM   2694  C25 POPEQ  56      22.607  14.726  61.919  1.00  0.00           C
ATOM   2697  C26 POPEQ  56      22.347  13.926  60.639  1.00  0.00           C
ATOM   2700  C27 POPEQ  56      22.358  14.736  59.328  1.00  0.00           C
ATOM   2703  C28 POPEQ  56      22.097  13.806  58.129  1.00  0.00           C
ATOM   2706  C29 POPEQ  56      22.318  14.456  56.779  1.00  0.00           C
ATOM   2708 0C21 POPEQ  56      21.347  14.886  55.949  1.00  0.00           C
ATOM   2710 1C21 POPEQ  56      19.867  14.846  56.238  1.00  0.00           C
ATOM   2713 2C21 POPEQ  56      19.027  15.336  55.038  1.00  0.00           C
ATOM   2716 3C21 POPEQ  56      17.547  15.516  55.388  1.00  0.00           C
ATOM   2719 4C21 POPEQ  56      16.737  16.066  54.198  1.00  0.00           C
ATOM   2722 5C21 POPEQ  56      15.317  16.536  54.559  1.00  0.00           C
ATOM   2725 6C21 POPEQ  56      14.477  15.466  55.259  1.00  0.00           C
ATOM   2728 7C21 POPEQ  56      13.007  15.886  55.409  1.00  0.00           C
ATOM   2731 8C21 POPEQ  56      12.147  14.846  56.139  1.00  0.00           C
ATOM   2735  C33 POPEQ  56      29.388  16.856  65.139  1.00  0.00           C
ATOM   2738  C34 POPEQ  56      29.427  17.507  63.749  1.00  0.00           C
ATOM   2741  C35 POPEQ  56      29.618  16.496  62.608  1.00  0.00           C
ATOM   2744  C36 POPEQ  56      30.847  16.766  61.719  1.00  0.00           C
ATOM   2747  C37 POPEQ  56      30.557  17.706  60.539  1.00  0.00           C
ATOM   2750  C38 POPEQ  56      31.707  17.776  59.508  1.00  0.00           C
ATOM   2753  C39 POPEQ  56      33.028  18.296  60.089  1.00  0.00           C
ATOM   2756 0C31 POPEQ  56      34.118  18.516  59.029  1.00  0.00           C
ATOM   2759 1C31 POPEQ  56      35.337  19.236  59.629  1.00  0.00           C
ATOM   2762 2C31 POPEQ  56      36.438  19.596  58.619  1.00  0.00           C
ATOM   2765 3C31 POPEQ  56      37.118  18.386  57.969  1.00  0.00           C
ATOM   2768 4C31 POPEQ  56      38.657  18.496  57.909  1.00  0.00           C
ATOM   2771 5C31 POPEQ  56      39.177  19.706  57.129  1.00  0.00           C
ATOM   2774 6C31 POPEQ  56      40.708  19.776  57.108  1.00  0.00           C
ATOM   2778  NH3 POPER  57     117.097  64.347  74.268  1.00  0.00           N
ATOM   2782  C12 POPER  57     116.407  65.617  74.618  1.00  0.00           C
ATOM   2785  C11 POPER  57     115.688  66.167  73.398  1.00  0.00           C
ATOM   2788  P   POPER  57     114.198  68.216  72.838  1.00  0.00           P
ATOM   2789  O13 POPER  57     112.938  68.466  73.569  1.00  0.00           O
ATOM   2790  O14 POPER  57     114.928  69.407  72.328  1.00  0.00           O
ATOM   2791  O11 POPER  57     113.948  67.187  71.669  1.00  0.00           O
ATOM   2792  O12 POPER  57     115.168  67.417  73.779  1.00  0.00           O
ATOM   2793  C1  POPER  57     113.797  67.596  70.309  1.00  0.00           C
ATOM   2796  C2  POPER  57     114.398  66.536  69.379  1.00  0.00           C
ATOM   2798  O21 POPER  57     114.378  67.066  68.049  1.00  0.00           O
ATOM   2799  C21 POPER  57     115.208  66.486  67.199  1.00  0.00           C
ATOM   2800  O22 POPER  57     115.938  65.547  67.429  1.00  0.00           O
ATOM   2801  C22 POPER  57     115.068  67.216  65.849  1.00  0.00           C
ATOM   2804  C3  POPER  57     113.708  65.136  69.508  1.00  0.00           C
ATOM   2807  O31 POPER  57     112.467  65.026  68.758  1.00  0.00           O
ATOM   2808  C31 POPER  57     112.108  63.757  68.549  1.00  0.00           C
ATOM   2809  O32 POPER  57     112.708  62.786  68.968  1.00  0.00           O
ATOM   2810  C32 POPER  57     110.998  63.656  67.499  1.00  0.00           C
ATOM   2813  C23 POPER  57     115.739  66.566  64.607  1.00  0.00           C
ATOM   2816  C24 POPER  57     115.017  65.306  64.118  1.00  0.00           C
ATOM   2819  C25 POPER  57     115.308  64.826  62.689  1.00  0.00           C
ATOM   2822  C26 POPER  57     114.818  65.746  61.569  1.00  0.00           C
ATOM   2825  C27 POPER  57     115.268  65.206  60.198  1.00  0.00           C
ATOM   2828  C28 POPER  57     115.497  66.307  59.149  1.00  0.00           C
ATOM   2831  C29 POPER  57     116.658  67.176  59.548  1.00  0.00           C
ATOM   2833 0C21 POPER  57     117.188  68.176  58.829  1.00  0.00           C
ATOM   2835 1C21 POPER  57     116.758  68.626  57.458  1.00  0.00           C
ATOM   2838 2C21 POPER  57     116.348  70.106  57.389  1.00  0.00           C
ATOM   2841 3C21 POPER  57     117.428  71.066  57.919  1.00  0.00           C
ATOM   2844 4C21 POPER  57     117.108  72.546  57.668  1.00  0.00           C
ATOM   2847 5C21 POPER  57     118.197  73.466  58.249  1.00  0.00           C
ATOM   2850 6C21 POPER  57     117.959  74.956  57.999  1.00  0.00           C
ATOM   2853 7C21 POPER  57     119.069  75.826  58.609  1.00  0.00           C
ATOM   2856 8C21 POPER  57     118.538  77.146  59.159  1.00  0.00           C
ATOM   2860  C33 POPER  57     111.117  62.326  66.698  1.00  0.00           C
ATOM   2863  C34 POPER  57     110.028  62.097  65.649  1.00  0.00           C
ATOM   2866  C35 POPER  57     110.098  62.996  64.399  1.00  0.00           C
ATOM   2869  C36 POPER  57     111.197  62.617  63.379  1.00  0.00           C
ATOM   2872  C37 POPER  57     110.967  63.316  62.029  1.00  0.00           C
ATOM   2875  C38 POPER  57     111.868  62.826  60.889  1.00  0.00           C
ATOM   2878  C39 POPER  57     111.247  63.146  59.519  1.00  0.00           C
ATOM   2881 0C31 POPER  57     112.208  63.066  58.319  1.00  0.00           C
ATOM   2884 1C31 POPER  57     111.429  63.126  56.989  1.00  0.00           C
ATOM   2887 2C31 POPER  57     112.279  63.477  55.758  1.00  0.00           C
ATOM   2890 3C31 POPER  57     111.397  63.507  54.499  1.00  0.00           C
ATOM   2893 4C31 POPER  57     112.118  63.916  53.209  1.00  0.00           C
ATOM   2896 5C31 POPER  57     111.217  63.706  51.989  1.00  0.00           C
ATOM   2899 6C31 POPER  57     111.828  64.186  50.669  1.00  0.00           C
ATOM   2903  NH3 POPES  58      76.537 122.868  30.669  1.00  0.00           N
ATOM   2907  C12 POPES  58      75.677 122.507  31.839  1.00  0.00           C
ATOM   2910  C11 POPES  58      74.857 123.688  32.379  1.00  0.00           C
ATOM   2913  P   POPES  58      72.708 122.806  33.589  1.00  0.00           P
ATOM   2914  O13 POPES  58      71.807 123.657  32.779  1.00  0.00           O
ATOM   2915  O14 POPES  58      72.768 121.376  33.258  1.00  0.00           O
ATOM   2916  O11 POPES  58      72.217 123.036  35.049  1.00  0.00           O
ATOM   2917  O12 POPES  58      74.197 123.367  33.609  1.00  0.00           O
ATOM   2918  C1  POPES  58      72.708 122.386  36.208  1.00  0.00           C
ATOM   2921  C2  POPES  58      71.607 122.617  37.258  1.00  0.00           C
ATOM   2923  O21 POPES  58      72.107 122.588  38.599  1.00  0.00           O
ATOM   2924  C21 POPES  58      72.327 121.406  39.119  1.00  0.00           C
ATOM   2925  O22 POPES  58      72.397 120.348  38.529  1.00  0.00           O
ATOM   2926  C22 POPES  58      72.507 121.556  40.639  1.00  0.00           C
ATOM   2929  C3  POPES  58      70.338 121.738  36.989  1.00  0.00           C
ATOM   2932  O31 POPES  58      69.298 121.987  37.958  1.00  0.00           O
ATOM   2933  C31 POPES  58      68.658 123.137  37.789  1.00  0.00           C
ATOM   2934  O32 POPES  58      68.838 123.927  36.868  1.00  0.00           O
ATOM   2935  C32 POPES  58      67.717 123.377  38.979  1.00  0.00           C
ATOM   2938  C23 POPES  58      71.598 120.616  41.469  1.00  0.00           C
ATOM   2941  C24 POPES  58      72.368 119.606  42.339  1.00  0.00           C
ATOM   2944  C25 POPES  58      73.207 120.266  43.438  1.00  0.00           C
ATOM   2947  C26 POPES  58      74.107 119.277  44.188  1.00  0.00           C
ATOM   2950  C27 POPES  58      73.647 118.946  45.618  1.00  0.00           C
ATOM   2953  C28 POPES  58      74.518 117.896  46.348  1.00  0.00           C
ATOM   2956  C29 POPES  58      75.997 118.097  46.118  1.00  0.00           C
ATOM   2958 0C21 POPES  58      76.938 118.447  47.019  1.00  0.00           C
ATOM   2960 1C21 POPES  58      76.757 118.717  48.489  1.00  0.00           C
ATOM   2963 2C21 POPES  58      78.067 119.296  49.039  1.00  0.00           C
ATOM   2966 3C21 POPES  58      78.118 119.477  50.559  1.00  0.00           C
ATOM   2969 4C21 POPES  58      79.527 119.886  50.989  1.00  0.00           C
ATOM   2972 5C21 POPES  58      79.717 120.037  52.499  1.00  0.00           C
ATOM   2975 6C21 POPES  58      81.128 120.557  52.849  1.00  0.00           C
ATOM   2978 7C21 POPES  58      82.248 119.527  52.639  1.00  0.00           C
ATOM   2981 8C21 POPES  58      83.647 120.136  52.719  1.00  0.00           C
ATOM   2985  C33 POPES  58      68.257 122.836  40.329  1.00  0.00           C
ATOM   2988  C34 POPES  58      67.527 123.396  41.559  1.00  0.00           C
ATOM   2991  C35 POPES  58      67.958 122.757  42.888  1.00  0.00           C
ATOM   2994  C36 POPES  58      69.267 123.307  43.489  1.00  0.00           C
ATOM   2997  C37 POPES  58      69.668 122.588  44.789  1.00  0.00           C
ATOM   3000  C38 POPES  58      70.997 123.066  45.388  1.00  0.00           C
ATOM   3003  C39 POPES  58      71.397 122.276  46.638  1.00  0.00           C
ATOM   3006 0C31 POPES  58      72.747 122.706  47.249  1.00  0.00           C
ATOM   3009 1C31 POPES  58      73.048 121.987  48.569  1.00  0.00           C
ATOM   3012 2C31 POPES  58      74.298 122.526  49.289  1.00  0.00           C
ATOM   3015 3C31 POPES  58      74.607 121.826  50.629  1.00  0.00           C
ATOM   3018 4C31 POPES  58      73.457 121.826  51.638  1.00  0.00           C
ATOM   3021 5C31 POPES  58      73.887 121.297  53.008  1.00  0.00           C
ATOM   3024 6C31 POPES  58      72.768 121.276  54.059  1.00  0.00           C
ATOM   3028  NH3 POPET  59      93.657 104.387  71.579  1.00  0.00           N
ATOM   3032  C12 POPET  59      92.477 103.727  72.239  1.00  0.00           C
ATOM   3035  C11 POPET  59      92.819 102.516  73.129  1.00  0.00           C
ATOM   3038  P   POPET  59      90.308 101.966  73.739  1.00  0.00           P
ATOM   3039  O13 POPET  59      89.518 101.686  74.949  1.00  0.00           O
ATOM   3040  O14 POPET  59      89.848 103.036  72.849  1.00  0.00           O
ATOM   3041  O11 POPET  59      90.397 100.628  72.889  1.00  0.00           O
ATOM   3042  O12 POPET  59      91.817 102.257  74.129  1.00  0.00           O
ATOM   3043  C1  POPET  59      89.508 100.447  71.768  1.00  0.00           C
ATOM   3046  C2  POPET  59      90.257 100.706  70.438  1.00  0.00           C
ATOM   3048  O21 POPET  59      89.328 100.716  69.338  1.00  0.00           O
ATOM   3049  C21 POPET  59      88.738 101.878  69.099  1.00  0.00           C
ATOM   3050  O22 POPET  59      88.967 102.926  69.677  1.00  0.00           O
ATOM   3051  C22 POPET  59      87.738 101.707  67.948  1.00  0.00           C
ATOM   3054  C3  POPET  59      91.337  99.617  70.198  1.00  0.00           C
ATOM   3057  O31 POPET  59      91.997  99.757  68.928  1.00  0.00           O
ATOM   3058  C31 POPET  59      93.037 100.566  68.889  1.00  0.00           C
ATOM   3059  O32 POPET  59      93.487 101.227  69.809  1.00  0.00           O
ATOM   3060  C32 POPET  59      93.568 100.606  67.459  1.00  0.00           C
ATOM   3063  C23 POPET  59      87.158 103.046  67.409  1.00  0.00           C
ATOM   3066  C24 POPET  59      88.008 103.727  66.328  1.00  0.00           C
ATOM   3069  C25 POPET  59      87.367 105.016  65.779  1.00  0.00           C
ATOM   3072  C26 POPET  59      86.188 104.776  64.809  1.00  0.00           C
ATOM   3075  C27 POPET  59      85.378 106.058  64.519  1.00  0.00           C
ATOM   3078  C28 POPET  59      83.857 105.926  64.729  1.00  0.00           C
ATOM   3081  C29 POPET  59      83.467 105.667  66.169  1.00  0.00           C
ATOM   3083 0C21 POPET  59      82.528 106.287  66.908  1.00  0.00           C
ATOM   3085 1C21 POPET  59      81.607 107.407  66.498  1.00  0.00           C
ATOM   3088 2C21 POPET  59      80.128 107.146  66.859  1.00  0.00           C
ATOM   3091 3C21 POPET  59      79.298 108.438  66.818  1.00  0.00           C
ATOM   3094 4C21 POPET  59      77.897 108.297  67.449  1.00  0.00           C
ATOM   3097 5C21 POPET  59      76.878 107.496  66.618  1.00  0.00           C
ATOM   3100 6C21 POPET  59      76.577 108.128  65.248  1.00  0.00           C
ATOM   3103 7C21 POPET  59      75.327 107.526  64.589  1.00  0.00           C
ATOM   3106 8C21 POPET  59      75.088 108.057  63.169  1.00  0.00           C
ATOM   3110  C33 POPET  59      92.747 101.536  66.538  1.00  0.00           C
ATOM   3113  C34 POPET  59      93.107 101.367  65.049  1.00  0.00           C
ATOM   3116  C35 POPET  59      94.597 101.618  64.788  1.00  0.00           C
ATOM   3119  C36 POPET  59      95.059 101.467  63.339  1.00  0.00           C
ATOM   3122  C37 POPET  59      96.548 101.816  63.208  1.00  0.00           C
ATOM   3125  C38 POPET  59      97.158 101.546  61.838  1.00  0.00           C
ATOM   3128  C39 POPET  59      97.377 100.056  61.549  1.00  0.00           C
ATOM   3131 0C31 POPET  59      98.177  99.897  60.248  1.00  0.00           C
ATOM   3134 1C31 POPET  59      98.398  98.456  59.778  1.00  0.00           C
ATOM   3137 2C31 POPET  59      99.198  98.486  58.479  1.00  0.00           C
ATOM   3140 3C31 POPET  59      99.447  97.127  57.819  1.00  0.00           C
ATOM   3143 4C31 POPET  59     100.277  97.308  56.539  1.00  0.00           C
ATOM   3146 5C31 POPET  59     100.438  96.026  55.718  1.00  0.00           C
ATOM   3149 6C31 POPET  59     101.309  96.236  54.468  1.00  0.00           C
ATOM   3153  NH3 POPEU  60      64.808  96.446  34.929  1.00  0.00           N
ATOM   3157  C12 POPEU  60      64.037  95.166  34.679  1.00  0.00           C
ATOM   3160  C11 POPEU  60      64.698  93.946  35.329  1.00  0.00           C
ATOM   3163  P   POPEU  60      64.357  91.327  35.339  1.00  0.00           P
ATOM   3164  O13 POPEU  60      63.787  90.336  34.389  1.00  0.00           O
ATOM   3165  O14 POPEU  60      65.817  91.227  35.599  1.00  0.00           O
ATOM   3166  O11 POPEU  60      63.667  90.966  36.699  1.00  0.00           O
ATOM   3167  O12 POPEU  60      63.897  92.796  35.038  1.00  0.00           O
ATOM   3168  C1  POPEU  60      64.027  91.618  37.909  1.00  0.00           C
ATOM   3171  C2  POPEU  60      63.228  90.947  39.059  1.00  0.00           C
ATOM   3173  O21 POPEU  60      63.057  91.847  40.169  1.00  0.00           O
ATOM   3174  C21 POPEU  60      64.037  92.027  41.019  1.00  0.00           C
ATOM   3175  O22 POPEU  60      65.217  91.767  40.858  1.00  0.00           O
ATOM   3176  C22 POPEU  60      63.377  92.556  42.299  1.00  0.00           C
ATOM   3179  C3  POPEU  60      63.778  89.547  39.449  1.00  0.00           C
ATOM   3182  O31 POPEU  60      62.997  88.986  40.528  1.00  0.00           O
ATOM   3183  C31 POPEU  60      63.698  88.466  41.529  1.00  0.00           C
ATOM   3184  O32 POPEU  60      64.917  88.368  41.579  1.00  0.00           O
ATOM   3185  C32 POPEU  60      62.728  88.007  42.619  1.00  0.00           C
ATOM   3188  C23 POPEU  60      64.287  92.717  43.539  1.00  0.00           C
ATOM   3191  C24 POPEU  60      63.428  92.747  44.809  1.00  0.00           C
ATOM   3194  C25 POPEU  60      64.088  93.438  46.008  1.00  0.00           C
ATOM   3197  C26 POPEU  60      65.387  92.757  46.459  1.00  0.00           C
ATOM   3200  C27 POPEU  60      66.128  93.606  47.499  1.00  0.00           C
ATOM   3203  C28 POPEU  60      67.527  93.076  47.838  1.00  0.00           C
ATOM   3206  C29 POPEU  60      67.478  91.917  48.799  1.00  0.00           C
ATOM   3208 0C21 POPEU  60      67.577  92.018  50.139  1.00  0.00           C
ATOM   3210 1C21 POPEU  60      67.728  93.297  50.919  1.00  0.00           C
ATOM   3213 2C21 POPEU  60      66.757  93.417  52.099  1.00  0.00           C
ATOM   3216 3C21 POPEU  60      67.158  92.588  53.319  1.00  0.00           C
ATOM   3219 4C21 POPEU  60      66.357  92.976  54.569  1.00  0.00           C
ATOM   3222 5C21 POPEU  60      66.887  94.257  55.239  1.00  0.00           C
ATOM   3225 6C21 POPEU  60      65.997  94.746  56.389  1.00  0.00           C
ATOM   3228 7C21 POPEU  60      66.518  96.058  56.989  1.00  0.00           C
ATOM   3231 8C21 POPEU  60      65.637  96.576  58.118  1.00  0.00           C
ATOM   3235  C33 POPEU  60      62.877  88.797  43.939  1.00  0.00           C
ATOM   3238  C34 POPEU  60      62.137  88.167  45.119  1.00  0.00           C
ATOM   3241  C35 POPEU  60      62.757  86.837  45.578  1.00  0.00           C
ATOM   3244  C36 POPEU  60      62.267  86.386  46.959  1.00  0.00           C
ATOM   3247  C37 POPEU  60      63.097  85.217  47.509  1.00  0.00           C
ATOM   3250  C38 POPEU  60      62.747  84.798  48.948  1.00  0.00           C
ATOM   3253  C39 POPEU  60      63.657  85.426  50.028  1.00  0.00           C
ATOM   3256 0C31 POPEU  60      63.577  86.956  50.108  1.00  0.00           C
ATOM   3259 1C31 POPEU  60      64.478  87.547  51.199  1.00  0.00           C
ATOM   3262 2C31 POPEU  60      64.577  89.086  51.159  1.00  0.00           C
ATOM   3265 3C31 POPEU  60      63.218  89.786  51.348  1.00  0.00           C
ATOM   3268 4C31 POPEU  60      63.358  91.306  51.518  1.00  0.00           C
ATOM   3271 5C31 POPEU  60      62.007  92.006  51.729  1.00  0.00           C
ATOM   3274 6C31 POPEU  60      62.057  93.146  52.748  1.00  0.00           C
ATOM   3278  NH3 POPEV  61     114.807  11.986  68.029  1.00  0.00           N
ATOM   3282  C12 POPEV  61     116.217  11.496  67.898  1.00  0.00           C
ATOM   3285  C11 POPEV  61     117.237  12.646  67.838  1.00  0.00           C
ATOM   3288  P   POPEV  61     119.058  12.056  69.589  1.00  0.00           P
ATOM   3289  O13 POPEV  61     118.988  11.926  71.069  1.00  0.00           O
ATOM   3290  O14 POPEV  61     119.128  10.856  68.729  1.00  0.00           O
ATOM   3291  O11 POPEV  61     120.157  13.106  69.159  1.00  0.00           O
ATOM   3292  O12 POPEV  61     117.787  12.906  69.139  1.00  0.00           O
ATOM   3293  C1  POPEV  61     121.178  12.746  68.199  1.00  0.00           C
ATOM   3296  C2  POPEV  61     120.888  13.336  66.788  1.00  0.00           C
ATOM   3298  O21 POPEV  61     122.018  13.086  65.919  1.00  0.00           O
ATOM   3299  C21 POPEV  61     121.747  13.006  64.629  1.00  0.00           C
ATOM   3300  O22 POPEV  61     120.628  12.956  64.139  1.00  0.00           O
ATOM   3301  C22 POPEV  61     123.027  13.106  63.799  1.00  0.00           C
ATOM   3304  C3  POPEV  61     120.607  14.856  66.879  1.00  0.00           C
ATOM   3307  O31 POPEV  61     119.658  15.256  65.879  1.00  0.00           O
ATOM   3308  C31 POPEV  61     118.598  15.956  66.218  1.00  0.00           C
ATOM   3309  O32 POPEV  61     118.337  16.396  67.319  1.00  0.00           O
ATOM   3310  C32 POPEV  61     117.698  16.136  64.999  1.00  0.00           C
ATOM   3313  C23 POPEV  61     122.978  12.376  62.429  1.00  0.00           C
ATOM   3316  C24 POPEV  61     124.077  12.856  61.459  1.00  0.00           C
ATOM   3319  C25 POPEV  61     124.508  11.836  60.399  1.00  0.00           C
ATOM   3322  C26 POPEV  61     123.398  11.296  59.499  1.00  0.00           C
ATOM   3325  C27 POPEV  61     123.857  10.026  58.778  1.00  0.00           C
ATOM   3328  C28 POPEV  61     122.757   9.346  57.948  1.00  0.00           C
ATOM   3331  C29 POPEV  61     123.167   7.961  57.519  1.00  0.00           C
ATOM   3333 0C21 POPEV  61     123.598   7.581  56.299  1.00  0.00           C
ATOM   3335 1C21 POPEV  61     123.738   8.451  55.079  1.00  0.00           C
ATOM   3338 2C21 POPEV  61     125.198   8.881  54.879  1.00  0.00           C
ATOM   3341 3C21 POPEV  61     125.357   9.846  53.699  1.00  0.00           C
ATOM   3344 4C21 POPEV  61     126.798  10.356  53.519  1.00  0.00           C
ATOM   3347 5C21 POPEV  61     127.838   9.296  53.148  1.00  0.00           C
ATOM   3350 6C21 POPEV  61     127.559   8.591  51.809  1.00  0.00           C
ATOM   3353 7C21 POPEV  61     128.712   7.661  51.419  1.00  0.00           C
ATOM   3356 8C21 POPEV  61     128.542   7.021  50.049  1.00  0.00           C
ATOM   3360  C33 POPEV  61     116.348  15.386  65.129  1.00  0.00           C
ATOM   3363  C34 POPEV  61     116.238  14.096  64.299  1.00  0.00           C
ATOM   3366  C35 POPEV  61     116.367  14.396  62.799  1.00  0.00           C
ATOM   3369  C36 POPEV  61     115.537  13.486  61.889  1.00  0.00           C
ATOM   3372  C37 POPEV  61     115.637  13.966  60.438  1.00  0.00           C
ATOM   3375  C38 POPEV  61     114.748  13.196  59.458  1.00  0.00           C
ATOM   3378  C39 POPEV  61     114.857  13.766  58.039  1.00  0.00           C
ATOM   3381 0C31 POPEV  61     113.948  13.026  57.048  1.00  0.00           C
ATOM   3384 1C31 POPEV  61     113.727  13.816  55.758  1.00  0.00           C
ATOM   3387 2C31 POPEV  61     112.777  13.106  54.769  1.00  0.00           C
ATOM   3390 3C31 POPEV  61     113.337  11.806  54.179  1.00  0.00           C
ATOM   3393 4C31 POPEV  61     114.538  12.026  53.239  1.00  0.00           C
ATOM   3396 5C31 POPEV  61     115.038  10.716  52.619  1.00  0.00           C
ATOM   3399 6C31 POPEV  61     116.077  10.936  51.518  1.00  0.00           C
ATOM   3403  NH3 POPEW  62     107.208 102.706  71.448  1.00  0.00           N
ATOM   3407  C12 POPEW  62     106.077 103.717  71.398  1.00  0.00           C
ATOM   3410  C11 POPEW  62     105.858 104.378  70.019  1.00  0.00           C
ATOM   3413  P   POPEW  62     104.447 106.276  68.858  1.00  0.00           P
ATOM   3414  O13 POPEW  62     103.298 105.686  68.138  1.00  0.00           O
ATOM   3415  O14 POPEW  62     104.338 107.706  69.229  1.00  0.00           O
ATOM   3416  O11 POPEW  62     105.747 106.096  67.989  1.00  0.00           O
ATOM   3417  O12 POPEW  62     104.848 105.387  70.118  1.00  0.00           O
ATOM   3418  C1  POPEW  62     105.917 106.856  66.788  1.00  0.00           C
ATOM   3421  C2  POPEW  62     105.268 106.166  65.568  1.00  0.00           C
ATOM   3423  O21 POPEW  62     106.267 105.306  64.959  1.00  0.00           O
ATOM   3424  C21 POPEW  62     105.777 104.167  64.508  1.00  0.00           C
ATOM   3425  O22 POPEW  62     104.618 103.827  64.548  1.00  0.00           O
ATOM   3426  C22 POPEW  62     106.898 103.356  63.839  1.00  0.00           C
ATOM   3429  C3  POPEW  62     104.717 107.206  64.559  1.00  0.00           C
ATOM   3432  O31 POPEW  62     103.757 106.618  63.679  1.00  0.00           O
ATOM   3433  C31 POPEW  62     104.147 106.338  62.458  1.00  0.00           C
ATOM   3434  O32 POPEW  62     105.268 106.507  61.999  1.00  0.00           O
ATOM   3435  C32 POPEW  62     102.959 105.746  61.719  1.00  0.00           C
ATOM   3438  C23 POPEW  62     106.327 102.136  63.078  1.00  0.00           C
ATOM   3441  C24 POPEW  62     107.388 101.236  62.409  1.00  0.00           C
ATOM   3444  C25 POPEW  62     108.008 101.777  61.119  1.00  0.00           C
ATOM   3447  C26 POPEW  62     108.557 100.637  60.248  1.00  0.00           C
ATOM   3450  C27 POPEW  62     109.468 101.126  59.109  1.00  0.00           C
ATOM   3453  C28 POPEW  62     110.038  99.986  58.258  1.00  0.00           C
ATOM   3456  C29 POPEW  62     111.077 100.527  57.299  1.00  0.00           C
ATOM   3458 0C21 POPEW  62     111.367 100.066  56.069  1.00  0.00           C
ATOM   3460 1C21 POPEW  62     110.777  98.867  55.368  1.00  0.00           C
ATOM   3463 2C21 POPEW  62     110.327  99.146  53.919  1.00  0.00           C
ATOM   3466 3C21 POPEW  62     109.048  99.996  53.819  1.00  0.00           C
ATOM   3469 4C21 POPEW  62     108.507 100.077  52.379  1.00  0.00           C
ATOM   3472 5C21 POPEW  62     107.227 100.926  52.249  1.00  0.00           C
ATOM   3475 6C21 POPEW  62     105.967 100.228  52.759  1.00  0.00           C
ATOM   3478 7C21 POPEW  62     104.688 101.026  52.479  1.00  0.00           C
ATOM   3481 8C21 POPEW  62     103.408 100.317  52.909  1.00  0.00           C
ATOM   3485  C33 POPEW  62     103.358 105.077  60.399  1.00  0.00           C
ATOM   3488  C34 POPEW  62     102.158 104.396  59.739  1.00  0.00           C
ATOM   3491  C35 POPEW  62     102.497 103.757  58.389  1.00  0.00           C
ATOM   3494  C36 POPEW  62     102.717 104.798  57.278  1.00  0.00           C
ATOM   3497  C37 POPEW  62     102.997 104.176  55.909  1.00  0.00           C
ATOM   3500  C38 POPEW  62     101.747 103.986  55.028  1.00  0.00           C
ATOM   3503  C39 POPEW  62     100.688 103.076  55.658  1.00  0.00           C
ATOM   3506 0C31 POPEW  62      99.527 102.728  54.719  1.00  0.00           C
ATOM   3509 1C31 POPEW  62      98.507 101.807  55.399  1.00  0.00           C
ATOM   3512 2C31 POPEW  62      97.367 101.346  54.478  1.00  0.00           C
ATOM   3515 3C31 POPEW  62      96.418 102.467  54.018  1.00  0.00           C
ATOM   3518 4C31 POPEW  62      95.628 103.128  55.159  1.00  0.00           C
ATOM   3521 5C31 POPEW  62      94.508 104.046  54.649  1.00  0.00           C
ATOM   3524 6C31 POPEW  62      93.688 104.688  55.779  1.00  0.00           C
ATOM   3528  NH3 POPEX  63      11.837  51.746  77.169  1.00  0.00           N
ATOM   3532  C12 POPEX  63      10.557  52.507  76.949  1.00  0.00           C
ATOM   3535  C11 POPEX  63       9.667  51.916  75.839  1.00  0.00           C
ATOM   3538  P   POPEX  63       9.747  49.286  76.098  1.00  0.00           P
ATOM   3539  O13 POPEX  63      10.947  49.286  76.969  1.00  0.00           O
ATOM   3540  O14 POPEX  63       8.737  48.227  76.349  1.00  0.00           O
ATOM   3541  O11 POPEX  63      10.257  49.256  74.607  1.00  0.00           O
ATOM   3542  O12 POPEX  63       9.047  50.686  76.229  1.00  0.00           O
ATOM   3543  C1  POPEX  63       9.407  49.036  73.489  1.00  0.00           C
ATOM   3546  C2  POPEX  63      10.157  49.356  72.169  1.00  0.00           C
ATOM   3548  O21 POPEX  63       9.307  48.906  71.098  1.00  0.00           O
ATOM   3549  C21 POPEX  63       9.477  49.477  69.919  1.00  0.00           C
ATOM   3550  O22 POPEX  63      10.197  50.426  69.659  1.00  0.00           O
ATOM   3551  C22 POPEX  63       8.597  48.716  68.919  1.00  0.00           C
ATOM   3554  C3  POPEX  63      11.517  48.596  72.099  1.00  0.00           C
ATOM   3557  O31 POPEX  63      12.197  48.816  70.849  1.00  0.00           O
ATOM   3558  C31 POPEX  63      12.757  47.776  70.229  1.00  0.00           C
ATOM   3559  O32 POPEX  63      12.807  46.646  70.678  1.00  0.00           O
ATOM   3560  C32 POPEX  63      13.477  48.297  68.979  1.00  0.00           C
ATOM   3563  C23 POPEX  63       9.027  49.036  67.479  1.00  0.00           C
ATOM   3566  C24 POPEX  63       8.187  48.416  66.358  1.00  0.00           C
ATOM   3569  C25 POPEX  63       8.647  48.876  64.959  1.00  0.00           C
ATOM   3572  C26 POPEX  63       9.927  48.207  64.428  1.00  0.00           C
ATOM   3575  C27 POPEX  63      10.207  48.666  62.979  1.00  0.00           C
ATOM   3578  C28 POPEX  63      11.417  47.997  62.288  1.00  0.00           C
ATOM   3581  C29 POPEX  63      11.537  48.516  60.868  1.00  0.00           C
ATOM   3583 0C21 POPEX  63      12.167  47.956  59.819  1.00  0.00           C
ATOM   3585 1C21 POPEX  63      12.957  46.666  59.788  1.00  0.00           C
ATOM   3588 2C21 POPEX  63      12.438  45.657  58.749  1.00  0.00           C
ATOM   3591 3C21 POPEX  63      13.447  44.536  58.468  1.00  0.00           C
ATOM   3594 4C21 POPEX  63      12.767  43.277  57.899  1.00  0.00           C
ATOM   3597 5C21 POPEX  63      13.747  42.187  57.458  1.00  0.00           C
ATOM   3600 6C21 POPEX  63      14.347  42.446  56.069  1.00  0.00           C
ATOM   3603 7C21 POPEX  63      15.217  41.286  55.569  1.00  0.00           C
ATOM   3606 8C21 POPEX  63      15.697  41.466  54.129  1.00  0.00           C
ATOM   3610  C33 POPEX  63      14.657  47.437  68.479  1.00  0.00           C
ATOM   3613  C34 POPEX  63      15.537  48.186  67.449  1.00  0.00           C
ATOM   3616  C35 POPEX  63      14.787  48.657  66.188  1.00  0.00           C
ATOM   3619  C36 POPEX  63      14.307  47.536  65.258  1.00  0.00           C
ATOM   3622  C37 POPEX  63      15.448  46.966  64.408  1.00  0.00           C
ATOM   3625  C38 POPEX  63      14.977  46.157  63.208  1.00  0.00           C
ATOM   3628  C39 POPEX  63      16.087  45.896  62.178  1.00  0.00           C
ATOM   3631 0C31 POPEX  63      16.477  47.146  61.368  1.00  0.00           C
ATOM   3634 1C31 POPEX  63      17.618  46.876  60.368  1.00  0.00           C
ATOM   3637 2C31 POPEX  63      17.677  47.916  59.229  1.00  0.00           C
ATOM   3640 3C31 POPEX  63      16.868  47.536  57.969  1.00  0.00           C
ATOM   3643 4C31 POPEX  63      17.467  46.356  57.199  1.00  0.00           C
ATOM   3646 5C31 POPEX  63      16.827  46.126  55.829  1.00  0.00           C
ATOM   3649 6C31 POPEX  63      17.507  45.007  55.028  1.00  0.00           C
ATOM   3653  NH3 POPEY  64      78.197  66.477  35.719  1.00  0.00           N
ATOM   3657  C12 POPEY  64      76.967  65.716  36.159  1.00  0.00           C
ATOM   3660  C11 POPEY  64      75.977  66.626  36.909  1.00  0.00           C
ATOM   3663  P   POPEY  64      73.438  65.966  37.098  1.00  0.00           P
ATOM   3664  O13 POPEY  64      73.308  65.757  35.639  1.00  0.00           O
ATOM   3665  O14 POPEY  64      72.868  67.187  37.719  1.00  0.00           O
ATOM   3666  O11 POPEY  64      72.807  64.687  37.779  1.00  0.00           O
ATOM   3667  O12 POPEY  64      74.957  65.836  37.499  1.00  0.00           O
ATOM   3668  C1  POPEY  64      73.277  64.096  38.989  1.00  0.00           C
ATOM   3671  C2  POPEY  64      72.667  64.766  40.259  1.00  0.00           C
ATOM   3673  O21 POPEY  64      73.747  65.066  41.159  1.00  0.00           O
ATOM   3674  C21 POPEY  64      73.637  66.197  41.828  1.00  0.00           C
ATOM   3675  O22 POPEY  64      72.768  67.047  41.679  1.00  0.00           O
ATOM   3676  C22 POPEY  64      74.838  66.326  42.768  1.00  0.00           C
ATOM   3679  C3  POPEY  64      71.627  63.846  40.969  1.00  0.00           C
ATOM   3682  O31 POPEY  64      71.318  64.337  42.289  1.00  0.00           O
ATOM   3683  C31 POPEY  64      71.128  63.407  43.218  1.00  0.00           C
ATOM   3684  O32 POPEY  64      71.097  62.206  42.999  1.00  0.00           O
ATOM   3685  C32 POPEY  64      71.067  64.067  44.599  1.00  0.00           C
ATOM   3688  C23 POPEY  64      74.537  65.876  44.219  1.00  0.00           C
ATOM   3691  C24 POPEY  64      75.637  66.346  45.178  1.00  0.00           C
ATOM   3694  C25 POPEY  64      75.517  65.826  46.618  1.00  0.00           C
ATOM   3697  C26 POPEY  64      76.897  65.757  47.269  1.00  0.00           C
ATOM   3700  C27 POPEY  64      76.908  65.337  48.749  1.00  0.00           C
ATOM   3703  C28 POPEY  64      78.308  64.786  49.099  1.00  0.00           C
ATOM   3706  C29 POPEY  64      78.698  64.727  50.549  1.00  0.00           C
ATOM   3708 0C21 POPEY  64      78.028  64.076  51.509  1.00  0.00           C
ATOM   3710 1C21 POPEY  64      78.477  63.906  52.929  1.00  0.00           C
ATOM   3713 2C21 POPEY  64      79.827  64.576  53.309  1.00  0.00           C
ATOM   3716 3C21 POPEY  64      80.357  64.046  54.649  1.00  0.00           C
ATOM   3719 4C21 POPEY  64      81.577  64.798  55.209  1.00  0.00           C
ATOM   3722 5C21 POPEY  64      82.787  64.926  54.258  1.00  0.00           C
ATOM   3725 6C21 POPEY  64      83.258  63.606  53.629  1.00  0.00           C
ATOM   3728 7C21 POPEY  64      84.608  63.757  52.919  1.00  0.00           C
ATOM   3731 8C21 POPEY  64      85.017  62.536  52.089  1.00  0.00           C
ATOM   3735  C33 POPEY  64      71.567  63.157  45.749  1.00  0.00           C
ATOM   3738  C34 POPEY  64      71.848  63.956  47.038  1.00  0.00           C
ATOM   3741  C35 POPEY  64      72.357  63.087  48.199  1.00  0.00           C
ATOM   3744  C36 POPEY  64      72.768  63.937  49.419  1.00  0.00           C
ATOM   3747  C37 POPEY  64      72.877  63.136  50.728  1.00  0.00           C
ATOM   3750  C38 POPEY  64      73.268  63.997  51.949  1.00  0.00           C
ATOM   3753  C39 POPEY  64      72.708  63.426  53.269  1.00  0.00           C
ATOM   3756 0C31 POPEY  64      73.207  64.166  54.519  1.00  0.00           C
ATOM   3759 1C31 POPEY  64      72.338  63.867  55.758  1.00  0.00           C
ATOM   3762 2C31 POPEY  64      72.947  64.396  57.069  1.00  0.00           C
ATOM   3765 3C31 POPEY  64      71.938  64.507  58.228  1.00  0.00           C
ATOM   3768 4C31 POPEY  64      71.217  63.196  58.589  1.00  0.00           C
ATOM   3771 5C31 POPEY  64      70.208  63.367  59.718  1.00  0.00           C
ATOM   3774 6C31 POPEY  64      69.478  62.076  60.089  1.00  0.00           C
ATOM   3778  NH3 POPEZ  65      90.408  24.076  31.249  1.00  0.00           N
ATOM   3782  C12 POPEZ  65      89.648  23.296  32.299  1.00  0.00           C
ATOM   3785  C11 POPEZ  65      90.578  22.446  33.199  1.00  0.00           C
ATOM   3788  P   POPEZ  65      91.227  19.946  33.659  1.00  0.00           P
ATOM   3789  O13 POPEZ  65      89.997  19.246  34.079  1.00  0.00           O
ATOM   3790  O14 POPEZ  65      92.288  19.136  32.999  1.00  0.00           O
ATOM   3791  O11 POPEZ  65      91.807  20.776  34.859  1.00  0.00           O
ATOM   3792  O12 POPEZ  65      90.728  21.117  32.688  1.00  0.00           O
ATOM   3793  C1  POPEZ  65      91.828  20.286  36.199  1.00  0.00           C
ATOM   3796  C2  POPEZ  65      90.667  20.896  37.049  1.00  0.00           C
ATOM   3798  O21 POPEZ  65      91.077  20.966  38.428  1.00  0.00           O
ATOM   3799  C21 POPEZ  65      91.267  19.816  39.049  1.00  0.00           C
ATOM   3800  O22 POPEZ  65      91.068  18.706  38.609  1.00  0.00           O
ATOM   3801  C22 POPEZ  65      91.688  20.126  40.489  1.00  0.00           C
ATOM   3804  C3  POPEZ  65      89.287  20.186  36.879  1.00  0.00           C
ATOM   3807  O31 POPEZ  65      88.467  20.326  38.059  1.00  0.00           O
ATOM   3808  C31 POPEZ  65      87.217  19.946  37.999  1.00  0.00           C
ATOM   3809  O32 POPEZ  65      86.558  19.756  36.979  1.00  0.00           O
ATOM   3810  C32 POPEZ  65      86.688  19.646  39.409  1.00  0.00           C
ATOM   3813  C23 POPEZ  65      92.377  18.936  41.189  1.00  0.00           C
ATOM   3816  C24 POPEZ  65      93.037  19.416  42.479  1.00  0.00           C
ATOM   3819  C25 POPEZ  65      93.708  18.306  43.299  1.00  0.00           C
ATOM   3822  C26 POPEZ  65      94.247  18.886  44.608  1.00  0.00           C
ATOM   3825  C27 POPEZ  65      94.788  17.836  45.578  1.00  0.00           C
ATOM   3828  C28 POPEZ  65      94.857  18.346  47.038  1.00  0.00           C
ATOM   3831  C29 POPEZ  65      95.667  19.616  47.149  1.00  0.00           C
ATOM   3833 0C21 POPEZ  65      96.768  19.836  47.879  1.00  0.00           C
ATOM   3835 1C21 POPEZ  65      97.477  18.866  48.778  1.00  0.00           C
ATOM   3838 2C21 POPEZ  65      98.967  18.696  48.428  1.00  0.00           C
ATOM   3841 3C21 POPEZ  65      99.697  17.966  49.559  1.00  0.00           C
ATOM   3844 4C21 POPEZ  65     101.197  17.736  49.319  1.00  0.00           C
ATOM   3847 5C21 POPEZ  65     101.938  17.306  50.599  1.00  0.00           C
ATOM   3850 6C21 POPEZ  65     101.227  16.206  51.409  1.00  0.00           C
ATOM   3853 7C21 POPEZ  65     101.927  15.866  52.729  1.00  0.00           C
ATOM   3856 8C21 POPEZ  65     101.087  14.936  53.609  1.00  0.00           C
ATOM   3860  C33 POPEZ  65      87.777  19.466  40.508  1.00  0.00           C
ATOM   3863  C34 POPEZ  65      87.188  18.966  41.839  1.00  0.00           C
ATOM   3866  C35 POPEZ  65      88.258  18.716  42.929  1.00  0.00           C
ATOM   3869  C36 POPEZ  65      88.388  19.846  43.969  1.00  0.00           C
ATOM   3872  C37 POPEZ  65      89.489  19.546  44.999  1.00  0.00           C
ATOM   3875  C38 POPEZ  65      89.568  20.546  46.159  1.00  0.00           C
ATOM   3878  C39 POPEZ  65      90.768  20.236  47.079  1.00  0.00           C
ATOM   3881 0C31 POPEZ  65      90.628  20.726  48.528  1.00  0.00           C
ATOM   3884 1C31 POPEZ  65      91.798  20.246  49.398  1.00  0.00           C
ATOM   3887 2C31 POPEZ  65      91.637  20.476  50.909  1.00  0.00           C
ATOM   3890 3C31 POPEZ  65      90.518  19.636  51.539  1.00  0.00           C
ATOM   3893 4C31 POPEZ  65      90.588  19.566  53.069  1.00  0.00           C
ATOM   3896 5C31 POPEZ  65      89.618  18.516  53.639  1.00  0.00           C
ATOM   3899 6C31 POPEZ  65      89.597  18.476  55.169  1.00  0.00           C
ATOM   3903  NH3 POPEa  66      73.838  96.598  78.928  1.00  0.00           N
ATOM   3907  C12 POPEa  66      72.667  97.426  79.379  1.00  0.00           C
ATOM   3910  C11 POPEa  66      72.997  98.927  79.469  1.00  0.00           C
ATOM   3913  P   POPEa  66      74.897  99.658  77.788  1.00  0.00           P
ATOM   3914  O13 POPEa  66      74.489 101.048  77.569  1.00  0.00           O
ATOM   3915  O14 POPEa  66      76.307  99.257  77.718  1.00  0.00           O
ATOM   3916  O11 POPEa  66      74.057  98.688  76.818  1.00  0.00           O
ATOM   3917  O12 POPEa  66      74.357  99.216  79.198  1.00  0.00           O
ATOM   3918  C1  POPEa  66      73.317  99.176  75.678  1.00  0.00           C
ATOM   3921  C2  POPEa  66      74.137  99.126  74.349  1.00  0.00           C
ATOM   3923  O21 POPEa  66      73.667 100.056  73.349  1.00  0.00           O
ATOM   3924  C21 POPEa  66      73.887 101.346  73.519  1.00  0.00           C
ATOM   3925  O22 POPEa  66      73.698 101.987  74.529  1.00  0.00           O
ATOM   3926  C22 POPEa  66      74.317 101.926  72.159  1.00  0.00           C
ATOM   3929  C3  POPEa  66      74.118  97.666  73.729  1.00  0.00           C
ATOM   3932  O31 POPEa  66      73.857  97.636  72.319  1.00  0.00           O
ATOM   3933  C31 POPEa  66      74.897  97.997  71.579  1.00  0.00           C
ATOM   3934  O32 POPEa  66      76.018  98.237  71.978  1.00  0.00           O
ATOM   3935  C32 POPEa  66      74.438  98.128  70.129  1.00  0.00           C
ATOM   3938  C23 POPEa  66      74.757 103.408  72.229  1.00  0.00           C
ATOM   3941  C24 POPEa  66      75.647 103.827  71.049  1.00  0.00           C
ATOM   3944  C25 POPEa  66      76.938 102.997  70.889  1.00  0.00           C
ATOM   3947  C26 POPEa  66      77.978 103.717  70.019  1.00  0.00           C
ATOM   3950  C27 POPEa  66      79.158 102.817  69.629  1.00  0.00           C
ATOM   3953  C28 POPEa  66      80.257 103.626  68.909  1.00  0.00           C
ATOM   3956  C29 POPEa  66      81.217 102.848  68.038  1.00  0.00           C
ATOM   3958 0C21 POPEa  66      81.978 101.786  68.357  1.00  0.00           C
ATOM   3960 1C21 POPEa  66      82.108 101.048  69.669  1.00  0.00           C
ATOM   3963 2C21 POPEa  66      83.487 101.287  70.299  1.00  0.00           C
ATOM   3966 3C21 POPEa  66      83.657 102.717  70.839  1.00  0.00           C
ATOM   3969 4C21 POPEa  66      84.638 103.558  70.019  1.00  0.00           C
ATOM   3972 5C21 POPEa  66      84.618 105.016  70.489  1.00  0.00           C
ATOM   3975 6C21 POPEa  66      85.739 105.867  69.889  1.00  0.00           C
ATOM   3978 7C21 POPEa  66      85.879 107.197  70.618  1.00  0.00           C
ATOM   3981 8C21 POPEa  66      86.957 108.106  70.049  1.00  0.00           C
ATOM   3985  C33 POPEa  66      75.317  99.098  69.318  1.00  0.00           C
ATOM   3988  C34 POPEa  66      74.757  99.296  67.909  1.00  0.00           C
ATOM   3991  C35 POPEa  66      75.458 100.406  67.107  1.00  0.00           C
ATOM   3994  C36 POPEa  66      76.967 100.187  66.969  1.00  0.00           C
ATOM   3997  C37 POPEa  66      77.507 100.837  65.678  1.00  0.00           C
ATOM   4000  C38 POPEa  66      77.438  99.856  64.508  1.00  0.00           C
ATOM   4003  C39 POPEa  66      78.137 100.376  63.249  1.00  0.00           C
ATOM   4006 0C31 POPEa  66      78.308  99.286  62.188  1.00  0.00           C
ATOM   4009 1C31 POPEa  66      78.938  99.867  60.909  1.00  0.00           C
ATOM   4012 2C31 POPEa  66      79.287  98.806  59.859  1.00  0.00           C
ATOM   4015 3C31 POPEa  66      79.838  99.487  58.598  1.00  0.00           C
ATOM   4018 4C31 POPEa  66      80.387  98.507  57.559  1.00  0.00           C
ATOM   4021 5C31 POPEa  66      81.147  99.257  56.459  1.00  0.00           C
ATOM   4024 6C31 POPEa  66      81.747  98.346  55.379  1.00  0.00           C
ATOM   4028  NH3 POPEb  67      90.028 126.246  72.799  1.00  0.00           N
ATOM   4032  C12 POPEb  67      89.658 125.387  73.979  1.00  0.00           C
ATOM   4035  C11 POPEb  67      90.908 124.967  74.799  1.00  0.00           C
ATOM   4038  P   POPEb  67      92.227 123.356  73.208  1.00  0.00           P
ATOM   4039  O13 POPEb  67      92.959 122.267  73.889  1.00  0.00           O
ATOM   4040  O14 POPEb  67      90.917 123.017  72.618  1.00  0.00           O
ATOM   4041  O11 POPEb  67      93.148 123.816  72.029  1.00  0.00           O
ATOM   4042  O12 POPEb  67      92.087 124.697  74.029  1.00  0.00           O
ATOM   4043  C1  POPEb  67      92.819 124.886  71.129  1.00  0.00           C
ATOM   4046  C2  POPEb  67      93.767 124.886  69.889  1.00  0.00           C
ATOM   4048  O21 POPEb  67      92.988 125.187  68.709  1.00  0.00           O
ATOM   4049  C21 POPEb  67      93.627 125.786  67.718  1.00  0.00           C
ATOM   4050  O22 POPEb  67      94.697 126.357  67.788  1.00  0.00           O
ATOM   4051  C22 POPEb  67      92.819 125.576  66.448  1.00  0.00           C
ATOM   4054  C3  POPEb  67      94.427 123.486  69.769  1.00  0.00           C
ATOM   4057  O31 POPEb  67      94.938 123.186  68.449  1.00  0.00           O
ATOM   4058  C31 POPEb  67      95.257 121.887  68.368  1.00  0.00           C
ATOM   4059  O32 POPEb  67      95.247 121.117  69.318  1.00  0.00           O
ATOM   4060  C32 POPEb  67      95.427 121.536  66.899  1.00  0.00           C
ATOM   4063  C23 POPEb  67      93.638 125.768  65.148  1.00  0.00           C
ATOM   4066  C24 POPEb  67      93.617 127.197  64.589  1.00  0.00           C
ATOM   4069  C25 POPEb  67      93.638 127.206  63.049  1.00  0.00           C
ATOM   4072  C26 POPEb  67      93.027 128.477  62.458  1.00  0.00           C
ATOM   4075  C27 POPEb  67      92.668 128.316  60.968  1.00  0.00           C
ATOM   4078  C28 POPEb  67      91.777 129.466  60.469  1.00  0.00           C
ATOM   4081  C29 POPEb  67      91.309 129.227  59.049  1.00  0.00           C
ATOM   4083 0C21 POPEb  67      91.728 129.857  57.938  1.00  0.00           C
ATOM   4085 1C21 POPEb  67      92.777 130.926  57.838  1.00  0.00           C
ATOM   4088 2C21 POPEb  67      93.929 130.507  56.908  1.00  0.00           C
ATOM   4091 3C21 POPEb  67      95.077 131.527  56.879  1.00  0.00           C
ATOM   4094 4C21 POPEb  67      96.197 131.066  55.938  1.00  0.00           C
ATOM   4097 5C21 POPEb  67      97.559 131.727  56.208  1.00  0.00           C
ATOM   4100 6C21 POPEb  67      97.988 132.848  55.259  1.00  0.00           C
ATOM   4103 7C21 POPEb  67      99.438 133.246  55.559  1.00  0.00           C
ATOM   4106 8C21 POPEb  67     100.028 134.266  54.579  1.00  0.00           C
ATOM   4110  C33 POPEb  67      95.427 120.016  66.659  1.00  0.00           C
ATOM   4113  C34 POPEb  67      94.907 119.576  65.279  1.00  0.00           C
ATOM   4116  C35 POPEb  67      95.947 119.727  64.159  1.00  0.00           C
ATOM   4119  C36 POPEb  67      95.397 119.307  62.789  1.00  0.00           C
ATOM   4122  C37 POPEb  67      96.458 119.366  61.679  1.00  0.00           C
ATOM   4125  C38 POPEb  67      95.858 119.267  60.268  1.00  0.00           C
ATOM   4128  C39 POPEb  67      96.938 119.396  59.188  1.00  0.00           C
ATOM   4131 0C31 POPEb  67      96.407 119.856  57.819  1.00  0.00           C
ATOM   4134 1C31 POPEb  67      96.217 118.727  56.789  1.00  0.00           C
ATOM   4137 2C31 POPEb  67      95.928 119.296  55.388  1.00  0.00           C
ATOM   4140 3C31 POPEb  67      95.768 118.227  54.289  1.00  0.00           C
ATOM   4143 4C31 POPEb  67      97.038 117.397  54.049  1.00  0.00           C
ATOM   4146 5C31 POPEb  67      96.917 116.446  52.859  1.00  0.00           C
ATOM   4149 6C31 POPEb  67      98.197 115.667  52.558  1.00  0.00           C
ATOM   4153  NH3 POPEc  68      71.167  34.347  31.348  1.00  0.00           N
ATOM   4157  C12 POPEc  68      70.647  32.937  31.389  1.00  0.00           C
ATOM   4160  C11 POPEc  68      69.158  32.876  31.799  1.00  0.00           C
ATOM   4163  P   POPEc  68      69.197  30.436  32.738  1.00  0.00           P
ATOM   4164  O13 POPEc  68      70.128  29.546  32.028  1.00  0.00           O
ATOM   4165  O14 POPEc  68      67.997  29.826  33.348  1.00  0.00           O
ATOM   4166  O11 POPEc  68      69.978  31.216  33.879  1.00  0.00           O
ATOM   4167  O12 POPEc  68      68.667  31.546  31.719  1.00  0.00           O
ATOM   4168  C1  POPEc  68      69.298  31.606  35.089  1.00  0.00           C
ATOM   4171  C2  POPEc  68      69.738  30.816  36.358  1.00  0.00           C
ATOM   4173  O21 POPEc  68      71.018  31.236  36.859  1.00  0.00           O
ATOM   4174  C21 POPEc  68      70.957  32.326  37.639  1.00  0.00           C
ATOM   4175  O22 POPEc  68      70.228  33.276  37.468  1.00  0.00           O
ATOM   4176  C22 POPEc  68      71.778  32.056  38.889  1.00  0.00           C
ATOM   4179  C3  POPEc  68      69.768  29.277  36.139  1.00  0.00           C
ATOM   4182  O31 POPEc  68      70.268  28.596  37.309  1.00  0.00           O
ATOM   4183  C31 POPEc  68      69.408  28.076  38.139  1.00  0.00           C
ATOM   4184  O32 POPEc  68      68.188  28.186  38.069  1.00  0.00           O
ATOM   4185  C32 POPEc  68      70.147  27.326  39.249  1.00  0.00           C
ATOM   4188  C23 POPEc  68      70.847  31.616  40.049  1.00  0.00           C
ATOM   4191  C24 POPEc  68      71.507  30.586  40.979  1.00  0.00           C
ATOM   4194  C25 POPEc  68      72.448  31.206  42.019  1.00  0.00           C
ATOM   4197  C26 POPEc  68      73.277  30.136  42.729  1.00  0.00           C
ATOM   4200  C27 POPEc  68      74.257  30.726  43.749  1.00  0.00           C
ATOM   4203  C28 POPEc  68      75.277  29.696  44.258  1.00  0.00           C
ATOM   4206  C29 POPEc  68      74.668  28.696  45.209  1.00  0.00           C
ATOM   4208 0C21 POPEc  68      74.757  28.706  46.549  1.00  0.00           C
ATOM   4210 1C21 POPEc  68      75.478  29.716  47.409  1.00  0.00           C
ATOM   4213 2C21 POPEc  68      74.567  30.346  48.479  1.00  0.00           C
ATOM   4216 3C21 POPEc  68      74.167  29.386  49.608  1.00  0.00           C
ATOM   4219 4C21 POPEc  68      73.457  30.126  50.749  1.00  0.00           C
ATOM   4222 5C21 POPEc  68      73.147  29.236  51.968  1.00  0.00           C
ATOM   4225 6C21 POPEc  68      72.118  28.126  51.679  1.00  0.00           C
ATOM   4228 7C21 POPEc  68      71.667  27.416  52.969  1.00  0.00           C
ATOM   4231 8C21 POPEc  68      70.447  26.516  52.768  1.00  0.00           C
ATOM   4235  C33 POPEc  68      69.217  26.796  40.368  1.00  0.00           C
ATOM   4238  C34 POPEc  68      70.007  26.346  41.609  1.00  0.00           C
ATOM   4241  C35 POPEc  68      69.127  26.126  42.849  1.00  0.00           C
ATOM   4244  C36 POPEc  68      69.817  26.566  44.159  1.00  0.00           C
ATOM   4247  C37 POPEc  68      69.878  28.097  44.328  1.00  0.00           C
ATOM   4250  C38 POPEc  68      70.948  28.556  45.329  1.00  0.00           C
ATOM   4253  C39 POPEc  68      70.688  28.126  46.778  1.00  0.00           C
ATOM   4256 0C31 POPEc  68      69.518  28.876  47.439  1.00  0.00           C
ATOM   4259 1C31 POPEc  68      68.577  27.936  48.218  1.00  0.00           C
ATOM   4262 2C31 POPEc  68      67.667  28.687  49.179  1.00  0.00           C
ATOM   4265 3C31 POPEc  68      66.838  27.757  50.069  1.00  0.00           C
ATOM   4268 4C31 POPEc  68      66.307  28.476  51.319  1.00  0.00           C
ATOM   4271 5C31 POPEc  68      65.377  27.626  52.188  1.00  0.00           C
ATOM   4274 6C31 POPEc  68      64.957  28.336  53.479  1.00  0.00           C
ATOM   4278  NH3 POPEd  69      60.517 116.017  33.319  1.00  0.00           N
ATOM   4282  C12 POPEd  69      59.177 116.697  33.379  1.00  0.00           C
ATOM   4285  C11 POPEd  69      58.778 117.308  32.028  1.00  0.00           C
ATOM   4288  P   POPEd  69      56.268 117.917  31.399  1.00  0.00           P
ATOM   4289  O13 POPEd  69      55.957 119.146  30.639  1.00  0.00           O
ATOM   4290  O14 POPEd  69      56.338 116.656  30.649  1.00  0.00           O
ATOM   4291  O11 POPEd  69      55.177 117.817  32.559  1.00  0.00           O
ATOM   4292  O12 POPEd  69      57.628 118.146  32.179  1.00  0.00           O
ATOM   4293  C1  POPEd  69      55.397 117.276  33.868  1.00  0.00           C
ATOM   4296  C2  POPEd  69      55.247 118.307  35.049  1.00  0.00           C
ATOM   4298  O21 POPEd  69      53.857 118.356  35.499  1.00  0.00           O
ATOM   4299  C21 POPEd  69      53.698 118.596  36.809  1.00  0.00           C
ATOM   4300  O22 POPEd  69      54.608 118.787  37.598  1.00  0.00           O
ATOM   4301  C22 POPEd  69      52.207 118.647  37.159  1.00  0.00           C
ATOM   4304  C3  POPEd  69      55.827 119.706  34.669  1.00  0.00           C
ATOM   4307  O31 POPEd  69      55.458 120.746  35.599  1.00  0.00           O
ATOM   4308  C31 POPEd  69      54.468 121.556  35.199  1.00  0.00           C
ATOM   4309  O32 POPEd  69      53.827 121.396  34.169  1.00  0.00           O
ATOM   4310  C32 POPEd  69      54.188 122.596  36.269  1.00  0.00           C
ATOM   4313  C23 POPEd  69      51.908 118.636  38.689  1.00  0.00           C
ATOM   4316  C24 POPEd  69      51.487 117.257  39.208  1.00  0.00           C
ATOM   4319  C25 POPEd  69      50.718 117.286  40.539  1.00  0.00           C
ATOM   4322  C26 POPEd  69      51.548 117.666  41.769  1.00  0.00           C
ATOM   4325  C27 POPEd  69      50.737 117.496  43.059  1.00  0.00           C
ATOM   4328  C28 POPEd  69      51.437 118.087  44.299  1.00  0.00           C
ATOM   4331  C29 POPEd  69      50.757 117.687  45.578  1.00  0.00           C
ATOM   4333 0C21 POPEd  69      50.478 118.477  46.638  1.00  0.00           C
ATOM   4335 1C21 POPEd  69      50.788 119.948  46.819  1.00  0.00           C
ATOM   4338 2C21 POPEd  69      49.487 120.737  47.079  1.00  0.00           C
ATOM   4341 3C21 POPEd  69      49.717 122.227  47.379  1.00  0.00           C
ATOM   4344 4C21 POPEd  69      48.387 122.936  47.669  1.00  0.00           C
ATOM   4347 5C21 POPEd  69      48.527 124.378  48.188  1.00  0.00           C
ATOM   4350 6C21 POPEd  69      47.178 124.916  48.679  1.00  0.00           C
ATOM   4353 7C21 POPEd  69      47.287 126.257  49.419  1.00  0.00           C
ATOM   4356 8C21 POPEd  69      45.957 126.676  50.038  1.00  0.00           C
ATOM   4360  C33 POPEd  69      52.958 122.216  37.129  1.00  0.00           C
ATOM   4363  C34 POPEd  69      52.568 123.297  38.149  1.00  0.00           C
ATOM   4366  C35 POPEd  69      53.438 123.297  39.429  1.00  0.00           C
ATOM   4369  C36 POPEd  69      53.237 122.066  40.329  1.00  0.00           C
ATOM   4372  C37 POPEd  69      54.088 122.127  41.609  1.00  0.00           C
ATOM   4375  C38 POPEd  69      53.908 120.947  42.569  1.00  0.00           C
ATOM   4378  C39 POPEd  69      54.707 121.157  43.858  1.00  0.00           C
ATOM   4381 0C31 POPEd  69      54.507 120.026  44.879  1.00  0.00           C
ATOM   4384 1C31 POPEd  69      55.147 120.326  46.238  1.00  0.00           C
ATOM   4387 2C31 POPEd  69      54.837 119.238  47.269  1.00  0.00           C
ATOM   4390 3C31 POPEd  69      55.427 119.496  48.659  1.00  0.00           C
ATOM   4393 4C31 POPEd  69      54.837 120.716  49.379  1.00  0.00           C
ATOM   4396 5C31 POPEd  69      55.317 120.826  50.839  1.00  0.00           C
ATOM   4399 6C31 POPEd  69      54.697 122.006  51.588  1.00  0.00           C
ATOM   4403  NH3 POPEe  70      68.197  91.947  36.659  1.00  0.00           N
ATOM   4407  C12 POPEe  70      69.378  91.026  36.868  1.00  0.00           C
ATOM   4410  C11 POPEe  70      69.107  89.926  37.909  1.00  0.00           C
ATOM   4413  P   POPEe  70      70.677  87.947  37.118  1.00  0.00           P
ATOM   4414  O13 POPEe  70      69.447  87.308  36.569  1.00  0.00           O
ATOM   4415  O14 POPEe  70      71.647  88.336  36.078  1.00  0.00           O
ATOM   4416  O11 POPEe  70      71.397  86.936  38.089  1.00  0.00           O
ATOM   4417  O12 POPEe  70      70.287  89.146  38.069  1.00  0.00           O
ATOM   4418  C1  POPEe  70      70.768  86.338  39.229  1.00  0.00           C
ATOM   4421  C2  POPEe  70      71.757  86.087  40.419  1.00  0.00           C
ATOM   4423  O21 POPEe  70      71.058  86.036  41.679  1.00  0.00           O
ATOM   4424  C21 POPEe  70      70.458  87.118  42.139  1.00  0.00           C
ATOM   4425  O22 POPEe  70      70.377  88.206  41.588  1.00  0.00           O
ATOM   4426  C22 POPEe  70      69.747  86.767  43.458  1.00  0.00           C
ATOM   4429  C3  POPEe  70      72.988  87.057  40.458  1.00  0.00           C
ATOM   4432  O31 POPEe  70      73.807  86.978  41.659  1.00  0.00           O
ATOM   4433  C31 POPEe  70      74.607  85.896  41.749  1.00  0.00           C
ATOM   4434  O32 POPEe  70      74.567  84.938  41.008  1.00  0.00           O
ATOM   4435  C32 POPEe  70      75.567  86.066  42.949  1.00  0.00           C
ATOM   4438  C23 POPEe  70      70.387  87.407  44.719  1.00  0.00           C
ATOM   4441  C24 POPEe  70      71.357  86.497  45.479  1.00  0.00           C
ATOM   4444  C25 POPEe  70      71.927  87.146  46.749  1.00  0.00           C
ATOM   4447  C26 POPEe  70      70.948  87.188  47.938  1.00  0.00           C
ATOM   4450  C27 POPEe  70      71.158  88.408  48.848  1.00  0.00           C
ATOM   4453  C28 POPEe  70      70.128  88.496  49.988  1.00  0.00           C
ATOM   4456  C29 POPEe  70      70.237  89.827  50.718  1.00  0.00           C
ATOM   4458 0C21 POPEe  70      70.268  90.026  52.048  1.00  0.00           C
ATOM   4460 1C21 POPEe  70      70.228  88.956  53.109  1.00  0.00           C
ATOM   4463 2C21 POPEe  70      70.897  89.396  54.429  1.00  0.00           C
ATOM   4466 3C21 POPEe  70      70.048  90.357  55.268  1.00  0.00           C
ATOM   4469 4C21 POPEe  70      70.787  90.856  56.518  1.00  0.00           C
ATOM   4472 5C21 POPEe  70      71.667  92.076  56.249  1.00  0.00           C
ATOM   4475 6C21 POPEe  70      70.897  93.408  56.179  1.00  0.00           C
ATOM   4478 7C21 POPEe  70      71.778  94.566  55.739  1.00  0.00           C
ATOM   4481 8C21 POPEe  70      71.088  95.926  55.788  1.00  0.00           C
ATOM   4485  C33 POPEe  70      76.588  84.907  43.109  1.00  0.00           C
ATOM   4488  C34 POPEe  70      77.887  85.296  43.858  1.00  0.00           C
ATOM   4491  C35 POPEe  70      78.818  84.107  44.169  1.00  0.00           C
ATOM   4494  C36 POPEe  70      78.207  83.126  45.169  1.00  0.00           C
ATOM   4497  C37 POPEe  70      79.247  82.346  45.989  1.00  0.00           C
ATOM   4500  C38 POPEe  70      78.567  81.467  47.038  1.00  0.00           C
ATOM   4503  C39 POPEe  70      79.548  80.716  47.958  1.00  0.00           C
ATOM   4506 0C31 POPEe  70      80.277  81.586  48.979  1.00  0.00           C
ATOM   4509 1C31 POPEe  70      81.437  80.826  49.639  1.00  0.00           C
ATOM   4512 2C31 POPEe  70      82.327  81.707  50.528  1.00  0.00           C
ATOM   4515 3C31 POPEe  70      81.787  81.956  51.949  1.00  0.00           C
ATOM   4518 4C31 POPEe  70      81.807  80.696  52.818  1.00  0.00           C
ATOM   4521 5C31 POPEe  70      81.728  81.017  54.319  1.00  0.00           C
ATOM   4524 6C31 POPEe  70      81.897  79.786  55.209  1.00  0.00           C
ATOM   4528  NH3 POPEf  71      60.438  12.706  30.859  1.00  0.00           N
ATOM   4532  C12 POPEf  71      61.318  13.606  31.669  1.00  0.00           C
ATOM   4535  C11 POPEf  71      62.798  13.626  31.189  1.00  0.00           C
ATOM   4538  P   POPEf  71      64.978  12.116  31.119  1.00  0.00           P
ATOM   4539  O13 POPEf  71      65.068  10.836  30.419  1.00  0.00           O
ATOM   4540  O14 POPEf  71      65.677  13.286  30.549  1.00  0.00           O
ATOM   4541  O11 POPEf  71      65.588  11.886  32.559  1.00  0.00           O
ATOM   4542  O12 POPEf  71      63.447  12.386  31.439  1.00  0.00           O
ATOM   4543  C1  POPEf  71      65.018  10.866  33.398  1.00  0.00           C
ATOM   4546  C2  POPEf  71      64.307  11.516  34.609  1.00  0.00           C
ATOM   4548  O21 POPEf  71      65.228  12.136  35.509  1.00  0.00           O
ATOM   4549  C21 POPEf  71      65.927  11.326  36.278  1.00  0.00           C
ATOM   4550  O22 POPEf  71      66.247  10.176  36.028  1.00  0.00           O
ATOM   4551  C22 POPEf  71      66.198  12.016  37.609  1.00  0.00           C
ATOM   4554  C3  POPEf  71      63.288  10.626  35.368  1.00  0.00           C
ATOM   4557  O31 POPEf  71      62.568  11.466  36.309  1.00  0.00           O
ATOM   4558  C31 POPEf  71      61.497  12.076  35.778  1.00  0.00           C
ATOM   4559  O32 POPEf  71      61.007  11.796  34.699  1.00  0.00           O
ATOM   4560  C32 POPEf  71      61.128  13.296  36.629  1.00  0.00           C
ATOM   4563  C23 POPEf  71      64.967  11.926  38.559  1.00  0.00           C
ATOM   4566  C24 POPEf  71      64.447  13.316  38.889  1.00  0.00           C
ATOM   4569  C25 POPEf  71      63.387  13.366  40.009  1.00  0.00           C
ATOM   4572  C26 POPEf  71      63.917  12.906  41.378  1.00  0.00           C
ATOM   4575  C27 POPEf  71      63.037  13.326  42.569  1.00  0.00           C
ATOM   4578  C28 POPEf  71      63.607  12.816  43.909  1.00  0.00           C
ATOM   4581  C29 POPEf  71      62.887  13.326  45.128  1.00  0.00           C
ATOM   4583 0C21 POPEf  71      63.077  12.876  46.389  1.00  0.00           C
ATOM   4585 1C21 POPEf  71      64.067  11.796  46.778  1.00  0.00           C
ATOM   4588 2C21 POPEf  71      64.978  12.196  47.958  1.00  0.00           C
ATOM   4591 3C21 POPEf  71      66.037  13.226  47.579  1.00  0.00           C
ATOM   4594 4C21 POPEf  71      66.947  13.586  48.769  1.00  0.00           C
ATOM   4597 5C21 POPEf  71      68.037  14.586  48.379  1.00  0.00           C
ATOM   4600 6C21 POPEf  71      69.177  14.646  49.398  1.00  0.00           C
ATOM   4603 7C21 POPEf  71      70.338  15.546  48.948  1.00  0.00           C
ATOM   4606 8C21 POPEf  71      71.588  15.406  49.819  1.00  0.00           C
ATOM   4610  C33 POPEf  71      59.608  13.556  36.689  1.00  0.00           C
ATOM   4613  C34 POPEf  71      58.878  12.656  37.679  1.00  0.00           C
ATOM   4616  C35 POPEf  71      59.417  12.766  39.099  1.00  0.00           C
ATOM   4619  C36 POPEf  71      58.657  11.896  40.098  1.00  0.00           C
ATOM   4622  C37 POPEf  71      59.377  11.896  41.448  1.00  0.00           C
ATOM   4625  C38 POPEf  71      58.678  10.976  42.429  1.00  0.00           C
ATOM   4628  C39 POPEf  71      59.368  10.876  43.788  1.00  0.00           C
ATOM   4631 0C31 POPEf  71      59.247  12.156  44.618  1.00  0.00           C
ATOM   4634 1C31 POPEf  71      59.377  11.876  46.118  1.00  0.00           C
ATOM   4637 2C31 POPEf  71      58.997  13.096  46.959  1.00  0.00           C
ATOM   4640 3C31 POPEf  71      58.577  12.716  48.389  1.00  0.00           C
ATOM   4643 4C31 POPEf  71      57.807  13.846  49.079  1.00  0.00           C
ATOM   4646 5C31 POPEf  71      57.227  13.406  50.419  1.00  0.00           C
ATOM   4649 6C31 POPEf  71      56.327  14.456  51.089  1.00  0.00           C
ATOM   4653  NH3 POPEg  72     123.228 111.757  69.589  1.00  0.00           N
ATOM   4657  C12 POPEg  72     122.419 112.197  70.769  1.00  0.00           C
ATOM   4660  C11 POPEg  72     121.367 111.136  71.169  1.00  0.00           C
ATOM   4663  P   POPEg  72     120.038 111.166  68.898  1.00  0.00           P
ATOM   4664  O13 POPEg  72     119.137 112.188  69.438  1.00  0.00           O
ATOM   4665  O14 POPEg  72     121.098 111.598  67.959  1.00  0.00           O
ATOM   4666  O11 POPEg  72     119.228 109.986  68.269  1.00  0.00           O
ATOM   4667  O12 POPEg  72     120.788 110.447  70.078  1.00  0.00           O
ATOM   4668  C1  POPEg  72     119.807 108.787  67.768  1.00  0.00           C
ATOM   4671  C2  POPEg  72     119.697 108.717  66.209  1.00  0.00           C
ATOM   4673  O21 POPEg  72     120.938 108.197  65.678  1.00  0.00           O
ATOM   4674  C21 POPEg  72     120.837 107.087  64.949  1.00  0.00           C
ATOM   4675  O22 POPEg  72     119.798 106.567  64.578  1.00  0.00           O
ATOM   4676  C22 POPEg  72     122.257 106.586  64.659  1.00  0.00           C
ATOM   4679  C3  POPEg  72     119.438 110.136  65.629  1.00  0.00           C
ATOM   4682  O31 POPEg  72     119.349 110.196  64.178  1.00  0.00           O
ATOM   4683  C31 POPEg  72     119.088 111.446  63.778  1.00  0.00           C
ATOM   4684  O32 POPEg  72     119.048 112.426  64.499  1.00  0.00           O
ATOM   4685  C32 POPEg  72     118.848 111.446  62.278  1.00  0.00           C
ATOM   4688  C23 POPEg  72     122.428 105.657  63.428  1.00  0.00           C
ATOM   4691  C24 POPEg  72     122.637 106.386  62.089  1.00  0.00           C
ATOM   4694  C25 POPEg  72     121.318 106.707  61.368  1.00  0.00           C
ATOM   4697  C26 POPEg  72     121.458 107.416  60.009  1.00  0.00           C
ATOM   4700  C27 POPEg  72     120.537 106.796  58.948  1.00  0.00           C
ATOM   4703  C28 POPEg  72     120.557 107.577  57.618  1.00  0.00           C
ATOM   4706  C29 POPEg  72     119.678 106.917  56.579  1.00  0.00           C
ATOM   4708 0C21 POPEg  72     120.077 106.206  55.508  1.00  0.00           C
ATOM   4710 1C21 POPEg  72     121.488 105.896  55.089  1.00  0.00           C
ATOM   4713 2C21 POPEg  72     121.868 104.436  55.388  1.00  0.00           C
ATOM   4716 3C21 POPEg  72     121.029 103.396  54.629  1.00  0.00           C
ATOM   4719 4C21 POPEg  72     121.387 101.956  55.019  1.00  0.00           C
ATOM   4722 5C21 POPEg  72     120.448 100.926  54.379  1.00  0.00           C
ATOM   4725 6C21 POPEg  72     120.747  99.496  54.848  1.00  0.00           C
ATOM   4728 7C21 POPEg  72     119.727  98.486  54.328  1.00  0.00           C
ATOM   4731 8C21 POPEg  72     119.907  97.076  54.879  1.00  0.00           C
ATOM   4735  C33 POPEg  72     118.669 112.896  61.779  1.00  0.00           C
ATOM   4738  C34 POPEg  72     118.337 112.936  60.289  1.00  0.00           C
ATOM   4741  C35 POPEg  72     117.528 114.186  59.909  1.00  0.00           C
ATOM   4744  C36 POPEg  72     118.268 115.507  60.149  1.00  0.00           C
ATOM   4747  C37 POPEg  72     117.458 116.686  59.589  1.00  0.00           C
ATOM   4750  C38 POPEg  72     118.288 117.906  59.188  1.00  0.00           C
ATOM   4753  C39 POPEg  72     117.488 118.846  58.279  1.00  0.00           C
ATOM   4756 0C31 POPEg  72     116.387 119.606  59.039  1.00  0.00           C
ATOM   4759 1C31 POPEg  72     115.739 120.716  58.208  1.00  0.00           C
ATOM   4762 2C31 POPEg  72     114.548 121.346  58.948  1.00  0.00           C
ATOM   4765 3C31 POPEg  72     113.607 122.136  58.008  1.00  0.00           C
ATOM   4768 4C31 POPEg  72     114.217 123.417  57.439  1.00  0.00           C
ATOM   4771 5C31 POPEg  72     113.379 124.007  56.299  1.00  0.00           C
ATOM   4774 6C31 POPEg  72     114.018 125.196  55.588  1.00  0.00           C
ATOM   4778  NH3 POPEh  73      -0.908  68.566  76.579  1.00  0.00           N
ATOM   4782  C12 POPEh  73       0.467  68.007  76.838  1.00  0.00           C
ATOM   4785  C11 POPEh  73       0.747  66.786  75.958  1.00  0.00           C
ATOM   4788  P   POPEh  73       3.127  65.876  76.618  1.00  0.00           P
ATOM   4789  O13 POPEh  73       2.877  66.286  78.018  1.00  0.00           O
ATOM   4790  O14 POPEh  73       2.977  64.437  76.299  1.00  0.00           O
ATOM   4791  O11 POPEh  73       4.497  66.477  76.118  1.00  0.00           O
ATOM   4792  O12 POPEh  73       2.127  66.657  75.678  1.00  0.00           O
ATOM   4793  C1  POPEh  73       5.017  66.057  74.848  1.00  0.00           C
ATOM   4796  C2  POPEh  73       6.087  67.027  74.309  1.00  0.00           C
ATOM   4798  O21 POPEh  73       6.857  66.296  73.339  1.00  0.00           O
ATOM   4799  C21 POPEh  73       7.257  66.797  72.159  1.00  0.00           C
ATOM   4800  O22 POPEh  73       8.097  66.246  71.459  1.00  0.00           O
ATOM   4801  C22 POPEh  73       6.537  68.076  71.729  1.00  0.00           C
ATOM   4804  C3  POPEh  73       7.007  67.507  75.448  1.00  0.00           C
ATOM   4807  O31 POPEh  73       8.157  68.236  74.989  1.00  0.00           O
ATOM   4808  C31 POPEh  73       8.017  69.536  74.859  1.00  0.00           C
ATOM   4809  O32 POPEh  73       6.997  70.176  75.008  1.00  0.00           O
ATOM   4810  C32 POPEh  73       9.387  70.146  74.629  1.00  0.00           C
ATOM   4813  C23 POPEh  73       6.777  68.446  70.248  1.00  0.00           C
ATOM   4816  C24 POPEh  73       8.157  69.066  69.999  1.00  0.00           C
ATOM   4819  C25 POPEh  73       8.477  69.297  68.519  1.00  0.00           C
ATOM   4822  C26 POPEh  73       7.597  70.356  67.838  1.00  0.00           C
ATOM   4825  C27 POPEh  73       7.387  70.007  66.368  1.00  0.00           C
ATOM   4828  C28 POPEh  73       6.387  70.937  65.658  1.00  0.00           C
ATOM   4831  C29 POPEh  73       4.977  70.626  66.078  1.00  0.00           C
ATOM   4833 0C21 POPEh  73       3.857  70.876  65.379  1.00  0.00           C
ATOM   4835 1C21 POPEh  73       3.767  71.576  64.038  1.00  0.00           C
ATOM   4838 2C21 POPEh  73       3.417  73.076  64.129  1.00  0.00           C
ATOM   4841 3C21 POPEh  73       1.947  73.376  64.489  1.00  0.00           C
ATOM   4844 4C21 POPEh  73       1.717  74.876  64.739  1.00  0.00           C
ATOM   4847 5C21 POPEh  73       0.317  75.188  65.288  1.00  0.00           C
ATOM   4850 6C21 POPEh  73       0.097  76.686  65.508  1.00  0.00           C
ATOM   4853 7C21 POPEh  73      -1.238  77.016  66.169  1.00  0.00           C
ATOM   4856 8C21 POPEh  73      -1.418  78.516  66.459  1.00  0.00           C
ATOM   4860  C33 POPEh  73       9.597  70.666  73.199  1.00  0.00           C
ATOM   4863  C34 POPEh  73      10.547  69.786  72.389  1.00  0.00           C
ATOM   4866  C35 POPEh  73      11.077  70.566  71.188  1.00  0.00           C
ATOM   4869  C36 POPEh  73      12.037  69.766  70.299  1.00  0.00           C
ATOM   4872  C37 POPEh  73      12.277  70.507  68.989  1.00  0.00           C
ATOM   4875  C38 POPEh  73      13.037  69.687  67.938  1.00  0.00           C
ATOM   4878  C39 POPEh  73      12.937  70.286  66.529  1.00  0.00           C
ATOM   4881 0C31 POPEh  73      11.547  70.096  65.879  1.00  0.00           C
ATOM   4884 1C31 POPEh  73      11.507  70.646  64.449  1.00  0.00           C
ATOM   4887 2C31 POPEh  73      10.177  70.436  63.729  1.00  0.00           C
ATOM   4890 3C31 POPEh  73      10.157  70.996  62.299  1.00  0.00           C
ATOM   4893 4C31 POPEh  73      11.038  70.206  61.319  1.00  0.00           C
ATOM   4896 5C31 POPEh  73      11.217  70.956  59.999  1.00  0.00           C
ATOM   4899 6C31 POPEh  73      12.047  70.188  58.969  1.00  0.00           C
ATOM   4903  NH3 POPEi  74      91.048 121.007  29.069  1.00  0.00           N
ATOM   4907  C12 POPEi  74      90.628 120.756  27.659  1.00  0.00           C
ATOM   4910  C11 POPEi  74      89.128 120.966  27.399  1.00  0.00           C
ATOM   4913  P   POPEi  74      87.838 119.527  25.559  1.00  0.00           P
ATOM   4914  O13 POPEi  74      86.497 120.117  25.368  1.00  0.00           O
ATOM   4915  O14 POPEi  74      88.417 118.787  24.429  1.00  0.00           O
ATOM   4916  O11 POPEi  74      87.768 118.517  26.769  1.00  0.00           O
ATOM   4917  O12 POPEi  74      88.857 120.616  26.049  1.00  0.00           O
ATOM   4918  C1  POPEi  74      88.837 117.566  26.889  1.00  0.00           C
ATOM   4921  C2  POPEi  74      88.827 117.087  28.339  1.00  0.00           C
ATOM   4923  O21 POPEi  74      90.128 116.567  28.659  1.00  0.00           O
ATOM   4924  C21 POPEi  74      90.818 117.298  29.508  1.00  0.00           C
ATOM   4925  O22 POPEi  74      90.508 118.396  29.929  1.00  0.00           O
ATOM   4926  C22 POPEi  74      92.077 116.516  29.899  1.00  0.00           C
ATOM   4929  C3  POPEi  74      87.747 116.007  28.549  1.00  0.00           C
ATOM   4932  O31 POPEi  74      87.607 115.756  29.949  1.00  0.00           O
ATOM   4933  C31 POPEi  74      87.458 114.496  30.289  1.00  0.00           C
ATOM   4934  O32 POPEi  74      87.517 113.536  29.549  1.00  0.00           O
ATOM   4935  C32 POPEi  74      87.307 114.387  31.809  1.00  0.00           C
ATOM   4938  C23 POPEi  74      93.037 117.267  30.859  1.00  0.00           C
ATOM   4941  C24 POPEi  74      92.447 117.646  32.229  1.00  0.00           C
ATOM   4944  C25 POPEi  74      93.379 118.447  33.149  1.00  0.00           C
ATOM   4947  C26 POPEi  74      94.349 117.607  33.999  1.00  0.00           C
ATOM   4950  C27 POPEi  74      94.958 118.438  35.139  1.00  0.00           C
ATOM   4953  C28 POPEi  74      95.898 117.706  36.129  1.00  0.00           C
ATOM   4956  C29 POPEi  74      97.138 117.106  35.519  1.00  0.00           C
ATOM   4958 0C21 POPEi  74      98.088 116.446  36.199  1.00  0.00           C
ATOM   4960 1C21 POPEi  74      98.107 116.198  37.688  1.00  0.00           C
ATOM   4963 2C21 POPEi  74      99.538 116.206  38.258  1.00  0.00           C
ATOM   4966 3C21 POPEi  74      99.587 115.837  39.749  1.00  0.00           C
ATOM   4969 4C21 POPEi  74     101.038 115.646  40.248  1.00  0.00           C
ATOM   4972 5C21 POPEi  74     101.107 115.088  41.679  1.00  0.00           C
ATOM   4975 6C21 POPEi  74     100.987 116.147  42.779  1.00  0.00           C
ATOM   4978 7C21 POPEi  74     102.298 116.917  43.019  1.00  0.00           C
ATOM   4981 8C21 POPEi  74     102.197 117.936  44.169  1.00  0.00           C
ATOM   4985  C33 POPEi  74      88.688 114.326  32.519  1.00  0.00           C
ATOM   4988  C34 POPEi  74      88.538 114.627  34.008  1.00  0.00           C
ATOM   4991  C35 POPEi  74      89.697 114.118  34.869  1.00  0.00           C
ATOM   4994  C36 POPEi  74      89.447 114.366  36.358  1.00  0.00           C
ATOM   4997  C37 POPEi  74      90.488 113.727  37.279  1.00  0.00           C
ATOM   5000  C38 POPEi  74      90.198 114.086  38.739  1.00  0.00           C
ATOM   5003  C39 POPEi  74      91.117 113.396  39.749  1.00  0.00           C
ATOM   5006 0C31 POPEi  74      90.739 113.797  41.179  1.00  0.00           C
ATOM   5009 1C31 POPEi  74      91.658 113.197  42.249  1.00  0.00           C
ATOM   5012 2C31 POPEi  74      91.288 113.698  43.648  1.00  0.00           C
ATOM   5015 3C31 POPEi  74      92.257 113.237  44.749  1.00  0.00           C
ATOM   5018 4C31 POPEi  74      92.237 111.726  45.009  1.00  0.00           C
ATOM   5021 5C31 POPEi  74      93.207 111.306  46.118  1.00  0.00           C
ATOM   5024 6C31 POPEi  74      93.239 109.786  46.358  1.00  0.00           C
ATOM   5028  NH3 POPEj  75      45.688  51.007  35.778  1.00  0.00           N
ATOM   5032  C12 POPEj  75      45.868  51.507  37.199  1.00  0.00           C
ATOM   5035  C11 POPEj  75      46.637  50.527  38.109  1.00  0.00           C
ATOM   5038  P   POPEj  75      48.527  48.766  37.749  1.00  0.00           P
ATOM   5039  O13 POPEj  75      47.498  47.807  38.159  1.00  0.00           O
ATOM   5040  O14 POPEj  75      49.357  48.386  36.569  1.00  0.00           O
ATOM   5041  O11 POPEj  75      49.538  49.007  38.948  1.00  0.00           O
ATOM   5042  O12 POPEj  75      47.908  50.196  37.509  1.00  0.00           O
ATOM   5043  C1  POPEj  75      49.717  47.896  39.859  1.00  0.00           C
ATOM   5046  C2  POPEj  75      48.888  48.067  41.159  1.00  0.00           C
ATOM   5048  O21 POPEj  75      49.847  48.356  42.208  1.00  0.00           O
ATOM   5049  C21 POPEj  75      49.347  49.007  43.249  1.00  0.00           C
ATOM   5050  O22 POPEj  75      48.167  49.216  43.479  1.00  0.00           O
ATOM   5051  C22 POPEj  75      50.517  49.496  44.109  1.00  0.00           C
ATOM   5054  C3  POPEj  75      47.958  46.837  41.439  1.00  0.00           C
ATOM   5057  O31 POPEj  75      48.028  46.326  42.789  1.00  0.00           O
ATOM   5058  C31 POPEj  75      48.827  45.307  43.008  1.00  0.00           C
ATOM   5059  O32 POPEj  75      49.487  44.696  42.178  1.00  0.00           O
ATOM   5060  C32 POPEj  75      48.827  44.966  44.499  1.00  0.00           C
ATOM   5063  C23 POPEj  75      50.057  50.136  45.438  1.00  0.00           C
ATOM   5066  C24 POPEj  75      49.538  49.096  46.439  1.00  0.00           C
ATOM   5069  C25 POPEj  75      50.637  48.376  47.229  1.00  0.00           C
ATOM   5072  C26 POPEj  75      50.998  49.116  48.528  1.00  0.00           C
ATOM   5075  C27 POPEj  75      51.857  48.246  49.449  1.00  0.00           C
ATOM   5078  C28 POPEj  75      51.968  48.776  50.889  1.00  0.00           C
ATOM   5081  C29 POPEj  75      52.857  49.976  51.049  1.00  0.00           C
ATOM   5083 0C21 POPEj  75      52.868  50.797  52.118  1.00  0.00           C
ATOM   5085 1C21 POPEj  75      51.957  50.707  53.319  1.00  0.00           C
ATOM   5088 2C21 POPEj  75      52.628  50.166  54.599  1.00  0.00           C
ATOM   5091 3C21 POPEj  75      53.077  48.706  54.489  1.00  0.00           C
ATOM   5094 4C21 POPEj  75      53.517  48.116  55.829  1.00  0.00           C
ATOM   5097 5C21 POPEj  75      52.337  47.726  56.739  1.00  0.00           C
ATOM   5100 6C21 POPEj  75      52.798  47.246  58.129  1.00  0.00           C
ATOM   5103 7C21 POPEj  75      51.637  46.736  58.988  1.00  0.00           C
ATOM   5106 8C21 POPEj  75      52.097  46.227  60.359  1.00  0.00           C
ATOM   5110  C33 POPEj  75      47.547  45.406  45.259  1.00  0.00           C
ATOM   5113  C34 POPEj  75      47.638  45.136  46.778  1.00  0.00           C
ATOM   5116  C35 POPEj  75      47.647  43.657  47.159  1.00  0.00           C
ATOM   5119  C36 POPEj  75      48.207  43.416  48.569  1.00  0.00           C
ATOM   5122  C37 POPEj  75      48.097  41.957  49.029  1.00  0.00           C
ATOM   5125  C38 POPEj  75      49.018  41.677  50.229  1.00  0.00           C
ATOM   5128  C39 POPEj  75      48.948  40.236  50.739  1.00  0.00           C
ATOM   5131 0C31 POPEj  75      50.047  39.926  51.768  1.00  0.00           C
ATOM   5134 1C31 POPEj  75      50.037  38.466  52.258  1.00  0.00           C
ATOM   5137 2C31 POPEj  75      51.257  38.166  53.148  1.00  0.00           C
ATOM   5140 3C31 POPEj  75      51.257  36.746  53.729  1.00  0.00           C
ATOM   5143 4C31 POPEj  75      52.557  36.436  54.489  1.00  0.00           C
ATOM   5146 5C31 POPEj  75      52.577  35.016  55.079  1.00  0.00           C
ATOM   5149 6C31 POPEj  75      53.867  34.666  55.829  1.00  0.00           C
ATOM   5153  NH3 POPEk  76      50.478 103.978  76.719  1.00  0.00           N
ATOM   5157  C12 POPEk  76      50.368 102.467  76.888  1.00  0.00           C
ATOM   5160  C11 POPEk  76      51.537 101.807  77.669  1.00  0.00           C
ATOM   5163  P   POPEk  76      51.938  99.547  76.299  1.00  0.00           P
ATOM   5164  O13 POPEk  76      53.097  98.626  76.199  1.00  0.00           O
ATOM   5165  O14 POPEk  76      50.747  99.056  77.048  1.00  0.00           O
ATOM   5166  O11 POPEk  76      51.528  99.986  74.848  1.00  0.00           O
ATOM   5167  O12 POPEk  76      52.337 100.956  76.849  1.00  0.00           O
ATOM   5168  C1  POPEk  76      50.317  99.688  74.169  1.00  0.00           C
ATOM   5171  C2  POPEk  76      50.627  98.806  72.938  1.00  0.00           C
ATOM   5173  O21 POPEk  76      49.557  98.896  71.978  1.00  0.00           O
ATOM   5174  C21 POPEk  76      48.438  98.237  72.249  1.00  0.00           C
ATOM   5175  O22 POPEk  76      48.158  97.717  73.318  1.00  0.00           O
ATOM   5176  C22 POPEk  76      47.547  98.237  70.999  1.00  0.00           C
ATOM   5179  C3  POPEk  76      51.027  97.356  73.368  1.00  0.00           C
ATOM   5182  O31 POPEk  76      50.737  96.316  72.419  1.00  0.00           O
ATOM   5183  C31 POPEk  76      51.237  96.507  71.199  1.00  0.00           C
ATOM   5184  O32 POPEk  76      50.577  96.567  70.189  1.00  0.00           O
ATOM   5185  C32 POPEk  76      52.768  96.536  71.249  1.00  0.00           C
ATOM   5188  C23 POPEk  76      46.597  97.018  70.968  1.00  0.00           C
ATOM   5191  C24 POPEk  76      45.777  96.917  69.677  1.00  0.00           C
ATOM   5194  C25 POPEk  76      44.897  95.646  69.629  1.00  0.00           C
ATOM   5197  C26 POPEk  76      43.867  95.637  68.499  1.00  0.00           C
ATOM   5200  C27 POPEk  76      42.877  94.456  68.609  1.00  0.00           C
ATOM   5203  C28 POPEk  76      41.987  94.277  67.368  1.00  0.00           C
ATOM   5206  C29 POPEk  76      41.068  95.457  67.118  1.00  0.00           C
ATOM   5208 0C21 POPEk  76      39.807  95.426  66.659  1.00  0.00           C
ATOM   5210 1C21 POPEk  76      39.007  94.207  66.269  1.00  0.00           C
ATOM   5213 2C21 POPEk  76      39.097  93.906  64.769  1.00  0.00           C
ATOM   5216 3C21 POPEk  76      38.237  92.696  64.388  1.00  0.00           C
ATOM   5219 4C21 POPEk  76      38.397  92.246  62.929  1.00  0.00           C
ATOM   5222 5C21 POPEk  76      37.888  93.277  61.908  1.00  0.00           C
ATOM   5225 6C21 POPEk  76      37.438  92.607  60.609  1.00  0.00           C
ATOM   5228 7C21 POPEk  76      36.917  93.596  59.559  1.00  0.00           C
ATOM   5231 8C21 POPEk  76      36.298  92.887  58.349  1.00  0.00           C
ATOM   5235  C33 POPEk  76      53.387  95.966  69.949  1.00  0.00           C
ATOM   5238  C34 POPEk  76      54.907  96.176  69.898  1.00  0.00           C
ATOM   5241  C35 POPEk  76      55.597  95.348  68.809  1.00  0.00           C
ATOM   5244  C36 POPEk  76      55.257  95.777  67.379  1.00  0.00           C
ATOM   5247  C37 POPEk  76      54.587  94.676  66.538  1.00  0.00           C
ATOM   5250  C38 POPEk  76      53.888  95.228  65.288  1.00  0.00           C
ATOM   5253  C39 POPEk  76      54.818  95.768  64.188  1.00  0.00           C
ATOM   5256 0C31 POPEk  76      55.037  94.767  63.039  1.00  0.00           C
ATOM   5259 1C31 POPEk  76      55.677  95.406  61.799  1.00  0.00           C
ATOM   5262 2C31 POPEk  76      55.618  94.477  60.569  1.00  0.00           C
ATOM   5265 3C31 POPEk  76      56.307  95.026  59.309  1.00  0.00           C
ATOM   5268 4C31 POPEk  76      55.667  96.297  58.749  1.00  0.00           C
ATOM   5271 5C31 POPEk  76      56.287  96.716  57.398  1.00  0.00           C
ATOM   5274 6C31 POPEk  76      55.667  97.988  56.819  1.00  0.00           C
ATOM   5278  NH3 POPEl  77     112.467  72.786  34.729  1.00  0.00           N
ATOM   5282  C12 POPEl  77     111.968  72.557  33.328  1.00  0.00           C
ATOM   5285  C11 POPEl  77     110.677  73.356  33.099  1.00  0.00           C
ATOM   5288  P   POPEl  77     108.498  73.947  34.368  1.00  0.00           P
ATOM   5289  O13 POPEl  77     107.827  74.416  33.139  1.00  0.00           O
ATOM   5290  O14 POPEl  77     107.668  73.297  35.389  1.00  0.00           O
ATOM   5291  O11 POPEl  77     109.328  75.127  35.009  1.00  0.00           O
ATOM   5292  O12 POPEl  77     109.678  72.936  34.029  1.00  0.00           O
ATOM   5293  C1  POPEl  77     110.047  74.917  36.229  1.00  0.00           C
ATOM   5296  C2  POPEl  77     109.447  75.736  37.389  1.00  0.00           C
ATOM   5298  O21 POPEl  77     109.748  75.007  38.578  1.00  0.00           O
ATOM   5299  C21 POPEl  77     110.059  75.766  39.608  1.00  0.00           C
ATOM   5300  O22 POPEl  77     110.397  76.937  39.549  1.00  0.00           O
ATOM   5301  C22 POPEl  77     109.928  74.938  40.879  1.00  0.00           C
ATOM   5304  C3  POPEl  77     107.908  75.946  37.289  1.00  0.00           C
ATOM   5307  O31 POPEl  77     107.388  76.536  38.499  1.00  0.00           O
ATOM   5308  C31 POPEl  77     106.169  77.047  38.409  1.00  0.00           C
ATOM   5309  O32 POPEl  77     105.488  77.096  37.398  1.00  0.00           O
ATOM   5310  C32 POPEl  77     105.768  77.487  39.809  1.00  0.00           C
ATOM   5313  C23 POPEl  77     109.897  75.816  42.149  1.00  0.00           C
ATOM   5316  C24 POPEl  77     109.398  75.046  43.379  1.00  0.00           C
ATOM   5319  C25 POPEl  77     110.198  73.776  43.689  1.00  0.00           C
ATOM   5322  C26 POPEl  77     109.557  72.487  43.148  1.00  0.00           C
ATOM   5325  C27 POPEl  77     110.397  71.246  43.489  1.00  0.00           C
ATOM   5328  C28 POPEl  77     109.658  69.926  43.209  1.00  0.00           C
ATOM   5331  C29 POPEl  77     110.518  68.716  43.469  1.00  0.00           C
ATOM   5333 0C21 POPEl  77     110.707  68.146  44.669  1.00  0.00           C
ATOM   5335 1C21 POPEl  77     110.128  68.606  45.979  1.00  0.00           C
ATOM   5338 2C21 POPEl  77     108.967  67.697  46.439  1.00  0.00           C
ATOM   5341 3C21 POPEl  77     108.467  68.056  47.849  1.00  0.00           C
ATOM   5344 4C21 POPEl  77     107.279  67.196  48.279  1.00  0.00           C
ATOM   5347 5C21 POPEl  77     106.817  67.456  49.719  1.00  0.00           C
ATOM   5350 6C21 POPEl  77     107.819  66.966  50.779  1.00  0.00           C
ATOM   5353 7C21 POPEl  77     107.288  67.066  52.208  1.00  0.00           C
ATOM   5356 8C21 POPEl  77     108.167  66.356  53.239  1.00  0.00           C
ATOM   5360  C33 POPEl  77     105.677  76.316  40.809  1.00  0.00           C
ATOM   5363  C34 POPEl  77     105.059  76.776  42.118  1.00  0.00           C
ATOM   5366  C35 POPEl  77     104.867  75.646  43.148  1.00  0.00           C
ATOM   5369  C36 POPEl  77     103.577  75.876  43.948  1.00  0.00           C
ATOM   5372  C37 POPEl  77     103.379  74.938  45.149  1.00  0.00           C
ATOM   5375  C38 POPEl  77     101.898  74.896  45.549  1.00  0.00           C
ATOM   5378  C39 POPEl  77     101.618  74.306  46.938  1.00  0.00           C
ATOM   5381 0C31 POPEl  77     100.137  73.938  47.079  1.00  0.00           C
ATOM   5384 1C31 POPEl  77      99.678  73.676  48.519  1.00  0.00           C
ATOM   5387 2C31 POPEl  77      98.177  73.376  48.549  1.00  0.00           C
ATOM   5390 3C31 POPEl  77      97.607  73.157  49.949  1.00  0.00           C
ATOM   5393 4C31 POPEl  77      96.087  72.977  49.918  1.00  0.00           C
ATOM   5396 5C31 POPEl  77      95.478  72.736  51.299  1.00  0.00           C
ATOM   5399 6C31 POPEl  77      93.967  72.526  51.229  1.00  0.00           C
ATOM   5403  NH3 POPEm  78      11.057 110.396  71.899  1.00  0.00           N
ATOM   5407  C12 POPEm  78      10.227 109.286  72.479  1.00  0.00           C
ATOM   5410  C11 POPEm  78      11.047 108.007  72.538  1.00  0.00           C
ATOM   5413  P   POPEm  78      11.117 105.768  73.788  1.00  0.00           P
ATOM   5414  O13 POPEm  78      12.387 106.126  74.428  1.00  0.00           O
ATOM   5415  O14 POPEm  78      10.207 104.846  74.519  1.00  0.00           O
ATOM   5416  O11 POPEm  78      11.567 105.077  72.449  1.00  0.00           O
ATOM   5417  O12 POPEm  78      10.347 107.057  73.328  1.00  0.00           O
ATOM   5418  C1  POPEm  78      10.627 104.587  71.508  1.00  0.00           C
ATOM   5421  C2  POPEm  78      11.137 104.846  70.078  1.00  0.00           C
ATOM   5423  O21 POPEm  78      10.077 104.356  69.268  1.00  0.00           O
ATOM   5424  C21 POPEm  78       9.927 104.986  68.138  1.00  0.00           C
ATOM   5425  O22 POPEm  78      10.587 105.938  67.739  1.00  0.00           O
ATOM   5426  C22 POPEm  78       8.827 104.286  67.379  1.00  0.00           C
ATOM   5429  C3  POPEm  78      12.477 104.118  69.749  1.00  0.00           C
ATOM   5432  O31 POPEm  78      12.847 104.146  68.339  1.00  0.00           O
ATOM   5433  C31 POPEm  78      12.537 103.036  67.669  1.00  0.00           C
ATOM   5434  O32 POPEm  78      11.988 102.066  68.138  1.00  0.00           O
ATOM   5435  C32 POPEm  78      12.957 103.186  66.209  1.00  0.00           C
ATOM   5438  C23 POPEm  78       8.457 104.996  66.069  1.00  0.00           C
ATOM   5441  C24 POPEm  78       7.227 104.316  65.469  1.00  0.00           C
ATOM   5444  C25 POPEm  78       6.827 104.837  64.088  1.00  0.00           C
ATOM   5447  C26 POPEm  78       7.707 104.286  62.959  1.00  0.00           C
ATOM   5450  C27 POPEm  78       6.937 104.316  61.628  1.00  0.00           C
ATOM   5453  C28 POPEm  78       7.697 103.688  60.448  1.00  0.00           C
ATOM   5456  C29 POPEm  78       6.757 103.447  59.289  1.00  0.00           C
ATOM   5458 0C21 POPEm  78       6.807 103.997  58.059  1.00  0.00           C
ATOM   5460 1C21 POPEm  78       7.807 104.986  57.519  1.00  0.00           C
ATOM   5463 2C21 POPEm  78       7.137 106.166  56.789  1.00  0.00           C
ATOM   5466 3C21 POPEm  78       8.097 106.878  55.819  1.00  0.00           C
ATOM   5469 4C21 POPEm  78       7.457 108.106  55.139  1.00  0.00           C
ATOM   5472 5C21 POPEm  78       8.367 108.717  54.068  1.00  0.00           C
ATOM   5475 6C21 POPEm  78       7.757 109.956  53.379  1.00  0.00           C
ATOM   5478 7C21 POPEm  78       8.677 110.566  52.319  1.00  0.00           C
ATOM   5481 8C21 POPEm  78       8.067 111.786  51.609  1.00  0.00           C
ATOM   5485  C33 POPEm  78      12.767 101.837  65.479  1.00  0.00           C
ATOM   5488  C34 POPEm  78      13.207 101.847  64.018  1.00  0.00           C
ATOM   5491  C35 POPEm  78      12.257 102.636  63.099  1.00  0.00           C
ATOM   5494  C36 POPEm  78      12.747 102.656  61.639  1.00  0.00           C
ATOM   5497  C37 POPEm  78      11.767 103.326  60.679  1.00  0.00           C
ATOM   5500  C38 POPEm  78      12.447 103.827  59.399  1.00  0.00           C
ATOM   5503  C39 POPEm  78      11.467 104.536  58.449  1.00  0.00           C
ATOM   5506 0C31 POPEm  78      12.167 105.296  57.299  1.00  0.00           C
ATOM   5509 1C31 POPEm  78      11.757 104.786  55.909  1.00  0.00           C
ATOM   5512 2C31 POPEm  78      12.467 105.488  54.739  1.00  0.00           C
ATOM   5515 3C31 POPEm  78      12.047 106.956  54.529  1.00  0.00           C
ATOM   5518 4C31 POPEm  78      12.568 107.516  53.199  1.00  0.00           C
ATOM   5521 5C31 POPEm  78      12.227 108.997  52.999  1.00  0.00           C
ATOM   5524 6C31 POPEm  78      12.597 109.518  51.609  1.00  0.00           C
ATOM   5528  NH3 POPEn  79      81.488  75.346  34.289  1.00  0.00           N
ATOM   5532  C12 POPEn  79      80.707  75.136  33.009  1.00  0.00           C
ATOM   5535  C11 POPEn  79      80.287  73.656  32.779  1.00  0.00           C
ATOM   5538  P   POPEn  79      82.547  72.476  32.078  1.00  0.00           P
ATOM   5539  O13 POPEn  79      83.239  73.617  32.738  1.00  0.00           O
ATOM   5540  O14 POPEn  79      83.118  71.907  30.828  1.00  0.00           O
ATOM   5541  O11 POPEn  79      82.318  71.346  33.159  1.00  0.00           O
ATOM   5542  O12 POPEn  79      81.068  72.966  31.789  1.00  0.00           O
ATOM   5543  C1  POPEn  79      82.857  71.406  34.489  1.00  0.00           C
ATOM   5546  C2  POPEn  79      81.747  71.276  35.569  1.00  0.00           C
ATOM   5548  O21 POPEn  79      82.327  71.396  36.879  1.00  0.00           O
ATOM   5549  C21 POPEn  79      82.559  72.636  37.289  1.00  0.00           C
ATOM   5550  O22 POPEn  79      82.248  73.646  36.689  1.00  0.00           O
ATOM   5551  C22 POPEn  79      83.288  72.587  38.639  1.00  0.00           C
ATOM   5554  C3  POPEn  79      80.998  69.917  35.479  1.00  0.00           C
ATOM   5557  O31 POPEn  79      81.827  68.856  36.019  1.00  0.00           O
ATOM   5558  C31 POPEn  79      81.297  68.176  37.039  1.00  0.00           C
ATOM   5559  O32 POPEn  79      80.098  67.986  37.219  1.00  0.00           O
ATOM   5560  C32 POPEn  79      82.428  67.646  37.909  1.00  0.00           C
ATOM   5563  C23 POPEn  79      82.348  72.106  39.758  1.00  0.00           C
ATOM   5566  C24 POPEn  79      83.008  71.767  41.098  1.00  0.00           C
ATOM   5569  C25 POPEn  79      81.927  71.646  42.188  1.00  0.00           C
ATOM   5572  C26 POPEn  79      81.558  72.996  42.809  1.00  0.00           C
ATOM   5575  C27 POPEn  79      80.348  72.916  43.759  1.00  0.00           C
ATOM   5578  C28 POPEn  79      80.107  74.236  44.529  1.00  0.00           C
ATOM   5581  C29 POPEn  79      78.658  74.646  44.579  1.00  0.00           C
ATOM   5583 0C21 POPEn  79      77.798  74.437  45.589  1.00  0.00           C
ATOM   5585 1C21 POPEn  79      78.098  73.688  46.859  1.00  0.00           C
ATOM   5588 2C21 POPEn  79      78.588  74.617  47.969  1.00  0.00           C
ATOM   5591 3C21 POPEn  79      78.948  73.868  49.258  1.00  0.00           C
ATOM   5594 4C21 POPEn  79      79.387  74.826  50.368  1.00  0.00           C
ATOM   5597 5C21 POPEn  79      79.779  74.066  51.638  1.00  0.00           C
ATOM   5600 6C21 POPEn  79      79.878  74.976  52.868  1.00  0.00           C
ATOM   5603 7C21 POPEn  79      80.257  74.197  54.138  1.00  0.00           C
ATOM   5606 8C21 POPEn  79      79.967  74.996  55.399  1.00  0.00           C
ATOM   5610  C33 POPEn  79      81.997  67.396  39.368  1.00  0.00           C
ATOM   5613  C34 POPEn  79      83.207  67.227  40.299  1.00  0.00           C
ATOM   5616  C35 POPEn  79      82.808  66.776  41.708  1.00  0.00           C
ATOM   5619  C36 POPEn  79      83.997  66.676  42.678  1.00  0.00           C
ATOM   5622  C37 POPEn  79      83.617  65.917  43.959  1.00  0.00           C
ATOM   5625  C38 POPEn  79      84.638  66.086  45.098  1.00  0.00           C
ATOM   5628  C39 POPEn  79      86.038  65.507  44.809  1.00  0.00           C
ATOM   5631 0C31 POPEn  79      86.887  65.507  46.089  1.00  0.00           C
ATOM   5634 1C31 POPEn  79      88.177  64.687  46.019  1.00  0.00           C
ATOM   5637 2C31 POPEn  79      88.568  64.156  47.409  1.00  0.00           C
ATOM   5640 3C31 POPEn  79      89.919  63.437  47.479  1.00  0.00           C
ATOM   5643 4C31 POPEn  79      90.038  62.546  48.729  1.00  0.00           C
ATOM   5646 5C31 POPEn  79      89.767  61.056  48.438  1.00  0.00           C
ATOM   5649 6C31 POPEn  79      89.757  60.156  49.678  1.00  0.00           C
ATOM   5653  NH3 POPEo  80     113.948  20.976  29.979  1.00  0.00           N
ATOM   5657  C12 POPEo  80     113.827  19.856  28.979  1.00  0.00           C
ATOM   5660  C11 POPEo  80     113.568  18.546  29.699  1.00  0.00           C
ATOM   5663  P   POPEo  80     114.767  17.416  31.709  1.00  0.00           P
ATOM   5664  O13 POPEo  80     115.677  16.256  31.569  1.00  0.00           O
ATOM   5665  O14 POPEo  80     114.988  18.456  32.738  1.00  0.00           O
ATOM   5666  O11 POPEo  80     113.298  16.866  31.799  1.00  0.00           O
ATOM   5667  O12 POPEo  80     114.798  18.146  30.309  1.00  0.00           O
ATOM   5668  C1  POPEo  80     112.997  15.636  32.489  1.00  0.00           C
ATOM   5671  C2  POPEo  80     112.327  15.876  33.879  1.00  0.00           C
ATOM   5673  O21 POPEo  80     111.807  14.626  34.339  1.00  0.00           O
ATOM   5674  C21 POPEo  80     112.419  13.836  35.229  1.00  0.00           C
ATOM   5675  O22 POPEo  80     111.908  12.826  35.699  1.00  0.00           O
ATOM   5676  C22 POPEo  80     113.837  14.246  35.629  1.00  0.00           C
ATOM   5679  C3  POPEo  80     111.157  16.896  33.749  1.00  0.00           C
ATOM   5682  O31 POPEo  80     110.228  16.936  34.849  1.00  0.00           O
ATOM   5683  C31 POPEo  80     110.667  17.246  36.059  1.00  0.00           C
ATOM   5684  O32 POPEo  80     111.817  17.496  36.379  1.00  0.00           O
ATOM   5685  C32 POPEo  80     109.489  17.246  37.019  1.00  0.00           C
ATOM   5688  C23 POPEo  80     114.548  13.146  36.469  1.00  0.00           C
ATOM   5691  C24 POPEo  80     114.147  13.206  37.958  1.00  0.00           C
ATOM   5694  C25 POPEo  80     114.368  11.906  38.759  1.00  0.00           C
ATOM   5697  C26 POPEo  80     115.798  11.356  38.659  1.00  0.00           C
ATOM   5700  C27 POPEo  80     116.057  10.176  39.608  1.00  0.00           C
ATOM   5703  C28 POPEo  80     117.348   9.406  39.278  1.00  0.00           C
ATOM   5706  C29 POPEo  80     117.167   8.341  38.219  1.00  0.00           C
ATOM   5708 0C21 POPEo  80     117.538   7.061  38.309  1.00  0.00           C
ATOM   5710 1C21 POPEo  80     118.318   6.491  39.458  1.00  0.00           C
ATOM   5713 2C21 POPEo  80     117.488   6.091  40.688  1.00  0.00           C
ATOM   5716 3C21 POPEo  80     118.388   5.741  41.898  1.00  0.00           C
ATOM   5719 4C21 POPEo  80     119.048   6.981  42.509  1.00  0.00           C
ATOM   5722 5C21 POPEo  80     120.147   6.661  43.539  1.00  0.00           C
ATOM   5725 6C21 POPEo  80     121.017   7.891  43.848  1.00  0.00           C
ATOM   5728 7C21 POPEo  80     122.167   7.611  44.809  1.00  0.00           C
ATOM   5731 8C21 POPEo  80     123.057   8.831  45.069  1.00  0.00           C
ATOM   5735  C33 POPEo  80     109.427  15.926  37.819  1.00  0.00           C
ATOM   5738  C34 POPEo  80     110.467  15.856  38.948  1.00  0.00           C
ATOM   5741  C35 POPEo  80     110.578  14.456  39.589  1.00  0.00           C
ATOM   5744  C36 POPEo  80     109.217  13.816  39.898  1.00  0.00           C
ATOM   5747  C37 POPEo  80     109.338  12.416  40.528  1.00  0.00           C
ATOM   5750  C38 POPEo  80     107.948  11.786  40.709  1.00  0.00           C
ATOM   5753  C39 POPEo  80     107.967  10.316  41.139  1.00  0.00           C
ATOM   5756 0C31 POPEo  80     108.747  10.076  42.429  1.00  0.00           C
ATOM   5759 1C31 POPEo  80     108.417   8.741  43.099  1.00  0.00           C
ATOM   5762 2C31 POPEo  80     109.328   8.471  44.299  1.00  0.00           C
ATOM   5765 3C31 POPEo  80     108.697   7.591  45.399  1.00  0.00           C
ATOM   5768 4C31 POPEo  80     108.657   6.101  45.049  1.00  0.00           C
ATOM   5771 5C31 POPEo  80     108.529   5.231  46.299  1.00  0.00           C
ATOM   5774 6C31 POPEo  80     108.638   3.721  46.039  1.00  0.00           C
ATOM   5778  NH3 POPEp  81      11.517  28.286  30.419  1.00  0.00           N
ATOM   5782  C12 POPEp  81      10.037  28.136  30.569  1.00  0.00           C
ATOM   5785  C11 POPEp  81       9.457  29.206  31.499  1.00  0.00           C
ATOM   5788  P   POPEp  81       7.277  28.176  32.528  1.00  0.00           P
ATOM   5789  O13 POPEp  81       6.857  29.006  33.689  1.00  0.00           O
ATOM   5790  O14 POPEp  81       6.237  27.416  31.779  1.00  0.00           O
ATOM   5791  O11 POPEp  81       8.477  27.226  32.909  1.00  0.00           O
ATOM   5792  O12 POPEp  81       8.017  29.136  31.509  1.00  0.00           O
ATOM   5793  C1  POPEp  81       8.617  26.516  34.129  1.00  0.00           C
ATOM   5796  C2  POPEp  81       9.697  27.186  35.038  1.00  0.00           C
ATOM   5798  O21 POPEp  81       9.987  26.386  36.199  1.00  0.00           O
ATOM   5799  C21 POPEp  81       9.047  26.376  37.129  1.00  0.00           C
ATOM   5800  O22 POPEp  81       7.867  26.576  36.979  1.00  0.00           O
ATOM   5801  C22 POPEp  81       9.667  26.166  38.499  1.00  0.00           C
ATOM   5804  C3  POPEp  81       9.307  28.646  35.419  1.00  0.00           C
ATOM   5807  O31 POPEp  81      10.107  29.177  36.499  1.00  0.00           O
ATOM   5808  C31 POPEp  81       9.557  30.276  37.008  1.00  0.00           C
ATOM   5809  O32 POPEp  81       8.497  30.757  36.659  1.00  0.00           O
ATOM   5810  C32 POPEp  81      10.448  30.826  38.118  1.00  0.00           C
ATOM   5813  C23 POPEp  81       9.477  27.416  39.379  1.00  0.00           C
ATOM   5816  C24 POPEp  81       9.227  27.136  40.858  1.00  0.00           C
ATOM   5819  C25 POPEp  81      10.477  27.316  41.739  1.00  0.00           C
ATOM   5822  C26 POPEp  81      10.127  27.336  43.229  1.00  0.00           C
ATOM   5825  C27 POPEp  81      11.277  27.856  44.109  1.00  0.00           C
ATOM   5828  C28 POPEp  81      10.797  28.186  45.528  1.00  0.00           C
ATOM   5831  C29 POPEp  81      11.837  28.906  46.348  1.00  0.00           C
ATOM   5833 0C21 POPEp  81      12.317  28.486  47.528  1.00  0.00           C
ATOM   5835 1C21 POPEp  81      11.917  27.206  48.218  1.00  0.00           C
ATOM   5838 2C21 POPEp  81      12.647  26.996  49.559  1.00  0.00           C
ATOM   5841 3C21 POPEp  81      12.067  27.846  50.699  1.00  0.00           C
ATOM   5844 4C21 POPEp  81      12.807  27.666  52.029  1.00  0.00           C
ATOM   5847 5C21 POPEp  81      14.237  28.206  52.048  1.00  0.00           C
ATOM   5850 6C21 POPEp  81      14.327  29.696  51.708  1.00  0.00           C
ATOM   5853 7C21 POPEp  81      15.707  30.296  51.978  1.00  0.00           C
ATOM   5856 8C21 POPEp  81      15.767  31.786  51.688  1.00  0.00           C
ATOM   5860  C33 POPEp  81       9.697  30.996  39.469  1.00  0.00           C
ATOM   5863  C34 POPEp  81      10.148  32.246  40.219  1.00  0.00           C
ATOM   5866  C35 POPEp  81       9.057  32.806  41.139  1.00  0.00           C
ATOM   5869  C36 POPEp  81       8.967  32.116  42.509  1.00  0.00           C
ATOM   5872  C37 POPEp  81       7.947  32.816  43.419  1.00  0.00           C
ATOM   5875  C38 POPEp  81       8.127  32.466  44.898  1.00  0.00           C
ATOM   5878  C39 POPEp  81       7.197  33.286  45.829  1.00  0.00           C
ATOM   5881 0C31 POPEp  81       5.707  33.007  45.578  1.00  0.00           C
ATOM   5884 1C31 POPEp  81       4.757  33.566  46.649  1.00  0.00           C
ATOM   5887 2C31 POPEp  81       3.317  33.126  46.389  1.00  0.00           C
ATOM   5890 3C31 POPEp  81       2.277  33.706  47.359  1.00  0.00           C
ATOM   5893 4C31 POPEp  81       2.417  33.146  48.778  1.00  0.00           C
ATOM   5896 5C31 POPEp  81       1.247  33.496  49.708  1.00  0.00           C
ATOM   5899 6C31 POPEp  81       1.447  33.036  51.159  1.00  0.00           C
ATOM   5903  NH3 POPEq  82      -2.148  74.716  32.069  1.00  0.00           N
ATOM   5907  C12 POPEq  82      -0.733  74.736  32.528  1.00  0.00           C
ATOM   5910  C11 POPEq  82       0.137  74.026  31.509  1.00  0.00           C
ATOM   5913  P   POPEq  82       2.307  75.227  30.749  1.00  0.00           P
ATOM   5914  O13 POPEq  82       1.347  76.197  30.179  1.00  0.00           O
ATOM   5915  O14 POPEq  82       3.087  74.367  29.849  1.00  0.00           O
ATOM   5916  O11 POPEq  82       3.257  76.036  31.699  1.00  0.00           O
ATOM   5917  O12 POPEq  82       1.507  74.316  31.779  1.00  0.00           O
ATOM   5918  C1  POPEq  82       2.787  76.606  32.919  1.00  0.00           C
ATOM   5921  C2  POPEq  82       3.737  76.146  34.029  1.00  0.00           C
ATOM   5923  O21 POPEq  82       3.087  76.036  35.299  1.00  0.00           O
ATOM   5924  C21 POPEq  82       2.697  77.158  35.868  1.00  0.00           C
ATOM   5925  O22 POPEq  82       2.567  78.236  35.329  1.00  0.00           O
ATOM   5926  C22 POPEq  82       2.557  76.876  37.379  1.00  0.00           C
ATOM   5929  C3  POPEq  82       5.057  76.937  34.079  1.00  0.00           C
ATOM   5932  O31 POPEq  82       5.927  76.368  35.079  1.00  0.00           O
ATOM   5933  C31 POPEq  82       5.957  76.956  36.259  1.00  0.00           C
ATOM   5934  O32 POPEq  82       5.387  77.986  36.559  1.00  0.00           O
ATOM   5935  C32 POPEq  82       6.767  76.057  37.199  1.00  0.00           C
ATOM   5938  C23 POPEq  82       2.597  78.166  38.239  1.00  0.00           C
ATOM   5941  C24 POPEq  82       3.037  77.956  39.699  1.00  0.00           C
ATOM   5944  C25 POPEq  82       2.247  76.896  40.479  1.00  0.00           C
ATOM   5947  C26 POPEq  82       2.887  76.566  41.828  1.00  0.00           C
ATOM   5950  C27 POPEq  82       1.957  75.797  42.789  1.00  0.00           C
ATOM   5953  C28 POPEq  82       2.627  75.436  44.129  1.00  0.00           C
ATOM   5956  C29 POPEq  82       1.627  74.996  45.159  1.00  0.00           C
ATOM   5958 0C21 POPEq  82       1.707  73.926  45.979  1.00  0.00           C
ATOM   5960 1C21 POPEq  82       2.837  72.936  46.098  1.00  0.00           C
ATOM   5963 2C21 POPEq  82       3.187  72.606  47.569  1.00  0.00           C
ATOM   5966 3C21 POPEq  82       2.107  71.806  48.329  1.00  0.00           C
ATOM   5969 4C21 POPEq  82       2.517  71.477  49.769  1.00  0.00           C
ATOM   5972 5C21 POPEq  82       1.427  70.736  50.549  1.00  0.00           C
ATOM   5975 6C21 POPEq  82       1.617  70.826  52.069  1.00  0.00           C
ATOM   5978 7C21 POPEq  82       0.497  70.136  52.849  1.00  0.00           C
ATOM   5981 8C21 POPEq  82       0.557  70.407  54.359  1.00  0.00           C
ATOM   5985  C33 POPEq  82       6.977  76.636  38.609  1.00  0.00           C
ATOM   5988  C34 POPEq  82       6.097  75.986  39.688  1.00  0.00           C
ATOM   5991  C35 POPEq  82       6.627  74.636  40.189  1.00  0.00           C
ATOM   5994  C36 POPEq  82       5.917  74.157  41.469  1.00  0.00           C
ATOM   5997  C37 POPEq  82       6.557  72.907  42.079  1.00  0.00           C
ATOM   6000  C38 POPEq  82       6.017  72.618  43.479  1.00  0.00           C
ATOM   6003  C39 POPEq  82       6.737  71.466  44.188  1.00  0.00           C
ATOM   6006 0C31 POPEq  82       6.227  71.276  45.618  1.00  0.00           C
ATOM   6009 1C31 POPEq  82       6.877  70.106  46.369  1.00  0.00           C
ATOM   6012 2C31 POPEq  82       6.327  69.996  47.799  1.00  0.00           C
ATOM   6015 3C31 POPEq  82       6.837  68.796  48.589  1.00  0.00           C
ATOM   6018 4C31 POPEq  82       6.167  68.716  49.968  1.00  0.00           C
ATOM   6021 5C31 POPEq  82       6.357  67.346  50.639  1.00  0.00           C
ATOM   6024 6C31 POPEq  82       5.597  67.206  51.968  1.00  0.00           C
ATOM   6028  NH3 POPEr  83      68.158  13.456  32.549  1.00  0.00           N
ATOM   6032  C12 POPEr  83      69.527  13.366  33.208  1.00  0.00           C
ATOM   6035  C11 POPEr  83      70.317  14.696  33.149  1.00  0.00           C
ATOM   6038  P   POPEr  83      72.908  14.076  33.309  1.00  0.00           P
ATOM   6039  O13 POPEr  83      72.577  12.996  32.359  1.00  0.00           O
ATOM   6040  O14 POPEr  83      73.818  15.136  32.839  1.00  0.00           O
ATOM   6041  O11 POPEr  83      73.588  13.386  34.559  1.00  0.00           O
ATOM   6042  O12 POPEr  83      71.548  14.646  33.889  1.00  0.00           O
ATOM   6043  C1  POPEr  83      72.877  12.946  35.708  1.00  0.00           C
ATOM   6046  C2  POPEr  83      73.228  13.776  36.989  1.00  0.00           C
ATOM   6048  O21 POPEr  83      72.938  13.016  38.179  1.00  0.00           O
ATOM   6049  C21 POPEr  83      71.667  12.786  38.449  1.00  0.00           C
ATOM   6050  O22 POPEr  83      70.717  13.166  37.799  1.00  0.00           O
ATOM   6051  C22 POPEr  83      71.598  11.856  39.649  1.00  0.00           C
ATOM   6054  C3  POPEr  83      72.637  15.226  36.969  1.00  0.00           C
ATOM   6057  O31 POPEr  83      72.607  15.876  38.258  1.00  0.00           O
ATOM   6058  C31 POPEr  83      73.717  16.546  38.599  1.00  0.00           C
ATOM   6059  O32 POPEr  83      74.738  16.586  37.929  1.00  0.00           O
ATOM   6060  C32 POPEr  83      73.467  17.306  39.898  1.00  0.00           C
ATOM   6063  C23 POPEr  83      70.137  11.656  40.128  1.00  0.00           C
ATOM   6066  C24 POPEr  83      69.978  10.446  41.059  1.00  0.00           C
ATOM   6069  C25 POPEr  83      70.857  10.546  42.309  1.00  0.00           C
ATOM   6072  C26 POPEr  83      71.007   9.216  43.039  1.00  0.00           C
ATOM   6075  C27 POPEr  83      71.967   9.346  44.208  1.00  0.00           C
ATOM   6078  C28 POPEr  83      72.397   8.001  44.799  1.00  0.00           C
ATOM   6081  C29 POPEr  83      73.408   8.271  45.868  1.00  0.00           C
ATOM   6083 0C21 POPEr  83      73.448   7.741  47.099  1.00  0.00           C
ATOM   6085 1C21 POPEr  83      72.527   6.681  47.649  1.00  0.00           C
ATOM   6088 2C21 POPEr  83      73.188   5.941  48.829  1.00  0.00           C
ATOM   6091 3C21 POPEr  83      73.298   6.801  50.098  1.00  0.00           C
ATOM   6094 4C21 POPEr  83      73.818   6.031  51.319  1.00  0.00           C
ATOM   6097 5C21 POPEr  83      74.077   6.931  52.528  1.00  0.00           C
ATOM   6100 6C21 POPEr  83      72.798   7.491  53.169  1.00  0.00           C
ATOM   6103 7C21 POPEr  83      72.988   8.831  53.889  1.00  0.00           C
ATOM   6106 8C21 POPEr  83      73.588   8.711  55.299  1.00  0.00           C
ATOM   6110  C33 POPEr  83      74.618  18.266  40.268  1.00  0.00           C
ATOM   6113  C34 POPEr  83      74.307  19.186  41.459  1.00  0.00           C
ATOM   6116  C35 POPEr  83      74.098  18.456  42.799  1.00  0.00           C
ATOM   6119  C36 POPEr  83      74.118  19.436  43.979  1.00  0.00           C
ATOM   6122  C37 POPEr  83      73.777  18.786  45.329  1.00  0.00           C
ATOM   6125  C38 POPEr  83      73.747  19.826  46.459  1.00  0.00           C
ATOM   6128  C39 POPEr  83      73.168  19.306  47.789  1.00  0.00           C
ATOM   6131 0C31 POPEr  83      72.908  20.436  48.788  1.00  0.00           C
ATOM   6134 1C31 POPEr  83      71.697  20.176  49.719  1.00  0.00           C
ATOM   6137 2C31 POPEr  83      71.989  19.266  50.928  1.00  0.00           C
ATOM   6140 3C31 POPEr  83      72.947  19.886  51.949  1.00  0.00           C
ATOM   6143 4C31 POPEr  83      72.717  19.376  53.379  1.00  0.00           C
ATOM   6146 5C31 POPEr  83      73.607  20.086  54.408  1.00  0.00           C
ATOM   6149 6C31 POPEr  83      73.239  19.776  55.858  1.00  0.00           C
ATOM   6153  NH3 POPEs  84      79.768  94.417  76.118  1.00  0.00           N
ATOM   6157  C12 POPEs  84      79.688  95.566  77.089  1.00  0.00           C
ATOM   6160  C11 POPEs  84      78.277  95.628  77.678  1.00  0.00           C
ATOM   6163  P   POPEs  84      76.567  94.436  79.148  1.00  0.00           P
ATOM   6164  O13 POPEs  84      76.397  93.176  79.909  1.00  0.00           O
ATOM   6165  O14 POPEs  84      76.417  95.697  79.889  1.00  0.00           O
ATOM   6166  O11 POPEs  84      75.458  94.477  77.998  1.00  0.00           O
ATOM   6167  O12 POPEs  84      77.947  94.426  78.368  1.00  0.00           O
ATOM   6168  C1  POPEs  84      75.107  93.307  77.258  1.00  0.00           C
ATOM   6171  C2  POPEs  84      74.897  93.626  75.749  1.00  0.00           C
ATOM   6173  O21 POPEs  84      73.967  92.776  75.059  1.00  0.00           O
ATOM   6174  C21 POPEs  84      74.018  91.456  75.198  1.00  0.00           C
ATOM   6175  O22 POPEs  84      74.647  90.846  76.038  1.00  0.00           O
ATOM   6176  C22 POPEs  84      73.098  90.786  74.159  1.00  0.00           C
ATOM   6179  C3  POPEs  84      76.257  93.698  75.008  1.00  0.00           C
ATOM   6182  O31 POPEs  84      76.088  93.787  73.578  1.00  0.00           O
ATOM   6183  C31 POPEs  84      77.268  93.688  72.959  1.00  0.00           C
ATOM   6184  O32 POPEs  84      78.347  93.727  73.529  1.00  0.00           O
ATOM   6185  C32 POPEs  84      76.978  93.456  71.479  1.00  0.00           C
ATOM   6188  C23 POPEs  84      73.477  91.058  72.669  1.00  0.00           C
ATOM   6191  C24 POPEs  84      72.637  90.206  71.698  1.00  0.00           C
ATOM   6194  C25 POPEs  84      72.917  90.488  70.209  1.00  0.00           C
ATOM   6197  C26 POPEs  84      71.957  89.706  69.299  1.00  0.00           C
ATOM   6200  C27 POPEs  84      72.168  89.956  67.799  1.00  0.00           C
ATOM   6203  C28 POPEs  84      71.118  89.216  66.938  1.00  0.00           C
ATOM   6206  C29 POPEs  84      71.397  89.316  65.469  1.00  0.00           C
ATOM   6208 0C21 POPEs  84      70.507  89.146  64.469  1.00  0.00           C
ATOM   6210 1C21 POPEs  84      69.048  88.786  64.589  1.00  0.00           C
ATOM   6213 2C21 POPEs  84      68.128  89.886  64.038  1.00  0.00           C
ATOM   6216 3C21 POPEs  84      66.688  89.387  63.799  1.00  0.00           C
ATOM   6219 4C21 POPEs  84      65.688  90.488  63.379  1.00  0.00           C
ATOM   6222 5C21 POPEs  84      65.747  90.917  61.899  1.00  0.00           C
ATOM   6225 6C21 POPEs  84      66.827  91.956  61.579  1.00  0.00           C
ATOM   6228 7C21 POPEs  84      66.557  92.696  60.268  1.00  0.00           C
ATOM   6231 8C21 POPEs  84      67.647  93.706  59.918  1.00  0.00           C
ATOM   6235  C33 POPEs  84      78.207  92.936  70.708  1.00  0.00           C
ATOM   6238  C34 POPEs  84      77.817  92.337  69.359  1.00  0.00           C
ATOM   6241  C35 POPEs  84      79.027  91.726  68.639  1.00  0.00           C
ATOM   6244  C36 POPEs  84      78.667  90.986  67.348  1.00  0.00           C
ATOM   6247  C37 POPEs  84      79.938  90.536  66.618  1.00  0.00           C
ATOM   6250  C38 POPEs  84      79.688  89.776  65.309  1.00  0.00           C
ATOM   6253  C39 POPEs  84      81.007  89.527  64.568  1.00  0.00           C
ATOM   6256 0C31 POPEs  84      80.898  88.606  63.349  1.00  0.00           C
ATOM   6259 1C31 POPEs  84      82.279  88.377  62.709  1.00  0.00           C
ATOM   6262 2C31 POPEs  84      82.257  87.346  61.579  1.00  0.00           C
ATOM   6265 3C31 POPEs  84      83.669  86.946  61.129  1.00  0.00           C
ATOM   6268 4C31 POPEs  84      83.688  85.977  59.939  1.00  0.00           C
ATOM   6271 5C31 POPEs  84      85.107  85.546  59.569  1.00  0.00           C
ATOM   6274 6C31 POPEs  84      85.198  84.736  58.269  1.00  0.00           C
ATOM   6278  NH3 POPEt  85      33.368  70.806  34.209  1.00  0.00           N
ATOM   6282  C12 POPEt  85      34.477  71.736  34.589  1.00  0.00           C
ATOM   6285  C11 POPEt  85      33.958  72.907  35.438  1.00  0.00           C
ATOM   6288  P   POPEt  85      31.737  73.166  36.859  1.00  0.00           P
ATOM   6289  O13 POPEt  85      31.177  73.896  35.699  1.00  0.00           O
ATOM   6290  O14 POPEt  85      30.807  72.206  37.479  1.00  0.00           O
ATOM   6291  O11 POPEt  85      32.217  74.267  37.898  1.00  0.00           O
ATOM   6292  O12 POPEt  85      33.057  72.417  36.438  1.00  0.00           O
ATOM   6293  C1  POPEt  85      31.337  74.676  38.959  1.00  0.00           C
ATOM   6296  C2  POPEt  85      31.487  76.197  39.299  1.00  0.00           C
ATOM   6298  O21 POPEt  85      30.188  76.706  39.659  1.00  0.00           O
ATOM   6299  C21 POPEt  85      29.807  76.296  40.858  1.00  0.00           C
ATOM   6300  O22 POPEt  85      30.548  75.917  41.749  1.00  0.00           O
ATOM   6301  C22 POPEt  85      28.297  76.377  40.969  1.00  0.00           C
ATOM   6304  C3  POPEt  85      32.067  77.036  38.129  1.00  0.00           C
ATOM   6307  O31 POPEt  85      32.107  78.446  38.488  1.00  0.00           O
ATOM   6308  C31 POPEt  85      33.257  78.986  38.848  1.00  0.00           C
ATOM   6309  O32 POPEt  85      34.368  78.516  38.639  1.00  0.00           O
ATOM   6310  C32 POPEt  85      32.967  80.296  39.559  1.00  0.00           C
ATOM   6313  C23 POPEt  85      27.808  75.606  42.208  1.00  0.00           C
ATOM   6316  C24 POPEt  85      26.317  75.836  42.449  1.00  0.00           C
ATOM   6319  C25 POPEt  85      25.787  75.016  43.629  1.00  0.00           C
ATOM   6322  C26 POPEt  85      26.038  75.666  44.988  1.00  0.00           C
ATOM   6325  C27 POPEt  85      25.387  74.856  46.129  1.00  0.00           C
ATOM   6328  C28 POPEt  85      25.057  75.687  47.379  1.00  0.00           C
ATOM   6331  C29 POPEt  85      23.857  76.566  47.149  1.00  0.00           C
ATOM   6333 0C21 POPEt  85      22.817  76.757  47.989  1.00  0.00           C
ATOM   6335 1C21 POPEt  85      22.667  76.188  49.379  1.00  0.00           C
ATOM   6338 2C21 POPEt  85      21.788  74.926  49.438  1.00  0.00           C
ATOM   6341 3C21 POPEt  85      21.257  74.658  50.858  1.00  0.00           C
ATOM   6344 4C21 POPEt  85      20.858  73.196  51.118  1.00  0.00           C
ATOM   6347 5C21 POPEt  85      22.017  72.187  51.069  1.00  0.00           C
ATOM   6350 6C21 POPEt  85      23.177  72.536  52.008  1.00  0.00           C
ATOM   6353 7C21 POPEt  85      24.337  71.546  51.889  1.00  0.00           C
ATOM   6356 8C21 POPEt  85      25.507  71.886  52.818  1.00  0.00           C
ATOM   6360  C33 POPEt  85      34.068  80.706  40.578  1.00  0.00           C
ATOM   6363  C34 POPEt  85      33.947  80.007  41.938  1.00  0.00           C
ATOM   6366  C35 POPEt  85      35.007  80.507  42.938  1.00  0.00           C
ATOM   6369  C36 POPEt  85      34.757  80.007  44.368  1.00  0.00           C
ATOM   6372  C37 POPEt  85      35.897  80.368  45.338  1.00  0.00           C
ATOM   6375  C38 POPEt  85      35.667  79.816  46.758  1.00  0.00           C
ATOM   6378  C39 POPEt  85      34.647  80.606  47.589  1.00  0.00           C
ATOM   6381 0C31 POPEt  85      35.127  82.006  47.969  1.00  0.00           C
ATOM   6384 1C31 POPEt  85      34.147  82.728  48.899  1.00  0.00           C
ATOM   6387 2C31 POPEt  85      34.497  84.216  49.049  1.00  0.00           C
ATOM   6390 3C31 POPEt  85      33.427  84.977  49.839  1.00  0.00           C
ATOM   6393 4C31 POPEt  85      33.568  86.497  49.699  1.00  0.00           C
ATOM   6396 5C31 POPEt  85      32.397  87.267  50.329  1.00  0.00           C
ATOM   6399 6C31 POPEt  85      32.438  88.757  49.999  1.00  0.00           C
ATOM   6403  NH3 POPEu  86      95.847  87.887  33.379  1.00  0.00           N
ATOM   6407  C12 POPEu  86      96.077  88.196  31.929  1.00  0.00           C
ATOM   6410  C11 POPEu  86      96.138  89.716  31.729  1.00  0.00           C
ATOM   6413  P   POPEu  86      94.708  91.847  32.159  1.00  0.00           P
ATOM   6414  O13 POPEu  86      95.677  92.467  31.249  1.00  0.00           O
ATOM   6415  O14 POPEu  86      93.307  92.076  31.749  1.00  0.00           O
ATOM   6416  O11 POPEu  86      94.848  92.456  33.589  1.00  0.00           O
ATOM   6417  O12 POPEu  86      94.977  90.296  32.309  1.00  0.00           O
ATOM   6418  C1  POPEu  86      94.518  91.707  34.749  1.00  0.00           C
ATOM   6421  C2  POPEu  86      93.797  92.636  35.769  1.00  0.00           C
ATOM   6423  O21 POPEu  86      93.887  92.236  37.149  1.00  0.00           O
ATOM   6424  C21 POPEu  86      94.597  91.188  37.489  1.00  0.00           C
ATOM   6425  O22 POPEu  86      94.508  90.056  37.049  1.00  0.00           O
ATOM   6426  C22 POPEu  86      95.697  91.676  38.428  1.00  0.00           C
ATOM   6429  C3  POPEu  86      92.327  92.976  35.368  1.00  0.00           C
ATOM   6432  O31 POPEu  86      91.667  93.776  36.379  1.00  0.00           O
ATOM   6433  C31 POPEu  86      90.947  93.087  37.258  1.00  0.00           C
ATOM   6434  O32 POPEu  86      90.677  91.907  37.179  1.00  0.00           O
ATOM   6435  C32 POPEu  86      90.497  93.956  38.428  1.00  0.00           C
ATOM   6438  C23 POPEu  86      96.278  90.576  39.359  1.00  0.00           C
ATOM   6441  C24 POPEu  86      95.357  90.206  40.539  1.00  0.00           C
ATOM   6444  C25 POPEu  86      95.137  91.327  41.559  1.00  0.00           C
ATOM   6447  C26 POPEu  86      96.397  91.676  42.368  1.00  0.00           C
ATOM   6450  C27 POPEu  86      96.157  92.747  43.438  1.00  0.00           C
ATOM   6453  C28 POPEu  86      97.428  93.057  44.258  1.00  0.00           C
ATOM   6456  C29 POPEu  86      97.307  92.566  45.679  1.00  0.00           C
ATOM   6458 0C21 POPEu  86      97.388  93.337  46.778  1.00  0.00           C
ATOM   6460 1C21 POPEu  86      97.617  94.827  46.799  1.00  0.00           C
ATOM   6463 2C21 POPEu  86      97.108  95.497  48.099  1.00  0.00           C
ATOM   6466 3C21 POPEu  86      97.897  95.088  49.359  1.00  0.00           C
ATOM   6469 4C21 POPEu  86      97.097  94.226  50.349  1.00  0.00           C
ATOM   6472 5C21 POPEu  86      96.029  95.007  51.139  1.00  0.00           C
ATOM   6475 6C21 POPEu  86      96.628  95.837  52.289  1.00  0.00           C
ATOM   6478 7C21 POPEu  86      95.607  96.786  52.919  1.00  0.00           C
ATOM   6481 8C21 POPEu  86      96.197  97.626  54.059  1.00  0.00           C
ATOM   6485  C33 POPEu  86      91.297  93.636  39.719  1.00  0.00           C
ATOM   6488  C34 POPEu  86      90.397  93.526  40.958  1.00  0.00           C
ATOM   6491  C35 POPEu  86      91.169  93.157  42.239  1.00  0.00           C
ATOM   6494  C36 POPEu  86      90.238  92.786  43.409  1.00  0.00           C
ATOM   6497  C37 POPEu  86      90.967  92.757  44.758  1.00  0.00           C
ATOM   6500  C38 POPEu  86      90.147  92.158  45.909  1.00  0.00           C
ATOM   6503  C39 POPEu  86      88.797  92.857  46.118  1.00  0.00           C
ATOM   6506 0C31 POPEu  86      88.438  93.046  47.598  1.00  0.00           C
ATOM   6509 1C31 POPEu  86      87.087  93.736  47.789  1.00  0.00           C
ATOM   6512 2C31 POPEu  86      86.898  94.286  49.208  1.00  0.00           C
ATOM   6515 3C31 POPEu  86      85.628  95.146  49.379  1.00  0.00           C
ATOM   6518 4C31 POPEu  86      84.317  94.366  49.208  1.00  0.00           C
ATOM   6521 5C31 POPEu  86      83.088  95.236  49.489  1.00  0.00           C
ATOM   6524 6C31 POPEu  86      81.757  94.487  49.398  1.00  0.00           C
ATOM   6528  NH3 POPEv  87      49.757  96.556  76.788  1.00  0.00           N
ATOM   6532  C12 POPEv  87      50.837  95.807  77.529  1.00  0.00           C
ATOM   6535  C11 POPEv  87      51.448  94.676  76.698  1.00  0.00           C
ATOM   6538  P   POPEv  87      53.807  93.496  76.838  1.00  0.00           P
ATOM   6539  O13 POPEv  87      54.007  92.106  77.328  1.00  0.00           O
ATOM   6540  O14 POPEv  87      54.888  94.496  77.019  1.00  0.00           O
ATOM   6541  O11 POPEv  87      53.438  93.417  75.309  1.00  0.00           O
ATOM   6542  O12 POPEv  87      52.477  94.067  77.479  1.00  0.00           O
ATOM   6543  C1  POPEv  87      54.387  93.137  74.268  1.00  0.00           C
ATOM   6546  C2  POPEv  87      54.077  91.816  73.489  1.00  0.00           C
ATOM   6548  O21 POPEv  87      54.468  92.006  72.107  1.00  0.00           O
ATOM   6549  C21 POPEv  87      54.897  90.926  71.428  1.00  0.00           C
ATOM   6550  O22 POPEv  87      54.998  89.808  71.888  1.00  0.00           O
ATOM   6551  C22 POPEv  87      55.268  91.376  70.008  1.00  0.00           C
ATOM   6554  C3  POPEv  87      52.557  91.497  73.609  1.00  0.00           C
ATOM   6557  O31 POPEv  87      52.118  90.357  72.829  1.00  0.00           O
ATOM   6558  C31 POPEv  87      52.308  89.176  73.438  1.00  0.00           C
ATOM   6559  O32 POPEv  87      52.897  89.016  74.489  1.00  0.00           O
ATOM   6560  C32 POPEv  87      51.557  88.066  72.689  1.00  0.00           C
ATOM   6563  C23 POPEv  87      56.017  90.348  69.129  1.00  0.00           C
ATOM   6566  C24 POPEv  87      56.007  90.786  67.648  1.00  0.00           C
ATOM   6569  C25 POPEv  87      57.378  90.786  66.958  1.00  0.00           C
ATOM   6572  C26 POPEv  87      57.987  89.396  66.748  1.00  0.00           C
ATOM   6575  C27 POPEv  87      58.247  89.086  65.268  1.00  0.00           C
ATOM   6578  C28 POPEv  87      59.088  87.817  65.008  1.00  0.00           C
ATOM   6581  C29 POPEv  87      60.528  88.027  65.398  1.00  0.00           C
ATOM   6583 0C21 POPEv  87      61.607  88.076  64.578  1.00  0.00           C
ATOM   6585 1C21 POPEv  87      61.627  87.887  63.088  1.00  0.00           C
ATOM   6588 2C21 POPEv  87      62.817  87.016  62.649  1.00  0.00           C
ATOM   6591 3C21 POPEv  87      62.827  86.736  61.139  1.00  0.00           C
ATOM   6594 4C21 POPEv  87      63.997  85.846  60.688  1.00  0.00           C
ATOM   6597 5C21 POPEv  87      63.628  84.366  60.459  1.00  0.00           C
ATOM   6600 6C21 POPEv  87      63.028  83.657  61.679  1.00  0.00           C
ATOM   6603 7C21 POPEv  87      62.887  82.136  61.459  1.00  0.00           C
ATOM   6606 8C21 POPEv  87      62.227  81.406  62.639  1.00  0.00           C
ATOM   6610  C33 POPEv  87      51.877  87.936  71.188  1.00  0.00           C
ATOM   6613  C34 POPEv  87      50.767  87.227  70.409  1.00  0.00           C
ATOM   6616  C35 POPEv  87      50.777  87.547  68.909  1.00  0.00           C
ATOM   6619  C36 POPEv  87      49.548  86.978  68.188  1.00  0.00           C
ATOM   6622  C37 POPEv  87      49.657  86.946  66.659  1.00  0.00           C
ATOM   6625  C38 POPEv  87      48.787  85.836  66.049  1.00  0.00           C
ATOM   6628  C39 POPEv  87      48.587  85.938  64.529  1.00  0.00           C
ATOM   6631 0C31 POPEv  87      49.857  85.637  63.729  1.00  0.00           C
ATOM   6634 1C31 POPEv  87      49.597  85.597  62.218  1.00  0.00           C
ATOM   6637 2C31 POPEv  87      50.858  85.257  61.409  1.00  0.00           C
ATOM   6640 3C31 POPEv  87      50.567  85.146  59.909  1.00  0.00           C
ATOM   6643 4C31 POPEv  87      51.798  84.727  59.088  1.00  0.00           C
ATOM   6646 5C31 POPEv  87      51.487  84.506  57.608  1.00  0.00           C
ATOM   6649 6C31 POPEv  87      52.647  83.867  56.838  1.00  0.00           C
ATOM   6653  NH3 POPEw  88      33.127  51.056  76.949  1.00  0.00           N
ATOM   6657  C12 POPEw  88      32.347  50.806  78.208  1.00  0.00           C
ATOM   6660  C11 POPEw  88      32.897  51.606  79.408  1.00  0.00           C
ATOM   6663  P   POPEw  88      33.297  54.156  78.849  1.00  0.00           P
ATOM   6664  O13 POPEw  88      32.448  55.376  78.788  1.00  0.00           O
ATOM   6665  O14 POPEw  88      34.588  54.296  79.578  1.00  0.00           O
ATOM   6666  O11 POPEw  88      33.548  53.617  77.368  1.00  0.00           O
ATOM   6667  O12 POPEw  88      32.438  52.957  79.408  1.00  0.00           O
ATOM   6668  C1  POPEw  88      33.607  54.536  76.269  1.00  0.00           C
ATOM   6671  C2  POPEw  88      33.887  53.867  74.879  1.00  0.00           C
ATOM   6673  O21 POPEw  88      33.188  52.596  74.729  1.00  0.00           O
ATOM   6674  C21 POPEw  88      32.908  52.266  73.479  1.00  0.00           C
ATOM   6675  O22 POPEw  88      33.097  52.947  72.489  1.00  0.00           O
ATOM   6676  C22 POPEw  88      32.237  50.896  73.449  1.00  0.00           C
ATOM   6679  C3  POPEw  88      35.408  53.656  74.648  1.00  0.00           C
ATOM   6682  O31 POPEw  88      35.708  53.696  73.239  1.00  0.00           O
ATOM   6683  C31 POPEw  88      36.027  52.566  72.629  1.00  0.00           C
ATOM   6684  O32 POPEw  88      36.157  51.486  73.169  1.00  0.00           O
ATOM   6685  C32 POPEw  88      36.157  52.836  71.139  1.00  0.00           C
ATOM   6688  C23 POPEw  88      31.777  50.476  72.029  1.00  0.00           C
ATOM   6691  C24 POPEw  88      31.267  49.026  71.999  1.00  0.00           C
ATOM   6694  C25 POPEw  88      30.107  48.776  71.019  1.00  0.00           C
ATOM   6697  C26 POPEw  88      28.807  49.457  71.479  1.00  0.00           C
ATOM   6700  C27 POPEw  88      27.548  49.126  70.678  1.00  0.00           C
ATOM   6703  C28 POPEw  88      26.278  49.636  71.409  1.00  0.00           C
ATOM   6706  C29 POPEw  88      24.978  49.466  70.669  1.00  0.00           C
ATOM   6708 0C21 POPEw  88      24.477  48.336  70.148  1.00  0.00           C
ATOM   6710 1C21 POPEw  88      25.118  46.977  70.248  1.00  0.00           C
ATOM   6713 2C21 POPEw  88      24.077  45.847  70.239  1.00  0.00           C
ATOM   6716 3C21 POPEw  88      24.767  44.466  70.299  1.00  0.00           C
ATOM   6719 4C21 POPEw  88      23.798  43.297  70.148  1.00  0.00           C
ATOM   6722 5C21 POPEw  88      23.087  43.266  68.788  1.00  0.00           C
ATOM   6725 6C21 POPEw  88      22.248  41.996  68.589  1.00  0.00           C
ATOM   6728 7C21 POPEw  88      21.477  42.036  67.258  1.00  0.00           C
ATOM   6731 8C21 POPEw  88      20.627  40.777  67.008  1.00  0.00           C
ATOM   6735  C33 POPEw  88      37.588  52.566  70.638  1.00  0.00           C
ATOM   6738  C34 POPEw  88      37.728  52.896  69.148  1.00  0.00           C
ATOM   6741  C35 POPEw  88      39.167  52.896  68.639  1.00  0.00           C
ATOM   6744  C36 POPEw  88      39.707  51.507  68.309  1.00  0.00           C
ATOM   6747  C37 POPEw  88      40.957  51.546  67.419  1.00  0.00           C
ATOM   6750  C38 POPEw  88      41.357  50.156  66.938  1.00  0.00           C
ATOM   6753  C39 POPEw  88      42.667  50.156  66.129  1.00  0.00           C
ATOM   6756 0C31 POPEw  88      43.127  48.766  65.688  1.00  0.00           C
ATOM   6759 1C31 POPEw  88      44.307  48.846  64.708  1.00  0.00           C
ATOM   6762 2C31 POPEw  88      44.938  47.477  64.408  1.00  0.00           C
ATOM   6765 3C31 POPEw  88      45.977  47.566  63.279  1.00  0.00           C
ATOM   6768 4C31 POPEw  88      46.728  46.257  63.049  1.00  0.00           C
ATOM   6771 5C31 POPEw  88      47.708  46.356  61.868  1.00  0.00           C
ATOM   6774 6C31 POPEw  88      48.397  45.026  61.558  1.00  0.00           C
ATOM   6778  NH3 POPEx  89      64.018  -0.859  76.109  1.00  0.00           N
ATOM   6782  C12 POPEx  89      64.948  -0.108  77.019  1.00  0.00           C
ATOM   6785  C11 POPEx  89      64.197   0.981  77.788  1.00  0.00           C
ATOM   6788  P   POPEx  89      65.528   3.201  78.287  1.00  0.00           P
ATOM   6789  O13 POPEx  89      64.317   4.031  78.199  1.00  0.00           O
ATOM   6790  O14 POPEx  89      66.527   3.632  79.279  1.00  0.00           O
ATOM   6791  O11 POPEx  89      66.237   2.991  76.888  1.00  0.00           O
ATOM   6792  O12 POPEx  89      65.137   1.701  78.589  1.00  0.00           O
ATOM   6793  C1  POPEx  89      65.997   3.762  75.699  1.00  0.00           C
ATOM   6796  C2  POPEx  89      65.528   2.862  74.508  1.00  0.00           C
ATOM   6798  O21 POPEx  89      66.557   2.781  73.489  1.00  0.00           O
ATOM   6799  C21 POPEx  89      66.438   3.441  72.348  1.00  0.00           C
ATOM   6800  O22 POPEx  89      65.668   4.352  72.107  1.00  0.00           O
ATOM   6801  C22 POPEx  89      67.438   2.862  71.349  1.00  0.00           C
ATOM   6804  C3  POPEx  89      64.057   3.152  74.059  1.00  0.00           C
ATOM   6807  O31 POPEx  89      63.667   2.352  72.919  1.00  0.00           O
ATOM   6808  C31 POPEx  89      62.477   2.652  72.409  1.00  0.00           C
ATOM   6809  O32 POPEx  89      61.667   3.432  72.868  1.00  0.00           O
ATOM   6810  C32 POPEx  89      62.197   1.802  71.188  1.00  0.00           C
ATOM   6813  C23 POPEx  89      66.728   2.002  70.288  1.00  0.00           C
ATOM   6816  C24 POPEx  89      67.667   1.412  69.219  1.00  0.00           C
ATOM   6819  C25 POPEx  89      66.967   0.521  68.169  1.00  0.00           C
ATOM   6822  C26 POPEx  89      65.897   1.242  67.328  1.00  0.00           C
ATOM   6825  C27 POPEx  89      65.208   0.321  66.309  1.00  0.00           C
ATOM   6828  C28 POPEx  89      64.267   1.092  65.349  1.00  0.00           C
ATOM   6831  C29 POPEx  89      63.667   0.202  64.288  1.00  0.00           C
ATOM   6833 0C21 POPEx  89      63.818   0.321  62.948  1.00  0.00           C
ATOM   6835 1C21 POPEx  89      64.628   1.351  62.199  1.00  0.00           C
ATOM   6838 2C21 POPEx  89      63.757   2.482  61.628  1.00  0.00           C
ATOM   6841 3C21 POPEx  89      62.787   2.051  60.518  1.00  0.00           C
ATOM   6844 4C21 POPEx  89      61.938   3.231  60.009  1.00  0.00           C
ATOM   6847 5C21 POPEx  89      60.928   2.832  58.928  1.00  0.00           C
ATOM   6850 6C21 POPEx  89      60.018   4.001  58.528  1.00  0.00           C
ATOM   6853 7C21 POPEx  89      58.878   3.592  57.598  1.00  0.00           C
ATOM   6856 8C21 POPEx  89      58.007   4.761  57.148  1.00  0.00           C
ATOM   6860  C33 POPEx  89      62.557   2.562  69.889  1.00  0.00           C
ATOM   6863  C34 POPEx  89      62.178   1.822  68.598  1.00  0.00           C
ATOM   6866  C35 POPEx  89      60.677   1.571  68.449  1.00  0.00           C
ATOM   6869  C36 POPEx  89      60.338   0.862  67.129  1.00  0.00           C
ATOM   6872  C37 POPEx  89      58.827   0.731  66.888  1.00  0.00           C
ATOM   6875  C38 POPEx  89      58.488  -0.239  65.749  1.00  0.00           C
ATOM   6878  C39 POPEx  89      58.967   0.202  64.359  1.00  0.00           C
ATOM   6881 0C31 POPEx  89      58.818  -0.948  63.358  1.00  0.00           C
ATOM   6884 1C31 POPEx  89      59.088  -0.549  61.899  1.00  0.00           C
ATOM   6887 2C31 POPEx  89      59.077  -1.799  60.999  1.00  0.00           C
ATOM   6890 3C31 POPEx  89      59.208  -1.489  59.508  1.00  0.00           C
ATOM   6893 4C31 POPEx  89      57.868  -1.039  58.899  1.00  0.00           C
ATOM   6896 5C31 POPEx  89      57.917  -0.948  57.369  1.00  0.00           C
ATOM   6899 6C31 POPEx  89      56.548  -0.799  56.709  1.00  0.00           C
ATOM   6903  NH3 POPEy  90      27.067  71.226  77.449  1.00  0.00           N
ATOM   6907  C12 POPEy  90      26.187  72.447  77.309  1.00  0.00           C
ATOM   6910  C11 POPEy  90      26.728  73.426  76.279  1.00  0.00           C
ATOM   6913  P   POPEy  90      28.787  75.016  76.038  1.00  0.00           P
ATOM   6914  O13 POPEy  90      28.038  76.286  75.857  1.00  0.00           O
ATOM   6915  O14 POPEy  90      30.057  75.087  76.799  1.00  0.00           O
ATOM   6916  O11 POPEy  90      28.958  74.316  74.618  1.00  0.00           O
ATOM   6917  O12 POPEy  90      27.897  73.996  76.828  1.00  0.00           O
ATOM   6918  C1  POPEy  90      28.717  75.057  73.409  1.00  0.00           C
ATOM   6921  C2  POPEy  90      28.457  74.146  72.169  1.00  0.00           C
ATOM   6923  O21 POPEy  90      27.757  74.947  71.209  1.00  0.00           O
ATOM   6924  C21 POPEy  90      27.727  74.687  69.889  1.00  0.00           C
ATOM   6925  O22 POPEy  90      26.837  75.066  69.159  1.00  0.00           O
ATOM   6926  C22 POPEy  90      28.967  73.947  69.359  1.00  0.00           C
ATOM   6929  C3  POPEy  90      27.567  72.947  72.578  1.00  0.00           C
ATOM   6932  O31 POPEy  90      27.528  71.907  71.579  1.00  0.00           O
ATOM   6933  C31 POPEy  90      26.967  70.797  72.048  1.00  0.00           C
ATOM   6934  O32 POPEy  90      26.497  70.646  73.158  1.00  0.00           O
ATOM   6935  C32 POPEy  90      27.147  69.676  71.019  1.00  0.00           C
ATOM   6938  C23 POPEy  90      28.967  73.796  67.809  1.00  0.00           C
ATOM   6941  C24 POPEy  90      30.397  73.576  67.299  1.00  0.00           C
ATOM   6944  C25 POPEy  90      30.517  73.146  65.828  1.00  0.00           C
ATOM   6947  C26 POPEy  90      31.987  73.056  65.409  1.00  0.00           C
ATOM   6950  C27 POPEy  90      32.217  72.447  64.008  1.00  0.00           C
ATOM   6953  C28 POPEy  90      32.978  73.408  63.078  1.00  0.00           C
ATOM   6956  C29 POPEy  90      33.757  72.706  61.999  1.00  0.00           C
ATOM   6958 0C21 POPEy  90      33.307  72.356  60.779  1.00  0.00           C
ATOM   6960 1C21 POPEy  90      31.907  72.566  60.259  1.00  0.00           C
ATOM   6963 2C21 POPEy  90      31.667  73.977  59.669  1.00  0.00           C
ATOM   6966 3C21 POPEy  90      32.717  74.407  58.629  1.00  0.00           C
ATOM   6969 4C21 POPEy  90      32.307  75.666  57.849  1.00  0.00           C
ATOM   6972 5C21 POPEy  90      33.467  76.276  57.069  1.00  0.00           C
ATOM   6975 6C21 POPEy  90      33.067  77.507  56.249  1.00  0.00           C
ATOM   6978 7C21 POPEy  90      34.278  78.176  55.569  1.00  0.00           C
ATOM   6981 8C21 POPEy  90      33.938  79.496  54.879  1.00  0.00           C
ATOM   6985  C33 POPEy  90      26.837  70.066  69.548  1.00  0.00           C
ATOM   6988  C34 POPEy  90      26.907  68.826  68.648  1.00  0.00           C
ATOM   6991  C35 POPEy  90      26.667  69.096  67.159  1.00  0.00           C
ATOM   6994  C36 POPEy  90      26.947  67.837  66.328  1.00  0.00           C
ATOM   6997  C37 POPEy  90      26.858  68.026  64.809  1.00  0.00           C
ATOM   7000  C38 POPEy  90      27.427  66.816  64.049  1.00  0.00           C
ATOM   7003  C39 POPEy  90      26.417  66.007  63.219  1.00  0.00           C
ATOM   7006 0C31 POPEy  90      26.147  66.596  61.828  1.00  0.00           C
ATOM   7009 1C31 POPEy  90      25.457  65.587  60.898  1.00  0.00           C
ATOM   7012 2C31 POPEy  90      25.227  66.106  59.478  1.00  0.00           C
ATOM   7015 3C31 POPEy  90      23.997  67.027  59.379  1.00  0.00           C
ATOM   7018 4C31 POPEy  90      23.907  67.746  58.018  1.00  0.00           C
ATOM   7021 5C31 POPEy  90      22.577  68.496  57.849  1.00  0.00           C
ATOM   7024 6C31 POPEy  90      22.517  69.316  56.558  1.00  0.00           C
ATOM   7028  NH3 POPEz  91     114.438  99.407  72.639  1.00  0.00           N
ATOM   7032  C12 POPEz  91     113.358  98.967  73.589  1.00  0.00           C
ATOM   7035  C11 POPEz  91     112.507 100.107  74.169  1.00  0.00           C
ATOM   7038  P   POPEz  91     112.129 102.176  72.678  1.00  0.00           P
ATOM   7039  O13 POPEz  91     111.588 103.128  73.648  1.00  0.00           O
ATOM   7040  O14 POPEz  91     113.587 102.167  72.508  1.00  0.00           O
ATOM   7041  O11 POPEz  91     111.407 102.337  71.288  1.00  0.00           O
ATOM   7042  O12 POPEz  91     111.738 100.716  73.129  1.00  0.00           O
ATOM   7043  C1  POPEz  91     112.118 102.617  70.069  1.00  0.00           C
ATOM   7046  C2  POPEz  91     111.327 103.617  69.178  1.00  0.00           C
ATOM   7048  O21 POPEz  91     110.837 103.036  67.948  1.00  0.00           O
ATOM   7049  C21 POPEz  91     111.738 102.736  67.037  1.00  0.00           C
ATOM   7050  O22 POPEz  91     112.938 102.736  67.188  1.00  0.00           O
ATOM   7051  C22 POPEz  91     111.029 102.426  65.728  1.00  0.00           C
ATOM   7054  C3  POPEz  91     112.057 104.986  68.948  1.00  0.00           C
ATOM   7057  O31 POPEz  91     111.178 105.926  68.309  1.00  0.00           O
ATOM   7058  C31 POPEz  91     111.297 106.087  66.969  1.00  0.00           C
ATOM   7059  O32 POPEz  91     110.327 106.066  66.229  1.00  0.00           O
ATOM   7060  C32 POPEz  91     112.717 106.346  66.448  1.00  0.00           C
ATOM   7063  C23 POPEz  91     111.698 103.157  64.537  1.00  0.00           C
ATOM   7066  C24 POPEz  91     111.007 102.836  63.219  1.00  0.00           C
ATOM   7069  C25 POPEz  91     111.507 101.536  62.579  1.00  0.00           C
ATOM   7072  C26 POPEz  91     112.598 101.757  61.518  1.00  0.00           C
ATOM   7075  C27 POPEz  91     112.897 100.476  60.728  1.00  0.00           C
ATOM   7078  C28 POPEz  91     113.897  99.557  61.439  1.00  0.00           C
ATOM   7081  C29 POPEz  91     115.319  99.916  61.098  1.00  0.00           C
ATOM   7083 0C21 POPEz  91     116.087  99.307  60.189  1.00  0.00           C
ATOM   7085 1C21 POPEz  91     115.648  98.216  59.239  1.00  0.00           C
ATOM   7088 2C21 POPEz  91     115.908  98.676  57.799  1.00  0.00           C
ATOM   7091 3C21 POPEz  91     115.287  97.766  56.739  1.00  0.00           C
ATOM   7094 4C21 POPEz  91     115.888  97.997  55.349  1.00  0.00           C
ATOM   7097 5C21 POPEz  91     115.228  97.136  54.268  1.00  0.00           C
ATOM   7100 6C21 POPEz  91     114.478  97.947  53.209  1.00  0.00           C
ATOM   7103 7C21 POPEz  91     113.757  97.018  52.219  1.00  0.00           C
ATOM   7106 8C21 POPEz  91     112.917  97.706  51.148  1.00  0.00           C
ATOM   7110  C33 POPEz  91     112.657 107.018  65.038  1.00  0.00           C
ATOM   7113  C34 POPEz  91     114.007 107.117  64.309  1.00  0.00           C
ATOM   7116  C35 POPEz  91     114.378 105.908  63.428  1.00  0.00           C
ATOM   7119  C36 POPEz  91     115.697 106.136  62.678  1.00  0.00           C
ATOM   7122  C37 POPEz  91     116.208 104.938  61.868  1.00  0.00           C
ATOM   7125  C38 POPEz  91     117.528 105.276  61.159  1.00  0.00           C
ATOM   7128  C39 POPEz  91     118.218 104.107  60.438  1.00  0.00           C
ATOM   7131 0C31 POPEz  91     117.438 103.577  59.229  1.00  0.00           C
ATOM   7134 1C31 POPEz  91     118.277 102.626  58.368  1.00  0.00           C
ATOM   7137 2C31 POPEz  91     117.467 101.917  57.269  1.00  0.00           C
ATOM   7140 3C31 POPEz  91     116.957 102.876  56.189  1.00  0.00           C
ATOM   7143 4C31 POPEz  91     116.188 102.146  55.079  1.00  0.00           C
ATOM   7146 5C31 POPEz  91     115.667 103.137  54.029  1.00  0.00           C
ATOM   7149 6C31 POPEz  91     115.059 102.448  52.818  1.00  0.00           C
ATOM   7153  NH3 POPE0  92      74.077  80.466  38.139  1.00  0.00           N
ATOM   7157  C12 POPE0  92      73.107  81.516  37.688  1.00  0.00           C
ATOM   7160  C11 POPE0  92      72.588  81.257  36.269  1.00  0.00           C
ATOM   7163  P   POPE0  92      70.088  80.477  36.459  1.00  0.00           P
ATOM   7164  O13 POPE0  92      69.637  81.646  35.679  1.00  0.00           O
ATOM   7165  O14 POPE0  92      69.368  79.186  36.399  1.00  0.00           O
ATOM   7166  O11 POPE0  92      70.097  80.926  37.958  1.00  0.00           O
ATOM   7167  O12 POPE0  92      71.627  80.206  36.249  1.00  0.00           O
ATOM   7168  C1  POPE0  92      69.307  80.267  38.938  1.00  0.00           C
ATOM   7171  C2  POPE0  92      70.007  80.486  40.299  1.00  0.00           C
ATOM   7173  O21 POPE0  92      69.497  79.676  41.358  1.00  0.00           O
ATOM   7174  C21 POPE0  92      68.217  79.807  41.679  1.00  0.00           C
ATOM   7175  O22 POPE0  92      67.387  80.486  41.098  1.00  0.00           O
ATOM   7176  C22 POPE0  92      67.908  78.986  42.919  1.00  0.00           C
ATOM   7179  C3  POPE0  92      70.088  82.006  40.659  1.00  0.00           C
ATOM   7182  O31 POPE0  92      70.827  82.257  41.879  1.00  0.00           O
ATOM   7183  C31 POPE0  92      72.147  82.057  41.799  1.00  0.00           C
ATOM   7184  O32 POPE0  92      72.737  81.637  40.819  1.00  0.00           O
ATOM   7185  C32 POPE0  92      72.817  82.438  43.099  1.00  0.00           C
ATOM   7188  C23 POPE0  92      67.958  79.846  44.188  1.00  0.00           C
ATOM   7191  C24 POPE0  92      67.807  78.977  45.438  1.00  0.00           C
ATOM   7194  C25 POPE0  92      68.317  79.658  46.708  1.00  0.00           C
ATOM   7197  C26 POPE0  92      68.728  78.646  47.789  1.00  0.00           C
ATOM   7200  C27 POPE0  92      69.658  79.236  48.848  1.00  0.00           C
ATOM   7203  C28 POPE0  92      70.048  78.216  49.929  1.00  0.00           C
ATOM   7206  C29 POPE0  92      71.268  78.716  50.658  1.00  0.00           C
ATOM   7208 0C21 POPE0  92      71.387  79.066  51.959  1.00  0.00           C
ATOM   7210 1C21 POPE0  92      70.327  79.017  53.028  1.00  0.00           C
ATOM   7213 2C21 POPE0  92      70.647  77.876  54.009  1.00  0.00           C
ATOM   7216 3C21 POPE0  92      69.738  77.856  55.239  1.00  0.00           C
ATOM   7219 4C21 POPE0  92      69.938  76.587  56.089  1.00  0.00           C
ATOM   7222 5C21 POPE0  92      71.207  76.587  56.949  1.00  0.00           C
ATOM   7225 6C21 POPE0  92      71.497  75.206  57.538  1.00  0.00           C
ATOM   7228 7C21 POPE0  92      72.698  75.136  58.479  1.00  0.00           C
ATOM   7231 8C21 POPE0  92      72.938  73.716  58.998  1.00  0.00           C
ATOM   7235  C33 POPE0  92      72.118  81.826  44.328  1.00  0.00           C
ATOM   7238  C34 POPE0  92      72.768  82.367  45.609  1.00  0.00           C
ATOM   7241  C35 POPE0  92      72.227  81.726  46.889  1.00  0.00           C
ATOM   7244  C36 POPE0  92      72.438  82.676  48.069  1.00  0.00           C
ATOM   7247  C37 POPE0  92      72.227  82.006  49.419  1.00  0.00           C
ATOM   7250  C38 POPE0  92      72.097  83.017  50.569  1.00  0.00           C
ATOM   7253  C39 POPE0  92      73.158  84.118  50.549  1.00  0.00           C
ATOM   7256 0C31 POPE0  92      73.128  84.996  51.799  1.00  0.00           C
ATOM   7259 1C31 POPE0  92      74.167  86.126  51.739  1.00  0.00           C
ATOM   7262 2C31 POPE0  92      74.127  87.086  52.929  1.00  0.00           C
ATOM   7265 3C31 POPE0  92      74.278  86.386  54.289  1.00  0.00           C
ATOM   7268 4C31 POPE0  92      74.378  87.386  55.438  1.00  0.00           C
ATOM   7271 5C31 POPE0  92      73.868  86.856  56.779  1.00  0.00           C
ATOM   7274 6C31 POPE0  92      73.838  87.947  57.859  1.00  0.00           C
ATOM   7278  NH3 POPE1  93      69.478  46.376  31.219  1.00  0.00           N
ATOM   7282  C12 POPE1  93      68.618  45.206  31.569  1.00  0.00           C
ATOM   7285  C11 POPE1  93      67.327  45.626  32.289  1.00  0.00           C
ATOM   7288  P   POPE1  93      66.027  47.346  30.879  1.00  0.00           P
ATOM   7289  O13 POPE1  93      64.808  47.466  30.049  1.00  0.00           O
ATOM   7290  O14 POPE1  93      67.308  47.816  30.309  1.00  0.00           O
ATOM   7291  O11 POPE1  93      65.728  48.076  32.249  1.00  0.00           O
ATOM   7292  O12 POPE1  93      66.247  45.856  31.358  1.00  0.00           O
ATOM   7293  C1  POPE1  93      64.587  47.746  33.039  1.00  0.00           C
ATOM   7296  C2  POPE1  93      64.997  47.326  34.469  1.00  0.00           C
ATOM   7298  O21 POPE1  93      63.827  47.246  35.319  1.00  0.00           O
ATOM   7299  C21 POPE1  93      63.337  48.367  35.839  1.00  0.00           C
ATOM   7300  O22 POPE1  93      63.527  49.496  35.419  1.00  0.00           O
ATOM   7301  C22 POPE1  93      62.458  48.027  37.028  1.00  0.00           C
ATOM   7304  C3  POPE1  93      66.178  48.186  35.019  1.00  0.00           C
ATOM   7307  O31 POPE1  93      66.598  47.737  36.329  1.00  0.00           O
ATOM   7308  C31 POPE1  93      67.448  46.716  36.319  1.00  0.00           C
ATOM   7309  O32 POPE1  93      67.908  46.176  35.329  1.00  0.00           O
ATOM   7310  C32 POPE1  93      67.728  46.266  37.739  1.00  0.00           C
ATOM   7313  C23 POPE1  93      63.257  48.027  38.359  1.00  0.00           C
ATOM   7316  C24 POPE1  93      62.347  47.886  39.589  1.00  0.00           C
ATOM   7319  C25 POPE1  93      63.077  48.116  40.919  1.00  0.00           C
ATOM   7322  C26 POPE1  93      63.517  46.847  41.669  1.00  0.00           C
ATOM   7325  C27 POPE1  93      64.197  47.176  43.008  1.00  0.00           C
ATOM   7328  C28 POPE1  93      64.107  46.066  44.079  1.00  0.00           C
ATOM   7331  C29 POPE1  93      62.708  45.906  44.589  1.00  0.00           C
ATOM   7333 0C21 POPE1  93      62.207  44.846  45.259  1.00  0.00           C
ATOM   7335 1C21 POPE1  93      62.938  43.616  45.718  1.00  0.00           C
ATOM   7338 2C21 POPE1  93      62.048  42.836  46.708  1.00  0.00           C
ATOM   7341 3C21 POPE1  93      62.597  41.466  47.139  1.00  0.00           C
ATOM   7344 4C21 POPE1  93      63.507  41.526  48.379  1.00  0.00           C
ATOM   7347 5C21 POPE1  93      63.888  40.136  48.919  1.00  0.00           C
ATOM   7350 6C21 POPE1  93      64.688  39.286  47.919  1.00  0.00           C
ATOM   7353 7C21 POPE1  93      65.208  37.976  48.519  1.00  0.00           C
ATOM   7356 8C21 POPE1  93      66.007  37.136  47.509  1.00  0.00           C
ATOM   7360  C33 POPE1  93      69.217  46.417  38.118  1.00  0.00           C
ATOM   7363  C34 POPE1  93      69.497  45.806  39.499  1.00  0.00           C
ATOM   7366  C35 POPE1  93      70.868  46.136  40.089  1.00  0.00           C
ATOM   7369  C36 POPE1  93      70.967  45.637  41.539  1.00  0.00           C
ATOM   7372  C37 POPE1  93      72.338  45.856  42.188  1.00  0.00           C
ATOM   7375  C38 POPE1  93      72.247  45.956  43.708  1.00  0.00           C
ATOM   7378  C39 POPE1  93      73.628  46.046  44.359  1.00  0.00           C
ATOM   7381 0C31 POPE1  93      73.537  46.456  45.829  1.00  0.00           C
ATOM   7384 1C31 POPE1  93      72.717  45.497  46.699  1.00  0.00           C
ATOM   7387 2C31 POPE1  93      72.457  46.126  48.069  1.00  0.00           C
ATOM   7390 3C31 POPE1  93      71.938  45.167  49.138  1.00  0.00           C
ATOM   7393 4C31 POPE1  93      71.897  45.926  50.469  1.00  0.00           C
ATOM   7396 5C31 POPE1  93      71.518  45.096  51.698  1.00  0.00           C
ATOM   7399 6C31 POPE1  93      71.607  45.966  52.948  1.00  0.00           C
ATOM   7403  NH3 POPE2  94     112.607  79.056  73.998  1.00  0.00           N
ATOM   7407  C12 POPE2  94     112.467  80.477  73.489  1.00  0.00           C
ATOM   7410  C11 POPE2  94     111.127  80.746  72.768  1.00  0.00           C
ATOM   7413  P   POPE2  94     110.137  83.216  72.948  1.00  0.00           P
ATOM   7414  O13 POPE2  94     108.708  82.796  72.948  1.00  0.00           O
ATOM   7415  O14 POPE2  94     110.688  83.617  74.258  1.00  0.00           O
ATOM   7416  O11 POPE2  94     110.308  84.396  71.928  1.00  0.00           O
ATOM   7417  O12 POPE2  94     111.057  82.096  72.309  1.00  0.00           O
ATOM   7418  C1  POPE2  94     111.488  85.206  71.879  1.00  0.00           C
ATOM   7421  C2  POPE2  94     111.367  86.216  70.699  1.00  0.00           C
ATOM   7423  O21 POPE2  94     111.337  85.466  69.469  1.00  0.00           O
ATOM   7424  C21 POPE2  94     110.147  85.247  68.948  1.00  0.00           C
ATOM   7425  O22 POPE2  94     109.107  85.766  69.309  1.00  0.00           O
ATOM   7426  C22 POPE2  94     110.287  84.347  67.718  1.00  0.00           C
ATOM   7429  C3  POPE2  94     112.538  87.236  70.638  1.00  0.00           C
ATOM   7432  O31 POPE2  94     112.108  88.507  70.148  1.00  0.00           O
ATOM   7433  C31 POPE2  94     112.077  88.946  68.879  1.00  0.00           C
ATOM   7434  O32 POPE2  94     111.747  90.088  68.589  1.00  0.00           O
ATOM   7435  C32 POPE2  94     112.488  87.957  67.788  1.00  0.00           C
ATOM   7438  C23 POPE2  94     109.349  83.116  67.678  1.00  0.00           C
ATOM   7441  C24 POPE2  94     109.268  82.566  66.239  1.00  0.00           C
ATOM   7444  C25 POPE2  94     108.088  81.618  65.979  1.00  0.00           C
ATOM   7447  C26 POPE2  94     107.787  81.478  64.478  1.00  0.00           C
ATOM   7450  C27 POPE2  94     106.458  80.746  64.198  1.00  0.00           C
ATOM   7453  C28 POPE2  94     105.947  80.856  62.748  1.00  0.00           C
ATOM   7456  C29 POPE2  94     105.677  82.286  62.348  1.00  0.00           C
ATOM   7458 0C21 POPE2  94     105.667  82.776  61.098  1.00  0.00           C
ATOM   7460 1C21 POPE2  94     105.818  81.978  59.828  1.00  0.00           C
ATOM   7463 2C21 POPE2  94     105.007  82.556  58.659  1.00  0.00           C
ATOM   7466 3C21 POPE2  94     103.487  82.566  58.899  1.00  0.00           C
ATOM   7469 4C21 POPE2  94     102.698  83.216  57.748  1.00  0.00           C
ATOM   7472 5C21 POPE2  94     102.787  82.477  56.399  1.00  0.00           C
ATOM   7475 6C21 POPE2  94     102.337  81.007  56.488  1.00  0.00           C
ATOM   7478 7C21 POPE2  94     102.018  80.426  55.108  1.00  0.00           C
ATOM   7481 8C21 POPE2  94     101.558  78.966  55.128  1.00  0.00           C
ATOM   7485  C33 POPE2  94     111.437  87.896  66.648  1.00  0.00           C
ATOM   7488  C34 POPE2  94     111.787  86.826  65.588  1.00  0.00           C
ATOM   7491  C35 POPE2  94     110.718  86.666  64.489  1.00  0.00           C
ATOM   7494  C36 POPE2  94     110.938  85.406  63.619  1.00  0.00           C
ATOM   7497  C37 POPE2  94     109.997  85.396  62.398  1.00  0.00           C
ATOM   7500  C38 POPE2  94     110.117  84.156  61.488  1.00  0.00           C
ATOM   7503  C39 POPE2  94     111.497  83.937  60.858  1.00  0.00           C
ATOM   7506 0C31 POPE2  94     111.429  82.896  59.718  1.00  0.00           C
ATOM   7509 1C31 POPE2  94     112.777  82.466  59.139  1.00  0.00           C
ATOM   7512 2C31 POPE2  94     112.728  82.267  57.618  1.00  0.00           C
ATOM   7515 3C31 POPE2  94     113.657  81.157  57.099  1.00  0.00           C
ATOM   7518 4C31 POPE2  94     113.548  81.007  55.578  1.00  0.00           C
ATOM   7521 5C31 POPE2  94     114.317  79.798  55.038  1.00  0.00           C
ATOM   7524 6C31 POPE2  94     114.247  79.667  53.508  1.00  0.00           C
ATOM   7528  NH3 POPE3  95      69.688  24.306  75.629  1.00  0.00           N
ATOM   7532  C12 POPE3  95      69.188  23.027  76.269  1.00  0.00           C
ATOM   7535  C11 POPE3  95      68.527  22.106  75.218  1.00  0.00           C
ATOM   7538  P   POPE3  95      66.167  21.257  75.949  1.00  0.00           P
ATOM   7539  O13 POPE3  95      65.488  20.026  76.428  1.00  0.00           O
ATOM   7540  O14 POPE3  95      65.927  22.496  76.698  1.00  0.00           O
ATOM   7541  O11 POPE3  95      65.747  21.476  74.438  1.00  0.00           O
ATOM   7542  O12 POPE3  95      67.747  21.086  75.857  1.00  0.00           O
ATOM   7543  C1  POPE3  95      66.307  20.636  73.419  1.00  0.00           C
ATOM   7546  C2  POPE3  95      65.298  20.336  72.269  1.00  0.00           C
ATOM   7548  O21 POPE3  95      66.007  20.556  71.038  1.00  0.00           O
ATOM   7549  C21 POPE3  95      65.738  19.716  70.049  1.00  0.00           C
ATOM   7550  O22 POPE3  95      64.928  18.806  70.089  1.00  0.00           O
ATOM   7551  C22 POPE3  95      66.518  20.166  68.809  1.00  0.00           C
ATOM   7554  C3  POPE3  95      64.027  21.246  72.359  1.00  0.00           C
ATOM   7557  O31 POPE3  95      63.037  20.936  71.349  1.00  0.00           O
ATOM   7558  C31 POPE3  95      63.137  21.596  70.198  1.00  0.00           C
ATOM   7559  O32 POPE3  95      63.967  22.456  69.949  1.00  0.00           O
ATOM   7560  C32 POPE3  95      62.057  21.106  69.219  1.00  0.00           C
ATOM   7563  C23 POPE3  95      67.037  18.996  67.938  1.00  0.00           C
ATOM   7566  C24 POPE3  95      68.028  19.466  66.868  1.00  0.00           C
ATOM   7569  C25 POPE3  95      68.597  18.306  66.038  1.00  0.00           C
ATOM   7572  C26 POPE3  95      69.408  18.786  64.828  1.00  0.00           C
ATOM   7575  C27 POPE3  95      69.757  17.656  63.848  1.00  0.00           C
ATOM   7578  C28 POPE3  95      70.327  18.206  62.528  1.00  0.00           C
ATOM   7581  C29 POPE3  95      70.517  17.146  61.469  1.00  0.00           C
ATOM   7583 0C21 POPE3  95      69.738  16.966  60.378  1.00  0.00           C
ATOM   7585 1C21 POPE3  95      68.507  17.756  60.009  1.00  0.00           C
ATOM   7588 2C21 POPE3  95      68.827  18.866  58.988  1.00  0.00           C
ATOM   7591 3C21 POPE3  95      67.607  19.756  58.668  1.00  0.00           C
ATOM   7594 4C21 POPE3  95      67.988  20.916  57.738  1.00  0.00           C
ATOM   7597 5C21 POPE3  95      66.878  21.956  57.569  1.00  0.00           C
ATOM   7600 6C21 POPE3  95      67.378  23.166  56.768  1.00  0.00           C
ATOM   7603 7C21 POPE3  95      66.327  24.266  56.649  1.00  0.00           C
ATOM   7606 8C21 POPE3  95      66.798  25.466  55.829  1.00  0.00           C
ATOM   7610  C33 POPE3  95      62.617  20.646  67.858  1.00  0.00           C
ATOM   7613  C34 POPE3  95      61.487  20.156  66.938  1.00  0.00           C
ATOM   7616  C35 POPE3  95      61.957  19.596  65.588  1.00  0.00           C
ATOM   7619  C36 POPE3  95      60.798  19.006  64.788  1.00  0.00           C
ATOM   7622  C37 POPE3  95      61.157  18.536  63.368  1.00  0.00           C
ATOM   7625  C38 POPE3  95      59.948  17.916  62.659  1.00  0.00           C
ATOM   7628  C39 POPE3  95      60.158  17.646  61.168  1.00  0.00           C
ATOM   7631 0C31 POPE3  95      58.838  17.336  60.448  1.00  0.00           C
ATOM   7634 1C31 POPE3  95      58.978  17.296  58.928  1.00  0.00           C
ATOM   7637 2C31 POPE3  95      57.617  17.176  58.228  1.00  0.00           C
ATOM   7640 3C31 POPE3  95      57.708  17.216  56.688  1.00  0.00           C
ATOM   7643 4C31 POPE3  95      58.457  16.016  56.109  1.00  0.00           C
ATOM   7646 5C31 POPE3  95      58.327  15.916  54.579  1.00  0.00           C
ATOM   7649 6C31 POPE3  95      59.127  14.746  53.998  1.00  0.00           C
ATOM   7653  NH3 POPE4  96       9.217  36.786  73.889  1.00  0.00           N
ATOM   7657  C12 POPE4  96      10.477  36.687  74.708  1.00  0.00           C
ATOM   7660  C11 POPE4  96      11.447  35.646  74.118  1.00  0.00           C
ATOM   7663  P   POPE4  96       9.977  33.527  73.479  1.00  0.00           P
ATOM   7664  O13 POPE4  96      10.317  32.086  73.559  1.00  0.00           O
ATOM   7665  O14 POPE4  96       8.637  33.996  73.879  1.00  0.00           O
ATOM   7666  O11 POPE4  96      10.297  34.086  72.048  1.00  0.00           O
ATOM   7667  O12 POPE4  96      11.017  34.316  74.368  1.00  0.00           O
ATOM   7668  C1  POPE4  96      10.697  33.216  70.989  1.00  0.00           C
ATOM   7671  C2  POPE4  96      10.527  33.946  69.629  1.00  0.00           C
ATOM   7673  O21 POPE4  96      11.217  33.206  68.609  1.00  0.00           O
ATOM   7674  C21 POPE4  96      10.847  33.457  67.359  1.00  0.00           C
ATOM   7675  O22 POPE4  96       9.897  34.126  66.999  1.00  0.00           O
ATOM   7676  C22 POPE4  96      11.797  32.756  66.398  1.00  0.00           C
ATOM   7679  C3  POPE4  96      11.097  35.386  69.749  1.00  0.00           C
ATOM   7682  O31 POPE4  96      10.767  36.236  68.629  1.00  0.00           O
ATOM   7683  C31 POPE4  96       9.627  36.907  68.769  1.00  0.00           C
ATOM   7684  O32 POPE4  96       8.837  36.777  69.699  1.00  0.00           O
ATOM   7685  C32 POPE4  96       9.557  37.976  67.669  1.00  0.00           C
ATOM   7688  C23 POPE4  96      12.097  33.696  65.209  1.00  0.00           C
ATOM   7691  C24 POPE4  96      12.937  33.066  64.088  1.00  0.00           C
ATOM   7694  C25 POPE4  96      12.107  32.766  62.829  1.00  0.00           C
ATOM   7697  C26 POPE4  96      11.607  34.016  62.078  1.00  0.00           C
ATOM   7700  C27 POPE4  96      10.287  33.796  61.329  1.00  0.00           C
ATOM   7703  C28 POPE4  96      10.437  32.946  60.059  1.00  0.00           C
ATOM   7706  C29 POPE4  96       9.127  32.366  59.608  1.00  0.00           C
ATOM   7708 0C21 POPE4  96       8.447  32.646  58.479  1.00  0.00           C
ATOM   7710 1C21 POPE4  96       8.847  33.616  57.398  1.00  0.00           C
ATOM   7713 2C21 POPE4  96       9.717  32.986  56.288  1.00  0.00           C
ATOM   7716 3C21 POPE4  96       9.097  31.746  55.639  1.00  0.00           C
ATOM   7719 4C21 POPE4  96       9.827  31.226  54.389  1.00  0.00           C
ATOM   7722 5C21 POPE4  96       9.887  32.226  53.218  1.00  0.00           C
ATOM   7725 6C21 POPE4  96      10.457  31.626  51.929  1.00  0.00           C
ATOM   7728 7C21 POPE4  96      10.577  32.646  50.788  1.00  0.00           C
ATOM   7731 8C21 POPE4  96      11.177  32.036  49.508  1.00  0.00           C
ATOM   7735  C33 POPE4  96       8.257  38.036  66.838  1.00  0.00           C
ATOM   7738  C34 POPE4  96       8.087  39.336  66.029  1.00  0.00           C
ATOM   7741  C35 POPE4  96       9.127  39.617  64.929  1.00  0.00           C
ATOM   7744  C36 POPE4  96       9.077  38.586  63.788  1.00  0.00           C
ATOM   7747  C37 POPE4  96       9.647  39.086  62.449  1.00  0.00           C
ATOM   7750  C38 POPE4  96       9.597  37.996  61.368  1.00  0.00           C
ATOM   7753  C39 POPE4  96      10.287  38.396  60.049  1.00  0.00           C
ATOM   7756 0C31 POPE4  96       9.397  39.226  59.109  1.00  0.00           C
ATOM   7759 1C31 POPE4  96      10.217  39.966  58.039  1.00  0.00           C
ATOM   7762 2C31 POPE4  96       9.367  40.716  56.999  1.00  0.00           C
ATOM   7765 3C31 POPE4  96       8.777  39.836  55.879  1.00  0.00           C
ATOM   7768 4C31 POPE4  96       9.837  39.257  54.929  1.00  0.00           C
ATOM   7771 5C31 POPE4  96       9.217  38.437  53.778  1.00  0.00           C
ATOM   7774 6C31 POPE4  96      10.257  37.816  52.849  1.00  0.00           C
ATOM   7778  NH3 POPE5  97      93.037  79.987  75.688  1.00  0.00           N
ATOM   7782  C12 POPE5  97      93.607  78.757  76.328  1.00  0.00           C
ATOM   7785  C11 POPE5  97      92.559  77.636  76.328  1.00  0.00           C
ATOM   7788  P   POPE5  97      92.407  75.076  76.799  1.00  0.00           P
ATOM   7789  O13 POPE5  97      93.438  74.036  76.899  1.00  0.00           O
ATOM   7790  O14 POPE5  97      91.367  75.166  77.849  1.00  0.00           O
ATOM   7791  O11 POPE5  97      91.747  74.947  75.358  1.00  0.00           O
ATOM   7792  O12 POPE5  97      93.207  76.447  76.758  1.00  0.00           O
ATOM   7793  C1  POPE5  97      92.547  74.527  74.229  1.00  0.00           C
ATOM   7796  C2  POPE5  97      91.647  74.046  73.059  1.00  0.00           C
ATOM   7798  O21 POPE5  97      92.438  73.737  71.888  1.00  0.00           O
ATOM   7799  C21 POPE5  97      92.878  72.507  71.779  1.00  0.00           C
ATOM   7800  O22 POPE5  97      92.827  71.626  72.618  1.00  0.00           O
ATOM   7801  C22 POPE5  97      93.428  72.286  70.368  1.00  0.00           C
ATOM   7804  C3  POPE5  97      90.588  75.136  72.678  1.00  0.00           C
ATOM   7807  O31 POPE5  97      90.868  75.806  71.419  1.00  0.00           O
ATOM   7808  C31 POPE5  97      90.459  75.136  70.338  1.00  0.00           C
ATOM   7809  O32 POPE5  97      89.798  74.106  70.368  1.00  0.00           O
ATOM   7810  C32 POPE5  97      90.947  75.816  69.059  1.00  0.00           C
ATOM   7813  C23 POPE5  97      92.878  70.977  69.758  1.00  0.00           C
ATOM   7816  C24 POPE5  97      91.397  71.066  69.338  1.00  0.00           C
ATOM   7819  C25 POPE5  97      91.127  71.816  68.029  1.00  0.00           C
ATOM   7822  C26 POPE5  97      91.677  71.086  66.799  1.00  0.00           C
ATOM   7825  C27 POPE5  97      92.857  71.826  66.169  1.00  0.00           C
ATOM   7828  C28 POPE5  97      93.638  70.977  65.148  1.00  0.00           C
ATOM   7831  C29 POPE5  97      94.497  69.938  65.828  1.00  0.00           C
ATOM   7833 0C21 POPE5  97      95.338  69.096  65.218  1.00  0.00           C
ATOM   7835 1C21 POPE5  97      95.628  69.026  63.739  1.00  0.00           C
ATOM   7838 2C21 POPE5  97      97.138  69.026  63.468  1.00  0.00           C
ATOM   7841 3C21 POPE5  97      97.838  67.697  63.829  1.00  0.00           C
ATOM   7844 4C21 POPE5  97      99.357  67.767  63.648  1.00  0.00           C
ATOM   7847 5C21 POPE5  97     100.059  66.438  63.939  1.00  0.00           C
ATOM   7850 6C21 POPE5  97     101.577  66.536  63.769  1.00  0.00           C
ATOM   7853 7C21 POPE5  97     102.318  65.206  63.939  1.00  0.00           C
ATOM   7856 8C21 POPE5  97     103.837  65.346  63.788  1.00  0.00           C
ATOM   7860  C33 POPE5  97      89.757  76.206  68.138  1.00  0.00           C
ATOM   7863  C34 POPE5  97      90.168  76.636  66.719  1.00  0.00           C
ATOM   7866  C35 POPE5  97      90.758  75.496  65.879  1.00  0.00           C
ATOM   7869  C36 POPE5  97      91.107  75.946  64.449  1.00  0.00           C
ATOM   7872  C37 POPE5  97      91.807  74.856  63.629  1.00  0.00           C
ATOM   7875  C38 POPE5  97      92.318  75.407  62.288  1.00  0.00           C
ATOM   7878  C39 POPE5  97      93.277  74.466  61.549  1.00  0.00           C
ATOM   7881 0C31 POPE5  97      92.587  73.326  60.798  1.00  0.00           C
ATOM   7884 1C31 POPE5  97      93.577  72.466  60.009  1.00  0.00           C
ATOM   7887 2C31 POPE5  97      92.938  71.386  59.118  1.00  0.00           C
ATOM   7890 3C31 POPE5  97      92.108  70.356  59.889  1.00  0.00           C
ATOM   7893 4C31 POPE5  97      90.607  70.676  59.958  1.00  0.00           C
ATOM   7896 5C31 POPE5  97      89.848  69.676  60.839  1.00  0.00           C
ATOM   7899 6C31 POPE5  97      88.327  69.736  60.688  1.00  0.00           C
ATOM   7903  NH3 POPE6  98      65.517  71.977  36.719  1.00  0.00           N
ATOM   7907  C12 POPE6  98      64.628  70.777  36.899  1.00  0.00           C
ATOM   7910  C11 POPE6  98      63.987  70.716  38.278  1.00  0.00           C
ATOM   7913  P   POPE6  98      61.767  69.337  37.898  1.00  0.00           P
ATOM   7914  O13 POPE6  98      61.627  69.856  36.519  1.00  0.00           O
ATOM   7915  O14 POPE6  98      61.327  67.966  38.159  1.00  0.00           O
ATOM   7916  O11 POPE6  98      60.998  70.267  38.909  1.00  0.00           O
ATOM   7917  O12 POPE6  98      63.267  69.486  38.399  1.00  0.00           O
ATOM   7918  C1  POPE6  98      61.378  70.407  40.289  1.00  0.00           C
ATOM   7921  C2  POPE6  98      61.408  69.076  41.118  1.00  0.00           C
ATOM   7923  O21 POPE6  98      60.858  69.297  42.429  1.00  0.00           O
ATOM   7924  C21 POPE6  98      59.548  69.376  42.449  1.00  0.00           C
ATOM   7925  O22 POPE6  98      58.797  69.186  41.509  1.00  0.00           O
ATOM   7926  C22 POPE6  98      59.107  69.776  43.869  1.00  0.00           C
ATOM   7929  C3  POPE6  98      62.827  68.486  41.299  1.00  0.00           C
ATOM   7932  O31 POPE6  98      62.747  67.286  42.099  1.00  0.00           O
ATOM   7933  C31 POPE6  98      63.127  67.396  43.358  1.00  0.00           C
ATOM   7934  O32 POPE6  98      63.587  68.396  43.889  1.00  0.00           O
ATOM   7935  C32 POPE6  98      62.877  66.048  44.029  1.00  0.00           C
ATOM   7938  C23 POPE6  98      59.397  68.697  44.939  1.00  0.00           C
ATOM   7941  C24 POPE6  98      58.827  69.096  46.319  1.00  0.00           C
ATOM   7944  C25 POPE6  98      58.838  67.947  47.339  1.00  0.00           C
ATOM   7947  C26 POPE6  98      58.368  68.376  48.738  1.00  0.00           C
ATOM   7950  C27 POPE6  98      58.088  67.196  49.678  1.00  0.00           C
ATOM   7953  C28 POPE6  98      57.518  67.636  51.039  1.00  0.00           C
ATOM   7956  C29 POPE6  98      56.868  66.486  51.768  1.00  0.00           C
ATOM   7958 0C21 POPE6  98      57.378  65.766  52.779  1.00  0.00           C
ATOM   7960 1C21 POPE6  98      58.727  65.956  53.449  1.00  0.00           C
ATOM   7963 2C21 POPE6  98      58.657  65.666  54.958  1.00  0.00           C
ATOM   7966 3C21 POPE6  98      58.407  64.197  55.338  1.00  0.00           C
ATOM   7969 4C21 POPE6  98      58.327  63.956  56.859  1.00  0.00           C
ATOM   7972 5C21 POPE6  98      57.227  64.807  57.509  1.00  0.00           C
ATOM   7975 6C21 POPE6  98      57.027  64.566  59.009  1.00  0.00           C
ATOM   7978 7C21 POPE6  98      55.928  65.477  59.569  1.00  0.00           C
ATOM   7981 8C21 POPE6  98      55.647  65.257  61.049  1.00  0.00           C
ATOM   7985  C33 POPE6  98      63.428  65.956  45.469  1.00  0.00           C
ATOM   7988  C34 POPE6  98      62.698  66.886  46.448  1.00  0.00           C
ATOM   7991  C35 POPE6  98      63.057  66.556  47.909  1.00  0.00           C
ATOM   7994  C36 POPE6  98      61.927  65.816  48.629  1.00  0.00           C
ATOM   7997  C37 POPE6  98      62.467  64.876  49.719  1.00  0.00           C
ATOM   8000  C38 POPE6  98      61.388  64.407  50.688  1.00  0.00           C
ATOM   8003  C39 POPE6  98      61.908  63.347  51.659  1.00  0.00           C
ATOM   8006 0C31 POPE6  98      61.778  61.916  51.118  1.00  0.00           C
ATOM   8009 1C31 POPE6  98      62.917  61.007  51.568  1.00  0.00           C
ATOM   8012 2C31 POPE6  98      62.677  59.536  51.199  1.00  0.00           C
ATOM   8015 3C31 POPE6  98      63.937  58.676  51.329  1.00  0.00           C
ATOM   8018 4C31 POPE6  98      64.527  58.626  52.748  1.00  0.00           C
ATOM   8021 5C31 POPE6  98      65.747  57.687  52.829  1.00  0.00           C
ATOM   8024 6C31 POPE6  98      66.427  57.696  54.198  1.00  0.00           C
ATOM   8028  NH3 POPE7  99      12.607  14.667  73.038  1.00  0.00           N
ATOM   8032  C12 POPE7  99      12.627  13.427  73.909  1.00  0.00           C
ATOM   8035  C11 POPE7  99      13.657  12.427  73.339  1.00  0.00           C
ATOM   8038  P   POPE7  99      12.777   9.896  73.458  1.00  0.00           P
ATOM   8039  O13 POPE7  99      13.757   8.791  73.249  1.00  0.00           O
ATOM   8040  O14 POPE7  99      11.677   9.637  74.419  1.00  0.00           O
ATOM   8041  O11 POPE7  99      12.127  10.397  72.107  1.00  0.00           O
ATOM   8042  O12 POPE7  99      13.577  11.157  73.979  1.00  0.00           O
ATOM   8043  C1  POPE7  99      12.667  10.206  70.809  1.00  0.00           C
ATOM   8046  C2  POPE7  99      11.657   9.467  69.909  1.00  0.00           C
ATOM   8048  O21 POPE7  99      12.137   9.467  68.549  1.00  0.00           O
ATOM   8049  C21 POPE7  99      11.947   8.352  67.868  1.00  0.00           C
ATOM   8050  O22 POPE7  99      11.547   7.291  68.339  1.00  0.00           O
ATOM   8051  C22 POPE7  99      12.387   8.541  66.428  1.00  0.00           C
ATOM   8054  C3  POPE7  99      10.278  10.176  69.929  1.00  0.00           C
ATOM   8057  O31 POPE7  99       9.327   9.546  69.059  1.00  0.00           O
ATOM   8058  C31 POPE7  99       8.697   8.471  69.519  1.00  0.00           C
ATOM   8059  O32 POPE7  99       8.747   8.052  70.669  1.00  0.00           O
ATOM   8060  C32 POPE7  99       7.917   7.851  68.349  1.00  0.00           C
ATOM   8063  C23 POPE7  99      12.297   7.272  65.538  1.00  0.00           C
ATOM   8066  C24 POPE7  99      12.847   7.562  64.139  1.00  0.00           C
ATOM   8069  C25 POPE7  99      12.587   6.461  63.099  1.00  0.00           C
ATOM   8072  C26 POPE7  99      13.217   6.832  61.749  1.00  0.00           C
ATOM   8075  C27 POPE7  99      12.607   6.092  60.559  1.00  0.00           C
ATOM   8078  C28 POPE7  99      12.987   6.722  59.198  1.00  0.00           C
ATOM   8081  C29 POPE7  99      14.417   6.482  58.778  1.00  0.00           C
ATOM   8083 0C21 POPE7  99      14.837   5.852  57.659  1.00  0.00           C
ATOM   8085 1C21 POPE7  99      13.977   5.232  56.588  1.00  0.00           C
ATOM   8088 2C21 POPE7  99      14.137   3.702  56.518  1.00  0.00           C
ATOM   8091 3C21 POPE7  99      15.087   3.242  55.399  1.00  0.00           C
ATOM   8094 4C21 POPE7  99      15.607   1.811  55.618  1.00  0.00           C
ATOM   8097 5C21 POPE7  99      16.208   1.192  54.359  1.00  0.00           C
ATOM   8100 6C21 POPE7  99      17.097  -0.018  54.669  1.00  0.00           C
ATOM   8103 7C21 POPE7  99      17.798  -0.578  53.428  1.00  0.00           C
ATOM   8106 8C21 POPE7  99      18.858  -1.638  53.759  1.00  0.00           C
ATOM   8110  C33 POPE7  99       8.707   7.802  67.008  1.00  0.00           C
ATOM   8113  C34 POPE7  99       7.857   7.921  65.739  1.00  0.00           C
ATOM   8116  C35 POPE7  99       8.757   8.112  64.499  1.00  0.00           C
ATOM   8119  C36 POPE7  99       7.977   8.422  63.219  1.00  0.00           C
ATOM   8122  C37 POPE7  99       8.927   8.812  62.078  1.00  0.00           C
ATOM   8125  C38 POPE7  99       8.147   9.206  60.819  1.00  0.00           C
ATOM   8128  C39 POPE7  99       8.947  10.097  59.859  1.00  0.00           C
ATOM   8131 0C31 POPE7  99      10.067   9.367  59.109  1.00  0.00           C
ATOM   8134 1C31 POPE7  99      10.827  10.356  58.228  1.00  0.00           C
ATOM   8137 2C31 POPE7  99      11.657   9.707  57.118  1.00  0.00           C
ATOM   8140 3C31 POPE7  99      12.217  10.787  56.179  1.00  0.00           C
ATOM   8143 4C31 POPE7  99      13.017  10.206  55.019  1.00  0.00           C
ATOM   8146 5C31 POPE7  99      13.487  11.316  54.079  1.00  0.00           C
ATOM   8149 6C31 POPE7  99      14.337  10.796  52.929  1.00  0.00           C
ATOM   8153  NH3 POPE8 100     109.667  49.166  32.008  1.00  0.00           N
ATOM   8157  C12 POPE8 100     108.997  48.347  30.939  1.00  0.00           C
ATOM   8160  C11 POPE8 100     107.827  47.566  31.559  1.00  0.00           C
ATOM   8163  P   POPE8 100     108.347  46.876  34.059  1.00  0.00           P
ATOM   8164  O13 POPE8 100     107.568  48.097  34.339  1.00  0.00           O
ATOM   8165  O14 POPE8 100     108.057  45.657  34.828  1.00  0.00           O
ATOM   8166  O11 POPE8 100     109.888  47.296  34.179  1.00  0.00           O
ATOM   8167  O12 POPE8 100     108.288  46.586  32.499  1.00  0.00           O
ATOM   8168  C1  POPE8 100     110.718  46.507  35.049  1.00  0.00           C
ATOM   8171  C2  POPE8 100     112.178  47.027  35.028  1.00  0.00           C
ATOM   8173  O21 POPE8 100     113.008  46.437  36.049  1.00  0.00           O
ATOM   8174  C21 POPE8 100     112.747  46.716  37.299  1.00  0.00           C
ATOM   8175  O22 POPE8 100     111.898  47.496  37.688  1.00  0.00           O
ATOM   8176  C22 POPE8 100     113.647  45.886  38.208  1.00  0.00           C
ATOM   8179  C3  POPE8 100     112.237  48.566  34.999  1.00  0.00           C
ATOM   8182  O31 POPE8 100     113.598  48.966  34.789  1.00  0.00           O
ATOM   8183  C31 POPE8 100     114.417  49.556  35.669  1.00  0.00           C
ATOM   8184  O32 POPE8 100     115.628  49.576  35.499  1.00  0.00           O
ATOM   8185  C32 POPE8 100     113.788  50.226  36.899  1.00  0.00           C
ATOM   8188  C23 POPE8 100     113.557  46.306  39.688  1.00  0.00           C
ATOM   8191  C24 POPE8 100     113.988  45.206  40.659  1.00  0.00           C
ATOM   8194  C25 POPE8 100     114.007  45.696  42.118  1.00  0.00           C
ATOM   8197  C26 POPE8 100     114.277  44.566  43.118  1.00  0.00           C
ATOM   8200  C27 POPE8 100     114.368  45.096  44.559  1.00  0.00           C
ATOM   8203  C28 POPE8 100     114.378  43.987  45.639  1.00  0.00           C
ATOM   8206  C29 POPE8 100     115.588  43.087  45.569  1.00  0.00           C
ATOM   8208 0C21 POPE8 100     116.618  43.056  46.439  1.00  0.00           C
ATOM   8210 1C21 POPE8 100     116.768  43.966  47.628  1.00  0.00           C
ATOM   8213 2C21 POPE8 100     115.908  43.507  48.819  1.00  0.00           C
ATOM   8216 3C21 POPE8 100     115.827  44.576  49.918  1.00  0.00           C
ATOM   8219 4C21 POPE8 100     114.867  44.216  51.059  1.00  0.00           C
ATOM   8222 5C21 POPE8 100     113.417  44.007  50.599  1.00  0.00           C
ATOM   8225 6C21 POPE8 100     112.428  44.076  51.758  1.00  0.00           C
ATOM   8228 7C21 POPE8 100     110.977  43.797  51.339  1.00  0.00           C
ATOM   8231 8C21 POPE8 100     109.967  43.976  52.479  1.00  0.00           C
ATOM   8235  C33 POPE8 100     114.518  49.816  38.199  1.00  0.00           C
ATOM   8238  C34 POPE8 100     113.958  50.527  39.429  1.00  0.00           C
ATOM   8241  C35 POPE8 100     112.668  49.976  40.058  1.00  0.00           C
ATOM   8244  C36 POPE8 100     112.298  50.746  41.339  1.00  0.00           C
ATOM   8247  C37 POPE8 100     111.227  50.066  42.208  1.00  0.00           C
ATOM   8250  C38 POPE8 100     110.987  50.806  43.528  1.00  0.00           C
ATOM   8253  C39 POPE8 100     110.157  50.026  44.559  1.00  0.00           C
ATOM   8256 0C31 POPE8 100     108.669  49.836  44.208  1.00  0.00           C
ATOM   8259 1C31 POPE8 100     107.878  49.316  45.419  1.00  0.00           C
ATOM   8262 2C31 POPE8 100     106.397  49.007  45.159  1.00  0.00           C
ATOM   8265 3C31 POPE8 100     106.188  47.667  44.438  1.00  0.00           C
ATOM   8268 4C31 POPE8 100     104.748  47.126  44.549  1.00  0.00           C
ATOM   8271 5C31 POPE8 100     104.629  45.686  44.039  1.00  0.00           C
ATOM   8274 6C31 POPE8 100     103.247  45.066  44.258  1.00  0.00           C
ATOM   8278  NH3 POPE9 101      16.997   0.612  72.549  1.00  0.00           N
ATOM   8282  C12 POPE9 101      15.757   1.172  71.919  1.00  0.00           C
ATOM   8285  C11 POPE9 101      15.487   2.611  72.368  1.00  0.00           C
ATOM   8288  P   POPE9 101      13.007   3.152  71.879  1.00  0.00           P
ATOM   8289  O13 POPE9 101      12.807   4.451  72.538  1.00  0.00           O
ATOM   8290  O14 POPE9 101      12.637   1.941  72.639  1.00  0.00           O
ATOM   8291  O11 POPE9 101      12.227   3.161  70.498  1.00  0.00           O
ATOM   8292  O12 POPE9 101      14.528   3.191  71.479  1.00  0.00           O
ATOM   8293  C1  POPE9 101      12.358   4.182  69.508  1.00  0.00           C
ATOM   8296  C2  POPE9 101      13.077   3.732  68.199  1.00  0.00           C
ATOM   8298  O21 POPE9 101      12.438   2.652  67.479  1.00  0.00           O
ATOM   8299  C21 POPE9 101      11.457   3.091  66.709  1.00  0.00           C
ATOM   8300  O22 POPE9 101      10.767   4.071  66.919  1.00  0.00           O
ATOM   8301  C22 POPE9 101      11.387   2.242  65.448  1.00  0.00           C
ATOM   8304  C3  POPE9 101      14.547   3.331  68.419  1.00  0.00           C
ATOM   8307  O31 POPE9 101      15.177   2.792  67.239  1.00  0.00           O
ATOM   8308  C31 POPE9 101      15.457   3.681  66.288  1.00  0.00           C
ATOM   8309  O32 POPE9 101      15.197   4.872  66.319  1.00  0.00           O
ATOM   8310  C32 POPE9 101      16.127   2.972  65.118  1.00  0.00           C
ATOM   8313  C23 POPE9 101      10.677   2.921  64.258  1.00  0.00           C
ATOM   8316  C24 POPE9 101      10.137   1.892  63.269  1.00  0.00           C
ATOM   8319  C25 POPE9 101       9.657   2.522  61.969  1.00  0.00           C
ATOM   8322  C26 POPE9 101       8.938   1.531  61.049  1.00  0.00           C
ATOM   8325  C27 POPE9 101       8.837   2.072  59.618  1.00  0.00           C
ATOM   8328  C28 POPE9 101       8.037   1.162  58.668  1.00  0.00           C
ATOM   8331  C29 POPE9 101       6.547   1.281  58.928  1.00  0.00           C
ATOM   8333 0C21 POPE9 101       5.617   1.732  58.078  1.00  0.00           C
ATOM   8335 1C21 POPE9 101       5.827   2.172  56.649  1.00  0.00           C
ATOM   8338 2C21 POPE9 101       4.867   1.452  55.688  1.00  0.00           C
ATOM   8341 3C21 POPE9 101       5.117  -0.058  55.588  1.00  0.00           C
ATOM   8344 4C21 POPE9 101       3.957  -0.808  54.898  1.00  0.00           C
ATOM   8347 5C21 POPE9 101       4.067  -2.338  54.999  1.00  0.00           C
ATOM   8350 6C21 POPE9 101       4.087  -2.858  56.448  1.00  0.00           C
ATOM   8353 7C21 POPE9 101       3.897  -4.379  56.539  1.00  0.00           C
ATOM   8356 8C21 POPE9 101       3.897  -4.908  57.979  1.00  0.00           C
ATOM   8360  C33 POPE9 101      15.237   2.982  63.858  1.00  0.00           C
ATOM   8363  C34 POPE9 101      16.007   2.522  62.618  1.00  0.00           C
ATOM   8366  C35 POPE9 101      15.197   2.592  61.319  1.00  0.00           C
ATOM   8369  C36 POPE9 101      13.938   1.701  61.348  1.00  0.00           C
ATOM   8372  C37 POPE9 101      13.688   0.992  60.009  1.00  0.00           C
ATOM   8375  C38 POPE9 101      12.438   0.101  60.038  1.00  0.00           C
ATOM   8378  C39 POPE9 101      12.317  -0.869  58.848  1.00  0.00           C
ATOM   8381 0C31 POPE9 101      12.267  -0.169  57.479  1.00  0.00           C
ATOM   8384 1C31 POPE9 101      12.087  -1.158  56.319  1.00  0.00           C
ATOM   8387 2C31 POPE9 101      12.447  -0.549  54.958  1.00  0.00           C
ATOM   8390 3C31 POPE9 101      12.217  -1.508  53.778  1.00  0.00           C
ATOM   8393 4C31 POPE9 101      12.697  -0.929  52.439  1.00  0.00           C
ATOM   8396 5C31 POPE9 101      12.407  -1.848  51.249  1.00  0.00           C
ATOM   8399 6C31 POPE9 101      12.327  -1.109  49.909  1.00  0.00           C
ATOM   8403  NH3 POPE  102      18.697  56.866  77.319  1.00  0.00           N
ATOM   8407  C12 POPE  102      17.677  56.047  78.088  1.00  0.00           C
ATOM   8410  C11 POPE  102      16.527  55.606  77.159  1.00  0.00           C
ATOM   8413  P   POPE  102      14.117  54.636  77.188  1.00  0.00           P
ATOM   8414  O13 POPE  102      14.017  53.207  76.809  1.00  0.00           O
ATOM   8415  O14 POPE  102      13.017  55.216  77.998  1.00  0.00           O
ATOM   8416  O11 POPE  102      14.097  55.476  75.839  1.00  0.00           O
ATOM   8417  O12 POPE  102      15.487  54.976  77.919  1.00  0.00           O
ATOM   8418  C1  POPE  102      12.817  55.996  75.419  1.00  0.00           C
ATOM   8421  C2  POPE  102      12.657  55.876  73.879  1.00  0.00           C
ATOM   8423  O21 POPE  102      11.457  56.497  73.389  1.00  0.00           O
ATOM   8424  C21 POPE  102      10.247  56.106  73.758  1.00  0.00           C
ATOM   8425  O22 POPE  102       9.967  55.317  74.648  1.00  0.00           O
ATOM   8426  C22 POPE  102       9.257  56.746  72.779  1.00  0.00           C
ATOM   8429  C3  POPE  102      12.817  54.416  73.368  1.00  0.00           C
ATOM   8432  O31 POPE  102      13.137  54.416  71.958  1.00  0.00           O
ATOM   8433  C31 POPE  102      12.277  53.796  71.148  1.00  0.00           C
ATOM   8434  O32 POPE  102      11.267  53.216  71.489  1.00  0.00           O
ATOM   8435  C32 POPE  102      12.777  53.886  69.699  1.00  0.00           C
ATOM   8438  C23 POPE  102       7.747  56.567  73.129  1.00  0.00           C
ATOM   8441  C24 POPE  102       6.807  57.157  72.059  1.00  0.00           C
ATOM   8444  C25 POPE  102       6.947  56.426  70.719  1.00  0.00           C
ATOM   8447  C26 POPE  102       5.977  56.786  69.589  1.00  0.00           C
ATOM   8450  C27 POPE  102       6.447  56.086  68.298  1.00  0.00           C
ATOM   8453  C28 POPE  102       5.887  56.676  66.999  1.00  0.00           C
ATOM   8456  C29 POPE  102       4.397  56.536  66.879  1.00  0.00           C
ATOM   8458 0C21 POPE  102       3.687  56.926  65.809  1.00  0.00           C
ATOM   8460 1C21 POPE  102       4.257  57.556  64.559  1.00  0.00           C
ATOM   8463 2C21 POPE  102       4.427  56.556  63.389  1.00  0.00           C
ATOM   8466 3C21 POPE  102       3.157  55.766  63.008  1.00  0.00           C
ATOM   8469 4C21 POPE  102       3.467  54.566  62.099  1.00  0.00           C
ATOM   8472 5C21 POPE  102       2.397  53.477  62.199  1.00  0.00           C
ATOM   8475 6C21 POPE  102       1.137  53.757  61.358  1.00  0.00           C
ATOM   8478 7C21 POPE  102       0.007  52.776  61.698  1.00  0.00           C
ATOM   8481 8C21 POPE  102      -1.178  52.866  60.739  1.00  0.00           C
ATOM   8485  C33 POPE  102      11.687  54.316  68.688  1.00  0.00           C
ATOM   8488  C34 POPE  102      12.227  54.466  67.258  1.00  0.00           C
ATOM   8491  C35 POPE  102      12.157  53.146  66.489  1.00  0.00           C
ATOM   8494  C36 POPE  102      12.917  53.097  65.159  1.00  0.00           C
ATOM   8497  C37 POPE  102      12.507  51.896  64.279  1.00  0.00           C
ATOM   8500  C38 POPE  102      13.637  51.346  63.389  1.00  0.00           C
ATOM   8503  C39 POPE  102      14.287  52.426  62.538  1.00  0.00           C
ATOM   8506 0C31 POPE  102      15.047  51.866  61.329  1.00  0.00           C
ATOM   8509 1C31 POPE  102      15.837  52.957  60.588  1.00  0.00           C
ATOM   8512 2C31 POPE  102      17.257  53.126  61.139  1.00  0.00           C
ATOM   8515 3C31 POPE  102      18.217  52.056  60.609  1.00  0.00           C
ATOM   8518 4C31 POPE  102      18.837  52.416  59.249  1.00  0.00           C
ATOM   8521 5C31 POPE  102      19.647  51.257  58.648  1.00  0.00           C
ATOM   8524 6C31 POPE  102      20.208  51.536  57.249  1.00  0.00           C
ATOM   8528  NH3 POPE  103      56.147  43.426  35.038  1.00  0.00           N
ATOM   8532  C12 POPE  103      55.198  43.406  33.889  1.00  0.00           C
ATOM   8535  C11 POPE  103      53.818  43.067  34.419  1.00  0.00           C
ATOM   8538  P   POPE  103      51.378  42.826  33.599  1.00  0.00           P
ATOM   8539  O13 POPE  103      50.788  44.106  34.019  1.00  0.00           O
ATOM   8540  O14 POPE  103      50.737  42.007  32.528  1.00  0.00           O
ATOM   8541  O11 POPE  103      51.448  41.887  34.879  1.00  0.00           O
ATOM   8542  O12 POPE  103      52.938  42.927  33.319  1.00  0.00           O
ATOM   8543  C1  POPE  103      51.077  42.426  36.159  1.00  0.00           C
ATOM   8546  C2  POPE  103      51.327  41.406  37.299  1.00  0.00           C
ATOM   8548  O21 POPE  103      51.248  42.156  38.529  1.00  0.00           O
ATOM   8549  C21 POPE  103      50.918  41.396  39.569  1.00  0.00           C
ATOM   8550  O22 POPE  103      51.567  40.466  40.009  1.00  0.00           O
ATOM   8551  C22 POPE  103      49.548  41.767  40.069  1.00  0.00           C
ATOM   8554  C3  POPE  103      52.708  40.686  37.079  1.00  0.00           C
ATOM   8557  O31 POPE  103      53.067  39.656  38.009  1.00  0.00           O
ATOM   8558  C31 POPE  103      52.337  38.556  37.999  1.00  0.00           C
ATOM   8559  O32 POPE  103      51.397  38.326  37.249  1.00  0.00           O
ATOM   8560  C32 POPE  103      52.958  37.556  38.969  1.00  0.00           C
ATOM   8563  C23 POPE  103      48.797  40.476  40.489  1.00  0.00           C
ATOM   8566  C24 POPE  103      47.337  40.797  40.758  1.00  0.00           C
ATOM   8569  C25 POPE  103      46.427  39.576  40.829  1.00  0.00           C
ATOM   8572  C26 POPE  103      46.327  39.006  42.258  1.00  0.00           C
ATOM   8575  C27 POPE  103      44.897  38.576  42.579  1.00  0.00           C
ATOM   8578  C28 POPE  103      44.727  37.986  43.989  1.00  0.00           C
ATOM   8581  C29 POPE  103      44.998  38.986  45.089  1.00  0.00           C
ATOM   8583 0C21 POPE  103      44.357  39.047  46.269  1.00  0.00           C
ATOM   8585 1C21 POPE  103      43.228  38.146  46.719  1.00  0.00           C
ATOM   8588 2C21 POPE  103      42.368  38.896  47.748  1.00  0.00           C
ATOM   8591 3C21 POPE  103      41.217  38.046  48.288  1.00  0.00           C
ATOM   8594 4C21 POPE  103      40.457  38.726  49.438  1.00  0.00           C
ATOM   8597 5C21 POPE  103      41.268  38.796  50.739  1.00  0.00           C
ATOM   8600 6C21 POPE  103      40.518  39.496  51.868  1.00  0.00           C
ATOM   8603 7C21 POPE  103      41.347  39.606  53.148  1.00  0.00           C
ATOM   8606 8C21 POPE  103      40.618  40.336  54.278  1.00  0.00           C
ATOM   8610  C33 POPE  103      51.968  36.576  39.629  1.00  0.00           C
ATOM   8613  C34 POPE  103      51.367  37.176  40.899  1.00  0.00           C
ATOM   8616  C35 POPE  103      51.037  36.146  41.999  1.00  0.00           C
ATOM   8619  C36 POPE  103      50.517  36.896  43.229  1.00  0.00           C
ATOM   8622  C37 POPE  103      50.147  36.056  44.459  1.00  0.00           C
ATOM   8625  C38 POPE  103      49.057  36.766  45.259  1.00  0.00           C
ATOM   8628  C39 POPE  103      48.787  36.226  46.669  1.00  0.00           C
ATOM   8631 0C31 POPE  103      47.557  36.936  47.258  1.00  0.00           C
ATOM   8634 1C31 POPE  103      47.378  36.806  48.769  1.00  0.00           C
ATOM   8637 2C31 POPE  103      46.227  37.696  49.258  1.00  0.00           C
ATOM   8640 3C31 POPE  103      46.138  37.856  50.779  1.00  0.00           C
ATOM   8643 4C31 POPE  103      45.278  36.786  51.469  1.00  0.00           C
ATOM   8646 5C31 POPE  103      45.077  37.086  52.948  1.00  0.00           C
ATOM   8649 6C31 POPE  103      44.327  35.976  53.689  1.00  0.00           C
ATOM   8653  NH3 POPE  104      11.637  64.547  34.249  1.00  0.00           N
ATOM   8657  C12 POPE  104      11.157  65.326  33.059  1.00  0.00           C
ATOM   8660  C11 POPE  104      10.127  66.377  33.519  1.00  0.00           C
ATOM   8663  P   POPE  104       8.487  68.227  32.769  1.00  0.00           P
ATOM   8664  O13 POPE  104       8.897  68.926  34.008  1.00  0.00           O
ATOM   8665  O14 POPE  104       8.187  69.066  31.589  1.00  0.00           O
ATOM   8666  O11 POPE  104       7.247  67.307  33.099  1.00  0.00           O
ATOM   8667  O12 POPE  104       9.597  67.136  32.429  1.00  0.00           O
ATOM   8668  C1  POPE  104       6.447  67.487  34.279  1.00  0.00           C
ATOM   8671  C2  POPE  104       6.817  66.507  35.438  1.00  0.00           C
ATOM   8673  O21 POPE  104       5.697  66.188  36.299  1.00  0.00           O
ATOM   8674  C21 POPE  104       5.197  67.167  37.019  1.00  0.00           C
ATOM   8675  O22 POPE  104       5.337  68.367  36.819  1.00  0.00           O
ATOM   8676  C22 POPE  104       4.487  66.618  38.249  1.00  0.00           C
ATOM   8679  C3  POPE  104       8.037  66.956  36.319  1.00  0.00           C
ATOM   8682  O31 POPE  104       8.227  66.096  37.449  1.00  0.00           O
ATOM   8683  C31 POPE  104       8.827  64.926  37.258  1.00  0.00           C
ATOM   8684  O32 POPE  104       9.247  64.507  36.199  1.00  0.00           O
ATOM   8685  C32 POPE  104       9.017  64.267  38.618  1.00  0.00           C
ATOM   8688  C23 POPE  104       5.047  67.216  39.549  1.00  0.00           C
ATOM   8691  C24 POPE  104       4.427  66.556  40.779  1.00  0.00           C
ATOM   8694  C25 POPE  104       5.207  66.926  42.038  1.00  0.00           C
ATOM   8697  C26 POPE  104       4.637  66.307  43.309  1.00  0.00           C
ATOM   8700  C27 POPE  104       5.387  66.797  44.549  1.00  0.00           C
ATOM   8703  C28 POPE  104       4.527  66.767  45.819  1.00  0.00           C
ATOM   8706  C29 POPE  104       3.437  67.806  45.788  1.00  0.00           C
ATOM   8708 0C21 POPE  104       2.607  68.106  46.799  1.00  0.00           C
ATOM   8710 1C21 POPE  104       2.597  67.447  48.159  1.00  0.00           C
ATOM   8713 2C21 POPE  104       1.257  66.727  48.399  1.00  0.00           C
ATOM   8716 3C21 POPE  104       1.177  66.086  49.789  1.00  0.00           C
ATOM   8719 4C21 POPE  104      -0.173  65.396  50.019  1.00  0.00           C
ATOM   8722 5C21 POPE  104      -0.403  64.987  51.479  1.00  0.00           C
ATOM   8725 6C21 POPE  104       0.197  63.617  51.838  1.00  0.00           C
ATOM   8728 7C21 POPE  104       0.037  63.306  53.339  1.00  0.00           C
ATOM   8731 8C21 POPE  104       0.547  61.926  53.749  1.00  0.00           C
ATOM   8735  C33 POPE  104       9.437  65.286  39.709  1.00  0.00           C
ATOM   8738  C34 POPE  104       9.627  64.696  41.109  1.00  0.00           C
ATOM   8741  C35 POPE  104       8.357  64.026  41.638  1.00  0.00           C
ATOM   8744  C36 POPE  104       8.437  63.766  43.148  1.00  0.00           C
ATOM   8747  C37 POPE  104       7.457  62.676  43.569  1.00  0.00           C
ATOM   8750  C38 POPE  104       7.507  62.367  45.069  1.00  0.00           C
ATOM   8753  C39 POPE  104       7.017  63.526  45.938  1.00  0.00           C
ATOM   8756 0C31 POPE  104       6.837  63.116  47.398  1.00  0.00           C
ATOM   8759 1C31 POPE  104       6.157  64.197  48.239  1.00  0.00           C
ATOM   8762 2C31 POPE  104       5.887  63.736  49.678  1.00  0.00           C
ATOM   8765 3C31 POPE  104       7.137  63.757  50.559  1.00  0.00           C
ATOM   8768 4C31 POPE  104       6.887  63.196  51.968  1.00  0.00           C
ATOM   8771 5C31 POPE  104       8.097  63.347  52.899  1.00  0.00           C
ATOM   8774 6C31 POPE  104       8.437  64.786  53.298  1.00  0.00           C
ATOM   8778  NH3 POPE  105      17.477  97.887  73.979  1.00  0.00           N
ATOM   8782  C12 POPE  105      17.727  96.497  74.489  1.00  0.00           C
ATOM   8785  C11 POPE  105      19.118  95.966  74.118  1.00  0.00           C
ATOM   8788  P   POPE  105      20.448  93.706  74.589  1.00  0.00           P
ATOM   8789  O13 POPE  105      21.177  93.577  75.857  1.00  0.00           O
ATOM   8790  O14 POPE  105      19.977  92.448  73.948  1.00  0.00           O
ATOM   8791  O11 POPE  105      21.438  94.487  73.609  1.00  0.00           O
ATOM   8792  O12 POPE  105      19.257  94.727  74.769  1.00  0.00           O
ATOM   8793  C1  POPE  105      21.518  94.156  72.218  1.00  0.00           C
ATOM   8796  C2  POPE  105      22.827  93.386  71.919  1.00  0.00           C
ATOM   8798  O21 POPE  105      22.908  93.246  70.479  1.00  0.00           O
ATOM   8799  C21 POPE  105      24.087  93.526  69.968  1.00  0.00           C
ATOM   8800  O22 POPE  105      25.067  93.876  70.618  1.00  0.00           O
ATOM   8801  C22 POPE  105      24.028  93.377  68.458  1.00  0.00           C
ATOM   8804  C3  POPE  105      22.857  91.987  72.608  1.00  0.00           C
ATOM   8807  O31 POPE  105      23.787  91.058  71.978  1.00  0.00           O
ATOM   8808  C31 POPE  105      25.028  91.058  72.489  1.00  0.00           C
ATOM   8809  O32 POPE  105      25.448  91.887  73.287  1.00  0.00           O
ATOM   8810  C32 POPE  105      25.787  89.837  71.958  1.00  0.00           C
ATOM   8813  C23 POPE  105      25.278  93.906  67.718  1.00  0.00           C
ATOM   8816  C24 POPE  105      25.127  93.666  66.209  1.00  0.00           C
ATOM   8819  C25 POPE  105      26.357  93.978  65.349  1.00  0.00           C
ATOM   8822  C26 POPE  105      26.587  95.466  65.059  1.00  0.00           C
ATOM   8825  C27 POPE  105      26.938  95.697  63.569  1.00  0.00           C
ATOM   8828  C28 POPE  105      27.577  97.066  63.258  1.00  0.00           C
ATOM   8831  C29 POPE  105      29.017  97.127  63.699  1.00  0.00           C
ATOM   8833 0C21 POPE  105      30.087  96.747  62.979  1.00  0.00           C
ATOM   8835 1C21 POPE  105      30.107  96.147  61.588  1.00  0.00           C
ATOM   8838 2C21 POPE  105      30.697  97.087  60.508  1.00  0.00           C
ATOM   8841 3C21 POPE  105      30.837  96.376  59.149  1.00  0.00           C
ATOM   8844 4C21 POPE  105      30.737  97.327  57.938  1.00  0.00           C
ATOM   8847 5C21 POPE  105      31.927  98.277  57.738  1.00  0.00           C
ATOM   8850 6C21 POPE  105      33.157  97.596  57.108  1.00  0.00           C
ATOM   8853 7C21 POPE  105      34.097  98.596  56.419  1.00  0.00           C
ATOM   8856 8C21 POPE  105      35.197  97.917  55.599  1.00  0.00           C
ATOM   8860  C33 POPE  105      27.218  90.126  71.439  1.00  0.00           C
ATOM   8863  C34 POPE  105      27.297  90.497  69.949  1.00  0.00           C
ATOM   8866  C35 POPE  105      27.197  89.296  68.989  1.00  0.00           C
ATOM   8869  C36 POPE  105      27.427  89.697  67.519  1.00  0.00           C
ATOM   8872  C37 POPE  105      27.218  88.558  66.508  1.00  0.00           C
ATOM   8875  C38 POPE  105      27.497  88.997  65.059  1.00  0.00           C
ATOM   8878  C39 POPE  105      27.077  87.966  63.988  1.00  0.00           C
ATOM   8881 0C31 POPE  105      27.427  88.456  62.579  1.00  0.00           C
ATOM   8884 1C31 POPE  105      26.958  87.536  61.428  1.00  0.00           C
ATOM   8887 2C31 POPE  105      27.737  87.826  60.139  1.00  0.00           C
ATOM   8890 3C31 POPE  105      27.107  87.267  58.858  1.00  0.00           C
ATOM   8893 4C31 POPE  105      26.117  88.246  58.208  1.00  0.00           C
ATOM   8896 5C31 POPE  105      25.747  87.857  56.768  1.00  0.00           C
ATOM   8899 6C31 POPE  105      24.937  88.916  56.028  1.00  0.00           C
ATOM   8903  NH3 POPE  106      39.057  14.486  73.598  1.00  0.00           N
ATOM   8907  C12 POPE  106      37.767  14.746  74.349  1.00  0.00           C
ATOM   8910  C11 POPE  106      36.568  14.016  73.718  1.00  0.00           C
ATOM   8913  P   POPE  106      34.888  15.716  72.519  1.00  0.00           P
ATOM   8914  O13 POPE  106      34.217  15.736  73.839  1.00  0.00           O
ATOM   8915  O14 POPE  106      34.048  15.486  71.319  1.00  0.00           O
ATOM   8916  O11 POPE  106      35.708  17.046  72.299  1.00  0.00           O
ATOM   8917  O12 POPE  106      36.087  14.676  72.549  1.00  0.00           O
ATOM   8918  C1  POPE  106      36.767  17.086  71.349  1.00  0.00           C
ATOM   8921  C2  POPE  106      36.278  17.656  69.989  1.00  0.00           C
ATOM   8923  O21 POPE  106      37.118  17.286  68.879  1.00  0.00           O
ATOM   8924  C21 POPE  106      38.438  17.446  68.968  1.00  0.00           C
ATOM   8925  O22 POPE  106      39.037  17.986  69.879  1.00  0.00           O
ATOM   8926  C22 POPE  106      39.087  16.726  67.768  1.00  0.00           C
ATOM   8929  C3  POPE  106      36.017  19.196  70.108  1.00  0.00           C
ATOM   8932  O31 POPE  106      35.838  19.826  68.828  1.00  0.00           O
ATOM   8933  C31 POPE  106      34.567  19.966  68.409  1.00  0.00           C
ATOM   8934  O32 POPE  106      33.587  19.606  69.038  1.00  0.00           O
ATOM   8935  C32 POPE  106      34.577  20.506  66.978  1.00  0.00           C
ATOM   8938  C23 POPE  106      40.298  17.466  67.148  1.00  0.00           C
ATOM   8941  C24 POPE  106      39.888  18.516  66.109  1.00  0.00           C
ATOM   8944  C25 POPE  106      41.077  19.326  65.578  1.00  0.00           C
ATOM   8947  C26 POPE  106      40.597  20.496  64.718  1.00  0.00           C
ATOM   8950  C27 POPE  106      41.698  21.456  64.248  1.00  0.00           C
ATOM   8953  C28 POPE  106      41.147  22.586  63.358  1.00  0.00           C
ATOM   8956  C29 POPE  106      40.977  22.136  61.929  1.00  0.00           C
ATOM   8958 0C21 POPE  106      41.768  22.456  60.889  1.00  0.00           C
ATOM   8960 1C21 POPE  106      42.987  23.347  60.909  1.00  0.00           C
ATOM   8963 2C21 POPE  106      42.887  24.476  59.869  1.00  0.00           C
ATOM   8966 3C21 POPE  106      43.067  23.976  58.419  1.00  0.00           C
ATOM   8969 4C21 POPE  106      42.827  25.056  57.359  1.00  0.00           C
ATOM   8972 5C21 POPE  106      41.357  25.496  57.249  1.00  0.00           C
ATOM   8975 6C21 POPE  106      41.077  26.896  57.819  1.00  0.00           C
ATOM   8978 7C21 POPE  106      39.618  27.326  57.618  1.00  0.00           C
ATOM   8981 8C21 POPE  106      39.357  28.796  57.969  1.00  0.00           C
ATOM   8985  C33 POPE  106      34.317  19.396  65.919  1.00  0.00           C
ATOM   8988  C34 POPE  106      34.948  19.636  64.529  1.00  0.00           C
ATOM   8991  C35 POPE  106      34.497  20.916  63.788  1.00  0.00           C
ATOM   8994  C36 POPE  106      33.037  20.847  63.298  1.00  0.00           C
ATOM   8997  C37 POPE  106      32.697  21.856  62.188  1.00  0.00           C
ATOM   9000  C38 POPE  106      31.228  21.736  61.779  1.00  0.00           C
ATOM   9003  C39 POPE  106      30.778  22.636  60.609  1.00  0.00           C
ATOM   9006 0C31 POPE  106      31.208  22.166  59.209  1.00  0.00           C
ATOM   9009 1C31 POPE  106      30.448  22.936  58.118  1.00  0.00           C
ATOM   9012 2C31 POPE  106      31.068  22.786  56.719  1.00  0.00           C
ATOM   9015 3C31 POPE  106      30.457  23.726  55.648  1.00  0.00           C
ATOM   9018 4C31 POPE  106      30.538  25.216  56.019  1.00  0.00           C
ATOM   9021 5C31 POPE  106      30.317  26.146  54.819  1.00  0.00           C
ATOM   9024 6C31 POPE  106      30.577  27.616  55.169  1.00  0.00           C
ATOM   9028  NH3 POPE  107     133.992   7.661  31.348  1.00  0.00           N
ATOM   9032  C12 POPE  107     132.973   7.851  30.259  1.00  0.00           C
ATOM   9035  C11 POPE  107     132.992   9.306  29.739  1.00  0.00           C
ATOM   9038  P   POPE  107     131.633  11.076  28.499  1.00  0.00           P
ATOM   9039  O13 POPE  107     132.643  12.026  28.988  1.00  0.00           O
ATOM   9040  O14 POPE  107     131.612  10.806  27.039  1.00  0.00           O
ATOM   9041  O11 POPE  107     130.202  11.636  28.829  1.00  0.00           O
ATOM   9042  O12 POPE  107     131.693   9.716  29.309  1.00  0.00           O
ATOM   9043  C1  POPE  107     129.713  11.956  30.129  1.00  0.00           C
ATOM   9046  C2  POPE  107     128.388  11.176  30.419  1.00  0.00           C
ATOM   9048  O21 POPE  107     127.808  11.346  31.729  1.00  0.00           O
ATOM   9049  C21 POPE  107     128.008  12.366  32.509  1.00  0.00           C
ATOM   9050  O22 POPE  107     128.762  13.306  32.319  1.00  0.00           O
ATOM   9051  C22 POPE  107     127.248  12.186  33.809  1.00  0.00           C
ATOM   9054  C3  POPE  107     128.573   9.656  30.179  1.00  0.00           C
ATOM   9057  O31 POPE  107     127.348   8.936  30.399  1.00  0.00           O
ATOM   9058  C31 POPE  107     127.108   8.041  31.379  1.00  0.00           C
ATOM   9059  O32 POPE  107     126.038   7.491  31.519  1.00  0.00           O
ATOM   9060  C32 POPE  107     128.288   7.701  32.319  1.00  0.00           C
ATOM   9063  C23 POPE  107     128.247  11.976  34.949  1.00  0.00           C
ATOM   9066  C24 POPE  107     127.587  11.706  36.288  1.00  0.00           C
ATOM   9069  C25 POPE  107     128.652  11.466  37.359  1.00  0.00           C
ATOM   9072  C26 POPE  107     128.057  11.056  38.699  1.00  0.00           C
ATOM   9075  C27 POPE  107     129.133  10.606  39.688  1.00  0.00           C
ATOM   9078  C28 POPE  107     128.562  10.136  41.028  1.00  0.00           C
ATOM   9081  C29 POPE  107     128.048  11.286  41.859  1.00  0.00           C
ATOM   9083 0C21 POPE  107     127.848  11.256  43.188  1.00  0.00           C
ATOM   9085 1C21 POPE  107     128.078  10.066  44.088  1.00  0.00           C
ATOM   9088 2C21 POPE  107     129.062  10.366  45.229  1.00  0.00           C
ATOM   9091 3C21 POPE  107     128.562  11.456  46.189  1.00  0.00           C
ATOM   9094 4C21 POPE  107     129.363  11.516  47.499  1.00  0.00           C
ATOM   9097 5C21 POPE  107     128.802  12.516  48.508  1.00  0.00           C
ATOM   9100 6C21 POPE  107     127.357  12.206  48.948  1.00  0.00           C
ATOM   9103 7C21 POPE  107     126.927  13.056  50.159  1.00  0.00           C
ATOM   9106 8C21 POPE  107     125.488  12.796  50.609  1.00  0.00           C
ATOM   9110  C33 POPE  107     128.562   8.701  33.479  1.00  0.00           C
ATOM   9113  C34 POPE  107     129.694   8.231  34.419  1.00  0.00           C
ATOM   9116  C35 POPE  107     129.303   7.101  35.389  1.00  0.00           C
ATOM   9119  C36 POPE  107     128.337   7.541  36.508  1.00  0.00           C
ATOM   9122  C37 POPE  107     128.137   6.441  37.559  1.00  0.00           C
ATOM   9125  C38 POPE  107     127.068   6.771  38.609  1.00  0.00           C
ATOM   9128  C39 POPE  107     126.878   5.671  39.668  1.00  0.00           C
ATOM   9131 0C31 POPE  107     125.527   5.771  40.388  1.00  0.00           C
ATOM   9134 1C31 POPE  107     125.308   4.681  41.448  1.00  0.00           C
ATOM   9137 2C31 POPE  107     123.978   4.851  42.188  1.00  0.00           C
ATOM   9140 3C31 POPE  107     123.929   4.111  43.539  1.00  0.00           C
ATOM   9143 4C31 POPE  107     123.477   2.641  43.499  1.00  0.00           C
ATOM   9146 5C31 POPE  107     123.247   2.091  44.918  1.00  0.00           C
ATOM   9149 6C31 POPE  107     122.838   0.611  44.958  1.00  0.00           C
ATOM   9153  NH3 POPE  108      82.227  90.546  79.769  1.00  0.00           N
ATOM   9157  C12 POPE  108      81.738  91.878  80.298  1.00  0.00           C
ATOM   9160  C11 POPE  108      82.768  93.007  80.079  1.00  0.00           C
ATOM   9163  P   POPE  108      83.027  92.848  77.438  1.00  0.00           P
ATOM   9164  O13 POPE  108      83.557  91.507  77.758  1.00  0.00           O
ATOM   9165  O14 POPE  108      81.787  92.868  76.648  1.00  0.00           O
ATOM   9166  O11 POPE  108      84.177  93.717  76.799  1.00  0.00           O
ATOM   9167  O12 POPE  108      82.679  93.606  78.788  1.00  0.00           O
ATOM   9168  C1  POPE  108      84.137  95.146  76.818  1.00  0.00           C
ATOM   9171  C2  POPE  108      84.618  95.756  75.469  1.00  0.00           C
ATOM   9173  O21 POPE  108      83.688  96.676  74.868  1.00  0.00           O
ATOM   9174  C21 POPE  108      82.477  96.227  74.548  1.00  0.00           C
ATOM   9175  O22 POPE  108      81.989  95.177  74.909  1.00  0.00           O
ATOM   9176  C22 POPE  108      81.777  97.216  73.629  1.00  0.00           C
ATOM   9179  C3  POPE  108      85.098  94.688  74.438  1.00  0.00           C
ATOM   9182  O31 POPE  108      85.788  95.326  73.339  1.00  0.00           O
ATOM   9183  C31 POPE  108      85.017  95.606  72.288  1.00  0.00           C
ATOM   9184  O32 POPE  108      83.827  95.387  72.188  1.00  0.00           O
ATOM   9185  C32 POPE  108      85.858  96.376  71.258  1.00  0.00           C
ATOM   9188  C23 POPE  108      80.368  96.707  73.219  1.00  0.00           C
ATOM   9191  C24 POPE  108      79.798  97.426  71.999  1.00  0.00           C
ATOM   9194  C25 POPE  108      80.677  97.276  70.749  1.00  0.00           C
ATOM   9197  C26 POPE  108      79.868  97.127  69.458  1.00  0.00           C
ATOM   9200  C27 POPE  108      80.728  96.866  68.208  1.00  0.00           C
ATOM   9203  C28 POPE  108      79.908  96.676  66.919  1.00  0.00           C
ATOM   9206  C29 POPE  108      79.118  95.396  66.919  1.00  0.00           C
ATOM   9208 0C21 POPE  108      78.128  95.077  66.078  1.00  0.00           C
ATOM   9210 1C21 POPE  108      77.637  95.896  64.909  1.00  0.00           C
ATOM   9213 2C21 POPE  108      77.658  95.107  63.578  1.00  0.00           C
ATOM   9216 3C21 POPE  108      76.627  93.978  63.508  1.00  0.00           C
ATOM   9219 4C21 POPE  108      76.957  92.957  62.398  1.00  0.00           C
ATOM   9222 5C21 POPE  108      76.048  91.726  62.468  1.00  0.00           C
ATOM   9225 6C21 POPE  108      76.567  90.546  61.628  1.00  0.00           C
ATOM   9228 7C21 POPE  108      75.688  89.296  61.758  1.00  0.00           C
ATOM   9231 8C21 POPE  108      76.237  88.076  61.019  1.00  0.00           C
ATOM   9235  C33 POPE  108      85.198  97.687  70.749  1.00  0.00           C
ATOM   9238  C34 POPE  108      86.257  98.626  70.148  1.00  0.00           C
ATOM   9241  C35 POPE  108      86.989  98.036  68.928  1.00  0.00           C
ATOM   9244  C36 POPE  108      86.057  97.646  67.768  1.00  0.00           C
ATOM   9247  C37 POPE  108      86.838  97.337  66.479  1.00  0.00           C
ATOM   9250  C38 POPE  108      85.928  97.136  65.248  1.00  0.00           C
ATOM   9253  C39 POPE  108      86.698  97.197  63.918  1.00  0.00           C
ATOM   9256 0C31 POPE  108      87.307  98.587  63.668  1.00  0.00           C
ATOM   9259 1C31 POPE  108      87.708  98.886  62.218  1.00  0.00           C
ATOM   9262 2C31 POPE  108      88.627 100.117  62.188  1.00  0.00           C
ATOM   9265 3C31 POPE  108      89.098 100.497  60.779  1.00  0.00           C
ATOM   9268 4C31 POPE  108      90.387 101.327  60.788  1.00  0.00           C
ATOM   9271 5C31 POPE  108      90.818 101.738  59.379  1.00  0.00           C
ATOM   9274 6C31 POPE  108      92.129 102.537  59.328  1.00  0.00           C
ATOM   9278  NH3 POPE  109      75.688  62.106  80.098  1.00  0.00           N
ATOM   9282  C12 POPE  109      74.817  61.736  78.928  1.00  0.00           C
ATOM   9285  C11 POPE  109      74.878  60.236  78.618  1.00  0.00           C
ATOM   9288  P   POPE  109      77.428  59.716  78.298  1.00  0.00           P
ATOM   9289  O13 POPE  109      77.438  60.187  79.699  1.00  0.00           O
ATOM   9290  O14 POPE  109      77.817  58.316  78.038  1.00  0.00           O
ATOM   9291  O11 POPE  109      78.298  60.686  77.419  1.00  0.00           O
ATOM   9292  O12 POPE  109      75.967  59.946  77.748  1.00  0.00           O
ATOM   9293  C1  POPE  109      77.817  61.666  76.498  1.00  0.00           C
ATOM   9296  C2  POPE  109      77.967  61.196  75.029  1.00  0.00           C
ATOM   9298  O21 POPE  109      77.147  61.996  74.169  1.00  0.00           O
ATOM   9299  C21 POPE  109      77.688  63.087  73.659  1.00  0.00           C
ATOM   9300  O22 POPE  109      78.807  63.507  73.879  1.00  0.00           O
ATOM   9301  C22 POPE  109      76.697  63.766  72.739  1.00  0.00           C
ATOM   9304  C3  POPE  109      77.527  59.696  74.859  1.00  0.00           C
ATOM   9307  O31 POPE  109      77.177  59.277  73.519  1.00  0.00           O
ATOM   9308  C31 POPE  109      78.088  59.496  72.589  1.00  0.00           C
ATOM   9309  O32 POPE  109      79.197  59.966  72.758  1.00  0.00           O
ATOM   9310  C32 POPE  109      77.577  59.046  71.229  1.00  0.00           C
ATOM   9313  C23 POPE  109      77.118  63.916  71.258  1.00  0.00           C
ATOM   9316  C24 POPE  109      75.837  64.016  70.428  1.00  0.00           C
ATOM   9319  C25 POPE  109      75.977  64.527  68.989  1.00  0.00           C
ATOM   9322  C26 POPE  109      74.658  64.376  68.208  1.00  0.00           C
ATOM   9325  C27 POPE  109      74.457  65.407  67.089  1.00  0.00           C
ATOM   9328  C28 POPE  109      73.277  65.036  66.159  1.00  0.00           C
ATOM   9331  C29 POPE  109      72.577  66.136  65.379  1.00  0.00           C
ATOM   9333 0C21 POPE  109      73.098  67.246  64.828  1.00  0.00           C
ATOM   9335 1C21 POPE  109      74.548  67.666  64.788  1.00  0.00           C
ATOM   9338 2C21 POPE  109      74.908  68.548  63.569  1.00  0.00           C
ATOM   9341 3C21 POPE  109      74.278  69.947  63.589  1.00  0.00           C
ATOM   9344 4C21 POPE  109      75.077  70.986  62.789  1.00  0.00           C
ATOM   9347 5C21 POPE  109      75.188  70.727  61.278  1.00  0.00           C
ATOM   9350 6C21 POPE  109      75.977  71.856  60.588  1.00  0.00           C
ATOM   9353 7C21 POPE  109      76.097  71.676  59.069  1.00  0.00           C
ATOM   9356 8C21 POPE  109      76.717  72.886  58.368  1.00  0.00           C
ATOM   9360  C33 POPE  109      78.387  59.727  70.099  1.00  0.00           C
ATOM   9363  C34 POPE  109      78.118  59.146  68.709  1.00  0.00           C
ATOM   9366  C35 POPE  109      76.688  59.356  68.219  1.00  0.00           C
ATOM   9369  C36 POPE  109      76.467  60.606  67.348  1.00  0.00           C
ATOM   9372  C37 POPE  109      75.007  60.676  66.859  1.00  0.00           C
ATOM   9375  C38 POPE  109      74.757  61.526  65.618  1.00  0.00           C
ATOM   9378  C39 POPE  109      75.307  60.867  64.359  1.00  0.00           C
ATOM   9381 0C31 POPE  109      74.878  61.507  63.039  1.00  0.00           C
ATOM   9384 1C31 POPE  109      75.548  60.777  61.868  1.00  0.00           C
ATOM   9387 2C31 POPE  109      75.128  61.296  60.489  1.00  0.00           C
ATOM   9390 3C31 POPE  109      75.697  60.436  59.349  1.00  0.00           C
ATOM   9393 4C31 POPE  109      77.227  60.466  59.279  1.00  0.00           C
ATOM   9396 5C31 POPE  109      77.787  59.606  58.139  1.00  0.00           C
ATOM   9399 6C31 POPE  109      79.307  59.696  57.999  1.00  0.00           C
ATOM   9403  NH3 POPE  110     111.387 101.026  25.189  1.00  0.00           N
ATOM   9407  C12 POPE  110     111.607 102.136  24.189  1.00  0.00           C
ATOM   9410  C11 POPE  110     112.997 102.076  23.549  1.00  0.00           C
ATOM   9413  P   POPE  110     114.468 104.257  23.639  1.00  0.00           P
ATOM   9414  O13 POPE  110     115.739 103.507  23.509  1.00  0.00           O
ATOM   9415  O14 POPE  110     114.378 105.616  23.069  1.00  0.00           O
ATOM   9416  O11 POPE  110     113.978 104.277  25.179  1.00  0.00           O
ATOM   9417  O12 POPE  110     113.298 103.367  23.009  1.00  0.00           O
ATOM   9418  C1  POPE  110     114.877 104.827  26.149  1.00  0.00           C
ATOM   9421  C2  POPE  110     114.137 105.228  27.469  1.00  0.00           C
ATOM   9423  O21 POPE  110     114.827 106.276  28.179  1.00  0.00           O
ATOM   9424  C21 POPE  110     116.007 106.007  28.708  1.00  0.00           C
ATOM   9425  O22 POPE  110     116.677 105.007  28.519  1.00  0.00           O
ATOM   9426  C22 POPE  110     116.357 107.136  29.669  1.00  0.00           C
ATOM   9429  C3  POPE  110     113.809 104.016  28.389  1.00  0.00           C
ATOM   9432  O31 POPE  110     112.938 104.337  29.508  1.00  0.00           O
ATOM   9433  C31 POPE  110     113.487 104.186  30.729  1.00  0.00           C
ATOM   9434  O32 POPE  110     114.667 103.978  30.939  1.00  0.00           O
ATOM   9435  C32 POPE  110     112.438 104.238  31.849  1.00  0.00           C
ATOM   9438  C23 POPE  110     117.617 106.826  30.509  1.00  0.00           C
ATOM   9441  C24 POPE  110     117.728 107.706  31.759  1.00  0.00           C
ATOM   9444  C25 POPE  110     116.637 107.397  32.809  1.00  0.00           C
ATOM   9447  C26 POPE  110     117.038 107.957  34.179  1.00  0.00           C
ATOM   9450  C27 POPE  110     116.048 107.677  35.319  1.00  0.00           C
ATOM   9453  C28 POPE  110     116.698 107.766  36.719  1.00  0.00           C
ATOM   9456  C29 POPE  110     117.288 109.118  37.039  1.00  0.00           C
ATOM   9458 0C21 POPE  110     117.357 109.688  38.249  1.00  0.00           C
ATOM   9460 1C21 POPE  110     116.849 109.067  39.519  1.00  0.00           C
ATOM   9463 2C21 POPE  110     117.637 109.426  40.779  1.00  0.00           C
ATOM   9466 3C21 POPE  110     116.857 108.946  42.008  1.00  0.00           C
ATOM   9469 4C21 POPE  110     117.488 109.337  43.349  1.00  0.00           C
ATOM   9472 5C21 POPE  110     116.569 108.997  44.529  1.00  0.00           C
ATOM   9475 6C21 POPE  110     117.129 109.417  45.889  1.00  0.00           C
ATOM   9478 7C21 POPE  110     116.098 109.197  47.008  1.00  0.00           C
ATOM   9481 8C21 POPE  110     116.628 109.566  48.399  1.00  0.00           C
ATOM   9485  C33 POPE  110     113.137 104.286  33.229  1.00  0.00           C
ATOM   9488  C34 POPE  110     112.237 104.746  34.399  1.00  0.00           C
ATOM   9491  C35 POPE  110     112.938 104.536  35.749  1.00  0.00           C
ATOM   9494  C36 POPE  110     112.298 105.306  36.919  1.00  0.00           C
ATOM   9497  C37 POPE  110     113.118 106.556  37.319  1.00  0.00           C
ATOM   9500  C38 POPE  110     112.698 107.216  38.639  1.00  0.00           C
ATOM   9503  C39 POPE  110     112.657 106.236  39.819  1.00  0.00           C
ATOM   9506 0C31 POPE  110     112.628 106.896  41.199  1.00  0.00           C
ATOM   9509 1C31 POPE  110     112.367 105.846  42.289  1.00  0.00           C
ATOM   9512 2C31 POPE  110     112.598 106.367  43.708  1.00  0.00           C
ATOM   9515 3C31 POPE  110     114.077 106.396  44.129  1.00  0.00           C
ATOM   9518 4C31 POPE  110     114.717 105.007  44.289  1.00  0.00           C
ATOM   9521 5C31 POPE  110     116.238 105.077  44.468  1.00  0.00           C
ATOM   9524 6C31 POPE  110     116.917 103.706  44.519  1.00  0.00           C
ATOM   9528  NH3 POPE  111     100.947  59.496  32.008  1.00  0.00           N
ATOM   9532  C12 POPE  111     100.518  60.766  31.329  1.00  0.00           C
ATOM   9535  C11 POPE  111      99.557  61.576  32.239  1.00  0.00           C
ATOM   9538  P   POPE  111      97.497  60.056  32.758  1.00  0.00           P
ATOM   9539  O13 POPE  111      97.637  59.646  31.339  1.00  0.00           O
ATOM   9540  O14 POPE  111      96.407  60.996  33.118  1.00  0.00           O
ATOM   9541  O11 POPE  111      97.497  58.816  33.729  1.00  0.00           O
ATOM   9542  O12 POPE  111      98.867  60.736  33.159  1.00  0.00           O
ATOM   9543  C1  POPE  111      98.538  58.566  34.679  1.00  0.00           C
ATOM   9546  C2  POPE  111      98.467  59.516  35.909  1.00  0.00           C
ATOM   9548  O21 POPE  111      99.228  58.906  36.979  1.00  0.00           O
ATOM   9549  C21 POPE  111      99.708  59.716  37.909  1.00  0.00           C
ATOM   9550  O22 POPE  111      99.608  60.926  37.929  1.00  0.00           O
ATOM   9551  C22 POPE  111     100.467  58.886  38.948  1.00  0.00           C
ATOM   9554  C3  POPE  111      96.978  59.746  36.309  1.00  0.00           C
ATOM   9557  O31 POPE  111      96.887  60.566  37.489  1.00  0.00           O
ATOM   9558  C31 POPE  111      95.837  60.296  38.249  1.00  0.00           C
ATOM   9559  O32 POPE  111      94.757  59.926  37.859  1.00  0.00           O
ATOM   9560  C32 POPE  111      96.348  60.336  39.688  1.00  0.00           C
ATOM   9563  C23 POPE  111      99.947  59.076  40.399  1.00  0.00           C
ATOM   9566  C24 POPE  111     100.718  58.216  41.409  1.00  0.00           C
ATOM   9569  C25 POPE  111     100.098  58.157  42.818  1.00  0.00           C
ATOM   9572  C26 POPE  111     100.277  59.446  43.629  1.00  0.00           C
ATOM   9575  C27 POPE  111     100.017  59.207  45.128  1.00  0.00           C
ATOM   9578  C28 POPE  111     100.448  60.366  46.049  1.00  0.00           C
ATOM   9581  C29 POPE  111      99.608  61.606  45.849  1.00  0.00           C
ATOM   9583 0C21 POPE  111      98.818  62.187  46.769  1.00  0.00           C
ATOM   9585 1C21 POPE  111      98.638  61.707  48.188  1.00  0.00           C
ATOM   9588 2C21 POPE  111      97.757  62.646  49.029  1.00  0.00           C
ATOM   9591 3C21 POPE  111      97.477  62.056  50.419  1.00  0.00           C
ATOM   9594 4C21 POPE  111      96.598  62.957  51.308  1.00  0.00           C
ATOM   9597 5C21 POPE  111      95.168  63.116  50.788  1.00  0.00           C
ATOM   9600 6C21 POPE  111      94.287  63.906  51.758  1.00  0.00           C
ATOM   9603 7C21 POPE  111      92.868  64.126  51.238  1.00  0.00           C
ATOM   9606 8C21 POPE  111      92.008  64.926  52.219  1.00  0.00           C
ATOM   9610  C33 POPE  111      95.357  59.856  40.758  1.00  0.00           C
ATOM   9613  C34 POPE  111      95.947  60.156  42.149  1.00  0.00           C
ATOM   9616  C35 POPE  111      95.128  59.597  43.299  1.00  0.00           C
ATOM   9619  C36 POPE  111      95.777  59.876  44.659  1.00  0.00           C
ATOM   9622  C37 POPE  111      95.098  59.137  45.809  1.00  0.00           C
ATOM   9625  C38 POPE  111      95.818  59.436  47.129  1.00  0.00           C
ATOM   9628  C39 POPE  111      95.567  58.407  48.239  1.00  0.00           C
ATOM   9631 0C31 POPE  111      94.167  58.456  48.858  1.00  0.00           C
ATOM   9634 1C31 POPE  111      94.077  57.516  50.058  1.00  0.00           C
ATOM   9637 2C31 POPE  111      92.868  57.757  50.958  1.00  0.00           C
ATOM   9640 3C31 POPE  111      92.768  56.697  52.048  1.00  0.00           C
ATOM   9643 4C31 POPE  111      91.598  56.936  53.008  1.00  0.00           C
ATOM   9646 5C31 POPE  111      91.138  55.636  53.689  1.00  0.00           C
ATOM   9649 6C31 POPE  111      89.997  55.856  54.688  1.00  0.00           C
ATOM   9653  NH3 POPE  112      25.347  58.437  35.238  1.00  0.00           N
ATOM   9657  C12 POPE  112      25.757  58.816  33.839  1.00  0.00           C
ATOM   9660  C11 POPE  112      26.257  60.266  33.788  1.00  0.00           C
ATOM   9663  P   POPE  112      25.837  62.376  35.319  1.00  0.00           P
ATOM   9664  O13 POPE  112      27.167  62.836  34.869  1.00  0.00           O
ATOM   9665  O14 POPE  112      24.757  63.386  35.409  1.00  0.00           O
ATOM   9666  O11 POPE  112      26.007  61.697  36.759  1.00  0.00           O
ATOM   9667  O12 POPE  112      25.337  61.146  34.438  1.00  0.00           O
ATOM   9668  C1  POPE  112      27.137  60.876  37.069  1.00  0.00           C
ATOM   9671  C2  POPE  112      27.077  60.296  38.519  1.00  0.00           C
ATOM   9673  O21 POPE  112      28.097  59.286  38.589  1.00  0.00           O
ATOM   9674  C21 POPE  112      28.597  59.106  39.819  1.00  0.00           C
ATOM   9675  O22 POPE  112      28.357  59.816  40.779  1.00  0.00           O
ATOM   9676  C22 POPE  112      29.547  57.916  39.779  1.00  0.00           C
ATOM   9679  C3  POPE  112      25.667  59.696  38.879  1.00  0.00           C
ATOM   9682  O31 POPE  112      25.677  58.786  39.989  1.00  0.00           O
ATOM   9683  C31 POPE  112      25.327  59.106  41.249  1.00  0.00           C
ATOM   9684  O32 POPE  112      25.057  58.266  42.089  1.00  0.00           O
ATOM   9685  C32 POPE  112      25.327  60.597  41.609  1.00  0.00           C
ATOM   9688  C23 POPE  112      29.547  57.106  41.098  1.00  0.00           C
ATOM   9691  C24 POPE  112      30.688  56.086  41.118  1.00  0.00           C
ATOM   9694  C25 POPE  112      30.367  54.836  41.949  1.00  0.00           C
ATOM   9697  C26 POPE  112      30.188  55.096  43.449  1.00  0.00           C
ATOM   9700  C27 POPE  112      29.688  53.836  44.169  1.00  0.00           C
ATOM   9703  C28 POPE  112      29.368  54.067  45.659  1.00  0.00           C
ATOM   9706  C29 POPE  112      30.587  54.216  46.518  1.00  0.00           C
ATOM   9708 0C21 POPE  112      30.697  54.916  47.669  1.00  0.00           C
ATOM   9710 1C21 POPE  112      29.607  55.676  48.399  1.00  0.00           C
ATOM   9713 2C21 POPE  112      28.227  55.016  48.539  1.00  0.00           C
ATOM   9716 3C21 POPE  112      27.267  55.836  49.408  1.00  0.00           C
ATOM   9719 4C21 POPE  112      25.797  55.396  49.268  1.00  0.00           C
ATOM   9722 5C21 POPE  112      25.567  53.916  49.589  1.00  0.00           C
ATOM   9725 6C21 POPE  112      24.087  53.526  49.508  1.00  0.00           C
ATOM   9728 7C21 POPE  112      23.837  52.086  49.958  1.00  0.00           C
ATOM   9731 8C21 POPE  112      22.557  51.936  50.798  1.00  0.00           C
ATOM   9735  C33 POPE  112      25.367  60.806  43.159  1.00  0.00           C
ATOM   9738  C34 POPE  112      25.417  62.286  43.578  1.00  0.00           C
ATOM   9741  C35 POPE  112      26.007  62.546  44.988  1.00  0.00           C
ATOM   9744  C36 POPE  112      25.077  62.367  46.199  1.00  0.00           C
ATOM   9747  C37 POPE  112      25.807  62.606  47.528  1.00  0.00           C
ATOM   9750  C38 POPE  112      24.927  62.936  48.749  1.00  0.00           C
ATOM   9753  C39 POPE  112      24.097  61.786  49.338  1.00  0.00           C
ATOM   9756 0C31 POPE  112      24.927  60.566  49.789  1.00  0.00           C
ATOM   9759 1C31 POPE  112      24.137  59.576  50.669  1.00  0.00           C
ATOM   9762 2C31 POPE  112      24.497  59.646  52.159  1.00  0.00           C
ATOM   9765 3C31 POPE  112      24.107  60.966  52.838  1.00  0.00           C
ATOM   9768 4C31 POPE  112      24.438  60.986  54.349  1.00  0.00           C
ATOM   9771 5C31 POPE  112      24.177  62.356  54.999  1.00  0.00           C
ATOM   9774 6C31 POPE  112      24.467  62.376  56.498  1.00  0.00           C
ATOM   9778  NH3 POPE  113      66.537 110.616  34.618  1.00  0.00           N
ATOM   9782  C12 POPE  113      67.478 110.826  33.469  1.00  0.00           C
ATOM   9785  C11 POPE  113      67.338 109.658  32.489  1.00  0.00           C
ATOM   9788  P   POPE  113      69.629 109.098  31.348  1.00  0.00           P
ATOM   9789  O13 POPE  113      70.357 109.477  30.119  1.00  0.00           O
ATOM   9790  O14 POPE  113      69.387 107.677  31.639  1.00  0.00           O
ATOM   9791  O11 POPE  113      70.438 109.776  32.528  1.00  0.00           O
ATOM   9792  O12 POPE  113      68.239 109.846  31.399  1.00  0.00           O
ATOM   9793  C1  POPE  113      71.338 109.036  33.359  1.00  0.00           C
ATOM   9796  C2  POPE  113      70.747 108.896  34.799  1.00  0.00           C
ATOM   9798  O21 POPE  113      71.677 109.477  35.749  1.00  0.00           O
ATOM   9799  C21 POPE  113      71.147 110.368  36.589  1.00  0.00           C
ATOM   9800  O22 POPE  113      69.957 110.646  36.659  1.00  0.00           O
ATOM   9801  C22 POPE  113      72.238 111.048  37.419  1.00  0.00           C
ATOM   9804  C3  POPE  113      70.447 107.416  35.149  1.00  0.00           C
ATOM   9807  O31 POPE  113      69.838 107.246  36.449  1.00  0.00           O
ATOM   9808  C31 POPE  113      68.588 107.646  36.559  1.00  0.00           C
ATOM   9809  O32 POPE  113      67.917 108.186  35.669  1.00  0.00           O
ATOM   9810  C32 POPE  113      68.048 107.356  37.939  1.00  0.00           C
ATOM   9813  C23 POPE  113      71.989 111.017  38.959  1.00  0.00           C
ATOM   9816  C24 POPE  113      72.667 112.176  39.709  1.00  0.00           C
ATOM   9819  C25 POPE  113      74.197 112.246  39.569  1.00  0.00           C
ATOM   9822  C26 POPE  113      74.938 111.147  40.349  1.00  0.00           C
ATOM   9825  C27 POPE  113      76.448 111.427  40.458  1.00  0.00           C
ATOM   9828  C28 POPE  113      77.247 110.376  41.259  1.00  0.00           C
ATOM   9831  C29 POPE  113      76.757 110.217  42.678  1.00  0.00           C
ATOM   9833 0C21 POPE  113      77.347 110.637  43.808  1.00  0.00           C
ATOM   9835 1C21 POPE  113      78.637 111.406  43.959  1.00  0.00           C
ATOM   9838 2C21 POPE  113      78.379 112.776  44.608  1.00  0.00           C
ATOM   9841 3C21 POPE  113      78.107 112.736  46.118  1.00  0.00           C
ATOM   9844 4C21 POPE  113      77.848 114.137  46.719  1.00  0.00           C
ATOM   9847 5C21 POPE  113      77.677 114.118  48.239  1.00  0.00           C
ATOM   9850 6C21 POPE  113      79.007 113.956  48.998  1.00  0.00           C
ATOM   9853 7C21 POPE  113      78.818 113.806  50.508  1.00  0.00           C
ATOM   9856 8C21 POPE  113      80.137 113.766  51.288  1.00  0.00           C
ATOM   9860  C33 POPE  113      67.688 108.657  38.689  1.00  0.00           C
ATOM   9863  C34 POPE  113      67.708 108.456  40.198  1.00  0.00           C
ATOM   9866  C35 POPE  113      69.137 108.408  40.779  1.00  0.00           C
ATOM   9869  C36 POPE  113      69.217 107.896  42.229  1.00  0.00           C
ATOM   9872  C37 POPE  113      70.107 108.746  43.148  1.00  0.00           C
ATOM   9875  C38 POPE  113      69.997 108.337  44.629  1.00  0.00           C
ATOM   9878  C39 POPE  113      70.188 109.506  45.609  1.00  0.00           C
ATOM   9881 0C31 POPE  113      71.537 110.236  45.469  1.00  0.00           C
ATOM   9884 1C31 POPE  113      71.667 111.427  46.428  1.00  0.00           C
ATOM   9887 2C31 POPE  113      72.997 112.188  46.308  1.00  0.00           C
ATOM   9890 3C31 POPE  113      73.239 112.776  44.909  1.00  0.00           C
ATOM   9893 4C31 POPE  113      74.418 113.746  44.868  1.00  0.00           C
ATOM   9896 5C31 POPE  113      74.688 114.307  43.458  1.00  0.00           C
ATOM   9899 6C31 POPE  113      75.739 115.417  43.438  1.00  0.00           C
ATOM   9903  NH3 POPE  114      38.278  15.666  30.929  1.00  0.00           N
ATOM   9907  C12 POPE  114      38.517  15.356  29.479  1.00  0.00           C
ATOM   9910  C11 POPE  114      37.618  14.186  29.079  1.00  0.00           C
ATOM   9913  P   POPE  114      35.167  13.406  28.889  1.00  0.00           P
ATOM   9914  O13 POPE  114      33.827  14.046  28.809  1.00  0.00           O
ATOM   9915  O14 POPE  114      35.587  12.606  27.719  1.00  0.00           O
ATOM   9916  O11 POPE  114      35.257  12.496  30.168  1.00  0.00           O
ATOM   9917  O12 POPE  114      36.237  14.546  29.229  1.00  0.00           O
ATOM   9918  C1  POPE  114      35.257  13.046  31.479  1.00  0.00           C
ATOM   9921  C2  POPE  114      35.057  11.896  32.499  1.00  0.00           C
ATOM   9923  O21 POPE  114      34.818  12.396  33.829  1.00  0.00           O
ATOM   9924  C21 POPE  114      33.607  12.846  34.029  1.00  0.00           C
ATOM   9925  O22 POPE  114      32.748  13.086  33.188  1.00  0.00           O
ATOM   9926  C22 POPE  114      33.387  13.006  35.529  1.00  0.00           C
ATOM   9929  C3  POPE  114      36.287  10.946  32.569  1.00  0.00           C
ATOM   9932  O31 POPE  114      36.087  10.006  33.639  1.00  0.00           O
ATOM   9933  C31 POPE  114      37.097   9.176  33.858  1.00  0.00           C
ATOM   9934  O32 POPE  114      38.177   9.206  33.299  1.00  0.00           O
ATOM   9935  C32 POPE  114      36.728   8.211  34.979  1.00  0.00           C
ATOM   9938  C23 POPE  114      31.897  12.876  35.919  1.00  0.00           C
ATOM   9941  C24 POPE  114      31.737  12.676  37.429  1.00  0.00           C
ATOM   9944  C25 POPE  114      30.297  12.366  37.859  1.00  0.00           C
ATOM   9947  C26 POPE  114      29.347  13.566  37.949  1.00  0.00           C
ATOM   9950  C27 POPE  114      28.048  13.166  38.659  1.00  0.00           C
ATOM   9953  C28 POPE  114      26.927  14.216  38.589  1.00  0.00           C
ATOM   9956  C29 POPE  114      27.318  15.516  39.239  1.00  0.00           C
ATOM   9958 0C21 POPE  114      26.977  15.946  40.469  1.00  0.00           C
ATOM   9960 1C21 POPE  114      26.138  15.226  41.498  1.00  0.00           C
ATOM   9963 2C21 POPE  114      24.997  16.116  42.038  1.00  0.00           C
ATOM   9966 3C21 POPE  114      23.807  16.256  41.069  1.00  0.00           C
ATOM   9969 4C21 POPE  114      22.747  17.226  41.609  1.00  0.00           C
ATOM   9972 5C21 POPE  114      23.118  18.696  41.409  1.00  0.00           C
ATOM   9975 6C21 POPE  114      22.347  19.646  42.339  1.00  0.00           C
ATOM   9978 7C21 POPE  114      22.647  21.126  42.038  1.00  0.00           C
ATOM   9981 8C21 POPE  114      21.858  22.097  42.919  1.00  0.00           C
ATOM   9985  C33 POPE  114      36.257   8.926  36.269  1.00  0.00           C
ATOM   9988  C34 POPE  114      36.888   8.321  37.539  1.00  0.00           C
ATOM   9991  C35 POPE  114      38.377   8.641  37.679  1.00  0.00           C
ATOM   9994  C36 POPE  114      38.657  10.076  38.118  1.00  0.00           C
ATOM   9997  C37 POPE  114      40.158  10.386  38.159  1.00  0.00           C
ATOM  10000  C38 POPE  114      40.448  11.756  38.799  1.00  0.00           C
ATOM  10003  C39 POPE  114      41.857  12.276  38.488  1.00  0.00           C
ATOM  10006 0C31 POPE  114      42.997  11.306  38.839  1.00  0.00           C
ATOM  10009 1C31 POPE  114      44.368  11.946  38.589  1.00  0.00           C
ATOM  10012 2C31 POPE  114      45.537  10.956  38.759  1.00  0.00           C
ATOM  10015 3C31 POPE  114      45.868  10.676  40.229  1.00  0.00           C
ATOM  10018 4C31 POPE  114      46.507  11.876  40.949  1.00  0.00           C
ATOM  10021 5C31 POPE  114      45.847  12.156  42.299  1.00  0.00           C
ATOM  10024 6C31 POPE  114      46.338  13.436  42.989  1.00  0.00           C
ATOM  10028  NH3 POPE  115      89.247   5.892  73.718  1.00  0.00           N
ATOM  10032  C12 POPE  115      88.458   4.922  74.578  1.00  0.00           C
ATOM  10035  C11 POPE  115      87.018   4.752  74.069  1.00  0.00           C
ATOM  10038  P   POPE  115      84.697   3.772  74.779  1.00  0.00           P
ATOM  10039  O13 POPE  115      84.357   2.361  74.458  1.00  0.00           O
ATOM  10040  O14 POPE  115      84.098   4.192  76.059  1.00  0.00           O
ATOM  10041  O11 POPE  115      84.317   4.782  73.598  1.00  0.00           O
ATOM  10042  O12 POPE  115      86.278   3.851  74.889  1.00  0.00           O
ATOM  10043  C1  POPE  115      84.128   4.271  72.279  1.00  0.00           C
ATOM  10046  C2  POPE  115      84.217   5.372  71.169  1.00  0.00           C
ATOM  10048  O21 POPE  115      84.198   4.731  69.889  1.00  0.00           O
ATOM  10049  C21 POPE  115      85.238   3.991  69.529  1.00  0.00           C
ATOM  10050  O22 POPE  115      86.297   3.861  70.108  1.00  0.00           O
ATOM  10051  C22 POPE  115      84.798   3.242  68.258  1.00  0.00           C
ATOM  10054  C3  POPE  115      85.387   6.391  71.358  1.00  0.00           C
ATOM  10057  O31 POPE  115      86.007   6.902  70.159  1.00  0.00           O
ATOM  10058  C31 POPE  115      85.508   7.972  69.578  1.00  0.00           C
ATOM  10059  O32 POPE  115      84.349   8.352  69.618  1.00  0.00           O
ATOM  10060  C32 POPE  115      86.658   8.791  68.968  1.00  0.00           C
ATOM  10063  C23 POPE  115      85.847   2.301  67.618  1.00  0.00           C
ATOM  10066  C24 POPE  115      86.267   2.711  66.199  1.00  0.00           C
ATOM  10069  C25 POPE  115      85.128   2.611  65.169  1.00  0.00           C
ATOM  10072  C26 POPE  115      85.348   3.471  63.909  1.00  0.00           C
ATOM  10075  C27 POPE  115      84.387   3.112  62.768  1.00  0.00           C
ATOM  10078  C28 POPE  115      84.438   4.131  61.618  1.00  0.00           C
ATOM  10081  C29 POPE  115      83.767   3.632  60.368  1.00  0.00           C
ATOM  10083 0C21 POPE  115      82.538   3.961  59.918  1.00  0.00           C
ATOM  10085 1C21 POPE  115      81.527   4.861  60.588  1.00  0.00           C
ATOM  10088 2C21 POPE  115      81.598   6.321  60.079  1.00  0.00           C
ATOM  10091 3C21 POPE  115      81.367   6.491  58.569  1.00  0.00           C
ATOM  10094 4C21 POPE  115      81.378   7.962  58.099  1.00  0.00           C
ATOM  10097 5C21 POPE  115      82.757   8.511  57.689  1.00  0.00           C
ATOM  10100 6C21 POPE  115      83.767   8.672  58.839  1.00  0.00           C
ATOM  10103 7C21 POPE  115      85.017   9.476  58.449  1.00  0.00           C
ATOM  10106 8C21 POPE  115      85.977   9.717  59.629  1.00  0.00           C
ATOM  10110  C33 POPE  115      86.497   9.147  67.468  1.00  0.00           C
ATOM  10113  C34 POPE  115      87.857   9.427  66.809  1.00  0.00           C
ATOM  10116  C35 POPE  115      87.848   9.766  65.299  1.00  0.00           C
ATOM  10119  C36 POPE  115      87.288   8.692  64.359  1.00  0.00           C
ATOM  10122  C37 POPE  115      85.777   8.832  64.129  1.00  0.00           C
ATOM  10125  C38 POPE  115      85.208   7.781  63.169  1.00  0.00           C
ATOM  10128  C39 POPE  115      83.669   7.802  63.109  1.00  0.00           C
ATOM  10131 0C31 POPE  115      83.008   7.202  64.349  1.00  0.00           C
ATOM  10134 1C31 POPE  115      81.478   7.151  64.239  1.00  0.00           C
ATOM  10137 2C31 POPE  115      80.777   6.601  65.489  1.00  0.00           C
ATOM  10140 3C31 POPE  115      81.178   5.152  65.809  1.00  0.00           C
ATOM  10143 4C31 POPE  115      80.527   4.602  67.089  1.00  0.00           C
ATOM  10146 5C31 POPE  115      80.958   3.161  67.368  1.00  0.00           C
ATOM  10149 6C31 POPE  115      80.629   2.692  68.779  1.00  0.00           C
ATOM  10153  NH3 POPE  116     117.679  18.636  68.669  1.00  0.00           N
ATOM  10157  C12 POPE  116     118.897  18.616  69.537  1.00  0.00           C
ATOM  10160  C11 POPE  116     120.187  18.866  68.739  1.00  0.00           C
ATOM  10163  P   POPE  116     122.698  18.936  69.648  1.00  0.00           P
ATOM  10164  O13 POPE  116     122.528  20.406  69.529  1.00  0.00           O
ATOM  10165  O14 POPE  116     123.177  18.416  70.949  1.00  0.00           O
ATOM  10166  O11 POPE  116     123.678  18.366  68.569  1.00  0.00           O
ATOM  10167  O12 POPE  116     121.297  18.266  69.399  1.00  0.00           O
ATOM  10168  C1  POPE  116     123.388  18.056  67.208  1.00  0.00           C
ATOM  10171  C2  POPE  116     123.688  19.266  66.269  1.00  0.00           C
ATOM  10173  O21 POPE  116     123.529  18.896  64.889  1.00  0.00           O
ATOM  10174  C21 POPE  116     122.288  18.796  64.478  1.00  0.00           C
ATOM  10175  O22 POPE  116     121.297  18.836  65.189  1.00  0.00           O
ATOM  10176  C22 POPE  116     122.248  18.716  62.959  1.00  0.00           C
ATOM  10179  C3  POPE  116     125.128  19.856  66.459  1.00  0.00           C
ATOM  10182  O31 POPE  116     125.947  19.876  65.268  1.00  0.00           O
ATOM  10183  C31 POPE  116     125.827  20.746  64.258  1.00  0.00           C
ATOM  10184  O32 POPE  116     126.537  20.716  63.269  1.00  0.00           O
ATOM  10185  C32 POPE  116     124.748  21.816  64.449  1.00  0.00           C
ATOM  10188  C23 POPE  116     121.647  19.976  62.278  1.00  0.00           C
ATOM  10191  C24 POPE  116     122.129  20.066  60.828  1.00  0.00           C
ATOM  10194  C25 POPE  116     121.057  20.226  59.739  1.00  0.00           C
ATOM  10197  C26 POPE  116     121.698  20.056  58.339  1.00  0.00           C
ATOM  10200  C27 POPE  116     120.677  19.956  57.199  1.00  0.00           C
ATOM  10203  C28 POPE  116     121.327  19.976  55.798  1.00  0.00           C
ATOM  10206  C29 POPE  116     121.768  21.366  55.399  1.00  0.00           C
ATOM  10208 0C21 POPE  116     121.628  21.946  54.188  1.00  0.00           C
ATOM  10210 1C21 POPE  116     121.077  21.326  52.938  1.00  0.00           C
ATOM  10213 2C21 POPE  116     122.008  21.556  51.729  1.00  0.00           C
ATOM  10216 3C21 POPE  116     123.288  20.706  51.758  1.00  0.00           C
ATOM  10219 4C21 POPE  116     124.317  21.156  50.718  1.00  0.00           C
ATOM  10222 5C21 POPE  116     125.537  20.216  50.629  1.00  0.00           C
ATOM  10225 6C21 POPE  116     125.247  18.906  49.898  1.00  0.00           C
ATOM  10228 7C21 POPE  116     126.488  18.026  49.708  1.00  0.00           C
ATOM  10231 8C21 POPE  116     126.217  16.766  48.889  1.00  0.00           C
ATOM  10235  C33 POPE  116     124.597  22.726  63.199  1.00  0.00           C
ATOM  10238  C34 POPE  116     123.428  23.716  63.358  1.00  0.00           C
ATOM  10241  C35 POPE  116     123.188  24.626  62.129  1.00  0.00           C
ATOM  10244  C36 POPE  116     122.407  23.906  61.019  1.00  0.00           C
ATOM  10247  C37 POPE  116     121.989  24.786  59.828  1.00  0.00           C
ATOM  10250  C38 POPE  116     121.007  24.036  58.909  1.00  0.00           C
ATOM  10253  C39 POPE  116     120.527  24.786  57.659  1.00  0.00           C
ATOM  10256 0C31 POPE  116     119.867  26.146  57.959  1.00  0.00           C
ATOM  10259 1C31 POPE  116     119.018  26.666  56.779  1.00  0.00           C
ATOM  10262 2C31 POPE  116     118.708  28.166  56.868  1.00  0.00           C
ATOM  10265 3C31 POPE  116     117.917  28.586  58.109  1.00  0.00           C
ATOM  10268 4C31 POPE  116     116.448  28.156  58.088  1.00  0.00           C
ATOM  10271 5C31 POPE  116     115.718  28.536  59.389  1.00  0.00           C
ATOM  10274 6C31 POPE  116     114.217  28.266  59.328  1.00  0.00           C
ATOM  10278  NH3 POPE  117     130.432  62.516  76.069  1.00  0.00           N
ATOM  10282  C12 POPE  117     129.092  63.207  75.999  1.00  0.00           C
ATOM  10285  C11 POPE  117     128.493  63.586  77.359  1.00  0.00           C
ATOM  10288  P   POPE  117     126.387  65.156  76.879  1.00  0.00           P
ATOM  10289  O13 POPE  117     124.907  64.987  76.978  1.00  0.00           O
ATOM  10290  O14 POPE  117     127.018  66.296  77.599  1.00  0.00           O
ATOM  10291  O11 POPE  117     126.798  65.346  75.358  1.00  0.00           O
ATOM  10292  O12 POPE  117     127.087  63.796  77.258  1.00  0.00           O
ATOM  10293  C1  POPE  117     126.367  64.356  74.408  1.00  0.00           C
ATOM  10296  C2  POPE  117     127.318  64.316  73.169  1.00  0.00           C
ATOM  10298  O21 POPE  117     126.997  65.306  72.188  1.00  0.00           O
ATOM  10299  C21 POPE  117     125.858  65.188  71.538  1.00  0.00           C
ATOM  10300  O22 POPE  117     124.947  64.426  71.809  1.00  0.00           O
ATOM  10301  C22 POPE  117     125.807  66.167  70.358  1.00  0.00           C
ATOM  10304  C3  POPE  117     127.497  62.896  72.549  1.00  0.00           C
ATOM  10307  O31 POPE  117     128.633  62.887  71.639  1.00  0.00           O
ATOM  10308  C31 POPE  117     129.812  62.646  72.208  1.00  0.00           C
ATOM  10309  O32 POPE  117     129.993  62.206  73.328  1.00  0.00           O
ATOM  10310  C32 POPE  117     130.943  63.106  71.288  1.00  0.00           C
ATOM  10313  C23 POPE  117     127.068  66.136  69.469  1.00  0.00           C
ATOM  10316  C24 POPE  117     126.887  65.227  68.249  1.00  0.00           C
ATOM  10319  C25 POPE  117     128.067  65.306  67.269  1.00  0.00           C
ATOM  10322  C26 POPE  117     127.808  64.507  65.999  1.00  0.00           C
ATOM  10325  C27 POPE  117     128.812  64.776  64.868  1.00  0.00           C
ATOM  10328  C28 POPE  117     128.423  64.106  63.528  1.00  0.00           C
ATOM  10331  C29 POPE  117     127.057  64.556  63.059  1.00  0.00           C
ATOM  10333 0C21 POPE  117     126.768  65.416  62.069  1.00  0.00           C
ATOM  10335 1C21 POPE  117     127.747  66.086  61.139  1.00  0.00           C
ATOM  10338 2C21 POPE  117     127.407  65.676  59.699  1.00  0.00           C
ATOM  10341 3C21 POPE  117     128.552  65.917  58.718  1.00  0.00           C
ATOM  10344 4C21 POPE  117     128.087  65.676  57.278  1.00  0.00           C
ATOM  10347 5C21 POPE  117     129.212  65.456  56.269  1.00  0.00           C
ATOM  10350 6C21 POPE  117     130.312  66.517  56.358  1.00  0.00           C
ATOM  10353 7C21 POPE  117     131.322  66.438  55.209  1.00  0.00           C
ATOM  10356 8C21 POPE  117     132.423  67.487  55.338  1.00  0.00           C
ATOM  10360  C33 POPE  117     131.423  62.047  70.279  1.00  0.00           C
ATOM  10363  C34 POPE  117     130.683  62.126  68.948  1.00  0.00           C
ATOM  10366  C35 POPE  117     131.312  61.226  67.879  1.00  0.00           C
ATOM  10369  C36 POPE  117     130.632  61.416  66.529  1.00  0.00           C
ATOM  10372  C37 POPE  117     131.312  60.646  65.389  1.00  0.00           C
ATOM  10375  C38 POPE  117     130.712  61.026  64.038  1.00  0.00           C
ATOM  10378  C39 POPE  117     131.372  60.326  62.849  1.00  0.00           C
ATOM  10381 0C31 POPE  117     132.792  60.847  62.579  1.00  0.00           C
ATOM  10384 1C31 POPE  117     132.833  61.767  61.348  1.00  0.00           C
ATOM  10387 2C31 POPE  117     134.163  62.496  61.189  1.00  0.00           C
ATOM  10390 3C31 POPE  117     134.223  63.347  59.909  1.00  0.00           C
ATOM  10393 4C31 POPE  117     134.193  62.496  58.639  1.00  0.00           C
ATOM  10396 5C31 POPE  117     134.312  63.297  57.339  1.00  0.00           C
ATOM  10399 6C31 POPE  117     134.372  62.406  56.098  1.00  0.00           C
ATOM  10403  NH3 POPE  118     115.467  14.546  29.378  1.00  0.00           N
ATOM  10407  C12 POPE  118     114.007  14.186  29.159  1.00  0.00           C
ATOM  10410  C11 POPE  118     113.778  13.546  27.769  1.00  0.00           C
ATOM  10413  P   POPE  118     111.217  13.536  27.018  1.00  0.00           P
ATOM  10414  O13 POPE  118     111.607  14.776  26.309  1.00  0.00           O
ATOM  10415  O14 POPE  118     110.658  12.406  26.219  1.00  0.00           O
ATOM  10416  O11 POPE  118     110.327  13.856  28.299  1.00  0.00           O
ATOM  10417  O12 POPE  118     112.497  12.916  27.709  1.00  0.00           O
ATOM  10418  C1  POPE  118     109.857  12.746  29.089  1.00  0.00           C
ATOM  10421  C2  POPE  118     109.287  13.146  30.489  1.00  0.00           C
ATOM  10423  O21 POPE  118     108.568  11.976  30.929  1.00  0.00           O
ATOM  10424  C21 POPE  118     108.587  11.746  32.239  1.00  0.00           C
ATOM  10425  O22 POPE  118     109.137  12.426  33.079  1.00  0.00           O
ATOM  10426  C22 POPE  118     107.838  10.446  32.509  1.00  0.00           C
ATOM  10429  C3  POPE  118     108.358  14.396  30.459  1.00  0.00           C
ATOM  10432  O31 POPE  118     108.148  14.966  31.779  1.00  0.00           O
ATOM  10433  C31 POPE  118     107.008  14.696  32.398  1.00  0.00           C
ATOM  10434  O32 POPE  118     106.098  13.996  31.979  1.00  0.00           O
ATOM  10435  C32 POPE  118     107.057  15.286  33.809  1.00  0.00           C
ATOM  10438  C23 POPE  118     107.318  10.336  33.959  1.00  0.00           C
ATOM  10441  C24 POPE  118     106.838   8.926  34.319  1.00  0.00           C
ATOM  10444  C25 POPE  118     105.768   8.391  33.348  1.00  0.00           C
ATOM  10447  C26 POPE  118     105.107   7.081  33.809  1.00  0.00           C
ATOM  10450  C27 POPE  118     103.978   6.641  32.868  1.00  0.00           C
ATOM  10453  C28 POPE  118     103.118   5.491  33.419  1.00  0.00           C
ATOM  10456  C29 POPE  118     102.267   5.881  34.598  1.00  0.00           C
ATOM  10458 0C21 POPE  118     102.377   5.411  35.859  1.00  0.00           C
ATOM  10460 1C21 POPE  118     103.398   4.421  36.348  1.00  0.00           C
ATOM  10463 2C21 POPE  118     102.838   3.001  36.459  1.00  0.00           C
ATOM  10466 3C21 POPE  118     101.878   2.791  37.649  1.00  0.00           C
ATOM  10469 4C21 POPE  118     101.709   1.301  37.958  1.00  0.00           C
ATOM  10472 5C21 POPE  118     100.868   0.991  39.208  1.00  0.00           C
ATOM  10475 6C21 POPE  118      99.368   1.291  39.039  1.00  0.00           C
ATOM  10478 7C21 POPE  118      98.587   0.921  40.309  1.00  0.00           C
ATOM  10481 8C21 POPE  118      97.087   1.221  40.229  1.00  0.00           C
ATOM  10485  C33 POPE  118     106.048  14.596  34.758  1.00  0.00           C
ATOM  10488  C34 POPE  118     106.297  14.896  36.239  1.00  0.00           C
ATOM  10491  C35 POPE  118     105.268  14.236  37.168  1.00  0.00           C
ATOM  10494  C36 POPE  118     105.557  14.556  38.639  1.00  0.00           C
ATOM  10497  C37 POPE  118     104.717  13.776  39.639  1.00  0.00           C
ATOM  10500  C38 POPE  118     104.977  14.286  41.069  1.00  0.00           C
ATOM  10503  C39 POPE  118     104.107  13.646  42.149  1.00  0.00           C
ATOM  10506 0C31 POPE  118     104.238  12.126  42.219  1.00  0.00           C
ATOM  10509 1C31 POPE  118     103.368  11.526  43.339  1.00  0.00           C
ATOM  10512 2C31 POPE  118     103.557  10.016  43.449  1.00  0.00           C
ATOM  10515 3C31 POPE  118     102.819   9.396  44.649  1.00  0.00           C
ATOM  10518 4C31 POPE  118     101.297   9.526  44.549  1.00  0.00           C
ATOM  10521 5C31 POPE  118     100.557   8.831  45.699  1.00  0.00           C
ATOM  10524 6C31 POPE  118      99.037   8.906  45.549  1.00  0.00           C
ATOM  10528  NH3 POPE  119     119.658  77.367  71.358  1.00  0.00           N
ATOM  10532  C12 POPE  119     118.727  78.486  70.968  1.00  0.00           C
ATOM  10535  C11 POPE  119     117.477  78.548  71.879  1.00  0.00           C
ATOM  10538  P   POPE  119     115.319  77.286  72.538  1.00  0.00           P
ATOM  10539  O13 POPE  119     115.168  78.257  73.659  1.00  0.00           O
ATOM  10540  O14 POPE  119     114.928  75.886  72.809  1.00  0.00           O
ATOM  10541  O11 POPE  119     114.489  77.846  71.328  1.00  0.00           O
ATOM  10542  O12 POPE  119     116.828  77.276  71.989  1.00  0.00           O
ATOM  10543  C1  POPE  119     113.878  77.076  70.299  1.00  0.00           C
ATOM  10546  C2  POPE  119     114.779  76.926  69.038  1.00  0.00           C
ATOM  10548  O21 POPE  119     114.527  77.936  68.029  1.00  0.00           O
ATOM  10549  C21 POPE  119     114.928  79.176  68.258  1.00  0.00           C
ATOM  10550  O22 POPE  119     115.198  79.687  69.318  1.00  0.00           O
ATOM  10551  C22 POPE  119     115.128  79.867  66.908  1.00  0.00           C
ATOM  10554  C3  POPE  119     114.597  75.517  68.389  1.00  0.00           C
ATOM  10557  O31 POPE  119     114.997  75.517  66.989  1.00  0.00           O
ATOM  10558  C31 POPE  119     114.007  75.416  66.098  1.00  0.00           C
ATOM  10559  O32 POPE  119     112.857  75.096  66.328  1.00  0.00           O
ATOM  10560  C32 POPE  119     114.527  75.786  64.718  1.00  0.00           C
ATOM  10563  C23 POPE  119     113.848  80.477  66.339  1.00  0.00           C
ATOM  10566  C24 POPE  119     114.128  81.216  65.029  1.00  0.00           C
ATOM  10569  C25 POPE  119     114.088  80.286  63.809  1.00  0.00           C
ATOM  10572  C26 POPE  119     114.757  80.886  62.569  1.00  0.00           C
ATOM  10575  C27 POPE  119     114.919  79.867  61.428  1.00  0.00           C
ATOM  10578  C28 POPE  119     115.868  80.346  60.319  1.00  0.00           C
ATOM  10581  C29 POPE  119     117.318  80.396  60.769  1.00  0.00           C
ATOM  10583 0C21 POPE  119     118.347  80.856  60.028  1.00  0.00           C
ATOM  10585 1C21 POPE  119     118.247  81.406  58.629  1.00  0.00           C
ATOM  10588 2C21 POPE  119     118.228  80.276  57.579  1.00  0.00           C
ATOM  10591 3C21 POPE  119     118.197  80.786  56.139  1.00  0.00           C
ATOM  10594 4C21 POPE  119     118.197  79.658  55.089  1.00  0.00           C
ATOM  10597 5C21 POPE  119     119.587  79.276  54.548  1.00  0.00           C
ATOM  10600 6C21 POPE  119     120.518  78.566  55.539  1.00  0.00           C
ATOM  10603 7C21 POPE  119     121.817  78.096  54.879  1.00  0.00           C
ATOM  10606 8C21 POPE  119     122.808  77.426  55.839  1.00  0.00           C
ATOM  10610  C33 POPE  119     115.157  74.556  64.029  1.00  0.00           C
ATOM  10613  C34 POPE  119     115.599  74.816  62.589  1.00  0.00           C
ATOM  10616  C35 POPE  119     114.427  75.066  61.628  1.00  0.00           C
ATOM  10619  C36 POPE  119     114.907  75.236  60.189  1.00  0.00           C
ATOM  10622  C37 POPE  119     113.757  75.436  59.188  1.00  0.00           C
ATOM  10625  C38 POPE  119     114.247  75.536  57.738  1.00  0.00           C
ATOM  10628  C39 POPE  119     113.118  75.626  56.709  1.00  0.00           C
ATOM  10631 0C31 POPE  119     112.298  74.337  56.579  1.00  0.00           C
ATOM  10634 1C31 POPE  119     111.117  74.477  55.599  1.00  0.00           C
ATOM  10637 2C31 POPE  119     110.257  73.206  55.499  1.00  0.00           C
ATOM  10640 3C31 POPE  119     110.928  72.076  54.708  1.00  0.00           C
ATOM  10643 4C31 POPE  119     109.958  70.926  54.398  1.00  0.00           C
ATOM  10646 5C31 POPE  119     110.567  69.786  53.559  1.00  0.00           C
ATOM  10649 6C31 POPE  119     111.178  70.236  52.219  1.00  0.00           C
ATOM  10653  NH3 POPE  120     101.107  26.126  29.159  1.00  0.00           N
ATOM  10657  C12 POPE  120     100.628  27.476  28.689  1.00  0.00           C
ATOM  10660  C11 POPE  120     100.967  28.606  29.679  1.00  0.00           C
ATOM  10663  P   POPE  120      99.048  30.376  29.619  1.00  0.00           P
ATOM  10664  O13 POPE  120      98.678  31.546  28.788  1.00  0.00           O
ATOM  10665  O14 POPE  120      98.099  29.266  29.719  1.00  0.00           O
ATOM  10666  O11 POPE  120      99.378  30.926  31.069  1.00  0.00           O
ATOM  10667  O12 POPE  120     100.467  29.846  29.169  1.00  0.00           O
ATOM  10668  C1  POPE  120      98.388  30.806  32.109  1.00  0.00           C
ATOM  10671  C2  POPE  120      98.958  30.096  33.359  1.00  0.00           C
ATOM  10673  O21 POPE  120      98.258  30.546  34.528  1.00  0.00           O
ATOM  10674  C21 POPE  120      98.458  31.777  34.949  1.00  0.00           C
ATOM  10675  O22 POPE  120      99.098  32.656  34.379  1.00  0.00           O
ATOM  10676  C22 POPE  120      97.757  31.936  36.288  1.00  0.00           C
ATOM  10679  C3  POPE  120     100.518  30.156  33.479  1.00  0.00           C
ATOM  10682  O31 POPE  120     100.987  29.436  34.639  1.00  0.00           O
ATOM  10683  C31 POPE  120     100.917  28.116  34.549  1.00  0.00           C
ATOM  10684  O32 POPE  120     100.508  27.486  33.578  1.00  0.00           O
ATOM  10685  C32 POPE  120     101.337  27.476  35.868  1.00  0.00           C
ATOM  10688  C23 POPE  120      98.778  31.906  37.439  1.00  0.00           C
ATOM  10691  C24 POPE  120      98.078  32.076  38.778  1.00  0.00           C
ATOM  10694  C25 POPE  120      99.058  32.286  39.929  1.00  0.00           C
ATOM  10697  C26 POPE  120      98.379  32.946  41.129  1.00  0.00           C
ATOM  10700  C27 POPE  120      99.188  32.836  42.418  1.00  0.00           C
ATOM  10703  C28 POPE  120      99.128  34.117  43.279  1.00  0.00           C
ATOM  10706  C29 POPE  120      98.948  33.836  44.749  1.00  0.00           C
ATOM  10708 0C21 POPE  120      97.857  34.156  45.469  1.00  0.00           C
ATOM  10710 1C21 POPE  120      96.658  34.886  44.929  1.00  0.00           C
ATOM  10713 2C21 POPE  120      95.747  35.476  46.019  1.00  0.00           C
ATOM  10716 3C21 POPE  120      94.977  34.407  46.819  1.00  0.00           C
ATOM  10719 4C21 POPE  120      93.887  35.026  47.698  1.00  0.00           C
ATOM  10722 5C21 POPE  120      93.228  33.976  48.598  1.00  0.00           C
ATOM  10725 6C21 POPE  120      92.087  34.547  49.459  1.00  0.00           C
ATOM  10728 7C21 POPE  120      91.898  33.696  50.718  1.00  0.00           C
ATOM  10731 8C21 POPE  120      90.697  34.047  51.588  1.00  0.00           C
ATOM  10735  C33 POPE  120     100.107  26.956  36.648  1.00  0.00           C
ATOM  10738  C34 POPE  120     100.478  25.906  37.709  1.00  0.00           C
ATOM  10741  C35 POPE  120     101.429  26.426  38.799  1.00  0.00           C
ATOM  10744  C36 POPE  120     100.768  27.396  39.779  1.00  0.00           C
ATOM  10747  C37 POPE  120     101.777  28.356  40.429  1.00  0.00           C
ATOM  10750  C38 POPE  120     101.217  29.066  41.669  1.00  0.00           C
ATOM  10753  C39 POPE  120     102.118  30.196  42.169  1.00  0.00           C
ATOM  10756 0C31 POPE  120     101.817  30.546  43.639  1.00  0.00           C
ATOM  10759 1C31 POPE  120     102.607  31.756  44.159  1.00  0.00           C
ATOM  10762 2C31 POPE  120     102.497  31.916  45.679  1.00  0.00           C
ATOM  10765 3C31 POPE  120     103.428  30.956  46.439  1.00  0.00           C
ATOM  10768 4C31 POPE  120     102.959  30.636  47.859  1.00  0.00           C
ATOM  10771 5C31 POPE  120     103.907  29.676  48.589  1.00  0.00           C
ATOM  10774 6C31 POPE  120     103.347  29.126  49.898  1.00  0.00           C
ATOM  10778  NH3 POPE  121      90.557  53.916  75.958  1.00  0.00           N
ATOM  10782  C12 POPE  121      91.068  54.666  77.148  1.00  0.00           C
ATOM  10785  C11 POPE  121      90.308  54.246  78.419  1.00  0.00           C
ATOM  10788  P   POPE  121      87.857  53.347  78.258  1.00  0.00           P
ATOM  10789  O13 POPE  121      87.679  52.936  79.669  1.00  0.00           O
ATOM  10790  O14 POPE  121      88.428  52.326  77.339  1.00  0.00           O
ATOM  10791  O11 POPE  121      86.488  53.976  77.739  1.00  0.00           O
ATOM  10792  O12 POPE  121      88.907  54.527  78.269  1.00  0.00           O
ATOM  10793  C1  POPE  121      86.397  55.356  77.359  1.00  0.00           C
ATOM  10796  C2  POPE  121      85.497  55.606  76.118  1.00  0.00           C
ATOM  10798  O21 POPE  121      84.128  55.786  76.529  1.00  0.00           O
ATOM  10799  C21 POPE  121      83.307  56.216  75.578  1.00  0.00           C
ATOM  10800  O22 POPE  121      83.638  56.616  74.469  1.00  0.00           O
ATOM  10801  C22 POPE  121      81.857  56.036  76.029  1.00  0.00           C
ATOM  10804  C3  POPE  121      85.618  54.516  75.008  1.00  0.00           C
ATOM  10807  O31 POPE  121      86.989  54.076  74.848  1.00  0.00           O
ATOM  10808  C31 POPE  121      87.267  53.066  73.979  1.00  0.00           C
ATOM  10809  O32 POPE  121      88.327  52.456  73.998  1.00  0.00           O
ATOM  10810  C32 POPE  121      86.188  52.936  72.889  1.00  0.00           C
ATOM  10813  C23 POPE  121      80.817  56.637  75.038  1.00  0.00           C
ATOM  10816  C24 POPE  121      79.489  55.867  74.999  1.00  0.00           C
ATOM  10819  C25 POPE  121      79.518  54.687  74.018  1.00  0.00           C
ATOM  10822  C26 POPE  121      79.048  55.046  72.599  1.00  0.00           C
ATOM  10825  C27 POPE  121      79.379  53.946  71.579  1.00  0.00           C
ATOM  10828  C28 POPE  121      79.118  54.337  70.118  1.00  0.00           C
ATOM  10831  C29 POPE  121      79.647  53.266  69.188  1.00  0.00           C
ATOM  10833 0C21 POPE  121      78.938  52.526  68.309  1.00  0.00           C
ATOM  10835 1C21 POPE  121      77.448  52.617  68.078  1.00  0.00           C
ATOM  10838 2C21 POPE  121      76.807  51.306  67.578  1.00  0.00           C
ATOM  10841 3C21 POPE  121      76.927  51.056  66.069  1.00  0.00           C
ATOM  10844 4C21 POPE  121      78.308  50.536  65.638  1.00  0.00           C
ATOM  10847 5C21 POPE  121      78.268  49.816  64.288  1.00  0.00           C
ATOM  10850 6C21 POPE  121      79.647  49.326  63.858  1.00  0.00           C
ATOM  10853 7C21 POPE  121      79.587  48.536  62.549  1.00  0.00           C
ATOM  10856 8C21 POPE  121      80.967  48.076  62.108  1.00  0.00           C
ATOM  10860  C33 POPE  121      86.548  52.097  71.629  1.00  0.00           C
ATOM  10863  C34 POPE  121      85.637  52.516  70.459  1.00  0.00           C
ATOM  10866  C35 POPE  121      85.277  51.406  69.469  1.00  0.00           C
ATOM  10869  C36 POPE  121      83.797  51.007  69.548  1.00  0.00           C
ATOM  10872  C37 POPE  121      83.388  50.106  68.379  1.00  0.00           C
ATOM  10875  C38 POPE  121      81.927  49.626  68.489  1.00  0.00           C
ATOM  10878  C39 POPE  121      81.478  48.797  67.279  1.00  0.00           C
ATOM  10881 0C31 POPE  121      82.217  47.456  67.159  1.00  0.00           C
ATOM  10884 1C31 POPE  121      81.738  46.627  65.958  1.00  0.00           C
ATOM  10887 2C31 POPE  121      82.407  45.257  65.857  1.00  0.00           C
ATOM  10890 3C31 POPE  121      82.129  44.516  64.548  1.00  0.00           C
ATOM  10893 4C31 POPE  121      80.697  43.976  64.458  1.00  0.00           C
ATOM  10896 5C31 POPE  121      80.408  43.297  63.129  1.00  0.00           C
ATOM  10899 6C31 POPE  121      78.978  42.766  63.049  1.00  0.00           C
ATOM  10903  NH3 POPE  122      81.408  13.006  72.739  1.00  0.00           N
ATOM  10907  C12 POPE  122      80.879  14.366  73.129  1.00  0.00           C
ATOM  10910  C11 POPE  122      81.848  15.496  72.788  1.00  0.00           C
ATOM  10913  P   POPE  122      82.419  17.806  73.868  1.00  0.00           P
ATOM  10914  O13 POPE  122      81.738  18.656  74.868  1.00  0.00           O
ATOM  10915  O14 POPE  122      83.738  17.236  74.198  1.00  0.00           O
ATOM  10916  O11 POPE  122      82.637  18.636  72.529  1.00  0.00           O
ATOM  10917  O12 POPE  122      81.408  16.656  73.468  1.00  0.00           O
ATOM  10918  C1  POPE  122      82.377  20.046  72.479  1.00  0.00           C
ATOM  10921  C2  POPE  122      80.887  20.366  72.239  1.00  0.00           C
ATOM  10923  O21 POPE  122      80.567  20.216  70.839  1.00  0.00           O
ATOM  10924  C21 POPE  122      79.287  20.236  70.529  1.00  0.00           C
ATOM  10925  O22 POPE  122      78.357  20.216  71.328  1.00  0.00           O
ATOM  10926  C22 POPE  122      79.118  20.366  69.008  1.00  0.00           C
ATOM  10929  C3  POPE  122      80.577  21.816  72.709  1.00  0.00           C
ATOM  10932  O31 POPE  122      81.247  22.776  71.859  1.00  0.00           O
ATOM  10933  C31 POPE  122      80.518  23.846  71.559  1.00  0.00           C
ATOM  10934  O32 POPE  122      79.497  24.186  72.139  1.00  0.00           O
ATOM  10935  C32 POPE  122      81.117  24.576  70.368  1.00  0.00           C
ATOM  10938  C23 POPE  122      78.347  19.166  68.427  1.00  0.00           C
ATOM  10941  C24 POPE  122      78.397  19.036  66.899  1.00  0.00           C
ATOM  10944  C25 POPE  122      77.857  20.256  66.139  1.00  0.00           C
ATOM  10947  C26 POPE  122      77.698  19.976  64.639  1.00  0.00           C
ATOM  10950  C27 POPE  122      76.927  21.076  63.879  1.00  0.00           C
ATOM  10953  C28 POPE  122      76.767  20.796  62.369  1.00  0.00           C
ATOM  10956  C29 POPE  122      76.048  19.496  62.099  1.00  0.00           C
ATOM  10958 0C21 POPE  122      76.188  18.706  61.019  1.00  0.00           C
ATOM  10960 1C21 POPE  122      77.037  18.986  59.809  1.00  0.00           C
ATOM  10963 2C21 POPE  122      77.058  17.826  58.788  1.00  0.00           C
ATOM  10966 3C21 POPE  122      75.668  17.456  58.228  1.00  0.00           C
ATOM  10969 4C21 POPE  122      75.688  16.346  57.178  1.00  0.00           C
ATOM  10972 5C21 POPE  122      75.938  16.836  55.749  1.00  0.00           C
ATOM  10975 6C21 POPE  122      75.747  15.706  54.719  1.00  0.00           C
ATOM  10978 7C21 POPE  122      75.988  16.176  53.279  1.00  0.00           C
ATOM  10981 8C21 POPE  122      75.728  15.096  52.219  1.00  0.00           C
ATOM  10985  C33 POPE  122      81.117  23.696  69.099  1.00  0.00           C
ATOM  10988  C34 POPE  122      81.807  24.366  67.898  1.00  0.00           C
ATOM  10991  C35 POPE  122      81.157  25.676  67.398  1.00  0.00           C
ATOM  10994  C36 POPE  122      79.688  25.476  67.029  1.00  0.00           C
ATOM  10997  C37 POPE  122      79.007  26.676  66.368  1.00  0.00           C
ATOM  11000  C38 POPE  122      77.737  26.266  65.588  1.00  0.00           C
ATOM  11003  C39 POPE  122      77.257  27.336  64.607  1.00  0.00           C
ATOM  11006 0C31 POPE  122      76.048  26.926  63.749  1.00  0.00           C
ATOM  11009 1C31 POPE  122      75.567  28.106  62.899  1.00  0.00           C
ATOM  11012 2C31 POPE  122      74.438  27.736  61.929  1.00  0.00           C
ATOM  11015 3C31 POPE  122      73.827  28.966  61.239  1.00  0.00           C
ATOM  11018 4C31 POPE  122      72.537  28.617  60.489  1.00  0.00           C
ATOM  11021 5C31 POPE  122      71.868  29.826  59.839  1.00  0.00           C
ATOM  11024 6C31 POPE  122      70.598  29.446  59.079  1.00  0.00           C
ATOM  11028  NH3 POPE  123      51.497  50.326  36.759  1.00  0.00           N
ATOM  11032  C12 POPE  123      52.108  49.347  35.789  1.00  0.00           C
ATOM  11035  C11 POPE  123      53.488  49.806  35.229  1.00  0.00           C
ATOM  11038  P   POPE  123      54.107  47.346  34.429  1.00  0.00           P
ATOM  11039  O13 POPE  123      52.868  46.837  33.809  1.00  0.00           O
ATOM  11040  O14 POPE  123      55.397  46.767  33.959  1.00  0.00           O
ATOM  11041  O11 POPE  123      54.057  47.126  35.989  1.00  0.00           O
ATOM  11042  O12 POPE  123      54.107  48.906  34.299  1.00  0.00           O
ATOM  11043  C1  POPE  123      55.247  46.946  36.759  1.00  0.00           C
ATOM  11046  C2  POPE  123      54.928  46.996  38.278  1.00  0.00           C
ATOM  11048  O21 POPE  123      56.017  46.376  39.008  1.00  0.00           O
ATOM  11049  C21 POPE  123      56.607  47.156  39.909  1.00  0.00           C
ATOM  11050  O22 POPE  123      56.378  48.336  40.079  1.00  0.00           O
ATOM  11051  C22 POPE  123      57.647  46.356  40.679  1.00  0.00           C
ATOM  11054  C3  POPE  123      53.587  46.216  38.529  1.00  0.00           C
ATOM  11057  O31 POPE  123      53.537  45.476  39.758  1.00  0.00           O
ATOM  11058  C31 POPE  123      53.327  46.196  40.849  1.00  0.00           C
ATOM  11059  O32 POPE  123      53.327  47.416  40.919  1.00  0.00           O
ATOM  11060  C32 POPE  123      52.958  45.216  41.968  1.00  0.00           C
ATOM  11063  C23 POPE  123      58.107  47.166  41.909  1.00  0.00           C
ATOM  11066  C24 POPE  123      59.167  46.496  42.789  1.00  0.00           C
ATOM  11069  C25 POPE  123      59.267  47.156  44.179  1.00  0.00           C
ATOM  11072  C26 POPE  123      59.827  48.587  44.138  1.00  0.00           C
ATOM  11075  C27 POPE  123      58.727  49.666  44.018  1.00  0.00           C
ATOM  11078  C28 POPE  123      59.188  50.937  43.288  1.00  0.00           C
ATOM  11081  C29 POPE  123      59.998  51.847  44.169  1.00  0.00           C
ATOM  11083 0C21 POPE  123      59.527  52.906  44.848  1.00  0.00           C
ATOM  11085 1C21 POPE  123      58.097  53.376  44.889  1.00  0.00           C
ATOM  11088 2C21 POPE  123      57.658  53.746  46.319  1.00  0.00           C
ATOM  11091 3C21 POPE  123      58.218  55.086  46.828  1.00  0.00           C
ATOM  11094 4C21 POPE  123      58.207  55.166  48.358  1.00  0.00           C
ATOM  11097 5C21 POPE  123      58.618  56.526  48.919  1.00  0.00           C
ATOM  11100 6C21 POPE  123      58.568  56.546  50.448  1.00  0.00           C
ATOM  11103 7C21 POPE  123      58.827  57.926  51.059  1.00  0.00           C
ATOM  11106 8C21 POPE  123      58.587  57.966  52.569  1.00  0.00           C
ATOM  11110  C33 POPE  123      53.037  45.826  43.379  1.00  0.00           C
ATOM  11113  C34 POPE  123      54.478  46.007  43.869  1.00  0.00           C
ATOM  11116  C35 POPE  123      55.208  44.687  44.199  1.00  0.00           C
ATOM  11119  C36 POPE  123      56.518  44.946  44.968  1.00  0.00           C
ATOM  11122  C37 POPE  123      56.847  43.956  46.089  1.00  0.00           C
ATOM  11125  C38 POPE  123      57.927  42.927  45.718  1.00  0.00           C
ATOM  11128  C39 POPE  123      58.137  41.866  46.809  1.00  0.00           C
ATOM  11131 0C31 POPE  123      58.507  42.426  48.188  1.00  0.00           C
ATOM  11134 1C31 POPE  123      58.467  41.326  49.268  1.00  0.00           C
ATOM  11137 2C31 POPE  123      58.807  41.837  50.669  1.00  0.00           C
ATOM  11140 3C31 POPE  123      60.298  42.126  50.868  1.00  0.00           C
ATOM  11143 4C31 POPE  123      60.577  42.576  52.309  1.00  0.00           C
ATOM  11146 5C31 POPE  123      62.038  42.956  52.558  1.00  0.00           C
ATOM  11149 6C31 POPE  123      62.287  43.416  53.998  1.00  0.00           C
ATOM  11153  NH3 POPE  124      -5.797   0.701  30.749  1.00  0.00           N
ATOM  11157  C12 POPE  124      -4.537   0.742  29.929  1.00  0.00           C
ATOM  11160  C11 POPE  124      -4.248   2.132  29.309  1.00  0.00           C
ATOM  11163  P   POPE  124      -1.608   1.992  29.159  1.00  0.00           P
ATOM  11164  O13 POPE  124      -0.603   2.692  28.309  1.00  0.00           O
ATOM  11165  O14 POPE  124      -1.287   0.582  29.399  1.00  0.00           O
ATOM  11166  O11 POPE  124      -1.648   2.772  30.549  1.00  0.00           O
ATOM  11167  O12 POPE  124      -3.047   2.142  28.539  1.00  0.00           O
ATOM  11168  C1  POPE  124      -1.617   2.042  31.779  1.00  0.00           C
ATOM  11171  C2  POPE  124      -1.177   2.942  32.959  1.00  0.00           C
ATOM  11173  O21 POPE  124      -0.332   2.132  33.788  1.00  0.00           O
ATOM  11174  C21 POPE  124       0.558   2.792  34.519  1.00  0.00           C
ATOM  11175  O22 POPE  124       0.838   3.961  34.379  1.00  0.00           O
ATOM  11176  C22 POPE  124       1.267   1.802  35.449  1.00  0.00           C
ATOM  11179  C3  POPE  124      -2.378   3.541  33.759  1.00  0.00           C
ATOM  11182  O31 POPE  124      -2.417   2.991  35.089  1.00  0.00           O
ATOM  11183  C31 POPE  124      -3.257   1.981  35.258  1.00  0.00           C
ATOM  11184  O32 POPE  124      -4.237   1.752  34.569  1.00  0.00           O
ATOM  11185  C32 POPE  124      -2.758   1.092  36.399  1.00  0.00           C
ATOM  11188  C23 POPE  124       1.858   2.431  36.739  1.00  0.00           C
ATOM  11191  C24 POPE  124       1.617   1.501  37.939  1.00  0.00           C
ATOM  11194  C25 POPE  124       2.058   2.051  39.309  1.00  0.00           C
ATOM  11197  C26 POPE  124       3.578   2.161  39.479  1.00  0.00           C
ATOM  11200  C27 POPE  124       4.008   2.182  40.958  1.00  0.00           C
ATOM  11203  C28 POPE  124       5.538   2.322  41.148  1.00  0.00           C
ATOM  11206  C29 POPE  124       6.128   1.482  42.258  1.00  0.00           C
ATOM  11208 0C21 POPE  124       5.957   1.652  43.589  1.00  0.00           C
ATOM  11210 1C21 POPE  124       5.148   2.741  44.258  1.00  0.00           C
ATOM  11213 2C21 POPE  124       5.908   3.481  45.379  1.00  0.00           C
ATOM  11216 3C21 POPE  124       6.228   2.611  46.609  1.00  0.00           C
ATOM  11219 4C21 POPE  124       6.538   3.422  47.868  1.00  0.00           C
ATOM  11222 5C21 POPE  124       7.878   4.182  47.809  1.00  0.00           C
ATOM  11225 6C21 POPE  124       8.088   5.111  49.009  1.00  0.00           C
ATOM  11228 7C21 POPE  124       9.348   5.981  48.878  1.00  0.00           C
ATOM  11231 8C21 POPE  124       9.418   7.081  49.939  1.00  0.00           C
ATOM  11235  C33 POPE  124      -3.327   1.491  37.769  1.00  0.00           C
ATOM  11238  C34 POPE  124      -2.917   0.491  38.868  1.00  0.00           C
ATOM  11241  C35 POPE  124      -3.497   0.862  40.248  1.00  0.00           C
ATOM  11244  C36 POPE  124      -2.448   1.202  41.319  1.00  0.00           C
ATOM  11247  C37 POPE  124      -1.627  -0.029  41.708  1.00  0.00           C
ATOM  11250  C38 POPE  124      -0.857   0.111  43.028  1.00  0.00           C
ATOM  11253  C39 POPE  124      -1.748  -0.188  44.249  1.00  0.00           C
ATOM  11256 0C31 POPE  124      -0.948  -0.619  45.479  1.00  0.00           C
ATOM  11259 1C31 POPE  124      -1.848  -0.969  46.669  1.00  0.00           C
ATOM  11262 2C31 POPE  124      -1.188  -1.809  47.779  1.00  0.00           C
ATOM  11265 3C31 POPE  124       0.288  -1.489  48.039  1.00  0.00           C
ATOM  11268 4C31 POPE  124       0.768  -2.079  49.379  1.00  0.00           C
ATOM  11271 5C31 POPE  124       2.288  -2.259  49.449  1.00  0.00           C
ATOM  11274 6C31 POPE  124       2.807  -2.389  50.879  1.00  0.00           C
ATOM  11278  NH3 POPE  125      13.017  47.326  34.069  1.00  0.00           N
ATOM  11282  C12 POPE  125      11.847  48.067  34.708  1.00  0.00           C
ATOM  11285  C11 POPE  125      10.797  48.696  33.759  1.00  0.00           C
ATOM  11288  P   POPE  125       9.257  50.727  34.499  1.00  0.00           P
ATOM  11289  O13 POPE  125      10.378  51.586  34.059  1.00  0.00           O
ATOM  11290  O14 POPE  125       7.987  50.916  33.759  1.00  0.00           O
ATOM  11291  O11 POPE  125       8.867  51.096  35.979  1.00  0.00           O
ATOM  11292  O12 POPE  125       9.667  49.197  34.499  1.00  0.00           O
ATOM  11293  C1  POPE  125       9.797  50.977  37.059  1.00  0.00           C
ATOM  11296  C2  POPE  125       9.387  51.847  38.299  1.00  0.00           C
ATOM  11298  O21 POPE  125       8.247  51.246  38.989  1.00  0.00           O
ATOM  11299  C21 POPE  125       8.207  51.596  40.279  1.00  0.00           C
ATOM  11300  O22 POPE  125       9.057  52.246  40.858  1.00  0.00           O
ATOM  11301  C22 POPE  125       6.937  51.096  40.958  1.00  0.00           C
ATOM  11304  C3  POPE  125       9.137  53.336  37.879  1.00  0.00           C
ATOM  11307  O31 POPE  125       8.117  54.007  38.648  1.00  0.00           O
ATOM  11308  C31 POPE  125       6.877  53.806  38.219  1.00  0.00           C
ATOM  11309  O32 POPE  125       6.577  53.356  37.118  1.00  0.00           O
ATOM  11310  C32 POPE  125       5.897  54.156  39.329  1.00  0.00           C
ATOM  11313  C23 POPE  125       6.667  51.886  42.258  1.00  0.00           C
ATOM  11316  C24 POPE  125       5.307  51.516  42.868  1.00  0.00           C
ATOM  11319  C25 POPE  125       4.987  52.166  44.208  1.00  0.00           C
ATOM  11322  C26 POPE  125       3.897  51.367  44.949  1.00  0.00           C
ATOM  11325  C27 POPE  125       3.437  52.036  46.249  1.00  0.00           C
ATOM  11328  C28 POPE  125       2.597  51.106  47.139  1.00  0.00           C
ATOM  11331  C29 POPE  125       3.417  49.986  47.748  1.00  0.00           C
ATOM  11333 0C21 POPE  125       3.847  49.946  49.018  1.00  0.00           C
ATOM  11335 1C21 POPE  125       3.617  51.026  50.049  1.00  0.00           C
ATOM  11338 2C21 POPE  125       4.387  50.786  51.358  1.00  0.00           C
ATOM  11341 3C21 POPE  125       3.827  49.617  52.199  1.00  0.00           C
ATOM  11344 4C21 POPE  125       4.747  49.267  53.368  1.00  0.00           C
ATOM  11347 5C21 POPE  125       4.287  48.017  54.138  1.00  0.00           C
ATOM  11350 6C21 POPE  125       5.377  47.507  55.079  1.00  0.00           C
ATOM  11353 7C21 POPE  125       5.017  46.187  55.779  1.00  0.00           C
ATOM  11356 8C21 POPE  125       6.177  45.626  56.618  1.00  0.00           C
ATOM  11360  C33 POPE  125       4.897  55.247  38.899  1.00  0.00           C
ATOM  11363  C34 POPE  125       3.877  55.597  39.989  1.00  0.00           C
ATOM  11366  C35 POPE  125       2.877  54.466  40.268  1.00  0.00           C
ATOM  11369  C36 POPE  125       1.697  54.956  41.109  1.00  0.00           C
ATOM  11372  C37 POPE  125       0.577  53.906  41.229  1.00  0.00           C
ATOM  11375  C38 POPE  125       0.567  53.146  42.569  1.00  0.00           C
ATOM  11378  C39 POPE  125       0.327  54.096  43.749  1.00  0.00           C
ATOM  11381 0C31 POPE  125      -0.283  53.456  44.999  1.00  0.00           C
ATOM  11384 1C31 POPE  125      -0.393  54.486  46.139  1.00  0.00           C
ATOM  11387 2C31 POPE  125      -1.188  53.986  47.359  1.00  0.00           C
ATOM  11390 3C31 POPE  125      -0.513  52.796  48.039  1.00  0.00           C
ATOM  11393 4C31 POPE  125      -1.268  52.266  49.268  1.00  0.00           C
ATOM  11396 5C31 POPE  125      -0.413  51.266  50.058  1.00  0.00           C
ATOM  11399 6C31 POPE  125      -1.158  50.597  51.208  1.00  0.00           C
ATOM  11403  NH3 POPE  126     121.768  82.197  31.889  1.00  0.00           N
ATOM  11407  C12 POPE  126     121.257  82.796  33.159  1.00  0.00           C
ATOM  11410  C11 POPE  126     119.737  82.666  33.229  1.00  0.00           C
ATOM  11413  P   POPE  126     117.787  83.797  34.578  1.00  0.00           P
ATOM  11414  O13 POPE  126     117.708  84.658  35.778  1.00  0.00           O
ATOM  11415  O14 POPE  126     117.188  84.277  33.309  1.00  0.00           O
ATOM  11416  O11 POPE  126     117.188  82.367  34.889  1.00  0.00           O
ATOM  11417  O12 POPE  126     119.298  83.438  34.329  1.00  0.00           O
ATOM  11418  C1  POPE  126     116.677  82.027  36.169  1.00  0.00           C
ATOM  11421  C2  POPE  126     117.717  81.206  36.979  1.00  0.00           C
ATOM  11423  O21 POPE  126     118.379  82.027  37.979  1.00  0.00           O
ATOM  11424  C21 POPE  126     117.668  82.176  39.088  1.00  0.00           C
ATOM  11425  O22 POPE  126     116.518  81.777  39.249  1.00  0.00           O
ATOM  11426  C22 POPE  126     118.538  82.766  40.209  1.00  0.00           C
ATOM  11429  C3  POPE  126     118.797  80.536  36.078  1.00  0.00           C
ATOM  11432  O31 POPE  126     119.417  79.437  36.769  1.00  0.00           O
ATOM  11433  C31 POPE  126     120.198  79.716  37.819  1.00  0.00           C
ATOM  11434  O32 POPE  126     120.137  79.106  38.879  1.00  0.00           O
ATOM  11435  C32 POPE  126     121.208  80.826  37.539  1.00  0.00           C
ATOM  11438  C23 POPE  126     118.577  81.767  41.399  1.00  0.00           C
ATOM  11441  C24 POPE  126     119.328  82.167  42.678  1.00  0.00           C
ATOM  11444  C25 POPE  126     119.217  81.066  43.769  1.00  0.00           C
ATOM  11447  C26 POPE  126     117.848  81.007  44.468  1.00  0.00           C
ATOM  11450  C27 POPE  126     117.777  79.926  45.578  1.00  0.00           C
ATOM  11453  C28 POPE  126     116.367  79.706  46.159  1.00  0.00           C
ATOM  11456  C29 POPE  126     116.437  79.026  47.499  1.00  0.00           C
ATOM  11458 0C21 POPE  126     115.648  78.076  48.039  1.00  0.00           C
ATOM  11460 1C21 POPE  126     114.398  77.466  47.449  1.00  0.00           C
ATOM  11463 2C21 POPE  126     113.358  77.117  48.539  1.00  0.00           C
ATOM  11466 3C21 POPE  126     113.788  75.996  49.499  1.00  0.00           C
ATOM  11469 4C21 POPE  126     112.708  75.626  50.528  1.00  0.00           C
ATOM  11472 5C21 POPE  126     113.027  74.346  51.329  1.00  0.00           C
ATOM  11475 6C21 POPE  126     114.328  74.426  52.139  1.00  0.00           C
ATOM  11478 7C21 POPE  126     114.577  73.166  52.979  1.00  0.00           C
ATOM  11481 8C21 POPE  126     115.807  73.286  53.878  1.00  0.00           C
ATOM  11485  C33 POPE  126     122.298  80.917  38.639  1.00  0.00           C
ATOM  11488  C34 POPE  126     123.197  82.136  38.459  1.00  0.00           C
ATOM  11491  C35 POPE  126     122.908  83.286  39.429  1.00  0.00           C
ATOM  11494  C36 POPE  126     123.417  83.036  40.858  1.00  0.00           C
ATOM  11497  C37 POPE  126     122.827  84.056  41.849  1.00  0.00           C
ATOM  11500  C38 POPE  126     123.277  83.846  43.309  1.00  0.00           C
ATOM  11503  C39 POPE  126     124.688  84.376  43.609  1.00  0.00           C
ATOM  11506 0C31 POPE  126     124.958  84.387  45.128  1.00  0.00           C
ATOM  11509 1C31 POPE  126     126.297  85.056  45.489  1.00  0.00           C
ATOM  11512 2C31 POPE  126     126.418  85.447  46.968  1.00  0.00           C
ATOM  11515 3C31 POPE  126     126.309  84.277  47.958  1.00  0.00           C
ATOM  11518 4C31 POPE  126     125.068  84.376  48.858  1.00  0.00           C
ATOM  11521 5C31 POPE  126     125.228  83.587  50.169  1.00  0.00           C
ATOM  11524 6C31 POPE  126     124.088  83.846  51.159  1.00  0.00           C
ATOM  11528  NH3 POPE  127     107.517  63.906  75.649  1.00  0.00           N
ATOM  11532  C12 POPE  127     107.587  65.368  75.999  1.00  0.00           C
ATOM  11535  C11 POPE  127     107.018  66.266  74.889  1.00  0.00           C
ATOM  11538  P   POPE  127     106.418  68.807  74.607  1.00  0.00           P
ATOM  11539  O13 POPE  127     105.179  69.267  75.268  1.00  0.00           O
ATOM  11540  O14 POPE  127     107.477  69.798  74.379  1.00  0.00           O
ATOM  11541  O11 POPE  127     105.967  68.196  73.228  1.00  0.00           O
ATOM  11542  O12 POPE  127     106.968  67.576  75.419  1.00  0.00           O
ATOM  11543  C1  POPE  127     106.057  68.926  71.999  1.00  0.00           C
ATOM  11546  C2  POPE  127     104.748  69.716  71.678  1.00  0.00           C
ATOM  11548  O21 POPE  127     104.217  69.477  70.358  1.00  0.00           O
ATOM  11549  C21 POPE  127     104.988  69.636  69.299  1.00  0.00           C
ATOM  11550  O22 POPE  127     106.157  69.956  69.268  1.00  0.00           O
ATOM  11551  C22 POPE  127     104.177  69.197  68.068  1.00  0.00           C
ATOM  11554  C3  POPE  127     104.788  71.226  72.078  1.00  0.00           C
ATOM  11557  O31 POPE  127     104.727  72.096  70.927  1.00  0.00           O
ATOM  11558  C31 POPE  127     105.807  72.776  70.649  1.00  0.00           C
ATOM  11559  O32 POPE  127     106.849  72.796  71.299  1.00  0.00           O
ATOM  11560  C32 POPE  127     105.599  73.496  69.318  1.00  0.00           C
ATOM  11563  C23 POPE  127     104.438  70.026  66.788  1.00  0.00           C
ATOM  11566  C24 POPE  127     103.878  69.306  65.559  1.00  0.00           C
ATOM  11569  C25 POPE  127     103.818  70.188  64.309  1.00  0.00           C
ATOM  11572  C26 POPE  127     103.207  69.477  63.099  1.00  0.00           C
ATOM  11575  C27 POPE  127     103.228  70.346  61.838  1.00  0.00           C
ATOM  11578  C28 POPE  127     102.279  69.816  60.749  1.00  0.00           C
ATOM  11581  C29 POPE  127     102.188  70.777  59.599  1.00  0.00           C
ATOM  11583 0C21 POPE  127     102.318  70.496  58.288  1.00  0.00           C
ATOM  11585 1C21 POPE  127     102.547  69.136  57.678  1.00  0.00           C
ATOM  11588 2C21 POPE  127     101.527  68.807  56.579  1.00  0.00           C
ATOM  11591 3C21 POPE  127     100.168  68.356  57.148  1.00  0.00           C
ATOM  11594 4C21 POPE  127      99.238  67.806  56.069  1.00  0.00           C
ATOM  11597 5C21 POPE  127      98.027  67.056  56.649  1.00  0.00           C
ATOM  11600 6C21 POPE  127      97.288  66.237  55.588  1.00  0.00           C
ATOM  11603 7C21 POPE  127      96.197  65.337  56.189  1.00  0.00           C
ATOM  11606 8C21 POPE  127      95.448  64.477  55.169  1.00  0.00           C
ATOM  11610  C33 POPE  127     106.927  73.586  68.529  1.00  0.00           C
ATOM  11613  C34 POPE  127     106.817  74.166  67.118  1.00  0.00           C
ATOM  11616  C35 POPE  127     105.837  73.446  66.169  1.00  0.00           C
ATOM  11619  C36 POPE  127     105.677  74.176  64.819  1.00  0.00           C
ATOM  11622  C37 POPE  127     104.658  73.516  63.889  1.00  0.00           C
ATOM  11625  C38 POPE  127     104.349  74.276  62.589  1.00  0.00           C
ATOM  11628  C39 POPE  127     103.498  75.547  62.789  1.00  0.00           C
ATOM  11631 0C31 POPE  127     103.088  76.156  61.448  1.00  0.00           C
ATOM  11634 1C31 POPE  127     102.257  77.438  61.579  1.00  0.00           C
ATOM  11637 2C31 POPE  127     101.728  77.977  60.229  1.00  0.00           C
ATOM  11640 3C31 POPE  127     102.838  78.266  59.198  1.00  0.00           C
ATOM  11643 4C31 POPE  127     103.099  77.106  58.219  1.00  0.00           C
ATOM  11646 5C31 POPE  127     104.328  77.316  57.328  1.00  0.00           C
ATOM  11649 6C31 POPE  127     104.638  76.126  56.428  1.00  0.00           C
ATOM  11653  NH3 POPE  128      73.207  72.868  38.089  1.00  0.00           N
ATOM  11657  C12 POPE  128      73.807  72.826  36.719  1.00  0.00           C
ATOM  11660  C11 POPE  128      75.317  72.496  36.769  1.00  0.00           C
ATOM  11663  P   POPE  128      76.927  70.486  37.238  1.00  0.00           P
ATOM  11664  O13 POPE  128      76.807  69.596  36.059  1.00  0.00           O
ATOM  11665  O14 POPE  128      78.037  71.456  37.249  1.00  0.00           O
ATOM  11666  O11 POPE  128      76.947  69.617  38.549  1.00  0.00           O
ATOM  11667  O12 POPE  128      75.557  71.266  37.479  1.00  0.00           O
ATOM  11668  C1  POPE  128      77.347  70.146  39.809  1.00  0.00           C
ATOM  11671  C2  POPE  128      77.378  69.017  40.889  1.00  0.00           C
ATOM  11673  O21 POPE  128      78.488  69.236  41.778  1.00  0.00           O
ATOM  11674  C21 POPE  128      78.168  69.118  43.059  1.00  0.00           C
ATOM  11675  O22 POPE  128      77.058  68.916  43.508  1.00  0.00           O
ATOM  11676  C22 POPE  128      79.438  69.206  43.928  1.00  0.00           C
ATOM  11679  C3  POPE  128      77.557  67.636  40.189  1.00  0.00           C
ATOM  11682  O31 POPE  128      77.988  66.576  41.078  1.00  0.00           O
ATOM  11683  C31 POPE  128      78.618  65.606  40.409  1.00  0.00           C
ATOM  11684  O32 POPE  128      78.728  65.547  39.189  1.00  0.00           O
ATOM  11685  C32 POPE  128      79.197  64.556  41.358  1.00  0.00           C
ATOM  11688  C23 POPE  128      79.098  69.316  45.438  1.00  0.00           C
ATOM  11691  C24 POPE  128      80.327  69.376  46.358  1.00  0.00           C
ATOM  11694  C25 POPE  128      81.098  68.047  46.479  1.00  0.00           C
ATOM  11697  C26 POPE  128      81.238  67.576  47.938  1.00  0.00           C
ATOM  11700  C27 POPE  128      82.148  66.346  48.078  1.00  0.00           C
ATOM  11703  C28 POPE  128      83.477  66.596  48.819  1.00  0.00           C
ATOM  11706  C29 POPE  128      84.258  67.776  48.288  1.00  0.00           C
ATOM  11708 0C21 POPE  128      85.179  68.477  48.979  1.00  0.00           C
ATOM  11710 1C21 POPE  128      85.667  68.166  50.379  1.00  0.00           C
ATOM  11713 2C21 POPE  128      87.188  67.886  50.409  1.00  0.00           C
ATOM  11716 3C21 POPE  128      88.057  69.106  50.779  1.00  0.00           C
ATOM  11719 4C21 POPE  128      87.887  70.326  49.868  1.00  0.00           C
ATOM  11722 5C21 POPE  128      88.857  71.466  50.229  1.00  0.00           C
ATOM  11725 6C21 POPE  128      88.447  72.796  49.589  1.00  0.00           C
ATOM  11728 7C21 POPE  128      89.408  73.938  49.939  1.00  0.00           C
ATOM  11731 8C21 POPE  128      88.887  75.306  49.489  1.00  0.00           C
ATOM  11735  C33 POPE  128      79.857  65.118  42.639  1.00  0.00           C
ATOM  11738  C34 POPE  128      78.978  64.926  43.878  1.00  0.00           C
ATOM  11741  C35 POPE  128      79.257  63.606  44.618  1.00  0.00           C
ATOM  11744  C36 POPE  128      80.408  63.726  45.629  1.00  0.00           C
ATOM  11747  C37 POPE  128      80.588  62.437  46.448  1.00  0.00           C
ATOM  11750  C38 POPE  128      81.157  62.676  47.859  1.00  0.00           C
ATOM  11753  C39 POPE  128      80.928  61.456  48.759  1.00  0.00           C
ATOM  11756 0C31 POPE  128      81.367  61.626  50.209  1.00  0.00           C
ATOM  11759 1C31 POPE  128      81.408  60.257  50.909  1.00  0.00           C
ATOM  11762 2C31 POPE  128      81.677  60.326  52.418  1.00  0.00           C
ATOM  11765 3C31 POPE  128      81.887  58.937  53.028  1.00  0.00           C
ATOM  11768 4C31 POPE  128      82.178  58.976  54.529  1.00  0.00           C
ATOM  11771 5C31 POPE  128      82.367  57.576  55.139  1.00  0.00           C
ATOM  11774 6C31 POPE  128      82.647  57.596  56.639  1.00  0.00           C
ATOM  11778  NH3 POPE  129      48.067  41.297  77.409  1.00  0.00           N
ATOM  11782  C12 POPE  129      49.018  40.507  78.287  1.00  0.00           C
ATOM  11785  C11 POPE  129      50.397  40.326  77.639  1.00  0.00           C
ATOM  11788  P   POPE  129      52.827  39.806  78.419  1.00  0.00           P
ATOM  11789  O13 POPE  129      53.127  41.056  79.148  1.00  0.00           O
ATOM  11790  O14 POPE  129      53.537  38.597  78.868  1.00  0.00           O
ATOM  11791  O11 POPE  129      53.007  40.046  76.868  1.00  0.00           O
ATOM  11792  O12 POPE  129      51.248  39.576  78.538  1.00  0.00           O
ATOM  11793  C1  POPE  129      54.037  39.486  76.069  1.00  0.00           C
ATOM  11796  C2  POPE  129      53.987  40.126  74.659  1.00  0.00           C
ATOM  11798  O21 POPE  129      55.077  39.636  73.849  1.00  0.00           O
ATOM  11799  C21 POPE  129      54.977  38.666  72.919  1.00  0.00           C
ATOM  11800  O22 POPE  129      55.928  38.316  72.239  1.00  0.00           O
ATOM  11801  C22 POPE  129      53.587  38.027  72.779  1.00  0.00           C
ATOM  11804  C3  POPE  129      54.118  41.677  74.769  1.00  0.00           C
ATOM  11807  O31 POPE  129      53.708  42.326  73.549  1.00  0.00           O
ATOM  11808  C31 POPE  129      54.657  42.947  72.858  1.00  0.00           C
ATOM  11809  O32 POPE  129      55.827  43.046  73.188  1.00  0.00           O
ATOM  11810  C32 POPE  129      54.088  43.526  71.569  1.00  0.00           C
ATOM  11813  C23 POPE  129      53.498  36.977  71.639  1.00  0.00           C
ATOM  11816  C24 POPE  129      53.327  37.656  70.279  1.00  0.00           C
ATOM  11819  C25 POPE  129      53.678  36.766  69.079  1.00  0.00           C
ATOM  11822  C26 POPE  129      53.597  37.556  67.758  1.00  0.00           C
ATOM  11825  C27 POPE  129      54.347  36.916  66.579  1.00  0.00           C
ATOM  11828  C28 POPE  129      54.497  37.867  65.368  1.00  0.00           C
ATOM  11831  C29 POPE  129      55.478  38.996  65.618  1.00  0.00           C
ATOM  11833 0C21 POPE  129      56.248  39.596  64.688  1.00  0.00           C
ATOM  11835 1C21 POPE  129      56.248  39.336  63.208  1.00  0.00           C
ATOM  11838 2C21 POPE  129      56.728  40.576  62.429  1.00  0.00           C
ATOM  11841 3C21 POPE  129      57.007  40.286  60.949  1.00  0.00           C
ATOM  11844 4C21 POPE  129      57.518  41.516  60.189  1.00  0.00           C
ATOM  11847 5C21 POPE  129      57.817  41.216  58.718  1.00  0.00           C
ATOM  11850 6C21 POPE  129      58.397  42.426  57.979  1.00  0.00           C
ATOM  11853 7C21 POPE  129      58.577  42.187  56.479  1.00  0.00           C
ATOM  11856 8C21 POPE  129      59.167  43.396  55.758  1.00  0.00           C
ATOM  11860  C33 POPE  129      54.787  42.976  70.299  1.00  0.00           C
ATOM  11863  C34 POPE  129      53.937  43.176  69.029  1.00  0.00           C
ATOM  11866  C35 POPE  129      54.678  42.886  67.718  1.00  0.00           C
ATOM  11869  C36 POPE  129      55.747  43.926  67.359  1.00  0.00           C
ATOM  11872  C37 POPE  129      56.157  43.836  65.889  1.00  0.00           C
ATOM  11875  C38 POPE  129      57.227  44.856  65.479  1.00  0.00           C
ATOM  11878  C39 POPE  129      57.467  44.796  63.959  1.00  0.00           C
ATOM  11881 0C31 POPE  129      58.628  45.657  63.458  1.00  0.00           C
ATOM  11884 1C31 POPE  129      58.698  45.567  61.929  1.00  0.00           C
ATOM  11887 2C31 POPE  129      59.987  46.096  61.288  1.00  0.00           C
ATOM  11890 3C31 POPE  129      60.037  45.696  59.819  1.00  0.00           C
ATOM  11893 4C31 POPE  129      61.157  46.367  59.018  1.00  0.00           C
ATOM  11896 5C31 POPE  129      61.178  45.876  57.569  1.00  0.00           C
ATOM  11899 6C31 POPE  129      62.197  46.586  56.679  1.00  0.00           C
ATOM  11903  NH3 POPE  130       5.398  68.166  79.489  1.00  0.00           N
ATOM  11907  C12 POPE  130       6.587  68.916  78.939  1.00  0.00           C
ATOM  11910  C11 POPE  130       6.158  70.188  78.178  1.00  0.00           C
ATOM  11913  P   POPE  130       4.238  71.986  78.379  1.00  0.00           P
ATOM  11914  O13 POPE  130       2.988  71.618  79.099  1.00  0.00           O
ATOM  11915  O14 POPE  130       4.598  73.417  78.318  1.00  0.00           O
ATOM  11916  O11 POPE  130       4.148  71.526  76.868  1.00  0.00           O
ATOM  11917  O12 POPE  130       5.428  71.117  79.008  1.00  0.00           O
ATOM  11918  C1  POPE  130       3.038  71.916  76.059  1.00  0.00           C
ATOM  11921  C2  POPE  130       3.117  71.326  74.607  1.00  0.00           C
ATOM  11923  O21 POPE  130       2.258  72.126  73.779  1.00  0.00           O
ATOM  11924  C21 POPE  130       2.587  72.187  72.489  1.00  0.00           C
ATOM  11925  O22 POPE  130       3.518  71.606  71.969  1.00  0.00           O
ATOM  11926  C22 POPE  130       1.638  73.136  71.779  1.00  0.00           C
ATOM  11929  C3  POPE  130       2.648  69.836  74.618  1.00  0.00           C
ATOM  11932  O31 POPE  130       2.678  69.206  73.309  1.00  0.00           O
ATOM  11933  C31 POPE  130       1.538  68.676  72.879  1.00  0.00           C
ATOM  11934  O32 POPE  130       0.498  68.617  73.499  1.00  0.00           O
ATOM  11935  C32 POPE  130       1.727  68.126  71.459  1.00  0.00           C
ATOM  11938  C23 POPE  130       2.028  73.297  70.299  1.00  0.00           C
ATOM  11941  C24 POPE  130       1.298  74.456  69.599  1.00  0.00           C
ATOM  11944  C25 POPE  130      -0.192  74.236  69.309  1.00  0.00           C
ATOM  11947  C26 POPE  130      -0.533  72.936  68.549  1.00  0.00           C
ATOM  11950  C27 POPE  130      -1.947  72.916  67.959  1.00  0.00           C
ATOM  11953  C28 POPE  130      -2.457  71.486  67.629  1.00  0.00           C
ATOM  11956  C29 POPE  130      -3.917  71.486  67.279  1.00  0.00           C
ATOM  11958 0C21 POPE  130      -4.467  71.167  66.089  1.00  0.00           C
ATOM  11960 1C21 POPE  130      -3.737  70.687  64.859  1.00  0.00           C
ATOM  11963 2C21 POPE  130      -4.637  69.836  63.939  1.00  0.00           C
ATOM  11966 3C21 POPE  130      -3.997  69.596  62.569  1.00  0.00           C
ATOM  11969 4C21 POPE  130      -4.938  68.926  61.549  1.00  0.00           C
ATOM  11972 5C21 POPE  130      -4.327  68.807  60.139  1.00  0.00           C
ATOM  11975 6C21 POPE  130      -4.178  70.146  59.399  1.00  0.00           C
ATOM  11978 7C21 POPE  130      -3.507  69.976  58.029  1.00  0.00           C
ATOM  11981 8C21 POPE  130      -3.418  71.266  57.218  1.00  0.00           C
ATOM  11985  C33 POPE  130       0.968  68.896  70.358  1.00  0.00           C
ATOM  11988  C34 POPE  130       1.258  68.286  68.979  1.00  0.00           C
ATOM  11991  C35 POPE  130       0.668  69.096  67.809  1.00  0.00           C
ATOM  11994  C36 POPE  130       1.008  68.486  66.439  1.00  0.00           C
ATOM  11997  C37 POPE  130       0.398  69.297  65.279  1.00  0.00           C
ATOM  12000  C38 POPE  130       0.367  68.548  63.939  1.00  0.00           C
ATOM  12003  C39 POPE  130       0.498  69.466  62.698  1.00  0.00           C
ATOM  12006 0C31 POPE  130      -0.442  70.676  62.689  1.00  0.00           C
ATOM  12009 1C31 POPE  130      -0.072  71.757  61.659  1.00  0.00           C
ATOM  12012 2C31 POPE  130      -0.986  72.986  61.809  1.00  0.00           C
ATOM  12015 3C31 POPE  130      -0.423  74.276  61.199  1.00  0.00           C
ATOM  12018 4C31 POPE  130      -1.377  75.456  61.428  1.00  0.00           C
ATOM  12021 5C31 POPE  130      -0.802  76.816  60.989  1.00  0.00           C
ATOM  12024 6C31 POPE  130      -1.807  77.956  61.139  1.00  0.00           C
ATOM  12028  NH3 POPE  131      96.278  41.606  30.529  1.00  0.00           N
ATOM  12032  C12 POPE  131      94.867  41.297  30.119  1.00  0.00           C
ATOM  12035  C11 POPE  131      94.058  42.576  29.879  1.00  0.00           C
ATOM  12038  P   POPE  131      94.557  44.696  31.309  1.00  0.00           P
ATOM  12039  O13 POPE  131      95.967  44.387  31.639  1.00  0.00           O
ATOM  12040  O14 POPE  131      94.277  45.606  30.168  1.00  0.00           O
ATOM  12041  O11 POPE  131      93.878  45.266  32.608  1.00  0.00           O
ATOM  12042  O12 POPE  131      93.848  43.297  31.109  1.00  0.00           O
ATOM  12043  C1  POPE  131      94.198  44.757  33.899  1.00  0.00           C
ATOM  12046  C2  POPE  131      93.708  45.736  34.999  1.00  0.00           C
ATOM  12048  O21 POPE  131      94.508  45.497  36.179  1.00  0.00           O
ATOM  12049  C21 POPE  131      94.667  46.557  36.979  1.00  0.00           C
ATOM  12050  O22 POPE  131      94.069  47.606  36.899  1.00  0.00           O
ATOM  12051  C22 POPE  131      95.768  46.257  37.999  1.00  0.00           C
ATOM  12054  C3  POPE  131      92.178  45.567  35.209  1.00  0.00           C
ATOM  12057  O31 POPE  131      91.618  46.566  36.089  1.00  0.00           O
ATOM  12058  C31 POPE  131      91.588  46.257  37.368  1.00  0.00           C
ATOM  12059  O32 POPE  131      91.838  45.156  37.839  1.00  0.00           O
ATOM  12060  C32 POPE  131      91.169  47.466  38.188  1.00  0.00           C
ATOM  12063  C23 POPE  131      95.308  46.437  39.458  1.00  0.00           C
ATOM  12066  C24 POPE  131      96.507  46.316  40.419  1.00  0.00           C
ATOM  12069  C25 POPE  131      96.127  46.367  41.898  1.00  0.00           C
ATOM  12072  C26 POPE  131      95.319  45.136  42.359  1.00  0.00           C
ATOM  12075  C27 POPE  131      95.217  45.047  43.889  1.00  0.00           C
ATOM  12078  C28 POPE  131      94.427  43.816  44.379  1.00  0.00           C
ATOM  12081  C29 POPE  131      92.948  43.956  44.138  1.00  0.00           C
ATOM  12083 0C21 POPE  131      92.097  44.606  44.958  1.00  0.00           C
ATOM  12085 1C21 POPE  131      92.497  45.336  46.218  1.00  0.00           C
ATOM  12088 2C21 POPE  131      92.388  44.496  47.509  1.00  0.00           C
ATOM  12091 3C21 POPE  131      93.167  45.156  48.659  1.00  0.00           C
ATOM  12094 4C21 POPE  131      93.188  44.337  49.958  1.00  0.00           C
ATOM  12097 5C21 POPE  131      91.849  44.277  50.699  1.00  0.00           C
ATOM  12100 6C21 POPE  131      92.018  43.797  52.149  1.00  0.00           C
ATOM  12103 7C21 POPE  131      90.707  43.736  52.919  1.00  0.00           C
ATOM  12106 8C21 POPE  131      90.908  43.437  54.408  1.00  0.00           C
ATOM  12110  C33 POPE  131      90.938  47.117  39.668  1.00  0.00           C
ATOM  12113  C34 POPE  131      90.348  48.286  40.469  1.00  0.00           C
ATOM  12116  C35 POPE  131      90.168  47.976  41.959  1.00  0.00           C
ATOM  12119  C36 POPE  131      89.638  49.197  42.729  1.00  0.00           C
ATOM  12122  C37 POPE  131      89.438  48.906  44.229  1.00  0.00           C
ATOM  12125  C38 POPE  131      88.897  50.126  44.999  1.00  0.00           C
ATOM  12128  C39 POPE  131      88.738  49.836  46.489  1.00  0.00           C
ATOM  12131 0C31 POPE  131      88.057  50.986  47.258  1.00  0.00           C
ATOM  12134 1C31 POPE  131      87.507  50.496  48.609  1.00  0.00           C
ATOM  12137 2C31 POPE  131      86.688  51.546  49.379  1.00  0.00           C
ATOM  12140 3C31 POPE  131      87.538  52.556  50.169  1.00  0.00           C
ATOM  12143 4C31 POPE  131      86.717  53.227  51.278  1.00  0.00           C
ATOM  12146 5C31 POPE  131      87.568  53.816  52.418  1.00  0.00           C
ATOM  12149 6C31 POPE  131      86.717  54.236  53.618  1.00  0.00           C
ATOM  12153  NH3 POPE  132      49.767  19.806  73.939  1.00  0.00           N
ATOM  12157  C12 POPE  132      50.938  20.186  74.809  1.00  0.00           C
ATOM  12160  C11 POPE  132      51.507  18.956  75.538  1.00  0.00           C
ATOM  12163  P   POPE  132      50.287  16.646  75.828  1.00  0.00           P
ATOM  12164  O13 POPE  132      48.897  16.206  76.069  1.00  0.00           O
ATOM  12165  O14 POPE  132      51.378  15.866  76.428  1.00  0.00           O
ATOM  12166  O11 POPE  132      50.487  16.746  74.258  1.00  0.00           O
ATOM  12167  O12 POPE  132      50.458  18.196  76.179  1.00  0.00           O
ATOM  12168  C1  POPE  132      51.188  15.716  73.559  1.00  0.00           C
ATOM  12171  C2  POPE  132      50.528  15.416  72.177  1.00  0.00           C
ATOM  12173  O21 POPE  132      51.107  16.196  71.118  1.00  0.00           O
ATOM  12174  C21 POPE  132      50.707  17.436  70.938  1.00  0.00           C
ATOM  12175  O22 POPE  132      50.167  18.156  71.758  1.00  0.00           O
ATOM  12176  C22 POPE  132      51.058  17.866  69.508  1.00  0.00           C
ATOM  12179  C3  POPE  132      48.967  15.436  72.188  1.00  0.00           C
ATOM  12182  O31 POPE  132      48.507  15.026  70.889  1.00  0.00           O
ATOM  12183  C31 POPE  132      47.518  14.156  70.828  1.00  0.00           C
ATOM  12184  O32 POPE  132      46.827  13.796  71.768  1.00  0.00           O
ATOM  12185  C32 POPE  132      47.467  13.586  69.408  1.00  0.00           C
ATOM  12188  C23 POPE  132      49.847  18.436  68.718  1.00  0.00           C
ATOM  12191  C24 POPE  132      50.257  19.296  67.508  1.00  0.00           C
ATOM  12194  C25 POPE  132      51.017  18.546  66.389  1.00  0.00           C
ATOM  12197  C26 POPE  132      51.927  19.476  65.559  1.00  0.00           C
ATOM  12200  C27 POPE  132      52.287  18.886  64.188  1.00  0.00           C
ATOM  12203  C28 POPE  132      53.298  19.736  63.398  1.00  0.00           C
ATOM  12206  C29 POPE  132      53.577  19.186  62.019  1.00  0.00           C
ATOM  12208 0C21 POPE  132      54.197  19.836  61.019  1.00  0.00           C
ATOM  12210 1C21 POPE  132      54.727  21.246  61.098  1.00  0.00           C
ATOM  12213 2C21 POPE  132      56.198  21.316  61.549  1.00  0.00           C
ATOM  12216 3C21 POPE  132      56.618  22.757  61.879  1.00  0.00           C
ATOM  12219 4C21 POPE  132      57.967  22.906  62.608  1.00  0.00           C
ATOM  12222 5C21 POPE  132      59.127  22.136  61.989  1.00  0.00           C
ATOM  12225 6C21 POPE  132      59.377  22.516  60.529  1.00  0.00           C
ATOM  12228 7C21 POPE  132      60.517  21.707  59.909  1.00  0.00           C
ATOM  12231 8C21 POPE  132      60.688  21.946  58.409  1.00  0.00           C
ATOM  12235  C33 POPE  132      48.827  13.026  68.919  1.00  0.00           C
ATOM  12238  C34 POPE  132      49.717  13.986  68.088  1.00  0.00           C
ATOM  12241  C35 POPE  132      49.028  14.476  66.809  1.00  0.00           C
ATOM  12244  C36 POPE  132      50.007  14.906  65.708  1.00  0.00           C
ATOM  12247  C37 POPE  132      49.278  15.296  64.408  1.00  0.00           C
ATOM  12250  C38 POPE  132      50.237  15.776  63.309  1.00  0.00           C
ATOM  12253  C39 POPE  132      49.538  16.196  62.008  1.00  0.00           C
ATOM  12256 0C31 POPE  132      50.377  17.226  61.229  1.00  0.00           C
ATOM  12259 1C31 POPE  132      49.907  17.496  59.788  1.00  0.00           C
ATOM  12262 2C31 POPE  132      50.777  18.596  59.149  1.00  0.00           C
ATOM  12265 3C31 POPE  132      50.627  18.726  57.618  1.00  0.00           C
ATOM  12268 4C31 POPE  132      49.287  19.296  57.148  1.00  0.00           C
ATOM  12271 5C31 POPE  132      49.338  19.686  55.658  1.00  0.00           C
ATOM  12274 6C31 POPE  132      47.987  20.116  55.079  1.00  0.00           C
ATOM  12278  NH3 POPE  133      32.347  29.926  74.368  1.00  0.00           N
ATOM  12282  C12 POPE  133      31.077  30.246  73.639  1.00  0.00           C
ATOM  12285  C11 POPE  133      30.028  30.786  74.618  1.00  0.00           C
ATOM  12288  P   POPE  133      27.927  29.336  74.248  1.00  0.00           P
ATOM  12289  O13 POPE  133      28.227  28.816  75.599  1.00  0.00           O
ATOM  12290  O14 POPE  133      28.087  28.446  73.099  1.00  0.00           O
ATOM  12291  O11 POPE  133      26.427  29.816  74.309  1.00  0.00           O
ATOM  12292  O12 POPE  133      28.717  30.716  74.038  1.00  0.00           O
ATOM  12293  C1  POPE  133      25.977  30.936  73.549  1.00  0.00           C
ATOM  12296  C2  POPE  133      25.667  30.626  72.059  1.00  0.00           C
ATOM  12298  O21 POPE  133      25.157  31.856  71.529  1.00  0.00           O
ATOM  12299  C21 POPE  133      25.667  32.296  70.398  1.00  0.00           C
ATOM  12300  O22 POPE  133      26.547  31.777  69.739  1.00  0.00           O
ATOM  12301  C22 POPE  133      25.037  33.656  70.089  1.00  0.00           C
ATOM  12304  C3  POPE  133      24.597  29.507  71.919  1.00  0.00           C
ATOM  12307  O31 POPE  133      24.017  29.507  70.599  1.00  0.00           O
ATOM  12308  C31 POPE  133      22.708  29.326  70.538  1.00  0.00           C
ATOM  12309  O32 POPE  133      21.967  29.076  71.489  1.00  0.00           O
ATOM  12310  C32 POPE  133      22.237  29.556  69.108  1.00  0.00           C
ATOM  12313  C23 POPE  133      24.677  33.816  68.598  1.00  0.00           C
ATOM  12316  C24 POPE  133      24.147  35.226  68.328  1.00  0.00           C
ATOM  12319  C25 POPE  133      23.767  35.536  66.868  1.00  0.00           C
ATOM  12322  C26 POPE  133      24.888  35.306  65.839  1.00  0.00           C
ATOM  12325  C27 POPE  133      24.517  35.916  64.469  1.00  0.00           C
ATOM  12328  C28 POPE  133      25.337  35.396  63.279  1.00  0.00           C
ATOM  12331  C29 POPE  133      26.817  35.706  63.368  1.00  0.00           C
ATOM  12333 0C21 POPE  133      27.587  36.346  62.479  1.00  0.00           C
ATOM  12335 1C21 POPE  133      27.167  36.996  61.189  1.00  0.00           C
ATOM  12338 2C21 POPE  133      27.557  38.486  61.208  1.00  0.00           C
ATOM  12341 3C21 POPE  133      27.037  39.277  59.999  1.00  0.00           C
ATOM  12344 4C21 POPE  133      27.567  40.707  59.989  1.00  0.00           C
ATOM  12347 5C21 POPE  133      26.917  41.616  58.939  1.00  0.00           C
ATOM  12350 6C21 POPE  133      25.827  42.526  59.548  1.00  0.00           C
ATOM  12353 7C21 POPE  133      25.257  43.536  58.538  1.00  0.00           C
ATOM  12356 8C21 POPE  133      24.317  44.556  59.188  1.00  0.00           C
ATOM  12360  C33 POPE  133      21.528  30.916  68.919  1.00  0.00           C
ATOM  12363  C34 POPE  133      20.928  31.096  67.508  1.00  0.00           C
ATOM  12366  C35 POPE  133      21.967  31.046  66.389  1.00  0.00           C
ATOM  12369  C36 POPE  133      21.397  31.286  64.989  1.00  0.00           C
ATOM  12372  C37 POPE  133      22.448  31.036  63.889  1.00  0.00           C
ATOM  12375  C38 POPE  133      22.057  31.626  62.528  1.00  0.00           C
ATOM  12378  C39 POPE  133      22.277  33.146  62.458  1.00  0.00           C
ATOM  12381 0C31 POPE  133      21.377  33.816  61.428  1.00  0.00           C
ATOM  12384 1C31 POPE  133      21.487  35.346  61.439  1.00  0.00           C
ATOM  12387 2C31 POPE  133      20.317  36.016  60.708  1.00  0.00           C
ATOM  12390 3C31 POPE  133      20.177  35.586  59.249  1.00  0.00           C
ATOM  12393 4C31 POPE  133      19.077  36.356  58.508  1.00  0.00           C
ATOM  12396 5C31 POPE  133      19.267  36.316  56.989  1.00  0.00           C
ATOM  12399 6C31 POPE  133      18.198  37.106  56.238  1.00  0.00           C
ATOM  12403  NH3 POPE  134     100.217  46.796  70.578  1.00  0.00           N
ATOM  12407  C12 POPE  134     100.137  48.116  71.299  1.00  0.00           C
ATOM  12410  C11 POPE  134     101.257  48.297  72.319  1.00  0.00           C
ATOM  12413  P   POPE  134     102.167  50.326  73.699  1.00  0.00           P
ATOM  12414  O13 POPE  134     101.677  51.656  74.088  1.00  0.00           O
ATOM  12415  O14 POPE  134     102.628  49.506  74.848  1.00  0.00           O
ATOM  12416  O11 POPE  134     103.288  50.387  72.559  1.00  0.00           O
ATOM  12417  O12 POPE  134     101.017  49.556  72.948  1.00  0.00           O
ATOM  12418  C1  POPE  134     103.128  51.206  71.389  1.00  0.00           C
ATOM  12421  C2  POPE  134     103.538  50.506  70.029  1.00  0.00           C
ATOM  12423  O21 POPE  134     102.458  49.636  69.639  1.00  0.00           O
ATOM  12424  C21 POPE  134     102.488  49.007  68.468  1.00  0.00           C
ATOM  12425  O22 POPE  134     102.167  47.826  68.339  1.00  0.00           O
ATOM  12426  C22 POPE  134     102.787  49.966  67.288  1.00  0.00           C
ATOM  12429  C3  POPE  134     104.877  49.727  70.169  1.00  0.00           C
ATOM  12432  O31 POPE  134     105.438  49.166  68.959  1.00  0.00           O
ATOM  12433  C31 POPE  134     106.278  49.976  68.309  1.00  0.00           C
ATOM  12434  O32 POPE  134     106.367  51.176  68.468  1.00  0.00           O
ATOM  12435  C32 POPE  134     107.129  49.166  67.328  1.00  0.00           C
ATOM  12438  C23 POPE  134     102.447  49.347  65.898  1.00  0.00           C
ATOM  12441  C24 POPE  134     102.438  50.356  64.739  1.00  0.00           C
ATOM  12444  C25 POPE  134     101.917  49.706  63.438  1.00  0.00           C
ATOM  12447  C26 POPE  134     101.917  50.616  62.199  1.00  0.00           C
ATOM  12450  C27 POPE  134     101.208  49.996  60.979  1.00  0.00           C
ATOM  12453  C28 POPE  134     102.097  49.137  60.059  1.00  0.00           C
ATOM  12456  C29 POPE  134     102.607  47.877  60.699  1.00  0.00           C
ATOM  12458 0C21 POPE  134     103.818  47.316  60.539  1.00  0.00           C
ATOM  12460 1C21 POPE  134     104.919  47.807  59.618  1.00  0.00           C
ATOM  12463 2C21 POPE  134     105.087  46.887  58.398  1.00  0.00           C
ATOM  12466 3C21 POPE  134     105.628  45.486  58.729  1.00  0.00           C
ATOM  12469 4C21 POPE  134     106.709  44.986  57.738  1.00  0.00           C
ATOM  12472 5C21 POPE  134     106.178  44.477  56.389  1.00  0.00           C
ATOM  12475 6C21 POPE  134     105.648  45.567  55.438  1.00  0.00           C
ATOM  12478 7C21 POPE  134     105.298  45.016  54.049  1.00  0.00           C
ATOM  12481 8C21 POPE  134     104.648  46.046  53.129  1.00  0.00           C
ATOM  12485  C33 POPE  134     106.327  48.367  66.279  1.00  0.00           C
ATOM  12488  C34 POPE  134     107.267  47.836  65.178  1.00  0.00           C
ATOM  12491  C35 POPE  134     106.558  46.957  64.148  1.00  0.00           C
ATOM  12494  C36 POPE  134     107.087  47.126  62.719  1.00  0.00           C
ATOM  12497  C37 POPE  134     108.379  46.346  62.458  1.00  0.00           C
ATOM  12500  C38 POPE  134     108.937  46.636  61.059  1.00  0.00           C
ATOM  12503  C39 POPE  134     109.947  45.587  60.609  1.00  0.00           C
ATOM  12506 0C31 POPE  134     110.938  46.126  59.569  1.00  0.00           C
ATOM  12509 1C31 POPE  134     111.857  45.047  58.979  1.00  0.00           C
ATOM  12512 2C31 POPE  134     111.348  44.516  57.639  1.00  0.00           C
ATOM  12515 3C31 POPE  134     112.178  43.356  57.059  1.00  0.00           C
ATOM  12518 4C31 POPE  134     113.688  43.636  56.978  1.00  0.00           C
ATOM  12521 5C31 POPE  134     114.478  42.446  56.409  1.00  0.00           C
ATOM  12524 6C31 POPE  134     115.998  42.586  56.529  1.00  0.00           C
ATOM  12528  NH3 POPE  135       5.817  74.676  76.279  1.00  0.00           N
ATOM  12532  C12 POPE  135       4.697  75.517  75.739  1.00  0.00           C
ATOM  12535  C11 POPE  135       4.697  76.916  76.379  1.00  0.00           C
ATOM  12538  P   POPE  135       7.077  77.986  76.109  1.00  0.00           P
ATOM  12539  O13 POPE  135       7.187  78.938  77.239  1.00  0.00           O
ATOM  12540  O14 POPE  135       7.697  76.657  76.239  1.00  0.00           O
ATOM  12541  O11 POPE  135       7.727  78.716  74.868  1.00  0.00           O
ATOM  12542  O12 POPE  135       5.577  77.806  75.699  1.00  0.00           O
ATOM  12543  C1  POPE  135       6.967  79.276  73.788  1.00  0.00           C
ATOM  12546  C2  POPE  135       6.987  78.367  72.529  1.00  0.00           C
ATOM  12548  O21 POPE  135       6.077  78.886  71.538  1.00  0.00           O
ATOM  12549  C21 POPE  135       6.487  78.716  70.288  1.00  0.00           C
ATOM  12550  O22 POPE  135       7.617  78.386  69.949  1.00  0.00           O
ATOM  12551  C22 POPE  135       5.377  78.916  69.268  1.00  0.00           C
ATOM  12554  C3  POPE  135       6.587  76.916  72.858  1.00  0.00           C
ATOM  12557  O31 POPE  135       6.677  76.066  71.709  1.00  0.00           O
ATOM  12558  C31 POPE  135       6.457  74.786  71.958  1.00  0.00           C
ATOM  12559  O32 POPE  135       6.227  74.297  73.059  1.00  0.00           O
ATOM  12560  C32 POPE  135       6.597  74.046  70.638  1.00  0.00           C
ATOM  12563  C23 POPE  135       5.277  77.656  68.368  1.00  0.00           C
ATOM  12566  C24 POPE  135       4.387  77.846  67.129  1.00  0.00           C
ATOM  12569  C25 POPE  135       5.187  78.066  65.839  1.00  0.00           C
ATOM  12572  C26 POPE  135       5.487  76.767  65.069  1.00  0.00           C
ATOM  12575  C27 POPE  135       5.757  77.056  63.589  1.00  0.00           C
ATOM  12578  C28 POPE  135       5.877  75.816  62.678  1.00  0.00           C
ATOM  12581  C29 POPE  135       7.077  74.947  62.969  1.00  0.00           C
ATOM  12583 0C21 POPE  135       8.057  74.576  62.118  1.00  0.00           C
ATOM  12585 1C21 POPE  135       8.207  74.947  60.658  1.00  0.00           C
ATOM  12588 2C21 POPE  135       8.357  73.726  59.708  1.00  0.00           C
ATOM  12591 3C21 POPE  135       7.097  72.856  59.599  1.00  0.00           C
ATOM  12594 4C21 POPE  135       6.797  72.376  58.158  1.00  0.00           C
ATOM  12597 5C21 POPE  135       7.617  71.167  57.668  1.00  0.00           C
ATOM  12600 6C21 POPE  135       7.007  69.816  58.069  1.00  0.00           C
ATOM  12603 7C21 POPE  135       7.547  68.656  57.208  1.00  0.00           C
ATOM  12606 8C21 POPE  135       6.877  67.316  57.499  1.00  0.00           C
ATOM  12610  C33 POPE  135       8.067  73.766  70.239  1.00  0.00           C
ATOM  12613  C34 POPE  135       8.938  75.026  70.078  1.00  0.00           C
ATOM  12616  C35 POPE  135      10.327  74.736  69.489  1.00  0.00           C
ATOM  12619  C36 POPE  135      10.708  75.507  68.208  1.00  0.00           C
ATOM  12622  C37 POPE  135      10.917  77.016  68.419  1.00  0.00           C
ATOM  12625  C38 POPE  135      11.677  77.746  67.288  1.00  0.00           C
ATOM  12628  C39 POPE  135      13.177  77.417  67.269  1.00  0.00           C
ATOM  12631 0C31 POPE  135      13.577  76.576  66.049  1.00  0.00           C
ATOM  12634 1C31 POPE  135      14.997  76.016  66.179  1.00  0.00           C
ATOM  12637 2C31 POPE  135      15.507  75.286  64.938  1.00  0.00           C
ATOM  12640 3C31 POPE  135      14.627  74.118  64.489  1.00  0.00           C
ATOM  12643 4C31 POPE  135      15.227  73.386  63.279  1.00  0.00           C
ATOM  12646 5C31 POPE  135      14.347  72.227  62.779  1.00  0.00           C
ATOM  12649 6C31 POPE  135      14.927  71.526  61.539  1.00  0.00           C
ATOM  12653  NH3 POPE  136     117.577  14.406  72.279  1.00  0.00           N
ATOM  12657  C12 POPE  136     116.337  15.206  71.928  1.00  0.00           C
ATOM  12660  C11 POPE  136     115.277  14.356  71.169  1.00  0.00           C
ATOM  12663  P   POPE  136     114.508  15.726  69.108  1.00  0.00           P
ATOM  12664  O13 POPE  136     115.628  16.706  69.178  1.00  0.00           O
ATOM  12665  O14 POPE  136     114.658  14.606  68.178  1.00  0.00           O
ATOM  12666  O11 POPE  136     113.207  16.546  68.749  1.00  0.00           O
ATOM  12667  O12 POPE  136     114.209  15.136  70.568  1.00  0.00           O
ATOM  12668  C1  POPE  136     112.057  15.956  68.138  1.00  0.00           C
ATOM  12671  C2  POPE  136     111.537  16.746  66.899  1.00  0.00           C
ATOM  12673  O21 POPE  136     110.807  15.866  66.029  1.00  0.00           O
ATOM  12674  C21 POPE  136     111.507  15.146  65.169  1.00  0.00           C
ATOM  12675  O22 POPE  136     112.687  14.846  65.268  1.00  0.00           O
ATOM  12676  C22 POPE  136     110.628  14.856  63.969  1.00  0.00           C
ATOM  12679  C3  POPE  136     112.568  17.636  66.118  1.00  0.00           C
ATOM  12682  O31 POPE  136     111.838  18.346  65.108  1.00  0.00           O
ATOM  12683  C31 POPE  136     112.279  18.706  63.899  1.00  0.00           C
ATOM  12684  O32 POPE  136     111.588  19.366  63.139  1.00  0.00           O
ATOM  12685  C32 POPE  136     113.697  18.266  63.528  1.00  0.00           C
ATOM  12688  C23 POPE  136     111.458  14.556  62.709  1.00  0.00           C
ATOM  12691  C24 POPE  136     110.628  14.736  61.439  1.00  0.00           C
ATOM  12694  C25 POPE  136     110.548  16.196  60.979  1.00  0.00           C
ATOM  12697  C26 POPE  136     109.638  16.356  59.749  1.00  0.00           C
ATOM  12700  C27 POPE  136     110.087  17.466  58.799  1.00  0.00           C
ATOM  12703  C28 POPE  136     109.098  17.716  57.649  1.00  0.00           C
ATOM  12706  C29 POPE  136     108.697  16.496  56.849  1.00  0.00           C
ATOM  12708 0C21 POPE  136     109.307  16.026  55.749  1.00  0.00           C
[truncated: 1,663,831 more chars]
