# Supplementary material for: Characterizing Membrane Association and Periplasmic Transfer of Bacterial Lipoproteins through Molecular Dynamics Simulations
Source: Structure. 2020 Apr 7;28(4):475–487.e3. doi: 10.1016/j.str.2020.01.012 (PMC7139219; doi:10.1016/j.str.2020.01.012)
Supplement: Data S1. Final Coordinates from Simulations (Y–Z), Related to Figure 3 [file mmc3.zip › Y-Z/YFJS-3-atomistic.pdb]

TITLE     Protein
REMARK    THIS IS A SIMULATION BOX
CRYST1  129.151  129.151  109.804  90.00  90.00  90.00 P 1           1
MODEL        1
ATOM      1  N   CYSTA   1      69.071  87.811  74.532  1.00  0.00           N
ATOM      3  CA  CYSTA   1      68.511  88.600  75.572  1.00  0.00           C
ATOM      5  C   CYSTA   1      68.021  87.591  76.572  1.00  0.00           C
ATOM      6  O   CYSTA   1      68.771  86.751  77.072  1.00  0.00           O
ATOM      7  CB  CYSTA   1      69.452  89.731  76.122  1.00  0.00           C
ATOM     10  SG  CYSTA   1      70.201  90.830  74.852  1.00  0.00           S
ATOM     11  C1  CYSTA   1      68.732  91.760  74.322  1.00  0.00           C
ATOM     14  CA1 CYSTA   1      70.271  87.251  74.492  1.00  0.00           C
ATOM     15  OA1 CYSTA   1      71.081  87.420  75.392  1.00  0.00           O
ATOM     16  CA2 CYSTA   1      70.601  86.451  73.312  1.00  0.00           C
ATOM     19  C11 CYSTA   1      68.782  92.620  73.022  1.00  0.00           C
ATOM     21  O11 CYSTA   1      69.711  92.101  72.072  1.00  0.00           O
ATOM     22  CX1 CYSTA   1      69.262  91.100  71.352  1.00  0.00           C
ATOM     23  OX1 CYSTA   1      68.301  90.381  71.622  1.00  0.00           O
ATOM     24  CX2 CYSTA   1      70.061  91.091  70.052  1.00  0.00           C
ATOM     27  C12 CYSTA   1      69.122  94.120  73.232  1.00  0.00           C
ATOM     30  O12 CYSTA   1      68.821  94.821  72.012  1.00  0.00           O
ATOM     31  CD1 CYSTA   1      67.631  95.370  71.892  1.00  0.00           C
ATOM     32  OD1 CYSTA   1      66.861  95.631  72.802  1.00  0.00           O
ATOM     33  CD2 CYSTA   1      67.342  95.521  70.392  1.00  0.00           C
ATOM     36  CA3 CYSTA   1      70.241  87.301  72.092  1.00  0.00           C
ATOM     39  CA4 CYSTA   1      69.621  86.471  70.982  1.00  0.00           C
ATOM     42  CA5 CYSTA   1      68.961  87.400  69.982  1.00  0.00           C
ATOM     45  CA6 CYSTA   1      68.311  86.650  68.842  1.00  0.00           C
ATOM     48  CA7 CYSTA   1      67.701  87.631  67.852  1.00  0.00           C
ATOM     51  CA8 CYSTA   1      67.321  86.911  66.552  1.00  0.00           C
ATOM     54  CA9 CYSTA   1      66.882  87.891  65.462  1.00  0.00           C
ATOM     57 0CA1 CYSTA   1      67.951  88.901  65.062  1.00  0.00           C
ATOM     60 1CA1 CYSTA   1      69.251  88.241  64.632  1.00  0.00           C
ATOM     63 2CA1 CYSTA   1      70.211  89.241  64.012  1.00  0.00           C
ATOM     66 3CA1 CYSTA   1      71.402  88.530  63.392  1.00  0.00           C
ATOM     69 4CA1 CYSTA   1      72.171  89.450  62.442  1.00  0.00           C
ATOM     72 5CA1 CYSTA   1      73.371  88.720  61.842  1.00  0.00           C
ATOM     75 6CA1 CYSTA   1      74.181  89.580  60.872  1.00  0.00           C
ATOM     79  CD3 CYSTA   1      65.871  95.221  70.042  1.00  0.00           C
ATOM     82  CD4 CYSTA   1      65.381  93.841  70.492  1.00  0.00           C
ATOM     85  CD5 CYSTA   1      65.211  92.830  69.352  1.00  0.00           C
ATOM     88  CD6 CYSTA   1      63.861  92.870  68.592  1.00  0.00           C
ATOM     91  CD7 CYSTA   1      62.591  93.131  69.432  1.00  0.00           C
ATOM     94  CD8 CYSTA   1      61.291  92.721  68.702  1.00  0.00           C
ATOM     97  CD9 CYSTA   1      60.032  93.281  69.382  1.00  0.00           C
ATOM    100 0CD1 CYSTA   1      58.742  92.481  69.082  1.00  0.00           C
ATOM    103 1CD1 CYSTA   1      58.662  91.181  69.902  1.00  0.00           C
ATOM    106 2CD1 CYSTA   1      57.492  90.250  69.572  1.00  0.00           C
ATOM    109 3CD1 CYSTA   1      57.440  88.971  70.432  1.00  0.00           C
ATOM    112 4CD1 CYSTA   1      56.401  87.931  69.962  1.00  0.00           C
ATOM    115 5CD1 CYSTA   1      54.951  88.451  69.932  1.00  0.00           C
ATOM    118 6CD1 CYSTA   1      53.912  87.381  69.602  1.00  0.00           C
ATOM    122  CX3 CYSTA   1      69.402  92.000  69.002  1.00  0.00           C
ATOM    125  CX4 CYSTA   1      70.251  92.181  67.732  1.00  0.00           C
ATOM    128  CX5 CYSTA   1      69.491  92.961  66.652  1.00  0.00           C
ATOM    131  CX6 CYSTA   1      70.291  93.271  65.392  1.00  0.00           C
ATOM    134  CX7 CYSTA   1      69.431  94.050  64.392  1.00  0.00           C
ATOM    137  CX8 CYSTA   1      70.192  94.701  63.222  1.00  0.00           C
ATOM    140  CX9 CYSTA   1      70.832  93.701  62.292  1.00  0.00           C
ATOM    142 0CX1 CYSTA   1      71.331  93.981  61.072  1.00  0.00           C
ATOM    144 1CX1 CYSTA   1      71.361  95.341  60.392  1.00  0.00           C
ATOM    147 2CX1 CYSTA   1      70.442  95.440  59.162  1.00  0.00           C
ATOM    150 3CX1 CYSTA   1      70.681  94.321  58.122  1.00  0.00           C
ATOM    153 4CX1 CYSTA   1      69.902  94.511  56.812  1.00  0.00           C
ATOM    156 5CX1 CYSTA   1      70.621  95.440  55.822  1.00  0.00           C
ATOM    159 6CX1 CYSTA   1      69.972  95.451  54.432  1.00  0.00           C
ATOM    162 7CX1 CYSTA   1      70.821  96.220  53.402  1.00  0.00           C
ATOM    165 8CX1 CYSTA   1      70.201  96.250  52.002  1.00  0.00           C
ATOM    169  N   ASP A   2      66.731  87.661  76.952  1.00  0.00           N
ATOM    171  CA  ASP A   2      66.262  87.201  78.232  1.00  0.00           C
ATOM    173  CB  ASP A   2      64.711  87.461  78.282  1.00  0.00           C
ATOM    176  CG  ASP A   2      63.851  87.171  79.512  1.00  0.00           C
ATOM    177  OD1 ASP A   2      62.701  87.711  79.492  1.00  0.00           O
ATOM    178  OD2 ASP A   2      64.351  86.601  80.502  1.00  0.00           O
ATOM    179  C   ASP A   2      67.251  87.731  79.312  1.00  0.00           C
ATOM    180  O   ASP A   2      67.741  86.950  80.112  1.00  0.00           O
ATOM    181  N   ASP A   3      67.771  89.010  79.182  1.00  0.00           N
ATOM    183  CA  ASP A   3      68.982  89.511  79.882  1.00  0.00           C
ATOM    185  CB  ASP A   3      69.611  90.890  79.412  1.00  0.00           C
ATOM    188  CG  ASP A   3      68.732  92.131  79.282  1.00  0.00           C
ATOM    189  OD1 ASP A   3      69.192  93.101  78.632  1.00  0.00           O
ATOM    190  OD2 ASP A   3      67.601  92.190  79.822  1.00  0.00           O
ATOM    191  C   ASP A   3      68.691  89.570  81.362  1.00  0.00           C
ATOM    192  O   ASP A   3      69.461  89.181  82.242  1.00  0.00           O
ATOM    193  N   ARG A   4      67.451  89.990  81.572  1.00  0.00           N
ATOM    195  CA  ARG A   4      66.531  89.601  82.582  1.00  0.00           C
ATOM    197  CB  ARG A   4      65.111  90.140  82.162  1.00  0.00           C
ATOM    200  CG  ARG A   4      64.631  89.881  80.692  1.00  0.00           C
ATOM    203  CD  ARG A   4      64.442  90.981  79.592  1.00  0.00           C
ATOM    206  NE  ARG A   4      65.582  91.021  78.612  1.00  0.00           N
ATOM    208  CZ  ARG A   4      65.571  90.870  77.292  1.00  0.00           C
ATOM    209  NH1 ARG A   4      64.702  90.231  76.552  1.00  0.00           N
ATOM    212  NH2 ARG A   4      66.601  91.390  76.652  1.00  0.00           N
ATOM    215  C   ARG A   4      66.692  88.200  83.282  1.00  0.00           C
ATOM    216  O   ARG A   4      66.701  88.190  84.502  1.00  0.00           O
ATOM    217  N   SER A   5      66.910  87.041  82.602  1.00  0.00           N
ATOM    219  CA  SER A   5      67.631  85.800  83.012  1.00  0.00           C
ATOM    221  CB  SER A   5      68.561  85.911  84.262  1.00  0.00           C
ATOM    224  OG  SER A   5      69.351  84.751  84.552  1.00  0.00           O
ATOM    226  C   SER A   5      66.742  84.570  83.122  1.00  0.00           C
ATOM    227  O   SER A   5      67.180  83.421  82.942  1.00  0.00           O
ATOM    228  N   ASP A   6      65.451  84.741  83.412  1.00  0.00           N
ATOM    230  CA  ASP A   6      64.582  83.641  83.792  1.00  0.00           C
ATOM    232  CB  ASP A   6      63.311  84.170  84.492  1.00  0.00           C
ATOM    235  CG  ASP A   6      63.491  84.290  85.992  1.00  0.00           C
ATOM    236  OD1 ASP A   6      64.512  83.790  86.562  1.00  0.00           O
ATOM    237  OD2 ASP A   6      62.541  84.791  86.642  1.00  0.00           O
ATOM    238  C   ASP A   6      64.211  82.690  82.672  1.00  0.00           C
ATOM    239  O   ASP A   6      63.922  81.521  82.932  1.00  0.00           O
ATOM    240  N   ASP A   7      64.332  83.110  81.402  1.00  0.00           N
ATOM    242  CA  ASP A   7      64.281  82.231  80.252  1.00  0.00           C
ATOM    244  CB  ASP A   7      64.410  83.071  78.942  1.00  0.00           C
ATOM    247  CG  ASP A   7      63.082  83.670  78.492  1.00  0.00           C
ATOM    248  OD1 ASP A   7      62.061  83.541  79.202  1.00  0.00           O
ATOM    249  OD2 ASP A   7      63.090  84.190  77.342  1.00  0.00           O
ATOM    250  C   ASP A   7      65.302  81.080  80.262  1.00  0.00           C
ATOM    251  O   ASP A   7      64.941  79.951  79.972  1.00  0.00           O
ATOM    252  N   LEU A   8      66.582  81.261  80.682  1.00  0.00           N
ATOM    254  CA  LEU A   8      67.571  80.171  80.722  1.00  0.00           C
ATOM    256  CB  LEU A   8      68.982  80.680  81.152  1.00  0.00           C
ATOM    259  CG  LEU A   8      70.101  79.611  81.282  1.00  0.00           C
ATOM    261  CD1 LEU A   8      70.442  78.940  79.942  1.00  0.00           C
ATOM    265  CD2 LEU A   8      71.381  80.241  81.862  1.00  0.00           C
ATOM    269  C   LEU A   8      67.161  79.010  81.632  1.00  0.00           C
ATOM    270  O   LEU A   8      67.381  77.830  81.362  1.00  0.00           O
ATOM    271  N   LYS A   9      66.521  79.351  82.752  1.00  0.00           N
ATOM    273  CA  LYS A   9      65.891  78.411  83.652  1.00  0.00           C
ATOM    275  CB  LYS A   9      65.431  79.150  84.922  1.00  0.00           C
ATOM    278  CG  LYS A   9      66.571  79.931  85.592  1.00  0.00           C
ATOM    281  CD  LYS A   9      66.001  80.870  86.642  1.00  0.00           C
ATOM    284  CE  LYS A   9      67.040  81.800  87.272  1.00  0.00           C
ATOM    287  NZ  LYS A   9      66.361  82.601  88.282  1.00  0.00           N
ATOM    291  C   LYS A   9      64.711  77.661  83.052  1.00  0.00           C
ATOM    292  O   LYS A   9      64.592  76.451  83.232  1.00  0.00           O
ATOM    293  N   ALA A  10      63.851  78.361  82.292  1.00  0.00           N
ATOM    295  CA  ALA A  10      62.791  77.760  81.492  1.00  0.00           C
ATOM    297  CB  ALA A  10      61.951  78.860  80.802  1.00  0.00           C
ATOM    301  C   ALA A  10      63.340  76.811  80.442  1.00  0.00           C
ATOM    302  O   ALA A  10      62.902  75.671  80.302  1.00  0.00           O
ATOM    303  N   ILE A  11      64.410  77.211  79.742  1.00  0.00           N
ATOM    305  CA  ILE A  11      65.131  76.300  78.872  1.00  0.00           C
ATOM    307  CB  ILE A  11      66.340  76.921  78.182  1.00  0.00           C
ATOM    309  CG2 ILE A  11      67.012  75.830  77.332  1.00  0.00           C
ATOM    313  CG1 ILE A  11      65.991  78.131  77.302  1.00  0.00           C
ATOM    316  CD  ILE A  11      65.041  77.841  76.142  1.00  0.00           C
ATOM    320  C   ILE A  11      65.660  75.080  79.612  1.00  0.00           C
ATOM    321  O   ILE A  11      65.512  73.940  79.152  1.00  0.00           O
ATOM    322  N   SER A  12      66.282  75.260  80.792  1.00  0.00           N
ATOM    324  CA  SER A  12      66.771  74.141  81.602  1.00  0.00           C
ATOM    326  CB  SER A  12      67.501  74.531  82.912  1.00  0.00           C
ATOM    329  OG  SER A  12      68.791  75.080  82.632  1.00  0.00           O
ATOM    331  C   SER A  12      65.692  73.161  81.962  1.00  0.00           C
ATOM    332  O   SER A  12      65.921  71.961  81.862  1.00  0.00           O
ATOM    333  N   LYS A  13      64.481  73.661  82.282  1.00  0.00           N
ATOM    335  CA  LYS A  13      63.322  72.821  82.502  1.00  0.00           C
ATOM    337  CB  LYS A  13      62.072  73.651  82.862  1.00  0.00           C
ATOM    340  CG  LYS A  13      62.072  74.300  84.252  1.00  0.00           C
ATOM    343  CD  LYS A  13      60.832  75.201  84.392  1.00  0.00           C
ATOM    346  CE  LYS A  13      60.660  75.800  85.782  1.00  0.00           C
ATOM    349  NZ  LYS A  13      59.391  76.561  85.852  1.00  0.00           N
ATOM    353  C   LYS A  13      62.961  71.921  81.332  1.00  0.00           C
ATOM    354  O   LYS A  13      62.721  70.741  81.532  1.00  0.00           O
ATOM    355  N   PHE A  14      62.961  72.431  80.082  1.00  0.00           N
ATOM    357  CA  PHE A  14      62.791  71.631  78.872  1.00  0.00           C
ATOM    359  CB  PHE A  14      62.751  72.481  77.582  1.00  0.00           C
ATOM    362  CG  PHE A  14      61.442  73.190  77.572  1.00  0.00           C
ATOM    363  CD1 PHE A  14      60.271  72.471  77.302  1.00  0.00           C
ATOM    365  CE1 PHE A  14      59.021  73.091  77.362  1.00  0.00           C
ATOM    367  CZ  PHE A  14      58.931  74.461  77.662  1.00  0.00           C
ATOM    369  CD2 PHE A  14      61.352  74.561  77.852  1.00  0.00           C
ATOM    371  CE2 PHE A  14      60.102  75.190  77.892  1.00  0.00           C
ATOM    373  C   PHE A  14      63.811  70.531  78.692  1.00  0.00           C
ATOM    374  O   PHE A  14      63.501  69.421  78.282  1.00  0.00           O
ATOM    375  N   LYS A  15      65.071  70.790  79.072  1.00  0.00           N
ATOM    377  CA  LYS A  15      66.101  69.760  79.092  1.00  0.00           C
ATOM    379  CB  LYS A  15      67.501  70.381  79.262  1.00  0.00           C
ATOM    382  CG  LYS A  15      67.802  71.521  78.282  1.00  0.00           C
ATOM    385  CD  LYS A  15      67.521  71.151  76.832  1.00  0.00           C
ATOM    388  CE  LYS A  15      67.662  72.360  75.922  1.00  0.00           C
ATOM    391  NZ  LYS A  15      67.521  71.961  74.512  1.00  0.00           N
ATOM    395  C   LYS A  15      65.911  68.741  80.202  1.00  0.00           C
ATOM    396  O   LYS A  15      66.521  67.681  80.142  1.00  0.00           O
ATOM    397  N   ASP A  16      65.052  69.030  81.212  1.00  0.00           N
ATOM    399  CA  ASP A  16      64.680  68.110  82.282  1.00  0.00           C
ATOM    401  CB  ASP A  16      64.601  68.861  83.652  1.00  0.00           C
ATOM    404  CG  ASP A  16      65.930  69.421  84.162  1.00  0.00           C
ATOM    405  OD1 ASP A  16      66.961  69.260  83.462  1.00  0.00           O
ATOM    406  OD2 ASP A  16      65.961  69.991  85.292  1.00  0.00           O
ATOM    407  C   ASP A  16      63.322  67.421  82.012  1.00  0.00           C
ATOM    408  O   ASP A  16      62.951  66.470  82.702  1.00  0.00           O
ATOM    409  N   LEU A  17      62.581  67.851  80.962  1.00  0.00           N
ATOM    411  CA  LEU A  17      61.361  67.211  80.492  1.00  0.00           C
ATOM    413  CB  LEU A  17      60.351  68.261  79.942  1.00  0.00           C
ATOM    416  CG  LEU A  17      59.751  69.251  80.962  1.00  0.00           C
ATOM    418  CD1 LEU A  17      58.550  69.971  80.342  1.00  0.00           C
ATOM    422  CD2 LEU A  17      59.361  68.561  82.272  1.00  0.00           C
ATOM    426  C   LEU A  17      61.632  66.211  79.382  1.00  0.00           C
ATOM    427  O   LEU A  17      61.082  65.101  79.362  1.00  0.00           O
ATOM    428  N   THR A  18      62.521  66.550  78.442  1.00  0.00           N
ATOM    430  CA  THR A  18      62.882  65.661  77.342  1.00  0.00           C
ATOM    432  CB  THR A  18      63.531  66.481  76.212  1.00  0.00           C
ATOM    434  OG1 THR A  18      62.762  67.640  75.942  1.00  0.00           O
ATOM    436  CG2 THR A  18      63.592  65.711  74.882  1.00  0.00           C
ATOM    440  C   THR A  18      63.791  64.461  77.652  1.00  0.00           C
ATOM    441  O   THR A  18      63.711  63.491  76.882  1.00  0.00           O
ATOM    442  N   PRO A  19      64.691  64.360  78.642  1.00  0.00           N
ATOM    443  CD  PRO A  19      64.691  65.050  79.932  1.00  0.00           C
ATOM    446  CA  PRO A  19      65.801  63.440  78.552  1.00  0.00           C
ATOM    448  CB  PRO A  19      66.832  64.030  79.532  1.00  0.00           C
ATOM    451  CG  PRO A  19      65.982  64.631  80.652  1.00  0.00           C
ATOM    454  C   PRO A  19      65.361  62.050  78.972  1.00  0.00           C
ATOM    455  O   PRO A  19      64.711  61.941  80.012  1.00  0.00           O
ATOM    456  N   PRO A  20      65.692  60.961  78.292  1.00  0.00           N
ATOM    457  CD  PRO A  20      66.111  60.981  76.892  1.00  0.00           C
ATOM    460  CA  PRO A  20      65.141  59.671  78.662  1.00  0.00           C
ATOM    462  CB  PRO A  20      65.582  58.751  77.542  1.00  0.00           C
ATOM    465  CG  PRO A  20      65.591  59.671  76.342  1.00  0.00           C
ATOM    468  C   PRO A  20      65.702  59.111  79.932  1.00  0.00           C
ATOM    469  O   PRO A  20      65.211  58.061  80.312  1.00  0.00           O
ATOM    470  N   ARG A  21      66.731  59.781  80.502  1.00  0.00           N
ATOM    472  CA  ARG A  21      67.512  59.481  81.692  1.00  0.00           C
ATOM    474  CB  ARG A  21      66.871  60.001  83.012  1.00  0.00           C
ATOM    477  CG  ARG A  21      65.501  59.360  83.312  1.00  0.00           C
ATOM    480  CD  ARG A  21      64.680  60.091  84.372  1.00  0.00           C
ATOM    483  NE  ARG A  21      63.291  59.521  84.242  1.00  0.00           N
ATOM    485  CZ  ARG A  21      62.391  59.981  83.382  1.00  0.00           C
ATOM    486  NH1 ARG A  21      62.591  60.991  82.582  1.00  0.00           N
ATOM    489  NH2 ARG A  21      61.282  59.300  83.242  1.00  0.00           N
ATOM    492  C   ARG A  21      68.051  58.071  81.872  1.00  0.00           C
ATOM    493  O   ARG A  21      67.571  57.050  81.372  1.00  0.00           O
ATOM    494  N   PHE A  22      69.152  57.991  82.652  1.00  0.00           N
ATOM    496  CA  PHE A  22      69.751  56.741  83.072  1.00  0.00           C
ATOM    498  CB  PHE A  22      70.982  56.981  83.982  1.00  0.00           C
ATOM    501  CG  PHE A  22      72.101  57.620  83.232  1.00  0.00           C
ATOM    502  CD1 PHE A  22      72.092  58.991  82.902  1.00  0.00           C
ATOM    504  CE1 PHE A  22      73.152  59.560  82.202  1.00  0.00           C
ATOM    506  CZ  PHE A  22      74.262  58.781  81.872  1.00  0.00           C
ATOM    508  CD2 PHE A  22      73.222  56.850  82.902  1.00  0.00           C
ATOM    510  CE2 PHE A  22      74.312  57.431  82.232  1.00  0.00           C
ATOM    512  C   PHE A  22      68.791  55.861  83.842  1.00  0.00           C
ATOM    513  O   PHE A  22      68.741  54.661  83.582  1.00  0.00           O
ATOM    514  N   SER A  23      67.992  56.400  84.782  1.00  0.00           N
ATOM    516  CA  SER A  23      67.161  55.581  85.672  1.00  0.00           C
ATOM    518  CB  SER A  23      66.501  56.370  86.842  1.00  0.00           C
ATOM    521  OG  SER A  23      65.660  57.440  86.412  1.00  0.00           O
ATOM    523  C   SER A  23      66.131  54.760  84.922  1.00  0.00           C
ATOM    524  O   SER A  23      65.871  53.601  85.222  1.00  0.00           O
ATOM    525  N   ASP A  24      65.541  55.350  83.882  1.00  0.00           N
ATOM    527  CA  ASP A  24      64.641  54.661  82.982  1.00  0.00           C
ATOM    529  CB  ASP A  24      63.991  55.670  82.052  1.00  0.00           C
ATOM    532  CG  ASP A  24      63.062  56.641  82.732  1.00  0.00           C
ATOM    533  OD1 ASP A  24      63.021  56.780  83.992  1.00  0.00           O
ATOM    534  OD2 ASP A  24      62.381  57.341  81.952  1.00  0.00           O
ATOM    535  C   ASP A  24      65.302  53.631  82.082  1.00  0.00           C
ATOM    536  O   ASP A  24      64.680  52.641  81.712  1.00  0.00           O
ATOM    537  N   VAL A  25      66.552  53.841  81.612  1.00  0.00           N
ATOM    539  CA  VAL A  25      67.211  52.811  80.812  1.00  0.00           C
ATOM    541  CB  VAL A  25      68.351  53.351  79.942  1.00  0.00           C
ATOM    543  CG1 VAL A  25      69.732  53.401  80.632  1.00  0.00           C
ATOM    547  CG2 VAL A  25      68.371  52.501  78.652  1.00  0.00           C
ATOM    551  C   VAL A  25      67.672  51.681  81.692  1.00  0.00           C
ATOM    552  O   VAL A  25      67.711  50.521  81.282  1.00  0.00           O
ATOM    553  N   VAL A  26      67.981  51.981  82.972  1.00  0.00           N
ATOM    555  CA  VAL A  26      68.152  50.971  83.992  1.00  0.00           C
ATOM    557  CB  VAL A  26      68.811  51.530  85.242  1.00  0.00           C
ATOM    559  CG1 VAL A  26      69.012  50.400  86.262  1.00  0.00           C
ATOM    563  CG2 VAL A  26      70.211  52.081  84.872  1.00  0.00           C
ATOM    567  C   VAL A  26      66.871  50.171  84.272  1.00  0.00           C
ATOM    568  O   VAL A  26      66.882  48.951  84.262  1.00  0.00           O
ATOM    569  N   SER A  27      65.702  50.841  84.382  1.00  0.00           N
ATOM    571  CA  SER A  27      64.402  50.181  84.462  1.00  0.00           C
ATOM    573  CB  SER A  27      63.281  51.281  84.472  1.00  0.00           C
ATOM    576  OG  SER A  27      61.931  50.821  84.372  1.00  0.00           O
ATOM    578  C   SER A  27      64.141  49.181  83.342  1.00  0.00           C
ATOM    579  O   SER A  27      63.841  48.011  83.592  1.00  0.00           O
ATOM    580  N   ARG A  28      64.421  49.620  82.102  1.00  0.00           N
ATOM    582  CA  ARG A  28      64.391  48.760  80.932  1.00  0.00           C
ATOM    584  CB  ARG A  28      64.661  49.611  79.662  1.00  0.00           C
ATOM    587  CG  ARG A  28      64.571  48.841  78.332  1.00  0.00           C
ATOM    590  CD  ARG A  28      65.381  49.471  77.192  1.00  0.00           C
ATOM    593  NE  ARG A  28      64.912  50.870  77.102  1.00  0.00           N
ATOM    595  CZ  ARG A  28      65.451  51.790  76.332  1.00  0.00           C
ATOM    596  NH1 ARG A  28      66.402  51.551  75.462  1.00  0.00           N
ATOM    599  NH2 ARG A  28      65.052  53.021  76.512  1.00  0.00           N
ATOM    602  C   ARG A  28      65.361  47.591  80.972  1.00  0.00           C
ATOM    603  O   ARG A  28      65.001  46.470  80.622  1.00  0.00           O
ATOM    604  N   GLN A  29      66.641  47.771  81.372  1.00  0.00           N
ATOM    606  CA  GLN A  29      67.561  46.641  81.382  1.00  0.00           C
ATOM    608  CB  GLN A  29      69.052  47.050  81.372  1.00  0.00           C
ATOM    611  CG  GLN A  29      69.491  47.701  82.692  1.00  0.00           C
ATOM    614  CD  GLN A  29      70.902  48.221  82.652  1.00  0.00           C
ATOM    615  OE1 GLN A  29      71.781  47.771  83.392  1.00  0.00           O
ATOM    616  NE2 GLN A  29      71.171  49.191  81.752  1.00  0.00           N
ATOM    619  C   GLN A  29      67.351  45.731  82.592  1.00  0.00           C
ATOM    620  O   GLN A  29      67.762  44.571  82.582  1.00  0.00           O
ATOM    621  N   ASP A  30      66.722  46.221  83.672  1.00  0.00           N
ATOM    623  CA  ASP A  30      66.291  45.381  84.762  1.00  0.00           C
ATOM    625  CB  ASP A  30      65.731  46.251  85.932  1.00  0.00           C
ATOM    628  CG  ASP A  30      66.832  46.920  86.762  1.00  0.00           C
ATOM    629  OD1 ASP A  30      68.041  46.600  86.592  1.00  0.00           O
ATOM    630  OD2 ASP A  30      66.451  47.731  87.662  1.00  0.00           O
ATOM    631  C   ASP A  30      65.262  44.350  84.302  1.00  0.00           C
ATOM    632  O   ASP A  30      65.461  43.151  84.512  1.00  0.00           O
ATOM    633  N   ASP A  31      64.201  44.811  83.582  1.00  0.00           N
ATOM    635  CA  ASP A  31      63.111  43.991  83.072  1.00  0.00           C
ATOM    637  CB  ASP A  31      61.882  44.881  82.732  1.00  0.00           C
ATOM    640  CG  ASP A  31      61.861  45.610  81.392  1.00  0.00           C
ATOM    641  OD1 ASP A  31      62.142  45.001  80.332  1.00  0.00           O
ATOM    642  OD2 ASP A  31      61.401  46.780  81.412  1.00  0.00           O
ATOM    643  C   ASP A  31      63.541  42.941  82.052  1.00  0.00           C
ATOM    644  O   ASP A  31      63.181  41.761  82.162  1.00  0.00           O
ATOM    645  N   VAL A  32      64.421  43.281  81.082  1.00  0.00           N
ATOM    647  CA  VAL A  32      65.041  42.291  80.202  1.00  0.00           C
ATOM    649  CB  VAL A  32      65.821  42.931  79.042  1.00  0.00           C
ATOM    651  CG1 VAL A  32      64.912  43.991  78.382  1.00  0.00           C
ATOM    655  CG2 VAL A  32      67.152  43.581  79.472  1.00  0.00           C
ATOM    659  C   VAL A  32      65.902  41.251  80.952  1.00  0.00           C
ATOM    660  O   VAL A  32      65.871  40.050  80.702  1.00  0.00           O
ATOM    661  N   SER A  33      66.701  41.701  81.942  1.00  0.00           N
ATOM    663  CA  SER A  33      67.590  40.800  82.652  1.00  0.00           C
ATOM    665  CB  SER A  33      68.762  41.530  83.382  1.00  0.00           C
ATOM    668  OG  SER A  33      68.461  42.001  84.692  1.00  0.00           O
ATOM    670  C   SER A  33      66.861  39.800  83.552  1.00  0.00           C
ATOM    671  O   SER A  33      67.202  38.620  83.592  1.00  0.00           O
ATOM    672  N   GLU A  34      65.811  40.231  84.272  1.00  0.00           N
ATOM    674  CA  GLU A  34      64.991  39.321  85.062  1.00  0.00           C
ATOM    676  CB  GLU A  34      64.012  40.071  85.982  1.00  0.00           C
ATOM    679  CG  GLU A  34      62.961  41.001  85.312  1.00  0.00           C
ATOM    682  CD  GLU A  34      62.300  41.911  86.332  1.00  0.00           C
ATOM    683  OE1 GLU A  34      62.461  41.600  87.552  1.00  0.00           O
ATOM    684  OE2 GLU A  34      61.582  42.891  85.992  1.00  0.00           O
ATOM    685  C   GLU A  34      64.281  38.251  84.272  1.00  0.00           C
ATOM    686  O   GLU A  34      64.301  37.071  84.622  1.00  0.00           O
ATOM    687  N   GLU A  35      63.692  38.620  83.122  1.00  0.00           N
ATOM    689  CA  GLU A  35      62.992  37.681  82.272  1.00  0.00           C
ATOM    691  CB  GLU A  35      62.352  38.440  81.082  1.00  0.00           C
ATOM    694  CG  GLU A  35      61.061  39.210  81.462  1.00  0.00           C
ATOM    697  CD  GLU A  35      60.052  38.370  82.232  1.00  0.00           C
ATOM    698  OE1 GLU A  35      60.062  37.111  82.082  1.00  0.00           O
ATOM    699  OE2 GLU A  35      59.312  38.960  83.072  1.00  0.00           O
ATOM    700  C   GLU A  35      63.861  36.561  81.742  1.00  0.00           C
ATOM    701  O   GLU A  35      63.561  35.370  81.862  1.00  0.00           O
ATOM    702  N   TRP A  36      65.041  36.931  81.212  1.00  0.00           N
ATOM    704  CA  TRP A  36      66.041  35.981  80.802  1.00  0.00           C
ATOM    706  CB  TRP A  36      67.171  36.701  80.032  1.00  0.00           C
ATOM    709  CG  TRP A  36      68.262  35.791  79.542  1.00  0.00           C
ATOM    710  CD1 TRP A  36      68.371  35.231  78.302  1.00  0.00           C
ATOM    712  NE1 TRP A  36      69.521  34.461  78.252  1.00  0.00           N
ATOM    714  CE2 TRP A  36      70.181  34.551  79.452  1.00  0.00           C
ATOM    715  CD2 TRP A  36      69.402  35.370  80.302  1.00  0.00           C
ATOM    716  CE3 TRP A  36      69.821  35.620  81.602  1.00  0.00           C
ATOM    718  CZ3 TRP A  36      71.031  35.081  82.032  1.00  0.00           C
ATOM    720  CZ2 TRP A  36      71.412  34.071  79.842  1.00  0.00           C
ATOM    722  CH2 TRP A  36      71.832  34.350  81.152  1.00  0.00           C
ATOM    724  C   TRP A  36      66.571  35.100  81.942  1.00  0.00           C
ATOM    725  O   TRP A  36      66.861  33.920  81.752  1.00  0.00           O
ATOM    726  N   SER A  37      66.711  35.631  83.182  1.00  0.00           N
ATOM    728  CA  SER A  37      67.152  34.861  84.342  1.00  0.00           C
ATOM    730  CB  SER A  37      67.331  35.781  85.592  1.00  0.00           C
ATOM    733  OG  SER A  37      67.751  35.091  86.772  1.00  0.00           O
ATOM    735  C   SER A  37      66.191  33.721  84.642  1.00  0.00           C
ATOM    736  O   SER A  37      66.582  32.591  84.912  1.00  0.00           O
ATOM    737  N   GLN A  38      64.902  34.010  84.522  1.00  0.00           N
ATOM    739  CA  GLN A  38      63.811  33.081  84.632  1.00  0.00           C
ATOM    741  CB  GLN A  38      62.511  33.891  84.742  1.00  0.00           C
ATOM    744  CG  GLN A  38      62.391  34.631  86.092  1.00  0.00           C
ATOM    747  CD  GLN A  38      62.622  33.731  87.312  1.00  0.00           C
ATOM    748  OE1 GLN A  38      63.351  34.101  88.242  1.00  0.00           O
ATOM    749  NE2 GLN A  38      62.001  32.530  87.332  1.00  0.00           N
ATOM    752  C   GLN A  38      63.711  31.961  83.612  1.00  0.00           C
ATOM    753  O   GLN A  38      63.311  30.851  83.962  1.00  0.00           O
ATOM    754  N   VAL A  39      64.082  32.181  82.342  1.00  0.00           N
ATOM    756  CA  VAL A  39      64.122  31.091  81.372  1.00  0.00           C
ATOM    758  CB  VAL A  39      63.972  31.631  79.952  1.00  0.00           C
ATOM    760  CG1 VAL A  39      65.251  32.281  79.402  1.00  0.00           C
ATOM    764  CG2 VAL A  39      63.482  30.501  79.032  1.00  0.00           C
ATOM    768  C   VAL A  39      65.381  30.201  81.532  1.00  0.00           C
ATOM    769  O   VAL A  39      65.472  29.091  81.032  1.00  0.00           O
ATOM    770  N   GLY A  40      66.402  30.681  82.252  1.00  0.00           N
ATOM    772  CA  GLY A  40      67.692  30.011  82.392  1.00  0.00           C
ATOM    775  C   GLY A  40      67.841  28.871  83.422  1.00  0.00           C
ATOM    776  OT1 GLY A  40      67.171  27.811  83.342  1.00  0.00           O
ATOM    777  OT2 GLY A  40      68.751  29.021  84.292  1.00  0.00           O
ATOM    778  NH3 POPEB  41      87.102  71.541  80.122  1.00  0.00           N
ATOM    782  C12 POPEB  41      86.160  71.991  81.202  1.00  0.00           C
ATOM    785  C11 POPEB  41      85.360  73.211  80.732  1.00  0.00           C
ATOM    788  P   POPEB  41      83.581  73.830  78.962  1.00  0.00           P
ATOM    789  O13 POPEB  41      82.841  74.671  79.942  1.00  0.00           O
ATOM    790  O14 POPEB  41      84.482  74.531  78.022  1.00  0.00           O
ATOM    791  O11 POPEB  41      82.571  72.891  78.202  1.00  0.00           O
ATOM    792  O12 POPEB  41      84.441  72.771  79.742  1.00  0.00           O
ATOM    793  C1  POPEB  41      82.072  73.161  76.892  1.00  0.00           C
ATOM    796  C2  POPEB  41      81.891  71.821  76.142  1.00  0.00           C
ATOM    798  O21 POPEB  41      82.160  71.930  74.742  1.00  0.00           O
ATOM    799  C21 POPEB  41      81.172  72.401  73.992  1.00  0.00           C
ATOM    800  O22 POPEB  41      80.172  72.970  74.392  1.00  0.00           O
ATOM    801  C22 POPEB  41      81.531  72.151  72.532  1.00  0.00           C
ATOM    804  C3  POPEB  41      80.561  71.041  76.452  1.00  0.00           C
ATOM    807  O31 POPEB  41      80.472  69.890  75.572  1.00  0.00           O
ATOM    808  C31 POPEB  41      79.391  69.141  75.702  1.00  0.00           C
ATOM    809  O32 POPEB  41      78.411  69.451  76.352  1.00  0.00           O
ATOM    810  C32 POPEB  41      79.631  67.791  75.032  1.00  0.00           C
ATOM    813  C23 POPEB  41      80.332  72.421  71.602  1.00  0.00           C
ATOM    816  C24 POPEB  41      80.691  72.390  70.122  1.00  0.00           C
ATOM    819  C25 POPEB  41      80.132  71.140  69.412  1.00  0.00           C
ATOM    822  C26 POPEB  41      78.631  71.250  69.112  1.00  0.00           C
ATOM    825  C27 POPEB  41      78.082  70.010  68.412  1.00  0.00           C
ATOM    828  C28 POPEB  41      76.781  70.271  67.622  1.00  0.00           C
ATOM    831  C29 POPEB  41      77.051  70.951  66.312  1.00  0.00           C
ATOM    833 0C21 POPEB  41      76.141  71.330  65.402  1.00  0.00           C
ATOM    835 1C21 POPEB  41      74.641  71.241  65.532  1.00  0.00           C
ATOM    838 2C21 POPEB  41      74.001  72.550  65.032  1.00  0.00           C
ATOM    841 3C21 POPEB  41      74.472  73.800  65.802  1.00  0.00           C
ATOM    844 4C21 POPEB  41      73.961  75.131  65.212  1.00  0.00           C
ATOM    847 5C21 POPEB  41      74.382  75.420  63.762  1.00  0.00           C
ATOM    850 6C21 POPEB  41      75.902  75.501  63.562  1.00  0.00           C
ATOM    853 7C21 POPEB  41      76.282  75.761  62.092  1.00  0.00           C
ATOM    856 8C21 POPEB  41      77.791  75.731  61.852  1.00  0.00           C
ATOM    860  C33 POPEB  41      78.321  66.991  74.872  1.00  0.00           C
ATOM    863  C34 POPEB  41      78.342  66.010  73.692  1.00  0.00           C
ATOM    866  C35 POPEB  41      76.972  65.351  73.472  1.00  0.00           C
ATOM    869  C36 POPEB  41      76.902  64.591  72.142  1.00  0.00           C
ATOM    872  C37 POPEB  41      75.551  63.900  71.922  1.00  0.00           C
ATOM    875  C38 POPEB  41      75.221  63.750  70.442  1.00  0.00           C
ATOM    878  C39 POPEB  41      73.931  62.961  70.202  1.00  0.00           C
ATOM    881 0C31 POPEB  41      73.511  62.981  68.732  1.00  0.00           C
ATOM    884 1C31 POPEB  41      72.361  62.021  68.422  1.00  0.00           C
ATOM    887 2C31 POPEB  41      71.910  62.101  66.962  1.00  0.00           C
ATOM    890 3C31 POPEB  41      70.861  61.050  66.602  1.00  0.00           C
ATOM    893 4C31 POPEB  41      70.481  61.101  65.112  1.00  0.00           C
ATOM    896 5C31 POPEB  41      69.621  59.911  64.662  1.00  0.00           C
ATOM    899 6C31 POPEB  41      69.571  59.721  63.142  1.00  0.00           C
ATOM    903  NH3 POPEC  42     108.042  34.241  29.852  1.00  0.00           N
ATOM    907  C12 POPEC  42     108.830  33.131  29.202  1.00  0.00           C
ATOM    910  C11 POPEC  42     108.492  31.751  29.782  1.00  0.00           C
ATOM    913  P   POPEC  42     110.671  30.231  30.062  1.00  0.00           P
ATOM    914  O13 POPEC  42     111.821  30.141  29.132  1.00  0.00           O
ATOM    915  O14 POPEC  42     110.312  28.981  30.742  1.00  0.00           O
ATOM    916  O11 POPEC  42     111.070  31.321  31.152  1.00  0.00           O
ATOM    917  O12 POPEC  42     109.441  30.821  29.272  1.00  0.00           O
ATOM    918  C1  POPEC  42     112.230  31.131  31.982  1.00  0.00           C
ATOM    921  C2  POPEC  42     111.881  31.411  33.472  1.00  0.00           C
ATOM    923  O21 POPEC  42     112.832  32.341  34.032  1.00  0.00           O
ATOM    924  C21 POPEC  42     112.312  33.351  34.692  1.00  0.00           C
ATOM    925  O22 POPEC  42     111.120  33.690  34.642  1.00  0.00           O
ATOM    926  C22 POPEC  42     113.232  33.841  35.782  1.00  0.00           C
ATOM    929  C3  POPEC  42     111.832  30.120  34.342  1.00  0.00           C
ATOM    932  O31 POPEC  42     111.431  30.451  35.702  1.00  0.00           O
ATOM    933  C31 POPEC  42     111.671  29.461  36.582  1.00  0.00           C
ATOM    934  O32 POPEC  42     111.902  28.301  36.292  1.00  0.00           O
ATOM    935  C32 POPEC  42     111.441  30.021  37.982  1.00  0.00           C
ATOM    938  C23 POPEC  42     112.300  34.341  36.912  1.00  0.00           C
ATOM    941  C24 POPEC  42     112.911  34.401  38.302  1.00  0.00           C
ATOM    944  C25 POPEC  42     111.801  34.681  39.312  1.00  0.00           C
ATOM    947  C26 POPEC  42     112.271  34.971  40.732  1.00  0.00           C
ATOM    950  C27 POPEC  42     111.160  35.661  41.532  1.00  0.00           C
ATOM    953  C28 POPEC  42     111.552  36.061  42.962  1.00  0.00           C
ATOM    956  C29 POPEC  42     111.851  34.881  43.842  1.00  0.00           C
ATOM    958 0C21 POPEC  42     111.451  34.701  45.112  1.00  0.00           C
ATOM    960 1C21 POPEC  42     110.601  35.651  45.922  1.00  0.00           C
ATOM    963 2C21 POPEC  42     111.441  36.461  46.932  1.00  0.00           C
ATOM    966 3C21 POPEC  42     110.542  37.191  47.932  1.00  0.00           C
ATOM    969 4C21 POPEC  42     111.282  37.991  49.012  1.00  0.00           C
ATOM    972 5C21 POPEC  42     110.571  37.841  50.362  1.00  0.00           C
ATOM    975 6C21 POPEC  42     110.852  38.960  51.372  1.00  0.00           C
ATOM    978 7C21 POPEC  42     109.892  38.921  52.562  1.00  0.00           C
ATOM    981 8C21 POPEC  42     110.181  39.971  53.632  1.00  0.00           C
ATOM    985  C33 POPEC  42     112.340  29.451  39.092  1.00  0.00           C
ATOM    988  C34 POPEC  42     111.821  28.141  39.702  1.00  0.00           C
ATOM    991  C35 POPEC  42     112.790  27.511  40.712  1.00  0.00           C
ATOM    994  C36 POPEC  42     113.252  28.501  41.792  1.00  0.00           C
ATOM    997  C37 POPEC  42     113.991  27.811  42.932  1.00  0.00           C
ATOM   1000  C38 POPEC  42     114.432  28.751  44.062  1.00  0.00           C
ATOM   1003  C39 POPEC  42     113.281  29.601  44.622  1.00  0.00           C
ATOM   1006 0C31 POPEC  42     113.632  30.260  45.952  1.00  0.00           C
ATOM   1009 1C31 POPEC  42     112.382  30.421  46.842  1.00  0.00           C
ATOM   1012 2C31 POPEC  42     112.701  30.891  48.262  1.00  0.00           C
ATOM   1015 3C31 POPEC  42     112.632  32.421  48.412  1.00  0.00           C
ATOM   1018 4C31 POPEC  42     113.042  32.841  49.822  1.00  0.00           C
ATOM   1021 5C31 POPEC  42     112.551  34.231  50.222  1.00  0.00           C
ATOM   1024 6C31 POPEC  42     112.821  34.501  51.702  1.00  0.00           C
ATOM   1028  NH3 POPED  43     118.590 103.101  32.872  1.00  0.00           N
ATOM   1032  C12 POPED  43     120.010 103.580  33.112  1.00  0.00           C
ATOM   1035  C11 POPED  43     120.111 105.091  33.422  1.00  0.00           C
ATOM   1038  P   POPED  43     121.692 107.131  33.502  1.00  0.00           P
ATOM   1039  O13 POPED  43     123.112 107.540  33.532  1.00  0.00           O
ATOM   1040  O14 POPED  43     120.822 107.800  32.522  1.00  0.00           O
ATOM   1041  O11 POPED  43     121.050 107.511  34.882  1.00  0.00           O
ATOM   1042  O12 POPED  43     121.482 105.540  33.432  1.00  0.00           O
ATOM   1043  C1  POPED  43     121.801 107.581  36.092  1.00  0.00           C
ATOM   1046  C2  POPED  43     121.142 106.701  37.192  1.00  0.00           C
ATOM   1048  O21 POPED  43     121.181 107.431  38.422  1.00  0.00           O
ATOM   1049  C21 POPED  43     120.652 106.940  39.522  1.00  0.00           C
ATOM   1050  O22 POPED  43     120.542 105.771  39.832  1.00  0.00           O
ATOM   1051  C22 POPED  43     120.150 108.110  40.362  1.00  0.00           C
ATOM   1054  C3  POPED  43     121.711 105.250  37.232  1.00  0.00           C
ATOM   1057  O31 POPED  43     120.661 104.271  37.182  1.00  0.00           O
ATOM   1058  C31 POPED  43     120.790 103.031  37.672  1.00  0.00           C
ATOM   1059  O32 POPED  43     119.992 102.131  37.442  1.00  0.00           O
ATOM   1060  C32 POPED  43     122.081 102.820  38.492  1.00  0.00           C
ATOM   1063  C23 POPED  43     120.100 107.861  41.882  1.00  0.00           C
ATOM   1066  C24 POPED  43     119.771 109.181  42.602  1.00  0.00           C
ATOM   1069  C25 POPED  43     119.642 109.080  44.122  1.00  0.00           C
ATOM   1072  C26 POPED  43     120.951 108.731  44.832  1.00  0.00           C
ATOM   1075  C27 POPED  43     120.822 108.860  46.362  1.00  0.00           C
ATOM   1078  C28 POPED  43     122.142 108.571  47.102  1.00  0.00           C
ATOM   1081  C29 POPED  43     123.222 109.590  46.802  1.00  0.00           C
ATOM   1083 0C21 POPED  43     124.131 110.091  47.652  1.00  0.00           C
ATOM   1085 1C21 POPED  43     124.342 109.710  49.092  1.00  0.00           C
ATOM   1088 2C21 POPED  43     123.900 110.781  50.112  1.00  0.00           C
ATOM   1091 3C21 POPED  43     122.370 110.901  50.222  1.00  0.00           C
ATOM   1094 4C21 POPED  43     121.911 111.411  51.592  1.00  0.00           C
ATOM   1097 5C21 POPED  43     120.442 111.121  51.882  1.00  0.00           C
ATOM   1100 6C21 POPED  43     120.051 111.491  53.322  1.00  0.00           C
ATOM   1103 7C21 POPED  43     118.541 111.411  53.572  1.00  0.00           C
ATOM   1106 8C21 POPED  43     118.161 111.771  55.012  1.00  0.00           C
ATOM   1110  C33 POPED  43     122.312 101.401  39.072  1.00  0.00           C
ATOM   1113  C34 POPED  43     123.121 101.440  40.372  1.00  0.00           C
ATOM   1116  C35 POPED  43     122.312 101.881  41.602  1.00  0.00           C
ATOM   1119  C36 POPED  43     121.342 100.791  42.052  1.00  0.00           C
ATOM   1122  C37 POPED  43     120.451 101.231  43.212  1.00  0.00           C
ATOM   1125  C38 POPED  43     119.680 100.061  43.822  1.00  0.00           C
ATOM   1128  C39 POPED  43     120.512  99.251  44.832  1.00  0.00           C
ATOM   1131 0C31 POPED  43     120.551  99.911  46.212  1.00  0.00           C
ATOM   1134 1C31 POPED  43     121.260  99.021  47.242  1.00  0.00           C
ATOM   1137 2C31 POPED  43     121.021  99.461  48.692  1.00  0.00           C
ATOM   1140 3C31 POPED  43     121.701 100.781  49.072  1.00  0.00           C
ATOM   1143 4C31 POPED  43     121.491 101.100  50.552  1.00  0.00           C
ATOM   1146 5C31 POPED  43     122.282 102.321  51.052  1.00  0.00           C
ATOM   1149 6C31 POPED  43     122.081 102.571  52.542  1.00  0.00           C
ATOM   1153  NH3 POPEE  44      69.231  96.281  37.662  1.00  0.00           N
ATOM   1157  C12 POPEE  44      70.090  97.181  36.842  1.00  0.00           C
ATOM   1160  C11 POPEE  44      69.242  98.171  36.052  1.00  0.00           C
ATOM   1163  P   POPEE  44      71.051 100.011  35.552  1.00  0.00           P
ATOM   1164  O13 POPEE  44      72.351  99.421  35.952  1.00  0.00           O
ATOM   1165  O14 POPEE  44      71.001 101.051  34.502  1.00  0.00           O
ATOM   1166  O11 POPEE  44      70.291 100.571  36.822  1.00  0.00           O
ATOM   1167  O12 POPEE  44      70.052  98.870  35.112  1.00  0.00           O
ATOM   1168  C1  POPEE  44      70.972 101.110  37.962  1.00  0.00           C
ATOM   1171  C2  POPEE  44      70.660 100.300  39.262  1.00  0.00           C
ATOM   1173  O21 POPEE  44      70.351 101.240  40.302  1.00  0.00           O
ATOM   1174  C21 POPEE  44      70.001 100.830  41.502  1.00  0.00           C
ATOM   1175  O22 POPEE  44      70.302  99.780  42.042  1.00  0.00           O
ATOM   1176  C22 POPEE  44      69.041 101.860  42.102  1.00  0.00           C
ATOM   1179  C3  POPEE  44      71.771  99.251  39.592  1.00  0.00           C
ATOM   1182  O31 POPEE  44      71.211  97.951  39.932  1.00  0.00           O
ATOM   1183  C31 POPEE  44      72.180  97.120  40.332  1.00  0.00           C
ATOM   1184  O32 POPEE  44      73.371  97.371  40.272  1.00  0.00           O
ATOM   1185  C32 POPEE  44      71.591  95.890  41.022  1.00  0.00           C
ATOM   1188  C23 POPEE  44      67.590 101.661  41.592  1.00  0.00           C
ATOM   1191  C24 POPEE  44      66.671 102.891  41.732  1.00  0.00           C
ATOM   1194  C25 POPEE  44      66.742 103.641  43.072  1.00  0.00           C
ATOM   1197  C26 POPEE  44      66.211 102.851  44.272  1.00  0.00           C
ATOM   1200  C27 POPEE  44      65.972 103.740  45.502  1.00  0.00           C
ATOM   1203  C28 POPEE  44      65.302 102.961  46.642  1.00  0.00           C
ATOM   1206  C29 POPEE  44      64.772 103.851  47.742  1.00  0.00           C
ATOM   1208 0C21 POPEE  44      64.781 103.541  49.042  1.00  0.00           C
ATOM   1210 1C21 POPEE  44      65.341 102.280  49.652  1.00  0.00           C
ATOM   1213 2C21 POPEE  44      65.660 102.500  51.142  1.00  0.00           C
ATOM   1216 3C21 POPEE  44      66.821 103.491  51.362  1.00  0.00           C
ATOM   1219 4C21 POPEE  44      67.121 103.720  52.842  1.00  0.00           C
ATOM   1222 5C21 POPEE  44      68.441 104.481  53.052  1.00  0.00           C
ATOM   1225 6C21 POPEE  44      68.891 104.541  54.532  1.00  0.00           C
ATOM   1228 7C21 POPEE  44      68.872 105.951  55.122  1.00  0.00           C
ATOM   1231 8C21 POPEE  44      69.452 106.010  56.542  1.00  0.00           C
ATOM   1235  C33 POPEE  44      72.472  95.631  42.262  1.00  0.00           C
ATOM   1238  C34 POPEE  44      71.851  94.780  43.362  1.00  0.00           C
ATOM   1241  C35 POPEE  44      72.851  94.640  44.512  1.00  0.00           C
ATOM   1244  C36 POPEE  44      72.272  94.710  45.922  1.00  0.00           C
ATOM   1247  C37 POPEE  44      73.402  94.640  46.952  1.00  0.00           C
ATOM   1250  C38 POPEE  44      73.001  95.190  48.322  1.00  0.00           C
ATOM   1253  C39 POPEE  44      74.181  95.151  49.292  1.00  0.00           C
ATOM   1256 0C31 POPEE  44      73.942  95.981  50.552  1.00  0.00           C
ATOM   1259 1C31 POPEE  44      75.101  95.890  51.562  1.00  0.00           C
ATOM   1262 2C31 POPEE  44      74.891  96.860  52.732  1.00  0.00           C
ATOM   1265 3C31 POPEE  44      74.972  96.170  54.102  1.00  0.00           C
ATOM   1268 4C31 POPEE  44      74.582  97.131  55.232  1.00  0.00           C
ATOM   1271 5C31 POPEE  44      74.601  96.461  56.612  1.00  0.00           C
ATOM   1274 6C31 POPEE  44      74.242  97.411  57.752  1.00  0.00           C
ATOM   1278  NH3 POPEF  45     114.411  30.260  28.782  1.00  0.00           N
ATOM   1282  C12 POPEF  45     114.451  31.751  28.832  1.00  0.00           C
ATOM   1285  C11 POPEF  45     115.781  32.321  28.362  1.00  0.00           C
ATOM   1288  P   POPEF  45     115.150  34.791  27.942  1.00  0.00           P
ATOM   1289  O13 POPEF  45     116.081  35.771  27.352  1.00  0.00           O
ATOM   1290  O14 POPEF  45     114.201  34.150  27.022  1.00  0.00           O
ATOM   1291  O11 POPEF  45     114.271  35.501  29.022  1.00  0.00           O
ATOM   1292  O12 POPEF  45     115.930  33.690  28.772  1.00  0.00           O
ATOM   1293  C1  POPEF  45     114.910  36.071  30.162  1.00  0.00           C
ATOM   1296  C2  POPEF  45     113.922  37.051  30.822  1.00  0.00           C
ATOM   1298  O21 POPEF  45     114.491  37.620  32.012  1.00  0.00           O
ATOM   1299  C21 POPEF  45     114.351  36.971  33.142  1.00  0.00           C
ATOM   1300  O22 POPEF  45     114.332  35.760  33.302  1.00  0.00           O
ATOM   1301  C22 POPEF  45     114.062  38.021  34.212  1.00  0.00           C
ATOM   1304  C3  POPEF  45     112.510  36.401  31.042  1.00  0.00           C
ATOM   1307  O31 POPEF  45     111.731  37.210  31.942  1.00  0.00           O
ATOM   1308  C31 POPEF  45     110.461  37.370  31.672  1.00  0.00           C
ATOM   1309  O32 POPEF  45     109.800  36.751  30.852  1.00  0.00           O
ATOM   1310  C32 POPEF  45     109.940  38.491  32.582  1.00  0.00           C
ATOM   1313  C23 POPEF  45     114.861  37.900  35.522  1.00  0.00           C
ATOM   1316  C24 POPEF  45     114.521  39.091  36.422  1.00  0.00           C
ATOM   1319  C25 POPEF  45     115.290  39.141  37.742  1.00  0.00           C
ATOM   1322  C26 POPEF  45     114.672  38.310  38.872  1.00  0.00           C
ATOM   1325  C27 POPEF  45     114.952  38.931  40.262  1.00  0.00           C
ATOM   1328  C28 POPEF  45     114.432  38.091  41.442  1.00  0.00           C
ATOM   1331  C29 POPEF  45     114.491  38.881  42.732  1.00  0.00           C
ATOM   1333 0C21 POPEF  45     114.660  38.411  43.982  1.00  0.00           C
ATOM   1335 1C21 POPEF  45     114.831  36.981  44.412  1.00  0.00           C
ATOM   1338 2C21 POPEF  45     115.840  36.780  45.562  1.00  0.00           C
ATOM   1341 3C21 POPEF  45     115.360  37.291  46.932  1.00  0.00           C
ATOM   1344 4C21 POPEF  45     116.210  36.721  48.072  1.00  0.00           C
ATOM   1347 5C21 POPEF  45     115.711  37.061  49.492  1.00  0.00           C
ATOM   1350 6C21 POPEF  45     116.422  36.210  50.542  1.00  0.00           C
ATOM   1353 7C21 POPEF  45     116.111  36.580  51.992  1.00  0.00           C
ATOM   1356 8C21 POPEF  45     116.842  35.681  52.992  1.00  0.00           C
ATOM   1360  C33 POPEF  45     110.062  38.211  34.102  1.00  0.00           C
ATOM   1363  C34 POPEF  45     110.411  39.490  34.882  1.00  0.00           C
ATOM   1366  C35 POPEF  45     110.391  39.290  36.402  1.00  0.00           C
ATOM   1369  C36 POPEF  45     110.732  40.571  37.192  1.00  0.00           C
ATOM   1372  C37 POPEF  45     110.801  40.350  38.712  1.00  0.00           C
ATOM   1375  C38 POPEF  45     111.371  41.551  39.482  1.00  0.00           C
ATOM   1378  C39 POPEF  45     111.382  41.391  41.012  1.00  0.00           C
ATOM   1381 0C31 POPEF  45     112.440  42.271  41.672  1.00  0.00           C
ATOM   1384 1C31 POPEF  45     112.300  42.361  43.202  1.00  0.00           C
ATOM   1387 2C31 POPEF  45     113.570  42.881  43.912  1.00  0.00           C
ATOM   1390 3C31 POPEF  45     113.480  44.341  44.392  1.00  0.00           C
ATOM   1393 4C31 POPEF  45     114.782  44.821  45.052  1.00  0.00           C
ATOM   1396 5C31 POPEF  45     114.742  46.281  45.532  1.00  0.00           C
ATOM   1399 6C31 POPEF  45     114.752  47.341  44.412  1.00  0.00           C
ATOM   1403  NH3 POPEG  46      80.732 101.661  32.222  1.00  0.00           N
ATOM   1407  C12 POPEG  46      81.210 101.331  30.832  1.00  0.00           C
ATOM   1410  C11 POPEG  46      82.172 102.381  30.242  1.00  0.00           C
ATOM   1413  P   POPEG  46      83.430 103.750  32.092  1.00  0.00           P
ATOM   1414  O13 POPEG  46      83.441 105.011  31.322  1.00  0.00           O
ATOM   1415  O14 POPEG  46      82.331 103.561  33.062  1.00  0.00           O
ATOM   1416  O11 POPEG  46      84.800 103.421  32.762  1.00  0.00           O
ATOM   1417  O12 POPEG  46      83.322 102.561  31.072  1.00  0.00           O
ATOM   1418  C1  POPEG  46      85.741 104.351  33.282  1.00  0.00           C
ATOM   1421  C2  POPEG  46      85.372 104.871  34.702  1.00  0.00           C
ATOM   1423  O21 POPEG  46      86.282 105.901  35.142  1.00  0.00           O
ATOM   1424  C21 POPEG  46      87.541 105.571  35.392  1.00  0.00           C
ATOM   1425  O22 POPEG  46      88.061 104.491  35.232  1.00  0.00           O
ATOM   1426  C22 POPEG  46      88.271 106.771  35.992  1.00  0.00           C
ATOM   1429  C3  POPEG  46      85.150 103.740  35.772  1.00  0.00           C
ATOM   1432  O31 POPEG  46      84.192 104.181  36.762  1.00  0.00           O
ATOM   1433  C31 POPEG  46      84.642 104.590  37.942  1.00  0.00           C
ATOM   1434  O32 POPEG  46      85.761 104.440  38.372  1.00  0.00           O
ATOM   1435  C32 POPEG  46      83.541 105.400  38.612  1.00  0.00           C
ATOM   1438  C23 POPEG  46      88.471 106.550  37.512  1.00  0.00           C
ATOM   1441  C24 POPEG  46      89.231 107.671  38.232  1.00  0.00           C
ATOM   1444  C25 POPEG  46      90.631 107.251  38.662  1.00  0.00           C
ATOM   1447  C26 POPEG  46      90.652 106.170  39.762  1.00  0.00           C
ATOM   1450  C27 POPEG  46      90.801 106.760  41.172  1.00  0.00           C
ATOM   1453  C28 POPEG  46      91.431 105.781  42.172  1.00  0.00           C
ATOM   1456  C29 POPEG  46      91.781 106.381  43.512  1.00  0.00           C
ATOM   1458 0C21 POPEG  46      92.860 107.140  43.792  1.00  0.00           C
ATOM   1460 1C21 POPEG  46      93.891 107.640  42.802  1.00  0.00           C
ATOM   1463 2C21 POPEG  46      95.262 106.940  42.912  1.00  0.00           C
ATOM   1466 3C21 POPEG  46      96.032 107.190  44.212  1.00  0.00           C
ATOM   1469 4C21 POPEG  46      97.352 106.401  44.222  1.00  0.00           C
ATOM   1472 5C21 POPEG  46      98.340 106.800  45.332  1.00  0.00           C
ATOM   1475 6C21 POPEG  46      97.751 106.741  46.742  1.00  0.00           C
ATOM   1478 7C21 POPEG  46      98.772 106.240  47.782  1.00  0.00           C
ATOM   1481 8C21 POPEG  46      98.252 106.271  49.222  1.00  0.00           C
ATOM   1485  C33 POPEG  46      83.620 105.420  40.152  1.00  0.00           C
ATOM   1488  C34 POPEG  46      82.972 104.201  40.782  1.00  0.00           C
ATOM   1491  C35 POPEG  46      83.191 104.131  42.302  1.00  0.00           C
ATOM   1494  C36 POPEG  46      82.600 105.300  43.102  1.00  0.00           C
ATOM   1497  C37 POPEG  46      83.541 105.711  44.242  1.00  0.00           C
ATOM   1500  C38 POPEG  46      82.981 106.771  45.192  1.00  0.00           C
ATOM   1503  C39 POPEG  46      83.912 106.911  46.402  1.00  0.00           C
ATOM   1506 0C31 POPEG  46      83.441 107.920  47.462  1.00  0.00           C
ATOM   1509 1C31 POPEG  46      84.482 108.031  48.582  1.00  0.00           C
ATOM   1512 2C31 POPEG  46      84.231 109.190  49.552  1.00  0.00           C
ATOM   1515 3C31 POPEG  46      84.551 110.560  48.962  1.00  0.00           C
ATOM   1518 4C31 POPEG  46      84.482 111.661  50.022  1.00  0.00           C
ATOM   1521 5C31 POPEG  46      84.861 113.050  49.482  1.00  0.00           C
ATOM   1524 6C31 POPEG  46      84.572 114.161  50.482  1.00  0.00           C
ATOM   1528  NH3 POPEH  47     125.351  30.620  30.932  1.00  0.00           N
ATOM   1532  C12 POPEH  47     124.800  32.010  30.842  1.00  0.00           C
ATOM   1535  C11 POPEH  47     123.512  32.071  30.012  1.00  0.00           C
ATOM   1538  P   POPEH  47     121.842  33.861  29.162  1.00  0.00           P
ATOM   1539  O13 POPEH  47     122.291  34.701  28.032  1.00  0.00           O
ATOM   1540  O14 POPEH  47     120.951  32.741  28.882  1.00  0.00           O
ATOM   1541  O11 POPEH  47     121.021  34.761  30.182  1.00  0.00           O
ATOM   1542  O12 POPEH  47     123.061  33.421  30.052  1.00  0.00           O
ATOM   1543  C1  POPEH  47     121.701  35.591  31.122  1.00  0.00           C
ATOM   1546  C2  POPEH  47     121.601  35.071  32.582  1.00  0.00           C
ATOM   1548  O21 POPEH  47     122.562  35.861  33.272  1.00  0.00           O
ATOM   1549  C21 POPEH  47     122.352  36.181  34.522  1.00  0.00           C
ATOM   1550  O22 POPEH  47     121.391  35.871  35.212  1.00  0.00           O
ATOM   1551  C22 POPEH  47     123.430  37.191  34.892  1.00  0.00           C
ATOM   1554  C3  POPEH  47     121.932  33.561  32.762  1.00  0.00           C
ATOM   1557  O31 POPEH  47     121.512  33.001  34.022  1.00  0.00           O
ATOM   1558  C31 POPEH  47     122.471  32.861  34.932  1.00  0.00           C
ATOM   1559  O32 POPEH  47     123.550  33.441  34.932  1.00  0.00           O
ATOM   1560  C32 POPEH  47     122.090  31.731  35.882  1.00  0.00           C
ATOM   1563  C23 POPEH  47     124.180  36.921  36.212  1.00  0.00           C
ATOM   1566  C24 POPEH  47     125.592  37.521  36.162  1.00  0.00           C
ATOM   1569  C25 POPEH  47     125.691  38.981  35.692  1.00  0.00           C
ATOM   1572  C26 POPEH  47     125.271  40.010  36.742  1.00  0.00           C
ATOM   1575  C27 POPEH  47     126.400  40.311  37.732  1.00  0.00           C
ATOM   1578  C28 POPEH  47     126.111  41.491  38.672  1.00  0.00           C
ATOM   1581  C29 POPEH  47     127.370  41.930  39.372  1.00  0.00           C
ATOM   1583 0C21 POPEH  47     127.460  42.850  40.342  1.00  0.00           C
ATOM   1585 1C21 POPEH  47     126.330  43.661  40.922  1.00  0.00           C
ATOM   1588 2C21 POPEH  47     125.862  43.151  42.292  1.00  0.00           C
ATOM   1591 3C21 POPEH  47     126.991  42.970  43.322  1.00  0.00           C
ATOM   1594 4C21 POPEH  47     126.451  42.710  44.732  1.00  0.00           C
ATOM   1597 5C21 POPEH  47     127.551  42.481  45.792  1.00  0.00           C
ATOM   1600 6C21 POPEH  47     128.411  41.231  45.532  1.00  0.00           C
ATOM   1603 7C21 POPEH  47     129.201  40.821  46.782  1.00  0.00           C
ATOM   1606 8C21 POPEH  47     130.152  39.651  46.562  1.00  0.00           C
ATOM   1610  C33 POPEH  47     121.470  32.131  37.232  1.00  0.00           C
ATOM   1613  C34 POPEH  47     121.321  30.871  38.092  1.00  0.00           C
ATOM   1616  C35 POPEH  47     120.351  30.991  39.282  1.00  0.00           C
ATOM   1619  C36 POPEH  47     119.960  29.581  39.752  1.00  0.00           C
ATOM   1622  C37 POPEH  47     119.071  29.531  40.992  1.00  0.00           C
ATOM   1625  C38 POPEH  47     118.652  28.081  41.292  1.00  0.00           C
ATOM   1628  C39 POPEH  47     117.832  27.931  42.582  1.00  0.00           C
ATOM   1631 0C31 POPEH  47     118.652  28.141  43.862  1.00  0.00           C
ATOM   1634 1C31 POPEH  47     117.832  28.861  44.942  1.00  0.00           C
ATOM   1637 2C31 POPEH  47     118.652  29.291  46.152  1.00  0.00           C
ATOM   1640 3C31 POPEH  47     117.790  30.061  47.162  1.00  0.00           C
ATOM   1643 4C31 POPEH  47     118.590  30.530  48.382  1.00  0.00           C
ATOM   1646 5C31 POPEH  47     117.691  31.161  49.452  1.00  0.00           C
ATOM   1649 6C31 POPEH  47     118.430  31.521  50.742  1.00  0.00           C
ATOM   1653  NH3 POPEI  48      78.021  38.891  38.432  1.00  0.00           N
ATOM   1657  C12 POPEI  48      77.701  37.530  39.002  1.00  0.00           C
ATOM   1660  C11 POPEI  48      76.661  36.780  38.142  1.00  0.00           C
ATOM   1663  P   POPEI  48      76.111  34.350  39.092  1.00  0.00           P
ATOM   1664  O13 POPEI  48      74.851  34.041  38.422  1.00  0.00           O
ATOM   1665  O14 POPEI  48      77.040  33.231  39.382  1.00  0.00           O
ATOM   1666  O11 POPEI  48      75.871  35.131  40.432  1.00  0.00           O
ATOM   1667  O12 POPEI  48      76.902  35.381  38.202  1.00  0.00           O
ATOM   1668  C1  POPEI  48      74.652  35.721  40.862  1.00  0.00           C
ATOM   1671  C2  POPEI  48      74.371  35.361  42.362  1.00  0.00           C
ATOM   1673  O21 POPEI  48      73.141  35.921  42.842  1.00  0.00           O
ATOM   1674  C21 POPEI  48      73.192  37.221  43.102  1.00  0.00           C
ATOM   1675  O22 POPEI  48      73.912  38.040  42.562  1.00  0.00           O
ATOM   1676  C22 POPEI  48      72.232  37.550  44.252  1.00  0.00           C
ATOM   1679  C3  POPEI  48      75.562  35.690  43.312  1.00  0.00           C
ATOM   1682  O31 POPEI  48      75.211  35.421  44.692  1.00  0.00           O
ATOM   1683  C31 POPEI  48      76.211  35.501  45.552  1.00  0.00           C
ATOM   1684  O32 POPEI  48      77.342  35.891  45.302  1.00  0.00           O
ATOM   1685  C32 POPEI  48      75.851  34.971  46.932  1.00  0.00           C
ATOM   1688  C23 POPEI  48      73.012  38.110  45.462  1.00  0.00           C
ATOM   1691  C24 POPEI  48      72.121  38.671  46.572  1.00  0.00           C
ATOM   1694  C25 POPEI  48      72.902  39.630  47.482  1.00  0.00           C
ATOM   1697  C26 POPEI  48      72.061  40.241  48.612  1.00  0.00           C
ATOM   1700  C27 POPEI  48      72.641  41.580  49.102  1.00  0.00           C
ATOM   1703  C28 POPEI  48      71.981  42.041  50.412  1.00  0.00           C
ATOM   1706  C29 POPEI  48      71.771  43.541  50.492  1.00  0.00           C
ATOM   1708 0C21 POPEI  48      71.942  44.341  51.552  1.00  0.00           C
ATOM   1710 1C21 POPEI  48      72.391  43.951  52.942  1.00  0.00           C
ATOM   1713 2C21 POPEI  48      73.732  44.581  53.352  1.00  0.00           C
ATOM   1716 3C21 POPEI  48      73.821  46.081  53.052  1.00  0.00           C
ATOM   1719 4C21 POPEI  48      74.912  46.811  53.832  1.00  0.00           C
ATOM   1722 5C21 POPEI  48      75.162  48.211  53.272  1.00  0.00           C
ATOM   1725 6C21 POPEI  48      76.191  49.030  54.062  1.00  0.00           C
ATOM   1728 7C21 POPEI  48      75.842  49.161  55.542  1.00  0.00           C
ATOM   1731 8C21 POPEI  48      76.512  50.350  56.232  1.00  0.00           C
ATOM   1735  C33 POPEI  48      76.271  33.491  47.072  1.00  0.00           C
ATOM   1738  C34 POPEI  48      75.411  32.521  46.252  1.00  0.00           C
ATOM   1741  C35 POPEI  48      73.931  32.501  46.692  1.00  0.00           C
ATOM   1744  C36 POPEI  48      73.701  31.671  47.962  1.00  0.00           C
ATOM   1747  C37 POPEI  48      73.062  30.321  47.642  1.00  0.00           C
ATOM   1750  C38 POPEI  48      72.972  29.421  48.882  1.00  0.00           C
ATOM   1753  C39 POPEI  48      71.921  28.311  48.742  1.00  0.00           C
ATOM   1756 0C31 POPEI  48      72.141  27.370  47.552  1.00  0.00           C
ATOM   1759 1C31 POPEI  48      71.171  26.190  47.622  1.00  0.00           C
ATOM   1762 2C31 POPEI  48      71.381  25.151  46.512  1.00  0.00           C
ATOM   1765 3C31 POPEI  48      71.011  25.671  45.122  1.00  0.00           C
ATOM   1768 4C31 POPEI  48      70.991  24.541  44.092  1.00  0.00           C
ATOM   1771 5C31 POPEI  48      70.361  24.981  42.772  1.00  0.00           C
ATOM   1774 6C31 POPEI  48      70.442  23.891  41.712  1.00  0.00           C
ATOM   1778  NH3 POPEJ  49      84.590   8.401  78.092  1.00  0.00           N
ATOM   1782  C12 POPEJ  49      85.621   8.201  79.162  1.00  0.00           C
ATOM   1785  C11 POPEJ  49      85.941   6.721  79.352  1.00  0.00           C
ATOM   1788  P   POPEJ  49      84.332   4.821  78.602  1.00  0.00           P
ATOM   1789  O13 POPEJ  49      85.500   4.351  77.832  1.00  0.00           O
ATOM   1790  O14 POPEJ  49      83.550   3.781  79.302  1.00  0.00           O
ATOM   1791  O11 POPEJ  49      83.430   5.641  77.602  1.00  0.00           O
ATOM   1792  O12 POPEJ  49      84.762   5.951  79.592  1.00  0.00           O
ATOM   1793  C1  POPEJ  49      82.300   5.021  76.982  1.00  0.00           C
ATOM   1796  C2  POPEJ  49      82.641   4.691  75.502  1.00  0.00           C
ATOM   1798  O21 POPEJ  49      81.562   4.071  74.812  1.00  0.00           O
ATOM   1799  C21 POPEJ  49      80.451   4.741  74.622  1.00  0.00           C
ATOM   1800  O22 POPEJ  49      80.032   5.711  75.212  1.00  0.00           O
ATOM   1801  C22 POPEJ  49      79.841   4.271  73.312  1.00  0.00           C
ATOM   1804  C3  POPEJ  49      83.882   3.741  75.392  1.00  0.00           C
ATOM   1807  O31 POPEJ  49      83.970   2.991  74.162  1.00  0.00           O
ATOM   1808  C31 POPEJ  49      84.091   3.721  73.072  1.00  0.00           C
ATOM   1809  O32 POPEJ  49      84.311   4.921  73.042  1.00  0.00           O
ATOM   1810  C32 POPEJ  49      83.891   2.861  71.822  1.00  0.00           C
ATOM   1813  C23 POPEJ  49      80.172   5.331  72.232  1.00  0.00           C
ATOM   1816  C24 POPEJ  49      80.032   4.821  70.792  1.00  0.00           C
ATOM   1819  C25 POPEJ  49      79.960   6.001  69.832  1.00  0.00           C
ATOM   1822  C26 POPEJ  49      80.090   5.651  68.342  1.00  0.00           C
ATOM   1825  C27 POPEJ  49      80.032   6.921  67.492  1.00  0.00           C
ATOM   1828  C28 POPEJ  49      80.150   6.721  65.972  1.00  0.00           C
ATOM   1831  C29 POPEJ  49      79.852   8.041  65.302  1.00  0.00           C
ATOM   1833 0C21 POPEJ  49      80.321   8.531  64.132  1.00  0.00           C
ATOM   1835 1C21 POPEJ  49      81.251   7.871  63.142  1.00  0.00           C
ATOM   1838 2C21 POPEJ  49      80.592   7.651  61.762  1.00  0.00           C
ATOM   1841 3C21 POPEJ  49      80.241   8.951  61.012  1.00  0.00           C
ATOM   1844 4C21 POPEJ  49      79.382   8.731  59.752  1.00  0.00           C
ATOM   1847 5C21 POPEJ  49      80.181   8.561  58.462  1.00  0.00           C
ATOM   1850 6C21 POPEJ  49      79.271   8.421  57.232  1.00  0.00           C
ATOM   1853 7C21 POPEJ  49      80.071   8.281  55.922  1.00  0.00           C
ATOM   1856 8C21 POPEJ  49      79.201   8.171  54.672  1.00  0.00           C
ATOM   1860  C33 POPEJ  49      84.540   1.471  71.942  1.00  0.00           C
ATOM   1863  C34 POPEJ  49      84.540   0.681  70.622  1.00  0.00           C
ATOM   1866  C35 POPEJ  49      85.491   1.241  69.562  1.00  0.00           C
ATOM   1869  C36 POPEJ  49      86.982   1.141  69.932  1.00  0.00           C
ATOM   1872  C37 POPEJ  49      87.860   1.961  68.982  1.00  0.00           C
ATOM   1875  C38 POPEJ  49      89.332   1.961  69.392  1.00  0.00           C
ATOM   1878  C39 POPEJ  49      90.302   2.521  68.332  1.00  0.00           C
ATOM   1881 0C31 POPEJ  49      90.421   4.051  68.272  1.00  0.00           C
ATOM   1884 1C31 POPEJ  49      89.201   4.791  67.692  1.00  0.00           C
ATOM   1887 2C31 POPEJ  49      89.432   6.291  67.392  1.00  0.00           C
ATOM   1890 3C31 POPEJ  49      89.292   6.701  65.912  1.00  0.00           C
ATOM   1893 4C31 POPEJ  49      90.461   6.331  64.982  1.00  0.00           C
ATOM   1896 5C31 POPEJ  49      90.512   4.871  64.532  1.00  0.00           C
ATOM   1899 6C31 POPEJ  49      91.571   4.611  63.462  1.00  0.00           C
ATOM   1903  NH3 POPEK  50      64.251  57.591  39.552  1.00  0.00           N
ATOM   1907  C12 POPEK  50      64.881  56.281  39.902  1.00  0.00           C
ATOM   1910  C11 POPEK  50      64.161  55.141  39.172  1.00  0.00           C
ATOM   1913  P   POPEK  50      64.761  52.811  38.202  1.00  0.00           P
ATOM   1914  O13 POPEK  50      64.082  53.380  37.012  1.00  0.00           O
ATOM   1915  O14 POPEK  50      66.101  52.221  37.982  1.00  0.00           O
ATOM   1916  O11 POPEK  50      63.802  51.761  38.852  1.00  0.00           O
ATOM   1917  O12 POPEK  50      64.891  53.931  39.322  1.00  0.00           O
ATOM   1918  C1  POPEK  50      63.192  51.771  40.142  1.00  0.00           C
ATOM   1921  C2  POPEK  50      63.732  50.581  41.002  1.00  0.00           C
ATOM   1923  O21 POPEK  50      62.942  50.350  42.192  1.00  0.00           O
ATOM   1924  C21 POPEK  50      62.992  51.211  43.182  1.00  0.00           C
ATOM   1925  O22 POPEK  50      63.491  52.331  43.152  1.00  0.00           O
ATOM   1926  C22 POPEK  50      62.261  50.610  44.402  1.00  0.00           C
ATOM   1929  C3  POPEK  50      65.251  50.781  41.252  1.00  0.00           C
ATOM   1932  O31 POPEK  50      65.790  49.981  42.322  1.00  0.00           O
ATOM   1933  C31 POPEK  50      67.111  50.131  42.392  1.00  0.00           C
ATOM   1934  O32 POPEK  50      67.762  50.901  41.702  1.00  0.00           O
ATOM   1935  C32 POPEK  50      67.662  49.091  43.372  1.00  0.00           C
ATOM   1938  C23 POPEK  50      63.201  50.321  45.602  1.00  0.00           C
ATOM   1941  C24 POPEK  50      62.472  50.311  46.952  1.00  0.00           C
ATOM   1944  C25 POPEK  50      63.431  50.001  48.122  1.00  0.00           C
ATOM   1947  C26 POPEK  50      62.931  50.491  49.492  1.00  0.00           C
ATOM   1950  C27 POPEK  50      63.802  49.951  50.632  1.00  0.00           C
ATOM   1953  C28 POPEK  50      63.732  50.800  51.912  1.00  0.00           C
ATOM   1956  C29 POPEK  50      64.521  50.171  53.022  1.00  0.00           C
ATOM   1958 0C21 POPEK  50      65.181  50.791  54.022  1.00  0.00           C
ATOM   1960 1C21 POPEK  50      65.211  52.271  54.302  1.00  0.00           C
ATOM   1963 2C21 POPEK  50      64.601  52.620  55.672  1.00  0.00           C
ATOM   1966 3C21 POPEK  50      63.101  52.281  55.762  1.00  0.00           C
ATOM   1969 4C21 POPEK  50      62.422  52.661  57.082  1.00  0.00           C
ATOM   1972 5C21 POPEK  50      63.141  52.151  58.332  1.00  0.00           C
ATOM   1975 6C21 POPEK  50      62.361  52.381  59.642  1.00  0.00           C
ATOM   1978 7C21 POPEK  50      61.291  51.311  59.892  1.00  0.00           C
ATOM   1981 8C21 POPEK  50      60.531  51.501  61.202  1.00  0.00           C
ATOM   1985  C33 POPEK  50      68.840  49.531  44.282  1.00  0.00           C
ATOM   1988  C34 POPEK  50      68.461  49.751  45.752  1.00  0.00           C
ATOM   1991  C35 POPEK  50      67.732  51.071  46.032  1.00  0.00           C
ATOM   1994  C36 POPEK  50      67.451  51.300  47.522  1.00  0.00           C
ATOM   1997  C37 POPEK  50      66.841  52.681  47.792  1.00  0.00           C
ATOM   2000  C38 POPEK  50      66.582  52.960  49.282  1.00  0.00           C
ATOM   2003  C39 POPEK  50      65.921  54.321  49.562  1.00  0.00           C
ATOM   2006 0C31 POPEK  50      65.842  54.591  51.062  1.00  0.00           C
ATOM   2009 1C31 POPEK  50      65.052  55.861  51.422  1.00  0.00           C
ATOM   2012 2C31 POPEK  50      65.021  56.161  52.932  1.00  0.00           C
ATOM   2015 3C31 POPEK  50      66.391  56.631  53.442  1.00  0.00           C
ATOM   2018 4C31 POPEK  50      66.402  57.050  54.912  1.00  0.00           C
ATOM   2021 5C31 POPEK  50      67.781  57.591  55.312  1.00  0.00           C
ATOM   2024 6C31 POPEK  50      67.911  57.960  56.792  1.00  0.00           C
ATOM   2028  NH3 POPEL  51      15.711 114.601  34.142  1.00  0.00           N
ATOM   2032  C12 POPEL  51      15.171 116.001  34.032  1.00  0.00           C
ATOM   2035  C11 POPEL  51      16.161 117.061  34.582  1.00  0.00           C
ATOM   2038  P   POPEL  51      18.591 116.161  34.222  1.00  0.00           P
ATOM   2039  O13 POPEL  51      18.281 114.860  33.592  1.00  0.00           O
ATOM   2040  O14 POPEL  51      19.941 116.681  33.912  1.00  0.00           O
ATOM   2041  O11 POPEL  51      18.461 115.901  35.782  1.00  0.00           O
ATOM   2042  O12 POPEL  51      17.392 117.111  33.852  1.00  0.00           O
ATOM   2043  C1  POPEL  51      19.332 114.850  36.242  1.00  0.00           C
ATOM   2046  C2  POPEL  51      18.941 114.300  37.632  1.00  0.00           C
ATOM   2048  O21 POPEL  51      19.321 115.320  38.572  1.00  0.00           O
ATOM   2049  C21 POPEL  51      18.382 115.711  39.402  1.00  0.00           C
ATOM   2050  O22 POPEL  51      17.281 115.201  39.522  1.00  0.00           O
ATOM   2051  C22 POPEL  51      18.951 116.881  40.212  1.00  0.00           C
ATOM   2054  C3  POPEL  51      19.701 112.970  37.932  1.00  0.00           C
ATOM   2057  O31 POPEL  51      19.241 112.371  39.162  1.00  0.00           O
ATOM   2058  C31 POPEL  51      19.961 112.680  40.242  1.00  0.00           C
ATOM   2059  O32 POPEL  51      20.972 113.340  40.262  1.00  0.00           O
ATOM   2060  C32 POPEL  51      19.232 112.111  41.462  1.00  0.00           C
ATOM   2063  C23 POPEL  51      19.811 116.401  41.402  1.00  0.00           C
ATOM   2066  C24 POPEL  51      20.621 117.521  42.072  1.00  0.00           C
ATOM   2069  C25 POPEL  51      21.521 117.011  43.212  1.00  0.00           C
ATOM   2072  C26 POPEL  51      20.741 116.611  44.472  1.00  0.00           C
ATOM   2075  C27 POPEL  51      21.641 116.071  45.602  1.00  0.00           C
ATOM   2078  C28 POPEL  51      20.921 115.960  46.952  1.00  0.00           C
ATOM   2081  C29 POPEL  51      20.611 117.321  47.532  1.00  0.00           C
ATOM   2083 0C21 POPEL  51      20.251 117.591  48.802  1.00  0.00           C
ATOM   2085 1C21 POPEL  51      20.001 116.611  49.922  1.00  0.00           C
ATOM   2088 2C21 POPEL  51      18.812 117.111  50.742  1.00  0.00           C
ATOM   2091 3C21 POPEL  51      18.531 116.290  52.012  1.00  0.00           C
ATOM   2094 4C21 POPEL  51      17.312 116.851  52.752  1.00  0.00           C
ATOM   2097 5C21 POPEL  51      17.341 116.690  54.282  1.00  0.00           C
ATOM   2100 6C21 POPEL  51      17.251 115.250  54.792  1.00  0.00           C
ATOM   2103 7C21 POPEL  51      17.242 115.241  56.332  1.00  0.00           C
ATOM   2106 8C21 POPEL  51      17.562 113.881  56.952  1.00  0.00           C
ATOM   2110  C33 POPEL  51      19.731 112.640  42.832  1.00  0.00           C
ATOM   2113  C34 POPEL  51      18.892 112.061  43.982  1.00  0.00           C
ATOM   2116  C35 POPEL  51      19.101 112.771  45.322  1.00  0.00           C
ATOM   2119  C36 POPEL  51      18.211 112.201  46.442  1.00  0.00           C
ATOM   2122  C37 POPEL  51      18.181 113.101  47.692  1.00  0.00           C
ATOM   2125  C38 POPEL  51      18.361 112.371  49.022  1.00  0.00           C
ATOM   2128  C39 POPEL  51      17.111 111.641  49.532  1.00  0.00           C
ATOM   2131 0C31 POPEL  51      16.631 112.190  50.872  1.00  0.00           C
ATOM   2134 1C31 POPEL  51      15.851 111.181  51.722  1.00  0.00           C
ATOM   2137 2C31 POPEL  51      15.571 111.741  53.122  1.00  0.00           C
ATOM   2140 3C31 POPEL  51      15.081 110.690  54.142  1.00  0.00           C
ATOM   2143 4C31 POPEL  51      16.181 109.701  54.532  1.00  0.00           C
ATOM   2146 5C31 POPEL  51      15.861 108.940  55.832  1.00  0.00           C
ATOM   2149 6C31 POPEL  51      17.001 108.010  56.252  1.00  0.00           C
ATOM   2153  NH3 POPEM  52       6.491 101.821  32.982  1.00  0.00           N
ATOM   2157  C12 POPEM  52       6.491 103.320  32.782  1.00  0.00           C
ATOM   2160  C11 POPEM  52       5.111 103.870  32.332  1.00  0.00           C
ATOM   2163  P   POPEM  52       4.681 105.800  34.062  1.00  0.00           P
ATOM   2164  O13 POPEM  52       5.601 106.930  34.312  1.00  0.00           O
ATOM   2165  O14 POPEM  52       3.241 106.061  34.252  1.00  0.00           O
ATOM   2166  O11 POPEM  52       5.081 104.601  35.002  1.00  0.00           O
ATOM   2167  O12 POPEM  52       4.951 105.250  32.612  1.00  0.00           O
ATOM   2168  C1  POPEM  52       4.261 104.231  36.112  1.00  0.00           C
ATOM   2171  C2  POPEM  52       5.131 104.251  37.382  1.00  0.00           C
ATOM   2173  O21 POPEM  52       4.351 103.881  38.532  1.00  0.00           O
ATOM   2174  C21 POPEM  52       4.041 102.601  38.612  1.00  0.00           C
ATOM   2175  O22 POPEM  52       4.341 101.720  37.832  1.00  0.00           O
ATOM   2176  C22 POPEM  52       3.281 102.411  39.922  1.00  0.00           C
ATOM   2179  C3  POPEM  52       5.751 105.671  37.582  1.00  0.00           C
ATOM   2182  O31 POPEM  52       5.921 106.051  38.952  1.00  0.00           O
ATOM   2183  C31 POPEM  52       6.791 105.330  39.632  1.00  0.00           C
ATOM   2184  O32 POPEM  52       7.561 104.511  39.172  1.00  0.00           O
ATOM   2185  C32 POPEM  52       6.701 105.690  41.102  1.00  0.00           C
ATOM   2188  C23 POPEM  52       2.901 100.960  40.272  1.00  0.00           C
ATOM   2191  C24 POPEM  52       2.601 100.840  41.772  1.00  0.00           C
ATOM   2194  C25 POPEM  52       2.231  99.440  42.252  1.00  0.00           C
ATOM   2197  C26 POPEM  52       2.551  99.281  43.752  1.00  0.00           C
ATOM   2200  C27 POPEM  52       1.341  98.901  44.612  1.00  0.00           C
ATOM   2203  C28 POPEM  52       1.651  99.080  46.112  1.00  0.00           C
ATOM   2206  C29 POPEM  52       0.590  98.510  47.022  1.00  0.00           C
ATOM   2208 0C21 POPEM  52       0.750  97.511  47.902  1.00  0.00           C
ATOM   2210 1C21 POPEM  52       2.011  96.741  48.202  1.00  0.00           C
ATOM   2213 2C21 POPEM  52       2.751  97.321  49.422  1.00  0.00           C
ATOM   2216 3C21 POPEM  52       1.841  97.631  50.632  1.00  0.00           C
ATOM   2219 4C21 POPEM  52       2.641  98.110  51.832  1.00  0.00           C
ATOM   2222 5C21 POPEM  52       1.791  98.720  52.962  1.00  0.00           C
ATOM   2225 6C21 POPEM  52       0.490  97.981  53.312  1.00  0.00           C
ATOM   2228 7C21 POPEM  52      -0.260  98.610  54.502  1.00  0.00           C
ATOM   2231 8C21 POPEM  52      -1.400  97.741  55.032  1.00  0.00           C
ATOM   2235  C33 POPEM  52       7.161 104.500  41.972  1.00  0.00           C
ATOM   2238  C34 POPEM  52       7.391 104.891  43.432  1.00  0.00           C
ATOM   2241  C35 POPEM  52       7.881 103.701  44.272  1.00  0.00           C
ATOM   2244  C36 POPEM  52       6.741 102.741  44.632  1.00  0.00           C
ATOM   2247  C37 POPEM  52       7.241 101.491  45.372  1.00  0.00           C
ATOM   2250  C38 POPEM  52       6.121 100.861  46.202  1.00  0.00           C
ATOM   2253  C39 POPEM  52       6.461  99.450  46.722  1.00  0.00           C
ATOM   2256 0C31 POPEM  52       7.801  99.360  47.452  1.00  0.00           C
ATOM   2259 1C31 POPEM  52       8.031  97.940  48.002  1.00  0.00           C
ATOM   2262 2C31 POPEM  52       9.381  97.750  48.702  1.00  0.00           C
ATOM   2265 3C31 POPEM  52       9.541  98.661  49.932  1.00  0.00           C
ATOM   2268 4C31 POPEM  52      10.401  98.031  51.032  1.00  0.00           C
ATOM   2271 5C31 POPEM  52      10.391  98.881  52.312  1.00  0.00           C
ATOM   2274 6C31 POPEM  52      11.231  98.261  53.422  1.00  0.00           C
ATOM   2278  NH3 POPEN  53      88.241  53.201  74.792  1.00  0.00           N
ATOM   2282  C12 POPEN  53      88.121  52.241  75.932  1.00  0.00           C
ATOM   2285  C11 POPEN  53      86.842  51.391  75.822  1.00  0.00           C
ATOM   2288  P   POPEN  53      87.471  50.080  73.642  1.00  0.00           P
ATOM   2289  O13 POPEN  53      88.570  50.991  73.232  1.00  0.00           O
ATOM   2290  O14 POPEN  53      87.781  48.870  74.412  1.00  0.00           O
ATOM   2291  O11 POPEN  53      86.601  49.721  72.382  1.00  0.00           O
ATOM   2292  O12 POPEN  53      86.491  51.001  74.482  1.00  0.00           O
ATOM   2293  C1  POPEN  53      86.932  50.111  71.042  1.00  0.00           C
ATOM   2296  C2  POPEN  53      86.431  49.051  70.002  1.00  0.00           C
ATOM   2298  O21 POPEN  53      85.661  49.701  68.962  1.00  0.00           O
ATOM   2299  C21 POPEN  53      85.852  49.541  67.642  1.00  0.00           C
ATOM   2300  O22 POPEN  53      85.111  50.010  66.782  1.00  0.00           O
ATOM   2301  C22 POPEN  53      87.122  48.800  67.202  1.00  0.00           C
ATOM   2304  C3  POPEN  53      85.571  48.001  70.752  1.00  0.00           C
ATOM   2307  O31 POPEN  53      85.032  46.990  69.902  1.00  0.00           O
ATOM   2308  C31 POPEN  53      83.821  47.050  69.332  1.00  0.00           C
ATOM   2309  O32 POPEN  53      83.381  46.131  68.662  1.00  0.00           O
ATOM   2310  C32 POPEN  53      82.981  48.300  69.602  1.00  0.00           C
ATOM   2313  C23 POPEN  53      86.991  47.260  67.082  1.00  0.00           C
ATOM   2316  C24 POPEN  53      87.392  46.731  65.692  1.00  0.00           C
ATOM   2319  C25 POPEN  53      86.891  45.301  65.422  1.00  0.00           C
ATOM   2322  C26 POPEN  53      86.921  44.911  63.932  1.00  0.00           C
ATOM   2325  C27 POPEN  53      86.012  43.711  63.602  1.00  0.00           C
ATOM   2328  C28 POPEN  53      85.872  43.451  62.082  1.00  0.00           C
ATOM   2331  C29 POPEN  53      84.922  42.311  61.832  1.00  0.00           C
ATOM   2333 0C21 POPEN  53      84.040  42.171  60.812  1.00  0.00           C
ATOM   2335 1C21 POPEN  53      83.821  43.071  59.622  1.00  0.00           C
ATOM   2338 2C21 POPEN  53      83.581  42.231  58.352  1.00  0.00           C
ATOM   2341 3C21 POPEN  53      83.000  43.011  57.162  1.00  0.00           C
ATOM   2344 4C21 POPEN  53      82.902  42.130  55.892  1.00  0.00           C
ATOM   2347 5C21 POPEN  53      81.792  42.550  54.912  1.00  0.00           C
ATOM   2350 6C21 POPEN  53      82.090  43.851  54.152  1.00  0.00           C
ATOM   2353 7C21 POPEN  53      80.901  44.300  53.292  1.00  0.00           C
ATOM   2356 8C21 POPEN  53      81.091  45.670  52.622  1.00  0.00           C
ATOM   2360  C33 POPEN  53      82.131  48.721  68.372  1.00  0.00           C
ATOM   2363  C34 POPEN  53      82.051  50.251  68.232  1.00  0.00           C
ATOM   2366  C35 POPEN  53      80.790  50.810  67.552  1.00  0.00           C
ATOM   2369  C36 POPEN  53      80.611  50.521  66.062  1.00  0.00           C
ATOM   2372  C37 POPEN  53      79.391  51.281  65.532  1.00  0.00           C
ATOM   2375  C38 POPEN  53      79.351  51.510  64.022  1.00  0.00           C
ATOM   2378  C39 POPEN  53      78.021  52.171  63.592  1.00  0.00           C
ATOM   2381 0C31 POPEN  53      77.911  52.391  62.082  1.00  0.00           C
ATOM   2384 1C31 POPEN  53      76.531  52.931  61.662  1.00  0.00           C
ATOM   2387 2C31 POPEN  53      76.402  53.131  60.142  1.00  0.00           C
ATOM   2390 3C31 POPEN  53      75.041  52.681  59.592  1.00  0.00           C
ATOM   2393 4C31 POPEN  53      73.902  53.671  59.852  1.00  0.00           C
ATOM   2396 5C31 POPEN  53      72.521  53.021  59.672  1.00  0.00           C
ATOM   2399 6C31 POPEN  53      71.351  54.010  59.692  1.00  0.00           C
ATOM   2403  NH3 POPEO  54      26.091  77.141  71.682  1.00  0.00           N
ATOM   2407  C12 POPEO  54      24.681  77.640  71.482  1.00  0.00           C
ATOM   2410  C11 POPEO  54      24.171  78.470  72.692  1.00  0.00           C
ATOM   2413  P   POPEO  54      21.822  79.421  71.752  1.00  0.00           P
ATOM   2414  O13 POPEO  54      22.352  80.781  71.522  1.00  0.00           O
ATOM   2415  O14 POPEO  54      20.442  79.271  72.252  1.00  0.00           O
ATOM   2416  O11 POPEO  54      21.992  78.551  70.442  1.00  0.00           O
ATOM   2417  O12 POPEO  54      22.751  78.621  72.752  1.00  0.00           O
ATOM   2418  C1  POPEO  54      22.541  79.170  69.282  1.00  0.00           C
ATOM   2421  C2  POPEO  54      22.931  78.110  68.242  1.00  0.00           C
ATOM   2423  O21 POPEO  54      23.621  78.761  67.152  1.00  0.00           O
ATOM   2424  C21 POPEO  54      24.931  78.870  67.342  1.00  0.00           C
ATOM   2425  O22 POPEO  54      25.552  78.491  68.322  1.00  0.00           O
ATOM   2426  C22 POPEO  54      25.541  79.570  66.142  1.00  0.00           C
ATOM   2429  C3  POPEO  54      21.651  77.411  67.732  1.00  0.00           C
ATOM   2432  O31 POPEO  54      21.961  76.591  66.582  1.00  0.00           O
ATOM   2433  C31 POPEO  54      20.972  76.561  65.702  1.00  0.00           C
ATOM   2434  O32 POPEO  54      19.801  76.830  65.932  1.00  0.00           O
ATOM   2435  C32 POPEO  54      21.581  76.300  64.332  1.00  0.00           C
ATOM   2438  C23 POPEO  54      27.062  79.351  66.022  1.00  0.00           C
ATOM   2441  C24 POPEO  54      27.691  80.411  65.112  1.00  0.00           C
ATOM   2444  C25 POPEO  54      29.181  80.161  64.902  1.00  0.00           C
ATOM   2447  C26 POPEO  54      29.871  81.311  64.162  1.00  0.00           C
ATOM   2450  C27 POPEO  54      31.332  81.461  64.592  1.00  0.00           C
ATOM   2453  C28 POPEO  54      32.160  82.371  63.682  1.00  0.00           C
ATOM   2456  C29 POPEO  54      31.801  83.831  63.782  1.00  0.00           C
ATOM   2458 0C21 POPEO  54      32.661  84.850  63.632  1.00  0.00           C
ATOM   2460 1C21 POPEO  54      34.121  84.720  63.262  1.00  0.00           C
ATOM   2463 2C21 POPEO  54      34.590  85.861  62.342  1.00  0.00           C
ATOM   2466 3C21 POPEO  54      36.121  85.911  62.222  1.00  0.00           C
ATOM   2469 4C21 POPEO  54      36.641  87.061  61.342  1.00  0.00           C
ATOM   2472 5C21 POPEO  54      36.211  86.961  59.862  1.00  0.00           C
ATOM   2475 6C21 POPEO  54      36.902  88.031  59.002  1.00  0.00           C
ATOM   2478 7C21 POPEO  54      36.442  88.001  57.532  1.00  0.00           C
ATOM   2481 8C21 POPEO  54      36.861  89.241  56.752  1.00  0.00           C
ATOM   2485  C33 POPEO  54      22.341  77.580  63.942  1.00  0.00           C
ATOM   2488  C34 POPEO  54      23.012  77.591  62.572  1.00  0.00           C
ATOM   2491  C35 POPEO  54      23.891  78.841  62.452  1.00  0.00           C
ATOM   2494  C36 POPEO  54      24.501  79.080  61.072  1.00  0.00           C
ATOM   2497  C37 POPEO  54      25.412  80.320  61.122  1.00  0.00           C
ATOM   2500  C38 POPEO  54      26.261  80.501  59.852  1.00  0.00           C
ATOM   2503  C39 POPEO  54      25.442  80.830  58.592  1.00  0.00           C
ATOM   2506 0C31 POPEO  54      24.901  82.260  58.572  1.00  0.00           C
ATOM   2509 1C31 POPEO  54      24.162  82.550  57.252  1.00  0.00           C
ATOM   2512 2C31 POPEO  54      23.812  84.021  57.042  1.00  0.00           C
ATOM   2515 3C31 POPEO  54      23.061  84.260  55.712  1.00  0.00           C
ATOM   2518 4C31 POPEO  54      23.781  83.631  54.512  1.00  0.00           C
ATOM   2521 5C31 POPEO  54      23.271  84.120  53.162  1.00  0.00           C
ATOM   2524 6C31 POPEO  54      24.011  83.451  51.992  1.00  0.00           C
ATOM   2528  NH3 POPEP  55      62.352 118.340  34.622  1.00  0.00           N
ATOM   2532  C12 POPEP  55      62.031 117.021  33.992  1.00  0.00           C
ATOM   2535  C11 POPEP  55      62.492 116.991  32.522  1.00  0.00           C
ATOM   2538  P   POPEP  55      63.322 114.850  31.202  1.00  0.00           P
ATOM   2539  O13 POPEP  55      63.522 115.470  29.872  1.00  0.00           O
ATOM   2540  O14 POPEP  55      64.091 113.631  31.552  1.00  0.00           O
ATOM   2541  O11 POPEP  55      61.771 114.471  31.282  1.00  0.00           O
ATOM   2542  O12 POPEP  55      63.441 115.940  32.342  1.00  0.00           O
ATOM   2543  C1  POPEP  55      61.190 113.971  32.472  1.00  0.00           C
ATOM   2546  C2  POPEP  55      59.951 113.101  32.152  1.00  0.00           C
ATOM   2548  O21 POPEP  55      58.982 113.221  33.212  1.00  0.00           O
ATOM   2549  C21 POPEP  55      59.332 112.620  34.352  1.00  0.00           C
ATOM   2550  O22 POPEP  55      60.382 112.050  34.562  1.00  0.00           O
ATOM   2551  C22 POPEP  55      58.222 112.851  35.382  1.00  0.00           C
ATOM   2554  C3  POPEP  55      60.271 111.641  31.732  1.00  0.00           C
ATOM   2557  O31 POPEP  55      59.201 110.741  32.042  1.00  0.00           O
ATOM   2558  C31 POPEP  55      58.082 110.901  31.372  1.00  0.00           C
ATOM   2559  O32 POPEP  55      57.872 111.720  30.502  1.00  0.00           O
ATOM   2560  C32 POPEP  55      57.051 109.941  31.962  1.00  0.00           C
ATOM   2563  C23 POPEP  55      58.791 113.431  36.692  1.00  0.00           C
ATOM   2566  C24 POPEP  55      57.882 113.180  37.902  1.00  0.00           C
ATOM   2569  C25 POPEP  55      56.571 113.991  38.012  1.00  0.00           C
ATOM   2572  C26 POPEP  55      55.861 113.691  39.342  1.00  0.00           C
ATOM   2575  C27 POPEP  55      54.521 114.411  39.552  1.00  0.00           C
ATOM   2578  C28 POPEP  55      53.611 113.691  40.572  1.00  0.00           C
ATOM   2581  C29 POPEP  55      54.251 113.580  41.932  1.00  0.00           C
ATOM   2583 0C21 POPEP  55      54.251 112.540  42.782  1.00  0.00           C
ATOM   2585 1C21 POPEP  55      53.592 111.191  42.632  1.00  0.00           C
ATOM   2588 2C21 POPEP  55      52.492 110.901  43.682  1.00  0.00           C
ATOM   2591 3C21 POPEP  55      52.841 111.271  45.132  1.00  0.00           C
ATOM   2594 4C21 POPEP  55      51.832 110.690  46.132  1.00  0.00           C
ATOM   2597 5C21 POPEP  55      51.942 111.311  47.522  1.00  0.00           C
ATOM   2600 6C21 POPEP  55      51.190 110.531  48.622  1.00  0.00           C
ATOM   2603 7C21 POPEP  55      49.761 110.140  48.232  1.00  0.00           C
ATOM   2606 8C21 POPEP  55      48.951 109.521  49.372  1.00  0.00           C
ATOM   2610  C33 POPEP  55      56.762 110.311  33.432  1.00  0.00           C
ATOM   2613  C34 POPEP  55      55.972 109.251  34.182  1.00  0.00           C
ATOM   2616  C35 POPEP  55      55.652 109.661  35.622  1.00  0.00           C
ATOM   2619  C36 POPEP  55      54.931 108.541  36.392  1.00  0.00           C
ATOM   2622  C37 POPEP  55      54.751 108.851  37.872  1.00  0.00           C
ATOM   2625  C38 POPEP  55      54.071 107.701  38.632  1.00  0.00           C
ATOM   2628  C39 POPEP  55      53.662 108.121  40.052  1.00  0.00           C
ATOM   2631 0C31 POPEP  55      53.351 106.940  40.972  1.00  0.00           C
ATOM   2634 1C31 POPEP  55      52.911 107.441  42.352  1.00  0.00           C
ATOM   2637 2C31 POPEP  55      52.802 106.370  43.442  1.00  0.00           C
ATOM   2640 3C31 POPEP  55      52.431 107.050  44.772  1.00  0.00           C
ATOM   2643 4C31 POPEP  55      52.332 106.121  45.992  1.00  0.00           C
ATOM   2646 5C31 POPEP  55      51.471 106.771  47.092  1.00  0.00           C
ATOM   2649 6C31 POPEP  55      51.461 106.041  48.432  1.00  0.00           C
ATOM   2653  NH3 POPEQ  56       3.362  33.631  74.492  1.00  0.00           N
ATOM   2657  C12 POPEQ  56       2.851  33.260  75.862  1.00  0.00           C
ATOM   2660  C11 POPEQ  56       1.321  33.330  75.972  1.00  0.00           C
ATOM   2663  P   POPEQ  56      -0.490  31.491  76.162  1.00  0.00           P
ATOM   2664  O13 POPEQ  56      -0.640  30.141  76.712  1.00  0.00           O
ATOM   2665  O14 POPEQ  56      -1.610  32.460  76.332  1.00  0.00           O
ATOM   2666  O11 POPEQ  56      -0.180  31.350  74.622  1.00  0.00           O
ATOM   2667  O12 POPEQ  56       0.860  32.151  76.632  1.00  0.00           O
ATOM   2668  C1  POPEQ  56       0.771  30.431  74.112  1.00  0.00           C
ATOM   2671  C2  POPEQ  56       0.811  30.611  72.572  1.00  0.00           C
ATOM   2673  O21 POPEQ  56       1.961  29.960  72.012  1.00  0.00           O
ATOM   2674  C21 POPEQ  56       3.152  30.481  72.242  1.00  0.00           C
ATOM   2675  O22 POPEQ  56       3.371  31.550  72.802  1.00  0.00           O
ATOM   2676  C22 POPEQ  56       4.251  29.471  71.862  1.00  0.00           C
ATOM   2679  C3  POPEQ  56       0.631  32.121  72.212  1.00  0.00           C
ATOM   2682  O31 POPEQ  56       1.200  32.501  70.942  1.00  0.00           O
ATOM   2683  C31 POPEQ  56       1.942  33.611  70.952  1.00  0.00           C
ATOM   2684  O32 POPEQ  56       2.261  34.241  71.952  1.00  0.00           O
ATOM   2685  C32 POPEQ  56       2.282  34.031  69.532  1.00  0.00           C
ATOM   2688  C23 POPEQ  56       4.761  29.521  70.402  1.00  0.00           C
ATOM   2691  C24 POPEQ  56       3.742  28.961  69.412  1.00  0.00           C
ATOM   2694  C25 POPEQ  56       4.302  28.881  67.992  1.00  0.00           C
ATOM   2697  C26 POPEQ  56       3.211  28.421  67.022  1.00  0.00           C
ATOM   2700  C27 POPEQ  56       3.702  28.271  65.582  1.00  0.00           C
ATOM   2703  C28 POPEQ  56       2.501  27.971  64.672  1.00  0.00           C
ATOM   2706  C29 POPEQ  56       2.872  27.741  63.232  1.00  0.00           C
ATOM   2708 0C21 POPEQ  56       2.672  26.611  62.532  1.00  0.00           C
ATOM   2710 1C21 POPEQ  56       2.101  25.311  63.052  1.00  0.00           C
ATOM   2713 2C21 POPEQ  56       0.591  25.181  62.802  1.00  0.00           C
ATOM   2716 3C21 POPEQ  56       0.160  23.711  62.872  1.00  0.00           C
ATOM   2719 4C21 POPEQ  56      -1.349  23.471  62.862  1.00  0.00           C
ATOM   2722 5C21 POPEQ  56      -2.070  24.101  61.662  1.00  0.00           C
ATOM   2725 6C21 POPEQ  56      -3.459  23.501  61.422  1.00  0.00           C
ATOM   2728 7C21 POPEQ  56      -4.240  24.261  60.352  1.00  0.00           C
ATOM   2731 8C21 POPEQ  56      -5.560  23.591  59.962  1.00  0.00           C
ATOM   2735  C33 POPEQ  56       2.611  32.891  68.542  1.00  0.00           C
ATOM   2738  C34 POPEQ  56       3.341  33.431  67.312  1.00  0.00           C
ATOM   2741  C35 POPEQ  56       3.481  32.401  66.172  1.00  0.00           C
ATOM   2744  C36 POPEQ  56       2.371  32.460  65.112  1.00  0.00           C
ATOM   2747  C37 POPEQ  56       2.842  31.850  63.782  1.00  0.00           C
ATOM   2750  C38 POPEQ  56       2.061  32.361  62.562  1.00  0.00           C
ATOM   2753  C39 POPEQ  56       0.610  31.861  62.482  1.00  0.00           C
ATOM   2756 0C31 POPEQ  56       0.510  30.391  62.082  1.00  0.00           C
ATOM   2759 1C31 POPEQ  56      -0.940  29.940  61.942  1.00  0.00           C
ATOM   2762 2C31 POPEQ  56      -1.090  28.571  61.272  1.00  0.00           C
ATOM   2765 3C31 POPEQ  56      -0.700  28.601  59.782  1.00  0.00           C
ATOM   2768 4C31 POPEQ  56      -1.309  27.431  59.002  1.00  0.00           C
ATOM   2771 5C31 POPEQ  56      -1.680  27.800  57.562  1.00  0.00           C
ATOM   2774 6C31 POPEQ  56      -2.710  26.850  56.972  1.00  0.00           C
ATOM   2778  NH3 POPER  57      72.721 118.541  75.892  1.00  0.00           N
ATOM   2782  C12 POPER  57      73.171 119.521  76.942  1.00  0.00           C
ATOM   2785  C11 POPER  57      72.861 120.981  76.552  1.00  0.00           C
ATOM   2788  P   POPER  57      70.262 121.010  75.872  1.00  0.00           P
ATOM   2789  O13 POPER  57      70.090 119.541  75.872  1.00  0.00           O
ATOM   2790  O14 POPER  57      69.071 121.800  76.262  1.00  0.00           O
ATOM   2791  O11 POPER  57      70.652 121.381  74.402  1.00  0.00           O
ATOM   2792  O12 POPER  57      71.501 121.360  76.782  1.00  0.00           O
ATOM   2793  C1  POPER  57      71.461 122.431  73.932  1.00  0.00           C
ATOM   2796  C2  POPER  57      70.961 122.800  72.522  1.00  0.00           C
ATOM   2798  O21 POPER  57      72.071 123.150  71.672  1.00  0.00           O
ATOM   2799  C21 POPER  57      72.721 124.271  71.942  1.00  0.00           C
ATOM   2800  O22 POPER  57      72.351 125.171  72.682  1.00  0.00           O
ATOM   2801  C22 POPER  57      74.041 124.271  71.132  1.00  0.00           C
ATOM   2804  C3  POPER  57      69.781 123.821  72.542  1.00  0.00           C
ATOM   2807  O31 POPER  57      69.801 124.710  71.412  1.00  0.00           O
ATOM   2808  C31 POPER  57      68.681 124.981  70.742  1.00  0.00           C
ATOM   2809  O32 POPER  57      67.571 124.550  71.002  1.00  0.00           O
ATOM   2810  C32 POPER  57      69.071 125.951  69.612  1.00  0.00           C
ATOM   2813  C23 POPER  57      75.061 125.391  71.442  1.00  0.00           C
ATOM   2816  C24 POPER  57      75.930 125.680  70.192  1.00  0.00           C
ATOM   2819  C25 POPER  57      75.291 126.690  69.222  1.00  0.00           C
ATOM   2822  C26 POPER  57      75.921 126.641  67.822  1.00  0.00           C
ATOM   2825  C27 POPER  57      75.032 127.291  66.742  1.00  0.00           C
ATOM   2828  C28 POPER  57      75.372 126.810  65.312  1.00  0.00           C
ATOM   2831  C29 POPER  57      76.801 127.121  64.952  1.00  0.00           C
ATOM   2833 0C21 POPER  57      77.241 127.782  63.872  1.00  0.00           C
ATOM   2835 1C21 POPER  57      76.412 128.361  62.762  1.00  0.00           C
ATOM   2838 2C21 POPER  57      75.821 127.301  61.812  1.00  0.00           C
ATOM   2841 3C21 POPER  57      75.571 127.892  60.412  1.00  0.00           C
ATOM   2844 4C21 POPER  57      74.772 126.972  59.482  1.00  0.00           C
ATOM   2847 5C21 POPER  57      73.371 126.681  60.032  1.00  0.00           C
ATOM   2850 6C21 POPER  57      72.372 126.200  58.962  1.00  0.00           C
ATOM   2853 7C21 POPER  57      70.961 126.091  59.542  1.00  0.00           C
ATOM   2856 8C21 POPER  57      69.931 125.631  58.512  1.00  0.00           C
ATOM   2860  C33 POPER  57      68.622 125.560  68.182  1.00  0.00           C
ATOM   2863  C34 POPER  57      68.741 124.070  67.842  1.00  0.00           C
ATOM   2866  C35 POPER  57      69.781 123.720  66.762  1.00  0.00           C
ATOM   2869  C36 POPER  57      69.332 123.930  65.322  1.00  0.00           C
ATOM   2872  C37 POPER  57      70.312 123.241  64.362  1.00  0.00           C
ATOM   2875  C38 POPER  57      70.021 123.491  62.882  1.00  0.00           C
ATOM   2878  C39 POPER  57      68.601 123.121  62.462  1.00  0.00           C
ATOM   2881 0C31 POPER  57      68.491 123.021  60.942  1.00  0.00           C
ATOM   2884 1C31 POPER  57      67.092 122.631  60.452  1.00  0.00           C
ATOM   2887 2C31 POPER  57      67.111 121.720  59.212  1.00  0.00           C
ATOM   2890 3C31 POPER  57      68.001 122.260  58.082  1.00  0.00           C
ATOM   2893 4C31 POPER  57      67.841 121.491  56.772  1.00  0.00           C
ATOM   2896 5C31 POPER  57      68.802 121.991  55.692  1.00  0.00           C
ATOM   2899 6C31 POPER  57      68.641 121.300  54.332  1.00  0.00           C
ATOM   2903  NH3 POPES  58      60.681   7.511  34.232  1.00  0.00           N
ATOM   2907  C12 POPES  58      60.382   8.971  34.222  1.00  0.00           C
ATOM   2910  C11 POPES  58      59.631   9.361  35.502  1.00  0.00           C
ATOM   2913  P   POPES  58      57.942  11.101  36.432  1.00  0.00           P
ATOM   2914  O13 POPES  58      58.021  12.571  36.402  1.00  0.00           O
ATOM   2915  O14 POPES  58      56.591  10.501  36.312  1.00  0.00           O
ATOM   2916  O11 POPES  58      58.641  10.581  37.732  1.00  0.00           O
ATOM   2917  O12 POPES  58      58.852  10.521  35.252  1.00  0.00           O
ATOM   2918  C1  POPES  58      57.972  10.171  38.912  1.00  0.00           C
ATOM   2921  C2  POPES  58      58.192  11.211  40.042  1.00  0.00           C
ATOM   2923  O21 POPES  58      58.532  10.561  41.292  1.00  0.00           O
ATOM   2924  C21 POPES  58      57.581   9.861  41.892  1.00  0.00           C
ATOM   2925  O22 POPES  58      56.471   9.651  41.462  1.00  0.00           O
ATOM   2926  C22 POPES  58      58.121   9.381  43.242  1.00  0.00           C
ATOM   2929  C3  POPES  58      57.021  12.231  40.162  1.00  0.00           C
ATOM   2932  O31 POPES  58      57.021  12.891  41.442  1.00  0.00           O
ATOM   2933  C31 POPES  58      57.142  14.210  41.462  1.00  0.00           C
ATOM   2934  O32 POPES  58      57.171  14.941  40.482  1.00  0.00           O
ATOM   2935  C32 POPES  58      57.160  14.671  42.932  1.00  0.00           C
ATOM   2938  C23 POPES  58      57.031   8.751  44.142  1.00  0.00           C
ATOM   2941  C24 POPES  58      57.431   8.661  45.622  1.00  0.00           C
ATOM   2944  C25 POPES  58      57.552  10.031  46.312  1.00  0.00           C
ATOM   2947  C26 POPES  58      57.581   9.921  47.842  1.00  0.00           C
ATOM   2950  C27 POPES  58      57.611  11.291  48.532  1.00  0.00           C
ATOM   2953  C28 POPES  58      57.370  11.201  50.052  1.00  0.00           C
ATOM   2956  C29 POPES  58      57.412  12.551  50.722  1.00  0.00           C
ATOM   2958 0C21 POPES  58      57.472  12.751  52.052  1.00  0.00           C
ATOM   2960 1C21 POPES  58      57.431  11.671  53.102  1.00  0.00           C
ATOM   2963 2C21 POPES  58      57.082  12.241  54.492  1.00  0.00           C
ATOM   2966 3C21 POPES  58      56.812  11.151  55.552  1.00  0.00           C
ATOM   2969 4C21 POPES  58      56.050  11.721  56.772  1.00  0.00           C
ATOM   2972 5C21 POPES  58      55.621  10.681  57.812  1.00  0.00           C
ATOM   2975 6C21 POPES  58      56.791   9.911  58.452  1.00  0.00           C
ATOM   2978 7C21 POPES  58      56.390   9.121  59.712  1.00  0.00           C
ATOM   2981 8C21 POPES  58      57.541   8.291  60.292  1.00  0.00           C
ATOM   2985  C33 POPES  58      57.332  13.541  43.992  1.00  0.00           C
ATOM   2988  C34 POPES  58      57.942  14.011  45.332  1.00  0.00           C
ATOM   2991  C35 POPES  58      57.160  15.121  46.042  1.00  0.00           C
ATOM   2994  C36 POPES  58      55.751  14.681  46.472  1.00  0.00           C
ATOM   2997  C37 POPES  58      55.032  15.751  47.312  1.00  0.00           C
ATOM   3000  C38 POPES  58      53.732  15.251  47.932  1.00  0.00           C
ATOM   3003  C39 POPES  58      53.031  16.341  48.742  1.00  0.00           C
ATOM   3006 0C31 POPES  58      53.732  16.671  50.072  1.00  0.00           C
ATOM   3009 1C31 POPES  58      54.231  18.121  50.142  1.00  0.00           C
ATOM   3012 2C31 POPES  58      54.811  18.441  51.522  1.00  0.00           C
ATOM   3015 3C31 POPES  58      55.421  19.851  51.602  1.00  0.00           C
ATOM   3018 4C31 POPES  58      54.361  20.941  51.742  1.00  0.00           C
ATOM   3021 5C31 POPES  58      54.972  22.281  52.172  1.00  0.00           C
ATOM   3024 6C31 POPES  58      53.922  23.281  52.652  1.00  0.00           C
ATOM   3028  NH3 POPET  59      52.461   4.541  76.412  1.00  0.00           N
ATOM   3032  C12 POPET  59      51.591   5.361  77.332  1.00  0.00           C
ATOM   3035  C11 POPET  59      50.221   5.671  76.692  1.00  0.00           C
ATOM   3038  P   POPET  59      49.340   3.191  76.232  1.00  0.00           P
ATOM   3039  O13 POPET  59      48.001   2.561  76.202  1.00  0.00           O
ATOM   3040  O14 POPET  59      50.431   2.481  76.942  1.00  0.00           O
ATOM   3041  O11 POPET  59      49.861   3.471  74.782  1.00  0.00           O
ATOM   3042  O12 POPET  59      49.251   4.641  76.832  1.00  0.00           O
ATOM   3043  C1  POPET  59      49.291   4.231  73.732  1.00  0.00           C
ATOM   3046  C2  POPET  59      50.271   4.101  72.532  1.00  0.00           C
ATOM   3048  O21 POPET  59      49.842   4.831  71.362  1.00  0.00           O
ATOM   3049  C21 POPET  59      50.512   5.951  71.112  1.00  0.00           C
ATOM   3050  O22 POPET  59      51.232   6.541  71.892  1.00  0.00           O
ATOM   3051  C22 POPET  59      50.302   6.341  69.642  1.00  0.00           C
ATOM   3054  C3  POPET  59      50.391   2.601  72.162  1.00  0.00           C
ATOM   3057  O31 POPET  59      51.632   2.261  71.522  1.00  0.00           O
ATOM   3058  C31 POPET  59      52.701   2.271  72.332  1.00  0.00           C
ATOM   3059  O32 POPET  59      52.681   2.491  73.532  1.00  0.00           O
ATOM   3060  C32 POPET  59      53.912   1.791  71.522  1.00  0.00           C
ATOM   3063  C23 POPET  59      49.961   7.841  69.452  1.00  0.00           C
ATOM   3066  C24 POPET  59      50.481   8.401  68.122  1.00  0.00           C
ATOM   3069  C25 POPET  59      51.882   9.031  68.222  1.00  0.00           C
ATOM   3072  C26 POPET  59      51.882  10.371  68.972  1.00  0.00           C
ATOM   3075  C27 POPET  59      53.281  10.971  69.142  1.00  0.00           C
ATOM   3078  C28 POPET  59      53.271  12.431  69.642  1.00  0.00           C
ATOM   3081  C29 POPET  59      52.591  12.621  70.972  1.00  0.00           C
ATOM   3083 0C21 POPET  59      52.001  13.751  71.392  1.00  0.00           C
ATOM   3085 1C21 POPET  59      51.972  15.081  70.672  1.00  0.00           C
ATOM   3088 2C21 POPET  59      50.701  15.361  69.842  1.00  0.00           C
ATOM   3091 3C21 POPET  59      50.632  16.821  69.372  1.00  0.00           C
ATOM   3094 4C21 POPET  59      49.480  17.121  68.402  1.00  0.00           C
ATOM   3097 5C21 POPET  59      49.691  16.561  66.982  1.00  0.00           C
ATOM   3100 6C21 POPET  59      49.041  17.441  65.902  1.00  0.00           C
ATOM   3103 7C21 POPET  59      49.181  16.851  64.492  1.00  0.00           C
ATOM   3106 8C21 POPET  59      48.641  17.761  63.382  1.00  0.00           C
ATOM   3110  C33 POPET  59      54.572   2.881  70.642  1.00  0.00           C
ATOM   3113  C34 POPET  59      53.652   3.531  69.592  1.00  0.00           C
ATOM   3116  C35 POPET  59      54.410   4.521  68.682  1.00  0.00           C
ATOM   3119  C36 POPET  59      55.242   3.821  67.602  1.00  0.00           C
ATOM   3122  C37 POPET  59      56.011   4.801  66.712  1.00  0.00           C
ATOM   3125  C38 POPET  59      56.972   4.101  65.732  1.00  0.00           C
ATOM   3128  C39 POPET  59      57.492   5.051  64.652  1.00  0.00           C
ATOM   3131 0C31 POPET  59      58.452   4.371  63.672  1.00  0.00           C
ATOM   3134 1C31 POPET  59      58.872   5.321  62.542  1.00  0.00           C
ATOM   3137 2C31 POPET  59      60.000   4.781  61.652  1.00  0.00           C
ATOM   3140 3C31 POPET  59      59.551   3.711  60.642  1.00  0.00           C
ATOM   3143 4C31 POPET  59      60.692   3.331  59.692  1.00  0.00           C
ATOM   3146 5C31 POPET  59      60.271   2.371  58.572  1.00  0.00           C
ATOM   3149 6C31 POPET  59      59.852   0.991  59.062  1.00  0.00           C
ATOM   3153  NH3 POPEU  60      42.921  21.301  34.402  1.00  0.00           N
ATOM   3157  C12 POPEU  60      42.802  20.471  33.162  1.00  0.00           C
ATOM   3160  C11 POPEU  60      42.251  19.061  33.482  1.00  0.00           C
ATOM   3163  P   POPEU  60      39.912  19.191  34.732  1.00  0.00           P
ATOM   3164  O13 POPEU  60      39.062  20.391  34.602  1.00  0.00           O
ATOM   3165  O14 POPEU  60      39.262  17.911  35.102  1.00  0.00           O
ATOM   3166  O11 POPEU  60      41.022  19.551  35.792  1.00  0.00           O
ATOM   3167  O12 POPEU  60      40.812  19.021  33.432  1.00  0.00           O
ATOM   3168  C1  POPEU  60      40.672  20.221  36.992  1.00  0.00           C
ATOM   3171  C2  POPEU  60      41.961  20.741  37.672  1.00  0.00           C
ATOM   3173  O21 POPEU  60      42.051  20.300  39.032  1.00  0.00           O
ATOM   3174  C21 POPEU  60      41.142  20.791  39.842  1.00  0.00           C
ATOM   3175  O22 POPEU  60      40.231  21.550  39.552  1.00  0.00           O
ATOM   3176  C22 POPEU  60      41.442  20.271  41.242  1.00  0.00           C
ATOM   3179  C3  POPEU  60      42.202  22.281  37.492  1.00  0.00           C
ATOM   3182  O31 POPEU  60      43.541  22.561  37.082  1.00  0.00           O
ATOM   3183  C31 POPEU  60      44.501  22.911  37.962  1.00  0.00           C
ATOM   3184  O32 POPEU  60      45.492  23.561  37.662  1.00  0.00           O
ATOM   3185  C32 POPEU  60      44.321  22.281  39.342  1.00  0.00           C
ATOM   3188  C23 POPEU  60      40.242  20.401  42.192  1.00  0.00           C
ATOM   3191  C24 POPEU  60      40.681  20.101  43.622  1.00  0.00           C
ATOM   3194  C25 POPEU  60      39.492  20.021  44.582  1.00  0.00           C
ATOM   3197  C26 POPEU  60      39.962  19.691  45.992  1.00  0.00           C
ATOM   3200  C27 POPEU  60      38.812  19.271  46.902  1.00  0.00           C
ATOM   3203  C28 POPEU  60      39.321  18.521  48.142  1.00  0.00           C
ATOM   3206  C29 POPEU  60      38.141  18.051  48.962  1.00  0.00           C
ATOM   3208 0C21 POPEU  60      37.782  16.791  49.242  1.00  0.00           C
ATOM   3210 1C21 POPEU  60      38.491  15.511  48.852  1.00  0.00           C
ATOM   3213 2C21 POPEU  60      37.731  14.661  47.792  1.00  0.00           C
ATOM   3216 3C21 POPEU  60      37.722  15.321  46.402  1.00  0.00           C
ATOM   3219 4C21 POPEU  60      37.281  14.411  45.242  1.00  0.00           C
ATOM   3222 5C21 POPEU  60      35.801  14.011  45.232  1.00  0.00           C
ATOM   3225 6C21 POPEU  60      35.352  13.511  43.842  1.00  0.00           C
ATOM   3228 7C21 POPEU  60      34.161  12.541  43.882  1.00  0.00           C
ATOM   3231 8C21 POPEU  60      33.742  12.081  42.482  1.00  0.00           C
ATOM   3235  C33 POPEU  60      45.472  22.601  40.322  1.00  0.00           C
ATOM   3238  C34 POPEU  60      45.402  21.661  41.542  1.00  0.00           C
ATOM   3241  C35 POPEU  60      46.120  22.210  42.782  1.00  0.00           C
ATOM   3244  C36 POPEU  60      47.361  21.431  43.222  1.00  0.00           C
ATOM   3247  C37 POPEU  60      48.522  21.461  42.212  1.00  0.00           C
ATOM   3250  C38 POPEU  60      49.852  20.951  42.792  1.00  0.00           C
ATOM   3253  C39 POPEU  60      50.351  21.771  43.992  1.00  0.00           C
ATOM   3256 0C31 POPEU  60      49.922  21.181  45.342  1.00  0.00           C
ATOM   3259 1C31 POPEU  60      49.472  22.241  46.352  1.00  0.00           C
ATOM   3262 2C31 POPEU  60      48.771  21.641  47.582  1.00  0.00           C
ATOM   3265 3C31 POPEU  60      49.671  20.651  48.342  1.00  0.00           C
ATOM   3268 4C31 POPEU  60      49.340  20.571  49.842  1.00  0.00           C
ATOM   3271 5C31 POPEU  60      50.541  20.111  50.672  1.00  0.00           C
ATOM   3274 6C31 POPEU  60      50.341  20.271  52.182  1.00  0.00           C
ATOM   3278  NH3 POPEV  61      16.171  88.631  77.042  1.00  0.00           N
ATOM   3282  C12 POPEV  61      15.641  87.251  77.372  1.00  0.00           C
ATOM   3285  C11 POPEV  61      15.641  86.290  76.162  1.00  0.00           C
ATOM   3288  P   POPEV  61      17.562  84.491  76.252  1.00  0.00           P
ATOM   3289  O13 POPEV  61      18.981  84.430  75.822  1.00  0.00           O
ATOM   3290  O14 POPEV  61      17.251  84.351  77.692  1.00  0.00           O
ATOM   3291  O11 POPEV  61      16.711  83.431  75.442  1.00  0.00           O
ATOM   3292  O12 POPEV  61      16.961  85.901  75.782  1.00  0.00           O
ATOM   3293  C1  POPEV  61      17.242  82.640  74.362  1.00  0.00           C
ATOM   3296  C2  POPEV  61      16.501  82.981  73.032  1.00  0.00           C
ATOM   3298  O21 POPEV  61      16.571  81.900  72.062  1.00  0.00           O
ATOM   3299  C21 POPEV  61      17.781  81.690  71.532  1.00  0.00           C
ATOM   3300  O22 POPEV  61      18.791  82.271  71.862  1.00  0.00           O
ATOM   3301  C22 POPEV  61      17.711  80.650  70.412  1.00  0.00           C
ATOM   3304  C3  POPEV  61      16.841  84.400  72.472  1.00  0.00           C
ATOM   3307  O31 POPEV  61      15.601  85.101  72.262  1.00  0.00           O
ATOM   3308  C31 POPEV  61      15.431  85.761  71.132  1.00  0.00           C
ATOM   3309  O32 POPEV  61      16.271  86.030  70.312  1.00  0.00           O
ATOM   3310  C32 POPEV  61      13.941  86.110  71.062  1.00  0.00           C
ATOM   3313  C23 POPEV  61      18.551  81.100  69.192  1.00  0.00           C
ATOM   3316  C24 POPEV  61      18.382  80.201  67.962  1.00  0.00           C
ATOM   3319  C25 POPEV  61      18.621  80.921  66.622  1.00  0.00           C
ATOM   3322  C26 POPEV  61      18.371  80.000  65.422  1.00  0.00           C
ATOM   3325  C27 POPEV  61      18.021  80.750  64.132  1.00  0.00           C
ATOM   3328  C28 POPEV  61      18.091  79.860  62.872  1.00  0.00           C
ATOM   3331  C29 POPEV  61      17.062  78.761  62.852  1.00  0.00           C
ATOM   3333 0C21 POPEV  61      17.171  77.611  62.162  1.00  0.00           C
ATOM   3335 1C21 POPEV  61      18.321  77.231  61.262  1.00  0.00           C
ATOM   3338 2C21 POPEV  61      18.791  75.771  61.452  1.00  0.00           C
ATOM   3341 3C21 POPEV  61      20.111  75.521  60.722  1.00  0.00           C
ATOM   3344 4C21 POPEV  61      20.801  74.190  61.092  1.00  0.00           C
ATOM   3347 5C21 POPEV  61      22.301  74.181  60.772  1.00  0.00           C
ATOM   3350 6C21 POPEV  61      22.641  74.580  59.322  1.00  0.00           C
ATOM   3353 7C21 POPEV  61      24.151  74.610  59.052  1.00  0.00           C
ATOM   3356 8C21 POPEV  61      24.501  75.131  57.652  1.00  0.00           C
ATOM   3360  C33 POPEV  61      13.431  86.170  69.612  1.00  0.00           C
ATOM   3363  C34 POPEV  61      13.561  87.591  69.082  1.00  0.00           C
ATOM   3366  C35 POPEV  61      12.931  87.780  67.702  1.00  0.00           C
ATOM   3369  C36 POPEV  61      13.981  88.101  66.642  1.00  0.00           C
ATOM   3372  C37 POPEV  61      13.441  87.811  65.252  1.00  0.00           C
ATOM   3375  C38 POPEV  61      14.382  88.330  64.162  1.00  0.00           C
ATOM   3378  C39 POPEV  61      13.941  87.881  62.762  1.00  0.00           C
ATOM   3381 0C31 POPEV  61      12.451  88.101  62.462  1.00  0.00           C
ATOM   3384 1C31 POPEV  61      12.151  87.951  60.972  1.00  0.00           C
ATOM   3387 2C31 POPEV  61      10.701  88.291  60.612  1.00  0.00           C
ATOM   3390 3C31 POPEV  61       9.701  87.151  60.832  1.00  0.00           C
ATOM   3393 4C31 POPEV  61       9.771  86.041  59.772  1.00  0.00           C
ATOM   3396 5C31 POPEV  61       8.601  85.050  59.862  1.00  0.00           C
ATOM   3399 6C31 POPEV  61       8.621  83.971  58.782  1.00  0.00           C
ATOM   3403  NH3 POPEW  62      34.382  92.531  74.112  1.00  0.00           N
ATOM   3407  C12 POPEW  62      33.222  93.421  73.792  1.00  0.00           C
ATOM   3410  C11 POPEW  62      32.041  92.601  73.252  1.00  0.00           C
ATOM   3413  P   POPEW  62      30.661  94.611  72.282  1.00  0.00           P
ATOM   3414  O13 POPEW  62      29.241  94.710  71.892  1.00  0.00           O
ATOM   3415  O14 POPEW  62      31.302  95.800  72.872  1.00  0.00           O
ATOM   3416  O11 POPEW  62      31.521  94.161  71.032  1.00  0.00           O
ATOM   3417  O12 POPEW  62      30.831  93.370  73.242  1.00  0.00           O
ATOM   3418  C1  POPEW  62      31.922  95.161  70.092  1.00  0.00           C
ATOM   3421  C2  POPEW  62      30.812  95.361  69.032  1.00  0.00           C
ATOM   3423  O21 POPEW  62      31.361  95.050  67.752  1.00  0.00           O
ATOM   3424  C21 POPEW  62      30.601  94.300  66.972  1.00  0.00           C
ATOM   3425  O22 POPEW  62      29.551  93.781  67.282  1.00  0.00           O
ATOM   3426  C22 POPEW  62      31.302  94.190  65.612  1.00  0.00           C
ATOM   3429  C3  POPEW  62      30.231  96.800  69.032  1.00  0.00           C
ATOM   3432  O31 POPEW  62      29.081  96.841  68.172  1.00  0.00           O
ATOM   3433  C31 POPEW  62      28.341  97.940  68.232  1.00  0.00           C
ATOM   3434  O32 POPEW  62      28.691  99.000  68.722  1.00  0.00           O
ATOM   3435  C32 POPEW  62      27.021  97.671  67.532  1.00  0.00           C
ATOM   3438  C23 POPEW  62      30.451  94.811  64.482  1.00  0.00           C
ATOM   3441  C24 POPEW  62      30.412  96.351  64.582  1.00  0.00           C
ATOM   3444  C25 POPEW  62      29.791  97.041  63.362  1.00  0.00           C
ATOM   3447  C26 POPEW  62      28.382  96.541  63.022  1.00  0.00           C
ATOM   3450  C27 POPEW  62      28.351  95.451  61.952  1.00  0.00           C
ATOM   3453  C28 POPEW  62      26.922  94.961  61.672  1.00  0.00           C
ATOM   3456  C29 POPEW  62      26.871  93.841  60.672  1.00  0.00           C
ATOM   3458 0C21 POPEW  62      25.731  93.261  60.282  1.00  0.00           C
ATOM   3460 1C21 POPEW  62      24.371  93.711  60.772  1.00  0.00           C
ATOM   3463 2C21 POPEW  62      23.211  92.891  60.192  1.00  0.00           C
ATOM   3466 3C21 POPEW  62      21.892  93.670  60.122  1.00  0.00           C
ATOM   3469 4C21 POPEW  62      21.102  93.340  58.852  1.00  0.00           C
ATOM   3472 5C21 POPEW  62      19.801  94.131  58.702  1.00  0.00           C
ATOM   3475 6C21 POPEW  62      19.111  93.831  57.372  1.00  0.00           C
ATOM   3478 7C21 POPEW  62      17.651  94.321  57.342  1.00  0.00           C
ATOM   3481 8C21 POPEW  62      16.921  93.971  56.052  1.00  0.00           C
ATOM   3485  C33 POPEW  62      25.851  98.521  68.092  1.00  0.00           C
ATOM   3488  C34 POPEW  62      24.581  98.241  67.272  1.00  0.00           C
ATOM   3491  C35 POPEW  62      23.271  98.401  68.052  1.00  0.00           C
ATOM   3494  C36 POPEW  62      22.912  99.860  68.372  1.00  0.00           C
ATOM   3497  C37 POPEW  62      21.451 100.151  68.032  1.00  0.00           C
ATOM   3500  C38 POPEW  62      21.092 101.631  68.192  1.00  0.00           C
ATOM   3503  C39 POPEW  62      19.621 101.961  67.882  1.00  0.00           C
ATOM   3506 0C31 POPEW  62      19.081 101.351  66.582  1.00  0.00           C
ATOM   3509 1C31 POPEW  62      17.982 102.220  65.962  1.00  0.00           C
ATOM   3512 2C31 POPEW  62      17.141 101.570  64.862  1.00  0.00           C
ATOM   3515 3C31 POPEW  62      17.851 101.360  63.512  1.00  0.00           C
ATOM   3518 4C31 POPEW  62      18.471 102.631  62.912  1.00  0.00           C
ATOM   3521 5C31 POPEW  62      18.941 102.420  61.462  1.00  0.00           C
ATOM   3524 6C31 POPEW  62      20.011 103.421  61.032  1.00  0.00           C
ATOM   3528  NH3 POPEX  63     129.960  47.211  73.552  1.00  0.00           N
ATOM   3532  C12 POPEX  63     128.480  47.050  73.672  1.00  0.00           C
ATOM   3535  C11 POPEX  63     128.012  45.931  72.742  1.00  0.00           C
ATOM   3538  P   POPEX  63     125.910  44.620  72.072  1.00  0.00           P
ATOM   3539  O13 POPEX  63     126.571  43.310  71.952  1.00  0.00           O
ATOM   3540  O14 POPEX  63     124.461  44.620  72.442  1.00  0.00           O
ATOM   3541  O11 POPEX  63     126.111  45.350  70.702  1.00  0.00           O
ATOM   3542  O12 POPEX  63     126.671  45.581  73.062  1.00  0.00           O
ATOM   3543  C1  POPEX  63     125.051  45.291  69.762  1.00  0.00           C
ATOM   3546  C2  POPEX  63     125.512  45.831  68.392  1.00  0.00           C
ATOM   3548  O21 POPEX  63     124.321  45.781  67.612  1.00  0.00           O
ATOM   3549  C21 POPEX  63     124.110  46.710  66.722  1.00  0.00           C
ATOM   3550  O22 POPEX  63     124.892  47.580  66.372  1.00  0.00           O
ATOM   3551  C22 POPEX  63     122.662  46.530  66.262  1.00  0.00           C
ATOM   3554  C3  POPEX  63     126.631  44.951  67.782  1.00  0.00           C
ATOM   3557  O31 POPEX  63     127.340  45.701  66.772  1.00  0.00           O
ATOM   3558  C31 POPEX  63     127.102  45.371  65.502  1.00  0.00           C
ATOM   3559  O32 POPEX  63     126.552  44.360  65.122  1.00  0.00           O
ATOM   3560  C32 POPEX  63     127.592  46.551  64.662  1.00  0.00           C
ATOM   3563  C23 POPEX  63     122.340  47.091  64.872  1.00  0.00           C
ATOM   3566  C24 POPEX  63     120.962  46.621  64.402  1.00  0.00           C
ATOM   3569  C25 POPEX  63     120.722  46.871  62.912  1.00  0.00           C
ATOM   3572  C26 POPEX  63     119.680  45.901  62.332  1.00  0.00           C
ATOM   3575  C27 POPEX  63     119.402  46.141  60.842  1.00  0.00           C
ATOM   3578  C28 POPEX  63     118.480  45.071  60.232  1.00  0.00           C
ATOM   3581  C29 POPEX  63     119.231  43.821  59.822  1.00  0.00           C
ATOM   3583 0C21 POPEX  63     119.782  43.481  58.632  1.00  0.00           C
ATOM   3585 1C21 POPEX  63     119.771  44.231  57.312  1.00  0.00           C
ATOM   3588 2C21 POPEX  63     118.401  44.791  56.882  1.00  0.00           C
ATOM   3591 3C21 POPEX  63     118.301  45.131  55.392  1.00  0.00           C
ATOM   3594 4C21 POPEX  63     116.941  45.800  55.102  1.00  0.00           C
ATOM   3597 5C21 POPEX  63     116.781  46.351  53.682  1.00  0.00           C
ATOM   3600 6C21 POPEX  63     116.591  45.271  52.612  1.00  0.00           C
ATOM   3603 7C21 POPEX  63     116.041  45.861  51.302  1.00  0.00           C
ATOM   3606 8C21 POPEX  63     115.822  44.811  50.202  1.00  0.00           C
ATOM   3610  C33 POPEX  63     127.711  46.251  63.152  1.00  0.00           C
ATOM   3613  C34 POPEX  63     129.131  45.791  62.762  1.00  0.00           C
ATOM   3616  C35 POPEX  63     129.152  45.061  61.412  1.00  0.00           C
ATOM   3619  C36 POPEX  63     128.721  43.601  61.582  1.00  0.00           C
ATOM   3622  C37 POPEX  63     128.392  42.871  60.282  1.00  0.00           C
ATOM   3625  C38 POPEX  63     127.541  41.631  60.572  1.00  0.00           C
ATOM   3628  C39 POPEX  63     126.972  40.931  59.332  1.00  0.00           C
ATOM   3631 0C31 POPEX  63     127.872  39.831  58.772  1.00  0.00           C
ATOM   3634 1C31 POPEX  63     127.040  38.751  58.062  1.00  0.00           C
ATOM   3637 2C31 POPEX  63     127.902  37.670  57.392  1.00  0.00           C
ATOM   3640 3C31 POPEX  63     128.850  38.191  56.302  1.00  0.00           C
ATOM   3643 4C31 POPEX  63     128.122  38.991  55.212  1.00  0.00           C
ATOM   3646 5C31 POPEX  63     129.061  39.531  54.122  1.00  0.00           C
ATOM   3649 6C31 POPEX  63     128.271  40.271  53.042  1.00  0.00           C
ATOM   3653  NH3 POPEY  64      50.851  17.891  36.542  1.00  0.00           N
ATOM   3657  C12 POPEY  64      49.751  18.941  36.442  1.00  0.00           C
ATOM   3660  C11 POPEY  64      48.672  18.571  35.392  1.00  0.00           C
ATOM   3663  P   POPEY  64      46.022  19.161  35.442  1.00  0.00           P
ATOM   3664  O13 POPEY  64      45.262  20.421  35.212  1.00  0.00           O
ATOM   3665  O14 POPEY  64      45.722  18.030  34.512  1.00  0.00           O
ATOM   3666  O11 POPEY  64      45.801  18.690  36.942  1.00  0.00           O
ATOM   3667  O12 POPEY  64      47.570  19.481  35.452  1.00  0.00           O
ATOM   3668  C1  POPEY  64      46.320  17.411  37.322  1.00  0.00           C
ATOM   3671  C2  POPEY  64      45.692  16.921  38.652  1.00  0.00           C
ATOM   3673  O21 POPEY  64      46.652  17.161  39.692  1.00  0.00           O
ATOM   3674  C21 POPEY  64      46.201  17.501  40.882  1.00  0.00           C
ATOM   3675  O22 POPEY  64      45.032  17.741  41.152  1.00  0.00           O
ATOM   3676  C22 POPEY  64      47.370  17.431  41.882  1.00  0.00           C
ATOM   3679  C3  POPEY  64      45.341  15.411  38.532  1.00  0.00           C
ATOM   3682  O31 POPEY  64      44.761  14.891  39.742  1.00  0.00           O
ATOM   3683  C31 POPEY  64      45.611  14.311  40.582  1.00  0.00           C
ATOM   3684  O32 POPEY  64      46.812  14.161  40.402  1.00  0.00           O
ATOM   3685  C32 POPEY  64      44.852  14.011  41.862  1.00  0.00           C
ATOM   3688  C23 POPEY  64      46.942  17.261  43.362  1.00  0.00           C
ATOM   3691  C24 POPEY  64      48.031  16.621  44.252  1.00  0.00           C
ATOM   3694  C25 POPEY  64      47.681  16.681  45.752  1.00  0.00           C
ATOM   3697  C26 POPEY  64      48.541  15.791  46.672  1.00  0.00           C
ATOM   3700  C27 POPEY  64      48.101  15.921  48.142  1.00  0.00           C
ATOM   3703  C28 POPEY  64      48.351  14.681  49.032  1.00  0.00           C
ATOM   3706  C29 POPEY  64      49.791  14.351  49.322  1.00  0.00           C
ATOM   3708 0C21 POPEY  64      50.431  14.421  50.512  1.00  0.00           C
ATOM   3710 1C21 POPEY  64      49.902  14.901  51.842  1.00  0.00           C
ATOM   3713 2C21 POPEY  64      50.861  15.891  52.522  1.00  0.00           C
ATOM   3716 3C21 POPEY  64      50.391  16.361  53.902  1.00  0.00           C
ATOM   3719 4C21 POPEY  64      51.341  17.401  54.522  1.00  0.00           C
ATOM   3722 5C21 POPEY  64      50.871  17.921  55.892  1.00  0.00           C
ATOM   3725 6C21 POPEY  64      51.361  19.341  56.202  1.00  0.00           C
ATOM   3728 7C21 POPEY  64      50.232  20.381  56.132  1.00  0.00           C
ATOM   3731 8C21 POPEY  64      50.701  21.821  56.412  1.00  0.00           C
ATOM   3735  C33 POPEY  64      45.722  13.271  42.902  1.00  0.00           C
ATOM   3738  C34 POPEY  64      45.201  13.411  44.332  1.00  0.00           C
ATOM   3741  C35 POPEY  64      43.971  12.541  44.652  1.00  0.00           C
ATOM   3744  C36 POPEY  64      43.431  12.791  46.072  1.00  0.00           C
ATOM   3747  C37 POPEY  64      42.552  11.651  46.592  1.00  0.00           C
ATOM   3750  C38 POPEY  64      41.250  12.091  47.292  1.00  0.00           C
ATOM   3753  C39 POPEY  64      41.401  12.871  48.612  1.00  0.00           C
ATOM   3756 0C31 POPEY  64      42.492  12.341  49.562  1.00  0.00           C
ATOM   3759 1C31 POPEY  64      42.291  12.821  51.002  1.00  0.00           C
ATOM   3762 2C31 POPEY  64      41.232  12.001  51.762  1.00  0.00           C
ATOM   3765 3C31 POPEY  64      41.742  10.661  52.312  1.00  0.00           C
ATOM   3768 4C31 POPEY  64      42.891  10.791  53.322  1.00  0.00           C
ATOM   3771 5C31 POPEY  64      43.121   9.491  54.072  1.00  0.00           C
ATOM   3774 6C31 POPEY  64      44.321   9.491  55.022  1.00  0.00           C
ATOM   3778  NH3 POPEZ  65     112.720  76.701  30.012  1.00  0.00           N
ATOM   3782  C12 POPEZ  65     113.281  76.431  28.632  1.00  0.00           C
ATOM   3785  C11 POPEZ  65     114.301  77.461  28.092  1.00  0.00           C
ATOM   3788  P   POPEZ  65     114.141  79.821  29.112  1.00  0.00           P
ATOM   3789  O13 POPEZ  65     115.430  80.461  28.782  1.00  0.00           O
ATOM   3790  O14 POPEZ  65     113.012  80.750  29.282  1.00  0.00           O
ATOM   3791  O11 POPEZ  65     114.262  78.870  30.352  1.00  0.00           O
ATOM   3792  O12 POPEZ  65     113.782  78.790  27.972  1.00  0.00           O
ATOM   3793  C1  POPEZ  65     114.391  79.161  31.732  1.00  0.00           C
ATOM   3796  C2  POPEZ  65     115.481  78.250  32.392  1.00  0.00           C
ATOM   3798  O21 POPEZ  65     115.512  78.510  33.802  1.00  0.00           O
ATOM   3799  C21 POPEZ  65     114.561  77.951  34.532  1.00  0.00           C
ATOM   3800  O22 POPEZ  65     113.760  77.110  34.142  1.00  0.00           O
ATOM   3801  C22 POPEZ  65     114.631  78.580  35.932  1.00  0.00           C
ATOM   3804  C3  POPEZ  65     116.891  78.580  31.802  1.00  0.00           C
ATOM   3807  O31 POPEZ  65     117.911  77.561  31.882  1.00  0.00           O
ATOM   3808  C31 POPEZ  65     118.502  77.390  33.062  1.00  0.00           C
ATOM   3809  O32 POPEZ  65     117.961  77.431  34.152  1.00  0.00           O
ATOM   3810  C32 POPEZ  65     120.022  77.390  32.882  1.00  0.00           C
ATOM   3813  C23 POPEZ  65     114.231  77.631  37.082  1.00  0.00           C
ATOM   3816  C24 POPEZ  65     115.211  76.481  37.362  1.00  0.00           C
ATOM   3819  C25 POPEZ  65     116.652  76.891  37.732  1.00  0.00           C
ATOM   3822  C26 POPEZ  65     116.781  77.591  39.092  1.00  0.00           C
ATOM   3825  C27 POPEZ  65     118.222  77.500  39.632  1.00  0.00           C
ATOM   3828  C28 POPEZ  65     118.430  78.131  41.022  1.00  0.00           C
ATOM   3831  C29 POPEZ  65     117.611  77.491  42.122  1.00  0.00           C
ATOM   3833 0C21 POPEZ  65     118.000  76.481  42.922  1.00  0.00           C
ATOM   3835 1C21 POPEZ  65     119.311  75.731  42.862  1.00  0.00           C
ATOM   3838 2C21 POPEZ  65     120.281  76.110  43.992  1.00  0.00           C
ATOM   3841 3C21 POPEZ  65     119.771  75.720  45.382  1.00  0.00           C
ATOM   3844 4C21 POPEZ  65     120.822  75.881  46.502  1.00  0.00           C
ATOM   3847 5C21 POPEZ  65     120.451  75.101  47.782  1.00  0.00           C
ATOM   3850 6C21 POPEZ  65     119.082  75.491  48.352  1.00  0.00           C
ATOM   3853 7C21 POPEZ  65     118.581  74.540  49.452  1.00  0.00           C
ATOM   3856 8C21 POPEZ  65     119.502  74.491  50.662  1.00  0.00           C
ATOM   3860  C33 POPEZ  65     120.741  77.440  34.252  1.00  0.00           C
ATOM   3863  C34 POPEZ  65     122.191  77.931  34.172  1.00  0.00           C
ATOM   3866  C35 POPEZ  65     122.650  78.491  35.532  1.00  0.00           C
ATOM   3869  C36 POPEZ  65     122.781  77.440  36.632  1.00  0.00           C
ATOM   3872  C37 POPEZ  65     122.961  78.071  38.022  1.00  0.00           C
ATOM   3875  C38 POPEZ  65     123.211  77.011  39.112  1.00  0.00           C
ATOM   3878  C39 POPEZ  65     122.741  77.440  40.512  1.00  0.00           C
ATOM   3881 0C31 POPEZ  65     123.352  78.761  40.982  1.00  0.00           C
ATOM   3884 1C31 POPEZ  65     123.261  78.940  42.512  1.00  0.00           C
ATOM   3887 2C31 POPEZ  65     124.110  80.110  43.022  1.00  0.00           C
ATOM   3890 3C31 POPEZ  65     123.562  81.491  42.642  1.00  0.00           C
ATOM   3893 4C31 POPEZ  65     124.502  82.610  43.082  1.00  0.00           C
ATOM   3896 5C31 POPEZ  65     124.040  84.010  42.642  1.00  0.00           C
ATOM   3899 6C31 POPEZ  65     125.071  85.091  42.942  1.00  0.00           C
ATOM   3903  NH3 POPEa  66      34.931  -1.029  76.022  1.00  0.00           N
ATOM   3907  C12 POPEa  66      35.321  -0.389  74.722  1.00  0.00           C
ATOM   3910  C11 POPEa  66      35.801   1.061  74.862  1.00  0.00           C
ATOM   3913  P   POPEa  66      36.621   3.051  73.422  1.00  0.00           P
ATOM   3914  O13 POPEa  66      35.931   3.841  74.462  1.00  0.00           O
ATOM   3915  O14 POPEa  66      38.111   3.001  73.432  1.00  0.00           O
ATOM   3916  O11 POPEa  66      36.071   3.501  71.992  1.00  0.00           O
ATOM   3917  O12 POPEa  66      36.211   1.531  73.572  1.00  0.00           O
ATOM   3918  C1  POPEa  66      34.951   4.411  71.962  1.00  0.00           C
ATOM   3921  C2  POPEa  66      34.271   4.561  70.562  1.00  0.00           C
ATOM   3923  O21 POPEa  66      35.241   5.061  69.602  1.00  0.00           O
ATOM   3924  C21 POPEa  66      34.982   4.671  68.362  1.00  0.00           C
ATOM   3925  O22 POPEa  66      34.111   3.901  68.022  1.00  0.00           O
ATOM   3926  C22 POPEa  66      35.961   5.341  67.412  1.00  0.00           C
ATOM   3929  C3  POPEa  66      33.021   5.501  70.622  1.00  0.00           C
ATOM   3932  O31 POPEa  66      32.411   5.711  69.332  1.00  0.00           O
ATOM   3933  C31 POPEa  66      31.351   4.961  69.022  1.00  0.00           C
ATOM   3934  O32 POPEa  66      30.801   4.181  69.772  1.00  0.00           O
ATOM   3935  C32 POPEa  66      30.972   5.131  67.542  1.00  0.00           C
ATOM   3938  C23 POPEa  66      35.861   4.671  66.032  1.00  0.00           C
ATOM   3941  C24 POPEa  66      36.812   5.281  64.992  1.00  0.00           C
ATOM   3944  C25 POPEa  66      36.571   4.671  63.602  1.00  0.00           C
ATOM   3947  C26 POPEa  66      35.271   5.131  62.932  1.00  0.00           C
ATOM   3950  C27 POPEa  66      34.511   3.971  62.272  1.00  0.00           C
ATOM   3953  C28 POPEa  66      33.251   4.441  61.542  1.00  0.00           C
ATOM   3956  C29 POPEa  66      32.492   3.281  60.962  1.00  0.00           C
ATOM   3958 0C21 POPEa  66      32.241   3.021  59.662  1.00  0.00           C
ATOM   3960 1C21 POPEa  66      32.681   3.841  58.472  1.00  0.00           C
ATOM   3963 2C21 POPEa  66      33.472   2.961  57.482  1.00  0.00           C
ATOM   3966 3C21 POPEa  66      33.802   3.681  56.162  1.00  0.00           C
ATOM   3969 4C21 POPEa  66      33.732   2.741  54.952  1.00  0.00           C
ATOM   3972 5C21 POPEa  66      34.811   1.641  54.932  1.00  0.00           C
ATOM   3975 6C21 POPEa  66      36.132   2.101  54.302  1.00  0.00           C
ATOM   3978 7C21 POPEa  66      37.201   1.011  54.322  1.00  0.00           C
ATOM   3981 8C21 POPEa  66      38.361   1.281  53.362  1.00  0.00           C
ATOM   3985  C33 POPEa  66      31.512   6.431  66.942  1.00  0.00           C
ATOM   3988  C34 POPEa  66      31.291   6.611  65.442  1.00  0.00           C
ATOM   3991  C35 POPEa  66      31.841   7.981  65.012  1.00  0.00           C
ATOM   3994  C36 POPEa  66      32.111   8.131  63.522  1.00  0.00           C
ATOM   3997  C37 POPEa  66      30.861   8.361  62.662  1.00  0.00           C
ATOM   4000  C38 POPEa  66      31.281   8.711  61.232  1.00  0.00           C
ATOM   4003  C39 POPEa  66      30.121   8.991  60.282  1.00  0.00           C
ATOM   4006 0C31 POPEa  66      30.561   9.681  58.972  1.00  0.00           C
ATOM   4009 1C31 POPEa  66      31.521   8.831  58.122  1.00  0.00           C
ATOM   4012 2C31 POPEa  66      32.201   9.581  56.962  1.00  0.00           C
ATOM   4015 3C31 POPEa  66      31.261  10.071  55.852  1.00  0.00           C
ATOM   4018 4C31 POPEa  66      32.051  10.551  54.622  1.00  0.00           C
ATOM   4021 5C31 POPEa  66      31.232  11.381  53.632  1.00  0.00           C
ATOM   4024 6C31 POPEa  66      32.021  11.761  52.372  1.00  0.00           C
ATOM   4028  NH3 POPEb  67      72.622  46.521  79.742  1.00  0.00           N
ATOM   4032  C12 POPEb  67      73.141  45.161  80.102  1.00  0.00           C
ATOM   4035  C11 POPEb  67      74.341  45.161  81.082  1.00  0.00           C
ATOM   4038  P   POPEb  67      75.582  47.440  80.882  1.00  0.00           P
ATOM   4039  O13 POPEb  67      74.601  47.811  81.922  1.00  0.00           O
ATOM   4040  O14 POPEb  67      76.961  47.911  81.082  1.00  0.00           O
ATOM   4041  O11 POPEb  67      75.032  48.021  79.522  1.00  0.00           O
ATOM   4042  O12 POPEb  67      75.492  45.880  80.612  1.00  0.00           O
ATOM   4043  C1  POPEb  67      74.351  49.280  79.552  1.00  0.00           C
ATOM   4046  C2  POPEb  67      74.512  50.041  78.222  1.00  0.00           C
ATOM   4048  O21 POPEb  67      73.262  50.610  77.762  1.00  0.00           O
ATOM   4049  C21 POPEb  67      72.351  49.800  77.222  1.00  0.00           C
ATOM   4050  O22 POPEb  67      72.202  48.620  77.492  1.00  0.00           O
ATOM   4051  C22 POPEb  67      71.442  50.691  76.312  1.00  0.00           C
ATOM   4054  C3  POPEb  67      75.281  49.280  77.102  1.00  0.00           C
ATOM   4057  O31 POPEb  67      75.162  50.010  75.872  1.00  0.00           O
ATOM   4058  C31 POPEb  67      76.201  50.561  75.282  1.00  0.00           C
ATOM   4059  O32 POPEb  67      77.381  50.391  75.532  1.00  0.00           O
ATOM   4060  C32 POPEb  67      75.611  51.440  74.182  1.00  0.00           C
ATOM   4063  C23 POPEb  67      70.731  50.131  75.042  1.00  0.00           C
ATOM   4066  C24 POPEb  67      69.811  51.181  74.392  1.00  0.00           C
ATOM   4069  C25 POPEb  67      69.131  50.761  73.082  1.00  0.00           C
ATOM   4072  C26 POPEb  67      68.262  51.891  72.462  1.00  0.00           C
ATOM   4075  C27 POPEb  67      67.512  51.451  71.192  1.00  0.00           C
ATOM   4078  C28 POPEb  67      66.871  52.601  70.382  1.00  0.00           C
ATOM   4081  C29 POPEb  67      65.821  53.440  71.072  1.00  0.00           C
ATOM   4083 0C21 POPEb  67      65.442  54.690  70.732  1.00  0.00           C
ATOM   4085 1C21 POPEb  67      65.961  55.530  69.592  1.00  0.00           C
ATOM   4088 2C21 POPEb  67      66.311  56.990  69.972  1.00  0.00           C
ATOM   4091 3C21 POPEb  67      66.981  57.821  68.852  1.00  0.00           C
ATOM   4094 4C21 POPEb  67      67.771  59.061  69.342  1.00  0.00           C
ATOM   4097 5C21 POPEb  67      69.281  58.791  69.542  1.00  0.00           C
ATOM   4100 6C21 POPEb  67      70.101  59.961  70.132  1.00  0.00           C
ATOM   4103 7C21 POPEb  67      70.012  60.071  71.662  1.00  0.00           C
ATOM   4106 8C21 POPEb  67      71.011  61.041  72.312  1.00  0.00           C
ATOM   4110  C33 POPEb  67      76.611  52.341  73.432  1.00  0.00           C
ATOM   4113  C34 POPEb  67      75.851  53.281  72.482  1.00  0.00           C
ATOM   4116  C35 POPEb  67      75.162  52.580  71.292  1.00  0.00           C
ATOM   4119  C36 POPEb  67      76.101  52.331  70.102  1.00  0.00           C
ATOM   4122  C37 POPEb  67      75.492  51.481  68.982  1.00  0.00           C
ATOM   4125  C38 POPEb  67      76.541  51.120  67.922  1.00  0.00           C
ATOM   4128  C39 POPEb  67      76.262  49.821  67.162  1.00  0.00           C
ATOM   4131 0C31 POPEb  67      75.211  49.971  66.052  1.00  0.00           C
ATOM   4134 1C31 POPEb  67      74.972  48.651  65.312  1.00  0.00           C
ATOM   4137 2C31 POPEb  67      76.031  48.321  64.252  1.00  0.00           C
ATOM   4140 3C31 POPEb  67      75.652  48.791  62.842  1.00  0.00           C
ATOM   4143 4C31 POPEb  67      76.391  47.981  61.772  1.00  0.00           C
ATOM   4146 5C31 POPEb  67      76.291  48.601  60.372  1.00  0.00           C
ATOM   4149 6C31 POPEb  67      76.711  47.650  59.252  1.00  0.00           C
ATOM   4153  NH3 POPEc  68     100.302 130.402  36.102  1.00  0.00           N
ATOM   4157  C12 POPEc  68     101.102 131.582  35.622  1.00  0.00           C
ATOM   4160  C11 POPEc  68     102.592 131.222  35.432  1.00  0.00           C
ATOM   4163  P   POPEc  68     102.402 128.962  34.102  1.00  0.00           P
ATOM   4164  O13 POPEc  68     100.962 129.022  33.722  1.00  0.00           O
ATOM   4165  O14 POPEc  68     103.322 128.182  33.252  1.00  0.00           O
ATOM   4166  O11 POPEc  68     102.431 128.402  35.572  1.00  0.00           O
ATOM   4167  O12 POPEc  68     102.860 130.462  34.242  1.00  0.00           O
ATOM   4168  C1  POPEc  68     103.620 127.852  36.132  1.00  0.00           C
ATOM   4171  C2  POPEc  68     103.241 127.012  37.372  1.00  0.00           C
ATOM   4173  O21 POPEc  68     103.521 127.752  38.572  1.00  0.00           O
ATOM   4174  C21 POPEc  68     102.672 128.712  38.862  1.00  0.00           C
ATOM   4175  O22 POPEc  68     101.762 129.142  38.192  1.00  0.00           O
ATOM   4176  C22 POPEc  68     103.000 129.162  40.282  1.00  0.00           C
ATOM   4179  C3  POPEc  68     103.970 125.631  37.392  1.00  0.00           C
ATOM   4182  O31 POPEc  68     104.262 125.101  38.702  1.00  0.00           O
ATOM   4183  C31 POPEc  68     103.252 124.941  39.542  1.00  0.00           C
ATOM   4184  O32 POPEc  68     102.072 125.001  39.282  1.00  0.00           O
ATOM   4185  C32 POPEc  68     103.900 124.671  40.922  1.00  0.00           C
ATOM   4188  C23 POPEc  68     101.731 129.632  41.012  1.00  0.00           C
ATOM   4191  C24 POPEc  68     100.771 128.502  41.382  1.00  0.00           C
ATOM   4194  C25 POPEc  68      99.861 128.912  42.552  1.00  0.00           C
ATOM   4197  C26 POPEc  68     100.551 128.822  43.912  1.00  0.00           C
ATOM   4200  C27 POPEc  68      99.651 129.362  45.042  1.00  0.00           C
ATOM   4203  C28 POPEc  68     100.271 129.262  46.452  1.00  0.00           C
ATOM   4206  C29 POPEc  68     101.631 129.912  46.552  1.00  0.00           C
ATOM   4208 0C21 POPEc  68     102.720 129.362  47.112  1.00  0.00           C
ATOM   4210 1C21 POPEc  68     102.781 127.992  47.732  1.00  0.00           C
ATOM   4213 2C21 POPEc  68     102.102 127.932  49.112  1.00  0.00           C
ATOM   4216 3C21 POPEc  68     102.942 128.592  50.232  1.00  0.00           C
ATOM   4219 4C21 POPEc  68     102.230 128.532  51.592  1.00  0.00           C
ATOM   4222 5C21 POPEc  68     103.182 128.502  52.802  1.00  0.00           C
ATOM   4225 6C21 POPEc  68     103.821 129.862  53.132  1.00  0.00           C
ATOM   4228 7C21 POPEc  68     104.771 129.752  54.342  1.00  0.00           C
ATOM   4231 8C21 POPEc  68     105.391 131.082  54.772  1.00  0.00           C
ATOM   4235  C33 POPEc  68     102.930 124.731  42.122  1.00  0.00           C
ATOM   4238  C34 POPEc  68     103.502 123.991  43.342  1.00  0.00           C
ATOM   4241  C35 POPEc  68     102.701 124.231  44.632  1.00  0.00           C
ATOM   4244  C36 POPEc  68     102.930 123.151  45.692  1.00  0.00           C
ATOM   4247  C37 POPEc  68     102.090 123.381  46.962  1.00  0.00           C
ATOM   4250  C38 POPEc  68     101.610 122.071  47.602  1.00  0.00           C
ATOM   4253  C39 POPEc  68     100.531 122.261  48.682  1.00  0.00           C
ATOM   4256 0C31 POPEc  68     100.962 123.191  49.832  1.00  0.00           C
ATOM   4259 1C31 POPEc  68      99.882 123.321  50.912  1.00  0.00           C
ATOM   4262 2C31 POPEc  68     100.211 124.351  51.992  1.00  0.00           C
ATOM   4265 3C31 POPEc  68     101.111 123.811  53.102  1.00  0.00           C
ATOM   4268 4C31 POPEc  68     101.291 124.821  54.252  1.00  0.00           C
ATOM   4271 5C31 POPEc  68     101.832 124.171  55.532  1.00  0.00           C
ATOM   4274 6C31 POPEc  68     101.941 125.141  56.712  1.00  0.00           C
ATOM   4278  NH3 POPEd  69     118.850 109.421  33.002  1.00  0.00           N
ATOM   4282  C12 POPEd  69     117.762 109.080  32.042  1.00  0.00           C
ATOM   4285  C11 POPEd  69     118.082 107.830  31.202  1.00  0.00           C
ATOM   4288  P   POPEd  69     116.160 106.121  31.522  1.00  0.00           P
ATOM   4289  O13 POPEd  69     114.840 105.840  30.922  1.00  0.00           O
ATOM   4290  O14 POPEd  69     117.122 105.011  31.732  1.00  0.00           O
ATOM   4291  O11 POPEd  69     115.980 106.841  32.912  1.00  0.00           O
ATOM   4292  O12 POPEd  69     116.881 107.260  30.682  1.00  0.00           O
ATOM   4293  C1  POPEd  69     115.472 106.181  34.062  1.00  0.00           C
ATOM   4296  C2  POPEd  69     116.491 106.321  35.202  1.00  0.00           C
ATOM   4298  O21 POPEd  69     116.102 105.420  36.252  1.00  0.00           O
ATOM   4299  C21 POPEd  69     116.932 105.351  37.272  1.00  0.00           C
ATOM   4300  O22 POPEd  69     117.930 106.021  37.442  1.00  0.00           O
ATOM   4301  C22 POPEd  69     116.470 104.231  38.182  1.00  0.00           C
ATOM   4304  C3  POPEd  69     116.741 107.811  35.612  1.00  0.00           C
ATOM   4307  O31 POPEd  69     115.852 108.291  36.642  1.00  0.00           O
ATOM   4308  C31 POPEd  69     116.021 109.570  36.932  1.00  0.00           C
ATOM   4309  O32 POPEd  69     116.781 110.330  36.362  1.00  0.00           O
ATOM   4310  C32 POPEd  69     115.080 109.931  38.082  1.00  0.00           C
ATOM   4313  C23 POPEd  69     117.452 104.080  39.372  1.00  0.00           C
ATOM   4316  C24 POPEd  69     116.821 103.311  40.522  1.00  0.00           C
ATOM   4319  C25 POPEd  69     116.540 104.211  41.732  1.00  0.00           C
ATOM   4322  C26 POPEd  69     117.771 104.400  42.622  1.00  0.00           C
ATOM   4325  C27 POPEd  69     117.492 105.260  43.862  1.00  0.00           C
ATOM   4328  C28 POPEd  69     118.751 105.591  44.692  1.00  0.00           C
ATOM   4331  C29 POPEd  69     119.502 104.391  45.202  1.00  0.00           C
ATOM   4333 0C21 POPEd  69     119.910 104.150  46.462  1.00  0.00           C
ATOM   4335 1C21 POPEd  69     119.712 105.021  47.692  1.00  0.00           C
ATOM   4338 2C21 POPEd  69     119.021 104.211  48.802  1.00  0.00           C
ATOM   4341 3C21 POPEd  69     119.012 104.911  50.172  1.00  0.00           C
ATOM   4344 4C21 POPEd  69     118.271 106.261  50.182  1.00  0.00           C
ATOM   4347 5C21 POPEd  69     117.701 106.591  51.562  1.00  0.00           C
ATOM   4350 6C21 POPEd  69     116.832 107.861  51.582  1.00  0.00           C
ATOM   4353 7C21 POPEd  69     115.951 107.951  52.832  1.00  0.00           C
ATOM   4356 8C21 POPEd  69     115.211 109.281  52.932  1.00  0.00           C
ATOM   4360  C33 POPEd  69     115.671 109.640  39.482  1.00  0.00           C
ATOM   4363  C34 POPEd  69     114.540 109.541  40.522  1.00  0.00           C
ATOM   4366  C35 POPEd  69     114.971 108.991  41.892  1.00  0.00           C
ATOM   4369  C36 POPEd  69     115.771 109.961  42.782  1.00  0.00           C
ATOM   4372  C37 POPEd  69     115.962 109.381  44.192  1.00  0.00           C
ATOM   4375  C38 POPEd  69     116.680 110.311  45.182  1.00  0.00           C
ATOM   4378  C39 POPEd  69     115.761 111.001  46.192  1.00  0.00           C
ATOM   4381 0C31 POPEd  69     115.232 110.021  47.252  1.00  0.00           C
ATOM   4384 1C31 POPEd  69     114.131 110.621  48.132  1.00  0.00           C
ATOM   4387 2C31 POPEd  69     113.362 109.531  48.892  1.00  0.00           C
ATOM   4390 3C31 POPEd  69     111.991 109.990  49.392  1.00  0.00           C
ATOM   4393 4C31 POPEd  69     112.011 110.671  50.772  1.00  0.00           C
ATOM   4396 5C31 POPEd  69     111.811 109.661  51.912  1.00  0.00           C
ATOM   4399 6C31 POPEd  69     111.811 110.271  53.322  1.00  0.00           C
ATOM   4403  NH3 POPEe  70      86.512   2.781  37.202  1.00  0.00           N
ATOM   4407  C12 POPEe  70      86.120   1.781  36.152  1.00  0.00           C
ATOM   4410  C11 POPEe  70      84.712   1.971  35.582  1.00  0.00           C
ATOM   4413  P   POPEe  70      83.042   0.511  36.962  1.00  0.00           P
ATOM   4414  O13 POPEe  70      82.201   1.701  37.112  1.00  0.00           O
ATOM   4415  O14 POPEe  70      82.361  -0.799  36.782  1.00  0.00           O
ATOM   4416  O11 POPEe  70      84.091   0.421  38.142  1.00  0.00           O
ATOM   4417  O12 POPEe  70      83.961   0.751  35.702  1.00  0.00           O
ATOM   4418  C1  POPEe  70      84.231   1.541  39.032  1.00  0.00           C
ATOM   4421  C2  POPEe  70      83.241   1.491  40.232  1.00  0.00           C
ATOM   4423  O21 POPEe  70      83.042   2.711  40.962  1.00  0.00           O
ATOM   4424  C21 POPEe  70      83.570   3.851  40.552  1.00  0.00           C
ATOM   4425  O22 POPEe  70      84.672   4.021  40.072  1.00  0.00           O
ATOM   4426  C22 POPEe  70      82.501   4.921  40.672  1.00  0.00           C
ATOM   4429  C3  POPEe  70      83.570   0.311  41.192  1.00  0.00           C
ATOM   4432  O31 POPEe  70      83.152   0.501  42.572  1.00  0.00           O
ATOM   4433  C31 POPEe  70      84.131   0.921  43.402  1.00  0.00           C
ATOM   4434  O32 POPEe  70      85.262   1.201  43.052  1.00  0.00           O
ATOM   4435  C32 POPEe  70      83.642   0.991  44.852  1.00  0.00           C
ATOM   4438  C23 POPEe  70      82.352   5.501  42.092  1.00  0.00           C
ATOM   4441  C24 POPEe  70      81.021   6.251  42.222  1.00  0.00           C
ATOM   4444  C25 POPEe  70      80.971   7.231  43.402  1.00  0.00           C
ATOM   4447  C26 POPEe  70      81.190   6.621  44.782  1.00  0.00           C
ATOM   4450  C27 POPEe  70      80.111   5.581  45.142  1.00  0.00           C
ATOM   4453  C28 POPEe  70      79.940   5.411  46.662  1.00  0.00           C
ATOM   4456  C29 POPEe  70      81.131   4.781  47.342  1.00  0.00           C
ATOM   4458 0C21 POPEe  70      81.911   5.361  48.272  1.00  0.00           C
ATOM   4460 1C21 POPEe  70      81.741   6.771  48.762  1.00  0.00           C
ATOM   4463 2C21 POPEe  70      80.571   6.941  49.742  1.00  0.00           C
ATOM   4466 3C21 POPEe  70      80.191   8.411  49.932  1.00  0.00           C
ATOM   4469 4C21 POPEe  70      78.922   8.601  50.752  1.00  0.00           C
ATOM   4472 5C21 POPEe  70      78.872   9.941  51.512  1.00  0.00           C
ATOM   4475 6C21 POPEe  70      79.222  11.171  50.662  1.00  0.00           C
ATOM   4478 7C21 POPEe  70      78.701  12.471  51.292  1.00  0.00           C
ATOM   4481 8C21 POPEe  70      79.382  13.731  50.752  1.00  0.00           C
ATOM   4485  C33 POPEe  70      84.311   2.141  45.642  1.00  0.00           C
ATOM   4488  C34 POPEe  70      84.052   2.121  47.162  1.00  0.00           C
ATOM   4491  C35 POPEe  70      84.642   0.891  47.872  1.00  0.00           C
ATOM   4494  C36 POPEe  70      84.622   1.001  49.412  1.00  0.00           C
ATOM   4497  C37 POPEe  70      85.032  -0.319  50.082  1.00  0.00           C
ATOM   4500  C38 POPEe  70      85.321  -0.199  51.592  1.00  0.00           C
ATOM   4503  C39 POPEe  70      84.091   0.121  52.452  1.00  0.00           C
ATOM   4506 0C31 POPEe  70      84.451   0.361  53.932  1.00  0.00           C
ATOM   4509 1C31 POPEe  70      83.261   0.831  54.782  1.00  0.00           C
ATOM   4512 2C31 POPEe  70      83.652   1.451  56.142  1.00  0.00           C
ATOM   4515 3C31 POPEe  70      84.311   0.441  57.092  1.00  0.00           C
ATOM   4518 4C31 POPEe  70      84.511   0.981  58.522  1.00  0.00           C
ATOM   4521 5C31 POPEe  70      84.910  -0.129  59.502  1.00  0.00           C
ATOM   4524 6C31 POPEe  70      85.111   0.341  60.942  1.00  0.00           C
ATOM   4528  NH3 POPEf  71     107.180 102.620  29.272  1.00  0.00           N
ATOM   4532  C12 POPEf  71     107.191 102.811  27.772  1.00  0.00           C
ATOM   4535  C11 POPEf  71     106.531 104.141  27.312  1.00  0.00           C
ATOM   4538  P   POPEf  71     106.701 106.741  27.892  1.00  0.00           P
ATOM   4539  O13 POPEf  71     107.230 107.701  26.892  1.00  0.00           O
ATOM   4540  O14 POPEf  71     105.232 106.690  28.072  1.00  0.00           O
ATOM   4541  O11 POPEf  71     107.331 107.031  29.322  1.00  0.00           O
ATOM   4542  O12 POPEf  71     107.320 105.300  27.622  1.00  0.00           O
ATOM   4543  C1  POPEf  71     107.291 105.911  30.232  1.00  0.00           C
ATOM   4546  C2  POPEf  71     107.711 106.261  31.682  1.00  0.00           C
ATOM   4548  O21 POPEf  71     107.320 105.231  32.592  1.00  0.00           O
ATOM   4549  C21 POPEf  71     106.050 104.970  32.782  1.00  0.00           C
ATOM   4550  O22 POPEf  71     105.111 105.610  32.312  1.00  0.00           O
ATOM   4551  C22 POPEf  71     105.862 103.781  33.702  1.00  0.00           C
ATOM   4554  C3  POPEf  71     107.352 107.680  32.192  1.00  0.00           C
ATOM   4557  O31 POPEf  71     107.510 107.791  33.612  1.00  0.00           O
ATOM   4558  C31 POPEf  71     108.731 107.540  34.102  1.00  0.00           C
ATOM   4559  O32 POPEf  71     109.762 107.461  33.452  1.00  0.00           O
ATOM   4560  C32 POPEf  71     108.632 107.400  35.622  1.00  0.00           C
ATOM   4563  C23 POPEf  71     104.992 104.141  34.912  1.00  0.00           C
ATOM   4566  C24 POPEf  71     105.172 103.101  36.022  1.00  0.00           C
ATOM   4569  C25 POPEf  71     104.461 101.781  35.722  1.00  0.00           C
ATOM   4572  C26 POPEf  71     104.091 101.030  36.992  1.00  0.00           C
ATOM   4575  C27 POPEf  71     103.660  99.580  36.712  1.00  0.00           C
ATOM   4578  C28 POPEf  71     103.232  98.901  38.012  1.00  0.00           C
ATOM   4581  C29 POPEf  71     103.061  97.411  37.852  1.00  0.00           C
ATOM   4583 0C21 POPEf  71     103.590  96.491  38.682  1.00  0.00           C
ATOM   4585 1C21 POPEf  71     104.432  96.790  39.902  1.00  0.00           C
ATOM   4588 2C21 POPEf  71     104.192  95.800  41.052  1.00  0.00           C
ATOM   4591 3C21 POPEf  71     105.241  95.960  42.162  1.00  0.00           C
ATOM   4594 4C21 POPEf  71     104.680  95.861  43.582  1.00  0.00           C
ATOM   4597 5C21 POPEf  71     105.701  96.250  44.662  1.00  0.00           C
ATOM   4600 6C21 POPEf  71     106.062  97.741  44.652  1.00  0.00           C
ATOM   4603 7C21 POPEf  71     107.160  98.101  45.662  1.00  0.00           C
ATOM   4606 8C21 POPEf  71     107.580  99.570  45.572  1.00  0.00           C
ATOM   4610  C33 POPEf  71     107.930 106.121  36.152  1.00  0.00           C
ATOM   4613  C34 POPEf  71     106.862 106.401  37.212  1.00  0.00           C
ATOM   4616  C35 POPEf  71     107.460 106.940  38.522  1.00  0.00           C
ATOM   4619  C36 POPEf  71     106.451 107.760  39.332  1.00  0.00           C
ATOM   4622  C37 POPEf  71     106.951 108.180  40.722  1.00  0.00           C
ATOM   4625  C38 POPEf  71     106.680 107.140  41.822  1.00  0.00           C
ATOM   4628  C39 POPEf  71     107.902 106.281  42.162  1.00  0.00           C
ATOM   4631 0C31 POPEf  71     107.600 105.180  43.192  1.00  0.00           C
ATOM   4634 1C31 POPEf  71     108.830 104.281  43.372  1.00  0.00           C
ATOM   4637 2C31 POPEf  71     108.632 103.071  44.302  1.00  0.00           C
ATOM   4640 3C31 POPEf  71     109.831 102.111  44.252  1.00  0.00           C
ATOM   4643 4C31 POPEf  71     109.892 101.331  42.942  1.00  0.00           C
ATOM   4646 5C31 POPEf  71     111.190 100.580  42.672  1.00  0.00           C
ATOM   4649 6C31 POPEf  71     111.120  99.811  41.362  1.00  0.00           C
ATOM   4653  NH3 POPEg  72     102.061 104.590  73.582  1.00  0.00           N
ATOM   4657  C12 POPEg  72     102.650 104.211  74.912  1.00  0.00           C
ATOM   4660  C11 POPEg  72     104.062 104.760  75.072  1.00  0.00           C
ATOM   4663  P   POPEg  72     105.281 107.021  75.502  1.00  0.00           P
ATOM   4664  O13 POPEg  72     105.022 108.180  76.372  1.00  0.00           O
ATOM   4665  O14 POPEg  72     106.431 106.150  75.842  1.00  0.00           O
ATOM   4666  O11 POPEg  72     105.592 107.631  74.092  1.00  0.00           O
ATOM   4667  O12 POPEg  72     103.970 106.170  75.262  1.00  0.00           O
ATOM   4668  C1  POPEg  72     105.801 106.810  72.942  1.00  0.00           C
ATOM   4671  C2  POPEg  72     104.551 106.790  72.042  1.00  0.00           C
ATOM   4673  O21 POPEg  72     104.902 106.100  70.842  1.00  0.00           O
ATOM   4674  C21 POPEg  72     103.922 105.641  70.082  1.00  0.00           C
ATOM   4675  O22 POPEg  72     102.741 105.610  70.362  1.00  0.00           O
ATOM   4676  C22 POPEg  72     104.581 105.341  68.732  1.00  0.00           C
ATOM   4679  C3  POPEg  72     104.110 108.261  71.782  1.00  0.00           C
ATOM   4682  O31 POPEg  72     103.271 108.381  70.612  1.00  0.00           O
ATOM   4683  C31 POPEg  72     103.422 109.531  69.962  1.00  0.00           C
ATOM   4684  O32 POPEg  72     103.991 110.521  70.402  1.00  0.00           O
ATOM   4685  C32 POPEg  72     102.911 109.391  68.542  1.00  0.00           C
ATOM   4688  C23 POPEg  72     103.742 104.620  67.662  1.00  0.00           C
ATOM   4691  C24 POPEg  72     104.441 104.751  66.302  1.00  0.00           C
ATOM   4694  C25 POPEg  72     103.702 104.061  65.152  1.00  0.00           C
ATOM   4697  C26 POPEg  72     104.241 104.491  63.772  1.00  0.00           C
ATOM   4700  C27 POPEg  72     103.961 103.431  62.702  1.00  0.00           C
ATOM   4703  C28 POPEg  72     104.411 103.790  61.272  1.00  0.00           C
ATOM   4706  C29 POPEg  72     105.901 103.890  61.132  1.00  0.00           C
ATOM   4708 0C21 POPEg  72     106.601 103.771  59.982  1.00  0.00           C
ATOM   4710 1C21 POPEg  72     106.041 103.541  58.602  1.00  0.00           C
ATOM   4713 2C21 POPEg  72     106.540 102.271  57.862  1.00  0.00           C
ATOM   4716 3C21 POPEg  72     108.071 102.120  57.772  1.00  0.00           C
ATOM   4719 4C21 POPEg  72     108.672 101.331  58.952  1.00  0.00           C
ATOM   4722 5C21 POPEg  72     108.782  99.821  58.672  1.00  0.00           C
ATOM   4725 6C21 POPEg  72     108.611  98.971  59.942  1.00  0.00           C
ATOM   4728 7C21 POPEg  72     109.192  97.561  59.822  1.00  0.00           C
ATOM   4731 8C21 POPEg  72     109.131  96.790  61.142  1.00  0.00           C
ATOM   4735  C33 POPEg  72     103.702 110.311  67.582  1.00  0.00           C
ATOM   4738  C34 POPEg  72     103.241 110.190  66.122  1.00  0.00           C
ATOM   4741  C35 POPEg  72     101.741 110.451  65.972  1.00  0.00           C
ATOM   4744  C36 POPEg  72     101.321 110.781  64.542  1.00  0.00           C
ATOM   4747  C37 POPEg  72      99.800 110.940  64.452  1.00  0.00           C
ATOM   4750  C38 POPEg  72      99.342 111.290  63.042  1.00  0.00           C
ATOM   4753  C39 POPEg  72      99.201 112.800  62.812  1.00  0.00           C
ATOM   4756 0C31 POPEg  72      98.951 113.190  61.342  1.00  0.00           C
ATOM   4759 1C31 POPEg  72      97.902 112.301  60.662  1.00  0.00           C
ATOM   4762 2C31 POPEg  72      97.611 112.671  59.192  1.00  0.00           C
ATOM   4765 3C31 POPEg  72      98.861 112.780  58.312  1.00  0.00           C
ATOM   4768 4C31 POPEg  72      99.812 111.580  58.392  1.00  0.00           C
ATOM   4771 5C31 POPEg  72     101.070 111.800  57.532  1.00  0.00           C
ATOM   4774 6C31 POPEg  72     102.102 110.690  57.642  1.00  0.00           C
ATOM   4778  NH3 POPEh  73      90.381  59.511  76.892  1.00  0.00           N
ATOM   4782  C12 POPEh  73      91.552  59.210  77.802  1.00  0.00           C
ATOM   4785  C11 POPEh  73      92.860  59.721  77.192  1.00  0.00           C
ATOM   4788  P   POPEh  73      93.590  62.250  76.982  1.00  0.00           P
ATOM   4789  O13 POPEh  73      92.802  63.470  76.672  1.00  0.00           O
ATOM   4790  O14 POPEh  73      94.110  62.120  78.352  1.00  0.00           O
ATOM   4791  O11 POPEh  73      94.701  62.031  75.862  1.00  0.00           O
ATOM   4792  O12 POPEh  73      92.650  61.021  76.662  1.00  0.00           O
ATOM   4793  C1  POPEh  73      94.231  61.691  74.542  1.00  0.00           C
ATOM   4796  C2  POPEh  73      94.992  62.461  73.432  1.00  0.00           C
ATOM   4798  O21 POPEh  73      94.482  62.120  72.122  1.00  0.00           O
ATOM   4799  C21 POPEh  73      94.651  60.901  71.672  1.00  0.00           C
ATOM   4800  O22 POPEh  73      95.010  59.931  72.322  1.00  0.00           O
ATOM   4801  C22 POPEh  73      94.180  60.821  70.222  1.00  0.00           C
ATOM   4804  C3  POPEh  73      96.531  62.311  73.542  1.00  0.00           C
ATOM   4807  O31 POPEh  73      97.201  62.741  72.342  1.00  0.00           O
ATOM   4808  C31 POPEh  73      97.902  61.831  71.682  1.00  0.00           C
ATOM   4809  O32 POPEh  73      97.981  60.641  71.972  1.00  0.00           O
ATOM   4810  C32 POPEh  73      98.611  62.481  70.512  1.00  0.00           C
ATOM   4813  C23 POPEh  73      95.290  60.231  69.312  1.00  0.00           C
ATOM   4816  C24 POPEh  73      94.742  59.541  68.062  1.00  0.00           C
ATOM   4819  C25 POPEh  73      94.371  60.501  66.932  1.00  0.00           C
ATOM   4822  C26 POPEh  73      93.871  59.741  65.692  1.00  0.00           C
ATOM   4825  C27 POPEh  73      93.672  60.651  64.472  1.00  0.00           C
ATOM   4828  C28 POPEh  73      92.320  60.391  63.782  1.00  0.00           C
ATOM   4831  C29 POPEh  73      91.951  61.470  62.802  1.00  0.00           C
ATOM   4833 0C21 POPEh  73      91.671  61.321  61.502  1.00  0.00           C
ATOM   4835 1C21 POPEh  73      91.722  60.041  60.692  1.00  0.00           C
ATOM   4838 2C21 POPEh  73      90.332  59.430  60.412  1.00  0.00           C
ATOM   4841 3C21 POPEh  73      89.721  58.711  61.632  1.00  0.00           C
ATOM   4844 4C21 POPEh  73      88.642  57.681  61.262  1.00  0.00           C
ATOM   4847 5C21 POPEh  73      87.492  58.261  60.422  1.00  0.00           C
ATOM   4850 6C21 POPEh  73      86.371  57.241  60.202  1.00  0.00           C
ATOM   4853 7C21 POPEh  73      85.232  57.791  59.342  1.00  0.00           C
ATOM   4856 8C21 POPEh  73      84.831  56.871  58.182  1.00  0.00           C
ATOM   4860  C33 POPEh  73      99.411  61.481  69.662  1.00  0.00           C
ATOM   4863  C34 POPEh  73      99.852  62.080  68.312  1.00  0.00           C
ATOM   4866  C35 POPEh  73      98.660  62.260  67.362  1.00  0.00           C
ATOM   4869  C36 POPEh  73      99.062  62.491  65.902  1.00  0.00           C
ATOM   4872  C37 POPEh  73      97.881  62.381  64.932  1.00  0.00           C
ATOM   4875  C38 POPEh  73      98.331  62.431  63.472  1.00  0.00           C
ATOM   4878  C39 POPEh  73      97.191  62.241  62.472  1.00  0.00           C
ATOM   4881 0C31 POPEh  73      96.371  63.521  62.262  1.00  0.00           C
ATOM   4884 1C31 POPEh  73      95.521  63.481  60.982  1.00  0.00           C
ATOM   4887 2C31 POPEh  73      95.612  64.771  60.152  1.00  0.00           C
ATOM   4890 3C31 POPEh  73      96.540  64.671  58.932  1.00  0.00           C
ATOM   4893 4C31 POPEh  73      96.451  65.930  58.062  1.00  0.00           C
ATOM   4896 5C31 POPEh  73      97.252  65.830  56.762  1.00  0.00           C
ATOM   4899 6C31 POPEh  73      96.891  66.921  55.742  1.00  0.00           C
ATOM   4903  NH3 POPEi  74     125.141  15.011  31.582  1.00  0.00           N
ATOM   4907  C12 POPEi  74     126.531  15.551  31.472  1.00  0.00           C
ATOM   4910  C11 POPEi  74     127.481  14.651  32.262  1.00  0.00           C
ATOM   4913  P   POPEi  74     129.812  14.541  33.262  1.00  0.00           P
ATOM   4914  O13 POPEi  74     131.202  14.931  32.942  1.00  0.00           O
ATOM   4915  O14 POPEi  74     129.402  14.781  34.662  1.00  0.00           O
ATOM   4916  O11 POPEi  74     129.672  13.011  32.872  1.00  0.00           O
ATOM   4917  O12 POPEi  74     128.781  15.221  32.272  1.00  0.00           O
ATOM   4918  C1  POPEi  74     130.592  12.031  33.362  1.00  0.00           C
ATOM   4921  C2  POPEi  74     129.922  11.071  34.382  1.00  0.00           C
ATOM   4923  O21 POPEi  74     129.521  11.651  35.622  1.00  0.00           O
ATOM   4924  C21 POPEi  74     130.282  12.481  36.282  1.00  0.00           C
ATOM   4925  O22 POPEi  74     131.413  12.851  36.002  1.00  0.00           O
ATOM   4926  C22 POPEi  74     129.540  12.921  37.542  1.00  0.00           C
ATOM   4929  C3  POPEi  74     130.712   9.751  34.632  1.00  0.00           C
ATOM   4932  O31 POPEi  74     129.762   8.681  34.732  1.00  0.00           O
ATOM   4933  C31 POPEi  74     129.210   8.291  35.872  1.00  0.00           C
ATOM   4934  O32 POPEi  74     128.112   7.741  35.922  1.00  0.00           O
ATOM   4935  C32 POPEi  74     130.092   8.501  37.102  1.00  0.00           C
ATOM   4938  C23 POPEi  74     130.472  12.881  38.772  1.00  0.00           C
ATOM   4941  C24 POPEi  74     129.730  13.131  40.092  1.00  0.00           C
ATOM   4944  C25 POPEi  74     129.350  14.601  40.332  1.00  0.00           C
ATOM   4947  C26 POPEi  74     128.492  14.701  41.602  1.00  0.00           C
ATOM   4950  C27 POPEi  74     128.281  16.131  42.142  1.00  0.00           C
ATOM   4953  C28 POPEi  74     127.221  16.211  43.262  1.00  0.00           C
ATOM   4956  C29 POPEi  74     127.510  15.271  44.402  1.00  0.00           C
ATOM   4958 0C21 POPEi  74     127.352  15.451  45.722  1.00  0.00           C
ATOM   4960 1C21 POPEi  74     126.781  16.661  46.422  1.00  0.00           C
ATOM   4963 2C21 POPEi  74     125.442  16.351  47.122  1.00  0.00           C
ATOM   4966 3C21 POPEi  74     125.531  15.231  48.172  1.00  0.00           C
ATOM   4969 4C21 POPEi  74     124.332  15.211  49.122  1.00  0.00           C
ATOM   4972 5C21 POPEi  74     124.540  16.121  50.342  1.00  0.00           C
ATOM   4975 6C21 POPEi  74     123.441  15.951  51.392  1.00  0.00           C
ATOM   4978 7C21 POPEi  74     123.882  16.431  52.782  1.00  0.00           C
ATOM   4981 8C21 POPEi  74     122.851  16.111  53.872  1.00  0.00           C
ATOM   4985  C33 POPEi  74     129.611   7.641  38.302  1.00  0.00           C
ATOM   4988  C34 POPEi  74     130.132   8.161  39.642  1.00  0.00           C
ATOM   4991  C35 POPEi  74     129.312   7.631  40.832  1.00  0.00           C
ATOM   4994  C36 POPEi  74     129.502   6.141  41.152  1.00  0.00           C
ATOM   4997  C37 POPEi  74     128.352   5.621  42.022  1.00  0.00           C
ATOM   5000  C38 POPEi  74     128.532   4.191  42.542  1.00  0.00           C
ATOM   5003  C39 POPEi  74     127.212   3.661  43.122  1.00  0.00           C
ATOM   5006 0C31 POPEi  74     127.370   2.531  44.152  1.00  0.00           C
ATOM   5009 1C31 POPEi  74     126.081   2.371  44.972  1.00  0.00           C
ATOM   5012 2C31 POPEi  74     126.152   1.301  46.062  1.00  0.00           C
ATOM   5015 3C31 POPEi  74     126.792   1.791  47.362  1.00  0.00           C
ATOM   5018 4C31 POPEi  74     126.921   0.641  48.382  1.00  0.00           C
ATOM   5021 5C31 POPEi  74     127.392   1.131  49.752  1.00  0.00           C
ATOM   5024 6C31 POPEi  74     127.562  -0.009  50.772  1.00  0.00           C
ATOM   5028  NH3 POPEj  75      28.561  98.460  36.132  1.00  0.00           N
ATOM   5032  C12 POPEj  75      27.621  97.400  35.642  1.00  0.00           C
ATOM   5035  C11 POPEj  75      26.581  97.991  34.662  1.00  0.00           C
ATOM   5038  P   POPEj  75      24.481  98.890  35.982  1.00  0.00           P
ATOM   5039  O13 POPEj  75      24.232  97.481  36.312  1.00  0.00           O
ATOM   5040  O14 POPEj  75      23.391  99.590  35.272  1.00  0.00           O
ATOM   5041  O11 POPEj  75      24.701  99.690  37.322  1.00  0.00           O
ATOM   5042  O12 POPEj  75      25.871  99.080  35.252  1.00  0.00           O
ATOM   5043  C1  POPEj  75      25.731  99.290  38.232  1.00  0.00           C
ATOM   5046  C2  POPEj  75      25.171  99.220  39.672  1.00  0.00           C
ATOM   5048  O21 POPEj  75      26.211  98.991  40.632  1.00  0.00           O
ATOM   5049  C21 POPEj  75      26.791  97.811  40.712  1.00  0.00           C
ATOM   5050  O22 POPEj  75      26.701  96.881  39.922  1.00  0.00           O
ATOM   5051  C22 POPEj  75      27.621  97.741  42.002  1.00  0.00           C
ATOM   5054  C3  POPEj  75      23.951  98.250  39.792  1.00  0.00           C
ATOM   5057  O31 POPEj  75      23.602  97.961  41.152  1.00  0.00           O
ATOM   5058  C31 POPEj  75      23.142  98.940  41.922  1.00  0.00           C
ATOM   5059  O32 POPEj  75      22.842 100.061  41.542  1.00  0.00           O
ATOM   5060  C32 POPEj  75      23.152  98.411  43.362  1.00  0.00           C
ATOM   5063  C23 POPEj  75      27.501  99.000  42.902  1.00  0.00           C
ATOM   5066  C24 POPEj  75      28.481  99.050  44.082  1.00  0.00           C
ATOM   5069  C25 POPEj  75      28.242 100.300  44.942  1.00  0.00           C
ATOM   5072  C26 POPEj  75      29.451 100.741  45.772  1.00  0.00           C
ATOM   5075  C27 POPEj  75      29.771  99.801  46.952  1.00  0.00           C
ATOM   5078  C28 POPEj  75      30.902 100.320  47.872  1.00  0.00           C
ATOM   5081  C29 POPEj  75      30.541 101.661  48.462  1.00  0.00           C
ATOM   5083 0C21 POPEj  75      29.971 101.881  49.662  1.00  0.00           C
ATOM   5085 1C21 POPEj  75      29.601 100.840  50.692  1.00  0.00           C
ATOM   5088 2C21 POPEj  75      30.431 101.080  51.962  1.00  0.00           C
ATOM   5091 3C21 POPEj  75      30.101 100.081  53.072  1.00  0.00           C
ATOM   5094 4C21 POPEj  75      30.761 100.440  54.412  1.00  0.00           C
ATOM   5097 5C21 POPEj  75      32.281 100.571  54.332  1.00  0.00           C
ATOM   5100 6C21 POPEj  75      32.931 100.761  55.712  1.00  0.00           C
ATOM   5103 7C21 POPEj  75      34.461 100.721  55.652  1.00  0.00           C
ATOM   5106 8C21 POPEj  75      35.122 101.240  56.932  1.00  0.00           C
ATOM   5110  C33 POPEj  75      22.991  99.461  44.502  1.00  0.00           C
ATOM   5113  C34 POPEj  75      24.071  99.321  45.592  1.00  0.00           C
ATOM   5116  C35 POPEj  75      23.871 100.291  46.772  1.00  0.00           C
ATOM   5119  C36 POPEj  75      24.771  99.981  47.972  1.00  0.00           C
ATOM   5122  C37 POPEj  75      24.711 101.091  49.032  1.00  0.00           C
ATOM   5125  C38 POPEj  75      24.661 100.571  50.472  1.00  0.00           C
ATOM   5128  C39 POPEj  75      24.621 101.711  51.512  1.00  0.00           C
ATOM   5131 0C31 POPEj  75      26.002 102.050  52.092  1.00  0.00           C
ATOM   5134 1C31 POPEj  75      26.021 103.390  52.842  1.00  0.00           C
ATOM   5137 2C31 POPEj  75      27.322 103.641  53.632  1.00  0.00           C
ATOM   5140 3C31 POPEj  75      27.482 102.780  54.892  1.00  0.00           C
ATOM   5143 4C31 POPEj  75      26.451 103.110  55.992  1.00  0.00           C
ATOM   5146 5C31 POPEj  75      26.732 102.360  57.302  1.00  0.00           C
ATOM   5149 6C31 POPEj  75      25.731 102.690  58.422  1.00  0.00           C
ATOM   5153  NH3 POPEk  76      41.162  26.341  75.512  1.00  0.00           N
ATOM   5157  C12 POPEk  76      39.861  27.061  75.292  1.00  0.00           C
ATOM   5160  C11 POPEk  76      39.601  27.370  73.802  1.00  0.00           C
ATOM   5163  P   POPEk  76      37.771  25.681  72.952  1.00  0.00           P
ATOM   5164  O13 POPEk  76      36.302  25.641  73.112  1.00  0.00           O
ATOM   5165  O14 POPEk  76      38.281  25.401  71.602  1.00  0.00           O
ATOM   5166  O11 POPEk  76      38.431  24.671  73.982  1.00  0.00           O
ATOM   5167  O12 POPEk  76      38.242  27.101  73.472  1.00  0.00           O
ATOM   5168  C1  POPEk  76      37.571  23.641  74.512  1.00  0.00           C
ATOM   5171  C2  POPEk  76      37.111  22.621  73.432  1.00  0.00           C
ATOM   5173  O21 POPEk  76      36.442  21.581  74.152  1.00  0.00           O
ATOM   5174  C21 POPEk  76      35.701  20.641  73.542  1.00  0.00           C
ATOM   5175  O22 POPEk  76      35.411  19.611  74.132  1.00  0.00           O
ATOM   5176  C22 POPEk  76      35.090  21.041  72.182  1.00  0.00           C
ATOM   5179  C3  POPEk  76      38.340  22.081  72.622  1.00  0.00           C
ATOM   5182  O31 POPEk  76      38.091  20.801  72.042  1.00  0.00           O
ATOM   5183  C31 POPEk  76      38.111  20.511  70.722  1.00  0.00           C
ATOM   5184  O32 POPEk  76      37.681  19.441  70.302  1.00  0.00           O
ATOM   5185  C32 POPEk  76      38.722  21.561  69.812  1.00  0.00           C
ATOM   5188  C23 POPEk  76      34.511  19.861  71.352  1.00  0.00           C
ATOM   5191  C24 POPEk  76      33.891  20.370  70.042  1.00  0.00           C
ATOM   5194  C25 POPEk  76      33.391  19.280  69.072  1.00  0.00           C
ATOM   5197  C26 POPEk  76      34.461  18.831  68.062  1.00  0.00           C
ATOM   5200  C27 POPEk  76      33.902  17.891  66.982  1.00  0.00           C
ATOM   5203  C28 POPEk  76      34.902  17.591  65.852  1.00  0.00           C
ATOM   5206  C29 POPEk  76      35.001  18.711  64.832  1.00  0.00           C
ATOM   5208 0C21 POPEk  76      34.882  18.571  63.502  1.00  0.00           C
ATOM   5210 1C21 POPEk  76      34.622  17.261  62.792  1.00  0.00           C
ATOM   5213 2C21 POPEk  76      34.132  17.431  61.342  1.00  0.00           C
ATOM   5216 3C21 POPEk  76      32.701  17.971  61.242  1.00  0.00           C
ATOM   5219 4C21 POPEk  76      32.132  17.831  59.822  1.00  0.00           C
ATOM   5222 5C21 POPEk  76      30.601  17.911  59.782  1.00  0.00           C
ATOM   5225 6C21 POPEk  76      30.041  17.921  58.362  1.00  0.00           C
ATOM   5228 7C21 POPEk  76      28.511  17.831  58.332  1.00  0.00           C
ATOM   5231 8C21 POPEk  76      27.921  18.141  56.952  1.00  0.00           C
ATOM   5235  C33 POPEk  76      37.741  22.540  69.132  1.00  0.00           C
ATOM   5238  C34 POPEk  76      38.410  23.231  67.922  1.00  0.00           C
ATOM   5241  C35 POPEk  76      37.451  23.891  66.932  1.00  0.00           C
ATOM   5244  C36 POPEk  76      36.731  22.891  66.022  1.00  0.00           C
ATOM   5247  C37 POPEk  76      35.751  23.571  65.052  1.00  0.00           C
ATOM   5250  C38 POPEk  76      35.090  22.611  64.062  1.00  0.00           C
ATOM   5253  C39 POPEk  76      33.632  22.251  64.392  1.00  0.00           C
ATOM   5256 0C31 POPEk  76      32.641  23.391  64.082  1.00  0.00           C
ATOM   5259 1C31 POPEk  76      31.172  22.960  64.162  1.00  0.00           C
ATOM   5262 2C31 POPEk  76      30.191  23.971  63.542  1.00  0.00           C
ATOM   5265 3C31 POPEk  76      30.301  24.011  62.012  1.00  0.00           C
ATOM   5268 4C31 POPEk  76      29.341  24.981  61.312  1.00  0.00           C
ATOM   5271 5C31 POPEk  76      29.691  25.111  59.822  1.00  0.00           C
ATOM   5274 6C31 POPEk  76      28.751  26.011  59.032  1.00  0.00           C
ATOM   5278  NH3 POPEl  77      57.181  93.060  34.372  1.00  0.00           N
ATOM   5282  C12 POPEl  77      58.222  94.050  34.832  1.00  0.00           C
ATOM   5285  C11 POPEl  77      57.821  95.521  34.622  1.00  0.00           C
ATOM   5288  P   POPEl  77      59.410  96.681  36.362  1.00  0.00           P
ATOM   5289  O13 POPEl  77      60.601  95.830  36.602  1.00  0.00           O
ATOM   5290  O14 POPEl  77      59.531  98.150  36.472  1.00  0.00           O
ATOM   5291  O11 POPEl  77      58.230  96.170  37.272  1.00  0.00           O
ATOM   5292  O12 POPEl  77      58.931  96.351  34.902  1.00  0.00           O
ATOM   5293  C1  POPEl  77      58.201  96.331  38.692  1.00  0.00           C
ATOM   5296  C2  POPEl  77      58.322  97.820  39.172  1.00  0.00           C
ATOM   5298  O21 POPEl  77      58.410  97.961  40.612  1.00  0.00           O
ATOM   5299  C21 POPEl  77      57.361  97.601  41.332  1.00  0.00           C
ATOM   5300  O22 POPEl  77      56.302  97.190  40.892  1.00  0.00           O
ATOM   5301  C22 POPEl  77      57.632  97.851  42.812  1.00  0.00           C
ATOM   5304  C3  POPEl  77      57.251  98.750  38.532  1.00  0.00           C
ATOM   5307  O31 POPEl  77      57.762 100.071  38.272  1.00  0.00           O
ATOM   5308  C31 POPEl  77      57.821 101.080  39.142  1.00  0.00           C
ATOM   5309  O32 POPEl  77      58.522 102.061  38.942  1.00  0.00           O
ATOM   5310  C32 POPEl  77      56.972 100.951  40.392  1.00  0.00           C
ATOM   5313  C23 POPEl  77      56.442  97.371  43.672  1.00  0.00           C
ATOM   5316  C24 POPEl  77      56.701  97.431  45.182  1.00  0.00           C
ATOM   5319  C25 POPEl  77      55.571  96.760  45.982  1.00  0.00           C
ATOM   5322  C26 POPEl  77      54.751  97.711  46.862  1.00  0.00           C
ATOM   5325  C27 POPEl  77      53.561  96.981  47.512  1.00  0.00           C
ATOM   5328  C28 POPEl  77      53.021  97.640  48.802  1.00  0.00           C
ATOM   5331  C29 POPEl  77      53.982  97.490  49.952  1.00  0.00           C
ATOM   5333 0C21 POPEl  77      53.722  97.041  51.192  1.00  0.00           C
ATOM   5335 1C21 POPEl  77      52.402  96.550  51.752  1.00  0.00           C
ATOM   5338 2C21 POPEl  77      52.521  95.131  52.322  1.00  0.00           C
ATOM   5341 3C21 POPEl  77      51.261  94.701  53.072  1.00  0.00           C
ATOM   5344 4C21 POPEl  77      51.341  93.261  53.602  1.00  0.00           C
ATOM   5347 5C21 POPEl  77      51.152  92.210  52.502  1.00  0.00           C
ATOM   5350 6C21 POPEl  77      50.931  90.800  53.082  1.00  0.00           C
ATOM   5353 7C21 POPEl  77      50.762  89.751  51.982  1.00  0.00           C
ATOM   5356 8C21 POPEl  77      50.391  88.370  52.542  1.00  0.00           C
ATOM   5360  C33 POPEl  77      56.352 102.311  40.762  1.00  0.00           C
ATOM   5363  C34 POPEl  77      55.091 102.161  41.642  1.00  0.00           C
ATOM   5366  C35 POPEl  77      55.391 101.661  43.062  1.00  0.00           C
ATOM   5369  C36 POPEl  77      56.482 102.521  43.702  1.00  0.00           C
ATOM   5372  C37 POPEl  77      56.431 102.610  45.222  1.00  0.00           C
ATOM   5375  C38 POPEl  77      57.352 103.750  45.672  1.00  0.00           C
ATOM   5378  C39 POPEl  77      57.482 103.890  47.192  1.00  0.00           C
ATOM   5381 0C31 POPEl  77      56.141 104.061  47.902  1.00  0.00           C
ATOM   5384 1C31 POPEl  77      56.331 104.780  49.242  1.00  0.00           C
ATOM   5387 2C31 POPEl  77      55.032 104.941  50.012  1.00  0.00           C
ATOM   5390 3C31 POPEl  77      55.242 105.800  51.262  1.00  0.00           C
ATOM   5393 4C31 POPEl  77      54.001 105.921  52.152  1.00  0.00           C
ATOM   5396 5C31 POPEl  77      54.382 106.461  53.532  1.00  0.00           C
ATOM   5399 6C31 POPEl  77      53.201 106.670  54.492  1.00  0.00           C
ATOM   5403  NH3 POPEm  78      25.301 120.341  76.512  1.00  0.00           N
ATOM   5407  C12 POPEm  78      26.611 119.611  76.642  1.00  0.00           C
ATOM   5410  C11 POPEm  78      26.841 118.631  75.472  1.00  0.00           C
ATOM   5413  P   POPEm  78      29.011 118.021  74.192  1.00  0.00           P
ATOM   5414  O13 POPEm  78      29.901 117.550  75.262  1.00  0.00           O
ATOM   5415  O14 POPEm  78      28.321 116.961  73.412  1.00  0.00           O
ATOM   5416  O11 POPEm  78      29.911 118.821  73.172  1.00  0.00           O
ATOM   5417  O12 POPEm  78      27.971 119.050  74.742  1.00  0.00           O
ATOM   5418  C1  POPEm  78      29.422 119.471  71.992  1.00  0.00           C
ATOM   5421  C2  POPEm  78      29.392 118.551  70.742  1.00  0.00           C
ATOM   5423  O21 POPEm  78      30.161 119.070  69.642  1.00  0.00           O
ATOM   5424  C21 POPEm  78      29.722 120.120  68.972  1.00  0.00           C
ATOM   5425  O22 POPEm  78      28.742 120.781  69.252  1.00  0.00           O
ATOM   5426  C22 POPEm  78      30.572 120.291  67.702  1.00  0.00           C
ATOM   5429  C3  POPEm  78      27.942 118.101  70.362  1.00  0.00           C
ATOM   5432  O31 POPEm  78      27.971 116.830  69.682  1.00  0.00           O
ATOM   5433  C31 POPEm  78      26.981 116.351  68.912  1.00  0.00           C
ATOM   5434  O32 POPEm  78      26.892 115.180  68.592  1.00  0.00           O
ATOM   5435  C32 POPEm  78      25.941 117.381  68.492  1.00  0.00           C
ATOM   5438  C23 POPEm  78      30.021 121.331  66.682  1.00  0.00           C
ATOM   5441  C24 POPEm  78      30.821 121.381  65.362  1.00  0.00           C
ATOM   5444  C25 POPEm  78      30.361 122.511  64.422  1.00  0.00           C
ATOM   5447  C26 POPEm  78      29.511 122.070  63.222  1.00  0.00           C
ATOM   5450  C27 POPEm  78      28.461 123.121  62.822  1.00  0.00           C
ATOM   5453  C28 POPEm  78      29.062 124.471  62.352  1.00  0.00           C
ATOM   5456  C29 POPEm  78      28.121 125.631  62.602  1.00  0.00           C
ATOM   5458 0C21 POPEm  78      27.011 125.921  61.902  1.00  0.00           C
ATOM   5460 1C21 POPEm  78      26.472 125.180  60.702  1.00  0.00           C
ATOM   5463 2C21 POPEm  78      26.992 125.781  59.392  1.00  0.00           C
ATOM   5466 3C21 POPEm  78      26.762 127.301  59.302  1.00  0.00           C
ATOM   5469 4C21 POPEm  78      26.581 127.851  57.882  1.00  0.00           C
ATOM   5472 5C21 POPEm  78      26.271 129.351  57.952  1.00  0.00           C
ATOM   5475 6C21 POPEm  78      25.751 129.941  56.632  1.00  0.00           C
ATOM   5478 7C21 POPEm  78      25.491 131.452  56.772  1.00  0.00           C
ATOM   5481 8C21 POPEm  78      24.501 132.002  55.752  1.00  0.00           C
ATOM   5485  C33 POPEm  78      26.391 118.431  67.452  1.00  0.00           C
ATOM   5488  C34 POPEm  78      25.552 119.710  67.592  1.00  0.00           C
ATOM   5491  C35 POPEm  78      25.271 120.440  66.272  1.00  0.00           C
ATOM   5494  C36 POPEm  78      24.371 119.640  65.322  1.00  0.00           C
ATOM   5497  C37 POPEm  78      24.051 120.411  64.032  1.00  0.00           C
ATOM   5500  C38 POPEm  78      23.231 119.561  63.052  1.00  0.00           C
ATOM   5503  C39 POPEm  78      23.191 120.120  61.632  1.00  0.00           C
ATOM   5506 0C31 POPEm  78      24.562 120.101  60.942  1.00  0.00           C
ATOM   5509 1C31 POPEm  78      24.541 120.800  59.582  1.00  0.00           C
ATOM   5512 2C31 POPEm  78      25.961 120.881  59.022  1.00  0.00           C
ATOM   5515 3C31 POPEm  78      26.041 121.751  57.772  1.00  0.00           C
ATOM   5518 4C31 POPEm  78      27.411 121.591  57.102  1.00  0.00           C
ATOM   5521 5C31 POPEm  78      27.461 122.301  55.752  1.00  0.00           C
ATOM   5524 6C31 POPEm  78      28.632 121.860  54.892  1.00  0.00           C
ATOM   5528  NH3 POPEn  79      23.091 102.161  36.982  1.00  0.00           N
ATOM   5532  C12 POPEn  79      23.001 103.200  35.902  1.00  0.00           C
ATOM   5535  C11 POPEn  79      24.121 103.021  34.852  1.00  0.00           C
ATOM   5538  P   POPEn  79      25.031 105.341  34.032  1.00  0.00           P
ATOM   5539  O13 POPEn  79      26.461 104.951  34.062  1.00  0.00           O
ATOM   5540  O14 POPEn  79      24.661 106.401  33.092  1.00  0.00           O
ATOM   5541  O11 POPEn  79      24.661 105.851  35.472  1.00  0.00           O
ATOM   5542  O12 POPEn  79      24.101 104.080  33.902  1.00  0.00           O
ATOM   5543  C1  POPEn  79      25.291 107.031  36.002  1.00  0.00           C
ATOM   5546  C2  POPEn  79      25.951 106.731  37.372  1.00  0.00           C
ATOM   5548  O21 POPEn  79      26.721 107.881  37.792  1.00  0.00           O
ATOM   5549  C21 POPEn  79      25.972 108.841  38.352  1.00  0.00           C
ATOM   5550  O22 POPEn  79      24.791 108.711  38.632  1.00  0.00           O
ATOM   5551  C22 POPEn  79      26.781 110.110  38.572  1.00  0.00           C
ATOM   5554  C3  POPEn  79      26.841 105.461  37.372  1.00  0.00           C
ATOM   5557  O31 POPEn  79      26.871 104.891  38.692  1.00  0.00           O
ATOM   5558  C31 POPEn  79      25.841 104.111  38.992  1.00  0.00           C
ATOM   5559  O32 POPEn  79      25.152 103.481  38.202  1.00  0.00           O
ATOM   5560  C32 POPEn  79      25.531 104.231  40.482  1.00  0.00           C
ATOM   5563  C23 POPEn  79      27.691 110.071  39.812  1.00  0.00           C
ATOM   5566  C24 POPEn  79      28.551 111.341  39.912  1.00  0.00           C
ATOM   5569  C25 POPEn  79      29.381 111.421  41.202  1.00  0.00           C
ATOM   5572  C26 POPEn  79      28.632 112.031  42.392  1.00  0.00           C
ATOM   5575  C27 POPEn  79      29.541 112.151  43.632  1.00  0.00           C
ATOM   5578  C28 POPEn  79      28.911 112.940  44.802  1.00  0.00           C
ATOM   5581  C29 POPEn  79      28.271 112.080  45.852  1.00  0.00           C
ATOM   5583 0C21 POPEn  79      28.821 111.741  47.032  1.00  0.00           C
ATOM   5585 1C21 POPEn  79      30.181 112.161  47.532  1.00  0.00           C
ATOM   5588 2C21 POPEn  79      30.321 112.080  49.062  1.00  0.00           C
ATOM   5591 3C21 POPEn  79      29.501 113.121  49.842  1.00  0.00           C
ATOM   5594 4C21 POPEn  79      30.091 114.541  49.802  1.00  0.00           C
ATOM   5597 5C21 POPEn  79      29.601 115.400  50.982  1.00  0.00           C
ATOM   5600 6C21 POPEn  79      30.041 116.871  50.862  1.00  0.00           C
ATOM   5603 7C21 POPEn  79      29.381 117.780  51.912  1.00  0.00           C
ATOM   5606 8C21 POPEn  79      29.332 119.251  51.492  1.00  0.00           C
ATOM   5610  C33 POPEn  79      24.771 105.531  40.842  1.00  0.00           C
ATOM   5613  C34 POPEn  79      24.681 105.771  42.362  1.00  0.00           C
ATOM   5616  C35 POPEn  79      23.931 104.681  43.132  1.00  0.00           C
ATOM   5619  C36 POPEn  79      22.431 104.620  42.852  1.00  0.00           C
ATOM   5622  C37 POPEn  79      21.762 103.370  43.432  1.00  0.00           C
ATOM   5625  C38 POPEn  79      20.341 103.211  42.872  1.00  0.00           C
ATOM   5628  C39 POPEn  79      19.441 102.231  43.622  1.00  0.00           C
ATOM   5631 0C31 POPEn  79      19.831 100.750  43.532  1.00  0.00           C
ATOM   5634 1C31 POPEn  79      18.562  99.891  43.512  1.00  0.00           C
ATOM   5637 2C31 POPEn  79      18.742  98.401  43.832  1.00  0.00           C
ATOM   5640 3C31 POPEn  79      17.411  97.620  43.682  1.00  0.00           C
ATOM   5643 4C31 POPEn  79      16.291  98.171  44.582  1.00  0.00           C
ATOM   5646 5C31 POPEn  79      14.991  97.371  44.472  1.00  0.00           C
ATOM   5649 6C31 POPEn  79      13.891  97.851  45.412  1.00  0.00           C
ATOM   5653  NH3 POPEo  80      88.642   3.311  34.192  1.00  0.00           N
ATOM   5657  C12 POPEo  80      89.461   2.931  32.992  1.00  0.00           C
ATOM   5660  C11 POPEo  80      90.542   4.001  32.742  1.00  0.00           C
ATOM   5663  P   POPEo  80      91.891   5.241  34.622  1.00  0.00           P
ATOM   5664  O13 POPEo  80      93.061   4.691  33.892  1.00  0.00           O
ATOM   5665  O14 POPEo  80      91.982   6.661  35.042  1.00  0.00           O
ATOM   5666  O11 POPEo  80      91.552   4.351  35.862  1.00  0.00           O
ATOM   5667  O12 POPEo  80      90.582   4.991  33.782  1.00  0.00           O
ATOM   5668  C1  POPEo  80      92.592   3.901  36.732  1.00  0.00           C
ATOM   5671  C2  POPEo  80      92.102   3.821  38.192  1.00  0.00           C
ATOM   5673  O21 POPEo  80      92.701   2.641  38.732  1.00  0.00           O
ATOM   5674  C21 POPEo  80      92.751   2.351  40.032  1.00  0.00           C
ATOM   5675  O22 POPEo  80      93.000   1.221  40.442  1.00  0.00           O
ATOM   5676  C22 POPEo  80      92.621   3.521  41.002  1.00  0.00           C
ATOM   5679  C3  POPEo  80      90.551   3.741  38.262  1.00  0.00           C
ATOM   5682  O31 POPEo  80      90.121   3.481  39.612  1.00  0.00           O
ATOM   5683  C31 POPEo  80      88.850   3.681  39.872  1.00  0.00           C
ATOM   5684  O32 POPEo  80      88.012   4.031  39.072  1.00  0.00           O
ATOM   5685  C32 POPEo  80      88.652   3.371  41.352  1.00  0.00           C
ATOM   5688  C23 POPEo  80      92.201   3.091  42.422  1.00  0.00           C
ATOM   5691  C24 POPEo  80      92.131   4.311  43.342  1.00  0.00           C
ATOM   5694  C25 POPEo  80      92.191   3.961  44.822  1.00  0.00           C
ATOM   5697  C26 POPEo  80      92.532   5.201  45.652  1.00  0.00           C
ATOM   5700  C27 POPEo  80      92.841   4.871  47.112  1.00  0.00           C
ATOM   5703  C28 POPEo  80      93.502   6.051  47.832  1.00  0.00           C
ATOM   5706  C29 POPEo  80      94.052   5.581  49.162  1.00  0.00           C
ATOM   5708 0C21 POPEo  80      93.702   6.001  50.382  1.00  0.00           C
ATOM   5710 1C21 POPEo  80      92.701   7.081  50.722  1.00  0.00           C
ATOM   5713 2C21 POPEo  80      93.261   8.011  51.802  1.00  0.00           C
ATOM   5716 3C21 POPEo  80      92.160   8.821  52.512  1.00  0.00           C
ATOM   5719 4C21 POPEo  80      91.921   8.351  53.952  1.00  0.00           C
ATOM   5722 5C21 POPEo  80      93.101   8.591  54.902  1.00  0.00           C
ATOM   5725 6C21 POPEo  80      93.541  10.061  54.952  1.00  0.00           C
ATOM   5728 7C21 POPEo  80      94.091  10.451  56.332  1.00  0.00           C
ATOM   5731 8C21 POPEo  80      94.371  11.941  56.412  1.00  0.00           C
ATOM   5735  C33 POPEo  80      87.221   3.671  41.842  1.00  0.00           C
ATOM   5738  C34 POPEo  80      87.191   3.761  43.372  1.00  0.00           C
ATOM   5741  C35 POPEo  80      87.611   5.131  43.892  1.00  0.00           C
ATOM   5744  C36 POPEo  80      88.241   5.051  45.282  1.00  0.00           C
ATOM   5747  C37 POPEo  80      88.042   6.351  46.072  1.00  0.00           C
ATOM   5750  C38 POPEo  80      89.110   6.571  47.152  1.00  0.00           C
ATOM   5753  C39 POPEo  80      89.180   5.471  48.202  1.00  0.00           C
ATOM   5756 0C31 POPEo  80      87.841   5.281  48.932  1.00  0.00           C
ATOM   5759 1C31 POPEo  80      87.961   4.371  50.152  1.00  0.00           C
ATOM   5762 2C31 POPEo  80      86.711   4.431  51.022  1.00  0.00           C
ATOM   5765 3C31 POPEo  80      86.801   3.481  52.222  1.00  0.00           C
ATOM   5768 4C31 POPEo  80      87.720   4.011  53.332  1.00  0.00           C
ATOM   5771 5C31 POPEo  80      87.691   3.131  54.592  1.00  0.00           C
ATOM   5774 6C31 POPEo  80      88.201   3.861  55.832  1.00  0.00           C
ATOM   5778  NH3 POPEp  81      75.692  44.420  36.682  1.00  0.00           N
ATOM   5782  C12 POPEp  81      75.001  45.691  36.252  1.00  0.00           C
ATOM   5785  C11 POPEp  81      75.621  46.961  36.852  1.00  0.00           C
ATOM   5788  P   POPEp  81      73.681  48.571  35.982  1.00  0.00           P
ATOM   5789  O13 POPEp  81      72.911  47.481  35.322  1.00  0.00           O
ATOM   5790  O14 POPEp  81      74.421  49.490  35.082  1.00  0.00           O
ATOM   5791  O11 POPEp  81      72.741  49.461  36.892  1.00  0.00           O
ATOM   5792  O12 POPEp  81      74.652  47.970  37.082  1.00  0.00           O
ATOM   5793  C1  POPEp  81      72.272  49.071  38.192  1.00  0.00           C
ATOM   5796  C2  POPEp  81      72.751  49.991  39.362  1.00  0.00           C
ATOM   5798  O21 POPEp  81      72.082  49.511  40.542  1.00  0.00           O
ATOM   5799  C21 POPEp  81      72.482  49.981  41.712  1.00  0.00           C
ATOM   5800  O22 POPEp  81      71.851  50.731  42.422  1.00  0.00           O
ATOM   5801  C22 POPEp  81      73.771  49.271  42.142  1.00  0.00           C
ATOM   5804  C3  POPEp  81      72.482  51.521  39.112  1.00  0.00           C
ATOM   5807  O31 POPEp  81      72.851  52.411  40.192  1.00  0.00           O
ATOM   5808  C31 POPEp  81      74.152  52.650  40.372  1.00  0.00           C
ATOM   5809  O32 POPEp  81      75.052  52.171  39.702  1.00  0.00           O
ATOM   5810  C32 POPEp  81      74.332  53.571  41.582  1.00  0.00           C
ATOM   5813  C23 POPEp  81      74.571  50.061  43.222  1.00  0.00           C
ATOM   5816  C24 POPEp  81      74.872  49.231  44.472  1.00  0.00           C
ATOM   5819  C25 POPEp  81      73.631  49.001  45.352  1.00  0.00           C
ATOM   5822  C26 POPEp  81      73.662  49.760  46.692  1.00  0.00           C
ATOM   5825  C27 POPEp  81      72.321  49.651  47.432  1.00  0.00           C
ATOM   5828  C28 POPEp  81      72.301  50.371  48.792  1.00  0.00           C
ATOM   5831  C29 POPEp  81      70.952  50.241  49.462  1.00  0.00           C
ATOM   5833 0C21 POPEp  81      70.641  50.751  50.672  1.00  0.00           C
ATOM   5835 1C21 POPEp  81      71.582  51.561  51.532  1.00  0.00           C
ATOM   5838 2C21 POPEp  81      70.881  52.461  52.572  1.00  0.00           C
ATOM   5841 3C21 POPEp  81      69.872  53.491  52.022  1.00  0.00           C
ATOM   5844 4C21 POPEp  81      70.442  54.461  50.962  1.00  0.00           C
ATOM   5847 5C21 POPEp  81      71.471  55.460  51.492  1.00  0.00           C
ATOM   5850 6C21 POPEp  81      70.851  56.611  52.302  1.00  0.00           C
ATOM   5853 7C21 POPEp  81      71.921  57.580  52.842  1.00  0.00           C
ATOM   5856 8C21 POPEp  81      71.321  58.791  53.552  1.00  0.00           C
ATOM   5860  C33 POPEp  81      75.711  53.411  42.282  1.00  0.00           C
ATOM   5863  C34 POPEp  81      76.241  54.701  42.912  1.00  0.00           C
ATOM   5866  C35 POPEp  81      75.221  55.400  43.822  1.00  0.00           C
ATOM   5869  C36 POPEp  81      75.811  56.641  44.502  1.00  0.00           C
ATOM   5872  C37 POPEp  81      74.702  57.571  45.002  1.00  0.00           C
ATOM   5875  C38 POPEp  81      75.131  58.421  46.202  1.00  0.00           C
ATOM   5878  C39 POPEp  81      74.012  59.350  46.682  1.00  0.00           C
ATOM   5881 0C31 POPEp  81      74.222  59.771  48.142  1.00  0.00           C
ATOM   5884 1C31 POPEp  81      73.222  60.831  48.622  1.00  0.00           C
ATOM   5887 2C31 POPEp  81      73.430  61.211  50.102  1.00  0.00           C
ATOM   5890 3C31 POPEp  81      74.801  61.860  50.372  1.00  0.00           C
ATOM   5893 4C31 POPEp  81      75.071  62.161  51.842  1.00  0.00           C
ATOM   5896 5C31 POPEp  81      76.482  62.741  52.042  1.00  0.00           C
ATOM   5899 6C31 POPEp  81      76.851  62.970  53.512  1.00  0.00           C
ATOM   5903  NH3 POPEq  82      55.492  66.421  37.622  1.00  0.00           N
ATOM   5907  C12 POPEq  82      56.531  66.421  38.702  1.00  0.00           C
ATOM   5910  C11 POPEq  82      57.891  66.751  38.112  1.00  0.00           C
ATOM   5913  P   POPEq  82      60.332  66.571  38.822  1.00  0.00           P
ATOM   5914  O13 POPEq  82      60.351  65.111  38.602  1.00  0.00           O
ATOM   5915  O14 POPEq  82      60.771  67.471  37.712  1.00  0.00           O
ATOM   5916  O11 POPEq  82      61.120  66.921  40.112  1.00  0.00           O
ATOM   5917  O12 POPEq  82      58.841  66.891  39.172  1.00  0.00           O
ATOM   5918  C1  POPEq  82      62.352  66.321  40.502  1.00  0.00           C
ATOM   5921  C2  POPEq  82      62.222  65.661  41.902  1.00  0.00           C
ATOM   5923  O21 POPEq  82      63.461  65.031  42.232  1.00  0.00           O
ATOM   5924  C21 POPEq  82      64.242  65.690  43.082  1.00  0.00           C
ATOM   5925  O22 POPEq  82      64.041  66.800  43.542  1.00  0.00           O
ATOM   5926  C22 POPEq  82      65.391  64.791  43.532  1.00  0.00           C
ATOM   5929  C3  POPEq  82      61.092  64.591  41.982  1.00  0.00           C
ATOM   5932  O31 POPEq  82      60.611  64.511  43.332  1.00  0.00           O
ATOM   5933  C31 POPEq  82      59.472  63.851  43.482  1.00  0.00           C
ATOM   5934  O32 POPEq  82      58.951  63.131  42.632  1.00  0.00           O
ATOM   5935  C32 POPEq  82      58.912  64.170  44.872  1.00  0.00           C
ATOM   5938  C23 POPEq  82      65.982  65.300  44.862  1.00  0.00           C
ATOM   5941  C24 POPEq  82      66.771  64.241  45.652  1.00  0.00           C
ATOM   5944  C25 POPEq  82      65.911  63.150  46.312  1.00  0.00           C
ATOM   5947  C26 POPEq  82      64.912  63.651  47.372  1.00  0.00           C
ATOM   5950  C27 POPEq  82      65.562  64.440  48.522  1.00  0.00           C
ATOM   5953  C28 POPEq  82      64.571  64.771  49.662  1.00  0.00           C
ATOM   5956  C29 POPEq  82      65.271  65.481  50.792  1.00  0.00           C
ATOM   5958 0C21 POPEq  82      64.902  65.470  52.082  1.00  0.00           C
ATOM   5960 1C21 POPEq  82      63.662  64.820  52.642  1.00  0.00           C
ATOM   5963 2C21 POPEq  82      63.322  65.291  54.062  1.00  0.00           C
ATOM   5966 3C21 POPEq  82      62.981  66.790  54.172  1.00  0.00           C
ATOM   5969 4C21 POPEq  82      62.241  67.190  55.462  1.00  0.00           C
ATOM   5972 5C21 POPEq  82      63.101  67.211  56.732  1.00  0.00           C
ATOM   5975 6C21 POPEq  82      63.262  65.851  57.422  1.00  0.00           C
ATOM   5978 7C21 POPEq  82      64.431  65.811  58.422  1.00  0.00           C
ATOM   5981 8C21 POPEq  82      64.722  64.411  58.962  1.00  0.00           C
ATOM   5985  C33 POPEq  82      58.791  65.701  45.132  1.00  0.00           C
ATOM   5988  C34 POPEq  82      58.791  66.101  46.622  1.00  0.00           C
ATOM   5991  C35 POPEq  82      57.552  65.631  47.402  1.00  0.00           C
ATOM   5994  C36 POPEq  82      57.532  66.140  48.852  1.00  0.00           C
ATOM   5997  C37 POPEq  82      56.201  65.821  49.562  1.00  0.00           C
ATOM   6000  C38 POPEq  82      56.041  66.530  50.922  1.00  0.00           C
ATOM   6003  C39 POPEq  82      56.871  65.870  52.022  1.00  0.00           C
ATOM   6006 0C31 POPEq  82      56.201  64.641  52.652  1.00  0.00           C
ATOM   6009 1C31 POPEq  82      57.111  64.041  53.722  1.00  0.00           C
ATOM   6012 2C31 POPEq  82      56.390  63.281  54.842  1.00  0.00           C
ATOM   6015 3C31 POPEq  82      57.121  63.510  56.172  1.00  0.00           C
ATOM   6018 4C31 POPEq  82      56.482  62.800  57.372  1.00  0.00           C
ATOM   6021 5C31 POPEq  82      57.181  63.190  58.682  1.00  0.00           C
ATOM   6024 6C31 POPEq  82      56.641  62.461  59.912  1.00  0.00           C
ATOM   6028  NH3 POPEr  83     110.612  26.361  31.402  1.00  0.00           N
ATOM   6032  C12 POPEr  83     109.660  25.681  32.342  1.00  0.00           C
ATOM   6035  C11 POPEr  83     108.252  25.671  31.722  1.00  0.00           C
ATOM   6038  P   POPEr  83     106.891  27.391  33.072  1.00  0.00           P
ATOM   6039  O13 POPEr  83     105.442  27.341  32.802  1.00  0.00           O
ATOM   6040  O14 POPEr  83     107.331  26.561  34.202  1.00  0.00           O
ATOM   6041  O11 POPEr  83     107.300  28.901  33.352  1.00  0.00           O
ATOM   6042  O12 POPEr  83     107.691  26.991  31.792  1.00  0.00           O
ATOM   6043  C1  POPEr  83     108.042  29.251  34.542  1.00  0.00           C
ATOM   6046  C2  POPEr  83     107.090  29.781  35.662  1.00  0.00           C
ATOM   6048  O21 POPEr  83     107.741  29.701  36.952  1.00  0.00           O
ATOM   6049  C21 POPEr  83     107.621  30.811  37.652  1.00  0.00           C
ATOM   6050  O22 POPEr  83     107.481  31.921  37.152  1.00  0.00           O
ATOM   6051  C22 POPEr  83     107.942  30.581  39.132  1.00  0.00           C
ATOM   6054  C3  POPEr  83     105.790  28.971  35.802  1.00  0.00           C
ATOM   6057  O31 POPEr  83     104.800  29.671  36.542  1.00  0.00           O
ATOM   6058  C31 POPEr  83     104.432  29.301  37.752  1.00  0.00           C
ATOM   6059  O32 POPEr  83     105.062  28.620  38.532  1.00  0.00           O
ATOM   6060  C32 POPEr  83     103.012  29.861  37.902  1.00  0.00           C
ATOM   6063  C23 POPEr  83     108.821  31.761  39.622  1.00  0.00           C
ATOM   6066  C24 POPEr  83     108.632  32.111  41.092  1.00  0.00           C
ATOM   6069  C25 POPEr  83     109.192  31.021  41.982  1.00  0.00           C
ATOM   6072  C26 POPEr  83     109.141  31.331  43.482  1.00  0.00           C
ATOM   6075  C27 POPEr  83     109.602  30.120  44.302  1.00  0.00           C
ATOM   6078  C28 POPEr  83     108.521  29.551  45.252  1.00  0.00           C
ATOM   6081  C29 POPEr  83     108.502  30.271  46.572  1.00  0.00           C
ATOM   6083 0C21 POPEr  83     108.171  29.731  47.762  1.00  0.00           C
ATOM   6085 1C21 POPEr  83     107.741  28.311  48.032  1.00  0.00           C
ATOM   6088 2C21 POPEr  83     108.051  27.891  49.482  1.00  0.00           C
ATOM   6091 3C21 POPEr  83     109.551  27.811  49.782  1.00  0.00           C
ATOM   6094 4C21 POPEr  83     109.952  28.521  51.082  1.00  0.00           C
ATOM   6097 5C21 POPEr  83     111.431  28.291  51.422  1.00  0.00           C
ATOM   6100 6C21 POPEr  83     111.951  29.350  52.392  1.00  0.00           C
ATOM   6103 7C21 POPEr  83     113.462  29.241  52.632  1.00  0.00           C
ATOM   6106 8C21 POPEr  83     113.991  30.361  53.522  1.00  0.00           C
ATOM   6110  C33 POPEr  83     102.212  29.391  39.132  1.00  0.00           C
ATOM   6113  C34 POPEr  83     100.790  29.991  39.132  1.00  0.00           C
ATOM   6116  C35 POPEr  83      99.852  29.411  40.202  1.00  0.00           C
ATOM   6119  C36 POPEr  83     100.132  29.951  41.612  1.00  0.00           C
ATOM   6122  C37 POPEr  83      99.292  29.261  42.692  1.00  0.00           C
ATOM   6125  C38 POPEr  83      99.351  30.041  44.012  1.00  0.00           C
ATOM   6128  C39 POPEr  83      98.642  29.350  45.182  1.00  0.00           C
ATOM   6131 0C31 POPEr  83      98.951  30.041  46.522  1.00  0.00           C
ATOM   6134 1C31 POPEr  83      98.931  29.061  47.702  1.00  0.00           C
ATOM   6137 2C31 POPEr  83      99.421  29.701  49.012  1.00  0.00           C
ATOM   6140 3C31 POPEr  83      99.882  28.690  50.072  1.00  0.00           C
ATOM   6143 4C31 POPEr  83      98.782  27.701  50.482  1.00  0.00           C
ATOM   6146 5C31 POPEr  83      99.171  26.880  51.722  1.00  0.00           C
ATOM   6149 6C31 POPEr  83      98.261  25.681  51.972  1.00  0.00           C
ATOM   6153  NH3 POPEs  84      66.331 128.832  75.872  1.00  0.00           N
ATOM   6157  C12 POPEs  84      65.681 129.621  76.972  1.00  0.00           C
ATOM   6160  C11 POPEs  84      64.661 128.752  77.742  1.00  0.00           C
ATOM   6163  P   POPEs  84      64.872 126.421  78.952  1.00  0.00           P
ATOM   6164  O13 POPEs  84      66.101 126.401  79.782  1.00  0.00           O
ATOM   6165  O14 POPEs  84      63.592 126.711  79.612  1.00  0.00           O
ATOM   6166  O11 POPEs  84      64.791 124.990  78.252  1.00  0.00           O
ATOM   6167  O12 POPEs  84      65.041 127.382  77.722  1.00  0.00           O
ATOM   6168  C1  POPEs  84      63.622 124.190  78.132  1.00  0.00           C
ATOM   6171  C2  POPEs  84      63.071 124.091  76.672  1.00  0.00           C
ATOM   6173  O21 POPEs  84      64.082 123.470  75.812  1.00  0.00           O
ATOM   6174  C21 POPEs  84      63.552 122.830  74.782  1.00  0.00           C
ATOM   6175  O22 POPEs  84      62.361 122.711  74.532  1.00  0.00           O
ATOM   6176  C22 POPEs  84      64.631 122.210  73.882  1.00  0.00           C
ATOM   6179  C3  POPEs  84      62.562 125.481  76.152  1.00  0.00           C
ATOM   6182  O31 POPEs  84      62.492 125.601  74.712  1.00  0.00           O
ATOM   6183  C31 POPEs  84      63.472 126.330  74.172  1.00  0.00           C
ATOM   6184  O32 POPEs  84      64.421 126.800  74.762  1.00  0.00           O
ATOM   6185  C32 POPEs  84      63.241 126.480  72.672  1.00  0.00           C
ATOM   6188  C23 POPEs  84      64.512 122.651  72.402  1.00  0.00           C
ATOM   6191  C24 POPEs  84      64.902 121.550  71.412  1.00  0.00           C
ATOM   6194  C25 POPEs  84      64.961 122.061  69.962  1.00  0.00           C
ATOM   6197  C26 POPEs  84      65.001 120.951  68.902  1.00  0.00           C
ATOM   6200  C27 POPEs  84      64.491 121.411  67.532  1.00  0.00           C
ATOM   6203  C28 POPEs  84      64.101 120.271  66.572  1.00  0.00           C
ATOM   6206  C29 POPEs  84      65.262 119.471  66.052  1.00  0.00           C
ATOM   6208 0C21 POPEs  84      65.262 118.670  64.972  1.00  0.00           C
ATOM   6210 1C21 POPEs  84      64.062 118.401  64.102  1.00  0.00           C
ATOM   6213 2C21 POPEs  84      64.332 118.530  62.592  1.00  0.00           C
ATOM   6216 3C21 POPEs  84      63.222 117.861  61.752  1.00  0.00           C
ATOM   6219 4C21 POPEs  84      61.871 118.580  61.752  1.00  0.00           C
ATOM   6222 5C21 POPEs  84      60.892 118.071  62.822  1.00  0.00           C
ATOM   6225 6C21 POPEs  84      59.491 118.661  62.692  1.00  0.00           C
ATOM   6228 7C21 POPEs  84      58.541 118.141  63.782  1.00  0.00           C
ATOM   6231 8C21 POPEs  84      57.181 118.831  63.802  1.00  0.00           C
ATOM   6235  C33 POPEs  84      64.341 127.362  72.012  1.00  0.00           C
ATOM   6238  C34 POPEs  84      64.111 127.602  70.512  1.00  0.00           C
ATOM   6241  C35 POPEs  84      64.021 126.291  69.722  1.00  0.00           C
ATOM   6244  C36 POPEs  84      64.251 126.440  68.212  1.00  0.00           C
ATOM   6247  C37 POPEs  84      64.382 125.061  67.552  1.00  0.00           C
ATOM   6250  C38 POPEs  84      65.021 125.101  66.152  1.00  0.00           C
ATOM   6253  C39 POPEs  84      64.181 125.881  65.132  1.00  0.00           C
ATOM   6256 0C31 POPEs  84      64.611 125.601  63.692  1.00  0.00           C
ATOM   6259 1C31 POPEs  84      65.472 126.711  63.082  1.00  0.00           C
ATOM   6262 2C31 POPEs  84      65.660 126.560  61.562  1.00  0.00           C
ATOM   6265 3C31 POPEs  84      64.341 126.720  60.792  1.00  0.00           C
ATOM   6268 4C31 POPEs  84      64.521 126.610  59.272  1.00  0.00           C
ATOM   6271 5C31 POPEs  84      63.171 126.610  58.552  1.00  0.00           C
ATOM   6274 6C31 POPEs  84      63.322 126.440  57.042  1.00  0.00           C
ATOM   6278  NH3 POPEt  85      97.471  36.420  30.692  1.00  0.00           N
ATOM   6282  C12 POPEt  85      98.772  36.661  31.402  1.00  0.00           C
ATOM   6285  C11 POPEt  85     100.001  36.451  30.492  1.00  0.00           C
ATOM   6288  P   POPEt  85     101.172  38.781  30.682  1.00  0.00           P
ATOM   6289  O13 POPEt  85     102.541  39.170  30.292  1.00  0.00           O
ATOM   6290  O14 POPEt  85     100.071  39.141  29.772  1.00  0.00           O
ATOM   6291  O11 POPEt  85     100.840  39.360  32.112  1.00  0.00           O
ATOM   6292  O12 POPEt  85     101.111  37.210  30.972  1.00  0.00           O
ATOM   6293  C1  POPEt  85     101.692  39.141  33.242  1.00  0.00           C
ATOM   6296  C2  POPEt  85     100.831  39.280  34.532  1.00  0.00           C
ATOM   6298  O21 POPEt  85     101.661  39.471  35.692  1.00  0.00           O
ATOM   6299  C21 POPEt  85     101.991  38.461  36.472  1.00  0.00           C
ATOM   6300  O22 POPEt  85     102.151  37.300  36.132  1.00  0.00           O
ATOM   6301  C22 POPEt  85     102.072  38.970  37.912  1.00  0.00           C
ATOM   6304  C3  POPEt  85      99.782  38.121  34.592  1.00  0.00           C
ATOM   6307  O31 POPEt  85      99.062  37.991  35.832  1.00  0.00           O
ATOM   6308  C31 POPEt  85      97.972  38.751  35.962  1.00  0.00           C
ATOM   6309  O32 POPEt  85      97.632  39.630  35.202  1.00  0.00           O
ATOM   6310  C32 POPEt  85      97.180  38.261  37.192  1.00  0.00           C
ATOM   6313  C23 POPEt  85     103.261  38.451  38.752  1.00  0.00           C
ATOM   6316  C24 POPEt  85     103.000  38.661  40.252  1.00  0.00           C
ATOM   6319  C25 POPEt  85     102.040  37.600  40.812  1.00  0.00           C
ATOM   6322  C26 POPEt  85     101.941  37.611  42.342  1.00  0.00           C
ATOM   6325  C27 POPEt  85     101.120  36.420  42.842  1.00  0.00           C
ATOM   6328  C28 POPEt  85     101.371  36.120  44.332  1.00  0.00           C
ATOM   6331  C29 POPEt  85     100.092  35.881  45.102  1.00  0.00           C
ATOM   6333 0C21 POPEt  85      99.820  34.831  45.912  1.00  0.00           C
ATOM   6335 1C21 POPEt  85     100.761  33.690  46.222  1.00  0.00           C
ATOM   6338 2C21 POPEt  85     102.021  34.101  46.992  1.00  0.00           C
ATOM   6341 3C21 POPEt  85     101.762  34.621  48.422  1.00  0.00           C
ATOM   6344 4C21 POPEt  85     101.951  33.531  49.482  1.00  0.00           C
ATOM   6347 5C21 POPEt  85     101.932  34.021  50.932  1.00  0.00           C
ATOM   6350 6C21 POPEt  85     100.601  34.621  51.372  1.00  0.00           C
ATOM   6353 7C21 POPEt  85     100.701  35.281  52.752  1.00  0.00           C
ATOM   6356 8C21 POPEt  85      99.590  36.311  53.002  1.00  0.00           C
ATOM   6360  C33 POPEt  85      96.032  39.220  37.612  1.00  0.00           C
ATOM   6363  C34 POPEt  85      95.032  38.581  38.602  1.00  0.00           C
ATOM   6366  C35 POPEt  85      95.582  38.231  39.992  1.00  0.00           C
ATOM   6369  C36 POPEt  85      95.761  39.441  40.922  1.00  0.00           C
ATOM   6372  C37 POPEt  85      96.251  39.021  42.312  1.00  0.00           C
ATOM   6375  C38 POPEt  85      96.361  40.201  43.292  1.00  0.00           C
ATOM   6378  C39 POPEt  85      97.112  39.841  44.582  1.00  0.00           C
ATOM   6381 0C31 POPEt  85      98.632  39.741  44.402  1.00  0.00           C
ATOM   6384 1C31 POPEt  85      99.381  41.050  44.722  1.00  0.00           C
ATOM   6387 2C31 POPEt  85     100.881  41.001  44.382  1.00  0.00           C
ATOM   6390 3C31 POPEt  85     101.671  39.901  45.122  1.00  0.00           C
ATOM   6393 4C31 POPEt  85     101.862  40.120  46.632  1.00  0.00           C
ATOM   6396 5C31 POPEt  85     102.392  38.861  47.332  1.00  0.00           C
ATOM   6399 6C31 POPEt  85     102.632  39.041  48.832  1.00  0.00           C
ATOM   6403  NH3 POPEu  86      60.391  53.411  37.322  1.00  0.00           N
ATOM   6407  C12 POPEu  86      61.041  52.181  36.782  1.00  0.00           C
ATOM   6410  C11 POPEu  86      60.242  50.961  37.212  1.00  0.00           C
ATOM   6413  P   POPEu  86      61.781  48.891  37.472  1.00  0.00           P
ATOM   6414  O13 POPEu  86      61.910  49.001  36.012  1.00  0.00           O
ATOM   6415  O14 POPEu  86      62.992  48.601  38.252  1.00  0.00           O
ATOM   6416  O11 POPEu  86      60.771  47.720  37.762  1.00  0.00           O
ATOM   6417  O12 POPEu  86      61.050  50.161  38.042  1.00  0.00           O
ATOM   6418  C1  POPEu  86      59.421  47.821  38.192  1.00  0.00           C
ATOM   6421  C2  POPEu  86      59.262  47.321  39.662  1.00  0.00           C
ATOM   6423  O21 POPEu  86      58.090  47.881  40.272  1.00  0.00           O
ATOM   6424  C21 POPEu  86      58.071  49.191  40.482  1.00  0.00           C
ATOM   6425  O22 POPEu  86      58.912  50.001  40.142  1.00  0.00           O
ATOM   6426  C22 POPEu  86      56.781  49.531  41.232  1.00  0.00           C
ATOM   6429  C3  POPEu  86      60.521  47.431  40.582  1.00  0.00           C
ATOM   6432  O31 POPEu  86      60.641  46.281  41.452  1.00  0.00           O
ATOM   6433  C31 POPEu  86      59.922  46.271  42.552  1.00  0.00           C
ATOM   6434  O32 POPEu  86      59.101  47.120  42.872  1.00  0.00           O
ATOM   6435  C32 POPEu  86      60.291  45.031  43.372  1.00  0.00           C
ATOM   6438  C23 POPEu  86      56.390  51.041  41.282  1.00  0.00           C
ATOM   6441  C24 POPEu  86      55.671  51.470  42.582  1.00  0.00           C
ATOM   6444  C25 POPEu  86      56.521  51.231  43.842  1.00  0.00           C
ATOM   6447  C26 POPEu  86      56.172  52.031  45.102  1.00  0.00           C
ATOM   6450  C27 POPEu  86      56.972  51.491  46.312  1.00  0.00           C
ATOM   6453  C28 POPEu  86      57.041  52.421  47.542  1.00  0.00           C
ATOM   6456  C29 POPEu  86      55.730  52.531  48.272  1.00  0.00           C
ATOM   6458 0C21 POPEu  86      55.582  52.671  49.602  1.00  0.00           C
ATOM   6460 1C21 POPEu  86      56.701  52.871  50.592  1.00  0.00           C
ATOM   6463 2C21 POPEu  86      56.352  53.881  51.702  1.00  0.00           C
ATOM   6466 3C21 POPEu  86      55.652  53.251  52.922  1.00  0.00           C
ATOM   6469 4C21 POPEu  86      55.781  54.111  54.192  1.00  0.00           C
ATOM   6472 5C21 POPEu  86      55.681  53.300  55.502  1.00  0.00           C
ATOM   6475 6C21 POPEu  86      54.242  52.960  55.932  1.00  0.00           C
ATOM   6478 7C21 POPEu  86      54.231  52.091  57.202  1.00  0.00           C
ATOM   6481 8C21 POPEu  86      52.841  51.681  57.672  1.00  0.00           C
ATOM   6485  C33 POPEu  86      60.132  45.251  44.892  1.00  0.00           C
ATOM   6488  C34 POPEu  86      60.262  43.970  45.722  1.00  0.00           C
ATOM   6491  C35 POPEu  86      59.961  44.201  47.212  1.00  0.00           C
ATOM   6494  C36 POPEu  86      60.140  42.931  48.062  1.00  0.00           C
ATOM   6497  C37 POPEu  86      59.791  43.131  49.542  1.00  0.00           C
ATOM   6500  C38 POPEu  86      60.032  41.850  50.372  1.00  0.00           C
ATOM   6503  C39 POPEu  86      60.011  42.041  51.902  1.00  0.00           C
ATOM   6506 0C31 POPEu  86      61.190  42.881  52.402  1.00  0.00           C
ATOM   6509 1C31 POPEu  86      61.512  42.701  53.902  1.00  0.00           C
ATOM   6512 2C31 POPEu  86      62.061  41.311  54.222  1.00  0.00           C
ATOM   6515 3C31 POPEu  86      62.692  41.190  55.612  1.00  0.00           C
ATOM   6518 4C31 POPEu  86      63.340  39.821  55.822  1.00  0.00           C
ATOM   6521 5C31 POPEu  86      64.082  39.711  57.172  1.00  0.00           C
ATOM   6524 6C31 POPEu  86      64.961  38.461  57.252  1.00  0.00           C
ATOM   6528  NH3 POPEv  87      21.332  83.250  74.902  1.00  0.00           N
ATOM   6532  C12 POPEv  87      21.232  83.211  73.402  1.00  0.00           C
ATOM   6535  C11 POPEv  87      20.512  84.461  72.872  1.00  0.00           C
ATOM   6538  P   POPEv  87      21.951  86.541  72.062  1.00  0.00           P
ATOM   6539  O13 POPEv  87      23.321  86.091  71.742  1.00  0.00           O
ATOM   6540  O14 POPEv  87      21.011  86.911  70.972  1.00  0.00           O
ATOM   6541  O11 POPEv  87      22.132  87.750  73.042  1.00  0.00           O
ATOM   6542  O12 POPEv  87      21.302  85.601  73.142  1.00  0.00           O
ATOM   6543  C1  POPEv  87      21.151  88.781  73.152  1.00  0.00           C
ATOM   6546  C2  POPEv  87      21.791  90.140  72.822  1.00  0.00           C
ATOM   6548  O21 POPEv  87      22.141  90.221  71.422  1.00  0.00           O
ATOM   6549  C21 POPEv  87      21.172  90.711  70.632  1.00  0.00           C
ATOM   6550  O22 POPEv  87      20.052  91.010  71.022  1.00  0.00           O
ATOM   6551  C22 POPEv  87      21.611  90.711  69.162  1.00  0.00           C
ATOM   6554  C3  POPEv  87      23.061  90.361  73.662  1.00  0.00           C
ATOM   6557  O31 POPEv  87      23.661  91.601  73.242  1.00  0.00           O
ATOM   6558  C31 POPEv  87      24.871  91.491  72.692  1.00  0.00           C
ATOM   6559  O32 POPEv  87      25.652  90.571  72.942  1.00  0.00           O
ATOM   6560  C32 POPEv  87      25.141  92.640  71.742  1.00  0.00           C
ATOM   6563  C23 POPEv  87      21.771  92.101  68.502  1.00  0.00           C
ATOM   6566  C24 POPEv  87      21.861  92.050  66.972  1.00  0.00           C
ATOM   6569  C25 POPEv  87      21.531  93.411  66.332  1.00  0.00           C
ATOM   6572  C26 POPEv  87      21.662  93.381  64.802  1.00  0.00           C
ATOM   6575  C27 POPEv  87      21.151  94.671  64.142  1.00  0.00           C
ATOM   6578  C28 POPEv  87      22.231  95.440  63.352  1.00  0.00           C
ATOM   6581  C29 POPEv  87      23.312  96.010  64.232  1.00  0.00           C
ATOM   6583 0C21 POPEv  87      24.181  96.971  63.862  1.00  0.00           C
ATOM   6585 1C21 POPEv  87      24.241  97.620  62.502  1.00  0.00           C
ATOM   6588 2C21 POPEv  87      23.261  98.800  62.352  1.00  0.00           C
ATOM   6591 3C21 POPEv  87      23.351  99.841  63.492  1.00  0.00           C
ATOM   6594 4C21 POPEv  87      22.482 101.071  63.262  1.00  0.00           C
ATOM   6597 5C21 POPEv  87      22.621 102.090  64.402  1.00  0.00           C
ATOM   6600 6C21 POPEv  87      23.651 103.190  64.112  1.00  0.00           C
ATOM   6603 7C21 POPEv  87      23.972 104.041  65.352  1.00  0.00           C
ATOM   6606 8C21 POPEv  87      24.822 105.280  65.042  1.00  0.00           C
ATOM   6610  C33 POPEv  87      26.111  92.251  70.592  1.00  0.00           C
ATOM   6613  C34 POPEv  87      25.501  91.191  69.662  1.00  0.00           C
ATOM   6616  C35 POPEv  87      26.431  90.711  68.532  1.00  0.00           C
ATOM   6619  C36 POPEv  87      26.681  91.781  67.452  1.00  0.00           C
ATOM   6622  C37 POPEv  87      27.051  91.161  66.102  1.00  0.00           C
ATOM   6625  C38 POPEv  87      27.331  92.220  65.022  1.00  0.00           C
ATOM   6628  C39 POPEv  87      27.931  91.641  63.732  1.00  0.00           C
ATOM   6631 0C31 POPEv  87      29.392  91.170  63.872  1.00  0.00           C
ATOM   6634 1C31 POPEv  87      30.011  90.750  62.532  1.00  0.00           C
ATOM   6637 2C31 POPEv  87      31.541  90.621  62.592  1.00  0.00           C
ATOM   6640 3C31 POPEv  87      32.171  90.101  61.292  1.00  0.00           C
ATOM   6643 4C31 POPEv  87      31.992  91.030  60.092  1.00  0.00           C
ATOM   6646 5C31 POPEv  87      32.812  90.601  58.862  1.00  0.00           C
ATOM   6649 6C31 POPEv  87      33.231  91.781  57.972  1.00  0.00           C
ATOM   6653  NH3 POPEw  88      73.141  28.181  77.552  1.00  0.00           N
ATOM   6657  C12 POPEw  88      72.802  29.221  76.552  1.00  0.00           C
ATOM   6660  C11 POPEw  88      74.071  29.901  76.072  1.00  0.00           C
ATOM   6663  P   POPEw  88      74.192  32.460  76.482  1.00  0.00           P
ATOM   6664  O13 POPEw  88      73.251  33.561  76.202  1.00  0.00           O
ATOM   6665  O14 POPEw  88      74.402  32.031  77.882  1.00  0.00           O
ATOM   6666  O11 POPEw  88      75.591  32.721  75.792  1.00  0.00           O
ATOM   6667  O12 POPEw  88      73.722  31.210  75.652  1.00  0.00           O
ATOM   6668  C1  POPEw  88      75.660  33.581  74.652  1.00  0.00           C
ATOM   6671  C2  POPEw  88      76.541  33.011  73.512  1.00  0.00           C
ATOM   6673  O21 POPEw  88      76.291  33.891  72.412  1.00  0.00           O
ATOM   6674  C21 POPEw  88      77.321  34.431  71.802  1.00  0.00           C
ATOM   6675  O22 POPEw  88      78.491  34.201  72.032  1.00  0.00           O
ATOM   6676  C22 POPEw  88      76.801  35.521  70.852  1.00  0.00           C
ATOM   6679  C3  POPEw  88      76.101  31.571  73.142  1.00  0.00           C
ATOM   6682  O31 POPEw  88      77.222  30.751  72.752  1.00  0.00           O
ATOM   6683  C31 POPEw  88      77.512  30.781  71.452  1.00  0.00           C
ATOM   6684  O32 POPEw  88      76.891  31.411  70.612  1.00  0.00           O
ATOM   6685  C32 POPEw  88      78.652  29.811  71.152  1.00  0.00           C
ATOM   6688  C23 POPEw  88      77.301  35.421  69.392  1.00  0.00           C
ATOM   6691  C24 POPEw  88      76.711  36.571  68.552  1.00  0.00           C
ATOM   6694  C25 POPEw  88      77.051  36.501  67.052  1.00  0.00           C
ATOM   6697  C26 POPEw  88      76.381  37.631  66.242  1.00  0.00           C
ATOM   6700  C27 POPEw  88      76.711  37.581  64.742  1.00  0.00           C
ATOM   6703  C28 POPEw  88      76.041  38.701  63.912  1.00  0.00           C
ATOM   6706  C29 POPEw  88      76.552  40.080  64.272  1.00  0.00           C
ATOM   6708 0C21 POPEw  88      77.351  40.880  63.532  1.00  0.00           C
ATOM   6710 1C21 POPEw  88      77.931  40.571  62.172  1.00  0.00           C
ATOM   6713 2C21 POPEw  88      77.361  41.470  61.062  1.00  0.00           C
ATOM   6716 3C21 POPEw  88      77.961  41.141  59.682  1.00  0.00           C
ATOM   6719 4C21 POPEw  88      77.441  42.041  58.562  1.00  0.00           C
ATOM   6722 5C21 POPEw  88      75.991  41.741  58.142  1.00  0.00           C
ATOM   6725 6C21 POPEw  88      75.172  43.011  57.872  1.00  0.00           C
ATOM   6728 7C21 POPEw  88      73.762  42.701  57.352  1.00  0.00           C
ATOM   6731 8C21 POPEw  88      72.802  43.891  57.472  1.00  0.00           C
ATOM   6735  C33 POPEw  88      78.441  28.460  71.862  1.00  0.00           C
ATOM   6738  C34 POPEw  88      79.141  27.291  71.182  1.00  0.00           C
ATOM   6741  C35 POPEw  88      78.381  26.741  69.962  1.00  0.00           C
ATOM   6744  C36 POPEw  88      79.242  25.701  69.252  1.00  0.00           C
ATOM   6747  C37 POPEw  88      78.662  25.051  67.992  1.00  0.00           C
ATOM   6750  C38 POPEw  88      79.741  24.181  67.332  1.00  0.00           C
ATOM   6753  C39 POPEw  88      79.251  23.261  66.212  1.00  0.00           C
ATOM   6756 0C31 POPEw  88      78.611  23.991  65.022  1.00  0.00           C
ATOM   6759 1C31 POPEw  88      78.271  23.001  63.902  1.00  0.00           C
ATOM   6762 2C31 POPEw  88      77.832  23.681  62.592  1.00  0.00           C
ATOM   6765 3C31 POPEw  88      77.301  22.651  61.582  1.00  0.00           C
ATOM   6768 4C31 POPEw  88      77.202  23.241  60.172  1.00  0.00           C
ATOM   6771 5C31 POPEw  88      76.692  22.231  59.142  1.00  0.00           C
ATOM   6774 6C31 POPEw  88      76.742  22.781  57.722  1.00  0.00           C
ATOM   6778  NH3 POPEx  89       4.362 124.741  72.762  1.00  0.00           N
ATOM   6782  C12 POPEx  89       4.502 124.561  74.272  1.00  0.00           C
ATOM   6785  C11 POPEx  89       4.481 123.101  74.822  1.00  0.00           C
ATOM   6788  P   POPEx  89       2.481 121.981  73.542  1.00  0.00           P
ATOM   6789  O13 POPEx  89       2.121 120.571  73.282  1.00  0.00           O
ATOM   6790  O14 POPEx  89       1.681 122.750  74.512  1.00  0.00           O
ATOM   6791  O11 POPEx  89       2.492 122.780  72.172  1.00  0.00           O
ATOM   6792  O12 POPEx  89       4.022 122.111  73.902  1.00  0.00           O
ATOM   6793  C1  POPEx  89       2.972 122.251  70.932  1.00  0.00           C
ATOM   6796  C2  POPEx  89       1.832 121.891  69.892  1.00  0.00           C
ATOM   6798  O21 POPEx  89       1.811 122.661  68.672  1.00  0.00           O
ATOM   6799  C21 POPEx  89       2.812 122.601  67.812  1.00  0.00           C
ATOM   6800  O22 POPEx  89       3.961 122.271  68.052  1.00  0.00           O
ATOM   6801  C22 POPEx  89       2.311 123.080  66.432  1.00  0.00           C
ATOM   6804  C3  POPEx  89       0.400 121.971  70.512  1.00  0.00           C
ATOM   6807  O31 POPEx  89      -0.659 121.940  69.502  1.00  0.00           O
ATOM   6808  C31 POPEx  89      -1.319 123.080  69.332  1.00  0.00           C
ATOM   6809  O32 POPEx  89      -1.120 124.131  69.912  1.00  0.00           O
ATOM   6810  C32 POPEx  89      -2.450 122.900  68.312  1.00  0.00           C
ATOM   6813  C23 POPEx  89       2.921 122.360  65.192  1.00  0.00           C
ATOM   6816  C24 POPEx  89       2.212 121.061  64.792  1.00  0.00           C
ATOM   6819  C25 POPEx  89       2.721 120.411  63.492  1.00  0.00           C
ATOM   6822  C26 POPEx  89       2.031 119.050  63.222  1.00  0.00           C
ATOM   6825  C27 POPEx  89       2.492 118.390  61.912  1.00  0.00           C
ATOM   6828  C28 POPEx  89       1.741 117.080  61.562  1.00  0.00           C
ATOM   6831  C29 POPEx  89       2.121 115.911  62.432  1.00  0.00           C
ATOM   6833 0C21 POPEx  89       2.452 114.671  62.002  1.00  0.00           C
ATOM   6835 1C21 POPEx  89       2.431 114.220  60.572  1.00  0.00           C
ATOM   6838 2C21 POPEx  89       2.201 112.701  60.382  1.00  0.00           C
ATOM   6841 3C21 POPEx  89       3.491 111.871  60.452  1.00  0.00           C
ATOM   6844 4C21 POPEx  89       3.231 110.400  60.072  1.00  0.00           C
ATOM   6847 5C21 POPEx  89       4.512 109.590  59.862  1.00  0.00           C
ATOM   6850 6C21 POPEx  89       4.222 108.171  59.352  1.00  0.00           C
ATOM   6853 7C21 POPEx  89       5.461 107.391  58.892  1.00  0.00           C
ATOM   6856 8C21 POPEx  89       5.121 105.981  58.402  1.00  0.00           C
ATOM   6860  C33 POPEx  89      -2.049 123.300  66.872  1.00  0.00           C
ATOM   6863  C34 POPEx  89      -3.270 123.421  65.952  1.00  0.00           C
ATOM   6866  C35 POPEx  89      -2.960 124.030  64.582  1.00  0.00           C
ATOM   6869  C36 POPEx  89      -2.389 123.031  63.562  1.00  0.00           C
ATOM   6872  C37 POPEx  89      -1.799 123.711  62.332  1.00  0.00           C
ATOM   6875  C38 POPEx  89      -0.810 122.830  61.562  1.00  0.00           C
ATOM   6878  C39 POPEx  89      -1.419 121.570  60.912  1.00  0.00           C
ATOM   6881 0C31 POPEx  89      -2.580 121.881  59.962  1.00  0.00           C
ATOM   6884 1C31 POPEx  89      -2.869 120.731  58.972  1.00  0.00           C
ATOM   6887 2C31 POPEx  89      -1.869 120.621  57.812  1.00  0.00           C
ATOM   6890 3C31 POPEx  89      -1.860 121.841  56.872  1.00  0.00           C
ATOM   6893 4C31 POPEx  89      -0.929 121.690  55.662  1.00  0.00           C
ATOM   6896 5C31 POPEx  89      -0.850 122.970  54.812  1.00  0.00           C
ATOM   6899 6C31 POPEx  89       0.060 122.851  53.592  1.00  0.00           C
ATOM   6903  NH3 POPEy  90      50.361 111.100  77.652  1.00  0.00           N
ATOM   6907  C12 POPEy  90      49.361 111.690  76.702  1.00  0.00           C
ATOM   6910  C11 POPEy  90      48.690 110.571  75.912  1.00  0.00           C
ATOM   6913  P   POPEy  90      48.021 108.040  76.412  1.00  0.00           P
ATOM   6914  O13 POPEy  90      48.971 107.190  77.152  1.00  0.00           O
ATOM   6915  O14 POPEy  90      46.601 107.780  76.642  1.00  0.00           O
ATOM   6916  O11 POPEy  90      48.351 107.920  74.872  1.00  0.00           O
ATOM   6917  O12 POPEy  90      48.271 109.550  76.812  1.00  0.00           O
ATOM   6918  C1  POPEy  90      47.602 108.470  73.772  1.00  0.00           C
ATOM   6921  C2  POPEy  90      46.771 107.391  73.002  1.00  0.00           C
ATOM   6923  O21 POPEy  90      46.401 107.791  71.652  1.00  0.00           O
ATOM   6924  C21 POPEy  90      45.601 108.851  71.502  1.00  0.00           C
ATOM   6925  O22 POPEy  90      45.211 109.570  72.402  1.00  0.00           O
ATOM   6926  C22 POPEy  90      45.162 109.010  70.032  1.00  0.00           C
ATOM   6929  C3  POPEy  90      45.562 106.851  73.822  1.00  0.00           C
ATOM   6932  O31 POPEy  90      44.972 105.690  73.202  1.00  0.00           O
ATOM   6933  C31 POPEy  90      43.841 105.940  72.552  1.00  0.00           C
ATOM   6934  O32 POPEy  90      43.291 107.031  72.482  1.00  0.00           O
ATOM   6935  C32 POPEy  90      43.301 104.671  71.912  1.00  0.00           C
ATOM   6938  C23 POPEy  90      45.840 108.080  69.002  1.00  0.00           C
ATOM   6941  C24 POPEy  90      45.291 108.250  67.572  1.00  0.00           C
ATOM   6944  C25 POPEy  90      45.861 109.461  66.812  1.00  0.00           C
ATOM   6947  C26 POPEy  90      45.451 109.481  65.322  1.00  0.00           C
ATOM   6950  C27 POPEy  90      44.001 109.900  65.052  1.00  0.00           C
ATOM   6953  C28 POPEy  90      43.681 109.951  63.532  1.00  0.00           C
ATOM   6956  C29 POPEy  90      42.602 110.960  63.232  1.00  0.00           C
ATOM   6958 0C21 POPEy  90      41.722 110.970  62.222  1.00  0.00           C
ATOM   6960 1C21 POPEy  90      41.622 110.000  61.082  1.00  0.00           C
ATOM   6963 2C21 POPEy  90      41.972 110.661  59.742  1.00  0.00           C
ATOM   6966 3C21 POPEy  90      41.681 109.720  58.572  1.00  0.00           C
ATOM   6969 4C21 POPEy  90      41.972 110.330  57.192  1.00  0.00           C
ATOM   6972 5C21 POPEy  90      43.462 110.521  56.912  1.00  0.00           C
ATOM   6975 6C21 POPEy  90      43.742 111.150  55.542  1.00  0.00           C
ATOM   6978 7C21 POPEy  90      45.211 111.041  55.122  1.00  0.00           C
ATOM   6981 8C21 POPEy  90      45.541 111.810  53.842  1.00  0.00           C
ATOM   6985  C33 POPEy  90      42.611 105.011  70.562  1.00  0.00           C
ATOM   6988  C34 POPEy  90      41.701 103.890  70.052  1.00  0.00           C
ATOM   6991  C35 POPEy  90      41.111 104.181  68.662  1.00  0.00           C
ATOM   6994  C36 POPEy  90      42.202 104.170  67.582  1.00  0.00           C
ATOM   6997  C37 POPEy  90      41.692 104.541  66.182  1.00  0.00           C
ATOM   7000  C38 POPEy  90      42.802 105.221  65.362  1.00  0.00           C
ATOM   7003  C39 POPEy  90      42.440 105.411  63.892  1.00  0.00           C
ATOM   7006 0C31 POPEy  90      41.242 106.321  63.662  1.00  0.00           C
ATOM   7009 1C31 POPEy  90      40.762 106.300  62.212  1.00  0.00           C
ATOM   7012 2C31 POPEy  90      39.472 107.111  62.032  1.00  0.00           C
ATOM   7015 3C31 POPEy  90      38.861 106.940  60.632  1.00  0.00           C
ATOM   7018 4C31 POPEy  90      38.012 105.661  60.532  1.00  0.00           C
ATOM   7021 5C31 POPEy  90      37.341 105.481  59.172  1.00  0.00           C
ATOM   7024 6C31 POPEy  90      36.271 104.381  59.192  1.00  0.00           C
ATOM   7028  NH3 POPEz  91     114.262  49.241  71.052  1.00  0.00           N
ATOM   7032  C12 POPEz  91     114.730  50.651  70.822  1.00  0.00           C
ATOM   7035  C11 POPEz  91     115.430  50.891  69.442  1.00  0.00           C
ATOM   7038  P   POPEz  91     117.911  51.460  68.682  1.00  0.00           P
ATOM   7039  O13 POPEz  91     117.352  52.841  68.602  1.00  0.00           O
ATOM   7040  O14 POPEz  91     119.222  51.381  69.392  1.00  0.00           O
ATOM   7041  O11 POPEz  91     118.082  50.911  67.192  1.00  0.00           O
ATOM   7042  O12 POPEz  91     116.821  50.511  69.392  1.00  0.00           O
ATOM   7043  C1  POPEz  91     118.690  51.831  66.252  1.00  0.00           C
ATOM   7046  C2  POPEz  91     118.970  51.201  64.852  1.00  0.00           C
ATOM   7048  O21 POPEz  91     119.952  51.990  64.142  1.00  0.00           O
ATOM   7049  C21 POPEz  91     119.561  53.161  63.632  1.00  0.00           C
ATOM   7050  O22 POPEz  91     118.462  53.651  63.732  1.00  0.00           O
ATOM   7051  C22 POPEz  91     120.732  53.771  62.852  1.00  0.00           C
ATOM   7054  C3  POPEz  91     117.641  50.940  64.072  1.00  0.00           C
ATOM   7057  O31 POPEz  91     117.751  50.940  62.632  1.00  0.00           O
ATOM   7058  C31 POPEz  91     117.672  49.791  61.982  1.00  0.00           C
ATOM   7059  O32 POPEz  91     117.641  48.690  62.482  1.00  0.00           O
ATOM   7060  C32 POPEz  91     117.571  50.120  60.482  1.00  0.00           C
ATOM   7063  C23 POPEz  91     121.202  52.861  61.692  1.00  0.00           C
ATOM   7066  C24 POPEz  91     122.410  53.401  60.922  1.00  0.00           C
ATOM   7069  C25 POPEz  91     122.212  54.781  60.272  1.00  0.00           C
ATOM   7072  C26 POPEz  91     121.070  54.861  59.252  1.00  0.00           C
ATOM   7075  C27 POPEz  91     121.282  53.951  58.022  1.00  0.00           C
ATOM   7078  C28 POPEz  91     120.582  54.451  56.752  1.00  0.00           C
ATOM   7081  C29 POPEz  91     121.190  55.761  56.302  1.00  0.00           C
ATOM   7083 0C21 POPEz  91     121.911  55.981  55.192  1.00  0.00           C
ATOM   7085 1C21 POPEz  91     122.230  55.021  54.082  1.00  0.00           C
ATOM   7088 2C21 POPEz  91     121.461  55.501  52.842  1.00  0.00           C
ATOM   7091 3C21 POPEz  91     121.932  54.841  51.542  1.00  0.00           C
ATOM   7094 4C21 POPEz  91     121.190  55.411  50.322  1.00  0.00           C
ATOM   7097 5C21 POPEz  91     121.552  56.881  50.042  1.00  0.00           C
ATOM   7100 6C21 POPEz  91     121.041  57.370  48.682  1.00  0.00           C
ATOM   7103 7C21 POPEz  91     121.321  58.851  48.442  1.00  0.00           C
ATOM   7106 8C21 POPEz  91     120.652  59.381  47.172  1.00  0.00           C
ATOM   7110  C33 POPEz  91     116.342  49.481  59.812  1.00  0.00           C
ATOM   7113  C34 POPEz  91     116.002  50.141  58.472  1.00  0.00           C
ATOM   7116  C35 POPEz  91     114.691  49.620  57.882  1.00  0.00           C
ATOM   7119  C36 POPEz  91     114.451  50.101  56.442  1.00  0.00           C
ATOM   7122  C37 POPEz  91     113.171  49.490  55.862  1.00  0.00           C
ATOM   7125  C38 POPEz  91     113.061  49.671  54.342  1.00  0.00           C
ATOM   7128  C39 POPEz  91     111.951  48.791  53.742  1.00  0.00           C
ATOM   7131 0C31 POPEz  91     110.531  49.311  54.042  1.00  0.00           C
ATOM   7134 1C31 POPEz  91     109.411  48.261  53.832  1.00  0.00           C
ATOM   7137 2C31 POPEz  91     108.801  48.261  52.422  1.00  0.00           C
ATOM   7140 3C31 POPEz  91     109.701  47.650  51.342  1.00  0.00           C
ATOM   7143 4C31 POPEz  91     109.222  48.001  49.932  1.00  0.00           C
ATOM   7146 5C31 POPEz  91     110.001  47.300  48.822  1.00  0.00           C
ATOM   7149 6C31 POPEz  91     109.441  47.591  47.422  1.00  0.00           C
ATOM   7153  NH3 POPE0  92     111.470  52.550  25.352  1.00  0.00           N
ATOM   7157  C12 POPE0  92     112.860  52.300  24.842  1.00  0.00           C
ATOM   7160  C11 POPE0  92     113.931  52.201  25.942  1.00  0.00           C
ATOM   7163  P   POPE0  92     116.350  52.771  25.122  1.00  0.00           P
ATOM   7164  O13 POPE0  92     117.440  51.990  24.542  1.00  0.00           O
ATOM   7165  O14 POPE0  92     115.930  53.970  24.372  1.00  0.00           O
ATOM   7166  O11 POPE0  92     116.771  53.141  26.602  1.00  0.00           O
ATOM   7167  O12 POPE0  92     115.141  51.790  25.312  1.00  0.00           O
ATOM   7168  C1  POPE0  92     117.031  54.481  27.012  1.00  0.00           C
ATOM   7171  C2  POPE0  92     118.532  54.751  27.372  1.00  0.00           C
ATOM   7173  O21 POPE0  92     118.842  54.161  28.652  1.00  0.00           O
ATOM   7174  C21 POPE0  92     119.531  53.050  28.642  1.00  0.00           C
ATOM   7175  O22 POPE0  92     119.922  52.431  27.652  1.00  0.00           O
ATOM   7176  C22 POPE0  92     119.752  52.650  30.102  1.00  0.00           C
ATOM   7179  C3  POPE0  92     118.842  56.281  27.462  1.00  0.00           C
ATOM   7182  O31 POPE0  92     118.842  56.800  28.822  1.00  0.00           O
ATOM   7183  C31 POPE0  92     117.641  57.081  29.302  1.00  0.00           C
ATOM   7184  O32 POPE0  92     116.591  57.050  28.682  1.00  0.00           O
ATOM   7185  C32 POPE0  92     117.720  57.341  30.802  1.00  0.00           C
ATOM   7188  C23 POPE0  92     120.682  51.431  30.302  1.00  0.00           C
ATOM   7191  C24 POPE0  92     120.761  50.991  31.772  1.00  0.00           C
ATOM   7194  C25 POPE0  92     121.571  51.930  32.682  1.00  0.00           C
ATOM   7197  C26 POPE0  92     123.061  51.591  32.802  1.00  0.00           C
ATOM   7200  C27 POPE0  92     123.322  50.441  33.792  1.00  0.00           C
ATOM   7203  C28 POPE0  92     124.820  50.161  33.932  1.00  0.00           C
ATOM   7206  C29 POPE0  92     125.092  49.150  35.022  1.00  0.00           C
ATOM   7208 0C21 POPE0  92     125.881  49.321  36.102  1.00  0.00           C
ATOM   7210 1C21 POPE0  92     126.661  50.561  36.472  1.00  0.00           C
ATOM   7213 2C21 POPE0  92     126.062  51.211  37.732  1.00  0.00           C
ATOM   7216 3C21 POPE0  92     126.531  50.501  39.002  1.00  0.00           C
ATOM   7219 4C21 POPE0  92     125.761  50.951  40.242  1.00  0.00           C
ATOM   7222 5C21 POPE0  92     126.391  50.361  41.502  1.00  0.00           C
ATOM   7225 6C21 POPE0  92     125.661  50.791  42.772  1.00  0.00           C
ATOM   7228 7C21 POPE0  92     126.361  50.241  44.002  1.00  0.00           C
ATOM   7231 8C21 POPE0  92     125.722  50.751  45.282  1.00  0.00           C
ATOM   7235  C33 POPE0  92     117.422  56.050  31.602  1.00  0.00           C
ATOM   7238  C34 POPE0  92     117.930  56.061  33.052  1.00  0.00           C
ATOM   7241  C35 POPE0  92     117.471  57.231  33.912  1.00  0.00           C
ATOM   7244  C36 POPE0  92     117.662  56.920  35.402  1.00  0.00           C
ATOM   7247  C37 POPE0  92     117.632  58.170  36.292  1.00  0.00           C
ATOM   7250  C38 POPE0  92     117.252  57.891  37.752  1.00  0.00           C
ATOM   7253  C39 POPE0  92     118.252  57.031  38.542  1.00  0.00           C
ATOM   7256 0C31 POPE0  92     117.972  57.111  40.052  1.00  0.00           C
ATOM   7259 1C31 POPE0  92     118.842  56.141  40.872  1.00  0.00           C
ATOM   7262 2C31 POPE0  92     118.861  56.440  42.382  1.00  0.00           C
ATOM   7265 3C31 POPE0  92     120.111  57.231  42.822  1.00  0.00           C
ATOM   7268 4C31 POPE0  92     120.150  58.681  42.312  1.00  0.00           C
ATOM   7271 5C31 POPE0  92     121.291  59.490  42.942  1.00  0.00           C
ATOM   7274 6C31 POPE0  92     121.210  60.981  42.612  1.00  0.00           C
ATOM   7278  NH3 POPE1  93     114.861   8.651  30.422  1.00  0.00           N
ATOM   7282  C12 POPE1  93     116.111   8.571  29.582  1.00  0.00           C
ATOM   7285  C11 POPE1  93     116.431   9.861  28.822  1.00  0.00           C
ATOM   7288  P   POPE1  93     117.592  11.731  30.302  1.00  0.00           P
ATOM   7289  O13 POPE1  93     118.882  11.341  29.702  1.00  0.00           O
ATOM   7290  O14 POPE1  93     117.282  13.171  30.332  1.00  0.00           O
ATOM   7291  O11 POPE1  93     117.592  11.231  31.802  1.00  0.00           O
ATOM   7292  O12 POPE1  93     116.361  10.961  29.702  1.00  0.00           O
ATOM   7293  C1  POPE1  93     116.552  11.591  32.702  1.00  0.00           C
ATOM   7296  C2  POPE1  93     117.081  11.661  34.152  1.00  0.00           C
ATOM   7298  O21 POPE1  93     116.371  12.641  34.922  1.00  0.00           O
ATOM   7299  C21 POPE1  93     115.062  12.481  35.082  1.00  0.00           C
ATOM   7300  O22 POPE1  93     114.371  11.581  34.642  1.00  0.00           O
ATOM   7301  C22 POPE1  93     114.551  13.581  36.012  1.00  0.00           C
ATOM   7304  C3  POPE1  93     118.602  11.991  34.162  1.00  0.00           C
ATOM   7307  O31 POPE1  93     119.152  12.151  35.492  1.00  0.00           O
ATOM   7308  C31 POPE1  93     119.271  13.421  35.892  1.00  0.00           C
ATOM   7309  O32 POPE1  93     118.861  14.391  35.292  1.00  0.00           O
ATOM   7310  C32 POPE1  93     120.071  13.451  37.182  1.00  0.00           C
ATOM   7313  C23 POPE1  93     114.421  13.061  37.452  1.00  0.00           C
ATOM   7316  C24 POPE1  93     113.131  13.521  38.122  1.00  0.00           C
ATOM   7319  C25 POPE1  93     112.972  12.921  39.532  1.00  0.00           C
ATOM   7322  C26 POPE1  93     111.622  13.301  40.142  1.00  0.00           C
ATOM   7325  C27 POPE1  93     111.412  12.731  41.552  1.00  0.00           C
ATOM   7328  C28 POPE1  93     110.262  13.421  42.312  1.00  0.00           C
ATOM   7331  C29 POPE1  93     108.961  13.341  41.562  1.00  0.00           C
ATOM   7333 0C21 POPE1  93     107.790  13.821  42.002  1.00  0.00           C
ATOM   7335 1C21 POPE1  93     107.571  14.521  43.312  1.00  0.00           C
ATOM   7338 2C21 POPE1  93     107.402  13.571  44.512  1.00  0.00           C
ATOM   7341 3C21 POPE1  93     106.441  12.401  44.192  1.00  0.00           C
ATOM   7344 4C21 POPE1  93     105.601  11.911  45.382  1.00  0.00           C
ATOM   7347 5C21 POPE1  93     106.382  11.491  46.632  1.00  0.00           C
ATOM   7350 6C21 POPE1  93     105.402  11.051  47.732  1.00  0.00           C
ATOM   7353 7C21 POPE1  93     106.062  10.461  48.972  1.00  0.00           C
ATOM   7356 8C21 POPE1  93     105.041  10.131  50.072  1.00  0.00           C
ATOM   7360  C33 POPE1  93     119.192  13.121  38.392  1.00  0.00           C
ATOM   7363  C34 POPE1  93     120.022  12.571  39.542  1.00  0.00           C
ATOM   7366  C35 POPE1  93     119.161  11.981  40.662  1.00  0.00           C
ATOM   7369  C36 POPE1  93     118.352  13.051  41.402  1.00  0.00           C
ATOM   7372  C37 POPE1  93     117.911  12.561  42.782  1.00  0.00           C
ATOM   7375  C38 POPE1  93     117.771  13.691  43.802  1.00  0.00           C
ATOM   7378  C39 POPE1  93     119.131  14.231  44.282  1.00  0.00           C
ATOM   7381 0C31 POPE1  93     118.991  15.491  45.132  1.00  0.00           C
ATOM   7384 1C31 POPE1  93     120.302  15.851  45.842  1.00  0.00           C
ATOM   7387 2C31 POPE1  93     120.302  17.291  46.362  1.00  0.00           C
ATOM   7390 3C31 POPE1  93     121.512  17.591  47.252  1.00  0.00           C
ATOM   7393 4C31 POPE1  93     121.811  19.091  47.382  1.00  0.00           C
ATOM   7396 5C31 POPE1  93     122.790  19.391  48.522  1.00  0.00           C
ATOM   7399 6C31 POPE1  93     123.362  20.811  48.502  1.00  0.00           C
ATOM   7403  NH3 POPE2  94      52.701  47.241  82.922  1.00  0.00           N
ATOM   7407  C12 POPE2  94      51.951  46.720  81.722  1.00  0.00           C
ATOM   7410  C11 POPE2  94      51.521  45.260  81.922  1.00  0.00           C
ATOM   7413  P   POPE2  94      49.101  45.041  80.992  1.00  0.00           P
ATOM   7414  O13 POPE2  94      48.410  43.751  80.752  1.00  0.00           O
ATOM   7415  O14 POPE2  94      48.812  45.771  82.252  1.00  0.00           O
ATOM   7416  O11 POPE2  94      48.831  46.041  79.812  1.00  0.00           O
ATOM   7417  O12 POPE2  94      50.652  44.851  80.862  1.00  0.00           O
ATOM   7418  C1  POPE2  94      48.802  45.540  78.472  1.00  0.00           C
ATOM   7421  C2  POPE2  94      49.491  46.530  77.532  1.00  0.00           C
ATOM   7423  O21 POPE2  94      49.361  46.021  76.192  1.00  0.00           O
ATOM   7424  C21 POPE2  94      48.852  46.891  75.332  1.00  0.00           C
ATOM   7425  O22 POPE2  94      48.281  47.931  75.632  1.00  0.00           O
ATOM   7426  C22 POPE2  94      49.122  46.440  73.902  1.00  0.00           C
ATOM   7429  C3  POPE2  94      51.001  46.751  77.832  1.00  0.00           C
ATOM   7432  O31 POPE2  94      51.320  48.151  77.792  1.00  0.00           O
ATOM   7433  C31 POPE2  94      51.591  48.651  76.592  1.00  0.00           C
ATOM   7434  O32 POPE2  94      51.882  48.001  75.602  1.00  0.00           O
ATOM   7435  C32 POPE2  94      51.341  50.150  76.632  1.00  0.00           C
ATOM   7438  C23 POPE2  94      49.681  47.591  73.032  1.00  0.00           C
ATOM   7441  C24 POPE2  94      50.201  47.130  71.662  1.00  0.00           C
ATOM   7444  C25 POPE2  94      51.352  46.131  71.782  1.00  0.00           C
ATOM   7447  C26 POPE2  94      52.402  46.251  70.672  1.00  0.00           C
ATOM   7450  C27 POPE2  94      53.371  45.071  70.722  1.00  0.00           C
ATOM   7453  C28 POPE2  94      54.521  45.190  69.712  1.00  0.00           C
ATOM   7456  C29 POPE2  94      55.351  43.931  69.762  1.00  0.00           C
ATOM   7458 0C21 POPE2  94      55.551  43.081  68.732  1.00  0.00           C
ATOM   7460 1C21 POPE2  94      55.052  43.261  67.322  1.00  0.00           C
ATOM   7463 2C21 POPE2  94      55.681  42.221  66.392  1.00  0.00           C
ATOM   7466 3C21 POPE2  94      57.181  42.431  66.132  1.00  0.00           C
ATOM   7469 4C21 POPE2  94      57.841  41.171  65.542  1.00  0.00           C
ATOM   7472 5C21 POPE2  94      59.281  41.381  65.052  1.00  0.00           C
ATOM   7475 6C21 POPE2  94      59.361  42.341  63.862  1.00  0.00           C
ATOM   7478 7C21 POPE2  94      60.641  42.181  63.032  1.00  0.00           C
ATOM   7481 8C21 POPE2  94      60.611  43.030  61.762  1.00  0.00           C
ATOM   7485  C33 POPE2  94      50.431  50.610  75.472  1.00  0.00           C
ATOM   7488  C34 POPE2  94      49.861  52.021  75.692  1.00  0.00           C
ATOM   7491  C35 POPE2  94      48.951  52.461  74.532  1.00  0.00           C
ATOM   7494  C36 POPE2  94      49.761  52.920  73.302  1.00  0.00           C
ATOM   7497  C37 POPE2  94      48.922  53.110  72.032  1.00  0.00           C
ATOM   7500  C38 POPE2  94      49.751  53.781  70.932  1.00  0.00           C
ATOM   7503  C39 POPE2  94      49.152  53.690  69.522  1.00  0.00           C
ATOM   7506 0C31 POPE2  94      49.590  52.471  68.712  1.00  0.00           C
ATOM   7509 1C31 POPE2  94      49.192  52.571  67.242  1.00  0.00           C
ATOM   7512 2C31 POPE2  94      49.741  51.431  66.362  1.00  0.00           C
ATOM   7515 3C31 POPE2  94      51.211  51.591  65.952  1.00  0.00           C
ATOM   7518 4C31 POPE2  94      51.521  50.771  64.682  1.00  0.00           C
ATOM   7521 5C31 POPE2  94      52.972  50.880  64.202  1.00  0.00           C
ATOM   7524 6C31 POPE2  94      53.230  50.031  62.952  1.00  0.00           C
ATOM   7528  NH3 POPE3  95      30.082 115.190  72.492  1.00  0.00           N
ATOM   7532  C12 POPE3  95      31.472 115.650  72.852  1.00  0.00           C
ATOM   7535  C11 POPE3  95      32.251 114.531  73.542  1.00  0.00           C
ATOM   7538  P   POPE3  95      34.571 115.231  72.612  1.00  0.00           P
ATOM   7539  O13 POPE3  95      34.531 116.670  72.332  1.00  0.00           O
ATOM   7540  O14 POPE3  95      35.891 114.590  72.842  1.00  0.00           O
ATOM   7541  O11 POPE3  95      33.840 114.471  71.422  1.00  0.00           O
ATOM   7542  O12 POPE3  95      33.582 114.941  73.812  1.00  0.00           O
ATOM   7543  C1  POPE3  95      34.411 114.421  70.112  1.00  0.00           C
ATOM   7546  C2  POPE3  95      33.821 113.271  69.252  1.00  0.00           C
ATOM   7548  O21 POPE3  95      33.161 113.771  68.062  1.00  0.00           O
ATOM   7549  C21 POPE3  95      34.041 114.070  67.082  1.00  0.00           C
ATOM   7550  O22 POPE3  95      35.241 114.161  67.232  1.00  0.00           O
ATOM   7551  C22 POPE3  95      33.340 114.091  65.702  1.00  0.00           C
ATOM   7554  C3  POPE3  95      32.871 112.341  70.072  1.00  0.00           C
ATOM   7557  O31 POPE3  95      31.951 111.631  69.212  1.00  0.00           O
ATOM   7558  C31 POPE3  95      30.701 112.101  69.212  1.00  0.00           C
ATOM   7559  O32 POPE3  95      30.261 112.981  69.932  1.00  0.00           O
ATOM   7560  C32 POPE3  95      29.922 111.401  68.122  1.00  0.00           C
ATOM   7563  C23 POPE3  95      32.852 115.461  65.182  1.00  0.00           C
ATOM   7566  C24 POPE3  95      32.382 115.351  63.712  1.00  0.00           C
ATOM   7569  C25 POPE3  95      32.181 116.681  62.962  1.00  0.00           C
ATOM   7572  C26 POPE3  95      31.181 116.550  61.792  1.00  0.00           C
ATOM   7575  C27 POPE3  95      30.991 117.861  61.012  1.00  0.00           C
ATOM   7578  C28 POPE3  95      30.201 117.721  59.702  1.00  0.00           C
ATOM   7581  C29 POPE3  95      30.911 116.871  58.682  1.00  0.00           C
ATOM   7583 0C21 POPE3  95      31.132 117.111  57.382  1.00  0.00           C
ATOM   7585 1C21 POPE3  95      30.761 118.330  56.572  1.00  0.00           C
ATOM   7588 2C21 POPE3  95      31.972 118.740  55.712  1.00  0.00           C
ATOM   7591 3C21 POPE3  95      31.692 119.931  54.782  1.00  0.00           C
ATOM   7594 4C21 POPE3  95      32.961 120.501  54.152  1.00  0.00           C
ATOM   7597 5C21 POPE3  95      33.821 121.281  55.172  1.00  0.00           C
ATOM   7600 6C21 POPE3  95      34.492 122.540  54.632  1.00  0.00           C
ATOM   7603 7C21 POPE3  95      35.132 123.370  55.762  1.00  0.00           C
ATOM   7606 8C21 POPE3  95      35.761 124.690  55.312  1.00  0.00           C
ATOM   7610  C33 POPE3  95      29.722 112.291  66.882  1.00  0.00           C
ATOM   7613  C34 POPE3  95      28.351 112.021  66.262  1.00  0.00           C
ATOM   7616  C35 POPE3  95      28.301 112.350  64.772  1.00  0.00           C
ATOM   7619  C36 POPE3  95      27.031 111.800  64.142  1.00  0.00           C
ATOM   7622  C37 POPE3  95      27.071 111.891  62.612  1.00  0.00           C
ATOM   7625  C38 POPE3  95      25.761 111.411  61.982  1.00  0.00           C
ATOM   7628  C39 POPE3  95      25.781 111.481  60.452  1.00  0.00           C
ATOM   7631 0C31 POPE3  95      24.422 111.881  59.882  1.00  0.00           C
ATOM   7634 1C31 POPE3  95      24.092 111.161  58.562  1.00  0.00           C
ATOM   7637 2C31 POPE3  95      22.582 111.110  58.282  1.00  0.00           C
ATOM   7640 3C31 POPE3  95      21.972 112.470  57.892  1.00  0.00           C
ATOM   7643 4C31 POPE3  95      22.191 112.811  56.412  1.00  0.00           C
ATOM   7646 5C31 POPE3  95      21.741 114.231  56.062  1.00  0.00           C
ATOM   7649 6C31 POPE3  95      21.881 114.570  54.582  1.00  0.00           C
ATOM   7653  NH3 POPE4  96      29.681  34.471  73.472  1.00  0.00           N
ATOM   7657  C12 POPE4  96      30.512  34.071  74.662  1.00  0.00           C
ATOM   7660  C11 POPE4  96      30.831  35.281  75.542  1.00  0.00           C
ATOM   7663  P   POPE4  96      32.291  37.440  75.352  1.00  0.00           P
ATOM   7664  O13 POPE4  96      31.472  38.611  75.002  1.00  0.00           O
ATOM   7665  O14 POPE4  96      32.692  37.241  76.762  1.00  0.00           O
ATOM   7666  O11 POPE4  96      33.641  37.471  74.522  1.00  0.00           O
ATOM   7667  O12 POPE4  96      31.571  36.190  74.732  1.00  0.00           O
ATOM   7668  C1  POPE4  96      33.732  36.921  73.202  1.00  0.00           C
ATOM   7671  C2  POPE4  96      33.082  37.841  72.112  1.00  0.00           C
ATOM   7673  O21 POPE4  96      33.602  37.591  70.792  1.00  0.00           O
ATOM   7674  C21 POPE4  96      34.852  37.981  70.562  1.00  0.00           C
ATOM   7675  O22 POPE4  96      35.722  38.151  71.382  1.00  0.00           O
ATOM   7676  C22 POPE4  96      34.972  38.271  69.072  1.00  0.00           C
ATOM   7679  C3  POPE4  96      33.082  39.381  72.452  1.00  0.00           C
ATOM   7682  O31 POPE4  96      33.391  40.260  71.362  1.00  0.00           O
ATOM   7683  C31 POPE4  96      32.451  40.891  70.642  1.00  0.00           C
ATOM   7684  O32 POPE4  96      32.582  42.031  70.252  1.00  0.00           O
ATOM   7685  C32 POPE4  96      31.251  40.041  70.242  1.00  0.00           C
ATOM   7688  C23 POPE4  96      35.681  37.141  68.292  1.00  0.00           C
ATOM   7691  C24 POPE4  96      35.611  37.481  66.802  1.00  0.00           C
ATOM   7694  C25 POPE4  96      36.340  36.501  65.882  1.00  0.00           C
ATOM   7697  C26 POPE4  96      35.961  36.831  64.432  1.00  0.00           C
ATOM   7700  C27 POPE4  96      36.751  36.081  63.352  1.00  0.00           C
ATOM   7703  C28 POPE4  96      36.402  36.661  61.972  1.00  0.00           C
ATOM   7706  C29 POPE4  96      36.491  35.651  60.862  1.00  0.00           C
ATOM   7708 0C21 POPE4  96      35.492  35.321  60.012  1.00  0.00           C
ATOM   7710 1C21 POPE4  96      34.111  35.911  59.992  1.00  0.00           C
ATOM   7713 2C21 POPE4  96      33.101  34.971  60.682  1.00  0.00           C
ATOM   7716 3C21 POPE4  96      31.701  35.600  60.752  1.00  0.00           C
ATOM   7719 4C21 POPE4  96      30.672  34.710  61.462  1.00  0.00           C
ATOM   7722 5C21 POPE4  96      31.002  34.491  62.952  1.00  0.00           C
ATOM   7725 6C21 POPE4  96      29.752  34.221  63.792  1.00  0.00           C
ATOM   7728 7C21 POPE4  96      30.062  34.221  65.292  1.00  0.00           C
ATOM   7731 8C21 POPE4  96      28.832  33.971  66.162  1.00  0.00           C
ATOM   7735  C33 POPE4  96      30.972  40.171  68.722  1.00  0.00           C
ATOM   7738  C34 POPE4  96      29.982  39.100  68.222  1.00  0.00           C
ATOM   7741  C35 POPE4  96      29.701  39.170  66.712  1.00  0.00           C
ATOM   7744  C36 POPE4  96      30.871  38.681  65.852  1.00  0.00           C
ATOM   7747  C37 POPE4  96      30.931  39.341  64.462  1.00  0.00           C
ATOM   7750  C38 POPE4  96      32.181  38.931  63.672  1.00  0.00           C
ATOM   7753  C39 POPE4  96      32.181  39.381  62.202  1.00  0.00           C
ATOM   7756 0C31 POPE4  96      31.871  40.870  61.992  1.00  0.00           C
ATOM   7759 1C31 POPE4  96      32.211  41.370  60.582  1.00  0.00           C
ATOM   7762 2C31 POPE4  96      33.681  41.790  60.432  1.00  0.00           C
ATOM   7765 3C31 POPE4  96      33.981  42.521  59.112  1.00  0.00           C
ATOM   7768 4C31 POPE4  96      35.422  43.050  59.042  1.00  0.00           C
ATOM   7771 5C31 POPE4  96      35.611  44.191  58.032  1.00  0.00           C
ATOM   7774 6C31 POPE4  96      36.922  44.961  58.212  1.00  0.00           C
ATOM   7778  NH3 POPE5  97      90.220  45.291  72.902  1.00  0.00           N
ATOM   7782  C12 POPE5  97      88.900  45.921  73.262  1.00  0.00           C
ATOM   7785  C11 POPE5  97      87.662  45.080  72.852  1.00  0.00           C
ATOM   7788  P   POPE5  97      88.261  42.561  73.292  1.00  0.00           P
ATOM   7789  O13 POPE5  97      87.291  42.501  74.402  1.00  0.00           O
ATOM   7790  O14 POPE5  97      89.701  42.681  73.612  1.00  0.00           O
ATOM   7791  O11 POPE5  97      88.042  41.321  72.342  1.00  0.00           O
ATOM   7792  O12 POPE5  97      87.921  43.771  72.362  1.00  0.00           O
ATOM   7793  C1  POPE5  97      87.410  41.351  71.052  1.00  0.00           C
ATOM   7796  C2  POPE5  97      88.410  41.421  69.832  1.00  0.00           C
ATOM   7798  O21 POPE5  97      89.052  40.150  69.622  1.00  0.00           O
ATOM   7799  C21 POPE5  97      90.041  40.131  68.722  1.00  0.00           C
ATOM   7800  O22 POPE5  97      91.202  39.851  69.002  1.00  0.00           O
ATOM   7801  C22 POPE5  97      89.521  40.330  67.302  1.00  0.00           C
ATOM   7804  C3  POPE5  97      89.391  42.611  70.042  1.00  0.00           C
ATOM   7807  O31 POPE5  97      90.172  42.951  68.882  1.00  0.00           O
ATOM   7808  C31 POPE5  97      90.732  44.161  68.972  1.00  0.00           C
ATOM   7809  O32 POPE5  97      90.671  44.891  69.952  1.00  0.00           O
ATOM   7810  C32 POPE5  97      91.330  44.451  67.602  1.00  0.00           C
ATOM   7813  C23 POPE5  97      90.402  39.571  66.282  1.00  0.00           C
ATOM   7816  C24 POPE5  97      90.181  40.050  64.842  1.00  0.00           C
ATOM   7819  C25 POPE5  97      90.992  39.271  63.802  1.00  0.00           C
ATOM   7822  C26 POPE5  97      90.612  37.780  63.752  1.00  0.00           C
ATOM   7825  C27 POPE5  97      91.132  37.080  62.492  1.00  0.00           C
ATOM   7828  C28 POPE5  97      90.542  35.661  62.342  1.00  0.00           C
ATOM   7831  C29 POPE5  97      90.831  35.081  60.982  1.00  0.00           C
ATOM   7833 0C21 POPE5  97      91.441  33.911  60.712  1.00  0.00           C
ATOM   7835 1C21 POPE5  97      91.982  32.891  61.692  1.00  0.00           C
ATOM   7838 2C21 POPE5  97      93.311  32.291  61.222  1.00  0.00           C
ATOM   7841 3C21 POPE5  97      93.652  30.991  61.952  1.00  0.00           C
ATOM   7844 4C21 POPE5  97      94.631  30.100  61.162  1.00  0.00           C
ATOM   7847 5C21 POPE5  97      94.680  28.651  61.682  1.00  0.00           C
ATOM   7850 6C21 POPE5  97      94.931  28.521  63.192  1.00  0.00           C
ATOM   7853 7C21 POPE5  97      94.910  27.061  63.642  1.00  0.00           C
ATOM   7856 8C21 POPE5  97      95.262  26.850  65.112  1.00  0.00           C
ATOM   7860  C33 POPE5  97      91.701  45.921  67.312  1.00  0.00           C
ATOM   7863  C34 POPE5  97      91.641  46.211  65.802  1.00  0.00           C
ATOM   7866  C35 POPE5  97      92.541  45.311  64.932  1.00  0.00           C
ATOM   7869  C36 POPE5  97      91.921  44.951  63.582  1.00  0.00           C
ATOM   7872  C37 POPE5  97      92.812  43.960  62.812  1.00  0.00           C
ATOM   7875  C38 POPE5  97      92.160  43.300  61.592  1.00  0.00           C
ATOM   7878  C39 POPE5  97      92.991  42.101  61.112  1.00  0.00           C
ATOM   7881 0C31 POPE5  97      92.402  41.400  59.882  1.00  0.00           C
ATOM   7884 1C31 POPE5  97      93.161  40.120  59.512  1.00  0.00           C
ATOM   7887 2C31 POPE5  97      92.672  39.490  58.192  1.00  0.00           C
ATOM   7890 3C31 POPE5  97      93.152  40.241  56.942  1.00  0.00           C
ATOM   7893 4C31 POPE5  97      92.460  39.721  55.672  1.00  0.00           C
ATOM   7896 5C31 POPE5  97      92.701  40.600  54.432  1.00  0.00           C
ATOM   7899 6C31 POPE5  97      91.731  40.301  53.292  1.00  0.00           C
ATOM   7903  NH3 POPE6  98      -0.190  75.351  29.512  1.00  0.00           N
ATOM   7907  C12 POPE6  98       0.540  76.390  28.722  1.00  0.00           C
ATOM   7910  C11 POPE6  98       0.030  77.791  29.012  1.00  0.00           C
ATOM   7913  P   POPE6  98       1.210  80.091  29.192  1.00  0.00           P
ATOM   7914  O13 POPE6  98       2.481  80.700  28.702  1.00  0.00           O
ATOM   7915  O14 POPE6  98      -0.029  80.901  29.012  1.00  0.00           O
ATOM   7916  O11 POPE6  98       1.361  79.661  30.692  1.00  0.00           O
ATOM   7917  O12 POPE6  98       0.960  78.720  28.462  1.00  0.00           O
ATOM   7918  C1  POPE6  98       0.391  79.970  31.702  1.00  0.00           C
ATOM   7921  C2  POPE6  98       1.011  80.921  32.742  1.00  0.00           C
ATOM   7923  O21 POPE6  98       0.090  80.951  33.852  1.00  0.00           O
ATOM   7924  C21 POPE6  98       0.650  80.921  35.042  1.00  0.00           C
ATOM   7925  O22 POPE6  98       1.841  80.851  35.282  1.00  0.00           O
ATOM   7926  C22 POPE6  98      -0.420  81.141  36.102  1.00  0.00           C
ATOM   7929  C3  POPE6  98       1.251  82.350  32.172  1.00  0.00           C
ATOM   7932  O31 POPE6  98       1.170  83.361  33.192  1.00  0.00           O
ATOM   7933  C31 POPE6  98       2.291  83.800  33.752  1.00  0.00           C
ATOM   7934  O32 POPE6  98       3.421  83.521  33.422  1.00  0.00           O
ATOM   7935  C32 POPE6  98       1.891  84.760  34.872  1.00  0.00           C
ATOM   7938  C23 POPE6  98      -0.400  80.050  37.192  1.00  0.00           C
ATOM   7941  C24 POPE6  98      -1.699  79.231  37.222  1.00  0.00           C
ATOM   7944  C25 POPE6  98      -1.629  78.071  38.212  1.00  0.00           C
ATOM   7947  C26 POPE6  98      -1.720  78.460  39.692  1.00  0.00           C
ATOM   7950  C27 POPE6  98      -1.600  77.220  40.582  1.00  0.00           C
ATOM   7953  C28 POPE6  98      -1.869  77.531  42.062  1.00  0.00           C
ATOM   7956  C29 POPE6  98      -1.939  76.281  42.902  1.00  0.00           C
ATOM   7958 0C21 POPE6  98      -1.659  76.211  44.212  1.00  0.00           C
ATOM   7960 1C21 POPE6  98      -1.239  77.370  45.082  1.00  0.00           C
ATOM   7963 2C21 POPE6  98      -2.410  78.300  45.472  1.00  0.00           C
ATOM   7966 3C21 POPE6  98      -3.350  77.690  46.522  1.00  0.00           C
ATOM   7969 4C21 POPE6  98      -4.420  78.701  46.962  1.00  0.00           C
ATOM   7972 5C21 POPE6  98      -5.369  78.171  48.042  1.00  0.00           C
ATOM   7975 6C21 POPE6  98      -4.639  77.650  49.292  1.00  0.00           C
ATOM   7978 7C21 POPE6  98      -5.560  77.661  50.512  1.00  0.00           C
ATOM   7981 8C21 POPE6  98      -4.840  77.580  51.852  1.00  0.00           C
ATOM   7985  C33 POPE6  98       2.571  84.381  36.202  1.00  0.00           C
ATOM   7988  C34 POPE6  98       1.832  84.891  37.432  1.00  0.00           C
ATOM   7991  C35 POPE6  98       2.681  85.921  38.172  1.00  0.00           C
ATOM   7994  C36 POPE6  98       2.051  86.401  39.472  1.00  0.00           C
ATOM   7997  C37 POPE6  98       2.901  87.500  40.122  1.00  0.00           C
ATOM   8000  C38 POPE6  98       2.201  88.101  41.342  1.00  0.00           C
ATOM   8003  C39 POPE6  98       3.131  89.021  42.132  1.00  0.00           C
ATOM   8006 0C31 POPE6  98       2.562  89.330  43.512  1.00  0.00           C
ATOM   8009 1C31 POPE6  98       3.472  90.271  44.312  1.00  0.00           C
ATOM   8012 2C31 POPE6  98       3.042  90.381  45.772  1.00  0.00           C
ATOM   8015 3C31 POPE6  98       3.651  91.601  46.462  1.00  0.00           C
ATOM   8018 4C31 POPE6  98       3.371  91.620  47.972  1.00  0.00           C
ATOM   8021 5C31 POPE6  98       4.311  90.700  48.752  1.00  0.00           C
ATOM   8024 6C31 POPE6  98       4.001  90.641  50.242  1.00  0.00           C
ATOM   8028  NH3 POPE7  99      14.391  15.091  72.492  1.00  0.00           N
ATOM   8032  C12 POPE7  99      13.451  14.251  73.342  1.00  0.00           C
ATOM   8035  C11 POPE7  99      12.241  15.041  73.902  1.00  0.00           C
ATOM   8038  P   POPE7  99       9.632  14.581  73.632  1.00  0.00           P
ATOM   8039  O13 POPE7  99       8.711  13.841  74.512  1.00  0.00           O
ATOM   8040  O14 POPE7  99       9.531  16.061  73.662  1.00  0.00           O
ATOM   8041  O11 POPE7  99       9.481  14.051  72.152  1.00  0.00           O
ATOM   8042  O12 POPE7  99      11.101  14.171  74.012  1.00  0.00           O
ATOM   8043  C1  POPE7  99      10.451  14.291  71.112  1.00  0.00           C
ATOM   8046  C2  POPE7  99       9.761  14.911  69.852  1.00  0.00           C
ATOM   8048  O21 POPE7  99      10.581  14.871  68.672  1.00  0.00           O
ATOM   8049  C21 POPE7  99      11.811  15.331  68.672  1.00  0.00           C
ATOM   8050  O22 POPE7  99      12.351  15.991  69.552  1.00  0.00           O
ATOM   8051  C22 POPE7  99      12.451  14.991  67.302  1.00  0.00           C
ATOM   8054  C3  POPE7  99       9.211  16.331  70.102  1.00  0.00           C
ATOM   8057  O31 POPE7  99       8.361  16.741  69.022  1.00  0.00           O
ATOM   8058  C31 POPE7  99       7.351  17.541  69.272  1.00  0.00           C
ATOM   8059  O32 POPE7  99       6.991  17.921  70.372  1.00  0.00           O
ATOM   8060  C32 POPE7  99       6.741  17.981  67.942  1.00  0.00           C
ATOM   8063  C23 POPE7  99      13.731  14.131  67.382  1.00  0.00           C
ATOM   8066  C24 POPE7  99      14.481  14.011  66.042  1.00  0.00           C
ATOM   8069  C25 POPE7  99      15.921  13.491  66.202  1.00  0.00           C
ATOM   8072  C26 POPE7  99      16.832  13.781  65.002  1.00  0.00           C
ATOM   8075  C27 POPE7  99      18.321  13.681  65.352  1.00  0.00           C
ATOM   8078  C28 POPE7  99      19.241  14.301  64.282  1.00  0.00           C
ATOM   8081  C29 POPE7  99      19.302  13.501  63.002  1.00  0.00           C
ATOM   8083 0C21 POPE7  99      20.391  13.051  62.362  1.00  0.00           C
ATOM   8085 1C21 POPE7  99      21.811  13.221  62.812  1.00  0.00           C
ATOM   8088 2C21 POPE7  99      22.601  14.321  62.082  1.00  0.00           C
ATOM   8091 3C21 POPE7  99      23.812  14.741  62.912  1.00  0.00           C
ATOM   8094 4C21 POPE7  99      24.722  15.761  62.222  1.00  0.00           C
ATOM   8097 5C21 POPE7  99      26.011  15.981  63.032  1.00  0.00           C
ATOM   8100 6C21 POPE7  99      26.841  17.181  62.552  1.00  0.00           C
ATOM   8103 7C21 POPE7  99      27.871  17.631  63.602  1.00  0.00           C
ATOM   8106 8C21 POPE7  99      28.551  18.951  63.262  1.00  0.00           C
ATOM   8110  C33 POPE7  99       7.211  17.131  66.742  1.00  0.00           C
ATOM   8113  C34 POPE7  99       6.681  17.621  65.392  1.00  0.00           C
ATOM   8116  C35 POPE7  99       6.701  16.491  64.362  1.00  0.00           C
ATOM   8119  C36 POPE7  99       6.581  16.981  62.912  1.00  0.00           C
ATOM   8122  C37 POPE7  99       6.571  15.811  61.922  1.00  0.00           C
ATOM   8125  C38 POPE7  99       6.401  16.231  60.462  1.00  0.00           C
ATOM   8128  C39 POPE7  99       5.981  15.071  59.532  1.00  0.00           C
ATOM   8131 0C31 POPE7  99       6.871  13.821  59.632  1.00  0.00           C
ATOM   8134 1C31 POPE7  99       6.421  12.701  58.672  1.00  0.00           C
ATOM   8137 2C31 POPE7  99       7.471  11.591  58.522  1.00  0.00           C
ATOM   8140 3C31 POPE7  99       6.971  10.371  57.732  1.00  0.00           C
ATOM   8143 4C31 POPE7  99       6.711  10.641  56.242  1.00  0.00           C
ATOM   8146 5C31 POPE7  99       6.241   9.381  55.502  1.00  0.00           C
ATOM   8149 6C31 POPE7  99       6.081   9.571  53.992  1.00  0.00           C
ATOM   8153  NH3 POPE8 100      21.531  13.801  34.482  1.00  0.00           N
ATOM   8157  C12 POPE8 100      22.482  12.771  35.042  1.00  0.00           C
ATOM   8160  C11 POPE8 100      22.271  11.361  34.422  1.00  0.00           C
ATOM   8163  P   POPE8 100      20.621   9.321  34.462  1.00  0.00           P
ATOM   8164  O13 POPE8 100      19.181   9.091  34.272  1.00  0.00           O
ATOM   8165  O14 POPE8 100      21.521   8.711  33.462  1.00  0.00           O
ATOM   8166  O11 POPE8 100      21.071   8.891  35.922  1.00  0.00           O
ATOM   8167  O12 POPE8 100      20.911  10.891  34.522  1.00  0.00           O
ATOM   8168  C1  POPE8 100      22.062   7.861  36.062  1.00  0.00           C
ATOM   8171  C2  POPE8 100      22.331   7.511  37.552  1.00  0.00           C
ATOM   8173  O21 POPE8 100      23.531   6.731  37.622  1.00  0.00           O
ATOM   8174  C21 POPE8 100      23.681   5.851  38.582  1.00  0.00           C
ATOM   8175  O22 POPE8 100      22.921   4.941  38.862  1.00  0.00           O
ATOM   8176  C22 POPE8 100      24.992   6.091  39.322  1.00  0.00           C
ATOM   8179  C3  POPE8 100      21.051   7.001  38.282  1.00  0.00           C
ATOM   8182  O31 POPE8 100      21.232   6.951  39.712  1.00  0.00           O
ATOM   8183  C31 POPE8 100      20.312   6.211  40.332  1.00  0.00           C
ATOM   8184  O32 POPE8 100      19.402   5.611  39.782  1.00  0.00           O
ATOM   8185  C32 POPE8 100      20.561   6.241  41.832  1.00  0.00           C
ATOM   8188  C23 POPE8 100      24.841   6.001  40.852  1.00  0.00           C
ATOM   8191  C24 POPE8 100      25.841   6.921  41.572  1.00  0.00           C
ATOM   8194  C25 POPE8 100      25.791   6.821  43.112  1.00  0.00           C
ATOM   8197  C26 POPE8 100      26.172   5.421  43.582  1.00  0.00           C
ATOM   8200  C27 POPE8 100      26.411   5.301  45.092  1.00  0.00           C
ATOM   8203  C28 POPE8 100      26.981   3.921  45.462  1.00  0.00           C
ATOM   8206  C29 POPE8 100      28.382   3.941  46.012  1.00  0.00           C
ATOM   8208 0C21 POPE8 100      28.691   4.111  47.302  1.00  0.00           C
ATOM   8210 1C21 POPE8 100      27.701   4.311  48.422  1.00  0.00           C
ATOM   8213 2C21 POPE8 100      28.201   3.751  49.762  1.00  0.00           C
ATOM   8216 3C21 POPE8 100      27.361   4.301  50.922  1.00  0.00           C
ATOM   8219 4C21 POPE8 100      27.842   3.851  52.312  1.00  0.00           C
ATOM   8222 5C21 POPE8 100      28.711   4.901  53.042  1.00  0.00           C
ATOM   8225 6C21 POPE8 100      30.171   4.981  52.552  1.00  0.00           C
ATOM   8228 7C21 POPE8 100      31.031   5.891  53.452  1.00  0.00           C
ATOM   8231 8C21 POPE8 100      32.451   6.121  52.932  1.00  0.00           C
ATOM   8235  C33 POPE8 100      21.341   5.011  42.342  1.00  0.00           C
ATOM   8238  C34 POPE8 100      22.191   5.341  43.572  1.00  0.00           C
ATOM   8241  C35 POPE8 100      21.361   5.551  44.842  1.00  0.00           C
ATOM   8244  C36 POPE8 100      22.241   6.081  45.982  1.00  0.00           C
ATOM   8247  C37 POPE8 100      21.521   6.041  47.332  1.00  0.00           C
ATOM   8250  C38 POPE8 100      22.301   6.791  48.422  1.00  0.00           C
ATOM   8253  C39 POPE8 100      22.111   8.311  48.352  1.00  0.00           C
ATOM   8256 0C31 POPE8 100      22.912   9.041  49.432  1.00  0.00           C
ATOM   8259 1C31 POPE8 100      22.161  10.251  49.992  1.00  0.00           C
ATOM   8262 2C31 POPE8 100      23.021  11.071  50.962  1.00  0.00           C
ATOM   8265 3C31 POPE8 100      24.071  11.951  50.252  1.00  0.00           C
ATOM   8268 4C31 POPE8 100      25.261  12.281  51.152  1.00  0.00           C
ATOM   8271 5C31 POPE8 100      26.351  13.101  50.442  1.00  0.00           C
ATOM   8274 6C31 POPE8 100      27.641  13.261  51.262  1.00  0.00           C
ATOM   8278  NH3 POPE9 101      84.451  82.561  75.872  1.00  0.00           N
ATOM   8282  C12 POPE9 101      85.711  83.231  76.342  1.00  0.00           C
ATOM   8285  C11 POPE9 101      86.631  83.580  75.182  1.00  0.00           C
ATOM   8288  P   POPE9 101      88.471  85.320  74.722  1.00  0.00           P
ATOM   8289  O13 POPE9 101      88.581  86.790  74.572  1.00  0.00           O
ATOM   8290  O14 POPE9 101      89.581  84.681  75.462  1.00  0.00           O
ATOM   8291  O11 POPE9 101      88.392  84.640  73.312  1.00  0.00           O
ATOM   8292  O12 POPE9 101      87.112  84.911  75.382  1.00  0.00           O
ATOM   8293  C1  POPE9 101      88.912  85.320  72.172  1.00  0.00           C
ATOM   8296  C2  POPE9 101      88.581  84.471  70.942  1.00  0.00           C
ATOM   8298  O21 POPE9 101      89.211  85.091  69.792  1.00  0.00           O
ATOM   8299  C21 POPE9 101      89.411  84.201  68.832  1.00  0.00           C
ATOM   8300  O22 POPE9 101      89.201  83.001  68.922  1.00  0.00           O
ATOM   8301  C22 POPE9 101      90.041  84.841  67.612  1.00  0.00           C
ATOM   8304  C3  POPE9 101      87.040  84.341  70.782  1.00  0.00           C
ATOM   8307  O31 POPE9 101      86.591  84.211  69.422  1.00  0.00           O
ATOM   8308  C31 POPE9 101      85.951  83.101  69.102  1.00  0.00           C
ATOM   8309  O32 POPE9 101      86.012  82.050  69.712  1.00  0.00           O
ATOM   8310  C32 POPE9 101      85.071  83.381  67.872  1.00  0.00           C
ATOM   8313  C23 POPE9 101      89.052  85.661  66.762  1.00  0.00           C
ATOM   8316  C24 POPE9 101      89.701  86.001  65.412  1.00  0.00           C
ATOM   8319  C25 POPE9 101      88.830  86.841  64.482  1.00  0.00           C
ATOM   8322  C26 POPE9 101      87.841  86.021  63.642  1.00  0.00           C
ATOM   8325  C27 POPE9 101      87.392  86.810  62.412  1.00  0.00           C
ATOM   8328  C28 POPE9 101      86.482  86.030  61.452  1.00  0.00           C
ATOM   8331  C29 POPE9 101      85.051  85.981  61.912  1.00  0.00           C
ATOM   8333 0C21 POPE9 101      83.951  86.240  61.172  1.00  0.00           C
ATOM   8335 1C21 POPE9 101      83.941  86.620  59.712  1.00  0.00           C
ATOM   8338 2C21 POPE9 101      83.710  88.131  59.512  1.00  0.00           C
ATOM   8341 3C21 POPE9 101      82.282  88.580  59.832  1.00  0.00           C
ATOM   8344 4C21 POPE9 101      82.040  90.061  59.492  1.00  0.00           C
ATOM   8347 5C21 POPE9 101      80.601  90.330  59.022  1.00  0.00           C
ATOM   8350 6C21 POPE9 101      80.451  91.711  58.362  1.00  0.00           C
ATOM   8353 7C21 POPE9 101      79.171  91.810  57.512  1.00  0.00           C
ATOM   8356 8C21 POPE9 101      79.041  93.141  56.772  1.00  0.00           C
ATOM   8360  C33 POPE9 101      85.232  82.371  66.732  1.00  0.00           C
ATOM   8363  C34 POPE9 101      84.782  82.931  65.372  1.00  0.00           C
ATOM   8366  C35 POPE9 101      85.150  82.000  64.212  1.00  0.00           C
ATOM   8369  C36 POPE9 101      84.922  82.550  62.812  1.00  0.00           C
ATOM   8372  C37 POPE9 101      85.411  81.570  61.722  1.00  0.00           C
ATOM   8375  C38 POPE9 101      85.391  82.190  60.322  1.00  0.00           C
ATOM   8378  C39 POPE9 101      85.840  81.211  59.222  1.00  0.00           C
ATOM   8381 0C31 POPE9 101      84.752  80.221  58.792  1.00  0.00           C
ATOM   8384 1C31 POPE9 101      85.251  79.260  57.712  1.00  0.00           C
ATOM   8387 2C31 POPE9 101      84.122  78.530  56.972  1.00  0.00           C
ATOM   8390 3C31 POPE9 101      83.331  79.481  56.052  1.00  0.00           C
ATOM   8393 4C31 POPE9 101      83.141  78.951  54.632  1.00  0.00           C
ATOM   8396 5C31 POPE9 101      82.592  80.021  53.672  1.00  0.00           C
ATOM   8399 6C31 POPE9 101      82.541  79.561  52.212  1.00  0.00           C
ATOM   8403  NH3 POPE  102     127.252 119.021  76.432  1.00  0.00           N
ATOM   8407  C12 POPE  102     127.600 120.411  76.882  1.00  0.00           C
ATOM   8410  C11 POPE  102     126.400 121.110  77.552  1.00  0.00           C
ATOM   8413  P   POPE  102     126.041 123.731  77.752  1.00  0.00           P
ATOM   8414  O13 POPE  102     124.721 123.681  78.402  1.00  0.00           O
ATOM   8415  O14 POPE  102     126.951 124.860  78.092  1.00  0.00           O
ATOM   8416  O11 POPE  102     125.872 123.691  76.182  1.00  0.00           O
ATOM   8417  O12 POPE  102     126.832 122.391  78.022  1.00  0.00           O
ATOM   8418  C1  POPE  102     127.002 123.591  75.302  1.00  0.00           C
ATOM   8421  C2  POPE  102     127.300 124.920  74.552  1.00  0.00           C
ATOM   8423  O21 POPE  102     126.132 125.700  74.232  1.00  0.00           O
ATOM   8424  C21 POPE  102     125.290 125.180  73.372  1.00  0.00           C
ATOM   8425  O22 POPE  102     125.241 124.030  72.972  1.00  0.00           O
ATOM   8426  C22 POPE  102     124.391 126.300  72.862  1.00  0.00           C
ATOM   8429  C3  POPE  102     128.232 124.791  73.312  1.00  0.00           C
ATOM   8432  O31 POPE  102     128.422 126.101  72.752  1.00  0.00           O
ATOM   8433  C31 POPE  102     129.502 126.280  72.012  1.00  0.00           C
ATOM   8434  O32 POPE  102     130.421 125.491  71.872  1.00  0.00           O
ATOM   8435  C32 POPE  102     129.391 127.692  71.432  1.00  0.00           C
ATOM   8438  C23 POPE  102     123.051 125.750  72.312  1.00  0.00           C
ATOM   8441  C24 POPE  102     122.252 126.821  71.542  1.00  0.00           C
ATOM   8444  C25 POPE  102     122.821 127.142  70.142  1.00  0.00           C
ATOM   8447  C26 POPE  102     122.902 125.931  69.212  1.00  0.00           C
ATOM   8450  C27 POPE  102     122.832 126.291  67.712  1.00  0.00           C
ATOM   8453  C28 POPE  102     121.441 126.810  67.282  1.00  0.00           C
ATOM   8456  C29 POPE  102     121.190 126.631  65.802  1.00  0.00           C
ATOM   8458 0C21 POPE  102     120.752 127.541  64.912  1.00  0.00           C
ATOM   8460 1C21 POPE  102     120.360 128.981  65.122  1.00  0.00           C
ATOM   8463 2C21 POPE  102     121.242 130.041  64.402  1.00  0.00           C
ATOM   8466 3C21 POPE  102     121.750 129.621  63.012  1.00  0.00           C
ATOM   8469 4C21 POPE  102     122.021 130.761  62.032  1.00  0.00           C
ATOM   8472 5C21 POPE  102     120.761 131.282  61.322  1.00  0.00           C
ATOM   8475 6C21 POPE  102     121.081 131.791  59.922  1.00  0.00           C
ATOM   8478 7C21 POPE  102     119.960 132.621  59.292  1.00  0.00           C
ATOM   8481 8C21 POPE  102     120.251 132.972  57.832  1.00  0.00           C
ATOM   8485  C33 POPE  102     130.311 127.912  70.222  1.00  0.00           C
ATOM   8488  C34 POPE  102     129.872 127.071  69.022  1.00  0.00           C
ATOM   8491  C35 POPE  102     130.562 127.491  67.732  1.00  0.00           C
ATOM   8494  C36 POPE  102     130.062 126.720  66.512  1.00  0.00           C
ATOM   8497  C37 POPE  102     130.712 127.222  65.222  1.00  0.00           C
ATOM   8500  C38 POPE  102     130.191 126.470  63.992  1.00  0.00           C
ATOM   8503  C39 POPE  102     130.752 127.011  62.672  1.00  0.00           C
ATOM   8506 0C31 POPE  102     130.361 126.101  61.502  1.00  0.00           C
ATOM   8509 1C31 POPE  102     131.023 126.491  60.172  1.00  0.00           C
ATOM   8512 2C31 POPE  102     130.781 125.411  59.112  1.00  0.00           C
ATOM   8515 3C31 POPE  102     131.232 125.800  57.692  1.00  0.00           C
ATOM   8518 4C31 POPE  102     130.381 126.922  57.092  1.00  0.00           C
ATOM   8521 5C31 POPE  102     130.562 127.032  55.572  1.00  0.00           C
ATOM   8524 6C31 POPE  102     129.721 128.142  54.932  1.00  0.00           C
ATOM   8528  NH3 POPE  103      60.851  86.741  37.432  1.00  0.00           N
ATOM   8532  C12 POPE  103      59.391  87.080  37.432  1.00  0.00           C
ATOM   8535  C11 POPE  103      59.031  88.241  36.472  1.00  0.00           C
ATOM   8538  P   POPE  103      59.972  90.711  36.152  1.00  0.00           P
ATOM   8539  O13 POPE  103      61.261  91.311  35.752  1.00  0.00           O
ATOM   8540  O14 POPE  103      58.820  91.131  35.332  1.00  0.00           O
ATOM   8541  O11 POPE  103      59.712  91.150  37.642  1.00  0.00           O
ATOM   8542  O12 POPE  103      60.111  89.141  36.232  1.00  0.00           O
ATOM   8543  C1  POPE  103      60.382  90.400  38.662  1.00  0.00           C
ATOM   8546  C2  POPE  103      60.562  91.261  39.922  1.00  0.00           C
ATOM   8548  O21 POPE  103      61.552  90.550  40.672  1.00  0.00           O
ATOM   8549  C21 POPE  103      62.570  91.261  41.152  1.00  0.00           C
ATOM   8550  O22 POPE  103      62.681  92.461  41.112  1.00  0.00           O
ATOM   8551  C22 POPE  103      63.622  90.260  41.672  1.00  0.00           C
ATOM   8554  C3  POPE  103      59.201  91.421  40.662  1.00  0.00           C
ATOM   8557  O31 POPE  103      59.132  92.640  41.432  1.00  0.00           O
ATOM   8558  C31 POPE  103      58.041  93.431  41.482  1.00  0.00           C
ATOM   8559  O32 POPE  103      58.062  94.561  41.942  1.00  0.00           O
ATOM   8560  C32 POPE  103      56.731  92.771  41.022  1.00  0.00           C
ATOM   8563  C23 POPE  103      64.801  90.921  42.422  1.00  0.00           C
ATOM   8566  C24 POPE  103      64.371  91.500  43.782  1.00  0.00           C
ATOM   8569  C25 POPE  103      64.702  90.610  44.982  1.00  0.00           C
ATOM   8572  C26 POPE  103      64.192  91.161  46.322  1.00  0.00           C
ATOM   8575  C27 POPE  103      64.661  90.320  47.532  1.00  0.00           C
ATOM   8578  C28 POPE  103      64.271  90.940  48.892  1.00  0.00           C
ATOM   8581  C29 POPE  103      65.321  91.900  49.392  1.00  0.00           C
ATOM   8583 0C21 POPE  103      66.001  91.830  50.562  1.00  0.00           C
ATOM   8585 1C21 POPE  103      65.801  90.820  51.672  1.00  0.00           C
ATOM   8588 2C21 POPE  103      66.152  91.390  53.062  1.00  0.00           C
ATOM   8591 3C21 POPE  103      67.672  91.541  53.322  1.00  0.00           C
ATOM   8594 4C21 POPE  103      68.411  90.221  53.562  1.00  0.00           C
ATOM   8597 5C21 POPE  103      68.152  89.561  54.932  1.00  0.00           C
ATOM   8600 6C21 POPE  103      68.652  90.391  56.132  1.00  0.00           C
ATOM   8603 7C21 POPE  103      68.741  89.570  57.422  1.00  0.00           C
ATOM   8606 8C21 POPE  103      69.332  90.330  58.612  1.00  0.00           C
ATOM   8610  C33 POPE  103      55.541  93.750  41.132  1.00  0.00           C
ATOM   8613  C34 POPE  103      54.192  93.121  40.722  1.00  0.00           C
ATOM   8616  C35 POPE  103      53.262  92.800  41.912  1.00  0.00           C
ATOM   8619  C36 POPE  103      53.841  91.781  42.882  1.00  0.00           C
ATOM   8622  C37 POPE  103      52.942  91.521  44.102  1.00  0.00           C
ATOM   8625  C38 POPE  103      53.641  90.610  45.122  1.00  0.00           C
ATOM   8628  C39 POPE  103      52.861  90.411  46.432  1.00  0.00           C
ATOM   8631 0C31 POPE  103      51.671  89.461  46.272  1.00  0.00           C
ATOM   8634 1C31 POPE  103      50.921  89.241  47.592  1.00  0.00           C
ATOM   8637 2C31 POPE  103      49.791  88.221  47.452  1.00  0.00           C
ATOM   8640 3C31 POPE  103      49.021  87.981  48.762  1.00  0.00           C
ATOM   8643 4C31 POPE  103      47.812  87.061  48.572  1.00  0.00           C
ATOM   8646 5C31 POPE  103      47.111  86.741  49.902  1.00  0.00           C
ATOM   8649 6C31 POPE  103      45.711  86.131  49.722  1.00  0.00           C
ATOM   8653  NH3 POPE  104      58.082  16.411  38.362  1.00  0.00           N
ATOM   8657  C12 POPE  104      59.402  16.971  38.792  1.00  0.00           C
ATOM   8660  C11 POPE  104      59.242  18.021  39.882  1.00  0.00           C
ATOM   8663  P   POPE  104      61.181  19.791  40.102  1.00  0.00           P
ATOM   8664  O13 POPE  104      62.511  19.811  40.732  1.00  0.00           O
ATOM   8665  O14 POPE  104      61.102  20.121  38.652  1.00  0.00           O
ATOM   8666  O11 POPE  104      60.281  20.771  40.932  1.00  0.00           O
ATOM   8667  O12 POPE  104      60.541  18.371  40.362  1.00  0.00           O
ATOM   8668  C1  POPE  104      59.621  20.351  42.122  1.00  0.00           C
ATOM   8671  C2  POPE  104      60.351  20.791  43.412  1.00  0.00           C
ATOM   8673  O21 POPE  104      59.712  20.071  44.482  1.00  0.00           O
ATOM   8674  C21 POPE  104      60.421  19.371  45.342  1.00  0.00           C
ATOM   8675  O22 POPE  104      61.611  19.141  45.292  1.00  0.00           O
ATOM   8676  C22 POPE  104      59.461  18.851  46.412  1.00  0.00           C
ATOM   8679  C3  POPE  104      60.172  22.331  43.592  1.00  0.00           C
ATOM   8682  O31 POPE  104      59.961  22.631  44.982  1.00  0.00           O
ATOM   8683  C31 POPE  104      60.861  23.391  45.582  1.00  0.00           C
ATOM   8684  O32 POPE  104      61.442  24.341  45.072  1.00  0.00           O
ATOM   8685  C32 POPE  104      61.032  22.870  47.012  1.00  0.00           C
ATOM   8688  C23 POPE  104      60.070  18.591  47.802  1.00  0.00           C
ATOM   8691  C24 POPE  104      58.992  18.211  48.832  1.00  0.00           C
ATOM   8694  C25 POPE  104      59.551  18.141  50.262  1.00  0.00           C
ATOM   8697  C26 POPE  104      58.501  17.711  51.302  1.00  0.00           C
ATOM   8700  C27 POPE  104      58.951  18.011  52.742  1.00  0.00           C
ATOM   8703  C28 POPE  104      57.921  17.661  53.832  1.00  0.00           C
ATOM   8706  C29 POPE  104      58.410  18.091  55.202  1.00  0.00           C
ATOM   8708 0C21 POPE  104      58.101  19.231  55.852  1.00  0.00           C
ATOM   8710 1C21 POPE  104      57.160  20.300  55.372  1.00  0.00           C
ATOM   8713 2C21 POPE  104      56.521  21.061  56.542  1.00  0.00           C
ATOM   8716 3C21 POPE  104      55.571  22.171  56.072  1.00  0.00           C
ATOM   8719 4C21 POPE  104      54.912  22.951  57.222  1.00  0.00           C
ATOM   8722 5C21 POPE  104      55.910  23.701  58.102  1.00  0.00           C
ATOM   8725 6C21 POPE  104      55.232  24.571  59.172  1.00  0.00           C
ATOM   8728 7C21 POPE  104      56.242  25.331  60.042  1.00  0.00           C
ATOM   8731 8C21 POPE  104      55.590  26.311  61.012  1.00  0.00           C
ATOM   8735  C33 POPE  104      62.492  22.691  47.502  1.00  0.00           C
ATOM   8738  C34 POPE  104      62.611  21.491  48.472  1.00  0.00           C
ATOM   8741  C35 POPE  104      63.811  21.521  49.422  1.00  0.00           C
ATOM   8744  C36 POPE  104      63.811  20.321  50.382  1.00  0.00           C
ATOM   8747  C37 POPE  104      65.101  20.191  51.212  1.00  0.00           C
ATOM   8750  C38 POPE  104      65.052  20.881  52.592  1.00  0.00           C
ATOM   8753  C39 POPE  104      64.472  19.970  53.692  1.00  0.00           C
ATOM   8756 0C31 POPE  104      64.281  20.691  55.042  1.00  0.00           C
ATOM   8759 1C31 POPE  104      65.562  20.851  55.872  1.00  0.00           C
ATOM   8762 2C31 POPE  104      65.671  22.231  56.552  1.00  0.00           C
ATOM   8765 3C31 POPE  104      64.540  22.551  57.552  1.00  0.00           C
ATOM   8768 4C31 POPE  104      64.452  24.071  57.792  1.00  0.00           C
ATOM   8771 5C31 POPE  104      63.741  24.481  59.092  1.00  0.00           C
ATOM   8774 6C31 POPE  104      63.652  26.001  59.222  1.00  0.00           C
ATOM   8778  NH3 POPE  105     106.552 100.120  73.662  1.00  0.00           N
ATOM   8782  C12 POPE  105     106.801 101.091  72.532  1.00  0.00           C
ATOM   8785  C11 POPE  105     105.551 101.921  72.252  1.00  0.00           C
ATOM   8788  P   POPE  105     102.981 101.701  72.042  1.00  0.00           P
ATOM   8789  O13 POPE  105     102.291 101.491  73.332  1.00  0.00           O
ATOM   8790  O14 POPE  105     103.112 103.121  71.642  1.00  0.00           O
ATOM   8791  O11 POPE  105     102.312 100.861  70.902  1.00  0.00           O
ATOM   8792  O12 POPE  105     104.421 101.061  72.102  1.00  0.00           O
ATOM   8793  C1  POPE  105     102.031 101.440  69.632  1.00  0.00           C
ATOM   8796  C2  POPE  105     101.391 100.370  68.722  1.00  0.00           C
ATOM   8798  O21 POPE  105     100.481 101.010  67.792  1.00  0.00           O
ATOM   8799  C21 POPE  105     101.090 101.411  66.682  1.00  0.00           C
ATOM   8800  O22 POPE  105     102.291 101.421  66.492  1.00  0.00           O
ATOM   8801  C22 POPE  105     100.062 101.810  65.632  1.00  0.00           C
ATOM   8804  C3  POPE  105     100.652  99.300  69.572  1.00  0.00           C
ATOM   8807  O31 POPE  105      99.602  98.650  68.832  1.00  0.00           O
ATOM   8808  C31 POPE  105      99.581  97.321  68.802  1.00  0.00           C
ATOM   8809  O32 POPE  105     100.451  96.561  69.202  1.00  0.00           O
ATOM   8810  C32 POPE  105      98.201  96.921  68.232  1.00  0.00           C
ATOM   8813  C23 POPE  105      99.771 100.650  64.642  1.00  0.00           C
ATOM   8816  C24 POPE  105      99.250 101.131  63.272  1.00  0.00           C
ATOM   8819  C25 POPE  105     100.341 101.720  62.372  1.00  0.00           C
ATOM   8822  C26 POPE  105      99.762 102.411  61.122  1.00  0.00           C
ATOM   8825  C27 POPE  105     100.682 102.341  59.892  1.00  0.00           C
ATOM   8828  C28 POPE  105     100.032 103.021  58.672  1.00  0.00           C
ATOM   8831  C29 POPE  105     100.761 102.731  57.372  1.00  0.00           C
ATOM   8833 0C21 POPE  105     101.152 103.621  56.442  1.00  0.00           C
ATOM   8835 1C21 POPE  105     100.951 105.120  56.462  1.00  0.00           C
ATOM   8838 2C21 POPE  105      99.910 105.610  55.432  1.00  0.00           C
ATOM   8841 3C21 POPE  105      98.502 105.071  55.692  1.00  0.00           C
ATOM   8844 4C21 POPE  105      97.440 105.680  54.762  1.00  0.00           C
ATOM   8847 5C21 POPE  105      96.050 105.071  55.002  1.00  0.00           C
ATOM   8850 6C21 POPE  105      94.971 105.690  54.122  1.00  0.00           C
ATOM   8853 7C21 POPE  105      93.550 105.431  54.652  1.00  0.00           C
ATOM   8856 8C21 POPE  105      92.471 106.051  53.772  1.00  0.00           C
ATOM   8860  C33 POPE  105      97.930  97.371  66.762  1.00  0.00           C
ATOM   8863  C34 POPE  105      96.501  97.920  66.572  1.00  0.00           C
ATOM   8866  C35 POPE  105      96.012  97.940  65.102  1.00  0.00           C
ATOM   8869  C36 POPE  105      94.992  96.821  64.802  1.00  0.00           C
ATOM   8872  C37 POPE  105      94.561  96.741  63.322  1.00  0.00           C
ATOM   8875  C38 POPE  105      93.912  95.391  62.942  1.00  0.00           C
ATOM   8878  C39 POPE  105      93.871  95.171  61.422  1.00  0.00           C
ATOM   8881 0C31 POPE  105      93.301  93.811  60.992  1.00  0.00           C
ATOM   8884 1C31 POPE  105      93.480  93.561  59.482  1.00  0.00           C
ATOM   8887 2C31 POPE  105      92.741  92.341  58.922  1.00  0.00           C
ATOM   8890 3C31 POPE  105      93.021  92.070  57.432  1.00  0.00           C
ATOM   8893 4C31 POPE  105      92.102  90.981  56.862  1.00  0.00           C
ATOM   8896 5C31 POPE  105      92.580  90.431  55.512  1.00  0.00           C
ATOM   8899 6C31 POPE  105      91.652  89.360  54.912  1.00  0.00           C
ATOM   8903  NH3 POPE  106      38.911  86.670  74.822  1.00  0.00           N
ATOM   8907  C12 POPE  106      38.172  87.760  74.102  1.00  0.00           C
ATOM   8910  C11 POPE  106      36.652  87.671  74.332  1.00  0.00           C
ATOM   8913  P   POPE  106      36.091  89.681  72.752  1.00  0.00           P
ATOM   8914  O13 POPE  106      36.582  88.740  71.712  1.00  0.00           O
ATOM   8915  O14 POPE  106      34.852  90.451  72.532  1.00  0.00           O
ATOM   8916  O11 POPE  106      37.171  90.800  72.992  1.00  0.00           O
ATOM   8917  O12 POPE  106      36.051  88.951  74.182  1.00  0.00           O
ATOM   8918  C1  POPE  106      38.041  91.240  71.942  1.00  0.00           C
ATOM   8921  C2  POPE  106      37.341  92.011  70.762  1.00  0.00           C
ATOM   8923  O21 POPE  106      37.942  91.631  69.502  1.00  0.00           O
ATOM   8924  C21 POPE  106      39.152  92.120  69.242  1.00  0.00           C
ATOM   8925  O22 POPE  106      39.800  92.881  69.932  1.00  0.00           O
ATOM   8926  C22 POPE  106      39.601  91.550  67.892  1.00  0.00           C
ATOM   8929  C3  POPE  106      37.171  93.551  70.962  1.00  0.00           C
ATOM   8932  O31 POPE  106      36.222  94.091  70.022  1.00  0.00           O
ATOM   8933  C31 POPE  106      36.661  94.531  68.852  1.00  0.00           C
ATOM   8934  O32 POPE  106      37.801  94.500  68.432  1.00  0.00           O
ATOM   8935  C32 POPE  106      35.481  95.061  68.062  1.00  0.00           C
ATOM   8938  C23 POPE  106      40.582  92.461  67.132  1.00  0.00           C
ATOM   8941  C24 POPE  106      40.851  91.921  65.722  1.00  0.00           C
ATOM   8944  C25 POPE  106      41.731  92.841  64.862  1.00  0.00           C
ATOM   8947  C26 POPE  106      43.051  93.221  65.542  1.00  0.00           C
ATOM   8950  C27 POPE  106      44.211  93.281  64.542  1.00  0.00           C
ATOM   8953  C28 POPE  106      45.481  93.860  65.182  1.00  0.00           C
ATOM   8956  C29 POPE  106      46.681  93.440  64.372  1.00  0.00           C
ATOM   8958 0C21 POPE  106      47.352  94.201  63.492  1.00  0.00           C
ATOM   8960 1C21 POPE  106      47.031  95.631  63.152  1.00  0.00           C
ATOM   8963 2C21 POPE  106      48.012  96.231  62.132  1.00  0.00           C
ATOM   8966 3C21 POPE  106      48.090  95.481  60.792  1.00  0.00           C
ATOM   8969 4C21 POPE  106      49.052  96.170  59.822  1.00  0.00           C
ATOM   8972 5C21 POPE  106      49.472  95.280  58.652  1.00  0.00           C
ATOM   8975 6C21 POPE  106      50.801  95.750  58.032  1.00  0.00           C
ATOM   8978 7C21 POPE  106      51.341  94.780  56.982  1.00  0.00           C
ATOM   8981 8C21 POPE  106      52.742  95.171  56.482  1.00  0.00           C
ATOM   8985  C33 POPE  106      35.251  96.570  68.262  1.00  0.00           C
ATOM   8988  C34 POPE  106      34.422  97.171  67.122  1.00  0.00           C
ATOM   8991  C35 POPE  106      35.101  97.021  65.752  1.00  0.00           C
ATOM   8994  C36 POPE  106      34.541  97.961  64.682  1.00  0.00           C
ATOM   8997  C37 POPE  106      35.301  97.900  63.352  1.00  0.00           C
ATOM   9000  C38 POPE  106      34.701  98.881  62.322  1.00  0.00           C
ATOM   9003  C39 POPE  106      35.512  99.041  61.022  1.00  0.00           C
ATOM   9006 0C31 POPE  106      35.422  97.841  60.052  1.00  0.00           C
ATOM   9009 1C31 POPE  106      36.632  96.891  60.142  1.00  0.00           C
ATOM   9012 2C31 POPE  106      36.521  95.650  59.232  1.00  0.00           C
ATOM   9015 3C31 POPE  106      37.482  95.650  58.032  1.00  0.00           C
ATOM   9018 4C31 POPE  106      37.582  94.271  57.372  1.00  0.00           C
ATOM   9021 5C31 POPE  106      38.672  94.181  56.292  1.00  0.00           C
ATOM   9024 6C31 POPE  106      38.791  92.791  55.662  1.00  0.00           C
ATOM   9028  NH3 POPE  107      71.791 118.421  34.362  1.00  0.00           N
ATOM   9032  C12 POPE  107      71.652 119.640  35.222  1.00  0.00           C
ATOM   9035  C11 POPE  107      70.801 120.741  34.592  1.00  0.00           C
ATOM   9038  P   POPE  107      69.611 122.931  35.352  1.00  0.00           P
ATOM   9039  O13 POPE  107      70.201 123.901  34.392  1.00  0.00           O
ATOM   9040  O14 POPE  107      68.290 122.360  35.002  1.00  0.00           O
ATOM   9041  O11 POPE  107      69.540 123.610  36.772  1.00  0.00           O
ATOM   9042  O12 POPE  107      70.660 121.760  35.562  1.00  0.00           O
ATOM   9043  C1  POPE  107      69.410 122.820  37.952  1.00  0.00           C
ATOM   9046  C2  POPE  107      70.781 122.680  38.662  1.00  0.00           C
ATOM   9048  O21 POPE  107      71.061 121.290  38.942  1.00  0.00           O
ATOM   9049  C21 POPE  107      70.702 120.690  40.062  1.00  0.00           C
ATOM   9050  O22 POPE  107      71.402 119.841  40.612  1.00  0.00           O
ATOM   9051  C22 POPE  107      69.301 121.051  40.552  1.00  0.00           C
ATOM   9054  C3  POPE  107      71.001 123.691  39.842  1.00  0.00           C
ATOM   9057  O31 POPE  107      72.001 123.200  40.772  1.00  0.00           O
ATOM   9058  C31 POPE  107      71.692 123.271  42.072  1.00  0.00           C
ATOM   9059  O32 POPE  107      70.781 123.921  42.562  1.00  0.00           O
ATOM   9060  C32 POPE  107      72.590 122.301  42.832  1.00  0.00           C
ATOM   9063  C23 POPE  107      68.831 120.071  41.652  1.00  0.00           C
ATOM   9066  C24 POPE  107      67.482 120.491  42.242  1.00  0.00           C
ATOM   9069  C25 POPE  107      67.222 119.811  43.592  1.00  0.00           C
ATOM   9072  C26 POPE  107      66.482 120.721  44.572  1.00  0.00           C
ATOM   9075  C27 POPE  107      66.722 120.320  46.042  1.00  0.00           C
ATOM   9078  C28 POPE  107      66.061 121.311  47.022  1.00  0.00           C
ATOM   9081  C29 POPE  107      66.611 121.181  48.422  1.00  0.00           C
ATOM   9083 0C21 POPE  107      66.652 122.161  49.332  1.00  0.00           C
ATOM   9085 1C21 POPE  107      66.101 123.551  49.122  1.00  0.00           C
ATOM   9088 2C21 POPE  107      64.582 123.631  49.412  1.00  0.00           C
ATOM   9091 3C21 POPE  107      64.242 123.800  50.902  1.00  0.00           C
ATOM   9094 4C21 POPE  107      64.382 125.250  51.392  1.00  0.00           C
ATOM   9097 5C21 POPE  107      63.251 126.161  50.882  1.00  0.00           C
ATOM   9100 6C21 POPE  107      63.501 127.642  51.182  1.00  0.00           C
ATOM   9103 7C21 POPE  107      62.261 128.502  50.892  1.00  0.00           C
ATOM   9106 8C21 POPE  107      62.521 130.002  51.032  1.00  0.00           C
ATOM   9110  C33 POPE  107      71.861 121.681  44.052  1.00  0.00           C
ATOM   9113  C34 POPE  107      71.931 120.151  44.092  1.00  0.00           C
ATOM   9116  C35 POPE  107      71.061 119.570  45.222  1.00  0.00           C
ATOM   9119  C36 POPE  107      71.681 119.751  46.602  1.00  0.00           C
ATOM   9122  C37 POPE  107      70.671 119.631  47.742  1.00  0.00           C
ATOM   9125  C38 POPE  107      71.372 119.690  49.102  1.00  0.00           C
ATOM   9128  C39 POPE  107      70.402 119.640  50.292  1.00  0.00           C
ATOM   9131 0C31 POPE  107      71.101 119.190  51.582  1.00  0.00           C
ATOM   9134 1C31 POPE  107      72.211 120.131  52.072  1.00  0.00           C
ATOM   9137 2C31 POPE  107      73.071 119.511  53.182  1.00  0.00           C
ATOM   9140 3C31 POPE  107      72.321 119.300  54.512  1.00  0.00           C
ATOM   9143 4C31 POPE  107      72.571 120.420  55.522  1.00  0.00           C
ATOM   9146 5C31 POPE  107      71.991 120.120  56.912  1.00  0.00           C
ATOM   9149 6C31 POPE  107      72.211 121.271  57.912  1.00  0.00           C
ATOM   9153  NH3 POPE  108     126.102 102.241  73.602  1.00  0.00           N
ATOM   9157  C12 POPE  108     127.151 102.931  74.402  1.00  0.00           C
ATOM   9160  C11 POPE  108     127.361 104.371  73.912  1.00  0.00           C
ATOM   9163  P   POPE  108     129.070 106.231  74.342  1.00  0.00           P
ATOM   9164  O13 POPE  108     129.661 106.971  75.472  1.00  0.00           O
ATOM   9165  O14 POPE  108     130.031 105.550  73.462  1.00  0.00           O
ATOM   9166  O11 POPE  108     128.051 107.131  73.522  1.00  0.00           O
ATOM   9167  O12 POPE  108     128.152 105.061  74.892  1.00  0.00           O
ATOM   9168  C1  POPE  108     128.451 107.811  72.332  1.00  0.00           C
ATOM   9171  C2  POPE  108     127.221 108.141  71.442  1.00  0.00           C
ATOM   9173  O21 POPE  108     127.491 109.101  70.412  1.00  0.00           O
ATOM   9174  C21 POPE  108     128.281 108.781  69.412  1.00  0.00           C
ATOM   9175  O22 POPE  108     129.171 107.951  69.392  1.00  0.00           O
ATOM   9176  C22 POPE  108     127.672 109.511  68.202  1.00  0.00           C
ATOM   9179  C3  POPE  108     125.962 108.641  72.212  1.00  0.00           C
ATOM   9182  O31 POPE  108     125.080 109.450  71.392  1.00  0.00           O
ATOM   9183  C31 POPE  108     124.351 108.771  70.502  1.00  0.00           C
ATOM   9184  O32 POPE  108     124.201 107.571  70.492  1.00  0.00           O
ATOM   9185  C32 POPE  108     123.702 109.741  69.522  1.00  0.00           C
ATOM   9188  C23 POPE  108     128.660 109.990  67.122  1.00  0.00           C
ATOM   9191  C24 POPE  108     127.902 110.711  66.002  1.00  0.00           C
ATOM   9194  C25 POPE  108     128.702 111.841  65.332  1.00  0.00           C
ATOM   9197  C26 POPE  108     127.771 112.881  64.712  1.00  0.00           C
ATOM   9200  C27 POPE  108     128.520 114.021  64.002  1.00  0.00           C
ATOM   9203  C28 POPE  108     127.681 115.300  63.872  1.00  0.00           C
ATOM   9206  C29 POPE  108     126.382 115.061  63.162  1.00  0.00           C
ATOM   9208 0C21 POPE  108     126.152 115.300  61.852  1.00  0.00           C
ATOM   9210 1C21 POPE  108     127.191 115.861  60.932  1.00  0.00           C
ATOM   9213 2C21 POPE  108     126.762 115.981  59.462  1.00  0.00           C
ATOM   9216 3C21 POPE  108     127.991 116.311  58.622  1.00  0.00           C
ATOM   9219 4C21 POPE  108     127.720 116.451  57.122  1.00  0.00           C
ATOM   9222 5C21 POPE  108     129.012 116.641  56.302  1.00  0.00           C
ATOM   9225 6C21 POPE  108     129.581 118.060  56.332  1.00  0.00           C
ATOM   9228 7C21 POPE  108     130.542 118.351  57.502  1.00  0.00           C
ATOM   9231 8C21 POPE  108     131.352 119.631  57.312  1.00  0.00           C
ATOM   9235  C33 POPE  108     122.951 109.021  68.362  1.00  0.00           C
ATOM   9238  C34 POPE  108     122.352 110.011  67.352  1.00  0.00           C
ATOM   9241  C35 POPE  108     121.272 109.421  66.432  1.00  0.00           C
ATOM   9244  C36 POPE  108     120.831 110.420  65.362  1.00  0.00           C
ATOM   9247  C37 POPE  108     119.712 109.920  64.432  1.00  0.00           C
ATOM   9250  C38 POPE  108     119.642 110.750  63.142  1.00  0.00           C
ATOM   9253  C39 POPE  108     118.512 110.351  62.182  1.00  0.00           C
ATOM   9256 0C31 POPE  108     118.451 111.250  60.942  1.00  0.00           C
ATOM   9259 1C31 POPE  108     117.262 110.901  60.042  1.00  0.00           C
ATOM   9262 2C31 POPE  108     117.051 111.911  58.902  1.00  0.00           C
ATOM   9265 3C31 POPE  108     115.641 111.821  58.282  1.00  0.00           C
ATOM   9268 4C31 POPE  108     115.332 110.481  57.592  1.00  0.00           C
ATOM   9271 5C31 POPE  108     113.842 110.330  57.242  1.00  0.00           C
ATOM   9274 6C31 POPE  108     113.480 108.921  56.792  1.00  0.00           C
ATOM   9278  NH3 POPE  109      12.351  73.080  71.482  1.00  0.00           N
ATOM   9282  C12 POPE  109      12.342  74.071  72.612  1.00  0.00           C
ATOM   9285  C11 POPE  109      10.981  74.771  72.722  1.00  0.00           C
ATOM   9288  P   POPE  109       9.871  76.900  73.742  1.00  0.00           P
ATOM   9289  O13 POPE  109       8.771  76.421  72.882  1.00  0.00           O
ATOM   9290  O14 POPE  109       9.581  77.011  75.192  1.00  0.00           O
ATOM   9291  O11 POPE  109      10.401  78.300  73.202  1.00  0.00           O
ATOM   9292  O12 POPE  109      11.121  75.930  73.552  1.00  0.00           O
ATOM   9293  C1  POPE  109      10.611  78.510  71.792  1.00  0.00           C
ATOM   9296  C2  POPE  109      10.431  80.021  71.412  1.00  0.00           C
ATOM   9298  O21 POPE  109      10.241  80.171  70.002  1.00  0.00           O
ATOM   9299  C21 POPE  109       9.011  80.050  69.562  1.00  0.00           C
ATOM   9300  O22 POPE  109       8.001  80.011  70.242  1.00  0.00           O
ATOM   9301  C22 POPE  109       9.091  79.751  68.062  1.00  0.00           C
ATOM   9304  C3  POPE  109      11.621  80.921  71.862  1.00  0.00           C
ATOM   9307  O31 POPE  109      12.751  80.991  70.942  1.00  0.00           O
ATOM   9308  C31 POPE  109      12.781  82.050  70.122  1.00  0.00           C
ATOM   9309  O32 POPE  109      11.911  82.891  70.052  1.00  0.00           O
ATOM   9310  C32 POPE  109      14.121  82.120  69.382  1.00  0.00           C
ATOM   9313  C23 POPE  109       8.181  80.601  67.152  1.00  0.00           C
ATOM   9316  C24 POPE  109       8.801  81.930  66.672  1.00  0.00           C
ATOM   9319  C25 POPE  109      10.001  81.790  65.712  1.00  0.00           C
ATOM   9322  C26 POPE  109       9.892  82.651  64.432  1.00  0.00           C
ATOM   9325  C27 POPE  109      11.271  83.091  63.892  1.00  0.00           C
ATOM   9328  C28 POPE  109      11.302  83.401  62.382  1.00  0.00           C
ATOM   9331  C29 POPE  109      11.411  82.151  61.532  1.00  0.00           C
ATOM   9333 0C21 POPE  109      12.431  81.810  60.712  1.00  0.00           C
ATOM   9335 1C21 POPE  109      13.701  82.581  60.442  1.00  0.00           C
ATOM   9338 2C21 POPE  109      14.972  81.701  60.362  1.00  0.00           C
ATOM   9341 3C21 POPE  109      15.011  80.721  59.172  1.00  0.00           C
ATOM   9344 4C21 POPE  109      16.322  79.920  59.122  1.00  0.00           C
ATOM   9347 5C21 POPE  109      16.541  79.101  57.852  1.00  0.00           C
ATOM   9350 6C21 POPE  109      15.441  78.050  57.602  1.00  0.00           C
ATOM   9353 7C21 POPE  109      15.802  77.091  56.462  1.00  0.00           C
ATOM   9356 8C21 POPE  109      14.691  76.081  56.172  1.00  0.00           C
ATOM   9360  C33 POPE  109      14.161  81.360  68.032  1.00  0.00           C
ATOM   9363  C34 POPE  109      13.991  82.280  66.802  1.00  0.00           C
ATOM   9366  C35 POPE  109      15.291  82.991  66.372  1.00  0.00           C
ATOM   9369  C36 POPE  109      15.071  84.120  65.352  1.00  0.00           C
ATOM   9372  C37 POPE  109      16.331  84.911  64.922  1.00  0.00           C
ATOM   9375  C38 POPE  109      17.361  84.120  64.092  1.00  0.00           C
ATOM   9378  C39 POPE  109      18.251  84.990  63.192  1.00  0.00           C
ATOM   9381 0C31 POPE  109      19.271  84.190  62.362  1.00  0.00           C
ATOM   9384 1C31 POPE  109      20.101  85.081  61.422  1.00  0.00           C
ATOM   9387 2C31 POPE  109      21.302  84.381  60.742  1.00  0.00           C
ATOM   9390 3C31 POPE  109      22.371  83.821  61.702  1.00  0.00           C
ATOM   9393 4C31 POPE  109      22.882  84.821  62.742  1.00  0.00           C
ATOM   9396 5C31 POPE  109      23.931  84.211  63.682  1.00  0.00           C
ATOM   9399 6C31 POPE  109      24.492  85.231  64.652  1.00  0.00           C
ATOM   9403  NH3 POPE  110      77.031  58.231  33.922  1.00  0.00           N
ATOM   9407  C12 POPE  110      75.771  58.161  34.752  1.00  0.00           C
ATOM   9410  C11 POPE  110      75.122  56.751  34.782  1.00  0.00           C
ATOM   9413  P   POPE  110      72.491  56.311  34.992  1.00  0.00           P
ATOM   9414  O13 POPE  110      72.681  55.361  33.872  1.00  0.00           O
ATOM   9415  O14 POPE  110      71.641  57.501  34.782  1.00  0.00           O
ATOM   9416  O11 POPE  110      71.821  55.561  36.202  1.00  0.00           O
ATOM   9417  O12 POPE  110      73.902  56.800  35.532  1.00  0.00           O
ATOM   9418  C1  POPE  110      72.421  55.361  37.462  1.00  0.00           C
ATOM   9421  C2  POPE  110      72.652  56.701  38.252  1.00  0.00           C
ATOM   9423  O21 POPE  110      74.012  57.171  38.222  1.00  0.00           O
ATOM   9424  C21 POPE  110      74.931  56.341  38.672  1.00  0.00           C
ATOM   9425  O22 POPE  110      74.791  55.181  39.002  1.00  0.00           O
ATOM   9426  C22 POPE  110      76.232  57.111  38.852  1.00  0.00           C
ATOM   9429  C3  POPE  110      72.082  56.710  39.712  1.00  0.00           C
ATOM   9432  O31 POPE  110      71.791  58.061  40.112  1.00  0.00           O
ATOM   9433  C31 POPE  110      72.071  58.451  41.352  1.00  0.00           C
ATOM   9434  O32 POPE  110      72.762  57.850  42.162  1.00  0.00           O
ATOM   9435  C32 POPE  110      71.391  59.800  41.532  1.00  0.00           C
ATOM   9438  C23 POPE  110      76.282  57.741  40.262  1.00  0.00           C
ATOM   9441  C24 POPE  110      77.711  58.040  40.712  1.00  0.00           C
ATOM   9444  C25 POPE  110      77.781  59.121  41.792  1.00  0.00           C
ATOM   9447  C26 POPE  110      79.141  59.201  42.492  1.00  0.00           C
ATOM   9450  C27 POPE  110      78.982  59.651  43.952  1.00  0.00           C
ATOM   9453  C28 POPE  110      80.302  59.731  44.732  1.00  0.00           C
ATOM   9456  C29 POPE  110      80.941  58.380  44.902  1.00  0.00           C
ATOM   9458 0C21 POPE  110      81.811  58.011  45.862  1.00  0.00           C
ATOM   9460 1C21 POPE  110      82.320  58.870  46.982  1.00  0.00           C
ATOM   9463 2C21 POPE  110      83.471  59.811  46.562  1.00  0.00           C
ATOM   9466 3C21 POPE  110      84.122  60.491  47.772  1.00  0.00           C
ATOM   9469 4C21 POPE  110      85.381  61.281  47.372  1.00  0.00           C
ATOM   9472 5C21 POPE  110      86.070  61.951  48.572  1.00  0.00           C
ATOM   9475 6C21 POPE  110      87.481  62.431  48.182  1.00  0.00           C
ATOM   9478 7C21 POPE  110      88.222  63.141  49.322  1.00  0.00           C
ATOM   9481 8C21 POPE  110      89.511  63.800  48.832  1.00  0.00           C
ATOM   9485  C33 POPE  110      71.191  60.291  42.982  1.00  0.00           C
ATOM   9488  C34 POPE  110      70.052  61.330  43.002  1.00  0.00           C
ATOM   9491  C35 POPE  110      70.232  62.481  43.992  1.00  0.00           C
ATOM   9494  C36 POPE  110      70.001  62.120  45.462  1.00  0.00           C
ATOM   9497  C37 POPE  110      70.192  63.341  46.372  1.00  0.00           C
ATOM   9500  C38 POPE  110      69.842  63.010  47.822  1.00  0.00           C
ATOM   9503  C39 POPE  110      69.902  64.220  48.772  1.00  0.00           C
ATOM   9506 0C31 POPE  110      69.912  63.750  50.232  1.00  0.00           C
ATOM   9509 1C31 POPE  110      69.551  64.851  51.232  1.00  0.00           C
ATOM   9512 2C31 POPE  110      69.702  64.391  52.692  1.00  0.00           C
ATOM   9515 3C31 POPE  110      71.171  64.181  53.082  1.00  0.00           C
ATOM   9518 4C31 POPE  110      71.372  63.821  54.562  1.00  0.00           C
ATOM   9521 5C31 POPE  110      72.861  63.681  54.892  1.00  0.00           C
ATOM   9524 6C31 POPE  110      73.171  63.461  56.372  1.00  0.00           C
ATOM   9528  NH3 POPE  111      75.671  51.710  34.562  1.00  0.00           N
ATOM   9532  C12 POPE  111      75.071  52.801  33.702  1.00  0.00           C
ATOM   9535  C11 POPE  111      75.551  52.720  32.232  1.00  0.00           C
ATOM   9538  P   POPE  111      77.131  54.811  31.822  1.00  0.00           P
ATOM   9539  O13 POPE  111      76.861  56.181  32.302  1.00  0.00           O
ATOM   9540  O14 POPE  111      77.872  54.690  30.552  1.00  0.00           O
ATOM   9541  O11 POPE  111      77.841  53.960  32.942  1.00  0.00           O
ATOM   9542  O12 POPE  111      75.751  54.030  31.672  1.00  0.00           O
ATOM   9543  C1  POPE  111      79.242  53.741  32.972  1.00  0.00           C
ATOM   9546  C2  POPE  111      79.691  53.601  34.442  1.00  0.00           C
ATOM   9548  O21 POPE  111      81.131  53.641  34.472  1.00  0.00           O
ATOM   9549  C21 POPE  111      81.661  54.401  35.412  1.00  0.00           C
ATOM   9550  O22 POPE  111      81.070  55.271  36.042  1.00  0.00           O
ATOM   9551  C22 POPE  111      83.161  54.071  35.562  1.00  0.00           C
ATOM   9554  C3  POPE  111      79.171  52.260  35.022  1.00  0.00           C
ATOM   9557  O31 POPE  111      78.491  52.370  36.302  1.00  0.00           O
ATOM   9558  C31 POPE  111      79.312  52.351  37.362  1.00  0.00           C
ATOM   9559  O32 POPE  111      80.521  52.370  37.292  1.00  0.00           O
ATOM   9560  C32 POPE  111      78.551  52.130  38.652  1.00  0.00           C
ATOM   9563  C23 POPE  111      83.480  53.781  37.042  1.00  0.00           C
ATOM   9566  C24 POPE  111      84.971  53.781  37.422  1.00  0.00           C
ATOM   9569  C25 POPE  111      85.162  53.030  38.742  1.00  0.00           C
ATOM   9572  C26 POPE  111      86.152  53.651  39.742  1.00  0.00           C
ATOM   9575  C27 POPE  111      85.971  52.931  41.082  1.00  0.00           C
ATOM   9578  C28 POPE  111      86.811  53.411  42.282  1.00  0.00           C
ATOM   9581  C29 POPE  111      88.252  52.960  42.282  1.00  0.00           C
ATOM   9583 0C21 POPE  111      88.951  52.521  43.342  1.00  0.00           C
ATOM   9585 1C21 POPE  111      88.480  52.421  44.772  1.00  0.00           C
ATOM   9588 2C21 POPE  111      89.581  52.471  45.862  1.00  0.00           C
ATOM   9591 3C21 POPE  111      90.172  53.870  46.132  1.00  0.00           C
ATOM   9594 4C21 POPE  111      91.342  54.280  45.222  1.00  0.00           C
ATOM   9597 5C21 POPE  111      92.720  53.771  45.672  1.00  0.00           C
ATOM   9600 6C21 POPE  111      93.311  54.581  46.832  1.00  0.00           C
ATOM   9603 7C21 POPE  111      94.742  54.161  47.192  1.00  0.00           C
ATOM   9606 8C21 POPE  111      95.372  55.050  48.262  1.00  0.00           C
ATOM   9610  C33 POPE  111      79.511  52.411  39.832  1.00  0.00           C
ATOM   9613  C34 POPE  111      79.071  51.821  41.172  1.00  0.00           C
ATOM   9616  C35 POPE  111      79.421  52.821  42.262  1.00  0.00           C
ATOM   9619  C36 POPE  111      79.251  52.311  43.702  1.00  0.00           C
ATOM   9622  C37 POPE  111      79.721  53.411  44.652  1.00  0.00           C
ATOM   9625  C38 POPE  111      79.931  52.951  46.092  1.00  0.00           C
ATOM   9628  C39 POPE  111      80.592  54.071  46.882  1.00  0.00           C
ATOM   9631 0C31 POPE  111      80.652  53.771  48.372  1.00  0.00           C
ATOM   9634 1C31 POPE  111      81.531  54.800  49.082  1.00  0.00           C
ATOM   9637 2C31 POPE  111      81.501  54.581  50.592  1.00  0.00           C
ATOM   9640 3C31 POPE  111      82.242  55.670  51.352  1.00  0.00           C
ATOM   9643 4C31 POPE  111      82.242  55.381  52.852  1.00  0.00           C
ATOM   9646 5C31 POPE  111      82.621  56.611  53.672  1.00  0.00           C
ATOM   9649 6C31 POPE  111      82.662  56.351  55.172  1.00  0.00           C
ATOM   9653  NH3 POPE  112      44.590  58.151  35.342  1.00  0.00           N
ATOM   9657  C12 POPE  112      44.472  57.471  34.002  1.00  0.00           C
ATOM   9660  C11 POPE  112      43.820  56.071  34.062  1.00  0.00           C
ATOM   9663  P   POPE  112      41.461  56.751  35.082  1.00  0.00           P
ATOM   9664  O13 POPE  112      41.762  58.161  35.402  1.00  0.00           O
ATOM   9665  O14 POPE  112      40.672  56.451  33.862  1.00  0.00           O
ATOM   9666  O11 POPE  112      40.871  55.971  36.332  1.00  0.00           O
ATOM   9667  O12 POPE  112      42.812  55.940  35.052  1.00  0.00           O
ATOM   9668  C1  POPE  112      39.582  56.251  36.852  1.00  0.00           C
ATOM   9671  C2  POPE  112      39.441  55.711  38.292  1.00  0.00           C
ATOM   9673  O21 POPE  112      38.051  55.891  38.642  1.00  0.00           O
ATOM   9674  C21 POPE  112      37.382  54.791  38.852  1.00  0.00           C
ATOM   9675  O22 POPE  112      37.801  53.651  38.772  1.00  0.00           O
ATOM   9676  C22 POPE  112      35.951  55.150  39.272  1.00  0.00           C
ATOM   9679  C3  POPE  112      40.351  56.381  39.362  1.00  0.00           C
ATOM   9682  O31 POPE  112      40.070  55.771  40.652  1.00  0.00           O
ATOM   9683  C31 POPE  112      39.811  56.591  41.652  1.00  0.00           C
ATOM   9684  O32 POPE  112      40.011  57.791  41.682  1.00  0.00           O
ATOM   9685  C32 POPE  112      39.091  55.831  42.772  1.00  0.00           C
ATOM   9688  C23 POPE  112      35.791  55.120  40.812  1.00  0.00           C
ATOM   9691  C24 POPE  112      34.321  55.150  41.262  1.00  0.00           C
ATOM   9694  C25 POPE  112      34.181  55.050  42.782  1.00  0.00           C
ATOM   9697  C26 POPE  112      32.841  54.481  43.242  1.00  0.00           C
ATOM   9700  C27 POPE  112      32.782  54.300  44.762  1.00  0.00           C
ATOM   9703  C28 POPE  112      31.591  53.461  45.262  1.00  0.00           C
ATOM   9706  C29 POPE  112      31.751  51.990  44.952  1.00  0.00           C
ATOM   9708 0C21 POPE  112      31.371  50.951  45.722  1.00  0.00           C
ATOM   9710 1C21 POPE  112      30.642  51.010  47.042  1.00  0.00           C
ATOM   9713 2C21 POPE  112      31.541  50.600  48.232  1.00  0.00           C
ATOM   9716 3C21 POPE  112      32.391  51.771  48.772  1.00  0.00           C
ATOM   9719 4C21 POPE  112      33.521  51.341  49.722  1.00  0.00           C
ATOM   9722 5C21 POPE  112      33.051  50.451  50.882  1.00  0.00           C
ATOM   9725 6C21 POPE  112      34.132  50.291  51.962  1.00  0.00           C
ATOM   9728 7C21 POPE  112      33.621  49.550  53.202  1.00  0.00           C
ATOM   9731 8C21 POPE  112      34.652  49.521  54.332  1.00  0.00           C
ATOM   9735  C33 POPE  112      38.461  56.811  43.782  1.00  0.00           C
ATOM   9738  C34 POPE  112      37.451  56.171  44.762  1.00  0.00           C
ATOM   9741  C35 POPE  112      38.111  55.451  45.942  1.00  0.00           C
ATOM   9744  C36 POPE  112      37.132  55.041  47.052  1.00  0.00           C
ATOM   9747  C37 POPE  112      37.841  54.550  48.332  1.00  0.00           C
ATOM   9750  C38 POPE  112      36.902  54.051  49.432  1.00  0.00           C
ATOM   9753  C39 POPE  112      37.652  53.671  50.722  1.00  0.00           C
ATOM   9756 0C31 POPE  112      36.742  53.040  51.792  1.00  0.00           C
ATOM   9759 1C31 POPE  112      37.391  52.920  53.182  1.00  0.00           C
ATOM   9762 2C31 POPE  112      36.451  53.370  54.312  1.00  0.00           C
ATOM   9765 3C31 POPE  112      37.101  53.351  55.712  1.00  0.00           C
ATOM   9768 4C31 POPE  112      37.132  51.961  56.362  1.00  0.00           C
ATOM   9771 5C31 POPE  112      37.731  52.001  57.782  1.00  0.00           C
ATOM   9774 6C31 POPE  112      37.692  50.641  58.492  1.00  0.00           C
ATOM   9778  NH3 POPE  113     116.032  69.001  26.002  1.00  0.00           N
ATOM   9782  C12 POPE  113     115.682  69.311  24.572  1.00  0.00           C
ATOM   9785  C11 POPE  113     114.852  70.610  24.432  1.00  0.00           C
ATOM   9788  P   POPE  113     115.351  72.341  26.332  1.00  0.00           P
ATOM   9789  O13 POPE  113     114.870  71.260  27.242  1.00  0.00           O
ATOM   9790  O14 POPE  113     114.521  73.561  26.262  1.00  0.00           O
ATOM   9791  O11 POPE  113     116.851  72.731  26.612  1.00  0.00           O
ATOM   9792  O12 POPE  113     115.561  71.751  24.902  1.00  0.00           O
ATOM   9793  C1  POPE  113     117.340  73.300  27.812  1.00  0.00           C
ATOM   9796  C2  POPE  113     118.092  72.231  28.662  1.00  0.00           C
ATOM   9798  O21 POPE  113     117.151  71.690  29.602  1.00  0.00           O
ATOM   9799  C21 POPE  113     116.771  70.451  29.422  1.00  0.00           C
ATOM   9800  O22 POPE  113     117.061  69.720  28.492  1.00  0.00           O
ATOM   9801  C22 POPE  113     115.881  70.071  30.612  1.00  0.00           C
ATOM   9804  C3  POPE  113     119.281  72.851  29.462  1.00  0.00           C
ATOM   9807  O31 POPE  113     119.521  72.190  30.742  1.00  0.00           O
ATOM   9808  C31 POPE  113     118.731  72.620  31.722  1.00  0.00           C
ATOM   9809  O32 POPE  113     117.891  73.510  31.622  1.00  0.00           O
ATOM   9810  C32 POPE  113     119.031  71.811  33.002  1.00  0.00           C
ATOM   9813  C23 POPE  113     116.652  69.181  31.592  1.00  0.00           C
ATOM   9816  C24 POPE  113     115.872  68.800  32.842  1.00  0.00           C
ATOM   9819  C25 POPE  113     116.701  67.981  33.822  1.00  0.00           C
ATOM   9822  C26 POPE  113     115.901  67.650  35.092  1.00  0.00           C
ATOM   9825  C27 POPE  113     116.750  66.900  36.122  1.00  0.00           C
ATOM   9828  C28 POPE  113     116.021  66.771  37.462  1.00  0.00           C
ATOM   9831  C29 POPE  113     116.941  66.131  38.462  1.00  0.00           C
ATOM   9833 0C21 POPE  113     117.002  66.421  39.772  1.00  0.00           C
ATOM   9835 1C21 POPE  113     116.142  67.411  40.522  1.00  0.00           C
ATOM   9838 2C21 POPE  113     114.971  66.711  41.232  1.00  0.00           C
ATOM   9841 3C21 POPE  113     115.442  65.561  42.132  1.00  0.00           C
ATOM   9844 4C21 POPE  113     114.411  65.080  43.162  1.00  0.00           C
ATOM   9847 5C21 POPE  113     113.201  64.330  42.602  1.00  0.00           C
ATOM   9850 6C21 POPE  113     112.291  63.830  43.732  1.00  0.00           C
ATOM   9853 7C21 POPE  113     111.202  62.861  43.252  1.00  0.00           C
ATOM   9856 8C21 POPE  113     110.220  62.431  44.342  1.00  0.00           C
ATOM   9860  C33 POPE  113     118.021  72.101  34.142  1.00  0.00           C
ATOM   9863  C34 POPE  113     118.430  71.510  35.512  1.00  0.00           C
ATOM   9866  C35 POPE  113     119.551  72.260  36.262  1.00  0.00           C
ATOM   9869  C36 POPE  113     119.110  73.570  36.952  1.00  0.00           C
ATOM   9872  C37 POPE  113     120.232  74.271  37.752  1.00  0.00           C
ATOM   9875  C38 POPE  113     120.241  73.981  39.262  1.00  0.00           C
ATOM   9878  C39 POPE  113     120.801  72.611  39.662  1.00  0.00           C
ATOM   9881 0C31 POPE  113     119.721  71.561  39.992  1.00  0.00           C
ATOM   9884 1C31 POPE  113     120.341  70.220  40.422  1.00  0.00           C
ATOM   9887 2C31 POPE  113     119.332  69.251  41.042  1.00  0.00           C
ATOM   9890 3C31 POPE  113     119.791  68.690  42.402  1.00  0.00           C
ATOM   9893 4C31 POPE  113     119.870  69.750  43.512  1.00  0.00           C
ATOM   9896 5C31 POPE  113     120.472  69.190  44.812  1.00  0.00           C
ATOM   9899 6C31 POPE  113     120.411  70.140  46.002  1.00  0.00           C
ATOM   9903  NH3 POPE  114      90.840  89.181  30.192  1.00  0.00           N
ATOM   9907  C12 POPE  114      91.622  90.171  30.972  1.00  0.00           C
ATOM   9910  C11 POPE  114      90.652  91.131  31.682  1.00  0.00           C
ATOM   9913  P   POPE  114      88.410  91.091  33.012  1.00  0.00           P
ATOM   9914  O13 POPE  114      89.101  92.120  33.812  1.00  0.00           O
ATOM   9915  O14 POPE  114      87.242  91.541  32.222  1.00  0.00           O
ATOM   9916  O11 POPE  114      88.051  89.871  33.922  1.00  0.00           O
ATOM   9917  O12 POPE  114      89.441  90.431  32.012  1.00  0.00           O
ATOM   9918  C1  POPE  114      86.771  89.271  34.042  1.00  0.00           C
ATOM   9921  C2  POPE  114      86.221  89.400  35.492  1.00  0.00           C
ATOM   9923  O21 POPE  114      85.840  90.750  35.812  1.00  0.00           O
ATOM   9924  C21 POPE  114      84.631  91.080  35.472  1.00  0.00           C
ATOM   9925  O22 POPE  114      83.912  90.510  34.672  1.00  0.00           O
ATOM   9926  C22 POPE  114      84.101  92.161  36.392  1.00  0.00           C
ATOM   9929  C3  POPE  114      87.271  88.911  36.542  1.00  0.00           C
ATOM   9932  O31 POPE  114      86.961  89.271  37.912  1.00  0.00           O
ATOM   9933  C31 POPE  114      85.951  88.641  38.472  1.00  0.00           C
ATOM   9934  O32 POPE  114      85.232  87.820  37.922  1.00  0.00           O
ATOM   9935  C32 POPE  114      85.781  89.170  39.892  1.00  0.00           C
ATOM   9938  C23 POPE  114      83.331  91.461  37.532  1.00  0.00           C
ATOM   9941  C24 POPE  114      82.851  92.411  38.612  1.00  0.00           C
ATOM   9944  C25 POPE  114      82.532  91.641  39.902  1.00  0.00           C
ATOM   9947  C26 POPE  114      81.731  92.461  40.912  1.00  0.00           C
ATOM   9950  C27 POPE  114      81.631  91.741  42.262  1.00  0.00           C
ATOM   9953  C28 POPE  114      80.781  92.481  43.302  1.00  0.00           C
ATOM   9956  C29 POPE  114      79.312  92.260  43.082  1.00  0.00           C
ATOM   9958 0C21 POPE  114      78.321  92.750  43.852  1.00  0.00           C
ATOM   9960 1C21 POPE  114      78.482  93.641  45.052  1.00  0.00           C
ATOM   9963 2C21 POPE  114      77.841  93.021  46.312  1.00  0.00           C
ATOM   9966 3C21 POPE  114      77.711  94.061  47.432  1.00  0.00           C
ATOM   9969 4C21 POPE  114      77.232  93.501  48.772  1.00  0.00           C
ATOM   9972 5C21 POPE  114      78.332  92.861  49.622  1.00  0.00           C
ATOM   9975 6C21 POPE  114      77.881  92.711  51.072  1.00  0.00           C
ATOM   9978 7C21 POPE  114      78.811  91.841  51.922  1.00  0.00           C
ATOM   9981 8C21 POPE  114      78.091  91.360  53.182  1.00  0.00           C
ATOM   9985  C33 POPE  114      84.590  88.551  40.652  1.00  0.00           C
ATOM   9988  C34 POPE  114      84.402  89.161  42.062  1.00  0.00           C
ATOM   9991  C35 POPE  114      84.752  88.190  43.202  1.00  0.00           C
ATOM   9994  C36 POPE  114      84.281  88.691  44.572  1.00  0.00           C
ATOM   9997  C37 POPE  114      84.250  87.581  45.642  1.00  0.00           C
ATOM  10000  C38 POPE  114      85.612  87.241  46.272  1.00  0.00           C
ATOM  10003  C39 POPE  114      85.962  88.101  47.492  1.00  0.00           C
ATOM  10006 0C31 POPE  114      85.071  87.920  48.742  1.00  0.00           C
ATOM  10009 1C31 POPE  114      84.861  86.461  49.162  1.00  0.00           C
ATOM  10012 2C31 POPE  114      84.122  86.290  50.502  1.00  0.00           C
ATOM  10015 3C31 POPE  114      84.940  86.741  51.722  1.00  0.00           C
ATOM  10018 4C31 POPE  114      84.301  86.341  53.062  1.00  0.00           C
ATOM  10021 5C31 POPE  114      85.062  86.911  54.262  1.00  0.00           C
ATOM  10024 6C31 POPE  114      84.441  86.561  55.612  1.00  0.00           C
ATOM  10028  NH3 POPE  115      24.221  86.121  74.652  1.00  0.00           N
ATOM  10032  C12 POPE  115      24.121  85.970  76.142  1.00  0.00           C
ATOM  10035  C11 POPE  115      25.241  85.021  76.612  1.00  0.00           C
ATOM  10038  P   POPE  115      26.021  82.571  76.312  1.00  0.00           P
ATOM  10039  O13 POPE  115      25.552  82.190  77.652  1.00  0.00           O
ATOM  10040  O14 POPE  115      25.831  81.541  75.272  1.00  0.00           O
ATOM  10041  O11 POPE  115      27.511  83.121  76.252  1.00  0.00           O
ATOM  10042  O12 POPE  115      25.161  83.821  75.852  1.00  0.00           O
ATOM  10043  C1  POPE  115      28.121  83.541  75.002  1.00  0.00           C
ATOM  10046  C2  POPE  115      29.171  82.591  74.312  1.00  0.00           C
ATOM  10048  O21 POPE  115      29.971  83.390  73.412  1.00  0.00           O
ATOM  10049  C21 POPE  115      29.511  83.650  72.192  1.00  0.00           C
ATOM  10050  O22 POPE  115      28.451  83.261  71.722  1.00  0.00           O
ATOM  10051  C22 POPE  115      30.491  84.521  71.402  1.00  0.00           C
ATOM  10054  C3  POPE  115      28.572  81.261  73.702  1.00  0.00           C
ATOM  10057  O31 POPE  115      29.371  80.741  72.612  1.00  0.00           O
ATOM  10058  C31 POPE  115      28.841  79.710  71.962  1.00  0.00           C
ATOM  10059  O32 POPE  115      27.912  79.010  72.362  1.00  0.00           O
ATOM  10060  C32 POPE  115      29.422  79.611  70.552  1.00  0.00           C
ATOM  10063  C23 POPE  115      29.731  85.431  70.382  1.00  0.00           C
ATOM  10066  C24 POPE  115      30.661  86.401  69.642  1.00  0.00           C
ATOM  10069  C25 POPE  115      29.931  87.420  68.752  1.00  0.00           C
ATOM  10072  C26 POPE  115      29.441  86.860  67.402  1.00  0.00           C
ATOM  10075  C27 POPE  115      28.771  87.931  66.532  1.00  0.00           C
ATOM  10078  C28 POPE  115      28.231  87.461  65.162  1.00  0.00           C
ATOM  10081  C29 POPE  115      29.302  87.260  64.112  1.00  0.00           C
ATOM  10083 0C21 POPE  115      29.241  86.440  63.052  1.00  0.00           C
ATOM  10085 1C21 POPE  115      28.072  85.560  62.662  1.00  0.00           C
ATOM  10088 2C21 POPE  115      27.861  85.420  61.132  1.00  0.00           C
ATOM  10091 3C21 POPE  115      27.541  86.741  60.392  1.00  0.00           C
ATOM  10094 4C21 POPE  115      28.761  87.420  59.732  1.00  0.00           C
ATOM  10097 5C21 POPE  115      29.291  86.681  58.492  1.00  0.00           C
ATOM  10100 6C21 POPE  115      30.521  87.350  57.872  1.00  0.00           C
ATOM  10103 7C21 POPE  115      30.781  86.900  56.432  1.00  0.00           C
ATOM  10106 8C21 POPE  115      32.152  87.321  55.882  1.00  0.00           C
ATOM  10110  C33 POPE  115      30.561  78.591  70.342  1.00  0.00           C
ATOM  10113  C34 POPE  115      30.722  78.261  68.852  1.00  0.00           C
ATOM  10116  C35 POPE  115      32.081  77.640  68.502  1.00  0.00           C
ATOM  10119  C36 POPE  115      32.251  77.411  66.992  1.00  0.00           C
ATOM  10122  C37 POPE  115      33.701  77.061  66.622  1.00  0.00           C
ATOM  10125  C38 POPE  115      33.981  77.110  65.102  1.00  0.00           C
ATOM  10128  C39 POPE  115      35.492  77.180  64.802  1.00  0.00           C
ATOM  10131 0C31 POPE  115      35.872  77.031  63.332  1.00  0.00           C
ATOM  10134 1C31 POPE  115      37.341  77.401  63.092  1.00  0.00           C
ATOM  10137 2C31 POPE  115      37.722  77.481  61.602  1.00  0.00           C
ATOM  10140 3C31 POPE  115      38.021  76.120  60.962  1.00  0.00           C
ATOM  10143 4C31 POPE  115      38.291  76.281  59.462  1.00  0.00           C
ATOM  10146 5C31 POPE  115      38.921  75.031  58.822  1.00  0.00           C
ATOM  10149 6C31 POPE  115      39.402  75.311  57.402  1.00  0.00           C
ATOM  10153  NH3 POPE  116     119.992 121.250  77.592  1.00  0.00           N
ATOM  10157  C12 POPE  116     118.782 121.871  78.262  1.00  0.00           C
ATOM  10160  C11 POPE  116     119.071 123.250  78.892  1.00  0.00           C
ATOM  10163  P   POPE  116     116.811 124.620  79.212  1.00  0.00           P
ATOM  10164  O13 POPE  116     115.701 124.570  80.192  1.00  0.00           O
ATOM  10165  O14 POPE  116     117.452 125.931  78.962  1.00  0.00           O
ATOM  10166  O11 POPE  116     116.422 123.921  77.842  1.00  0.00           O
ATOM  10167  O12 POPE  116     117.991 123.670  79.722  1.00  0.00           O
ATOM  10168  C1  POPE  116     116.750 124.611  76.642  1.00  0.00           C
ATOM  10171  C2  POPE  116     116.221 123.831  75.422  1.00  0.00           C
ATOM  10173  O21 POPE  116     117.122 123.951  74.302  1.00  0.00           O
ATOM  10174  C21 POPE  116     118.051 123.010  74.252  1.00  0.00           C
ATOM  10175  O22 POPE  116     118.252 122.171  75.102  1.00  0.00           O
ATOM  10176  C22 POPE  116     118.922 123.231  72.992  1.00  0.00           C
ATOM  10179  C3  POPE  116     114.852 124.360  74.962  1.00  0.00           C
ATOM  10182  O31 POPE  116     114.332 123.411  74.022  1.00  0.00           O
ATOM  10183  C31 POPE  116     114.101 123.670  72.752  1.00  0.00           C
ATOM  10184  O32 POPE  116     114.110 122.811  71.882  1.00  0.00           O
ATOM  10185  C32 POPE  116     113.751 125.131  72.482  1.00  0.00           C
ATOM  10188  C23 POPE  116     118.191 123.231  71.612  1.00  0.00           C
ATOM  10191  C24 POPE  116     119.171 123.591  70.472  1.00  0.00           C
ATOM  10194  C25 POPE  116     118.620 123.411  69.042  1.00  0.00           C
ATOM  10197  C26 POPE  116     117.501 124.391  68.672  1.00  0.00           C
ATOM  10200  C27 POPE  116     116.811 124.030  67.352  1.00  0.00           C
ATOM  10203  C28 POPE  116     115.862 125.140  66.852  1.00  0.00           C
ATOM  10206  C29 POPE  116     116.591 126.220  66.092  1.00  0.00           C
ATOM  10208 0C21 POPE  116     117.002 126.121  64.812  1.00  0.00           C
ATOM  10210 1C21 POPE  116     116.792 124.920  63.912  1.00  0.00           C
ATOM  10213 2C21 POPE  116     116.521 125.280  62.442  1.00  0.00           C
ATOM  10216 3C21 POPE  116     116.132 124.030  61.652  1.00  0.00           C
ATOM  10219 4C21 POPE  116     115.892 124.241  60.142  1.00  0.00           C
ATOM  10222 5C21 POPE  116     114.721 125.171  59.822  1.00  0.00           C
ATOM  10225 6C21 POPE  116     114.241 125.011  58.372  1.00  0.00           C
ATOM  10228 7C21 POPE  116     113.201 126.060  57.962  1.00  0.00           C
ATOM  10231 8C21 POPE  116     112.790 125.991  56.492  1.00  0.00           C
ATOM  10235  C33 POPE  116     114.922 125.940  71.892  1.00  0.00           C
ATOM  10238  C34 POPE  116     114.521 127.412  71.682  1.00  0.00           C
ATOM  10241  C35 POPE  116     115.621 128.271  71.052  1.00  0.00           C
ATOM  10244  C36 POPE  116     116.871 128.401  71.932  1.00  0.00           C
ATOM  10247  C37 POPE  116     117.790 129.532  71.472  1.00  0.00           C
ATOM  10250  C38 POPE  116     119.122 129.552  72.232  1.00  0.00           C
ATOM  10253  C39 POPE  116     120.111 130.621  71.742  1.00  0.00           C
ATOM  10256 0C31 POPE  116     120.582 130.431  70.282  1.00  0.00           C
ATOM  10259 1C31 POPE  116     122.011 130.961  70.092  1.00  0.00           C
ATOM  10262 2C31 POPE  116     122.551 130.861  68.652  1.00  0.00           C
ATOM  10265 3C31 POPE  116     123.931 131.532  68.482  1.00  0.00           C
ATOM  10268 4C31 POPE  116     125.022 130.892  69.342  1.00  0.00           C
ATOM  10271 5C31 POPE  116     126.391 131.592  69.272  1.00  0.00           C
ATOM  10274 6C31 POPE  116     127.452 130.922  70.152  1.00  0.00           C
ATOM  10278  NH3 POPE  117      58.662  93.831  75.752  1.00  0.00           N
ATOM  10282  C12 POPE  117      58.582  93.190  77.112  1.00  0.00           C
ATOM  10285  C11 POPE  117      59.391  91.881  77.142  1.00  0.00           C
ATOM  10288  P   POPE  117      58.262  90.280  75.452  1.00  0.00           P
ATOM  10289  O13 POPE  117      58.082  89.290  76.522  1.00  0.00           O
ATOM  10290  O14 POPE  117      57.111  91.170  75.182  1.00  0.00           O
ATOM  10291  O11 POPE  117      58.681  89.541  74.142  1.00  0.00           O
ATOM  10292  O12 POPE  117      59.472  91.211  75.862  1.00  0.00           O
ATOM  10293  C1  POPE  117      60.000  89.101  73.912  1.00  0.00           C
ATOM  10296  C2  POPE  117      60.382  87.661  74.362  1.00  0.00           C
ATOM  10298  O21 POPE  117      61.521  87.311  73.552  1.00  0.00           O
ATOM  10299  C21 POPE  117      62.672  87.771  73.952  1.00  0.00           C
ATOM  10300  O22 POPE  117      62.902  88.521  74.892  1.00  0.00           O
ATOM  10301  C22 POPE  117      63.762  87.140  73.092  1.00  0.00           C
ATOM  10304  C3  POPE  117      59.271  86.601  74.082  1.00  0.00           C
ATOM  10307  O31 POPE  117      59.861  85.280  73.972  1.00  0.00           O
ATOM  10308  C31 POPE  117      59.472  84.300  73.172  1.00  0.00           C
ATOM  10309  O32 POPE  117      60.070  83.250  73.032  1.00  0.00           O
ATOM  10310  C32 POPE  117      58.281  84.681  72.292  1.00  0.00           C
ATOM  10313  C23 POPE  117      63.722  87.451  71.562  1.00  0.00           C
ATOM  10316  C24 POPE  117      63.811  86.191  70.682  1.00  0.00           C
ATOM  10319  C25 POPE  117      64.141  86.440  69.192  1.00  0.00           C
ATOM  10322  C26 POPE  117      63.171  87.291  68.352  1.00  0.00           C
ATOM  10325  C27 POPE  117      63.522  87.201  66.842  1.00  0.00           C
ATOM  10328  C28 POPE  117      63.012  88.330  65.932  1.00  0.00           C
ATOM  10331  C29 POPE  117      63.671  89.671  66.152  1.00  0.00           C
ATOM  10333 0C21 POPE  117      64.222  90.461  65.202  1.00  0.00           C
ATOM  10335 1C21 POPE  117      64.271  90.180  63.722  1.00  0.00           C
ATOM  10338 2C21 POPE  117      64.641  91.421  62.882  1.00  0.00           C
ATOM  10341 3C21 POPE  117      66.152  91.711  62.792  1.00  0.00           C
ATOM  10344 4C21 POPE  117      66.451  93.091  62.212  1.00  0.00           C
ATOM  10347 5C21 POPE  117      65.891  93.401  60.812  1.00  0.00           C
ATOM  10350 6C21 POPE  117      66.271  94.821  60.372  1.00  0.00           C
ATOM  10353 7C21 POPE  117      65.762  95.211  58.982  1.00  0.00           C
ATOM  10356 8C21 POPE  117      66.071  96.670  58.632  1.00  0.00           C
ATOM  10360  C33 POPE  117      57.961  83.561  71.272  1.00  0.00           C
ATOM  10363  C34 POPE  117      57.191  84.111  70.072  1.00  0.00           C
ATOM  10366  C35 POPE  117      56.611  82.991  69.192  1.00  0.00           C
ATOM  10369  C36 POPE  117      57.632  82.171  68.392  1.00  0.00           C
ATOM  10372  C37 POPE  117      56.961  80.981  67.692  1.00  0.00           C
ATOM  10375  C38 POPE  117      57.931  79.981  67.062  1.00  0.00           C
ATOM  10378  C39 POPE  117      58.732  80.531  65.872  1.00  0.00           C
ATOM  10381 0C31 POPE  117      59.772  79.521  65.372  1.00  0.00           C
ATOM  10384 1C31 POPE  117      60.762  80.110  64.352  1.00  0.00           C
ATOM  10387 2C31 POPE  117      61.871  79.120  63.982  1.00  0.00           C
ATOM  10390 3C31 POPE  117      62.992  79.751  63.142  1.00  0.00           C
ATOM  10393 4C31 POPE  117      63.611  78.761  62.162  1.00  0.00           C
ATOM  10396 5C31 POPE  117      64.661  79.400  61.242  1.00  0.00           C
ATOM  10399 6C31 POPE  117      64.861  78.610  59.942  1.00  0.00           C
ATOM  10403  NH3 POPE  118      11.051 108.291  35.162  1.00  0.00           N
ATOM  10407  C12 POPE  118      11.571 107.251  34.202  1.00  0.00           C
ATOM  10410  C11 POPE  118      13.071 107.461  33.832  1.00  0.00           C
ATOM  10413  P   POPE  118      14.281 109.061  35.512  1.00  0.00           P
ATOM  10414  O13 POPE  118      14.071 110.061  34.452  1.00  0.00           O
ATOM  10415  O14 POPE  118      13.431 109.181  36.722  1.00  0.00           O
ATOM  10416  O11 POPE  118      15.791 109.070  35.922  1.00  0.00           O
ATOM  10417  O12 POPE  118      13.931 107.610  34.982  1.00  0.00           O
ATOM  10418  C1  POPE  118      16.341 108.901  37.232  1.00  0.00           C
ATOM  10421  C2  POPE  118      17.161 107.571  37.342  1.00  0.00           C
ATOM  10423  O21 POPE  118      17.481 107.161  38.672  1.00  0.00           O
ATOM  10424  C21 POPE  118      16.701 107.371  39.682  1.00  0.00           C
ATOM  10425  O22 POPE  118      15.472 107.431  39.672  1.00  0.00           O
ATOM  10426  C22 POPE  118      17.611 107.861  40.812  1.00  0.00           C
ATOM  10429  C3  POPE  118      18.511 107.711  36.572  1.00  0.00           C
ATOM  10432  O31 POPE  118      19.512 108.491  37.292  1.00  0.00           O
ATOM  10433  C31 POPE  118      20.312 107.731  38.052  1.00  0.00           C
ATOM  10434  O32 POPE  118      20.302 106.530  38.112  1.00  0.00           O
ATOM  10435  C32 POPE  118      21.251 108.621  38.862  1.00  0.00           C
ATOM  10438  C23 POPE  118      17.421 107.241  42.212  1.00  0.00           C
ATOM  10441  C24 POPE  118      17.991 108.231  43.252  1.00  0.00           C
ATOM  10444  C25 POPE  118      18.121 107.671  44.672  1.00  0.00           C
ATOM  10447  C26 POPE  118      19.321 106.741  44.842  1.00  0.00           C
ATOM  10450  C27 POPE  118      19.632 106.481  46.322  1.00  0.00           C
ATOM  10453  C28 POPE  118      20.962 105.721  46.532  1.00  0.00           C
ATOM  10456  C29 POPE  118      20.801 104.351  47.132  1.00  0.00           C
ATOM  10458 0C21 POPE  118      21.451 103.901  48.222  1.00  0.00           C
ATOM  10460 1C21 POPE  118      22.431 104.690  49.032  1.00  0.00           C
ATOM  10463 2C21 POPE  118      23.812 104.760  48.342  1.00  0.00           C
ATOM  10466 3C21 POPE  118      24.811 105.591  49.142  1.00  0.00           C
ATOM  10469 4C21 POPE  118      26.232 105.481  48.582  1.00  0.00           C
ATOM  10472 5C21 POPE  118      27.171 106.440  49.322  1.00  0.00           C
ATOM  10475 6C21 POPE  118      28.642 106.331  48.892  1.00  0.00           C
ATOM  10478 7C21 POPE  118      29.571 106.141  50.102  1.00  0.00           C
ATOM  10481 8C21 POPE  118      31.051 106.250  49.772  1.00  0.00           C
ATOM  10485  C33 POPE  118      21.802 107.851  40.082  1.00  0.00           C
ATOM  10488  C34 POPE  118      22.081 108.761  41.282  1.00  0.00           C
ATOM  10491  C35 POPE  118      23.271 109.690  41.022  1.00  0.00           C
ATOM  10494  C36 POPE  118      23.361 110.861  42.002  1.00  0.00           C
ATOM  10497  C37 POPE  118      24.562 111.751  41.662  1.00  0.00           C
ATOM  10500  C38 POPE  118      24.571 113.101  42.392  1.00  0.00           C
ATOM  10503  C39 POPE  118      24.581 112.981  43.922  1.00  0.00           C
ATOM  10506 0C31 POPE  118      24.961 114.310  44.602  1.00  0.00           C
ATOM  10509 1C31 POPE  118      24.861 114.260  46.132  1.00  0.00           C
ATOM  10512 2C31 POPE  118      25.621 115.411  46.782  1.00  0.00           C
ATOM  10515 3C31 POPE  118      25.271 115.650  48.262  1.00  0.00           C
ATOM  10518 4C31 POPE  118      25.442 114.411  49.162  1.00  0.00           C
ATOM  10521 5C31 POPE  118      25.361 114.760  50.652  1.00  0.00           C
ATOM  10524 6C31 POPE  118      25.421 113.551  51.582  1.00  0.00           C
ATOM  10528  NH3 POPE  119      75.671 127.401  75.132  1.00  0.00           N
ATOM  10532  C12 POPE  119      74.501 126.750  75.822  1.00  0.00           C
ATOM  10535  C11 POPE  119      74.171 125.381  75.192  1.00  0.00           C
ATOM  10538  P   POPE  119      76.442 124.000  75.232  1.00  0.00           P
ATOM  10539  O13 POPE  119      77.272 123.530  76.352  1.00  0.00           O
ATOM  10540  O14 POPE  119      76.931 125.221  74.562  1.00  0.00           O
ATOM  10541  O11 POPE  119      76.361 122.891  74.102  1.00  0.00           O
ATOM  10542  O12 POPE  119      74.951 124.290  75.712  1.00  0.00           O
ATOM  10543  C1  POPE  119      77.512 122.881  73.212  1.00  0.00           C
ATOM  10546  C2  POPE  119      77.662 121.570  72.372  1.00  0.00           C
ATOM  10548  O21 POPE  119      76.961 121.661  71.112  1.00  0.00           O
ATOM  10549  C21 POPE  119      77.681 122.271  70.182  1.00  0.00           C
ATOM  10550  O22 POPE  119      78.681 122.940  70.372  1.00  0.00           O
ATOM  10551  C22 POPE  119      77.082 122.011  68.812  1.00  0.00           C
ATOM  10554  C3  POPE  119      77.222 120.280  73.132  1.00  0.00           C
ATOM  10557  O31 POPE  119      77.131 119.061  72.352  1.00  0.00           O
ATOM  10558  C31 POPE  119      78.071 118.750  71.472  1.00  0.00           C
ATOM  10559  O32 POPE  119      79.001 119.430  71.092  1.00  0.00           O
ATOM  10560  C32 POPE  119      77.771 117.360  70.912  1.00  0.00           C
ATOM  10563  C23 POPE  119      78.041 122.561  67.732  1.00  0.00           C
ATOM  10566  C24 POPE  119      77.532 122.330  66.302  1.00  0.00           C
ATOM  10569  C25 POPE  119      78.592 122.680  65.242  1.00  0.00           C
ATOM  10572  C26 POPE  119      78.802 124.190  65.092  1.00  0.00           C
ATOM  10575  C27 POPE  119      80.271 124.590  64.902  1.00  0.00           C
ATOM  10578  C28 POPE  119      80.381 126.011  64.302  1.00  0.00           C
ATOM  10581  C29 POPE  119      81.692 126.311  63.622  1.00  0.00           C
ATOM  10583 0C21 POPE  119      82.011 125.921  62.372  1.00  0.00           C
ATOM  10585 1C21 POPE  119      81.131 125.091  61.482  1.00  0.00           C
ATOM  10588 2C21 POPE  119      80.132 125.961  60.692  1.00  0.00           C
ATOM  10591 3C21 POPE  119      80.781 126.741  59.542  1.00  0.00           C
ATOM  10594 4C21 POPE  119      79.741 127.592  58.802  1.00  0.00           C
ATOM  10597 5C21 POPE  119      80.241 128.092  57.432  1.00  0.00           C
ATOM  10600 6C21 POPE  119      79.082 128.392  56.472  1.00  0.00           C
ATOM  10603 7C21 POPE  119      79.531 128.481  55.012  1.00  0.00           C
ATOM  10606 8C21 POPE  119      78.361 128.511  54.032  1.00  0.00           C
ATOM  10610  C33 POPE  119      77.711 117.420  69.362  1.00  0.00           C
ATOM  10613  C34 POPE  119      77.101 116.161  68.742  1.00  0.00           C
ATOM  10616  C35 POPE  119      76.921 116.261  67.212  1.00  0.00           C
ATOM  10619  C36 POPE  119      76.001 117.400  66.782  1.00  0.00           C
ATOM  10622  C37 POPE  119      75.641 117.391  65.282  1.00  0.00           C
ATOM  10625  C38 POPE  119      74.141 117.201  64.962  1.00  0.00           C
ATOM  10628  C39 POPE  119      73.732 115.800  64.512  1.00  0.00           C
ATOM  10631 0C31 POPE  119      74.512 115.291  63.292  1.00  0.00           C
ATOM  10634 1C31 POPE  119      73.762 114.201  62.522  1.00  0.00           C
ATOM  10637 2C31 POPE  119      74.382 113.951  61.142  1.00  0.00           C
ATOM  10640 3C31 POPE  119      73.472 113.171  60.202  1.00  0.00           C
ATOM  10643 4C31 POPE  119      73.332 111.690  60.602  1.00  0.00           C
ATOM  10646 5C31 POPE  119      72.571 110.870  59.552  1.00  0.00           C
ATOM  10649 6C31 POPE  119      72.721 109.371  59.782  1.00  0.00           C
ATOM  10653  NH3 POPE  120      23.611  23.081  32.852  1.00  0.00           N
ATOM  10657  C12 POPE  120      23.152  24.471  33.182  1.00  0.00           C
ATOM  10660  C11 POPE  120      22.871  24.681  34.682  1.00  0.00           C
ATOM  10663  P   POPE  120      20.321  24.851  34.762  1.00  0.00           P
ATOM  10664  O13 POPE  120      19.391  25.941  34.402  1.00  0.00           O
ATOM  10665  O14 POPE  120      20.411  23.671  33.872  1.00  0.00           O
ATOM  10666  O11 POPE  120      20.071  24.331  36.232  1.00  0.00           O
ATOM  10667  O12 POPE  120      21.741  25.521  34.872  1.00  0.00           O
ATOM  10668  C1  POPE  120      19.681  25.211  37.282  1.00  0.00           C
ATOM  10671  C2  POPE  120      18.141  25.381  37.332  1.00  0.00           C
ATOM  10673  O21 POPE  120      17.751  25.931  38.582  1.00  0.00           O
ATOM  10674  C21 POPE  120      17.741  27.231  38.722  1.00  0.00           C
ATOM  10675  O22 POPE  120      17.972  28.061  37.862  1.00  0.00           O
ATOM  10676  C22 POPE  120      17.291  27.540  40.152  1.00  0.00           C
ATOM  10679  C3  POPE  120      17.401  24.021  37.202  1.00  0.00           C
ATOM  10682  O31 POPE  120      17.781  23.071  38.222  1.00  0.00           O
ATOM  10683  C31 POPE  120      17.111  23.081  39.362  1.00  0.00           C
ATOM  10684  O32 POPE  120      16.151  23.781  39.622  1.00  0.00           O
ATOM  10685  C32 POPE  120      17.611  21.891  40.202  1.00  0.00           C
ATOM  10688  C23 POPE  120      18.211  26.861  41.192  1.00  0.00           C
ATOM  10691  C24 POPE  120      17.521  26.511  42.522  1.00  0.00           C
ATOM  10694  C25 POPE  120      16.732  27.671  43.112  1.00  0.00           C
ATOM  10697  C26 POPE  120      16.181  27.381  44.502  1.00  0.00           C
ATOM  10700  C27 POPE  120      15.701  28.681  45.172  1.00  0.00           C
ATOM  10703  C28 POPE  120      14.861  28.431  46.432  1.00  0.00           C
ATOM  10706  C29 POPE  120      14.892  29.661  47.302  1.00  0.00           C
ATOM  10708 0C21 POPE  120      14.651  29.671  48.622  1.00  0.00           C
ATOM  10710 1C21 POPE  120      14.232  28.481  49.442  1.00  0.00           C
ATOM  10713 2C21 POPE  120      13.801  28.911  50.852  1.00  0.00           C
ATOM  10716 3C21 POPE  120      12.441  29.641  50.882  1.00  0.00           C
ATOM  10719 4C21 POPE  120      12.361  30.771  51.932  1.00  0.00           C
ATOM  10722 5C21 POPE  120      12.722  30.321  53.352  1.00  0.00           C
ATOM  10725 6C21 POPE  120      12.641  31.461  54.382  1.00  0.00           C
ATOM  10728 7C21 POPE  120      13.471  31.141  55.632  1.00  0.00           C
ATOM  10731 8C21 POPE  120      13.312  32.161  56.762  1.00  0.00           C
ATOM  10735  C33 POPE  120      16.982  21.731  41.602  1.00  0.00           C
ATOM  10738  C34 POPE  120      17.861  22.231  42.752  1.00  0.00           C
ATOM  10741  C35 POPE  120      17.611  21.481  44.072  1.00  0.00           C
ATOM  10744  C36 POPE  120      16.251  21.721  44.732  1.00  0.00           C
ATOM  10747  C37 POPE  120      16.181  20.941  46.042  1.00  0.00           C
ATOM  10750  C38 POPE  120      14.842  20.991  46.772  1.00  0.00           C
ATOM  10753  C39 POPE  120      14.951  20.411  48.192  1.00  0.00           C
ATOM  10756 0C31 POPE  120      15.381  21.461  49.232  1.00  0.00           C
ATOM  10759 1C31 POPE  120      15.812  20.841  50.572  1.00  0.00           C
ATOM  10762 2C31 POPE  120      15.421  21.691  51.792  1.00  0.00           C
ATOM  10765 3C31 POPE  120      16.111  23.061  51.862  1.00  0.00           C
ATOM  10768 4C31 POPE  120      17.621  22.981  52.142  1.00  0.00           C
ATOM  10771 5C31 POPE  120      18.241  24.350  52.452  1.00  0.00           C
ATOM  10774 6C31 POPE  120      19.731  24.291  52.792  1.00  0.00           C
ATOM  10778  NH3 POPE  121      32.222  62.071  76.802  1.00  0.00           N
ATOM  10782  C12 POPE  121      31.681  63.370  76.262  1.00  0.00           C
ATOM  10785  C11 POPE  121      32.271  63.661  74.882  1.00  0.00           C
ATOM  10788  P   POPE  121      32.562  65.540  73.142  1.00  0.00           P
ATOM  10789  O13 POPE  121      33.372  66.731  73.472  1.00  0.00           O
ATOM  10790  O14 POPE  121      33.201  64.440  72.402  1.00  0.00           O
ATOM  10791  O11 POPE  121      31.221  65.991  72.422  1.00  0.00           O
ATOM  10792  O12 POPE  121      31.981  65.010  74.522  1.00  0.00           O
ATOM  10793  C1  POPE  121      31.102  66.250  71.022  1.00  0.00           C
ATOM  10796  C2  POPE  121      30.201  65.211  70.282  1.00  0.00           C
ATOM  10798  O21 POPE  121      31.002  64.050  69.982  1.00  0.00           O
ATOM  10799  C21 POPE  121      30.701  62.931  70.602  1.00  0.00           C
ATOM  10800  O22 POPE  121      29.711  62.720  71.302  1.00  0.00           O
ATOM  10801  C22 POPE  121      31.801  61.920  70.292  1.00  0.00           C
ATOM  10804  C3  POPE  121      29.652  65.790  68.942  1.00  0.00           C
ATOM  10807  O31 POPE  121      28.871  64.800  68.242  1.00  0.00           O
ATOM  10808  C31 POPE  121      28.461  65.150  67.022  1.00  0.00           C
ATOM  10809  O32 POPE  121      28.572  66.250  66.532  1.00  0.00           O
ATOM  10810  C32 POPE  121      27.821  63.940  66.352  1.00  0.00           C
ATOM  10813  C23 POPE  121      31.591  61.211  68.932  1.00  0.00           C
ATOM  10816  C24 POPE  121      32.632  60.091  68.722  1.00  0.00           C
ATOM  10819  C25 POPE  121      32.160  59.021  67.732  1.00  0.00           C
ATOM  10822  C26 POPE  121      33.281  58.191  67.102  1.00  0.00           C
ATOM  10825  C27 POPE  121      32.731  57.161  66.102  1.00  0.00           C
ATOM  10828  C28 POPE  121      33.840  56.291  65.472  1.00  0.00           C
ATOM  10831  C29 POPE  121      33.271  55.141  64.672  1.00  0.00           C
ATOM  10833 0C21 POPE  121      33.331  54.951  63.342  1.00  0.00           C
ATOM  10835 1C21 POPE  121      34.021  55.810  62.312  1.00  0.00           C
ATOM  10838 2C21 POPE  121      35.271  55.120  61.732  1.00  0.00           C
ATOM  10841 3C21 POPE  121      35.661  55.661  60.352  1.00  0.00           C
ATOM  10844 4C21 POPE  121      36.001  57.161  60.302  1.00  0.00           C
ATOM  10847 5C21 POPE  121      35.402  57.861  59.072  1.00  0.00           C
ATOM  10850 6C21 POPE  121      35.761  57.211  57.732  1.00  0.00           C
ATOM  10853 7C21 POPE  121      35.062  57.881  56.542  1.00  0.00           C
ATOM  10856 8C21 POPE  121      35.391  57.241  55.192  1.00  0.00           C
ATOM  10860  C33 POPE  121      27.871  63.940  64.802  1.00  0.00           C
ATOM  10863  C34 POPE  121      29.271  63.640  64.232  1.00  0.00           C
ATOM  10866  C35 POPE  121      29.262  62.571  63.122  1.00  0.00           C
ATOM  10869  C36 POPE  121      28.611  63.010  61.812  1.00  0.00           C
ATOM  10872  C37 POPE  121      28.382  61.821  60.872  1.00  0.00           C
ATOM  10875  C38 POPE  121      27.661  62.190  59.572  1.00  0.00           C
ATOM  10878  C39 POPE  121      27.081  60.961  58.872  1.00  0.00           C
ATOM  10881 0C31 POPE  121      26.541  61.241  57.462  1.00  0.00           C
ATOM  10884 1C31 POPE  121      25.761  60.041  56.922  1.00  0.00           C
ATOM  10887 2C31 POPE  121      25.331  60.171  55.462  1.00  0.00           C
ATOM  10890 3C31 POPE  121      24.461  58.981  55.042  1.00  0.00           C
ATOM  10893 4C31 POPE  121      24.262  58.870  53.522  1.00  0.00           C
ATOM  10896 5C31 POPE  121      23.421  57.641  53.132  1.00  0.00           C
ATOM  10899 6C31 POPE  121      23.721  57.120  51.732  1.00  0.00           C
ATOM  10903  NH3 POPE  122      40.672  53.960  78.732  1.00  0.00           N
ATOM  10907  C12 POPE  122      41.791  54.940  78.952  1.00  0.00           C
ATOM  10910  C11 POPE  122      42.591  54.611  80.222  1.00  0.00           C
ATOM  10913  P   POPE  122      45.011  55.670  80.302  1.00  0.00           P
ATOM  10914  O13 POPE  122      45.492  57.050  80.082  1.00  0.00           O
ATOM  10915  O14 POPE  122      45.762  54.881  81.302  1.00  0.00           O
ATOM  10916  O11 POPE  122      45.091  54.911  78.922  1.00  0.00           O
ATOM  10917  O12 POPE  122      43.472  55.680  80.562  1.00  0.00           O
ATOM  10918  C1  POPE  122      46.372  54.471  78.472  1.00  0.00           C
ATOM  10921  C2  POPE  122      46.222  53.841  77.062  1.00  0.00           C
ATOM  10923  O21 POPE  122      45.660  54.771  76.102  1.00  0.00           O
ATOM  10924  C21 POPE  122      46.482  55.751  75.732  1.00  0.00           C
ATOM  10925  O22 POPE  122      47.591  55.951  76.202  1.00  0.00           O
ATOM  10926  C22 POPE  122      45.840  56.600  74.632  1.00  0.00           C
ATOM  10929  C3  POPE  122      45.291  52.611  77.212  1.00  0.00           C
ATOM  10932  O31 POPE  122      45.211  51.850  76.002  1.00  0.00           O
ATOM  10933  C31 POPE  122      44.001  51.621  75.522  1.00  0.00           C
ATOM  10934  O32 POPE  122      42.981  52.221  75.832  1.00  0.00           O
ATOM  10935  C32 POPE  122      44.041  50.361  74.652  1.00  0.00           C
ATOM  10938  C23 POPE  122      46.832  57.351  73.702  1.00  0.00           C
ATOM  10941  C24 POPE  122      46.632  56.941  72.232  1.00  0.00           C
ATOM  10944  C25 POPE  122      47.291  57.850  71.182  1.00  0.00           C
ATOM  10947  C26 POPE  122      47.461  57.130  69.832  1.00  0.00           C
ATOM  10950  C27 POPE  122      48.181  57.970  68.752  1.00  0.00           C
ATOM  10953  C28 POPE  122      48.410  57.151  67.462  1.00  0.00           C
ATOM  10956  C29 POPE  122      49.181  57.661  66.262  1.00  0.00           C
ATOM  10958 0C21 POPE  122      49.431  58.900  65.802  1.00  0.00           C
ATOM  10960 1C21 POPE  122      49.001  60.231  66.372  1.00  0.00           C
ATOM  10963 2C21 POPE  122      50.151  61.231  66.522  1.00  0.00           C
ATOM  10966 3C21 POPE  122      49.712  62.421  67.382  1.00  0.00           C
ATOM  10969 4C21 POPE  122      50.871  63.141  68.092  1.00  0.00           C
ATOM  10972 5C21 POPE  122      50.372  63.940  69.302  1.00  0.00           C
ATOM  10975 6C21 POPE  122      49.621  65.211  68.922  1.00  0.00           C
ATOM  10978 7C21 POPE  122      50.512  66.231  68.212  1.00  0.00           C
ATOM  10981 8C21 POPE  122      49.902  67.620  68.192  1.00  0.00           C
ATOM  10985  C33 POPE  122      45.281  49.471  74.862  1.00  0.00           C
ATOM  10988  C34 POPE  122      45.032  48.001  74.492  1.00  0.00           C
ATOM  10991  C35 POPE  122      44.761  47.760  73.012  1.00  0.00           C
ATOM  10994  C36 POPE  122      45.902  48.231  72.102  1.00  0.00           C
ATOM  10997  C37 POPE  122      45.681  47.780  70.662  1.00  0.00           C
ATOM  11000  C38 POPE  122      46.541  48.510  69.632  1.00  0.00           C
ATOM  11003  C39 POPE  122      45.881  48.431  68.262  1.00  0.00           C
ATOM  11006 0C31 POPE  122      46.742  48.991  67.132  1.00  0.00           C
ATOM  11009 1C31 POPE  122      45.941  49.181  65.842  1.00  0.00           C
ATOM  11012 2C31 POPE  122      46.840  49.271  64.602  1.00  0.00           C
ATOM  11015 3C31 POPE  122      46.041  49.231  63.282  1.00  0.00           C
ATOM  11018 4C31 POPE  122      45.531  47.830  62.912  1.00  0.00           C
ATOM  11021 5C31 POPE  122      44.031  47.631  63.152  1.00  0.00           C
ATOM  11024 6C31 POPE  122      43.561  46.211  62.822  1.00  0.00           C
ATOM  11028  NH3 POPE  123      95.571  73.411  30.872  1.00  0.00           N
ATOM  11032  C12 POPE  123      94.342  74.190  31.232  1.00  0.00           C
ATOM  11035  C11 POPE  123      93.222  73.171  31.482  1.00  0.00           C
ATOM  11038  P   POPE  123      91.021  72.931  32.732  1.00  0.00           P
ATOM  11039  O13 POPE  123      89.712  73.601  32.832  1.00  0.00           O
ATOM  11040  O14 POPE  123      91.032  71.530  32.282  1.00  0.00           O
ATOM  11041  O11 POPE  123      91.781  73.071  34.092  1.00  0.00           O
ATOM  11042  O12 POPE  123      91.982  73.800  31.812  1.00  0.00           O
ATOM  11043  C1  POPE  123      91.521  72.201  35.202  1.00  0.00           C
ATOM  11046  C2  POPE  123      91.070  73.031  36.422  1.00  0.00           C
ATOM  11048  O21 POPE  123      91.221  72.291  37.642  1.00  0.00           O
ATOM  11049  C21 POPE  123      92.422  72.260  38.172  1.00  0.00           C
ATOM  11050  O22 POPE  123      93.471  72.531  37.612  1.00  0.00           O
ATOM  11051  C22 POPE  123      92.262  71.940  39.652  1.00  0.00           C
ATOM  11054  C3  POPE  123      89.590  73.491  36.342  1.00  0.00           C
ATOM  11057  O31 POPE  123      89.271  74.371  37.452  1.00  0.00           O
ATOM  11058  C31 POPE  123      88.721  73.800  38.522  1.00  0.00           C
ATOM  11059  O32 POPE  123      88.340  72.640  38.592  1.00  0.00           O
ATOM  11060  C32 POPE  123      88.681  74.791  39.692  1.00  0.00           C
ATOM  11063  C23 POPE  123      92.021  70.440  39.972  1.00  0.00           C
ATOM  11066  C24 POPE  123      91.951  70.150  41.472  1.00  0.00           C
ATOM  11069  C25 POPE  123      93.201  70.591  42.242  1.00  0.00           C
ATOM  11072  C26 POPE  123      93.331  69.851  43.572  1.00  0.00           C
ATOM  11075  C27 POPE  123      94.602  70.190  44.362  1.00  0.00           C
ATOM  11078  C28 POPE  123      94.660  69.341  45.642  1.00  0.00           C
ATOM  11081  C29 POPE  123      95.852  69.610  46.502  1.00  0.00           C
ATOM  11083 0C21 POPE  123      96.342  68.731  47.402  1.00  0.00           C
ATOM  11085 1C21 POPE  123      95.701  67.390  47.662  1.00  0.00           C
ATOM  11088 2C21 POPE  123      96.312  66.631  48.852  1.00  0.00           C
ATOM  11091 3C21 POPE  123      96.021  67.311  50.202  1.00  0.00           C
ATOM  11094 4C21 POPE  123      96.260  66.370  51.392  1.00  0.00           C
ATOM  11097 5C21 POPE  123      94.960  65.821  52.002  1.00  0.00           C
ATOM  11100 6C21 POPE  123      94.201  64.831  51.122  1.00  0.00           C
ATOM  11103 7C21 POPE  123      93.211  64.010  51.962  1.00  0.00           C
ATOM  11106 8C21 POPE  123      92.172  63.271  51.122  1.00  0.00           C
ATOM  11110  C33 POPE  123      87.790  74.360  40.882  1.00  0.00           C
ATOM  11113  C34 POPE  123      87.741  75.351  42.062  1.00  0.00           C
ATOM  11116  C35 POPE  123      89.082  75.661  42.742  1.00  0.00           C
ATOM  11119  C36 POPE  123      89.631  74.550  43.652  1.00  0.00           C
ATOM  11122  C37 POPE  123      91.142  74.661  43.872  1.00  0.00           C
ATOM  11125  C38 POPE  123      91.711  73.570  44.802  1.00  0.00           C
ATOM  11128  C39 POPE  123      91.482  73.841  46.292  1.00  0.00           C
ATOM  11131 0C31 POPE  123      91.961  72.661  47.142  1.00  0.00           C
ATOM  11134 1C31 POPE  123      92.011  72.940  48.642  1.00  0.00           C
ATOM  11137 2C31 POPE  123      92.571  71.731  49.382  1.00  0.00           C
ATOM  11140 3C31 POPE  123      92.821  71.951  50.872  1.00  0.00           C
ATOM  11143 4C31 POPE  123      93.751  70.851  51.402  1.00  0.00           C
ATOM  11146 5C31 POPE  123      93.912  70.851  52.922  1.00  0.00           C
ATOM  11149 6C31 POPE  123      94.910  69.771  53.352  1.00  0.00           C
ATOM  11153  NH3 POPE  124       3.481  15.411  35.212  1.00  0.00           N
ATOM  11157  C12 POPE  124       2.601  16.171  36.152  1.00  0.00           C
ATOM  11160  C11 POPE  124       3.441  17.231  36.892  1.00  0.00           C
ATOM  11163  P   POPE  124       4.981  19.120  35.722  1.00  0.00           P
ATOM  11164  O13 POPE  124       6.361  19.031  35.202  1.00  0.00           O
ATOM  11165  O14 POPE  124       3.981  19.741  34.832  1.00  0.00           O
ATOM  11166  O11 POPE  124       5.031  19.870  37.092  1.00  0.00           O
ATOM  11167  O12 POPE  124       4.541  17.651  36.092  1.00  0.00           O
ATOM  11168  C1  POPE  124       4.021  20.691  37.652  1.00  0.00           C
ATOM  11171  C2  POPE  124       4.601  21.290  38.952  1.00  0.00           C
ATOM  11173  O21 POPE  124       3.591  21.880  39.782  1.00  0.00           O
ATOM  11174  C21 POPE  124       3.091  23.051  39.452  1.00  0.00           C
ATOM  11175  O22 POPE  124       3.161  23.601  38.372  1.00  0.00           O
ATOM  11176  C22 POPE  124       2.391  23.611  40.702  1.00  0.00           C
ATOM  11179  C3  POPE  124       5.831  22.210  38.672  1.00  0.00           C
ATOM  11182  O31 POPE  124       6.181  23.011  39.812  1.00  0.00           O
ATOM  11183  C31 POPE  124       6.721  22.351  40.812  1.00  0.00           C
ATOM  11184  O32 POPE  124       7.001  21.161  40.832  1.00  0.00           O
ATOM  11185  C32 POPE  124       6.941  23.341  41.952  1.00  0.00           C
ATOM  11188  C23 POPE  124       2.341  25.161  40.692  1.00  0.00           C
ATOM  11191  C24 POPE  124       1.661  25.751  41.932  1.00  0.00           C
ATOM  11194  C25 POPE  124       2.331  25.361  43.252  1.00  0.00           C
ATOM  11197  C26 POPE  124       1.861  26.241  44.422  1.00  0.00           C
ATOM  11200  C27 POPE  124       2.331  25.731  45.792  1.00  0.00           C
ATOM  11203  C28 POPE  124       2.151  26.761  46.912  1.00  0.00           C
ATOM  11206  C29 POPE  124       3.141  27.891  46.762  1.00  0.00           C
ATOM  11208 0C21 POPE  124       3.341  28.891  47.642  1.00  0.00           C
ATOM  11210 1C21 POPE  124       2.651  29.050  48.972  1.00  0.00           C
ATOM  11213 2C21 POPE  124       3.561  29.791  49.962  1.00  0.00           C
ATOM  11216 3C21 POPE  124       3.021  29.761  51.392  1.00  0.00           C
ATOM  11219 4C21 POPE  124       3.861  30.581  52.392  1.00  0.00           C
ATOM  11222 5C21 POPE  124       5.361  30.260  52.312  1.00  0.00           C
ATOM  11225 6C21 POPE  124       6.171  30.911  53.432  1.00  0.00           C
ATOM  11228 7C21 POPE  124       7.681  30.731  53.202  1.00  0.00           C
ATOM  11231 8C21 POPE  124       8.551  31.271  54.332  1.00  0.00           C
ATOM  11235  C33 POPE  124       7.571  22.651  43.172  1.00  0.00           C
ATOM  11238  C34 POPE  124       7.831  23.631  44.332  1.00  0.00           C
ATOM  11241  C35 POPE  124       6.581  23.941  45.162  1.00  0.00           C
ATOM  11244  C36 POPE  124       6.121  22.751  46.022  1.00  0.00           C
ATOM  11247  C37 POPE  124       5.011  23.151  47.002  1.00  0.00           C
ATOM  11250  C38 POPE  124       5.121  22.451  48.362  1.00  0.00           C
ATOM  11253  C39 POPE  124       4.571  21.021  48.362  1.00  0.00           C
ATOM  11256 0C31 POPE  124       3.041  20.991  48.292  1.00  0.00           C
ATOM  11259 1C31 POPE  124       2.481  19.561  48.292  1.00  0.00           C
ATOM  11262 2C31 POPE  124       0.950  19.531  48.382  1.00  0.00           C
ATOM  11265 3C31 POPE  124       0.490  19.891  49.802  1.00  0.00           C
ATOM  11268 4C31 POPE  124      -0.950  19.481  50.122  1.00  0.00           C
ATOM  11271 5C31 POPE  124      -1.190  19.531  51.632  1.00  0.00           C
ATOM  11274 6C31 POPE  124      -2.660  19.411  52.052  1.00  0.00           C
ATOM  11278  NH3 POPE  125      14.141  55.481  29.542  1.00  0.00           N
ATOM  11282  C12 POPE  125      13.611  56.800  29.042  1.00  0.00           C
ATOM  11285  C11 POPE  125      13.931  57.931  30.032  1.00  0.00           C
ATOM  11288  P   POPE  125      12.111  59.800  30.352  1.00  0.00           P
ATOM  11289  O13 POPE  125      12.121  61.260  30.082  1.00  0.00           O
ATOM  11290  O14 POPE  125      10.871  59.100  29.922  1.00  0.00           O
ATOM  11291  O11 POPE  125      12.381  59.521  31.882  1.00  0.00           O
ATOM  11292  O12 POPE  125      13.351  59.150  29.602  1.00  0.00           O
ATOM  11293  C1  POPE  125      11.421  58.800  32.662  1.00  0.00           C
ATOM  11296  C2  POPE  125      11.241  59.381  34.082  1.00  0.00           C
ATOM  11298  O21 POPE  125      10.261  58.531  34.692  1.00  0.00           O
ATOM  11299  C21 POPE  125      10.382  58.380  35.992  1.00  0.00           C
ATOM  11300  O22 POPE  125      11.281  58.821  36.692  1.00  0.00           O
ATOM  11301  C22 POPE  125       9.181  57.531  36.462  1.00  0.00           C
ATOM  11304  C3  POPE  125      10.781  60.880  34.052  1.00  0.00           C
ATOM  11307  O31 POPE  125       9.831  61.151  35.112  1.00  0.00           O
ATOM  11308  C31 POPE  125       9.031  62.180  34.922  1.00  0.00           C
ATOM  11309  O32 POPE  125       9.111  63.001  34.022  1.00  0.00           O
ATOM  11310  C32 POPE  125       7.881  62.131  35.942  1.00  0.00           C
ATOM  11313  C23 POPE  125       9.121  57.260  37.982  1.00  0.00           C
ATOM  11316  C24 POPE  125      10.041  56.131  38.442  1.00  0.00           C
ATOM  11319  C25 POPE  125      10.831  56.460  39.732  1.00  0.00           C
ATOM  11322  C26 POPE  125      10.011  56.541  41.032  1.00  0.00           C
ATOM  11325  C27 POPE  125      10.921  56.780  42.242  1.00  0.00           C
ATOM  11328  C28 POPE  125      10.191  57.201  43.542  1.00  0.00           C
ATOM  11331  C29 POPE  125       9.681  56.081  44.412  1.00  0.00           C
ATOM  11333 0C21 POPE  125       9.131  56.241  45.632  1.00  0.00           C
ATOM  11335 1C21 POPE  125       8.861  57.561  46.322  1.00  0.00           C
ATOM  11338 2C21 POPE  125       9.681  57.801  47.602  1.00  0.00           C
ATOM  11341 3C21 POPE  125       9.391  59.181  48.212  1.00  0.00           C
ATOM  11344 4C21 POPE  125      10.011  59.420  49.602  1.00  0.00           C
ATOM  11347 5C21 POPE  125       9.321  58.641  50.722  1.00  0.00           C
ATOM  11350 6C21 POPE  125       9.841  59.001  52.122  1.00  0.00           C
ATOM  11353 7C21 POPE  125       9.141  58.191  53.222  1.00  0.00           C
ATOM  11356 8C21 POPE  125       9.071  58.900  54.572  1.00  0.00           C
ATOM  11360  C33 POPE  125       8.001  63.161  37.082  1.00  0.00           C
ATOM  11363  C34 POPE  125       6.811  63.141  38.062  1.00  0.00           C
ATOM  11366  C35 POPE  125       5.441  63.161  37.372  1.00  0.00           C
ATOM  11369  C36 POPE  125       4.241  63.381  38.322  1.00  0.00           C
ATOM  11372  C37 POPE  125       2.911  63.040  37.622  1.00  0.00           C
ATOM  11375  C38 POPE  125       1.691  63.890  38.032  1.00  0.00           C
ATOM  11378  C39 POPE  125       0.830  63.290  39.142  1.00  0.00           C
ATOM  11381 0C31 POPE  125       1.541  63.370  40.492  1.00  0.00           C
ATOM  11384 1C31 POPE  125       0.680  62.791  41.602  1.00  0.00           C
ATOM  11387 2C31 POPE  125       1.381  62.811  42.952  1.00  0.00           C
ATOM  11390 3C31 POPE  125       0.500  62.120  43.992  1.00  0.00           C
ATOM  11393 4C31 POPE  125       1.030  62.201  45.422  1.00  0.00           C
ATOM  11396 5C31 POPE  125      -0.010  61.631  46.382  1.00  0.00           C
ATOM  11399 6C31 POPE  125       0.430  61.551  47.842  1.00  0.00           C
ATOM  11403  NH3 POPE  126      61.372  70.161  38.672  1.00  0.00           N
ATOM  11407  C12 POPE  126      60.652  70.731  39.862  1.00  0.00           C
ATOM  11410  C11 POPE  126      61.422  71.911  40.472  1.00  0.00           C
ATOM  11413  P   POPE  126      63.912  72.250  39.732  1.00  0.00           P
ATOM  11414  O13 POPE  126      64.222  73.620  40.202  1.00  0.00           O
ATOM  11415  O14 POPE  126      63.452  72.131  38.332  1.00  0.00           O
ATOM  11416  O11 POPE  126      65.141  71.291  40.062  1.00  0.00           O
ATOM  11417  O12 POPE  126      62.802  71.611  40.642  1.00  0.00           O
ATOM  11418  C1  POPE  126      65.911  71.611  41.242  1.00  0.00           C
ATOM  11421  C2  POPE  126      65.101  71.561  42.562  1.00  0.00           C
ATOM  11423  O21 POPE  126      65.851  72.141  43.632  1.00  0.00           O
ATOM  11424  C21 POPE  126      66.891  71.491  44.102  1.00  0.00           C
ATOM  11425  O22 POPE  126      67.491  70.571  43.552  1.00  0.00           O
ATOM  11426  C22 POPE  126      67.121  72.001  45.512  1.00  0.00           C
ATOM  11429  C3  POPE  126      64.571  70.140  42.872  1.00  0.00           C
ATOM  11432  O31 POPE  126      63.571  70.211  43.922  1.00  0.00           O
ATOM  11433  C31 POPE  126      62.361  69.800  43.572  1.00  0.00           C
ATOM  11434  O32 POPE  126      62.021  69.391  42.482  1.00  0.00           O
ATOM  11435  C32 POPE  126      61.431  69.860  44.782  1.00  0.00           C
ATOM  11438  C23 POPE  126      68.132  71.131  46.262  1.00  0.00           C
ATOM  11441  C24 POPE  126      68.082  71.390  47.772  1.00  0.00           C
ATOM  11444  C25 POPE  126      67.071  70.501  48.512  1.00  0.00           C
ATOM  11447  C26 POPE  126      67.331  70.540  50.022  1.00  0.00           C
ATOM  11450  C27 POPE  126      66.461  69.561  50.822  1.00  0.00           C
ATOM  11453  C28 POPE  126      66.801  69.561  52.332  1.00  0.00           C
ATOM  11456  C29 POPE  126      68.152  68.951  52.602  1.00  0.00           C
ATOM  11458 0C21 POPE  126      68.541  68.290  53.712  1.00  0.00           C
ATOM  11460 1C21 POPE  126      67.711  68.050  54.942  1.00  0.00           C
ATOM  11463 2C21 POPE  126      68.041  69.061  56.052  1.00  0.00           C
ATOM  11466 3C21 POPE  126      69.431  68.900  56.692  1.00  0.00           C
ATOM  11469 4C21 POPE  126      69.671  69.951  57.782  1.00  0.00           C
ATOM  11472 5C21 POPE  126      70.982  69.791  58.562  1.00  0.00           C
ATOM  11475 6C21 POPE  126      71.451  71.131  59.152  1.00  0.00           C
ATOM  11478 7C21 POPE  126      72.741  71.021  59.982  1.00  0.00           C
ATOM  11481 8C21 POPE  126      73.222  72.370  60.532  1.00  0.00           C
ATOM  11485  C33 POPE  126      62.072  69.271  46.052  1.00  0.00           C
ATOM  11488  C34 POPE  126      61.131  69.421  47.252  1.00  0.00           C
ATOM  11491  C35 POPE  126      61.722  68.841  48.542  1.00  0.00           C
ATOM  11494  C36 POPE  126      60.730  68.991  49.702  1.00  0.00           C
ATOM  11497  C37 POPE  126      61.341  68.620  51.052  1.00  0.00           C
ATOM  11500  C38 POPE  126      60.621  69.341  52.202  1.00  0.00           C
ATOM  11503  C39 POPE  126      59.192  68.830  52.452  1.00  0.00           C
ATOM  11506 0C31 POPE  126      58.361  69.831  53.262  1.00  0.00           C
ATOM  11509 1C31 POPE  126      57.031  69.220  53.722  1.00  0.00           C
ATOM  11512 2C31 POPE  126      56.061  70.231  54.362  1.00  0.00           C
ATOM  11515 3C31 POPE  126      54.791  69.511  54.822  1.00  0.00           C
ATOM  11518 4C31 POPE  126      53.652  70.451  55.202  1.00  0.00           C
ATOM  11521 5C31 POPE  126      52.440  69.671  55.762  1.00  0.00           C
ATOM  11524 6C31 POPE  126      51.271  70.571  56.192  1.00  0.00           C
ATOM  11528  NH3 POPE  127      95.512  74.030  74.492  1.00  0.00           N
ATOM  11532  C12 POPE  127      94.211  73.671  75.162  1.00  0.00           C
ATOM  11535  C11 POPE  127      94.301  73.440  76.692  1.00  0.00           C
ATOM  11538  P   POPE  127      91.991  72.331  77.492  1.00  0.00           P
ATOM  11539  O13 POPE  127      90.901  72.841  78.362  1.00  0.00           O
ATOM  11540  O14 POPE  127      92.720  71.161  77.982  1.00  0.00           O
ATOM  11541  O11 POPE  127      91.431  72.061  76.052  1.00  0.00           O
ATOM  11542  O12 POPE  127      93.031  73.500  77.332  1.00  0.00           O
ATOM  11543  C1  POPE  127      90.901  73.101  75.232  1.00  0.00           C
ATOM  11546  C2  POPE  127      91.152  72.661  73.772  1.00  0.00           C
ATOM  11548  O21 POPE  127      90.852  73.750  72.872  1.00  0.00           O
ATOM  11549  C21 POPE  127      91.891  74.150  72.152  1.00  0.00           C
ATOM  11550  O22 POPE  127      93.061  73.911  72.402  1.00  0.00           O
ATOM  11551  C22 POPE  127      91.382  74.831  70.892  1.00  0.00           C
ATOM  11554  C3  POPE  127      90.321  71.421  73.382  1.00  0.00           C
ATOM  11557  O31 POPE  127      90.621  71.070  72.022  1.00  0.00           O
ATOM  11558  C31 POPE  127      90.421  69.811  71.692  1.00  0.00           C
ATOM  11559  O32 POPE  127      89.902  68.961  72.402  1.00  0.00           O
ATOM  11560  C32 POPE  127      90.910  69.601  70.252  1.00  0.00           C
ATOM  11563  C23 POPE  127      92.002  74.300  69.572  1.00  0.00           C
ATOM  11566  C24 POPE  127      91.041  74.511  68.392  1.00  0.00           C
ATOM  11569  C25 POPE  127      91.680  75.161  67.162  1.00  0.00           C
ATOM  11572  C26 POPE  127      92.641  74.260  66.372  1.00  0.00           C
ATOM  11575  C27 POPE  127      93.281  75.061  65.242  1.00  0.00           C
ATOM  11578  C28 POPE  127      94.491  74.381  64.582  1.00  0.00           C
ATOM  11581  C29 POPE  127      94.052  73.311  63.612  1.00  0.00           C
ATOM  11583 0C21 POPE  127      93.891  73.470  62.282  1.00  0.00           C
ATOM  11585 1C21 POPE  127      94.091  74.760  61.522  1.00  0.00           C
ATOM  11588 2C21 POPE  127      93.012  75.071  60.472  1.00  0.00           C
ATOM  11591 3C21 POPE  127      93.232  76.470  59.862  1.00  0.00           C
ATOM  11594 4C21 POPE  127      92.422  76.760  58.582  1.00  0.00           C
ATOM  11597 5C21 POPE  127      92.881  75.930  57.372  1.00  0.00           C
ATOM  11600 6C21 POPE  127      92.262  76.431  56.062  1.00  0.00           C
ATOM  11603 7C21 POPE  127      92.532  75.510  54.862  1.00  0.00           C
ATOM  11606 8C21 POPE  127      91.801  75.940  53.592  1.00  0.00           C
ATOM  11610  C33 POPE  127      90.302  68.360  69.562  1.00  0.00           C
ATOM  11613  C34 POPE  127      91.032  67.911  68.282  1.00  0.00           C
ATOM  11616  C35 POPE  127      91.451  66.431  68.342  1.00  0.00           C
ATOM  11619  C36 POPE  127      92.701  66.211  69.212  1.00  0.00           C
ATOM  11622  C37 POPE  127      93.842  65.550  68.442  1.00  0.00           C
ATOM  11625  C38 POPE  127      95.181  65.631  69.192  1.00  0.00           C
ATOM  11628  C39 POPE  127      96.382  65.280  68.302  1.00  0.00           C
ATOM  11631 0C31 POPE  127      96.701  66.300  67.192  1.00  0.00           C
ATOM  11634 1C31 POPE  127      98.191  66.271  66.802  1.00  0.00           C
ATOM  11637 2C31 POPE  127      98.690  67.531  66.072  1.00  0.00           C
ATOM  11640 3C31 POPE  127      98.191  67.671  64.622  1.00  0.00           C
ATOM  11643 4C31 POPE  127      98.912  66.760  63.622  1.00  0.00           C
ATOM  11646 5C31 POPE  127      98.441  67.011  62.182  1.00  0.00           C
ATOM  11649 6C31 POPE  127      99.122  66.120  61.142  1.00  0.00           C
ATOM  11653  NH3 POPE  128      89.812  17.621  34.242  1.00  0.00           N
ATOM  11657  C12 POPE  128      88.672  17.331  33.332  1.00  0.00           C
ATOM  11660  C11 POPE  128      88.131  15.911  33.612  1.00  0.00           C
ATOM  11663  P   POPE  128      85.951  16.371  35.022  1.00  0.00           P
ATOM  11664  O13 POPE  128      86.491  17.681  35.442  1.00  0.00           O
ATOM  11665  O14 POPE  128      84.521  16.331  34.672  1.00  0.00           O
ATOM  11666  O11 POPE  128      86.301  15.311  36.142  1.00  0.00           O
ATOM  11667  O12 POPE  128      86.711  15.871  33.732  1.00  0.00           O
ATOM  11668  C1  POPE  128      85.621  14.061  36.242  1.00  0.00           C
ATOM  11671  C2  POPE  128      86.291  13.201  37.342  1.00  0.00           C
ATOM  11673  O21 POPE  128      86.111  13.811  38.642  1.00  0.00           O
ATOM  11674  C21 POPE  128      84.892  13.711  39.172  1.00  0.00           C
ATOM  11675  O22 POPE  128      83.941  13.141  38.682  1.00  0.00           O
ATOM  11676  C22 POPE  128      84.910  14.481  40.492  1.00  0.00           C
ATOM  11679  C3  POPE  128      87.821  13.121  37.042  1.00  0.00           C
ATOM  11682  O31 POPE  128      88.430  11.881  37.452  1.00  0.00           O
ATOM  11683  C31 POPE  128      89.262  11.731  38.502  1.00  0.00           C
ATOM  11684  O32 POPE  128      89.861  10.701  38.732  1.00  0.00           O
ATOM  11685  C32 POPE  128      89.421  12.991  39.352  1.00  0.00           C
ATOM  11688  C23 POPE  128      83.842  14.051  41.502  1.00  0.00           C
ATOM  11691  C24 POPE  128      84.211  14.361  42.962  1.00  0.00           C
ATOM  11694  C25 POPE  128      83.471  13.441  43.942  1.00  0.00           C
ATOM  11697  C26 POPE  128      84.321  12.971  45.132  1.00  0.00           C
ATOM  11700  C27 POPE  128      84.561  14.041  46.212  1.00  0.00           C
ATOM  11703  C28 POPE  128      84.892  13.431  47.592  1.00  0.00           C
ATOM  11706  C29 POPE  128      83.681  12.791  48.252  1.00  0.00           C
ATOM  11708 0C21 POPE  128      83.392  12.751  49.562  1.00  0.00           C
ATOM  11710 1C21 POPE  128      84.180  13.311  50.712  1.00  0.00           C
ATOM  11713 2C21 POPE  128      83.252  13.941  51.762  1.00  0.00           C
ATOM  11716 3C21 POPE  128      83.970  14.431  53.022  1.00  0.00           C
ATOM  11719 4C21 POPE  128      82.981  14.731  54.162  1.00  0.00           C
ATOM  11722 5C21 POPE  128      83.611  15.381  55.402  1.00  0.00           C
ATOM  11725 6C21 POPE  128      82.580  15.791  56.452  1.00  0.00           C
ATOM  11728 7C21 POPE  128      83.211  16.451  57.692  1.00  0.00           C
ATOM  11731 8C21 POPE  128      82.201  17.021  58.692  1.00  0.00           C
ATOM  11735  C33 POPE  128      90.241  12.811  40.662  1.00  0.00           C
ATOM  11738  C34 POPE  128      90.172  14.131  41.452  1.00  0.00           C
ATOM  11741  C35 POPE  128      90.442  14.131  42.962  1.00  0.00           C
ATOM  11744  C36 POPE  128      89.672  13.091  43.782  1.00  0.00           C
ATOM  11747  C37 POPE  128      89.910  13.261  45.292  1.00  0.00           C
ATOM  11750  C38 POPE  128      89.301  12.091  46.062  1.00  0.00           C
ATOM  11753  C39 POPE  128      90.001  11.771  47.392  1.00  0.00           C
ATOM  11756 0C31 POPE  128      89.281  12.381  48.592  1.00  0.00           C
ATOM  11759 1C31 POPE  128      89.952  12.011  49.922  1.00  0.00           C
ATOM  11762 2C31 POPE  128      89.281  12.711  51.102  1.00  0.00           C
ATOM  11765 3C31 POPE  128      90.022  12.461  52.422  1.00  0.00           C
ATOM  11768 4C31 POPE  128      89.411  13.281  53.562  1.00  0.00           C
ATOM  11771 5C31 POPE  128      90.191  13.101  54.862  1.00  0.00           C
ATOM  11774 6C31 POPE  128      89.572  13.841  56.042  1.00  0.00           C
ATOM  11778  NH3 POPE  129      50.741  33.271  80.962  1.00  0.00           N
ATOM  11782  C12 POPE  129      51.431  34.601  80.822  1.00  0.00           C
ATOM  11785  C11 POPE  129      50.391  35.690  80.562  1.00  0.00           C
ATOM  11788  P   POPE  129      51.211  37.731  79.132  1.00  0.00           P
ATOM  11789  O13 POPE  129      50.091  38.690  78.962  1.00  0.00           O
ATOM  11790  O14 POPE  129      52.570  38.261  78.972  1.00  0.00           O
ATOM  11791  O11 POPE  129      51.001  36.591  78.062  1.00  0.00           O
ATOM  11792  O12 POPE  129      51.032  36.961  80.492  1.00  0.00           O
ATOM  11793  C1  POPE  129      51.961  36.231  77.052  1.00  0.00           C
ATOM  11796  C2  POPE  129      51.501  36.800  75.692  1.00  0.00           C
ATOM  11798  O21 POPE  129      52.101  36.161  74.542  1.00  0.00           O
ATOM  11799  C21 POPE  129      51.611  34.971  74.252  1.00  0.00           C
ATOM  11800  O22 POPE  129      50.931  34.271  74.992  1.00  0.00           O
ATOM  11801  C22 POPE  129      51.791  34.641  72.752  1.00  0.00           C
ATOM  11804  C3  POPE  129      51.781  38.331  75.612  1.00  0.00           C
ATOM  11807  O31 POPE  129      51.050  38.940  74.542  1.00  0.00           O
ATOM  11808  C31 POPE  129      51.671  39.051  73.382  1.00  0.00           C
ATOM  11809  O32 POPE  129      52.841  38.781  73.152  1.00  0.00           O
ATOM  11810  C32 POPE  129      50.660  39.521  72.342  1.00  0.00           C
ATOM  11813  C23 POPE  129      53.021  35.201  71.962  1.00  0.00           C
ATOM  11816  C24 POPE  129      52.851  34.861  70.462  1.00  0.00           C
ATOM  11819  C25 POPE  129      54.091  35.011  69.572  1.00  0.00           C
ATOM  11822  C26 POPE  129      54.491  36.451  69.212  1.00  0.00           C
ATOM  11825  C27 POPE  129      55.590  36.481  68.142  1.00  0.00           C
ATOM  11828  C28 POPE  129      55.980  37.891  67.652  1.00  0.00           C
ATOM  11831  C29 POPE  129      54.912  38.510  66.802  1.00  0.00           C
ATOM  11833 0C21 POPE  129      54.652  38.221  65.522  1.00  0.00           C
ATOM  11835 1C21 POPE  129      55.382  37.231  64.662  1.00  0.00           C
ATOM  11838 2C21 POPE  129      56.082  37.970  63.512  1.00  0.00           C
ATOM  11841 3C21 POPE  129      56.961  37.031  62.702  1.00  0.00           C
ATOM  11844 4C21 POPE  129      58.201  37.731  62.152  1.00  0.00           C
ATOM  11847 5C21 POPE  129      59.111  36.751  61.402  1.00  0.00           C
ATOM  11850 6C21 POPE  129      58.452  36.221  60.132  1.00  0.00           C
ATOM  11853 7C21 POPE  129      59.371  35.300  59.342  1.00  0.00           C
ATOM  11856 8C21 POPE  129      58.652  34.691  58.142  1.00  0.00           C
ATOM  11860  C33 POPE  129      51.141  39.360  70.892  1.00  0.00           C
ATOM  11863  C34 POPE  129      51.931  40.561  70.372  1.00  0.00           C
ATOM  11866  C35 POPE  129      52.352  40.411  68.912  1.00  0.00           C
ATOM  11869  C36 POPE  129      51.201  40.131  67.922  1.00  0.00           C
ATOM  11872  C37 POPE  129      51.601  40.420  66.472  1.00  0.00           C
ATOM  11875  C38 POPE  129      50.461  40.260  65.462  1.00  0.00           C
ATOM  11878  C39 POPE  129      50.921  40.540  64.022  1.00  0.00           C
ATOM  11881 0C31 POPE  129      50.091  39.771  62.982  1.00  0.00           C
ATOM  11884 1C31 POPE  129      50.541  40.080  61.552  1.00  0.00           C
ATOM  11887 2C31 POPE  129      49.660  39.391  60.492  1.00  0.00           C
ATOM  11890 3C31 POPE  129      50.070  39.800  59.072  1.00  0.00           C
ATOM  11893 4C31 POPE  129      49.410  38.970  57.962  1.00  0.00           C
ATOM  11896 5C31 POPE  129      49.772  39.531  56.582  1.00  0.00           C
ATOM  11899 6C31 POPE  129      49.371  38.611  55.432  1.00  0.00           C
ATOM  11903  NH3 POPE  130       4.361  14.071  74.872  1.00  0.00           N
ATOM  11907  C12 POPE  130       3.941  15.460  75.272  1.00  0.00           C
ATOM  11910  C11 POPE  130       4.291  15.831  76.722  1.00  0.00           C
ATOM  11913  P   POPE  130       2.161  16.961  77.742  1.00  0.00           P
ATOM  11914  O13 POPE  130       1.831  18.191  78.512  1.00  0.00           O
ATOM  11915  O14 POPE  130       1.991  15.651  78.412  1.00  0.00           O
ATOM  11916  O11 POPE  130       1.220  16.841  76.482  1.00  0.00           O
ATOM  11917  O12 POPE  130       3.631  17.061  77.092  1.00  0.00           O
ATOM  11918  C1  POPE  130       1.371  17.731  75.382  1.00  0.00           C
ATOM  11921  C2  POPE  130       0.740  17.191  74.062  1.00  0.00           C
ATOM  11923  O21 POPE  130       1.481  17.751  72.962  1.00  0.00           O
ATOM  11924  C21 POPE  130       2.261  16.891  72.292  1.00  0.00           C
ATOM  11925  O22 POPE  130       2.561  15.771  72.652  1.00  0.00           O
ATOM  11926  C22 POPE  130       2.741  17.511  70.982  1.00  0.00           C
ATOM  11929  C3  POPE  130      -0.760  17.591  73.952  1.00  0.00           C
ATOM  11932  O31 POPE  130      -1.330  17.211  72.672  1.00  0.00           O
ATOM  11933  C31 POPE  130      -1.060  17.971  71.612  1.00  0.00           C
ATOM  11934  O32 POPE  130      -0.540  17.561  70.592  1.00  0.00           O
ATOM  11935  C32 POPE  130      -1.540  19.411  71.802  1.00  0.00           C
ATOM  11938  C23 POPE  130       2.871  16.441  69.872  1.00  0.00           C
ATOM  11941  C24 POPE  130       2.781  17.001  68.442  1.00  0.00           C
ATOM  11944  C25 POPE  130       2.691  15.871  67.412  1.00  0.00           C
ATOM  11947  C26 POPE  130       2.961  16.261  65.952  1.00  0.00           C
ATOM  11950  C27 POPE  130       2.851  15.050  65.012  1.00  0.00           C
ATOM  11953  C28 POPE  130       2.881  15.441  63.522  1.00  0.00           C
ATOM  11956  C29 POPE  130       3.011  14.241  62.612  1.00  0.00           C
ATOM  11958 0C21 POPE  130       2.021  13.481  62.102  1.00  0.00           C
ATOM  11960 1C21 POPE  130       0.540  13.661  62.312  1.00  0.00           C
ATOM  11963 2C21 POPE  130      -0.210  13.751  60.972  1.00  0.00           C
ATOM  11966 3C21 POPE  130      -1.710  13.951  61.182  1.00  0.00           C
ATOM  11969 4C21 POPE  130      -2.480  14.281  59.902  1.00  0.00           C
ATOM  11972 5C21 POPE  130      -3.970  14.571  60.132  1.00  0.00           C
ATOM  11975 6C21 POPE  130      -4.630  15.121  58.862  1.00  0.00           C
ATOM  11978 7C21 POPE  130      -6.070  15.601  59.062  1.00  0.00           C
ATOM  11981 8C21 POPE  130      -6.680  16.161  57.772  1.00  0.00           C
ATOM  11985  C33 POPE  130      -0.380  20.411  71.962  1.00  0.00           C
ATOM  11988  C34 POPE  130      -0.890  21.841  72.202  1.00  0.00           C
ATOM  11991  C35 POPE  130       0.220  22.901  72.212  1.00  0.00           C
ATOM  11994  C36 POPE  130       0.810  23.121  70.802  1.00  0.00           C
ATOM  11997  C37 POPE  130       1.731  24.341  70.712  1.00  0.00           C
ATOM  12000  C38 POPE  130       2.271  24.591  69.292  1.00  0.00           C
ATOM  12003  C39 POPE  130       3.401  23.631  68.882  1.00  0.00           C
ATOM  12006 0C31 POPE  130       3.681  23.671  67.372  1.00  0.00           C
ATOM  12009 1C31 POPE  130       4.871  22.791  66.972  1.00  0.00           C
ATOM  12012 2C31 POPE  130       5.111  22.800  65.462  1.00  0.00           C
ATOM  12015 3C31 POPE  130       5.721  24.120  64.962  1.00  0.00           C
ATOM  12018 4C31 POPE  130       7.171  23.951  64.482  1.00  0.00           C
ATOM  12021 5C31 POPE  130       7.781  25.281  64.022  1.00  0.00           C
ATOM  12024 6C31 POPE  130       9.151  25.121  63.372  1.00  0.00           C
ATOM  12028  NH3 POPE  131      49.501 102.031  34.412  1.00  0.00           N
ATOM  12032  C12 POPE  131      50.921 101.561  34.352  1.00  0.00           C
ATOM  12035  C11 POPE  131      51.871 102.690  33.982  1.00  0.00           C
ATOM  12038  P   POPE  131      54.301 102.321  33.072  1.00  0.00           P
ATOM  12039  O13 POPE  131      54.842 101.741  31.812  1.00  0.00           O
ATOM  12040  O14 POPE  131      54.572 103.740  33.342  1.00  0.00           O
ATOM  12041  O11 POPE  131      54.702 101.411  34.292  1.00  0.00           O
ATOM  12042  O12 POPE  131      52.742 102.151  33.012  1.00  0.00           O
ATOM  12043  C1  POPE  131      54.262 100.071  34.462  1.00  0.00           C
ATOM  12046  C2  POPE  131      54.410  99.620  35.932  1.00  0.00           C
ATOM  12048  O21 POPE  131      53.340  98.691  36.212  1.00  0.00           O
ATOM  12049  C21 POPE  131      53.550  97.911  37.252  1.00  0.00           C
ATOM  12050  O22 POPE  131      54.631  97.521  37.632  1.00  0.00           O
ATOM  12051  C22 POPE  131      52.241  97.640  37.972  1.00  0.00           C
ATOM  12054  C3  POPE  131      54.371 100.800  36.952  1.00  0.00           C
ATOM  12057  O31 POPE  131      53.012 101.191  37.302  1.00  0.00           O
ATOM  12058  C31 POPE  131      53.012 102.101  38.272  1.00  0.00           C
ATOM  12059  O32 POPE  131      54.001 102.631  38.742  1.00  0.00           O
ATOM  12060  C32 POPE  131      51.601 102.350  38.802  1.00  0.00           C
ATOM  12063  C23 POPE  131      52.282  98.291  39.372  1.00  0.00           C
ATOM  12066  C24 POPE  131      52.751  97.311  40.452  1.00  0.00           C
ATOM  12069  C25 POPE  131      53.241  97.970  41.752  1.00  0.00           C
ATOM  12072  C26 POPE  131      52.230  98.881  42.482  1.00  0.00           C
ATOM  12075  C27 POPE  131      51.972  98.440  43.932  1.00  0.00           C
ATOM  12078  C28 POPE  131      51.111  99.421  44.772  1.00  0.00           C
ATOM  12081  C29 POPE  131      51.762 100.771  44.972  1.00  0.00           C
ATOM  12083 0C21 POPE  131      52.001 101.411  46.132  1.00  0.00           C
ATOM  12085 1C21 POPE  131      51.671 100.940  47.522  1.00  0.00           C
ATOM  12088 2C21 POPE  131      50.701 101.871  48.292  1.00  0.00           C
ATOM  12091 3C21 POPE  131      49.421 102.220  47.502  1.00  0.00           C
ATOM  12094 4C21 POPE  131      48.301 102.800  48.382  1.00  0.00           C
ATOM  12097 5C21 POPE  131      47.532 101.741  49.172  1.00  0.00           C
ATOM  12100 6C21 POPE  131      46.242 102.271  49.812  1.00  0.00           C
ATOM  12103 7C21 POPE  131      45.382 101.161  50.442  1.00  0.00           C
ATOM  12106 8C21 POPE  131      44.161 101.690  51.192  1.00  0.00           C
ATOM  12110  C33 POPE  131      51.622 103.261  40.052  1.00  0.00           C
ATOM  12113  C34 POPE  131      50.251 103.390  40.712  1.00  0.00           C
ATOM  12116  C35 POPE  131      49.870 102.161  41.572  1.00  0.00           C
ATOM  12119  C36 POPE  131      48.441 102.251  42.112  1.00  0.00           C
ATOM  12122  C37 POPE  131      48.340 103.071  43.402  1.00  0.00           C
ATOM  12125  C38 POPE  131      46.921 103.600  43.652  1.00  0.00           C
ATOM  12128  C39 POPE  131      46.701 104.061  45.092  1.00  0.00           C
ATOM  12131 0C31 POPE  131      46.092 105.461  45.232  1.00  0.00           C
ATOM  12134 1C31 POPE  131      45.671 105.721  46.682  1.00  0.00           C
ATOM  12137 2C31 POPE  131      45.251 107.161  46.992  1.00  0.00           C
ATOM  12140 3C31 POPE  131      44.951 107.321  48.492  1.00  0.00           C
ATOM  12143 4C31 POPE  131      44.551 108.740  48.902  1.00  0.00           C
ATOM  12146 5C31 POPE  131      44.402 108.870  50.422  1.00  0.00           C
ATOM  12149 6C31 POPE  131      44.082 110.291  50.882  1.00  0.00           C
ATOM  12153  NH3 POPE  132      36.071  38.421  76.272  1.00  0.00           N
ATOM  12157  C12 POPE  132      35.501  39.781  75.922  1.00  0.00           C
ATOM  12160  C11 POPE  132      35.352  40.661  77.172  1.00  0.00           C
ATOM  12163  P   POPE  132      37.122  42.591  77.132  1.00  0.00           P
ATOM  12164  O13 POPE  132      36.491  43.681  77.922  1.00  0.00           O
ATOM  12165  O14 POPE  132      38.591  42.631  77.022  1.00  0.00           O
ATOM  12166  O11 POPE  132      36.491  42.650  75.672  1.00  0.00           O
ATOM  12167  O12 POPE  132      36.611  41.171  77.632  1.00  0.00           O
ATOM  12168  C1  POPE  132      36.442  43.821  74.862  1.00  0.00           C
ATOM  12171  C2  POPE  132      37.371  43.701  73.622  1.00  0.00           C
ATOM  12173  O21 POPE  132      36.931  42.661  72.712  1.00  0.00           O
ATOM  12174  C21 POPE  132      36.672  43.071  71.472  1.00  0.00           C
ATOM  12175  O22 POPE  132      36.532  44.231  71.142  1.00  0.00           O
ATOM  12176  C22 POPE  132      36.582  41.891  70.492  1.00  0.00           C
ATOM  12179  C3  POPE  132      38.812  43.380  74.082  1.00  0.00           C
ATOM  12182  O31 POPE  132      39.691  43.401  72.962  1.00  0.00           O
ATOM  12183  C31 POPE  132      40.052  42.271  72.342  1.00  0.00           C
ATOM  12184  O32 POPE  132      40.291  42.231  71.142  1.00  0.00           O
ATOM  12185  C32 POPE  132      40.231  41.031  73.232  1.00  0.00           C
ATOM  12188  C23 POPE  132      37.141  42.241  69.082  1.00  0.00           C
ATOM  12191  C24 POPE  132      37.311  41.010  68.162  1.00  0.00           C
ATOM  12194  C25 POPE  132      38.421  41.151  67.092  1.00  0.00           C
ATOM  12197  C26 POPE  132      38.732  39.821  66.372  1.00  0.00           C
ATOM  12200  C27 POPE  132      39.791  39.921  65.252  1.00  0.00           C
ATOM  12203  C28 POPE  132      40.052  38.561  64.572  1.00  0.00           C
ATOM  12206  C29 POPE  132      41.212  38.571  63.602  1.00  0.00           C
ATOM  12208 0C21 POPE  132      41.271  37.891  62.432  1.00  0.00           C
ATOM  12210 1C21 POPE  132      40.192  36.991  61.892  1.00  0.00           C
ATOM  12213 2C21 POPE  132      40.361  36.541  60.432  1.00  0.00           C
ATOM  12216 3C21 POPE  132      40.111  37.670  59.422  1.00  0.00           C
ATOM  12219 4C21 POPE  132      39.192  37.261  58.252  1.00  0.00           C
ATOM  12222 5C21 POPE  132      38.602  38.481  57.532  1.00  0.00           C
ATOM  12225 6C21 POPE  132      37.712  38.110  56.332  1.00  0.00           C
ATOM  12228 7C21 POPE  132      37.171  39.350  55.612  1.00  0.00           C
ATOM  12231 8C21 POPE  132      36.222  39.021  54.462  1.00  0.00           C
ATOM  12235  C33 POPE  132      39.132  39.951  73.022  1.00  0.00           C
ATOM  12238  C34 POPE  132      39.601  38.491  73.162  1.00  0.00           C
ATOM  12241  C35 POPE  132      40.972  38.240  72.522  1.00  0.00           C
ATOM  12244  C36 POPE  132      41.221  36.870  71.892  1.00  0.00           C
ATOM  12247  C37 POPE  132      42.701  36.751  71.522  1.00  0.00           C
ATOM  12250  C38 POPE  132      43.001  35.701  70.462  1.00  0.00           C
ATOM  12253  C39 POPE  132      42.951  36.261  69.022  1.00  0.00           C
ATOM  12256 0C31 POPE  132      43.222  35.161  67.992  1.00  0.00           C
ATOM  12259 1C31 POPE  132      43.532  35.681  66.582  1.00  0.00           C
ATOM  12262 2C31 POPE  132      43.951  34.541  65.642  1.00  0.00           C
ATOM  12265 3C31 POPE  132      45.111  34.911  64.702  1.00  0.00           C
ATOM  12268 4C31 POPE  132      44.712  35.781  63.512  1.00  0.00           C
ATOM  12271 5C31 POPE  132      45.941  36.241  62.712  1.00  0.00           C
ATOM  12274 6C31 POPE  132      45.601  36.951  61.402  1.00  0.00           C
ATOM  12278  NH3 POPE  133      40.631   8.511  76.102  1.00  0.00           N
ATOM  12282  C12 POPE  133      41.390   7.721  77.132  1.00  0.00           C
ATOM  12285  C11 POPE  133      42.851   7.521  76.722  1.00  0.00           C
ATOM  12288  P   POPE  133      44.940   7.281  78.282  1.00  0.00           P
ATOM  12289  O13 POPE  133      44.772   8.511  79.082  1.00  0.00           O
ATOM  12290  O14 POPE  133      45.601   6.131  78.922  1.00  0.00           O
ATOM  12291  O11 POPE  133      45.590   7.581  76.872  1.00  0.00           O
ATOM  12292  O12 POPE  133      43.501   6.851  77.802  1.00  0.00           O
ATOM  12293  C1  POPE  133      46.801   8.331  76.702  1.00  0.00           C
ATOM  12296  C2  POPE  133      47.431   8.021  75.302  1.00  0.00           C
ATOM  12298  O21 POPE  133      48.051   9.191  74.742  1.00  0.00           O
ATOM  12299  C21 POPE  133      47.332  10.091  74.092  1.00  0.00           C
ATOM  12300  O22 POPE  133      46.120  10.181  74.032  1.00  0.00           O
ATOM  12301  C22 POPE  133      48.271  11.081  73.412  1.00  0.00           C
ATOM  12304  C3  POPE  133      46.412   7.311  74.352  1.00  0.00           C
ATOM  12307  O31 POPE  133      46.910   7.161  72.992  1.00  0.00           O
ATOM  12308  C31 POPE  133      45.921   6.761  72.182  1.00  0.00           C
ATOM  12309  O32 POPE  133      44.772   6.581  72.532  1.00  0.00           O
ATOM  12310  C32 POPE  133      46.461   6.561  70.772  1.00  0.00           C
ATOM  12313  C23 POPE  133      47.791  11.491  72.002  1.00  0.00           C
ATOM  12316  C24 POPE  133      48.982  11.631  71.062  1.00  0.00           C
ATOM  12319  C25 POPE  133      48.742  12.531  69.852  1.00  0.00           C
ATOM  12322  C26 POPE  133      47.791  11.951  68.802  1.00  0.00           C
ATOM  12325  C27 POPE  133      47.891  12.731  67.482  1.00  0.00           C
ATOM  12328  C28 POPE  133      47.072  12.081  66.362  1.00  0.00           C
ATOM  12331  C29 POPE  133      47.440  12.611  64.992  1.00  0.00           C
ATOM  12333 0C21 POPE  133      46.692  13.371  64.172  1.00  0.00           C
ATOM  12335 1C21 POPE  133      45.291  13.881  64.412  1.00  0.00           C
ATOM  12338 2C21 POPE  133      44.301  13.491  63.292  1.00  0.00           C
ATOM  12341 3C21 POPE  133      42.832  13.681  63.692  1.00  0.00           C
ATOM  12344 4C21 POPE  133      42.412  15.131  64.022  1.00  0.00           C
ATOM  12347 5C21 POPE  133      41.980  15.981  62.822  1.00  0.00           C
ATOM  12350 6C21 POPE  133      40.692  15.481  62.142  1.00  0.00           C
ATOM  12353 7C21 POPE  133      40.132  16.471  61.122  1.00  0.00           C
ATOM  12356 8C21 POPE  133      38.751  16.050  60.582  1.00  0.00           C
ATOM  12360  C33 POPE  133      45.921   7.591  69.752  1.00  0.00           C
ATOM  12363  C34 POPE  133      46.291   7.221  68.302  1.00  0.00           C
ATOM  12366  C35 POPE  133      45.941   8.331  67.302  1.00  0.00           C
ATOM  12369  C36 POPE  133      46.521   8.051  65.912  1.00  0.00           C
ATOM  12372  C37 POPE  133      45.921   8.951  64.822  1.00  0.00           C
ATOM  12375  C38 POPE  133      44.531   8.491  64.342  1.00  0.00           C
ATOM  12378  C39 POPE  133      44.541   7.251  63.432  1.00  0.00           C
ATOM  12381 0C31 POPE  133      45.111   7.571  62.052  1.00  0.00           C
ATOM  12384 1C31 POPE  133      45.211   6.341  61.162  1.00  0.00           C
ATOM  12387 2C31 POPE  133      45.832   6.671  59.802  1.00  0.00           C
ATOM  12390 3C31 POPE  133      47.012   5.741  59.482  1.00  0.00           C
ATOM  12393 4C31 POPE  133      47.521   5.951  58.062  1.00  0.00           C
ATOM  12396 5C31 POPE  133      48.701   5.041  57.712  1.00  0.00           C
ATOM  12399 6C31 POPE  133      49.201   5.321  56.312  1.00  0.00           C
ATOM  12403  NH3 POPE  134      33.340 119.941  73.942  1.00  0.00           N
ATOM  12407  C12 POPE  134      34.622 119.550  73.242  1.00  0.00           C
ATOM  12410  C11 POPE  134      35.512 120.781  72.952  1.00  0.00           C
ATOM  12413  P   POPE  134      38.041 120.071  73.282  1.00  0.00           P
ATOM  12414  O13 POPE  134      37.681 119.651  74.652  1.00  0.00           O
ATOM  12415  O14 POPE  134      39.062 121.131  73.122  1.00  0.00           O
ATOM  12416  O11 POPE  134      38.602 118.811  72.482  1.00  0.00           O
ATOM  12417  O12 POPE  134      36.771 120.400  72.402  1.00  0.00           O
ATOM  12418  C1  POPE  134      37.801 117.711  72.052  1.00  0.00           C
ATOM  12421  C2  POPE  134      38.372 117.080  70.752  1.00  0.00           C
ATOM  12423  O21 POPE  134      38.271 118.001  69.662  1.00  0.00           O
ATOM  12424  C21 POPE  134      37.062 118.250  69.162  1.00  0.00           C
ATOM  12425  O22 POPE  134      36.031 117.651  69.382  1.00  0.00           O
ATOM  12426  C22 POPE  134      37.152 119.471  68.272  1.00  0.00           C
ATOM  12429  C3  POPE  134      37.741 115.690  70.452  1.00  0.00           C
ATOM  12432  O31 POPE  134      37.741 115.311  69.062  1.00  0.00           O
ATOM  12433  C31 POPE  134      38.902 115.021  68.512  1.00  0.00           C
ATOM  12434  O32 POPE  134      39.962 114.900  69.102  1.00  0.00           O
ATOM  12435  C32 POPE  134      38.691 114.920  66.992  1.00  0.00           C
ATOM  12438  C23 POPE  134      35.981 119.590  67.272  1.00  0.00           C
ATOM  12441  C24 POPE  134      36.291 120.680  66.242  1.00  0.00           C
ATOM  12444  C25 POPE  134      37.160 120.190  65.082  1.00  0.00           C
ATOM  12447  C26 POPE  134      36.361 119.521  63.962  1.00  0.00           C
ATOM  12450  C27 POPE  134      37.090 119.611  62.602  1.00  0.00           C
ATOM  12453  C28 POPE  134      36.431 118.860  61.422  1.00  0.00           C
ATOM  12456  C29 POPE  134      35.011 119.271  61.122  1.00  0.00           C
ATOM  12458 0C21 POPE  134      34.451 119.310  59.902  1.00  0.00           C
ATOM  12460 1C21 POPE  134      35.122 118.971  58.592  1.00  0.00           C
ATOM  12463 2C21 POPE  134      34.961 117.481  58.242  1.00  0.00           C
ATOM  12466 3C21 POPE  134      35.641 117.120  56.912  1.00  0.00           C
ATOM  12469 4C21 POPE  134      35.192 115.771  56.342  1.00  0.00           C
ATOM  12472 5C21 POPE  134      35.821 114.550  57.032  1.00  0.00           C
ATOM  12475 6C21 POPE  134      35.161 113.241  56.552  1.00  0.00           C
ATOM  12478 7C21 POPE  134      35.840 111.961  57.062  1.00  0.00           C
ATOM  12481 8C21 POPE  134      34.992 110.711  56.792  1.00  0.00           C
ATOM  12485  C33 POPE  134      39.852 114.260  66.212  1.00  0.00           C
ATOM  12488  C34 POPE  134      40.611 115.190  65.242  1.00  0.00           C
ATOM  12491  C35 POPE  134      41.582 114.391  64.352  1.00  0.00           C
ATOM  12494  C36 POPE  134      42.212 115.201  63.222  1.00  0.00           C
ATOM  12497  C37 POPE  134      43.012 114.351  62.222  1.00  0.00           C
ATOM  12500  C38 POPE  134      43.602 115.190  61.092  1.00  0.00           C
ATOM  12503  C39 POPE  134      44.201 114.371  59.942  1.00  0.00           C
ATOM  12506 0C31 POPE  134      44.551 115.280  58.752  1.00  0.00           C
ATOM  12509 1C31 POPE  134      44.982 114.521  57.492  1.00  0.00           C
ATOM  12512 2C31 POPE  134      45.062 115.420  56.242  1.00  0.00           C
ATOM  12515 3C31 POPE  134      46.032 116.601  56.362  1.00  0.00           C
ATOM  12518 4C31 POPE  134      47.500 116.181  56.502  1.00  0.00           C
ATOM  12521 5C31 POPE  134      48.462 117.371  56.522  1.00  0.00           C
ATOM  12524 6C31 POPE  134      49.931 116.971  56.582  1.00  0.00           C
ATOM  12528  NH3 POPE  135     111.811  70.021  70.422  1.00  0.00           N
ATOM  12532  C12 POPE  135     112.691  69.220  71.352  1.00  0.00           C
ATOM  12535  C11 POPE  135     111.902  68.440  72.422  1.00  0.00           C
ATOM  12538  P   POPE  135     109.321  68.741  72.292  1.00  0.00           P
ATOM  12539  O13 POPE  135     109.411  68.861  70.822  1.00  0.00           O
ATOM  12540  O14 POPE  135     108.970  67.401  72.802  1.00  0.00           O
ATOM  12541  O11 POPE  135     108.331  69.831  72.852  1.00  0.00           O
ATOM  12542  O12 POPE  135     110.732  69.150  72.882  1.00  0.00           O
ATOM  12543  C1  POPE  135     106.911  69.641  72.792  1.00  0.00           C
ATOM  12546  C2  POPE  135     106.202  70.561  71.732  1.00  0.00           C
ATOM  12548  O21 POPE  135     105.001  69.971  71.212  1.00  0.00           O
ATOM  12549  C21 POPE  135     105.080  68.911  70.442  1.00  0.00           C
ATOM  12550  O22 POPE  135     106.050  68.180  70.292  1.00  0.00           O
ATOM  12551  C22 POPE  135     103.760  68.821  69.672  1.00  0.00           C
ATOM  12554  C3  POPE  135     107.112  71.101  70.582  1.00  0.00           C
ATOM  12557  O31 POPE  135     106.391  72.031  69.732  1.00  0.00           O
ATOM  12558  C31 POPE  135     106.272  71.731  68.452  1.00  0.00           C
ATOM  12559  O32 POPE  135     106.680  70.701  67.922  1.00  0.00           O
ATOM  12560  C32 POPE  135     105.571  72.870  67.712  1.00  0.00           C
ATOM  12563  C23 POPE  135     103.791  67.881  68.432  1.00  0.00           C
ATOM  12566  C24 POPE  135     102.771  68.330  67.382  1.00  0.00           C
ATOM  12569  C25 POPE  135     103.311  69.461  66.502  1.00  0.00           C
ATOM  12572  C26 POPE  135     104.040  68.951  65.262  1.00  0.00           C
ATOM  12575  C27 POPE  135     103.051  68.570  64.142  1.00  0.00           C
ATOM  12578  C28 POPE  135     103.721  67.800  63.012  1.00  0.00           C
ATOM  12581  C29 POPE  135     102.691  67.311  62.032  1.00  0.00           C
ATOM  12583 0C21 POPE  135     102.672  67.481  60.702  1.00  0.00           C
ATOM  12585 1C21 POPE  135     103.710  68.150  59.842  1.00  0.00           C
ATOM  12588 2C21 POPE  135     104.171  67.171  58.762  1.00  0.00           C
ATOM  12591 3C21 POPE  135     105.241  67.731  57.832  1.00  0.00           C
ATOM  12594 4C21 POPE  135     105.472  66.821  56.622  1.00  0.00           C
ATOM  12597 5C21 POPE  135     106.641  67.231  55.732  1.00  0.00           C
ATOM  12600 6C21 POPE  135     106.330  68.401  54.782  1.00  0.00           C
ATOM  12603 7C21 POPE  135     107.422  68.581  53.712  1.00  0.00           C
ATOM  12606 8C21 POPE  135     107.090  69.651  52.672  1.00  0.00           C
ATOM  12610  C33 POPE  135     105.542  72.671  66.172  1.00  0.00           C
ATOM  12613  C34 POPE  135     104.931  73.870  65.422  1.00  0.00           C
ATOM  12616  C35 POPE  135     104.981  73.750  63.882  1.00  0.00           C
ATOM  12619  C36 POPE  135     103.982  72.741  63.302  1.00  0.00           C
ATOM  12622  C37 POPE  135     103.982  72.731  61.762  1.00  0.00           C
ATOM  12625  C38 POPE  135     103.182  71.580  61.122  1.00  0.00           C
ATOM  12628  C39 POPE  135     101.661  71.790  61.122  1.00  0.00           C
ATOM  12631 0C31 POPE  135     100.951  70.781  60.222  1.00  0.00           C
ATOM  12634 1C31 POPE  135      99.421  70.951  60.192  1.00  0.00           C
ATOM  12637 2C31 POPE  135      98.721  70.031  59.172  1.00  0.00           C
ATOM  12640 3C31 POPE  135      99.180  70.220  57.712  1.00  0.00           C
ATOM  12643 4C31 POPE  135      99.071  71.670  57.222  1.00  0.00           C
ATOM  12646 5C31 POPE  135      99.612  71.911  55.802  1.00  0.00           C
ATOM  12649 6C31 POPE  135      99.342  73.321  55.292  1.00  0.00           C
ATOM  12653  NH3 POPE  136      58.271 101.521  74.482  1.00  0.00           N
ATOM  12657  C12 POPE  136      59.001 102.151  73.312  1.00  0.00           C
ATOM  12660  C11 POPE  136      60.521 102.111  73.502  1.00  0.00           C
ATOM  12663  P   POPE  136      62.202 100.221  74.192  1.00  0.00           P
ATOM  12664  O13 POPE  136      61.751  99.811  75.542  1.00  0.00           O
ATOM  12665  O14 POPE  136      63.281 101.220  74.102  1.00  0.00           O
ATOM  12666  O11 POPE  136      62.570  98.940  73.332  1.00  0.00           O
ATOM  12667  O12 POPE  136      60.962 100.771  73.392  1.00  0.00           O
ATOM  12668  C1  POPE  136      61.692  98.261  72.442  1.00  0.00           C
ATOM  12671  C2  POPE  136      61.942  98.641  70.952  1.00  0.00           C
ATOM  12673  O21 POPE  136      60.671  98.841  70.302  1.00  0.00           O
ATOM  12674  C21 POPE  136      60.541  98.591  69.022  1.00  0.00           C
ATOM  12675  O22 POPE  136      60.681  97.531  68.452  1.00  0.00           O
ATOM  12676  C22 POPE  136      60.251  99.911  68.342  1.00  0.00           C
ATOM  12679  C3  POPE  136      62.972  97.711  70.222  1.00  0.00           C
ATOM  12682  O31 POPE  136      63.332  98.161  68.882  1.00  0.00           O
ATOM  12683  C31 POPE  136      63.541  97.161  68.002  1.00  0.00           C
ATOM  12684  O32 POPE  136      63.472  95.981  68.262  1.00  0.00           O
ATOM  12685  C32 POPE  136      63.951  97.690  66.632  1.00  0.00           C
ATOM  12688  C23 POPE  136      61.571 100.690  68.122  1.00  0.00           C
ATOM  12691  C24 POPE  136      61.302 102.050  67.472  1.00  0.00           C
ATOM  12694  C25 POPE  136      62.581 102.741  66.992  1.00  0.00           C
ATOM  12697  C26 POPE  136      62.251 103.650  65.812  1.00  0.00           C
ATOM  12700  C27 POPE  136      63.452 104.381  65.222  1.00  0.00           C
ATOM  12703  C28 POPE  136      63.071 105.081  63.902  1.00  0.00           C
ATOM  12706  C29 POPE  136      64.181 105.970  63.422  1.00  0.00           C
ATOM  12708 0C21 POPE  136      64.611 106.110  62.162  1.00  0.00           C
[truncated: 1,663,831 more chars]
