# Supplementary material for: Characterizing Membrane Association and Periplasmic Transfer of Bacterial Lipoproteins through Molecular Dynamics Simulations
Source: Structure. 2020 Apr 7;28(4):475–487.e3. doi: 10.1016/j.str.2020.01.012 (PMC7139219; doi:10.1016/j.str.2020.01.012)
Supplement: Data S1. Final Coordinates from Simulations (Y–Z), Related to Figure 3 [file mmc3.zip › Y-Z/YFJS-4-atomistic.pdb]

TITLE     Protein
REMARK    THIS IS A SIMULATION BOX
CRYST1  129.111  129.111  109.880  90.00  90.00  90.00 P 1           1
MODEL        1
ATOM      1  N   CYSTA   1      71.636  58.552  71.090  1.00  0.00           N
ATOM      3  CA  CYSTA   1      71.695  59.571  72.210  1.00  0.00           C
ATOM      5  C   CYSTA   1      73.325  59.832  73.080  1.00  0.00           C
ATOM      6  O   CYSTA   1      73.395  59.132  74.100  1.00  0.00           O
ATOM      7  CB  CYSTA   1      70.136  59.182  72.910  1.00  0.00           C
ATOM     10  SG  CYSTA   1      68.246  59.222  72.020  1.00  0.00           S
ATOM     11  C1  CYSTA   1      66.405  58.292  72.230  1.00  0.00           C
ATOM     14  CA1 CYSTA   1      70.575  58.051  70.300  1.00  0.00           C
ATOM     15  OA1 CYSTA   1      70.325  58.661  69.260  1.00  0.00           O
ATOM     16  CA2 CYSTA   1      69.686  56.761  70.540  1.00  0.00           C
ATOM     19  C11 CYSTA   1      65.045  58.191  71.190  1.00  0.00           C
ATOM     21  O11 CYSTA   1      64.805  59.422  70.490  1.00  0.00           O
ATOM     22  CX1 CYSTA   1      63.886  59.472  69.460  1.00  0.00           C
ATOM     23  OX1 CYSTA   1      63.145  60.422  69.310  1.00  0.00           O
ATOM     24  CX2 CYSTA   1      63.795  58.222  68.540  1.00  0.00           C
ATOM     27  C12 CYSTA   1      63.566  57.592  71.700  1.00  0.00           C
ATOM     30  O12 CYSTA   1      62.316  58.112  71.060  1.00  0.00           O
ATOM     31  CD1 CYSTA   1      61.186  57.362  70.820  1.00  0.00           C
ATOM     32  OD1 CYSTA   1      60.975  56.262  71.290  1.00  0.00           O
ATOM     33  CD2 CYSTA   1      60.096  58.152  69.980  1.00  0.00           C
ATOM     36  CA3 CYSTA   1      68.395  56.521  69.600  1.00  0.00           C
ATOM     39  CA4 CYSTA   1      67.456  55.252  69.770  1.00  0.00           C
ATOM     42  CA5 CYSTA   1      66.755  54.612  68.500  1.00  0.00           C
ATOM     45  CA6 CYSTA   1      65.195  54.711  68.280  1.00  0.00           C
ATOM     48  CA7 CYSTA   1      64.346  53.401  68.080  1.00  0.00           C
ATOM     51  CA8 CYSTA   1      62.885  53.632  67.550  1.00  0.00           C
ATOM     54  CA9 CYSTA   1      62.035  52.402  67.080  1.00  0.00           C
ATOM     57 0CA1 CYSTA   1      61.575  51.392  68.160  1.00  0.00           C
ATOM     60 1CA1 CYSTA   1      60.645  50.262  67.650  1.00  0.00           C
ATOM     63 2CA1 CYSTA   1      60.315  49.212  68.740  1.00  0.00           C
ATOM     66 3CA1 CYSTA   1      59.595  47.941  68.230  1.00  0.00           C
ATOM     69 4CA1 CYSTA   1      59.315  46.891  69.330  1.00  0.00           C
ATOM     72 5CA1 CYSTA   1      58.125  47.232  70.250  1.00  0.00           C
ATOM     75 6CA1 CYSTA   1      57.955  46.322  71.480  1.00  0.00           C
ATOM     79  CD3 CYSTA   1      59.055  57.392  69.050  1.00  0.00           C
ATOM     82  CD4 CYSTA   1      59.375  57.382  67.530  1.00  0.00           C
ATOM     85  CD5 CYSTA   1      58.666  56.292  66.670  1.00  0.00           C
ATOM     88  CD6 CYSTA   1      59.426  55.942  65.360  1.00  0.00           C
ATOM     91  CD7 CYSTA   1      59.035  54.602  64.700  1.00  0.00           C
ATOM     94  CD8 CYSTA   1      60.076  54.021  63.710  1.00  0.00           C
ATOM     97  CD9 CYSTA   1      59.546  52.752  63.010  1.00  0.00           C
ATOM    100 0CD1 CYSTA   1      60.606  51.912  62.260  1.00  0.00           C
ATOM    103 1CD1 CYSTA   1      59.956  50.702  61.550  1.00  0.00           C
ATOM    106 2CD1 CYSTA   1      60.915  49.581  61.110  1.00  0.00           C
ATOM    109 3CD1 CYSTA   1      60.146  48.372  60.540  1.00  0.00           C
ATOM    112 4CD1 CYSTA   1      60.996  47.102  60.340  1.00  0.00           C
ATOM    115 5CD1 CYSTA   1      60.146  45.891  59.950  1.00  0.00           C
ATOM    118 6CD1 CYSTA   1      60.936  44.592  59.730  1.00  0.00           C
ATOM    122  CX3 CYSTA   1      63.386  58.541  67.070  1.00  0.00           C
ATOM    125  CX4 CYSTA   1      63.176  57.262  66.230  1.00  0.00           C
ATOM    128  CX5 CYSTA   1      63.756  57.312  64.800  1.00  0.00           C
ATOM    131  CX6 CYSTA   1      63.686  55.971  64.040  1.00  0.00           C
ATOM    134  CX7 CYSTA   1      64.755  55.852  62.940  1.00  0.00           C
ATOM    137  CX8 CYSTA   1      64.636  54.532  62.150  1.00  0.00           C
ATOM    140  CX9 CYSTA   1      65.905  54.072  61.470  1.00  0.00           C
ATOM    142 0CX1 CYSTA   1      66.365  54.452  60.270  1.00  0.00           C
ATOM    144 1CX1 CYSTA   1      65.776  55.492  59.360  1.00  0.00           C
ATOM    147 2CX1 CYSTA   1      64.666  54.951  58.450  1.00  0.00           C
ATOM    150 3CX1 CYSTA   1      64.246  56.022  57.440  1.00  0.00           C
ATOM    153 4CX1 CYSTA   1      62.916  55.732  56.750  1.00  0.00           C
ATOM    156 5CX1 CYSTA   1      62.526  56.891  55.830  1.00  0.00           C
ATOM    159 6CX1 CYSTA   1      61.166  56.682  55.150  1.00  0.00           C
ATOM    162 7CX1 CYSTA   1      60.805  57.841  54.210  1.00  0.00           C
ATOM    165 8CX1 CYSTA   1      59.346  57.852  53.750  1.00  0.00           C
ATOM    169  N   ASP A   2      74.615  60.722  72.850  1.00  0.00           N
ATOM    171  CA  ASP A   2      76.305  60.752  73.270  1.00  0.00           C
ATOM    173  CB  ASP A   2      76.425  59.382  74.080  1.00  0.00           C
ATOM    176  CG  ASP A   2      77.736  58.601  74.150  1.00  0.00           C
ATOM    177  OD1 ASP A   2      77.695  57.382  74.530  1.00  0.00           O
ATOM    178  OD2 ASP A   2      78.775  59.202  73.860  1.00  0.00           O
ATOM    179  C   ASP A   2      77.765  62.011  73.270  1.00  0.00           C
ATOM    180  O   ASP A   2      77.645  62.841  72.370  1.00  0.00           O
ATOM    181  N   ASP A   3      79.115  62.291  74.080  1.00  0.00           N
ATOM    183  CA  ASP A   3      80.695  63.022  74.360  1.00  0.00           C
ATOM    185  CB  ASP A   3      81.456  61.922  75.160  1.00  0.00           C
ATOM    188  CG  ASP A   3      80.776  61.551  76.490  1.00  0.00           C
ATOM    189  OD1 ASP A   3      81.475  60.872  77.280  1.00  0.00           O
ATOM    190  OD2 ASP A   3      79.596  61.891  76.730  1.00  0.00           O
ATOM    191  C   ASP A   3      82.006  64.382  74.150  1.00  0.00           C
ATOM    192  O   ASP A   3      81.585  65.472  73.770  1.00  0.00           O
ATOM    193  N   ARG A   4      83.555  64.432  74.440  1.00  0.00           N
ATOM    195  CA  ARG A   4      85.005  65.370  74.590  1.00  0.00           C
ATOM    197  CB  ARG A   4      86.106  65.812  73.360  1.00  0.00           C
ATOM    200  CG  ARG A   4      87.725  66.262  73.410  1.00  0.00           C
ATOM    203  CD  ARG A   4      88.425  67.742  73.390  1.00  0.00           C
ATOM    206  NE  ARG A   4      89.986  67.852  73.500  1.00  0.00           N
ATOM    208  CZ  ARG A   4      90.715  68.992  73.380  1.00  0.00           C
ATOM    209  NH1 ARG A   4      90.256  70.201  73.610  1.00  0.00           N
ATOM    212  NH2 ARG A   4      92.026  69.001  73.140  1.00  0.00           N
ATOM    215  C   ARG A   4      85.695  66.022  75.970  1.00  0.00           C
ATOM    216  O   ARG A   4      85.386  65.562  77.070  1.00  0.00           O
ATOM    217  N   SER A   5      86.766  66.981  75.950  1.00  0.00           N
ATOM    219  CA  SER A   5      87.935  67.272  76.940  1.00  0.00           C
ATOM    221  CB  SER A   5      89.236  66.422  76.750  1.00  0.00           C
ATOM    224  OG  SER A   5      88.916  65.041  76.770  1.00  0.00           O
ATOM    226  C   SER A   5      88.635  68.701  77.130  1.00  0.00           C
ATOM    227  O   SER A   5      88.475  69.602  76.310  1.00  0.00           O
ATOM    228  N   ASP A   6      89.475  68.980  78.210  1.00  0.00           N
ATOM    230  CA  ASP A   6      89.795  70.251  78.920  1.00  0.00           C
ATOM    232  CB  ASP A   6      91.265  70.441  79.400  1.00  0.00           C
ATOM    235  CG  ASP A   6      91.626  69.511  80.510  1.00  0.00           C
ATOM    236  OD1 ASP A   6      90.835  68.592  80.800  1.00  0.00           O
ATOM    237  OD2 ASP A   6      92.725  69.721  81.080  1.00  0.00           O
ATOM    238  C   ASP A   6      89.465  71.602  78.370  1.00  0.00           C
ATOM    239  O   ASP A   6      88.606  72.300  78.900  1.00  0.00           O
ATOM    240  N   ASP A   7      90.206  72.072  77.360  1.00  0.00           N
ATOM    242  CA  ASP A   7      89.935  73.352  76.780  1.00  0.00           C
ATOM    244  CB  ASP A   7      91.065  73.721  75.770  1.00  0.00           C
ATOM    247  CG  ASP A   7      92.356  73.922  76.550  1.00  0.00           C
ATOM    248  OD1 ASP A   7      92.736  73.001  77.320  1.00  0.00           O
ATOM    249  OD2 ASP A   7      92.966  75.012  76.460  1.00  0.00           O
ATOM    250  C   ASP A   7      88.515  73.352  76.210  1.00  0.00           C
ATOM    251  O   ASP A   7      87.616  74.072  76.630  1.00  0.00           O
ATOM    252  N   LEU A   8      88.215  72.291  75.460  1.00  0.00           N
ATOM    254  CA  LEU A   8      86.856  72.042  75.050  1.00  0.00           C
ATOM    256  CB  LEU A   8      86.816  70.822  74.120  1.00  0.00           C
ATOM    259  CG  LEU A   8      85.566  70.722  73.250  1.00  0.00           C
ATOM    261  CD1 LEU A   8      85.435  71.962  72.380  1.00  0.00           C
ATOM    265  CD2 LEU A   8      85.666  69.462  72.390  1.00  0.00           C
ATOM    269  C   LEU A   8      85.846  71.882  76.180  1.00  0.00           C
ATOM    270  O   LEU A   8      84.755  72.432  76.070  1.00  0.00           O
ATOM    271  N   LYS A   9      86.205  71.212  77.320  1.00  0.00           N
ATOM    273  CA  LYS A   9      85.335  71.122  78.490  1.00  0.00           C
ATOM    275  CB  LYS A   9      85.986  70.422  79.740  1.00  0.00           C
ATOM    278  CG  LYS A   9      86.285  68.911  79.660  1.00  0.00           C
ATOM    281  CD  LYS A   9      87.225  68.441  80.800  1.00  0.00           C
ATOM    284  CE  LYS A   9      87.955  67.102  80.610  1.00  0.00           C
ATOM    287  NZ  LYS A   9      89.026  66.941  81.610  1.00  0.00           N
ATOM    291  C   LYS A   9      84.885  72.471  79.010  1.00  0.00           C
ATOM    292  O   LYS A   9      83.716  72.681  79.340  1.00  0.00           O
ATOM    293  N   ALA A  10      85.816  73.452  79.080  1.00  0.00           N
ATOM    295  CA  ALA A  10      85.466  74.831  79.360  1.00  0.00           C
ATOM    297  CB  ALA A  10      86.746  75.672  79.580  1.00  0.00           C
ATOM    301  C   ALA A  10      84.555  75.501  78.330  1.00  0.00           C
ATOM    302  O   ALA A  10      83.576  76.132  78.720  1.00  0.00           O
ATOM    303  N   ILE A  11      84.776  75.332  77.020  1.00  0.00           N
ATOM    305  CA  ILE A  11      83.796  75.752  76.010  1.00  0.00           C
ATOM    307  CB  ILE A  11      84.316  75.462  74.610  1.00  0.00           C
ATOM    309  CG2 ILE A  11      83.296  75.602  73.450  1.00  0.00           C
ATOM    313  CG1 ILE A  11      85.555  76.300  74.290  1.00  0.00           C
ATOM    316  CD  ILE A  11      85.455  77.822  74.480  1.00  0.00           C
ATOM    320  C   ILE A  11      82.426  75.132  76.190  1.00  0.00           C
ATOM    321  O   ILE A  11      81.425  75.852  76.210  1.00  0.00           O
ATOM    322  N   SER A  12      82.375  73.812  76.410  1.00  0.00           N
ATOM    324  CA  SER A  12      81.185  73.001  76.650  1.00  0.00           C
ATOM    326  CB  SER A  12      81.496  71.501  76.710  1.00  0.00           C
ATOM    329  OG  SER A  12      82.125  71.102  75.500  1.00  0.00           O
ATOM    331  C   SER A  12      80.376  73.410  77.860  1.00  0.00           C
ATOM    332  O   SER A  12      79.155  73.502  77.790  1.00  0.00           O
ATOM    333  N   LYS A  13      81.036  73.800  78.970  1.00  0.00           N
ATOM    335  CA  LYS A  13      80.376  74.422  80.110  1.00  0.00           C
ATOM    337  CB  LYS A  13      81.395  74.941  81.150  1.00  0.00           C
ATOM    340  CG  LYS A  13      81.996  73.852  82.030  1.00  0.00           C
ATOM    343  CD  LYS A  13      82.975  74.422  83.060  1.00  0.00           C
ATOM    346  CE  LYS A  13      83.365  73.352  84.080  1.00  0.00           C
ATOM    349  NZ  LYS A  13      83.965  73.922  85.310  1.00  0.00           N
ATOM    353  C   LYS A  13      79.526  75.612  79.740  1.00  0.00           C
ATOM    354  O   LYS A  13      78.375  75.752  80.140  1.00  0.00           O
ATOM    355  N   PHE A  14      80.046  76.501  78.900  1.00  0.00           N
ATOM    357  CA  PHE A  14      79.305  77.672  78.450  1.00  0.00           C
ATOM    359  CB  PHE A  14      80.285  78.682  77.820  1.00  0.00           C
ATOM    362  CG  PHE A  14      81.096  79.552  78.740  1.00  0.00           C
ATOM    363  CD1 PHE A  14      80.645  80.842  79.080  1.00  0.00           C
ATOM    365  CE1 PHE A  14      81.526  81.791  79.610  1.00  0.00           C
ATOM    367  CZ  PHE A  14      82.876  81.462  79.810  1.00  0.00           C
ATOM    369  CD2 PHE A  14      82.445  79.242  78.960  1.00  0.00           C
ATOM    371  CE2 PHE A  14      83.335  80.191  79.450  1.00  0.00           C
ATOM    373  C   PHE A  14      78.225  77.362  77.420  1.00  0.00           C
ATOM    374  O   PHE A  14      77.216  78.062  77.350  1.00  0.00           O
ATOM    375  N   LYS A  15      78.365  76.242  76.660  1.00  0.00           N
ATOM    377  CA  LYS A  15      77.315  75.702  75.810  1.00  0.00           C
ATOM    379  CB  LYS A  15      77.805  74.542  74.900  1.00  0.00           C
ATOM    382  CG  LYS A  15      78.996  74.852  74.000  1.00  0.00           C
ATOM    385  CD  LYS A  15      78.755  76.041  73.070  1.00  0.00           C
ATOM    388  CE  LYS A  15      79.865  76.182  72.020  1.00  0.00           C
ATOM    391  NZ  LYS A  15      79.356  77.051  70.970  1.00  0.00           N
ATOM    395  C   LYS A  15      76.195  75.081  76.610  1.00  0.00           C
ATOM    396  O   LYS A  15      75.106  74.901  76.070  1.00  0.00           O
ATOM    397  N   ASP A  16      76.465  74.752  77.890  1.00  0.00           N
ATOM    399  CA  ASP A  16      75.536  74.312  78.900  1.00  0.00           C
ATOM    401  CB  ASP A  16      76.236  73.331  79.910  1.00  0.00           C
ATOM    404  CG  ASP A  16      76.865  72.072  79.350  1.00  0.00           C
ATOM    405  OD1 ASP A  16      76.515  71.582  78.250  1.00  0.00           O
ATOM    406  OD2 ASP A  16      77.616  71.451  80.170  1.00  0.00           O
ATOM    407  C   ASP A  16      74.976  75.481  79.740  1.00  0.00           C
ATOM    408  O   ASP A  16      73.935  75.341  80.390  1.00  0.00           O
ATOM    409  N   LEU A  17      75.615  76.682  79.760  1.00  0.00           N
ATOM    411  CA  LEU A  17      75.106  77.861  80.480  1.00  0.00           C
ATOM    413  CB  LEU A  17      76.236  78.861  80.910  1.00  0.00           C
ATOM    416  CG  LEU A  17      77.265  78.331  81.930  1.00  0.00           C
ATOM    418  CD1 LEU A  17      78.285  79.422  82.310  1.00  0.00           C
ATOM    422  CD2 LEU A  17      76.636  77.712  83.180  1.00  0.00           C
ATOM    426  C   LEU A  17      74.125  78.672  79.640  1.00  0.00           C
ATOM    427  O   LEU A  17      73.045  79.062  80.080  1.00  0.00           O
ATOM    428  N   THR A  18      74.505  78.911  78.370  1.00  0.00           N
ATOM    430  CA  THR A  18      73.706  79.562  77.350  1.00  0.00           C
ATOM    432  CB  THR A  18      74.575  79.841  76.110  1.00  0.00           C
ATOM    434  OG1 THR A  18      75.615  80.771  76.430  1.00  0.00           O
ATOM    436  CG2 THR A  18      73.805  80.422  74.910  1.00  0.00           C
ATOM    440  C   THR A  18      72.395  78.922  76.910  1.00  0.00           C
ATOM    441  O   THR A  18      71.456  79.671  76.660  1.00  0.00           O
ATOM    442  N   PRO A  19      72.215  77.592  76.710  1.00  0.00           N
ATOM    443  CD  PRO A  19      72.795  76.512  77.500  1.00  0.00           C
ATOM    446  CA  PRO A  19      71.145  77.092  75.900  1.00  0.00           C
ATOM    448  CB  PRO A  19      71.466  75.602  75.720  1.00  0.00           C
ATOM    451  CG  PRO A  19      72.106  75.212  77.050  1.00  0.00           C
ATOM    454  C   PRO A  19      69.785  77.342  76.550  1.00  0.00           C
ATOM    455  O   PRO A  19      69.695  77.221  77.780  1.00  0.00           O
ATOM    456  N   PRO A  20      68.736  77.681  75.810  1.00  0.00           N
ATOM    457  CD  PRO A  20      68.835  78.191  74.450  1.00  0.00           C
ATOM    460  CA  PRO A  20      67.436  77.962  76.400  1.00  0.00           C
ATOM    462  CB  PRO A  20      66.596  78.462  75.220  1.00  0.00           C
ATOM    465  CG  PRO A  20      67.625  79.091  74.290  1.00  0.00           C
ATOM    468  C   PRO A  20      66.825  76.722  76.990  1.00  0.00           C
ATOM    469  O   PRO A  20      66.015  76.841  77.880  1.00  0.00           O
ATOM    470  N   ARG A  21      67.225  75.572  76.440  1.00  0.00           N
ATOM    472  CA  ARG A  21      66.795  74.242  76.780  1.00  0.00           C
ATOM    474  CB  ARG A  21      67.355  73.632  78.100  1.00  0.00           C
ATOM    477  CG  ARG A  21      67.115  74.432  79.390  1.00  0.00           C
ATOM    480  CD  ARG A  21      67.736  73.752  80.620  1.00  0.00           C
ATOM    483  NE  ARG A  21      67.326  74.572  81.810  1.00  0.00           N
ATOM    485  CZ  ARG A  21      67.846  75.752  82.080  1.00  0.00           C
ATOM    486  NH1 ARG A  21      68.925  76.221  81.510  1.00  0.00           N
ATOM    489  NH2 ARG A  21      67.186  76.582  82.860  1.00  0.00           N
ATOM    492  C   ARG A  21      65.356  73.882  76.490  1.00  0.00           C
ATOM    493  O   ARG A  21      64.405  74.672  76.500  1.00  0.00           O
ATOM    494  N   PHE A  22      65.185  72.602  76.150  1.00  0.00           N
ATOM    496  CA  PHE A  22      63.916  71.981  75.870  1.00  0.00           C
ATOM    498  CB  PHE A  22      64.115  70.562  75.260  1.00  0.00           C
ATOM    501  CG  PHE A  22      64.645  70.652  73.840  1.00  0.00           C
ATOM    502  CD1 PHE A  22      65.975  71.032  73.540  1.00  0.00           C
ATOM    504  CE1 PHE A  22      66.396  71.151  72.210  1.00  0.00           C
ATOM    506  CZ  PHE A  22      65.526  70.852  71.160  1.00  0.00           C
ATOM    508  CD2 PHE A  22      63.816  70.301  72.780  1.00  0.00           C
ATOM    510  CE2 PHE A  22      64.236  70.392  71.450  1.00  0.00           C
ATOM    512  C   PHE A  22      63.005  71.972  77.100  1.00  0.00           C
ATOM    513  O   PHE A  22      61.835  72.300  77.020  1.00  0.00           O
ATOM    514  N   SER A  23      63.555  71.682  78.290  1.00  0.00           N
ATOM    516  CA  SER A  23      62.795  71.722  79.540  1.00  0.00           C
ATOM    518  CB  SER A  23      63.576  71.160  80.770  1.00  0.00           C
ATOM    521  OG  SER A  23      64.785  71.871  81.050  1.00  0.00           O
ATOM    523  C   SER A  23      62.225  73.102  79.870  1.00  0.00           C
ATOM    524  O   SER A  23      61.085  73.212  80.320  1.00  0.00           O
ATOM    525  N   ASP A  24      62.986  74.191  79.630  1.00  0.00           N
ATOM    527  CA  ASP A  24      62.425  75.532  79.750  1.00  0.00           C
ATOM    529  CB  ASP A  24      63.465  76.691  79.690  1.00  0.00           C
ATOM    532  CG  ASP A  24      64.526  76.701  80.790  1.00  0.00           C
ATOM    533  OD1 ASP A  24      64.546  75.782  81.640  1.00  0.00           O
ATOM    534  OD2 ASP A  24      65.325  77.681  80.840  1.00  0.00           O
ATOM    535  C   ASP A  24      61.305  75.792  78.730  1.00  0.00           C
ATOM    536  O   ASP A  24      60.266  76.342  79.080  1.00  0.00           O
ATOM    537  N   VAL A  25      61.425  75.402  77.450  1.00  0.00           N
ATOM    539  CA  VAL A  25      60.365  75.731  76.490  1.00  0.00           C
ATOM    541  CB  VAL A  25      60.896  75.782  75.060  1.00  0.00           C
ATOM    543  CG1 VAL A  25      60.805  74.411  74.350  1.00  0.00           C
ATOM    547  CG2 VAL A  25      60.105  76.831  74.270  1.00  0.00           C
ATOM    551  C   VAL A  25      59.135  74.831  76.640  1.00  0.00           C
ATOM    552  O   VAL A  25      58.015  75.251  76.360  1.00  0.00           O
ATOM    553  N   VAL A  26      59.305  73.612  77.190  1.00  0.00           N
ATOM    555  CA  VAL A  26      58.236  72.822  77.790  1.00  0.00           C
ATOM    557  CB  VAL A  26      58.715  71.431  78.200  1.00  0.00           C
ATOM    559  CG1 VAL A  26      57.655  70.682  79.040  1.00  0.00           C
ATOM    563  CG2 VAL A  26      58.995  70.632  76.920  1.00  0.00           C
ATOM    567  C   VAL A  26      57.576  73.511  78.970  1.00  0.00           C
ATOM    568  O   VAL A  26      56.375  73.712  78.990  1.00  0.00           O
ATOM    569  N   SER A  27      58.356  74.062  79.920  1.00  0.00           N
ATOM    571  CA  SER A  27      57.795  74.872  81.010  1.00  0.00           C
ATOM    573  CB  SER A  27      58.925  75.382  81.950  1.00  0.00           C
ATOM    576  OG  SER A  27      58.456  76.022  83.140  1.00  0.00           O
ATOM    578  C   SER A  27      56.996  76.081  80.520  1.00  0.00           C
ATOM    579  O   SER A  27      55.936  76.411  81.040  1.00  0.00           O
ATOM    580  N   ARG A  28      57.506  76.792  79.480  1.00  0.00           N
ATOM    582  CA  ARG A  28      56.805  77.911  78.860  1.00  0.00           C
ATOM    584  CB  ARG A  28      57.675  78.572  77.750  1.00  0.00           C
ATOM    587  CG  ARG A  28      57.066  79.872  77.180  1.00  0.00           C
ATOM    590  CD  ARG A  28      57.596  80.301  75.820  1.00  0.00           C
ATOM    593  NE  ARG A  28      59.045  80.572  76.000  1.00  0.00           N
ATOM    595  CZ  ARG A  28      59.936  80.702  75.030  1.00  0.00           C
ATOM    596  NH1 ARG A  28      59.616  80.562  73.770  1.00  0.00           N
ATOM    599  NH2 ARG A  28      61.175  81.031  75.310  1.00  0.00           N
ATOM    602  C   ARG A  28      55.466  77.532  78.250  1.00  0.00           C
ATOM    603  O   ARG A  28      54.455  78.222  78.380  1.00  0.00           O
ATOM    604  N   GLN A  29      55.425  76.402  77.520  1.00  0.00           N
ATOM    606  CA  GLN A  29      54.185  76.002  76.870  1.00  0.00           C
ATOM    608  CB  GLN A  29      54.405  75.022  75.710  1.00  0.00           C
ATOM    611  CG  GLN A  29      54.816  73.602  76.140  1.00  0.00           C
ATOM    614  CD  GLN A  29      55.236  72.771  74.940  1.00  0.00           C
ATOM    615  OE1 GLN A  29      54.625  71.760  74.580  1.00  0.00           O
ATOM    616  NE2 GLN A  29      56.346  73.222  74.310  1.00  0.00           N
ATOM    619  C   GLN A  29      53.186  75.402  77.820  1.00  0.00           C
ATOM    620  O   GLN A  29      51.986  75.462  77.570  1.00  0.00           O
ATOM    621  N   ASP A  30      53.646  74.852  78.970  1.00  0.00           N
ATOM    623  CA  ASP A  30      52.795  74.502  80.080  1.00  0.00           C
ATOM    625  CB  ASP A  30      53.636  73.971  81.270  1.00  0.00           C
ATOM    628  CG  ASP A  30      54.226  72.611  80.980  1.00  0.00           C
ATOM    629  OD1 ASP A  30      53.776  71.941  80.010  1.00  0.00           O
ATOM    630  OD2 ASP A  30      55.026  72.172  81.860  1.00  0.00           O
ATOM    631  C   ASP A  30      52.025  75.691  80.620  1.00  0.00           C
ATOM    632  O   ASP A  30      50.816  75.632  80.790  1.00  0.00           O
ATOM    633  N   ASP A  31      52.715  76.812  80.890  1.00  0.00           N
ATOM    635  CA  ASP A  31      52.095  77.981  81.450  1.00  0.00           C
ATOM    637  CB  ASP A  31      53.166  78.922  82.080  1.00  0.00           C
ATOM    640  CG  ASP A  31      54.065  79.671  81.130  1.00  0.00           C
ATOM    641  OD1 ASP A  31      53.535  80.462  80.290  1.00  0.00           O
ATOM    642  OD2 ASP A  31      55.305  79.592  81.290  1.00  0.00           O
ATOM    643  C   ASP A  31      51.055  78.632  80.530  1.00  0.00           C
ATOM    644  O   ASP A  31      49.956  78.970  80.970  1.00  0.00           O
ATOM    645  N   VAL A  32      51.326  78.742  79.210  1.00  0.00           N
ATOM    647  CA  VAL A  32      50.276  79.081  78.250  1.00  0.00           C
ATOM    649  CB  VAL A  32      50.805  79.521  76.870  1.00  0.00           C
ATOM    651  CG1 VAL A  32      51.895  80.581  77.090  1.00  0.00           C
ATOM    655  CG2 VAL A  32      51.335  78.342  76.040  1.00  0.00           C
ATOM    659  C   VAL A  32      49.166  78.051  78.110  1.00  0.00           C
ATOM    660  O   VAL A  32      47.986  78.432  78.050  1.00  0.00           O
ATOM    661  N   SER A  33      49.465  76.731  78.050  1.00  0.00           N
ATOM    663  CA  SER A  33      48.426  75.712  77.880  1.00  0.00           C
ATOM    665  CB  SER A  33      48.965  74.271  77.590  1.00  0.00           C
ATOM    668  OG  SER A  33      49.665  73.701  78.690  1.00  0.00           O
ATOM    670  C   SER A  33      47.436  75.691  79.030  1.00  0.00           C
ATOM    671  O   SER A  33      46.225  75.661  78.790  1.00  0.00           O
ATOM    672  N   GLU A  34      47.896  75.742  80.300  1.00  0.00           N
ATOM    674  CA  GLU A  34      47.025  75.731  81.470  1.00  0.00           C
ATOM    676  CB  GLU A  34      47.795  75.441  82.780  1.00  0.00           C
ATOM    679  CG  GLU A  34      48.756  76.532  83.330  1.00  0.00           C
ATOM    682  CD  GLU A  34      49.546  76.011  84.530  1.00  0.00           C
ATOM    683  OE1 GLU A  34      49.146  74.951  85.090  1.00  0.00           O
ATOM    684  OE2 GLU A  34      50.546  76.672  84.910  1.00  0.00           O
ATOM    685  C   GLU A  34      46.115  76.941  81.630  1.00  0.00           C
ATOM    686  O   GLU A  34      44.936  76.822  81.950  1.00  0.00           O
ATOM    687  N   GLU A  35      46.615  78.152  81.340  1.00  0.00           N
ATOM    689  CA  GLU A  35      45.805  79.370  81.360  1.00  0.00           C
ATOM    691  CB  GLU A  35      46.675  80.620  81.020  1.00  0.00           C
ATOM    694  CG  GLU A  35      47.745  80.982  82.080  1.00  0.00           C
ATOM    697  CD  GLU A  35      47.206  81.632  83.350  1.00  0.00           C
ATOM    698  OE1 GLU A  35      46.236  82.421  83.290  1.00  0.00           O
ATOM    699  OE2 GLU A  35      47.825  81.402  84.420  1.00  0.00           O
ATOM    700  C   GLU A  35      44.625  79.331  80.390  1.00  0.00           C
ATOM    701  O   GLU A  35      43.515  79.762  80.690  1.00  0.00           O
ATOM    702  N   TRP A  36      44.875  78.800  79.170  1.00  0.00           N
ATOM    704  CA  TRP A  36      43.846  78.522  78.180  1.00  0.00           C
ATOM    706  CB  TRP A  36      44.476  78.261  76.790  1.00  0.00           C
ATOM    709  CG  TRP A  36      43.465  78.172  75.690  1.00  0.00           C
ATOM    710  CD1 TRP A  36      42.986  79.212  74.940  1.00  0.00           C
ATOM    712  NE1 TRP A  36      42.106  78.730  74.010  1.00  0.00           N
ATOM    714  CE2 TRP A  36      41.945  77.401  74.160  1.00  0.00           C
ATOM    715  CD2 TRP A  36      42.766  77.002  75.240  1.00  0.00           C
ATOM    716  CE3 TRP A  36      42.755  75.682  75.640  1.00  0.00           C
ATOM    718  CZ3 TRP A  36      41.976  74.761  74.950  1.00  0.00           C
ATOM    720  CZ2 TRP A  36      41.206  76.492  73.430  1.00  0.00           C
ATOM    722  CH2 TRP A  36      41.245  75.142  73.830  1.00  0.00           C
ATOM    724  C   TRP A  36      42.815  77.441  78.530  1.00  0.00           C
ATOM    725  O   TRP A  36      41.625  77.611  78.270  1.00  0.00           O
ATOM    726  N   SER A  37      43.226  76.322  79.180  1.00  0.00           N
ATOM    728  CA  SER A  37      42.305  75.292  79.680  1.00  0.00           C
ATOM    730  CB  SER A  37      43.055  74.102  80.370  1.00  0.00           C
ATOM    733  OG  SER A  37      42.165  73.051  80.770  1.00  0.00           O
ATOM    735  C   SER A  37      41.316  75.910  80.650  1.00  0.00           C
ATOM    736  O   SER A  37      40.096  75.742  80.590  1.00  0.00           O
ATOM    737  N   GLN A  38      41.835  76.801  81.510  1.00  0.00           N
ATOM    739  CA  GLN A  38      41.035  77.592  82.420  1.00  0.00           C
ATOM    741  CB  GLN A  38      41.926  78.322  83.470  1.00  0.00           C
ATOM    744  CG  GLN A  38      42.636  77.382  84.480  1.00  0.00           C
ATOM    747  CD  GLN A  38      41.705  76.282  84.980  1.00  0.00           C
ATOM    748  OE1 GLN A  38      41.635  75.192  84.420  1.00  0.00           O
ATOM    749  NE2 GLN A  38      40.856  76.582  85.980  1.00  0.00           N
ATOM    752  C   GLN A  38      40.026  78.572  81.820  1.00  0.00           C
ATOM    753  O   GLN A  38      39.055  78.892  82.510  1.00  0.00           O
ATOM    754  N   VAL A  39      40.185  79.072  80.580  1.00  0.00           N
ATOM    756  CA  VAL A  39      39.226  80.022  80.040  1.00  0.00           C
ATOM    758  CB  VAL A  39      39.936  81.132  79.250  1.00  0.00           C
ATOM    760  CG1 VAL A  39      40.355  80.712  77.830  1.00  0.00           C
ATOM    764  CG2 VAL A  39      39.065  82.402  79.190  1.00  0.00           C
ATOM    768  C   VAL A  39      38.135  79.312  79.220  1.00  0.00           C
ATOM    769  O   VAL A  39      37.085  79.902  78.950  1.00  0.00           O
ATOM    770  N   GLY A  40      38.345  78.032  78.840  1.00  0.00           N
ATOM    772  CA  GLY A  40      37.396  77.272  78.050  1.00  0.00           C
ATOM    775  C   GLY A  40      36.396  76.442  78.870  1.00  0.00           C
ATOM    776  OT1 GLY A  40      35.325  76.952  79.320  1.00  0.00           O
ATOM    777  OT2 GLY A  40      36.666  75.212  78.980  1.00  0.00           O
ATOM    778  NH3 POPEB  41      83.726 124.992  75.210  1.00  0.00           N
ATOM    782  C12 POPEB  41      82.466 125.312  75.970  1.00  0.00           C
ATOM    785  C11 POPEB  41      81.166 124.712  75.380  1.00  0.00           C
ATOM    788  P   POPEB  41      79.286 126.262  76.460  1.00  0.00           P
ATOM    789  O13 POPEB  41      79.115 126.581  77.900  1.00  0.00           O
ATOM    790  O14 POPEB  41      79.906 127.372  75.700  1.00  0.00           O
ATOM    791  O11 POPEB  41      77.865 125.992  75.820  1.00  0.00           O
ATOM    792  O12 POPEB  41      80.066 124.892  76.270  1.00  0.00           O
ATOM    793  C1  POPEB  41      77.535 126.642  74.580  1.00  0.00           C
ATOM    796  C2  POPEB  41      78.215 125.941  73.390  1.00  0.00           C
ATOM    798  O21 POPEB  41      77.585 126.412  72.190  1.00  0.00           O
ATOM    799  C21 POPEB  41      78.405 126.461  71.140  1.00  0.00           C
ATOM    800  O22 POPEB  41      79.596 126.231  71.160  1.00  0.00           O
ATOM    801  C22 POPEB  41      77.546 126.660  69.900  1.00  0.00           C
ATOM    804  C3  POPEB  41      78.066 124.402  73.530  1.00  0.00           C
ATOM    807  O31 POPEB  41      78.195 123.681  72.280  1.00  0.00           O
ATOM    808  C31 POPEB  41      77.146 123.301  71.540  1.00  0.00           C
ATOM    809  O32 POPEB  41      77.276 122.662  70.510  1.00  0.00           O
ATOM    810  C32 POPEB  41      75.765 123.652  72.140  1.00  0.00           C
ATOM    813  C23 POPEB  41      78.225 126.132  68.620  1.00  0.00           C
ATOM    816  C24 POPEB  41      78.936 127.221  67.820  1.00  0.00           C
ATOM    819  C25 POPEB  41      77.935 127.971  66.930  1.00  0.00           C
ATOM    822  C26 POPEB  41      78.545 129.212  66.290  1.00  0.00           C
ATOM    825  C27 POPEB  41      78.106 130.501  66.990  1.00  0.00           C
ATOM    828  C28 POPEB  41      78.866 131.732  66.490  1.00  0.00           C
ATOM    831  C29 POPEB  41      78.755 131.882  64.990  1.00  0.00           C
ATOM    833 0C21 POPEB  41      79.716 132.301  64.160  1.00  0.00           C
ATOM    835 1C21 POPEB  41      81.096 132.773  64.550  1.00  0.00           C
ATOM    838 2C21 POPEB  41      81.275 134.303  64.440  1.00  0.00           C
ATOM    841 3C21 POPEB  41      81.636 134.812  63.040  1.00  0.00           C
ATOM    844 4C21 POPEB  41      80.435 134.982  62.090  1.00  0.00           C
ATOM    847 5C21 POPEB  41      80.765 134.592  60.640  1.00  0.00           C
ATOM    850 6C21 POPEB  41      81.695 135.592  59.940  1.00  0.00           C
ATOM    853 7C21 POPEB  41      82.076 135.143  58.520  1.00  0.00           C
ATOM    856 8C21 POPEB  41      82.846 136.203  57.740  1.00  0.00           C
ATOM    860  C33 POPEB  41      74.546 123.182  71.310  1.00  0.00           C
ATOM    863  C34 POPEB  41      73.886 124.291  70.480  1.00  0.00           C
ATOM    866  C35 POPEB  41      72.846 123.742  69.490  1.00  0.00           C
ATOM    869  C36 POPEB  41      72.206 124.822  68.590  1.00  0.00           C
ATOM    872  C37 POPEB  41      71.865 124.300  67.180  1.00  0.00           C
ATOM    875  C38 POPEB  41      70.695 125.051  66.530  1.00  0.00           C
ATOM    878  C39 POPEB  41      70.536 124.712  65.030  1.00  0.00           C
ATOM    881 0C31 POPEB  41      71.386 125.632  64.150  1.00  0.00           C
ATOM    884 1C31 POPEB  41      71.055 125.562  62.650  1.00  0.00           C
ATOM    887 2C31 POPEB  41      71.505 126.852  61.950  1.00  0.00           C
ATOM    890 3C31 POPEB  41      71.066 127.031  60.500  1.00  0.00           C
ATOM    893 4C31 POPEB  41      69.725 127.761  60.340  1.00  0.00           C
ATOM    896 5C31 POPEB  41      69.535 128.281  58.910  1.00  0.00           C
ATOM    899 6C31 POPEB  41      68.236 129.072  58.700  1.00  0.00           C
ATOM    903  NH3 POPEC  42     123.146  85.582  28.390  1.00  0.00           N
ATOM    907  C12 POPEC  42     124.207  84.822  27.670  1.00  0.00           C
ATOM    910  C11 POPEC  42     125.457  84.822  28.550  1.00  0.00           C
ATOM    913  P   POPEC  42     126.537  87.201  28.620  1.00  0.00           P
ATOM    914  O13 POPEC  42     126.157  87.431  27.220  1.00  0.00           O
ATOM    915  O14 POPEC  42     127.966  86.882  28.840  1.00  0.00           O
ATOM    916  O11 POPEC  42     126.137  88.451  29.500  1.00  0.00           O
ATOM    917  O12 POPEC  42     125.626  86.061  29.220  1.00  0.00           O
ATOM    918  C1  POPEC  42     124.986  88.401  30.350  1.00  0.00           C
ATOM    921  C2  POPEC  42     125.137  89.391  31.520  1.00  0.00           C
ATOM    923  O21 POPEC  42     124.157  89.021  32.500  1.00  0.00           O
ATOM    924  C21 POPEC  42     124.407  88.862  33.810  1.00  0.00           C
ATOM    925  O22 POPEC  42     123.596  88.371  34.580  1.00  0.00           O
ATOM    926  C22 POPEC  42     125.766  89.382  34.290  1.00  0.00           C
ATOM    929  C3  POPEC  42     124.887  90.822  30.990  1.00  0.00           C
ATOM    932  O31 POPEC  42     125.277  91.812  31.950  1.00  0.00           O
ATOM    933  C31 POPEC  42     126.507  92.291  31.800  1.00  0.00           C
ATOM    934  O32 POPEC  42     127.357  91.861  31.040  1.00  0.00           O
ATOM    935  C32 POPEC  42     126.717  93.392  32.820  1.00  0.00           C
ATOM    938  C23 POPEC  42     125.957  89.212  35.820  1.00  0.00           C
ATOM    941  C24 POPEC  42     127.277  89.822  36.340  1.00  0.00           C
ATOM    944  C25 POPEC  42     127.097  90.781  37.530  1.00  0.00           C
ATOM    947  C26 POPEC  42     126.477  90.132  38.780  1.00  0.00           C
ATOM    950  C27 POPEC  42     127.427  89.172  39.500  1.00  0.00           C
ATOM    953  C28 POPEC  42     126.747  88.521  40.720  1.00  0.00           C
ATOM    956  C29 POPEC  42     127.777  88.120  41.740  1.00  0.00           C
ATOM    958 0C21 POPEC  42     127.986  88.742  42.910  1.00  0.00           C
ATOM    960 1C21 POPEC  42     127.257  89.931  43.480  1.00  0.00           C
ATOM    963 2C21 POPEC  42     126.107  89.492  44.410  1.00  0.00           C
ATOM    966 3C21 POPEC  42     125.607  90.611  45.330  1.00  0.00           C
ATOM    969 4C21 POPEC  42     124.277  90.242  46.000  1.00  0.00           C
ATOM    972 5C21 POPEC  42     123.796  91.282  47.010  1.00  0.00           C
ATOM    975 6C21 POPEC  42     122.456  90.871  47.640  1.00  0.00           C
ATOM    978 7C21 POPEC  42     122.026  91.800  48.780  1.00  0.00           C
ATOM    981 8C21 POPEC  42     120.695  91.382  49.410  1.00  0.00           C
ATOM    985  C33 POPEC  42     128.137  93.371  33.420  1.00  0.00           C
ATOM    988  C34 POPEC  42     128.337  94.422  34.520  1.00  0.00           C
ATOM    991  C35 POPEC  42     127.236  94.411  35.600  1.00  0.00           C
ATOM    994  C36 POPEC  42     127.686  95.141  36.870  1.00  0.00           C
ATOM    997  C37 POPEC  42     126.537  95.541  37.790  1.00  0.00           C
ATOM   1000  C38 POPEC  42     127.057  96.181  39.090  1.00  0.00           C
ATOM   1003  C39 POPEC  42     127.257  97.701  39.010  1.00  0.00           C
ATOM   1006 0C31 POPEC  42     126.027  98.482  39.500  1.00  0.00           C
ATOM   1009 1C31 POPEC  42     126.277  99.992  39.630  1.00  0.00           C
ATOM   1012 2C31 POPEC  42     125.227 100.702  40.500  1.00  0.00           C
ATOM   1015 3C31 POPEC  42     125.257 102.221  40.330  1.00  0.00           C
ATOM   1018 4C31 POPEC  42     124.166 102.942  41.140  1.00  0.00           C
ATOM   1021 5C31 POPEC  42     124.076 104.432  40.810  1.00  0.00           C
ATOM   1024 6C31 POPEC  42     122.856 105.121  41.420  1.00  0.00           C
ATOM   1028  NH3 POPED  43      28.766   3.241  29.010  1.00  0.00           N
ATOM   1032  C12 POPED  43      28.116   2.020  28.450  1.00  0.00           C
ATOM   1035  C11 POPED  43      26.615   2.200  28.170  1.00  0.00           C
ATOM   1038  P   POPED  43      25.686   4.641  28.340  1.00  0.00           P
ATOM   1039  O13 POPED  43      26.445   5.882  28.040  1.00  0.00           O
ATOM   1040  O14 POPED  43      24.236   4.661  28.100  1.00  0.00           O
ATOM   1041  O11 POPED  43      26.025   4.291  29.850  1.00  0.00           O
ATOM   1042  O12 POPED  43      26.355   3.450  27.520  1.00  0.00           O
ATOM   1043  C1  POPED  43      25.026   4.281  30.860  1.00  0.00           C
ATOM   1046  C2  POPED  43      25.695   4.271  32.250  1.00  0.00           C
ATOM   1048  O21 POPED  43      24.666   4.092  33.240  1.00  0.00           O
ATOM   1049  C21 POPED  43      25.105   3.580  34.400  1.00  0.00           C
ATOM   1050  O22 POPED  43      26.146   2.970  34.550  1.00  0.00           O
ATOM   1051  C22 POPED  43      24.096   3.931  35.490  1.00  0.00           C
ATOM   1054  C3  POPED  43      26.465   5.591  32.520  1.00  0.00           C
ATOM   1057  O31 POPED  43      26.945   5.611  33.880  1.00  0.00           O
ATOM   1058  C31 POPED  43      27.566   6.701  34.280  1.00  0.00           C
ATOM   1059  O32 POPED  43      27.946   7.621  33.580  1.00  0.00           O
ATOM   1060  C32 POPED  43      27.575   6.701  35.810  1.00  0.00           C
ATOM   1063  C23 POPED  43      24.415   3.260  36.850  1.00  0.00           C
ATOM   1066  C24 POPED  43      23.295   3.481  37.870  1.00  0.00           C
ATOM   1069  C25 POPED  43      23.665   3.020  39.280  1.00  0.00           C
ATOM   1072  C26 POPED  43      23.685   1.500  39.460  1.00  0.00           C
ATOM   1075  C27 POPED  43      24.826   1.020  40.380  1.00  0.00           C
ATOM   1078  C28 POPED  43      24.756  -0.470  40.760  1.00  0.00           C
ATOM   1081  C29 POPED  43      23.805  -0.740  41.900  1.00  0.00           C
ATOM   1083 0C21 POPED  43      23.215  -1.910  42.180  1.00  0.00           C
ATOM   1085 1C21 POPED  43      23.406  -3.219  41.460  1.00  0.00           C
ATOM   1088 2C21 POPED  43      23.335  -4.430  42.410  1.00  0.00           C
ATOM   1091 3C21 POPED  43      24.345  -4.370  43.560  1.00  0.00           C
ATOM   1094 4C21 POPED  43      24.375  -5.640  44.420  1.00  0.00           C
ATOM   1097 5C21 POPED  43      25.465  -5.620  45.500  1.00  0.00           C
ATOM   1100 6C21 POPED  43      25.256  -4.530  46.570  1.00  0.00           C
ATOM   1103 7C21 POPED  43      26.355  -4.530  47.640  1.00  0.00           C
ATOM   1106 8C21 POPED  43      26.146  -3.479  48.730  1.00  0.00           C
ATOM   1110  C33 POPED  43      26.336   7.481  36.320  1.00  0.00           C
ATOM   1113  C34 POPED  43      25.765   7.031  37.660  1.00  0.00           C
ATOM   1116  C35 POPED  43      26.736   7.161  38.830  1.00  0.00           C
ATOM   1119  C36 POPED  43      25.995   7.221  40.160  1.00  0.00           C
ATOM   1122  C37 POPED  43      26.965   7.291  41.330  1.00  0.00           C
ATOM   1125  C38 POPED  43      26.266   7.451  42.680  1.00  0.00           C
ATOM   1128  C39 POPED  43      27.245   7.991  43.730  1.00  0.00           C
ATOM   1131 0C31 POPED  43      26.625   8.111  45.130  1.00  0.00           C
ATOM   1134 1C31 POPED  43      27.526   8.841  46.120  1.00  0.00           C
ATOM   1137 2C31 POPED  43      28.785   8.041  46.510  1.00  0.00           C
ATOM   1140 3C31 POPED  43      28.515   7.101  47.690  1.00  0.00           C
ATOM   1143 4C31 POPED  43      28.536   7.851  49.030  1.00  0.00           C
ATOM   1146 5C31 POPED  43      27.365   7.521  49.960  1.00  0.00           C
ATOM   1149 6C31 POPED  43      27.426   8.291  51.290  1.00  0.00           C
ATOM   1153  NH3 POPEE  44     118.276  50.752  29.070  1.00  0.00           N
ATOM   1157  C12 POPEE  44     117.905  51.612  27.900  1.00  0.00           C
ATOM   1160  C11 POPEE  44     116.395  51.551  27.620  1.00  0.00           C
ATOM   1163  P   POPEE  44     115.095  51.682  29.930  1.00  0.00           P
ATOM   1164  O13 POPEE  44     113.685  52.042  30.060  1.00  0.00           O
ATOM   1165  O14 POPEE  44     115.445  50.252  30.050  1.00  0.00           O
ATOM   1166  O11 POPEE  44     115.986  52.472  30.960  1.00  0.00           O
ATOM   1167  O12 POPEE  44     115.666  52.291  28.590  1.00  0.00           O
ATOM   1168  C1  POPEE  44     115.695  53.832  31.320  1.00  0.00           C
ATOM   1171  C2  POPEE  44     115.155  53.951  32.790  1.00  0.00           C
ATOM   1173  O21 POPEE  44     115.966  53.252  33.740  1.00  0.00           O
ATOM   1174  C21 POPEE  44     117.216  53.592  33.910  1.00  0.00           C
ATOM   1175  O22 POPEE  44     117.846  54.432  33.280  1.00  0.00           O
ATOM   1176  C22 POPEE  44     117.765  52.822  35.110  1.00  0.00           C
ATOM   1179  C3  POPEE  44     113.705  53.401  32.900  1.00  0.00           C
ATOM   1182  O31 POPEE  44     113.106  53.682  34.190  1.00  0.00           O
ATOM   1183  C31 POPEE  44     112.805  52.642  34.960  1.00  0.00           C
ATOM   1184  O32 POPEE  44     113.085  51.472  34.740  1.00  0.00           O
ATOM   1185  C32 POPEE  44     112.015  53.092  36.180  1.00  0.00           C
ATOM   1188  C23 POPEE  44     118.005  53.742  36.340  1.00  0.00           C
ATOM   1191  C24 POPEE  44     116.716  54.142  37.070  1.00  0.00           C
ATOM   1194  C25 POPEE  44     116.506  53.422  38.420  1.00  0.00           C
ATOM   1197  C26 POPEE  44     117.336  53.981  39.580  1.00  0.00           C
ATOM   1200  C27 POPEE  44     117.146  53.172  40.880  1.00  0.00           C
ATOM   1203  C28 POPEE  44     117.886  53.731  42.120  1.00  0.00           C
ATOM   1206  C29 POPEE  44     116.985  54.422  43.120  1.00  0.00           C
ATOM   1208 0C21 POPEE  44     116.845  54.152  44.440  1.00  0.00           C
ATOM   1210 1C21 POPEE  44     117.575  53.102  45.260  1.00  0.00           C
ATOM   1213 2C21 POPEE  44     118.276  53.661  46.520  1.00  0.00           C
ATOM   1216 3C21 POPEE  44     117.375  53.822  47.760  1.00  0.00           C
ATOM   1219 4C21 POPEE  44     118.055  54.672  48.850  1.00  0.00           C
ATOM   1222 5C21 POPEE  44     117.286  54.752  50.180  1.00  0.00           C
ATOM   1225 6C21 POPEE  44     117.375  53.471  51.010  1.00  0.00           C
ATOM   1228 7C21 POPEE  44     116.965  53.682  52.470  1.00  0.00           C
ATOM   1231 8C21 POPEE  44     117.186  52.442  53.330  1.00  0.00           C
ATOM   1235  C33 POPEE  44     112.136  52.102  37.360  1.00  0.00           C
ATOM   1238  C34 POPEE  44     111.145  52.472  38.470  1.00  0.00           C
ATOM   1241  C35 POPEE  44     111.205  51.632  39.760  1.00  0.00           C
ATOM   1244  C36 POPEE  44     112.555  51.661  40.490  1.00  0.00           C
ATOM   1247  C37 POPEE  44     112.925  53.022  41.100  1.00  0.00           C
ATOM   1250  C38 POPEE  44     112.455  53.191  42.550  1.00  0.00           C
ATOM   1253  C39 POPEE  44     113.026  54.472  43.190  1.00  0.00           C
ATOM   1256 0C31 POPEE  44     112.935  54.452  44.720  1.00  0.00           C
ATOM   1259 1C31 POPEE  44     113.346  55.792  45.340  1.00  0.00           C
ATOM   1262 2C31 POPEE  44     113.716  55.682  46.820  1.00  0.00           C
ATOM   1265 3C31 POPEE  44     114.126  57.011  47.480  1.00  0.00           C
ATOM   1268 4C31 POPEE  44     115.425  57.642  46.940  1.00  0.00           C
ATOM   1271 5C31 POPEE  44     115.166  58.842  46.020  1.00  0.00           C
ATOM   1274 6C31 POPEE  44     116.425  59.581  45.560  1.00  0.00           C
ATOM   1278  NH3 POPEF  45      85.956  82.542  32.210  1.00  0.00           N
ATOM   1282  C12 POPEF  45      87.265  83.222  32.460  1.00  0.00           C
ATOM   1285  C11 POPEF  45      87.846  83.751  31.150  1.00  0.00           C
ATOM   1288  P   POPEF  45      89.836  85.351  31.690  1.00  0.00           P
ATOM   1289  O13 POPEF  45      91.325  85.271  31.770  1.00  0.00           O
ATOM   1290  O14 POPEF  45      89.266  86.371  30.780  1.00  0.00           O
ATOM   1291  O11 POPEF  45      89.205  85.592  33.120  1.00  0.00           O
ATOM   1292  O12 POPEF  45      89.255  83.932  31.290  1.00  0.00           O
ATOM   1293  C1  POPEF  45      89.686  85.012  34.330  1.00  0.00           C
ATOM   1296  C2  POPEF  45      89.996  86.102  35.420  1.00  0.00           C
ATOM   1298  O21 POPEF  45      90.166  85.562  36.740  1.00  0.00           O
ATOM   1299  C21 POPEF  45      91.065  84.602  36.920  1.00  0.00           C
ATOM   1300  O22 POPEF  45      91.825  84.182  36.060  1.00  0.00           O
ATOM   1301  C22 POPEF  45      91.015  84.042  38.350  1.00  0.00           C
ATOM   1304  C3  POPEF  45      88.845  87.160  35.520  1.00  0.00           C
ATOM   1307  O31 POPEF  45      89.266  88.421  36.090  1.00  0.00           O
ATOM   1308  C31 POPEF  45      88.895  88.712  37.340  1.00  0.00           C
ATOM   1309  O32 POPEF  45      88.296  87.971  38.110  1.00  0.00           O
ATOM   1310  C32 POPEF  45      89.356  90.141  37.640  1.00  0.00           C
ATOM   1313  C23 POPEF  45      90.055  84.791  39.320  1.00  0.00           C
ATOM   1316  C24 POPEF  45      90.195  84.282  40.760  1.00  0.00           C
ATOM   1319  C25 POPEF  45      89.195  84.981  41.710  1.00  0.00           C
ATOM   1322  C26 POPEF  45      89.335  84.542  43.170  1.00  0.00           C
ATOM   1325  C27 POPEF  45      88.645  85.501  44.160  1.00  0.00           C
ATOM   1328  C28 POPEF  45      88.555  84.962  45.590  1.00  0.00           C
ATOM   1331  C29 POPEF  45      89.836  85.051  46.380  1.00  0.00           C
ATOM   1333 0C21 POPEF  45      89.926  85.372  47.680  1.00  0.00           C
ATOM   1335 1C21 POPEF  45      88.746  85.691  48.560  1.00  0.00           C
ATOM   1338 2C21 POPEF  45      89.096  85.910  50.050  1.00  0.00           C
ATOM   1341 3C21 POPEF  45      89.605  84.651  50.780  1.00  0.00           C
ATOM   1344 4C21 POPEF  45      89.765  84.822  52.300  1.00  0.00           C
ATOM   1347 5C21 POPEF  45      88.466  84.660  53.100  1.00  0.00           C
ATOM   1350 6C21 POPEF  45      88.055  83.181  53.240  1.00  0.00           C
ATOM   1353 7C21 POPEF  45      86.746  82.971  54.010  1.00  0.00           C
ATOM   1356 8C21 POPEF  45      86.205  81.551  53.860  1.00  0.00           C
ATOM   1360  C33 POPEF  45      89.395  90.582  39.130  1.00  0.00           C
ATOM   1363  C34 POPEF  45      90.715  90.271  39.840  1.00  0.00           C
ATOM   1366  C35 POPEF  45      90.625  89.081  40.810  1.00  0.00           C
ATOM   1369  C36 POPEF  45      91.935  88.792  41.550  1.00  0.00           C
ATOM   1372  C37 POPEF  45      91.776  87.621  42.530  1.00  0.00           C
ATOM   1375  C38 POPEF  45      93.106  87.092  43.090  1.00  0.00           C
ATOM   1378  C39 POPEF  45      93.656  87.892  44.280  1.00  0.00           C
ATOM   1381 0C31 POPEF  45      92.855  87.711  45.570  1.00  0.00           C
ATOM   1384 1C31 POPEF  45      93.635  88.120  46.830  1.00  0.00           C
ATOM   1387 2C31 POPEF  45      92.945  87.602  48.100  1.00  0.00           C
ATOM   1390 3C31 POPEF  45      93.716  87.841  49.400  1.00  0.00           C
ATOM   1393 4C31 POPEF  45      93.066  87.062  50.550  1.00  0.00           C
ATOM   1396 5C31 POPEF  45      93.746  87.252  51.910  1.00  0.00           C
ATOM   1399 6C31 POPEF  45      93.106  86.382  52.990  1.00  0.00           C
ATOM   1403  NH3 POPEG  46      22.205  72.681  33.900  1.00  0.00           N
ATOM   1407  C12 POPEG  46      21.936  73.922  33.070  1.00  0.00           C
ATOM   1410  C11 POPEG  46      20.565  73.882  32.360  1.00  0.00           C
ATOM   1413  P   POPEG  46      19.085  75.521  30.900  1.00  0.00           P
ATOM   1414  O13 POPEG  46      19.226  76.191  29.590  1.00  0.00           O
ATOM   1415  O14 POPEG  46      18.086  74.441  30.960  1.00  0.00           O
ATOM   1416  O11 POPEG  46      18.585  76.652  31.890  1.00  0.00           O
ATOM   1417  O12 POPEG  46      20.465  75.022  31.490  1.00  0.00           O
ATOM   1418  C1  POPEG  46      19.196  76.731  33.190  1.00  0.00           C
ATOM   1421  C2  POPEG  46      18.406  77.721  34.080  1.00  0.00           C
ATOM   1423  O21 POPEG  46      17.035  77.312  34.290  1.00  0.00           O
ATOM   1424  C21 POPEG  46      16.875  76.282  35.090  1.00  0.00           C
ATOM   1425  O22 POPEG  46      17.736  75.501  35.440  1.00  0.00           O
ATOM   1426  C22 POPEG  46      15.425  76.132  35.550  1.00  0.00           C
ATOM   1429  C3  POPEG  46      18.416  79.111  33.400  1.00  0.00           C
ATOM   1432  O31 POPEG  46      18.416  80.161  34.380  1.00  0.00           O
ATOM   1433  C31 POPEG  46      19.585  80.722  34.650  1.00  0.00           C
ATOM   1434  O32 POPEG  46      20.546  80.792  33.900  1.00  0.00           O
ATOM   1435  C32 POPEG  46      19.566  81.091  36.120  1.00  0.00           C
ATOM   1438  C23 POPEG  46      15.346  75.971  37.090  1.00  0.00           C
ATOM   1441  C24 POPEG  46      13.945  75.612  37.570  1.00  0.00           C
ATOM   1444  C25 POPEG  46      13.555  76.230  38.930  1.00  0.00           C
ATOM   1447  C26 POPEG  46      14.545  75.971  40.090  1.00  0.00           C
ATOM   1450  C27 POPEG  46      13.816  75.922  41.440  1.00  0.00           C
ATOM   1453  C28 POPEG  46      14.765  75.752  42.640  1.00  0.00           C
ATOM   1456  C29 POPEG  46      14.006  75.702  43.950  1.00  0.00           C
ATOM   1458 0C21 POPEG  46      14.295  74.951  45.020  1.00  0.00           C
ATOM   1460 1C21 POPEG  46      15.486  74.032  45.180  1.00  0.00           C
ATOM   1463 2C21 POPEG  46      16.006  73.911  46.630  1.00  0.00           C
ATOM   1466 3C21 POPEG  46      16.566  75.230  47.180  1.00  0.00           C
ATOM   1469 4C21 POPEG  46      17.456  75.072  48.420  1.00  0.00           C
ATOM   1472 5C21 POPEG  46      16.696  74.772  49.730  1.00  0.00           C
ATOM   1475 6C21 POPEG  46      17.586  74.962  50.970  1.00  0.00           C
ATOM   1478 7C21 POPEG  46      16.836  74.800  52.290  1.00  0.00           C
ATOM   1481 8C21 POPEG  46      17.686  75.181  53.510  1.00  0.00           C
ATOM   1485  C33 POPEG  46      20.925  80.842  36.800  1.00  0.00           C
ATOM   1488  C34 POPEG  46      20.785  80.792  38.330  1.00  0.00           C
ATOM   1491  C35 POPEG  46      20.205  79.462  38.850  1.00  0.00           C
ATOM   1494  C36 POPEG  46      19.705  79.602  40.290  1.00  0.00           C
ATOM   1497  C37 POPEG  46      18.965  78.362  40.820  1.00  0.00           C
ATOM   1500  C38 POPEG  46      18.346  78.602  42.200  1.00  0.00           C
ATOM   1503  C39 POPEG  46      19.375  78.791  43.330  1.00  0.00           C
ATOM   1506 0C31 POPEG  46      18.695  79.091  44.670  1.00  0.00           C
ATOM   1509 1C31 POPEG  46      19.705  79.402  45.790  1.00  0.00           C
ATOM   1512 2C31 POPEG  46      19.045  79.581  47.170  1.00  0.00           C
ATOM   1515 3C31 POPEG  46      17.905  80.602  47.150  1.00  0.00           C
ATOM   1518 4C31 POPEG  46      17.475  81.072  48.540  1.00  0.00           C
ATOM   1521 5C31 POPEG  46      16.336  82.102  48.470  1.00  0.00           C
ATOM   1524 6C31 POPEG  46      16.085  82.831  49.790  1.00  0.00           C
ATOM   1528  NH3 POPEH  47      75.615  80.492  35.180  1.00  0.00           N
ATOM   1532  C12 POPEH  47      76.845  80.051  34.430  1.00  0.00           C
ATOM   1535  C11 POPEH  47      76.515  79.501  33.030  1.00  0.00           C
ATOM   1538  P   POPEH  47      78.166  77.471  32.530  1.00  0.00           P
ATOM   1539  O13 POPEH  47      78.436  76.992  31.170  1.00  0.00           O
ATOM   1540  O14 POPEH  47      79.246  77.392  33.540  1.00  0.00           O
ATOM   1541  O11 POPEH  47      76.895  76.742  33.120  1.00  0.00           O
ATOM   1542  O12 POPEH  47      77.695  78.980  32.400  1.00  0.00           O
ATOM   1543  C1  POPEH  47      76.996  75.501  33.830  1.00  0.00           C
ATOM   1546  C2  POPEH  47      77.035  75.682  35.370  1.00  0.00           C
ATOM   1548  O21 POPEH  47      76.886  74.391  35.990  1.00  0.00           O
ATOM   1549  C21 POPEH  47      77.666  74.191  37.040  1.00  0.00           C
ATOM   1550  O22 POPEH  47      78.716  74.761  37.270  1.00  0.00           O
ATOM   1551  C22 POPEH  47      77.046  73.112  37.910  1.00  0.00           C
ATOM   1554  C3  POPEH  47      75.865  76.551  35.920  1.00  0.00           C
ATOM   1557  O31 POPEH  47      75.835  76.611  37.370  1.00  0.00           O
ATOM   1558  C31 POPEH  47      76.425  77.681  37.920  1.00  0.00           C
ATOM   1559  O32 POPEH  47      77.115  78.471  37.300  1.00  0.00           O
ATOM   1560  C32 POPEH  47      76.055  77.801  39.400  1.00  0.00           C
ATOM   1563  C23 POPEH  47      77.566  73.121  39.360  1.00  0.00           C
ATOM   1566  C24 POPEH  47      76.555  72.480  40.330  1.00  0.00           C
ATOM   1569  C25 POPEH  47      77.166  71.582  41.410  1.00  0.00           C
ATOM   1572  C26 POPEH  47      77.785  72.342  42.590  1.00  0.00           C
ATOM   1575  C27 POPEH  47      78.726  71.462  43.420  1.00  0.00           C
ATOM   1578  C28 POPEH  47      78.055  70.221  44.060  1.00  0.00           C
ATOM   1581  C29 POPEH  47      79.076  69.152  44.320  1.00  0.00           C
ATOM   1583 0C21 POPEH  47      79.295  68.482  45.450  1.00  0.00           C
ATOM   1585 1C21 POPEH  47      78.505  68.581  46.730  1.00  0.00           C
ATOM   1588 2C21 POPEH  47      78.775  67.352  47.620  1.00  0.00           C
ATOM   1591 3C21 POPEH  47      80.136  67.401  48.330  1.00  0.00           C
ATOM   1594 4C21 POPEH  47      80.536  66.062  48.950  1.00  0.00           C
ATOM   1597 5C21 POPEH  47      79.725  65.661  50.190  1.00  0.00           C
ATOM   1600 6C21 POPEH  47      80.486  65.932  51.510  1.00  0.00           C
ATOM   1603 7C21 POPEH  47      79.675  65.521  52.750  1.00  0.00           C
ATOM   1606 8C21 POPEH  47      80.455  65.652  54.060  1.00  0.00           C
ATOM   1610  C33 POPEH  47      77.216  77.550  40.380  1.00  0.00           C
ATOM   1613  C34 POPEH  47      76.705  77.322  41.820  1.00  0.00           C
ATOM   1616  C35 POPEH  47      76.475  75.831  42.130  1.00  0.00           C
ATOM   1619  C36 POPEH  47      75.566  75.542  43.330  1.00  0.00           C
ATOM   1622  C37 POPEH  47      74.176  75.032  42.890  1.00  0.00           C
ATOM   1625  C38 POPEH  47      73.176  74.752  44.030  1.00  0.00           C
ATOM   1628  C39 POPEH  47      73.505  73.511  44.880  1.00  0.00           C
ATOM   1631 0C31 POPEH  47      73.265  72.160  44.160  1.00  0.00           C
ATOM   1634 1C31 POPEH  47      73.835  70.982  44.960  1.00  0.00           C
ATOM   1637 2C31 POPEH  47      73.736  69.632  44.250  1.00  0.00           C
ATOM   1640 3C31 POPEH  47      74.596  68.541  44.910  1.00  0.00           C
ATOM   1643 4C31 POPEH  47      74.566  67.202  44.150  1.00  0.00           C
ATOM   1646 5C31 POPEH  47      75.656  66.230  44.620  1.00  0.00           C
ATOM   1649 6C31 POPEH  47      75.566  64.852  43.960  1.00  0.00           C
ATOM   1653  NH3 POPEI  48      10.996  42.761  31.160  1.00  0.00           N
ATOM   1657  C12 POPEI  48      10.755  41.542  30.340  1.00  0.00           C
ATOM   1660  C11 POPEI  48       9.295  41.102  30.430  1.00  0.00           C
ATOM   1663  P   POPEI  48       9.616  38.492  30.250  1.00  0.00           P
ATOM   1664  O13 POPEI  48       8.455  37.602  30.440  1.00  0.00           O
ATOM   1665  O14 POPEI  48      10.645  37.972  29.330  1.00  0.00           O
ATOM   1666  O11 POPEI  48      10.345  38.762  31.650  1.00  0.00           O
ATOM   1667  O12 POPEI  48       9.125  39.902  29.710  1.00  0.00           O
ATOM   1668  C1  POPEI  48       9.715  38.772  32.930  1.00  0.00           C
ATOM   1671  C2  POPEI  48      10.755  38.682  34.100  1.00  0.00           C
ATOM   1673  O21 POPEI  48      10.076  38.911  35.350  1.00  0.00           O
ATOM   1674  C21 POPEI  48      10.256  38.031  36.330  1.00  0.00           C
ATOM   1675  O22 POPEI  48      10.745  36.922  36.210  1.00  0.00           O
ATOM   1676  C22 POPEI  48       9.715  38.602  37.640  1.00  0.00           C
ATOM   1679  C3  POPEI  48      11.906  39.732  33.950  1.00  0.00           C
ATOM   1682  O31 POPEI  48      11.916  40.672  35.050  1.00  0.00           O
ATOM   1683  C31 POPEI  48      11.205  41.762  34.840  1.00  0.00           C
ATOM   1684  O32 POPEI  48      10.875  42.202  33.750  1.00  0.00           O
ATOM   1685  C32 POPEI  48      10.745  42.342  36.180  1.00  0.00           C
ATOM   1688  C23 POPEI  48      10.295  37.872  38.880  1.00  0.00           C
ATOM   1691  C24 POPEI  48       9.696  38.391  40.200  1.00  0.00           C
ATOM   1694  C25 POPEI  48      10.685  38.362  41.380  1.00  0.00           C
ATOM   1697  C26 POPEI  48      10.736  37.052  42.180  1.00  0.00           C
ATOM   1700  C27 POPEI  48      11.856  37.082  43.230  1.00  0.00           C
ATOM   1703  C28 POPEI  48      11.795  35.962  44.280  1.00  0.00           C
ATOM   1706  C29 POPEI  48      10.755  36.202  45.360  1.00  0.00           C
ATOM   1708 0C21 POPEI  48      10.916  36.082  46.690  1.00  0.00           C
ATOM   1710 1C21 POPEI  48      12.175  35.642  47.400  1.00  0.00           C
ATOM   1713 2C21 POPEI  48      12.856  36.772  48.210  1.00  0.00           C
ATOM   1716 3C21 POPEI  48      12.426  36.842  49.680  1.00  0.00           C
ATOM   1719 4C21 POPEI  48      13.195  37.932  50.440  1.00  0.00           C
ATOM   1722 5C21 POPEI  48      13.346  37.672  51.950  1.00  0.00           C
ATOM   1725 6C21 POPEI  48      14.505  38.481  52.550  1.00  0.00           C
ATOM   1728 7C21 POPEI  48      14.616  38.342  54.070  1.00  0.00           C
ATOM   1731 8C21 POPEI  48      15.816  39.102  54.650  1.00  0.00           C
ATOM   1735  C33 POPEI  48       9.325  42.922  36.040  1.00  0.00           C
ATOM   1738  C34 POPEI  48       8.615  43.211  37.380  1.00  0.00           C
ATOM   1741  C35 POPEI  48       8.036  42.002  38.120  1.00  0.00           C
ATOM   1744  C36 POPEI  48       7.135  41.111  37.240  1.00  0.00           C
ATOM   1747  C37 POPEI  48       6.305  40.082  38.020  1.00  0.00           C
ATOM   1750  C38 POPEI  48       5.015  40.661  38.620  1.00  0.00           C
ATOM   1753  C39 POPEI  48       4.235  39.612  39.430  1.00  0.00           C
ATOM   1756 0C31 POPEI  48       2.765  40.001  39.610  1.00  0.00           C
ATOM   1759 1C31 POPEI  48       1.905  38.892  40.240  1.00  0.00           C
ATOM   1762 2C31 POPEI  48       0.406  39.161  40.030  1.00  0.00           C
ATOM   1765 3C31 POPEI  48      -0.065  38.752  38.630  1.00  0.00           C
ATOM   1768 4C31 POPEI  48      -1.325  39.502  38.180  1.00  0.00           C
ATOM   1771 5C31 POPEI  48      -1.855  39.032  36.820  1.00  0.00           C
ATOM   1774 6C31 POPEI  48      -2.695  40.121  36.160  1.00  0.00           C
ATOM   1778  NH3 POPEJ  49      97.295 108.830  73.750  1.00  0.00           N
ATOM   1782  C12 POPEJ  49      97.986 110.162  73.860  1.00  0.00           C
ATOM   1785  C11 POPEJ  49      97.105 111.152  74.620  1.00  0.00           C
ATOM   1788  P   POPEJ  49      97.566 113.642  74.100  1.00  0.00           P
ATOM   1789  O13 POPEJ  49      96.185 114.072  74.370  1.00  0.00           O
ATOM   1790  O14 POPEJ  49      98.615 114.632  74.380  1.00  0.00           O
ATOM   1791  O11 POPEJ  49      97.645 113.161  72.590  1.00  0.00           O
ATOM   1792  O12 POPEJ  49      97.855 112.322  74.930  1.00  0.00           O
ATOM   1793  C1  POPEJ  49      97.715 114.091  71.490  1.00  0.00           C
ATOM   1796  C2  POPEJ  49      96.375 114.841  71.150  1.00  0.00           C
ATOM   1798  O21 POPEJ  49      95.445 114.002  70.420  1.00  0.00           O
ATOM   1799  C21 POPEJ  49      95.466 113.912  69.100  1.00  0.00           C
ATOM   1800  O22 POPEJ  49      96.285 114.422  68.350  1.00  0.00           O
ATOM   1801  C22 POPEJ  49      94.225 113.111  68.650  1.00  0.00           C
ATOM   1804  C3  POPEJ  49      96.626 116.272  70.570  1.00  0.00           C
ATOM   1807  O31 POPEJ  49      95.545 117.151  70.910  1.00  0.00           O
ATOM   1808  C31 POPEJ  49      95.095 118.120  70.100  1.00  0.00           C
ATOM   1809  O32 POPEJ  49      94.615 119.160  70.500  1.00  0.00           O
ATOM   1810  C32 POPEJ  49      95.095 117.701  68.630  1.00  0.00           C
ATOM   1813  C23 POPEJ  49      93.695 113.410  67.220  1.00  0.00           C
ATOM   1816  C24 POPEJ  49      92.236 112.962  67.090  1.00  0.00           C
ATOM   1819  C25 POPEJ  49      91.685 112.672  65.670  1.00  0.00           C
ATOM   1822  C26 POPEJ  49      91.965 113.782  64.660  1.00  0.00           C
ATOM   1825  C27 POPEJ  49      90.956 113.871  63.510  1.00  0.00           C
ATOM   1828  C28 POPEJ  49      91.526 114.721  62.350  1.00  0.00           C
ATOM   1831  C29 POPEJ  49      90.475 115.252  61.400  1.00  0.00           C
ATOM   1833 0C21 POPEJ  49      90.566 115.322  60.060  1.00  0.00           C
ATOM   1835 1C21 POPEJ  49      91.736 114.872  59.220  1.00  0.00           C
ATOM   1838 2C21 POPEJ  49      91.465 113.502  58.580  1.00  0.00           C
ATOM   1841 3C21 POPEJ  49      92.515 113.072  57.560  1.00  0.00           C
ATOM   1844 4C21 POPEJ  49      93.916 112.882  58.150  1.00  0.00           C
ATOM   1847 5C21 POPEJ  49      94.926 112.411  57.090  1.00  0.00           C
ATOM   1850 6C21 POPEJ  49      96.345 112.341  57.660  1.00  0.00           C
ATOM   1853 7C21 POPEJ  49      97.276 111.422  56.860  1.00  0.00           C
ATOM   1856 8C21 POPEJ  49      98.666 111.282  57.490  1.00  0.00           C
ATOM   1860  C33 POPEJ  49      94.055 118.462  67.780  1.00  0.00           C
ATOM   1863  C34 POPEJ  49      93.615 117.652  66.550  1.00  0.00           C
ATOM   1866  C35 POPEJ  49      94.795 117.191  65.680  1.00  0.00           C
ATOM   1869  C36 POPEJ  49      94.365 116.451  64.410  1.00  0.00           C
ATOM   1872  C37 POPEJ  49      95.536 116.181  63.460  1.00  0.00           C
ATOM   1875  C38 POPEJ  49      95.095 116.072  61.990  1.00  0.00           C
ATOM   1878  C39 POPEJ  49      96.316 116.050  61.050  1.00  0.00           C
ATOM   1881 0C31 POPEJ  49      95.966 116.402  59.600  1.00  0.00           C
ATOM   1884 1C31 POPEJ  49      97.225 116.352  58.730  1.00  0.00           C
ATOM   1887 2C31 POPEJ  49      96.985 116.772  57.270  1.00  0.00           C
ATOM   1890 3C31 POPEJ  49      98.246 116.712  56.400  1.00  0.00           C
ATOM   1893 4C31 POPEJ  49      99.386 117.602  56.920  1.00  0.00           C
ATOM   1896 5C31 POPEJ  49     100.575 117.711  55.960  1.00  0.00           C
ATOM   1899 6C31 POPEJ  49     101.705 118.602  56.490  1.00  0.00           C
ATOM   1903  NH3 POPEK  50       4.955 123.541  28.070  1.00  0.00           N
ATOM   1907  C12 POPEK  50       5.925 123.471  26.920  1.00  0.00           C
ATOM   1910  C11 POPEK  50       7.085 124.481  27.090  1.00  0.00           C
ATOM   1913  P   POPEK  50       6.015 126.911  27.310  1.00  0.00           P
ATOM   1914  O13 POPEK  50       4.975 127.382  26.360  1.00  0.00           O
ATOM   1915  O14 POPEK  50       7.015 127.891  27.790  1.00  0.00           O
ATOM   1916  O11 POPEK  50       5.305 126.161  28.520  1.00  0.00           O
ATOM   1917  O12 POPEK  50       6.765 125.761  26.560  1.00  0.00           O
ATOM   1918  C1  POPEK  50       4.705 126.861  29.620  1.00  0.00           C
ATOM   1921  C2  POPEK  50       5.625 126.962  30.860  1.00  0.00           C
ATOM   1923  O21 POPEK  50       4.825 126.861  32.050  1.00  0.00           O
ATOM   1924  C21 POPEK  50       4.175 127.932  32.490  1.00  0.00           C
ATOM   1925  O22 POPEK  50       4.235 129.051  32.010  1.00  0.00           O
ATOM   1926  C22 POPEK  50       3.325 127.551  33.710  1.00  0.00           C
ATOM   1929  C3  POPEK  50       6.606 128.182  30.840  1.00  0.00           C
ATOM   1932  O31 POPEK  50       7.035 128.572  32.160  1.00  0.00           O
ATOM   1933  C31 POPEK  50       7.826 127.701  32.760  1.00  0.00           C
ATOM   1934  O32 POPEK  50       8.275 126.682  32.260  1.00  0.00           O
ATOM   1935  C32 POPEK  50       8.185 128.202  34.150  1.00  0.00           C
ATOM   1938  C23 POPEK  50       3.955 127.872  35.090  1.00  0.00           C
ATOM   1941  C24 POPEK  50       2.885 127.910  36.200  1.00  0.00           C
ATOM   1944  C25 POPEK  50       3.295 128.742  37.420  1.00  0.00           C
ATOM   1947  C26 POPEK  50       2.175 129.042  38.420  1.00  0.00           C
ATOM   1950  C27 POPEK  50       2.595 130.171  39.370  1.00  0.00           C
ATOM   1953  C28 POPEK  50       1.815 130.251  40.690  1.00  0.00           C
ATOM   1956  C29 POPEK  50       0.375 130.682  40.500  1.00  0.00           C
ATOM   1958 0C21 POPEK  50      -0.685 130.221  41.200  1.00  0.00           C
ATOM   1960 1C21 POPEK  50      -0.675 129.212  42.310  1.00  0.00           C
ATOM   1963 2C21 POPEK  50      -0.545 129.902  43.680  1.00  0.00           C
ATOM   1966 3C21 POPEK  50      -0.575 128.932  44.870  1.00  0.00           C
ATOM   1969 4C21 POPEK  50      -0.065 129.551  46.180  1.00  0.00           C
ATOM   1972 5C21 POPEK  50       1.445 129.372  46.440  1.00  0.00           C
ATOM   1975 6C21 POPEK  50       2.345 129.792  45.280  1.00  0.00           C
ATOM   1978 7C21 POPEK  50       3.845 129.801  45.620  1.00  0.00           C
ATOM   1981 8C21 POPEK  50       4.705 130.111  44.390  1.00  0.00           C
ATOM   1985  C33 POPEK  50       8.325 127.031  35.150  1.00  0.00           C
ATOM   1988  C34 POPEK  50       8.835 127.531  36.510  1.00  0.00           C
ATOM   1991  C35 POPEK  50      10.335 127.311  36.730  1.00  0.00           C
ATOM   1994  C36 POPEK  50      10.785 127.932  38.060  1.00  0.00           C
ATOM   1997  C37 POPEK  50      10.835 129.462  38.000  1.00  0.00           C
ATOM   2000  C38 POPEK  50      11.385 130.141  39.260  1.00  0.00           C
ATOM   2003  C39 POPEK  50      10.515 129.911  40.510  1.00  0.00           C
ATOM   2006 0C31 POPEK  50      11.055 128.781  41.400  1.00  0.00           C
ATOM   2009 1C31 POPEK  50      10.185 128.492  42.620  1.00  0.00           C
ATOM   2012 2C31 POPEK  50      10.775 127.352  43.470  1.00  0.00           C
ATOM   2015 3C31 POPEK  50       9.775 126.812  44.510  1.00  0.00           C
ATOM   2018 4C31 POPEK  50       9.575 127.752  45.710  1.00  0.00           C
ATOM   2021 5C31 POPEK  50       8.385 127.331  46.570  1.00  0.00           C
ATOM   2024 6C31 POPEK  50       8.135 128.271  47.750  1.00  0.00           C
ATOM   2028  NH3 POPEL  51     129.067  71.160  29.060  1.00  0.00           N
ATOM   2032  C12 POPEL  51     129.546  72.410  28.360  1.00  0.00           C
ATOM   2035  C11 POPEL  51     128.406  73.371  28.010  1.00  0.00           C
ATOM   2038  P   POPEL  51     126.126  74.161  28.910  1.00  0.00           P
ATOM   2039  O13 POPEL  51     125.267  73.062  29.390  1.00  0.00           O
ATOM   2040  O14 POPEL  51     125.976  74.511  27.480  1.00  0.00           O
ATOM   2041  O11 POPEL  51     125.877  75.462  29.800  1.00  0.00           O
ATOM   2042  O12 POPEL  51     127.617  73.721  29.160  1.00  0.00           O
ATOM   2043  C1  POPEL  51     124.487  75.742  30.040  1.00  0.00           C
ATOM   2046  C2  POPEL  51     124.257  77.042  30.870  1.00  0.00           C
ATOM   2048  O21 POPEL  51     125.167  77.112  31.990  1.00  0.00           O
ATOM   2049  C21 POPEL  51     125.967  78.172  31.980  1.00  0.00           C
ATOM   2050  O22 POPEL  51     126.037  79.002  31.090  1.00  0.00           O
ATOM   2051  C22 POPEL  51     126.736  78.271  33.300  1.00  0.00           C
ATOM   2054  C3  POPEL  51     122.786  77.121  31.360  1.00  0.00           C
ATOM   2057  O31 POPEL  51     122.626  78.252  32.240  1.00  0.00           O
ATOM   2058  C31 POPEL  51     122.196  77.972  33.470  1.00  0.00           C
ATOM   2059  O32 POPEL  51     121.796  76.891  33.850  1.00  0.00           O
ATOM   2060  C32 POPEL  51     122.286  79.212  34.360  1.00  0.00           C
ATOM   2063  C23 POPEL  51     126.876  79.771  33.650  1.00  0.00           C
ATOM   2066  C24 POPEL  51     127.497  80.080  35.010  1.00  0.00           C
ATOM   2069  C25 POPEL  51     127.247  81.562  35.360  1.00  0.00           C
ATOM   2072  C26 POPEL  51     127.827  82.031  36.690  1.00  0.00           C
ATOM   2075  C27 POPEL  51     127.167  83.342  37.130  1.00  0.00           C
ATOM   2078  C28 POPEL  51     127.867  83.961  38.340  1.00  0.00           C
ATOM   2081  C29 POPEL  51     127.007  84.940  39.100  1.00  0.00           C
ATOM   2083 0C21 POPEL  51     126.367  84.660  40.260  1.00  0.00           C
ATOM   2085 1C21 POPEL  51     126.367  83.321  40.940  1.00  0.00           C
ATOM   2088 2C21 POPEL  51     127.677  83.001  41.700  1.00  0.00           C
ATOM   2091 3C21 POPEL  51     127.857  81.480  41.850  1.00  0.00           C
ATOM   2094 4C21 POPEL  51     129.216  81.091  42.430  1.00  0.00           C
ATOM   2097 5C21 POPEL  51     129.477  79.581  42.340  1.00  0.00           C
ATOM   2100 6C21 POPEL  51     128.537  78.752  43.230  1.00  0.00           C
ATOM   2103 7C21 POPEL  51     128.757  77.252  43.050  1.00  0.00           C
ATOM   2106 8C21 POPEL  51     128.117  76.442  44.170  1.00  0.00           C
ATOM   2110  C33 POPEL  51     123.265  79.062  35.530  1.00  0.00           C
ATOM   2113  C34 POPEL  51     123.166  80.261  36.480  1.00  0.00           C
ATOM   2116  C35 POPEL  51     124.207  80.242  37.600  1.00  0.00           C
ATOM   2119  C36 POPEL  51     123.936  79.172  38.670  1.00  0.00           C
ATOM   2122  C37 POPEL  51     124.947  79.272  39.830  1.00  0.00           C
ATOM   2125  C38 POPEL  51     124.507  78.541  41.110  1.00  0.00           C
ATOM   2128  C39 POPEL  51     124.257  79.531  42.250  1.00  0.00           C
ATOM   2131 0C31 POPEL  51     124.127  78.942  43.660  1.00  0.00           C
ATOM   2134 1C31 POPEL  51     124.217  80.051  44.710  1.00  0.00           C
ATOM   2137 2C31 POPEL  51     124.147  79.571  46.170  1.00  0.00           C
ATOM   2140 3C31 POPEL  51     125.367  78.782  46.640  1.00  0.00           C
ATOM   2143 4C31 POPEL  51     126.597  79.660  46.910  1.00  0.00           C
ATOM   2146 5C31 POPEL  51     127.847  78.822  47.200  1.00  0.00           C
ATOM   2149 6C31 POPEL  51     129.046  79.632  47.700  1.00  0.00           C
ATOM   2153  NH3 POPEM  52       3.185   6.042  27.860  1.00  0.00           N
ATOM   2157  C12 POPEM  52       4.435   6.712  27.340  1.00  0.00           C
ATOM   2160  C11 POPEM  52       4.156   7.772  26.260  1.00  0.00           C
ATOM   2163  P   POPEM  52       5.295  10.082  26.920  1.00  0.00           P
ATOM   2164  O13 POPEM  52       6.715  10.522  26.970  1.00  0.00           O
ATOM   2165  O14 POPEM  52       4.356  11.062  26.310  1.00  0.00           O
ATOM   2166  O11 POPEM  52       4.805   9.672  28.370  1.00  0.00           O
ATOM   2167  O12 POPEM  52       5.245   8.702  26.150  1.00  0.00           O
ATOM   2168  C1  POPEM  52       3.845  10.392  29.130  1.00  0.00           C
ATOM   2171  C2  POPEM  52       4.365  10.602  30.580  1.00  0.00           C
ATOM   2173  O21 POPEM  52       3.345  11.342  31.290  1.00  0.00           O
ATOM   2174  C21 POPEM  52       3.055  10.892  32.510  1.00  0.00           C
ATOM   2175  O22 POPEM  52       3.785  10.222  33.220  1.00  0.00           O
ATOM   2176  C22 POPEM  52       1.675  11.402  32.950  1.00  0.00           C
ATOM   2179  C3  POPEM  52       5.736  11.342  30.500  1.00  0.00           C
ATOM   2182  O31 POPEM  52       6.255  11.742  31.780  1.00  0.00           O
ATOM   2183  C31 POPEM  52       6.015  13.002  32.120  1.00  0.00           C
ATOM   2184  O32 POPEM  52       5.335  13.792  31.480  1.00  0.00           O
ATOM   2185  C32 POPEM  52       6.765  13.342  33.400  1.00  0.00           C
ATOM   2188  C23 POPEM  52       0.995  10.432  33.950  1.00  0.00           C
ATOM   2191  C24 POPEM  52      -0.315  10.962  34.580  1.00  0.00           C
ATOM   2194  C25 POPEM  52      -0.205  11.622  35.970  1.00  0.00           C
ATOM   2197  C26 POPEM  52       0.185  13.112  35.940  1.00  0.00           C
ATOM   2200  C27 POPEM  52      -0.255  13.872  37.200  1.00  0.00           C
ATOM   2203  C28 POPEM  52       0.115  15.372  37.160  1.00  0.00           C
ATOM   2206  C29 POPEM  52      -0.605  16.092  36.040  1.00  0.00           C
ATOM   2208 0C21 POPEM  52      -1.745  16.782  36.150  1.00  0.00           C
ATOM   2210 1C21 POPEM  52      -2.545  16.992  37.410  1.00  0.00           C
ATOM   2213 2C21 POPEM  52      -2.305  18.392  38.000  1.00  0.00           C
ATOM   2216 3C21 POPEM  52      -2.705  18.472  39.480  1.00  0.00           C
ATOM   2219 4C21 POPEM  52      -2.535  19.882  40.060  1.00  0.00           C
ATOM   2222 5C21 POPEM  52      -2.575  19.922  41.590  1.00  0.00           C
ATOM   2225 6C21 POPEM  52      -3.825  19.262  42.200  1.00  0.00           C
ATOM   2228 7C21 POPEM  52      -3.915  19.492  43.720  1.00  0.00           C
ATOM   2231 8C21 POPEM  52      -5.116  18.782  44.360  1.00  0.00           C
ATOM   2235  C33 POPEM  52       5.905  12.912  34.590  1.00  0.00           C
ATOM   2238  C34 POPEM  52       6.515  13.272  35.940  1.00  0.00           C
ATOM   2241  C35 POPEM  52       5.705  12.712  37.100  1.00  0.00           C
ATOM   2244  C36 POPEM  52       6.305  12.952  38.480  1.00  0.00           C
ATOM   2247  C37 POPEM  52       5.555  12.182  39.570  1.00  0.00           C
ATOM   2250  C38 POPEM  52       6.396  11.972  40.830  1.00  0.00           C
ATOM   2253  C39 POPEM  52       5.745  10.942  41.760  1.00  0.00           C
ATOM   2256 0C31 POPEM  52       6.685  10.542  42.900  1.00  0.00           C
ATOM   2259 1C31 POPEM  52       6.155   9.372  43.720  1.00  0.00           C
ATOM   2262 2C31 POPEM  52       7.105   9.052  44.880  1.00  0.00           C
ATOM   2265 3C31 POPEM  52       6.535   8.072  45.910  1.00  0.00           C
ATOM   2268 4C31 POPEM  52       6.396   6.632  45.390  1.00  0.00           C
ATOM   2271 5C31 POPEM  52       6.095   5.652  46.530  1.00  0.00           C
ATOM   2274 6C31 POPEM  52       6.225   4.182  46.140  1.00  0.00           C
ATOM   2278  NH3 POPEN  53      90.386 121.702  74.980  1.00  0.00           N
ATOM   2282  C12 POPEN  53      89.055 121.122  75.360  1.00  0.00           C
ATOM   2285  C11 POPEN  53      88.136 122.121  76.080  1.00  0.00           C
ATOM   2288  P   POPEN  53      85.585 121.572  76.720  1.00  0.00           P
ATOM   2289  O13 POPEN  53      85.015 120.971  77.940  1.00  0.00           O
ATOM   2290  O14 POPEN  53      85.166 122.942  76.340  1.00  0.00           O
ATOM   2291  O11 POPEN  53      85.215 120.582  75.550  1.00  0.00           O
ATOM   2292  O12 POPEN  53      87.136 121.382  76.770  1.00  0.00           O
ATOM   2293  C1  POPEN  53      85.725 120.812  74.240  1.00  0.00           C
ATOM   2296  C2  POPEN  53      84.646 120.501  73.170  1.00  0.00           C
ATOM   2298  O21 POPEN  53      84.976 121.201  71.950  1.00  0.00           O
ATOM   2299  C21 POPEN  53      86.176 120.852  71.450  1.00  0.00           C
ATOM   2300  O22 POPEN  53      86.805 119.852  71.740  1.00  0.00           O
ATOM   2301  C22 POPEN  53      86.605 121.861  70.420  1.00  0.00           C
ATOM   2304  C3  POPEN  53      83.225 120.892  73.750  1.00  0.00           C
ATOM   2307  O31 POPEN  53      82.245 121.301  72.770  1.00  0.00           O
ATOM   2308  C31 POPEN  53      82.236 122.621  72.550  1.00  0.00           C
ATOM   2309  O32 POPEN  53      82.905 123.432  73.160  1.00  0.00           O
ATOM   2310  C32 POPEN  53      81.296 122.971  71.430  1.00  0.00           C
ATOM   2313  C23 POPEN  53      87.636 121.292  69.430  1.00  0.00           C
ATOM   2316  C24 POPEN  53      87.905 122.271  68.290  1.00  0.00           C
ATOM   2319  C25 POPEN  53      88.726 121.632  67.170  1.00  0.00           C
ATOM   2322  C26 POPEN  53      88.996 122.592  66.020  1.00  0.00           C
ATOM   2325  C27 POPEN  53      89.546 121.852  64.800  1.00  0.00           C
ATOM   2328  C28 POPEN  53      89.765 122.771  63.590  1.00  0.00           C
ATOM   2331  C29 POPEN  53      90.046 121.922  62.380  1.00  0.00           C
ATOM   2333 0C21 POPEN  53      89.636 122.132  61.110  1.00  0.00           C
ATOM   2335 1C21 POPEN  53      88.856 123.301  60.580  1.00  0.00           C
ATOM   2338 2C21 POPEN  53      87.546 122.851  59.920  1.00  0.00           C
ATOM   2341 3C21 POPEN  53      86.906 123.970  59.080  1.00  0.00           C
ATOM   2344 4C21 POPEN  53      85.536 123.582  58.520  1.00  0.00           C
ATOM   2347 5C21 POPEN  53      85.106 124.492  57.360  1.00  0.00           C
ATOM   2350 6C21 POPEN  53      83.755 124.072  56.750  1.00  0.00           C
ATOM   2353 7C21 POPEN  53      83.515 124.691  55.370  1.00  0.00           C
ATOM   2356 8C21 POPEN  53      82.255 124.182  54.660  1.00  0.00           C
ATOM   2360  C33 POPEN  53      82.105 123.492  70.240  1.00  0.00           C
ATOM   2363  C34 POPEN  53      81.275 123.492  68.960  1.00  0.00           C
ATOM   2366  C35 POPEN  53      81.265 122.121  68.290  1.00  0.00           C
ATOM   2369  C36 POPEN  53      80.545 122.142  66.940  1.00  0.00           C
ATOM   2372  C37 POPEN  53      80.346 120.731  66.380  1.00  0.00           C
ATOM   2375  C38 POPEN  53      80.785 120.572  64.920  1.00  0.00           C
ATOM   2378  C39 POPEN  53      80.015 121.502  63.980  1.00  0.00           C
ATOM   2381 0C31 POPEN  53      80.285 121.222  62.500  1.00  0.00           C
ATOM   2384 1C31 POPEN  53      79.496 122.160  61.590  1.00  0.00           C
ATOM   2387 2C31 POPEN  53      79.815 121.932  60.120  1.00  0.00           C
ATOM   2390 3C31 POPEN  53      79.006 122.851  59.200  1.00  0.00           C
ATOM   2393 4C31 POPEN  53      79.316 122.580  57.730  1.00  0.00           C
ATOM   2396 5C31 POPEN  53      78.355 123.301  56.780  1.00  0.00           C
ATOM   2399 6C31 POPEN  53      78.445 122.812  55.340  1.00  0.00           C
ATOM   2403  NH3 POPEO  54     109.576  10.552  72.780  1.00  0.00           N
ATOM   2407  C12 POPEO  54     109.836  12.012  73.030  1.00  0.00           C
ATOM   2410  C11 POPEO  54     109.065  12.522  74.260  1.00  0.00           C
ATOM   2413  P   POPEO  54     108.975  15.142  74.100  1.00  0.00           P
ATOM   2414  O13 POPEO  54     107.585  15.282  74.560  1.00  0.00           O
ATOM   2415  O14 POPEO  54     109.916  16.252  74.400  1.00  0.00           O
ATOM   2416  O11 POPEO  54     108.986  14.922  72.530  1.00  0.00           O
ATOM   2417  O12 POPEO  54     109.585  13.782  74.660  1.00  0.00           O
ATOM   2418  C1  POPEO  54     108.206  15.792  71.680  1.00  0.00           C
ATOM   2421  C2  POPEO  54     107.206  14.942  70.840  1.00  0.00           C
ATOM   2423  O21 POPEO  54     106.766  15.562  69.610  1.00  0.00           O
ATOM   2424  C21 POPEO  54     107.675  15.922  68.710  1.00  0.00           C
ATOM   2425  O22 POPEO  54     108.875  15.742  68.790  1.00  0.00           O
ATOM   2426  C22 POPEO  54     106.975  16.522  67.480  1.00  0.00           C
ATOM   2429  C3  POPEO  54     105.966  14.632  71.740  1.00  0.00           C
ATOM   2432  O31 POPEO  54     105.106  13.642  71.150  1.00  0.00           O
ATOM   2433  C31 POPEO  54     103.796  13.812  71.320  1.00  0.00           C
ATOM   2434  O32 POPEO  54     103.235  14.782  71.800  1.00  0.00           O
ATOM   2435  C32 POPEO  54     103.125  12.642  70.590  1.00  0.00           C
ATOM   2438  C23 POPEO  54     106.185  15.462  66.670  1.00  0.00           C
ATOM   2441  C24 POPEO  54     105.285  16.062  65.570  1.00  0.00           C
ATOM   2444  C25 POPEO  54     106.026  16.692  64.380  1.00  0.00           C
ATOM   2447  C26 POPEO  54     105.055  17.252  63.330  1.00  0.00           C
ATOM   2450  C27 POPEO  54     105.765  17.942  62.150  1.00  0.00           C
ATOM   2453  C28 POPEO  54     104.786  18.722  61.250  1.00  0.00           C
ATOM   2456  C29 POPEO  54     105.516  19.592  60.270  1.00  0.00           C
ATOM   2458 0C21 POPEO  54     105.335  19.682  58.940  1.00  0.00           C
ATOM   2460 1C21 POPEO  54     104.365  18.911  58.080  1.00  0.00           C
ATOM   2463 2C21 POPEO  54     104.945  18.482  56.710  1.00  0.00           C
ATOM   2466 3C21 POPEO  54     105.315  19.641  55.770  1.00  0.00           C
ATOM   2469 4C21 POPEO  54     106.275  19.222  54.640  1.00  0.00           C
ATOM   2472 5C21 POPEO  54     105.656  18.322  53.560  1.00  0.00           C
ATOM   2475 6C21 POPEO  54     104.666  19.072  52.650  1.00  0.00           C
ATOM   2478 7C21 POPEO  54     104.015  18.162  51.600  1.00  0.00           C
ATOM   2481 8C21 POPEO  54     103.166  18.922  50.580  1.00  0.00           C
ATOM   2485  C33 POPEO  54     102.865  13.012  69.110  1.00  0.00           C
ATOM   2488  C34 POPEO  54     102.935  11.812  68.150  1.00  0.00           C
ATOM   2491  C35 POPEO  54     102.996  12.222  66.670  1.00  0.00           C
ATOM   2494  C36 POPEO  54     101.916  13.202  66.220  1.00  0.00           C
ATOM   2497  C37 POPEO  54     101.996  13.472  64.710  1.00  0.00           C
ATOM   2500  C38 POPEO  54     100.945  14.472  64.210  1.00  0.00           C
ATOM   2503  C39 POPEO  54     101.526  15.682  63.470  1.00  0.00           C
ATOM   2506 0C31 POPEO  54     100.425  16.522  62.820  1.00  0.00           C
ATOM   2509 1C31 POPEO  54     100.875  17.892  62.290  1.00  0.00           C
ATOM   2512 2C31 POPEO  54      99.736  18.582  61.510  1.00  0.00           C
ATOM   2515 3C31 POPEO  54      99.955  20.062  61.170  1.00  0.00           C
ATOM   2518 4C31 POPEO  54     101.205  20.362  60.330  1.00  0.00           C
ATOM   2521 5C31 POPEO  54     101.236  21.812  59.830  1.00  0.00           C
ATOM   2524 6C31 POPEO  54     102.555  22.232  59.180  1.00  0.00           C
ATOM   2528  NH3 POPEP  55     120.405  55.581  32.510  1.00  0.00           N
ATOM   2532  C12 POPEP  55     121.166  55.761  31.220  1.00  0.00           C
ATOM   2535  C11 POPEP  55     122.115  54.581  30.980  1.00  0.00           C
ATOM   2538  P   POPEP  55     121.255  52.221  30.190  1.00  0.00           P
ATOM   2539  O13 POPEP  55     120.466  52.822  29.090  1.00  0.00           O
ATOM   2540  O14 POPEP  55     122.505  51.502  29.860  1.00  0.00           O
ATOM   2541  O11 POPEP  55     120.315  51.182  30.900  1.00  0.00           O
ATOM   2542  O12 POPEP  55     121.475  53.331  31.270  1.00  0.00           O
ATOM   2543  C1  POPEP  55     119.826  51.322  32.230  1.00  0.00           C
ATOM   2546  C2  POPEP  55     120.746  50.662  33.300  1.00  0.00           C
ATOM   2548  O21 POPEP  55     119.895  49.951  34.210  1.00  0.00           O
ATOM   2549  C21 POPEP  55     120.276  48.762  34.650  1.00  0.00           C
ATOM   2550  O22 POPEP  55     121.316  48.191  34.360  1.00  0.00           O
ATOM   2551  C22 POPEP  55     119.195  48.222  35.600  1.00  0.00           C
ATOM   2554  C3  POPEP  55     121.555  51.742  34.080  1.00  0.00           C
ATOM   2557  O31 POPEP  55     122.575  51.161  34.930  1.00  0.00           O
ATOM   2558  C31 POPEP  55     122.375  51.282  36.230  1.00  0.00           C
ATOM   2559  O32 POPEP  55     121.356  51.661  36.770  1.00  0.00           O
ATOM   2560  C32 POPEP  55     123.645  50.842  36.970  1.00  0.00           C
ATOM   2563  C23 POPEP  55     118.825  49.191  36.760  1.00  0.00           C
ATOM   2566  C24 POPEP  55     119.535  48.862  38.080  1.00  0.00           C
ATOM   2569  C25 POPEP  55     119.365  49.951  39.160  1.00  0.00           C
ATOM   2572  C26 POPEP  55     120.116  49.632  40.460  1.00  0.00           C
ATOM   2575  C27 POPEP  55     119.695  50.532  41.630  1.00  0.00           C
ATOM   2578  C28 POPEP  55     120.085  50.012  43.040  1.00  0.00           C
ATOM   2581  C29 POPEP  55     121.416  50.472  43.580  1.00  0.00           C
ATOM   2583 0C21 POPEP  55     121.825  50.252  44.840  1.00  0.00           C
ATOM   2585 1C21 POPEP  55     121.015  49.511  45.880  1.00  0.00           C
ATOM   2588 2C21 POPEP  55     121.486  49.702  47.330  1.00  0.00           C
ATOM   2591 3C21 POPEP  55     121.255  51.112  47.900  1.00  0.00           C
ATOM   2594 4C21 POPEP  55     121.655  51.192  49.380  1.00  0.00           C
ATOM   2597 5C21 POPEP  55     122.046  52.602  49.830  1.00  0.00           C
ATOM   2600 6C21 POPEP  55     122.645  52.612  51.240  1.00  0.00           C
ATOM   2603 7C21 POPEP  55     123.125  54.002  51.670  1.00  0.00           C
ATOM   2606 8C21 POPEP  55     123.676  54.051  53.100  1.00  0.00           C
ATOM   2610  C33 POPEP  55     124.696  51.982  37.020  1.00  0.00           C
ATOM   2613  C34 POPEP  55     125.686  51.862  38.190  1.00  0.00           C
ATOM   2616  C35 POPEP  55     125.037  51.912  39.580  1.00  0.00           C
ATOM   2619  C36 POPEP  55     124.296  53.232  39.850  1.00  0.00           C
ATOM   2622  C37 POPEP  55     123.866  53.362  41.310  1.00  0.00           C
ATOM   2625  C38 POPEP  55     122.905  54.542  41.530  1.00  0.00           C
ATOM   2628  C39 POPEP  55     122.365  54.641  42.970  1.00  0.00           C
ATOM   2631 0C31 POPEP  55     123.456  54.802  44.050  1.00  0.00           C
ATOM   2634 1C31 POPEP  55     123.816  53.482  44.730  1.00  0.00           C
ATOM   2637 2C31 POPEP  55     124.986  53.592  45.730  1.00  0.00           C
ATOM   2640 3C31 POPEP  55     124.696  54.502  46.930  1.00  0.00           C
ATOM   2643 4C31 POPEP  55     125.766  54.362  48.030  1.00  0.00           C
ATOM   2646 5C31 POPEP  55     125.946  55.652  48.840  1.00  0.00           C
ATOM   2649 6C31 POPEP  55     126.946  55.542  49.990  1.00  0.00           C
ATOM   2653  NH3 POPEQ  56      26.036 116.470  69.940  1.00  0.00           N
ATOM   2657  C12 POPEQ  56      24.856 117.291  70.410  1.00  0.00           C
ATOM   2660  C11 POPEQ  56      23.555 116.461  70.360  1.00  0.00           C
ATOM   2663  P   POPEQ  56      21.896 117.952  68.940  1.00  0.00           P
ATOM   2664  O13 POPEQ  56      20.486 117.641  68.610  1.00  0.00           O
ATOM   2665  O14 POPEQ  56      22.236 119.382  69.070  1.00  0.00           O
ATOM   2666  O11 POPEQ  56      22.855 117.311  67.850  1.00  0.00           O
ATOM   2667  O12 POPEQ  56      22.375 117.262  70.280  1.00  0.00           O
ATOM   2668  C1  POPEQ  56      23.416 118.102  66.800  1.00  0.00           C
ATOM   2671  C2  POPEQ  56      24.826 117.612  66.350  1.00  0.00           C
ATOM   2673  O21 POPEQ  56      25.326 116.511  67.140  1.00  0.00           O
ATOM   2674  C21 POPEQ  56      25.875 115.410  66.590  1.00  0.00           C
ATOM   2675  O22 POPEQ  56      26.745 114.782  67.160  1.00  0.00           O
ATOM   2676  C22 POPEQ  56      25.275 114.962  65.250  1.00  0.00           C
ATOM   2679  C3  POPEQ  56      25.795 118.821  66.530  1.00  0.00           C
ATOM   2682  O31 POPEQ  56      27.135 118.550  66.090  1.00  0.00           O
ATOM   2683  C31 POPEQ  56      27.326 118.661  64.780  1.00  0.00           C
ATOM   2684  O32 POPEQ  56      26.445 118.830  63.950  1.00  0.00           O
ATOM   2685  C32 POPEQ  56      28.825 118.541  64.520  1.00  0.00           C
ATOM   2688  C23 POPEQ  56      25.855 113.602  64.740  1.00  0.00           C
ATOM   2691  C24 POPEQ  56      25.005 113.050  63.580  1.00  0.00           C
ATOM   2694  C25 POPEQ  56      25.525 111.812  62.830  1.00  0.00           C
ATOM   2697  C26 POPEQ  56      26.136 110.691  63.700  1.00  0.00           C
ATOM   2700  C27 POPEQ  56      25.795 109.272  63.200  1.00  0.00           C
ATOM   2703  C28 POPEQ  56      26.965 108.281  63.380  1.00  0.00           C
ATOM   2706  C29 POPEQ  56      27.885 108.102  62.190  1.00  0.00           C
ATOM   2708 0C21 POPEQ  56      28.335 106.932  61.690  1.00  0.00           C
ATOM   2710 1C21 POPEQ  56      28.005 105.532  62.180  1.00  0.00           C
ATOM   2713 2C21 POPEQ  56      29.055 104.931  63.140  1.00  0.00           C
ATOM   2716 3C21 POPEQ  56      30.455 104.791  62.510  1.00  0.00           C
ATOM   2719 4C21 POPEQ  56      31.475 104.021  63.360  1.00  0.00           C
ATOM   2722 5C21 POPEQ  56      32.865 103.982  62.710  1.00  0.00           C
ATOM   2725 6C21 POPEQ  56      33.955 103.252  63.510  1.00  0.00           C
ATOM   2728 7C21 POPEQ  56      34.335 103.951  64.810  1.00  0.00           C
ATOM   2731 8C21 POPEQ  56      35.425 103.231  65.620  1.00  0.00           C
ATOM   2735  C33 POPEQ  56      29.155 118.371  63.020  1.00  0.00           C
ATOM   2738  C34 POPEQ  56      30.665 118.382  62.760  1.00  0.00           C
ATOM   2741  C35 POPEQ  56      31.276 116.981  62.630  1.00  0.00           C
ATOM   2744  C36 POPEQ  56      32.805 117.062  62.590  1.00  0.00           C
ATOM   2747  C37 POPEQ  56      33.546 115.731  62.450  1.00  0.00           C
ATOM   2750  C38 POPEQ  56      35.015 115.871  62.890  1.00  0.00           C
ATOM   2753  C39 POPEQ  56      35.796 114.562  62.770  1.00  0.00           C
ATOM   2756 0C31 POPEQ  56      36.316 114.291  61.360  1.00  0.00           C
ATOM   2759 1C31 POPEQ  56      37.066 112.962  61.240  1.00  0.00           C
ATOM   2762 2C31 POPEQ  56      37.755 112.802  59.880  1.00  0.00           C
ATOM   2765 3C31 POPEQ  56      37.416 111.511  59.130  1.00  0.00           C
ATOM   2768 4C31 POPEQ  56      37.865 110.232  59.850  1.00  0.00           C
ATOM   2771 5C31 POPEQ  56      37.855 109.011  58.920  1.00  0.00           C
ATOM   2774 6C31 POPEQ  56      38.226 107.701  59.620  1.00  0.00           C
ATOM   2778  NH3 POPER  57     110.816 101.651  75.520  1.00  0.00           N
ATOM   2782  C12 POPER  57     109.745 102.282  74.680  1.00  0.00           C
ATOM   2785  C11 POPER  57     109.175 103.532  75.380  1.00  0.00           C
ATOM   2788  P   POPER  57     110.905 105.281  76.410  1.00  0.00           P
ATOM   2789  O13 POPER  57     112.286 104.861  76.720  1.00  0.00           O
ATOM   2790  O14 POPER  57     110.315 106.362  77.240  1.00  0.00           O
ATOM   2791  O11 POPER  57     110.905 105.632  74.880  1.00  0.00           O
ATOM   2792  O12 POPER  57     109.996 103.992  76.460  1.00  0.00           O
ATOM   2793  C1  POPER  57     110.715 106.992  74.490  1.00  0.00           C
ATOM   2796  C2  POPER  57     110.405 107.011  72.990  1.00  0.00           C
ATOM   2798  O21 POPER  57     111.425 106.321  72.230  1.00  0.00           O
ATOM   2799  C21 POPER  57     111.045 105.220  71.590  1.00  0.00           C
ATOM   2800  O22 POPER  57     109.955 104.691  71.670  1.00  0.00           O
ATOM   2801  C22 POPER  57     112.216 104.752  70.730  1.00  0.00           C
ATOM   2804  C3  POPER  57     110.285 108.451  72.450  1.00  0.00           C
ATOM   2807  O31 POPER  57     109.776 108.322  71.130  1.00  0.00           O
ATOM   2808  C31 POPER  57     109.646 109.452  70.460  1.00  0.00           C
ATOM   2809  O32 POPER  57     110.155 110.522  70.750  1.00  0.00           O
ATOM   2810  C32 POPER  57     108.775 109.151  69.260  1.00  0.00           C
ATOM   2813  C23 POPER  57     112.155 105.261  69.280  1.00  0.00           C
ATOM   2816  C24 POPER  57     113.326 104.712  68.450  1.00  0.00           C
ATOM   2819  C25 POPER  57     113.176 104.882  66.930  1.00  0.00           C
ATOM   2822  C26 POPER  57     112.695 106.272  66.510  1.00  0.00           C
ATOM   2825  C27 POPER  57     112.905 106.552  65.010  1.00  0.00           C
ATOM   2828  C28 POPER  57     112.146 107.812  64.540  1.00  0.00           C
ATOM   2831  C29 POPER  57     112.356 108.371  63.150  1.00  0.00           C
ATOM   2833 0C21 POPER  57     113.256 108.032  62.200  1.00  0.00           C
ATOM   2835 1C21 POPER  57     114.305 106.952  62.290  1.00  0.00           C
ATOM   2838 2C21 POPER  57     115.015 106.642  60.960  1.00  0.00           C
ATOM   2841 3C21 POPER  57     115.875 107.781  60.410  1.00  0.00           C
ATOM   2844 4C21 POPER  57     117.026 107.300  59.520  1.00  0.00           C
ATOM   2847 5C21 POPER  57     116.626 106.282  58.440  1.00  0.00           C
ATOM   2850 6C21 POPER  57     117.855 105.682  57.730  1.00  0.00           C
ATOM   2853 7C21 POPER  57     117.505 104.441  56.900  1.00  0.00           C
ATOM   2856 8C21 POPER  57     118.736 103.772  56.260  1.00  0.00           C
ATOM   2860  C33 POPER  57     109.546 108.591  68.050  1.00  0.00           C
ATOM   2863  C34 POPER  57     109.996 109.712  67.110  1.00  0.00           C
ATOM   2866  C35 POPER  57     108.816 110.522  66.560  1.00  0.00           C
ATOM   2869  C36 POPER  57     109.155 111.292  65.290  1.00  0.00           C
ATOM   2872  C37 POPER  57     107.945 112.042  64.710  1.00  0.00           C
ATOM   2875  C38 POPER  57     108.365 113.032  63.610  1.00  0.00           C
ATOM   2878  C39 POPER  57     109.236 112.422  62.510  1.00  0.00           C
ATOM   2881 0C31 POPER  57     108.495 111.422  61.620  1.00  0.00           C
ATOM   2884 1C31 POPER  57     109.435 110.592  60.740  1.00  0.00           C
ATOM   2887 2C31 POPER  57     108.866 110.361  59.340  1.00  0.00           C
ATOM   2890 3C31 POPER  57     109.496 109.182  58.590  1.00  0.00           C
ATOM   2893 4C31 POPER  57     111.026 109.251  58.500  1.00  0.00           C
ATOM   2896 5C31 POPER  57     111.576 108.141  57.600  1.00  0.00           C
ATOM   2899 6C31 POPER  57     113.085 108.202  57.380  1.00  0.00           C
ATOM   2903  NH3 POPES  58      35.276 129.861  31.340  1.00  0.00           N
ATOM   2907  C12 POPES  58      33.866 129.841  30.820  1.00  0.00           C
ATOM   2910  C11 POPES  58      33.805 129.312  29.380  1.00  0.00           C
ATOM   2913  P   POPES  58      31.136 129.301  29.220  1.00  0.00           P
ATOM   2914  O13 POPES  58      30.346 128.861  28.040  1.00  0.00           O
ATOM   2915  O14 POPES  58      30.625 130.471  29.950  1.00  0.00           O
ATOM   2916  O11 POPES  58      31.236 128.081  30.210  1.00  0.00           O
ATOM   2917  O12 POPES  58      32.596 129.602  28.700  1.00  0.00           O
ATOM   2918  C1  POPES  58      30.476 128.141  31.440  1.00  0.00           C
ATOM   2921  C2  POPES  58      30.035 126.721  31.920  1.00  0.00           C
ATOM   2923  O21 POPES  58      28.986 126.782  32.910  1.00  0.00           O
ATOM   2924  C21 POPES  58      29.296 127.282  34.100  1.00  0.00           C
ATOM   2925  O22 POPES  58      30.316 127.861  34.400  1.00  0.00           O
ATOM   2926  C22 POPES  58      28.156 127.011  35.070  1.00  0.00           C
ATOM   2929  C3  POPES  58      31.266 125.882  32.370  1.00  0.00           C
ATOM   2932  O31 POPES  58      30.906 124.791  33.250  1.00  0.00           O
ATOM   2933  C31 POPES  58      31.805 124.531  34.200  1.00  0.00           C
ATOM   2934  O32 POPES  58      32.886 125.062  34.340  1.00  0.00           O
ATOM   2935  C32 POPES  58      31.165 123.532  35.170  1.00  0.00           C
ATOM   2938  C23 POPES  58      28.665 127.031  36.530  1.00  0.00           C
ATOM   2941  C24 POPES  58      27.775 126.282  37.520  1.00  0.00           C
ATOM   2944  C25 POPES  58      28.455 126.172  38.890  1.00  0.00           C
ATOM   2947  C26 POPES  58      27.715 125.271  39.890  1.00  0.00           C
ATOM   2950  C27 POPES  58      28.536 125.032  41.170  1.00  0.00           C
ATOM   2953  C28 POPES  58      28.046 123.830  41.990  1.00  0.00           C
ATOM   2956  C29 POPES  58      28.785 123.712  43.300  1.00  0.00           C
ATOM   2958 0C21 POPES  58      29.115 122.571  43.940  1.00  0.00           C
ATOM   2960 1C21 POPES  58      28.795 121.161  43.510  1.00  0.00           C
ATOM   2963 2C21 POPES  58      27.925 120.382  44.520  1.00  0.00           C
ATOM   2966 3C21 POPES  58      28.676 119.992  45.810  1.00  0.00           C
ATOM   2969 4C21 POPES  58      27.775 119.282  46.840  1.00  0.00           C
ATOM   2972 5C21 POPES  58      28.455 119.062  48.200  1.00  0.00           C
ATOM   2975 6C21 POPES  58      28.636 120.351  49.000  1.00  0.00           C
ATOM   2978 7C21 POPES  58      29.396 120.152  50.310  1.00  0.00           C
ATOM   2981 8C21 POPES  58      29.736 121.470  51.010  1.00  0.00           C
ATOM   2985  C33 POPES  58      31.986 123.362  36.470  1.00  0.00           C
ATOM   2988  C34 POPES  58      31.276 122.431  37.470  1.00  0.00           C
ATOM   2991  C35 POPES  58      32.166 122.042  38.660  1.00  0.00           C
ATOM   2994  C36 POPES  58      32.625 123.231  39.510  1.00  0.00           C
ATOM   2997  C37 POPES  58      33.605 122.802  40.620  1.00  0.00           C
ATOM   3000  C38 POPES  58      34.136 124.002  41.420  1.00  0.00           C
ATOM   3003  C39 POPES  58      33.236 124.432  42.590  1.00  0.00           C
ATOM   3006 0C31 POPES  58      33.355 123.521  43.820  1.00  0.00           C
ATOM   3009 1C31 POPES  58      32.875 124.202  45.110  1.00  0.00           C
ATOM   3012 2C31 POPES  58      33.305 123.441  46.380  1.00  0.00           C
ATOM   3015 3C31 POPES  58      33.005 124.202  47.680  1.00  0.00           C
ATOM   3018 4C31 POPES  58      33.636 123.532  48.910  1.00  0.00           C
ATOM   3021 5C31 POPES  58      33.855 124.511  50.070  1.00  0.00           C
ATOM   3024 6C31 POPES  58      34.255 123.821  51.380  1.00  0.00           C
ATOM   3028  NH3 POPET  59     126.987  19.422  72.280  1.00  0.00           N
ATOM   3032  C12 POPET  59     127.977  20.462  72.720  1.00  0.00           C
ATOM   3035  C11 POPET  59     127.296  21.621  73.470  1.00  0.00           C
ATOM   3038  P   POPET  59     125.037  22.281  72.260  1.00  0.00           P
ATOM   3039  O13 POPET  59     124.807  20.862  71.910  1.00  0.00           O
ATOM   3040  O14 POPET  59     124.197  22.852  73.340  1.00  0.00           O
ATOM   3041  O11 POPET  59     124.957  23.152  70.950  1.00  0.00           O
ATOM   3042  O12 POPET  59     126.557  22.481  72.610  1.00  0.00           O
ATOM   3043  C1  POPET  59     126.057  23.162  70.030  1.00  0.00           C
ATOM   3046  C2  POPET  59     125.807  24.202  68.910  1.00  0.00           C
ATOM   3048  O21 POPET  59     126.977  24.312  68.070  1.00  0.00           O
ATOM   3049  C21 POPET  59     127.997  25.032  68.510  1.00  0.00           C
ATOM   3050  O22 POPET  59     128.147  25.502  69.630  1.00  0.00           O
ATOM   3051  C22 POPET  59     129.027  25.202  67.390  1.00  0.00           C
ATOM   3054  C3  POPET  59     125.257  25.562  69.460  1.00  0.00           C
ATOM   3057  O31 POPET  59     125.317  26.581  68.440  1.00  0.00           O
ATOM   3058  C31 POPET  59     124.197  27.162  68.050  1.00  0.00           C
ATOM   3059  O32 POPET  59     123.085  27.002  68.530  1.00  0.00           O
ATOM   3060  C32 POPET  59     124.507  28.032  66.850  1.00  0.00           C
ATOM   3063  C23 POPET  59     130.217  26.122  67.780  1.00  0.00           C
ATOM   3066  C24 POPET  59     130.647  27.082  66.660  1.00  0.00           C
ATOM   3069  C25 POPET  59     131.436  26.422  65.520  1.00  0.00           C
ATOM   3072  C26 POPET  59     130.887  26.882  64.170  1.00  0.00           C
ATOM   3075  C27 POPET  59     131.626  26.342  62.930  1.00  0.00           C
ATOM   3078  C28 POPET  59     130.936  26.742  61.610  1.00  0.00           C
ATOM   3081  C29 POPET  59     129.516  26.222  61.560  1.00  0.00           C
ATOM   3083 0C21 POPET  59     128.397  26.942  61.320  1.00  0.00           C
ATOM   3085 1C21 POPET  59     128.337  28.391  60.940  1.00  0.00           C
ATOM   3088 2C21 POPET  59     127.966  29.382  62.070  1.00  0.00           C
ATOM   3091 3C21 POPET  59     127.977  30.821  61.550  1.00  0.00           C
ATOM   3094 4C21 POPET  59     127.597  31.882  62.590  1.00  0.00           C
ATOM   3097 5C21 POPET  59     127.697  33.292  61.990  1.00  0.00           C
ATOM   3100 6C21 POPET  59     127.236  34.422  62.920  1.00  0.00           C
ATOM   3103 7C21 POPET  59     128.387  35.102  63.670  1.00  0.00           C
ATOM   3106 8C21 POPET  59     127.986  36.462  64.240  1.00  0.00           C
ATOM   3110  C33 POPET  59     124.006  27.332  65.580  1.00  0.00           C
ATOM   3113  C34 POPET  59     124.207  28.192  64.330  1.00  0.00           C
ATOM   3116  C35 POPET  59     123.526  27.552  63.110  1.00  0.00           C
ATOM   3119  C36 POPET  59     123.496  28.512  61.920  1.00  0.00           C
ATOM   3122  C37 POPET  59     122.406  28.142  60.910  1.00  0.00           C
ATOM   3125  C38 POPET  59     122.046  29.302  59.980  1.00  0.00           C
ATOM   3128  C39 POPET  59     123.146  29.641  58.970  1.00  0.00           C
ATOM   3131 0C31 POPET  59     122.596  30.542  57.860  1.00  0.00           C
ATOM   3134 1C31 POPET  59     123.645  30.912  56.810  1.00  0.00           C
ATOM   3137 2C31 POPET  59     123.006  31.432  55.510  1.00  0.00           C
ATOM   3140 3C31 POPET  59     122.176  32.702  55.720  1.00  0.00           C
ATOM   3143 4C31 POPET  59     121.526  33.202  54.430  1.00  0.00           C
ATOM   3146 5C31 POPET  59     120.566  34.371  54.710  1.00  0.00           C
ATOM   3149 6C31 POPET  59     120.175  35.142  53.460  1.00  0.00           C
ATOM   3153  NH3 POPEU  60      96.356  58.622  35.240  1.00  0.00           N
ATOM   3157  C12 POPEU  60      97.776  58.442  34.770  1.00  0.00           C
ATOM   3160  C11 POPEU  60      98.565  57.512  35.700  1.00  0.00           C
ATOM   3163  P   POPEU  60     100.805  56.171  35.220  1.00  0.00           P
ATOM   3164  O13 POPEU  60     101.246  55.842  33.840  1.00  0.00           O
ATOM   3165  O14 POPEU  60     101.886  56.262  36.220  1.00  0.00           O
ATOM   3166  O11 POPEU  60      99.795  55.051  35.630  1.00  0.00           O
ATOM   3167  O12 POPEU  60      99.906  57.472  35.220  1.00  0.00           O
ATOM   3168  C1  POPEU  60     100.186  53.762  36.080  1.00  0.00           C
ATOM   3171  C2  POPEU  60      99.795  53.512  37.570  1.00  0.00           C
ATOM   3173  O21 POPEU  60      99.675  52.102  37.670  1.00  0.00           O
ATOM   3174  C21 POPEU  60      99.935  51.382  38.760  1.00  0.00           C
ATOM   3175  O22 POPEU  60      99.506  50.252  38.940  1.00  0.00           O
ATOM   3176  C22 POPEU  60     100.916  52.011  39.740  1.00  0.00           C
ATOM   3179  C3  POPEU  60      98.425  54.172  37.930  1.00  0.00           C
ATOM   3182  O31 POPEU  60      98.265  54.472  39.330  1.00  0.00           O
ATOM   3183  C31 POPEU  60      97.406  53.731  40.020  1.00  0.00           C
ATOM   3184  O32 POPEU  60      96.985  52.632  39.690  1.00  0.00           O
ATOM   3185  C32 POPEU  60      97.026  54.511  41.280  1.00  0.00           C
ATOM   3188  C23 POPEU  60     101.416  50.912  40.720  1.00  0.00           C
ATOM   3191  C24 POPEU  60     102.655  51.312  41.540  1.00  0.00           C
ATOM   3194  C25 POPEU  60     102.416  52.432  42.560  1.00  0.00           C
ATOM   3197  C26 POPEU  60     101.515  51.982  43.720  1.00  0.00           C
ATOM   3200  C27 POPEU  60     101.545  52.922  44.920  1.00  0.00           C
ATOM   3203  C28 POPEU  60     100.466  54.012  44.850  1.00  0.00           C
ATOM   3206  C29 POPEU  60      99.085  53.502  45.200  1.00  0.00           C
ATOM   3208 0C21 POPEU  60      98.635  53.342  46.460  1.00  0.00           C
ATOM   3210 1C21 POPEU  60      99.426  53.612  47.700  1.00  0.00           C
ATOM   3213 2C21 POPEU  60      99.445  55.082  48.130  1.00  0.00           C
ATOM   3216 3C21 POPEU  60      98.386  55.462  49.170  1.00  0.00           C
ATOM   3219 4C21 POPEU  60      98.705  56.842  49.740  1.00  0.00           C
ATOM   3222 5C21 POPEU  60      97.966  57.202  51.040  1.00  0.00           C
ATOM   3225 6C21 POPEU  60      98.825  58.081  51.960  1.00  0.00           C
ATOM   3228 7C21 POPEU  60      99.316  59.362  51.270  1.00  0.00           C
ATOM   3231 8C21 POPEU  60     100.166  60.242  52.190  1.00  0.00           C
ATOM   3235  C33 POPEU  60      95.785  53.932  41.990  1.00  0.00           C
ATOM   3238  C34 POPEU  60      95.276  54.791  43.150  1.00  0.00           C
ATOM   3241  C35 POPEU  60      94.076  54.172  43.870  1.00  0.00           C
ATOM   3244  C36 POPEU  60      93.945  54.672  45.320  1.00  0.00           C
ATOM   3247  C37 POPEU  60      92.945  53.882  46.180  1.00  0.00           C
ATOM   3250  C38 POPEU  60      93.005  54.301  47.650  1.00  0.00           C
ATOM   3253  C39 POPEU  60      92.195  53.372  48.570  1.00  0.00           C
ATOM   3256 0C31 POPEU  60      92.295  53.782  50.050  1.00  0.00           C
ATOM   3259 1C31 POPEU  60      91.675  52.762  51.010  1.00  0.00           C
ATOM   3262 2C31 POPEU  60      90.195  52.472  50.740  1.00  0.00           C
ATOM   3265 3C31 POPEU  60      89.465  51.891  51.970  1.00  0.00           C
ATOM   3268 4C31 POPEU  60      89.076  52.981  52.990  1.00  0.00           C
ATOM   3271 5C31 POPEU  60      88.396  52.421  54.240  1.00  0.00           C
ATOM   3274 6C31 POPEU  60      87.925  53.512  55.210  1.00  0.00           C
ATOM   3278  NH3 POPEV  61      65.526 112.672  76.070  1.00  0.00           N
ATOM   3282  C12 POPEV  61      64.155 112.072  75.840  1.00  0.00           C
ATOM   3285  C11 POPEV  61      63.096 112.641  76.800  1.00  0.00           C
ATOM   3288  P   POPEV  61      60.686 112.142  77.720  1.00  0.00           P
ATOM   3289  O13 POPEV  61      59.916 110.910  77.930  1.00  0.00           O
ATOM   3290  O14 POPEV  61      61.026 112.952  78.910  1.00  0.00           O
ATOM   3291  O11 POPEV  61      59.945 113.022  76.630  1.00  0.00           O
ATOM   3292  O12 POPEV  61      62.035 111.702  76.990  1.00  0.00           O
ATOM   3293  C1  POPEV  61      59.765 112.382  75.360  1.00  0.00           C
ATOM   3296  C2  POPEV  61      58.805 113.111  74.380  1.00  0.00           C
ATOM   3298  O21 POPEV  61      59.185 112.952  73.000  1.00  0.00           O
ATOM   3299  C21 POPEV  61      59.445 111.730  72.570  1.00  0.00           C
ATOM   3300  O22 POPEV  61      59.395 110.702  73.220  1.00  0.00           O
ATOM   3301  C22 POPEV  61      59.855 111.730  71.110  1.00  0.00           C
ATOM   3304  C3  POPEV  61      58.695 114.632  74.680  1.00  0.00           C
ATOM   3307  O31 POPEV  61      57.646 115.201  73.870  1.00  0.00           O
ATOM   3308  C31 POPEV  61      57.885 116.451  73.470  1.00  0.00           C
ATOM   3309  O32 POPEV  61      58.785 117.160  73.870  1.00  0.00           O
ATOM   3310  C32 POPEV  61      56.846 116.822  72.430  1.00  0.00           C
ATOM   3313  C23 POPEV  61      58.975 112.602  70.200  1.00  0.00           C
ATOM   3316  C24 POPEV  61      59.655 112.742  68.840  1.00  0.00           C
ATOM   3319  C25 POPEV  61      58.785 113.512  67.850  1.00  0.00           C
ATOM   3322  C26 POPEV  61      59.175 113.281  66.390  1.00  0.00           C
ATOM   3325  C27 POPEV  61      58.256 114.062  65.450  1.00  0.00           C
ATOM   3328  C28 POPEV  61      58.316 113.561  64.000  1.00  0.00           C
ATOM   3331  C29 POPEV  61      57.515 112.291  63.840  1.00  0.00           C
ATOM   3333 0C21 POPEV  61      56.555 112.031  62.930  1.00  0.00           C
ATOM   3335 1C21 POPEV  61      56.105 112.932  61.810  1.00  0.00           C
ATOM   3338 2C21 POPEV  61      56.066 112.191  60.470  1.00  0.00           C
ATOM   3341 3C21 POPEV  61      55.455 113.041  59.330  1.00  0.00           C
ATOM   3344 4C21 POPEV  61      55.695 112.422  57.950  1.00  0.00           C
ATOM   3347 5C21 POPEV  61      57.006 112.910  57.310  1.00  0.00           C
ATOM   3350 6C21 POPEV  61      57.615 111.891  56.330  1.00  0.00           C
ATOM   3353 7C21 POPEV  61      59.075 112.201  55.980  1.00  0.00           C
ATOM   3356 8C21 POPEV  61      59.756 111.072  55.200  1.00  0.00           C
ATOM   3360  C33 POPEV  61      56.786 115.801  71.270  1.00  0.00           C
ATOM   3363  C34 POPEV  61      56.045 116.371  70.050  1.00  0.00           C
ATOM   3366  C35 POPEV  61      55.866 115.331  68.940  1.00  0.00           C
ATOM   3369  C36 POPEV  61      54.576 114.511  69.090  1.00  0.00           C
ATOM   3372  C37 POPEV  61      54.255 113.661  67.850  1.00  0.00           C
ATOM   3375  C38 POPEV  61      54.535 112.160  68.040  1.00  0.00           C
ATOM   3378  C39 POPEV  61      54.945 111.502  66.720  1.00  0.00           C
ATOM   3381 0C31 POPEV  61      54.765 109.972  66.700  1.00  0.00           C
ATOM   3384 1C31 POPEV  61      55.245 109.361  65.370  1.00  0.00           C
ATOM   3387 2C31 POPEV  61      54.865 107.882  65.240  1.00  0.00           C
ATOM   3390 3C31 POPEV  61      55.645 107.142  64.140  1.00  0.00           C
ATOM   3393 4C31 POPEV  61      55.206 107.440  62.700  1.00  0.00           C
ATOM   3396 5C31 POPEV  61      55.936 106.531  61.700  1.00  0.00           C
ATOM   3399 6C31 POPEV  61      55.406 106.611  60.270  1.00  0.00           C
ATOM   3403  NH3 POPEW  62      12.646  57.262  73.700  1.00  0.00           N
ATOM   3407  C12 POPEW  62      11.535  56.312  74.060  1.00  0.00           C
ATOM   3410  C11 POPEW  62      11.745  54.911  73.490  1.00  0.00           C
ATOM   3413  P   POPEW  62      10.816  52.512  73.900  1.00  0.00           P
ATOM   3414  O13 POPEW  62      11.225  51.842  75.160  1.00  0.00           O
ATOM   3415  O14 POPEW  62       9.596  52.032  73.240  1.00  0.00           O
ATOM   3416  O11 POPEW  62      11.975  52.262  72.880  1.00  0.00           O
ATOM   3417  O12 POPEW  62      10.765  54.072  74.070  1.00  0.00           O
ATOM   3418  C1  POPEW  62      12.196  50.952  72.350  1.00  0.00           C
ATOM   3421  C2  POPEW  62      12.576  51.062  70.860  1.00  0.00           C
ATOM   3423  O21 POPEW  62      13.245  49.851  70.440  1.00  0.00           O
ATOM   3424  C21 POPEW  62      13.116  49.622  69.140  1.00  0.00           C
ATOM   3425  O22 POPEW  62      12.285  50.121  68.400  1.00  0.00           O
ATOM   3426  C22 POPEW  62      14.245  48.712  68.690  1.00  0.00           C
ATOM   3429  C3  POPEW  62      13.505  52.291  70.650  1.00  0.00           C
ATOM   3432  O31 POPEW  62      14.035  52.392  69.310  1.00  0.00           O
ATOM   3433  C31 POPEW  62      13.185  52.911  68.430  1.00  0.00           C
ATOM   3434  O32 POPEW  62      12.096  53.391  68.700  1.00  0.00           O
ATOM   3435  C32 POPEW  62      13.795  52.782  67.050  1.00  0.00           C
ATOM   3438  C23 POPEW  62      14.125  48.331  67.190  1.00  0.00           C
ATOM   3441  C24 POPEW  62      15.356  47.562  66.690  1.00  0.00           C
ATOM   3444  C25 POPEW  62      16.416  48.482  66.060  1.00  0.00           C
ATOM   3447  C26 POPEW  62      16.015  48.871  64.630  1.00  0.00           C
ATOM   3450  C27 POPEW  62      16.955  49.902  64.000  1.00  0.00           C
ATOM   3453  C28 POPEW  62      16.535  50.201  62.550  1.00  0.00           C
ATOM   3456  C29 POPEW  62      17.115  51.492  62.060  1.00  0.00           C
ATOM   3458 0C21 POPEW  62      17.816  51.682  60.930  1.00  0.00           C
ATOM   3460 1C21 POPEW  62      18.125  50.641  59.900  1.00  0.00           C
ATOM   3463 2C21 POPEW  62      18.906  51.231  58.710  1.00  0.00           C
ATOM   3466 3C21 POPEW  62      18.766  50.392  57.430  1.00  0.00           C
ATOM   3469 4C21 POPEW  62      19.315  51.062  56.160  1.00  0.00           C
ATOM   3472 5C21 POPEW  62      18.305  51.932  55.400  1.00  0.00           C
ATOM   3475 6C21 POPEW  62      17.875  53.222  56.110  1.00  0.00           C
ATOM   3478 7C21 POPEW  62      16.926  54.091  55.270  1.00  0.00           C
ATOM   3481 8C21 POPEW  62      16.515  55.382  55.980  1.00  0.00           C
ATOM   3485  C33 POPEW  62      12.965  53.461  65.940  1.00  0.00           C
ATOM   3488  C34 POPEW  62      13.735  53.412  64.620  1.00  0.00           C
ATOM   3491  C35 POPEW  62      13.045  54.142  63.470  1.00  0.00           C
ATOM   3494  C36 POPEW  62      13.956  54.132  62.230  1.00  0.00           C
ATOM   3497  C37 POPEW  62      13.305  54.711  60.980  1.00  0.00           C
ATOM   3500  C38 POPEW  62      14.245  54.721  59.760  1.00  0.00           C
ATOM   3503  C39 POPEW  62      14.736  53.321  59.320  1.00  0.00           C
ATOM   3506 0C31 POPEW  62      13.615  52.442  58.760  1.00  0.00           C
ATOM   3509 1C31 POPEW  62      14.135  51.092  58.250  1.00  0.00           C
ATOM   3512 2C31 POPEW  62      13.225  50.492  57.170  1.00  0.00           C
ATOM   3515 3C31 POPEW  62      13.605  49.072  56.730  1.00  0.00           C
ATOM   3518 4C31 POPEW  62      15.075  48.911  56.340  1.00  0.00           C
ATOM   3521 5C31 POPEW  62      15.365  47.562  55.650  1.00  0.00           C
ATOM   3524 6C31 POPEW  62      16.836  47.342  55.320  1.00  0.00           C
ATOM   3528  NH3 POPEX  63      89.406  28.812  75.510  1.00  0.00           N
ATOM   3532  C12 POPEX  63      88.606  27.702  76.160  1.00  0.00           C
ATOM   3535  C11 POPEX  63      87.975  26.712  75.140  1.00  0.00           C
ATOM   3538  P   POPEX  63      85.765  27.902  74.440  1.00  0.00           P
ATOM   3539  O13 POPEX  63      84.305  27.661  74.540  1.00  0.00           O
ATOM   3540  O14 POPEX  63      86.275  29.182  74.970  1.00  0.00           O
ATOM   3541  O11 POPEX  63      86.226  27.702  72.950  1.00  0.00           O
ATOM   3542  O12 POPEX  63      86.535  26.722  75.150  1.00  0.00           O
ATOM   3543  C1  POPEX  63      85.765  26.522  72.270  1.00  0.00           C
ATOM   3546  C2  POPEX  63      86.356  26.462  70.840  1.00  0.00           C
ATOM   3548  O21 POPEX  63      86.145  25.152  70.270  1.00  0.00           O
ATOM   3549  C21 POPEX  63      84.906  24.922  69.850  1.00  0.00           C
ATOM   3550  O22 POPEX  63      83.956  25.661  70.000  1.00  0.00           O
ATOM   3551  C22 POPEX  63      84.865  23.592  69.120  1.00  0.00           C
ATOM   3554  C3  POPEX  63      87.876  26.772  70.910  1.00  0.00           C
ATOM   3557  O31 POPEX  63      88.576  26.242  69.760  1.00  0.00           O
ATOM   3558  C31 POPEX  63      89.096  25.042  69.910  1.00  0.00           C
ATOM   3559  O32 POPEX  63      89.105  24.342  70.910  1.00  0.00           O
ATOM   3560  C32 POPEX  63      89.675  24.632  68.550  1.00  0.00           C
ATOM   3563  C23 POPEX  63      83.396  23.152  68.900  1.00  0.00           C
ATOM   3566  C24 POPEX  63      83.256  21.852  68.110  1.00  0.00           C
ATOM   3569  C25 POPEX  63      83.996  21.852  66.770  1.00  0.00           C
ATOM   3572  C26 POPEX  63      83.586  20.682  65.870  1.00  0.00           C
ATOM   3575  C27 POPEX  63      84.535  20.522  64.680  1.00  0.00           C
ATOM   3578  C28 POPEX  63      84.115  19.422  63.700  1.00  0.00           C
ATOM   3581  C29 POPEX  63      85.166  19.302  62.620  1.00  0.00           C
ATOM   3583 0C21 POPEX  63      86.045  18.302  62.460  1.00  0.00           C
ATOM   3585 1C21 POPEX  63      86.176  17.072  63.320  1.00  0.00           C
ATOM   3588 2C21 POPEX  63      85.625  15.822  62.610  1.00  0.00           C
ATOM   3591 3C21 POPEX  63      84.115  15.892  62.300  1.00  0.00           C
ATOM   3594 4C21 POPEX  63      83.586  14.602  61.670  1.00  0.00           C
ATOM   3597 5C21 POPEX  63      82.096  14.632  61.280  1.00  0.00           C
ATOM   3600 6C21 POPEX  63      81.115  14.922  62.430  1.00  0.00           C
ATOM   3603 7C21 POPEX  63      79.655  14.812  61.970  1.00  0.00           C
ATOM   3606 8C21 POPEX  63      78.635  14.922  63.110  1.00  0.00           C
ATOM   3610  C33 POPEX  63      90.615  23.412  68.650  1.00  0.00           C
ATOM   3613  C34 POPEX  63      91.185  22.962  67.290  1.00  0.00           C
ATOM   3616  C35 POPEX  63      90.166  22.392  66.300  1.00  0.00           C
ATOM   3619  C36 POPEX  63      89.126  21.442  66.930  1.00  0.00           C
ATOM   3622  C37 POPEX  63      88.115  20.882  65.920  1.00  0.00           C
ATOM   3625  C38 POPEX  63      88.176  19.352  65.730  1.00  0.00           C
ATOM   3628  C39 POPEX  63      87.486  18.532  66.840  1.00  0.00           C
ATOM   3631 0C31 POPEX  63      87.886  17.052  66.770  1.00  0.00           C
ATOM   3634 1C31 POPEX  63      86.886  16.072  67.420  1.00  0.00           C
ATOM   3637 2C31 POPEX  63      87.496  14.672  67.560  1.00  0.00           C
ATOM   3640 3C31 POPEX  63      86.506  13.572  67.990  1.00  0.00           C
ATOM   3643 4C31 POPEX  63      85.545  13.102  66.880  1.00  0.00           C
ATOM   3646 5C31 POPEX  63      85.075  11.642  67.030  1.00  0.00           C
ATOM   3649 6C31 POPEX  63      83.555  11.422  67.050  1.00  0.00           C
ATOM   3653  NH3 POPEY  64      97.785 107.882  31.010  1.00  0.00           N
ATOM   3657  C12 POPEY  64      99.006 107.691  31.890  1.00  0.00           C
ATOM   3660  C11 POPEY  64     100.046 108.830  31.830  1.00  0.00           C
ATOM   3663  P   POPEY  64      98.975 111.190  31.730  1.00  0.00           P
ATOM   3664  O13 POPEY  64     100.005 112.171  31.290  1.00  0.00           O
ATOM   3665  O14 POPEY  64      98.055 110.652  30.700  1.00  0.00           O
ATOM   3666  O11 POPEY  64      98.145 111.972  32.820  1.00  0.00           O
ATOM   3667  O12 POPEY  64      99.605 110.001  32.520  1.00  0.00           O
ATOM   3668  C1  POPEY  64      98.816 112.462  33.990  1.00  0.00           C
ATOM   3671  C2  POPEY  64      98.176 111.891  35.280  1.00  0.00           C
ATOM   3673  O21 POPEY  64      98.066 112.922  36.270  1.00  0.00           O
ATOM   3674  C21 POPEY  64      99.175 113.451  36.730  1.00  0.00           C
ATOM   3675  O22 POPEY  64     100.305 113.292  36.290  1.00  0.00           O
ATOM   3676  C22 POPEY  64      98.796 114.382  37.880  1.00  0.00           C
ATOM   3679  C3  POPEY  64      98.886 110.620  35.850  1.00  0.00           C
ATOM   3682  O31 POPEY  64      98.565 110.392  37.240  1.00  0.00           O
ATOM   3683  C31 POPEY  64      97.336 109.951  37.470  1.00  0.00           C
ATOM   3684  O32 POPEY  64      96.545 109.572  36.640  1.00  0.00           O
ATOM   3685  C32 POPEY  64      97.055 109.981  38.960  1.00  0.00           C
ATOM   3688  C23 POPEY  64      99.955 114.642  38.860  1.00  0.00           C
ATOM   3691  C24 POPEY  64      99.646 115.852  39.750  1.00  0.00           C
ATOM   3694  C25 POPEY  64     100.905 116.531  40.290  1.00  0.00           C
ATOM   3697  C26 POPEY  64     101.596 115.781  41.430  1.00  0.00           C
ATOM   3700  C27 POPEY  64     102.715 116.622  42.060  1.00  0.00           C
ATOM   3703  C28 POPEY  64     102.986 116.282  43.540  1.00  0.00           C
ATOM   3706  C29 POPEY  64     103.576 114.902  43.720  1.00  0.00           C
ATOM   3708 0C21 POPEY  64     103.775 114.322  44.910  1.00  0.00           C
ATOM   3710 1C21 POPEY  64     103.436 114.922  46.250  1.00  0.00           C
ATOM   3713 2C21 POPEY  64     104.695 115.361  47.030  1.00  0.00           C
ATOM   3716 3C21 POPEY  64     105.346 116.642  46.460  1.00  0.00           C
ATOM   3719 4C21 POPEY  64     106.626 117.062  47.190  1.00  0.00           C
ATOM   3722 5C21 POPEY  64     106.425 117.551  48.630  1.00  0.00           C
ATOM   3725 6C21 POPEY  64     105.585 118.821  48.730  1.00  0.00           C
ATOM   3728 7C21 POPEY  64     105.706 119.511  50.090  1.00  0.00           C
ATOM   3731 8C21 POPEY  64     104.875 120.781  50.190  1.00  0.00           C
ATOM   3735  C33 POPEY  64      97.166 111.402  39.540  1.00  0.00           C
ATOM   3738  C34 POPEY  64      97.286 111.342  41.060  1.00  0.00           C
ATOM   3741  C35 POPEY  64      97.476 112.711  41.740  1.00  0.00           C
ATOM   3744  C36 POPEY  64      98.285 112.592  43.030  1.00  0.00           C
ATOM   3747  C37 POPEY  64      97.785 111.492  43.970  1.00  0.00           C
ATOM   3750  C38 POPEY  64      98.705 111.262  45.180  1.00  0.00           C
ATOM   3753  C39 POPEY  64      97.935 111.292  46.500  1.00  0.00           C
ATOM   3756 0C31 POPEY  64      97.555 112.720  46.910  1.00  0.00           C
ATOM   3759 1C31 POPEY  64      96.746 112.781  48.210  1.00  0.00           C
ATOM   3762 2C31 POPEY  64      96.475 114.221  48.650  1.00  0.00           C
ATOM   3765 3C31 POPEY  64      95.835 114.332  50.050  1.00  0.00           C
ATOM   3768 4C31 POPEY  64      96.776 113.891  51.180  1.00  0.00           C
ATOM   3771 5C31 POPEY  64      96.236 114.262  52.560  1.00  0.00           C
ATOM   3774 6C31 POPEY  64      97.146 113.882  53.730  1.00  0.00           C
ATOM   3778  NH3 POPEZ  65      96.305  74.842  35.530  1.00  0.00           N
ATOM   3782  C12 POPEZ  65      97.125  73.632  35.140  1.00  0.00           C
ATOM   3785  C11 POPEZ  65      98.596  73.931  34.740  1.00  0.00           C
ATOM   3788  P   POPEZ  65     100.346  72.172  33.560  1.00  0.00           P
ATOM   3789  O13 POPEZ  65     100.355  71.701  32.160  1.00  0.00           O
ATOM   3790  O14 POPEZ  65     101.555  72.892  34.010  1.00  0.00           O
ATOM   3791  O11 POPEZ  65     100.195  70.901  34.480  1.00  0.00           O
ATOM   3792  O12 POPEZ  65      99.006  73.010  33.740  1.00  0.00           O
ATOM   3793  C1  POPEZ  65     100.585  70.962  35.860  1.00  0.00           C
ATOM   3796  C2  POPEZ  65      99.916  69.782  36.620  1.00  0.00           C
ATOM   3798  O21 POPEZ  65      99.836  69.980  38.040  1.00  0.00           O
ATOM   3799  C21 POPEZ  65      98.945  70.882  38.440  1.00  0.00           C
ATOM   3800  O22 POPEZ  65      98.386  71.691  37.720  1.00  0.00           O
ATOM   3801  C22 POPEZ  65      98.716  70.771  39.960  1.00  0.00           C
ATOM   3804  C3  POPEZ  65     100.615  68.432  36.350  1.00  0.00           C
ATOM   3807  O31 POPEZ  65      99.815  67.331  36.840  1.00  0.00           O
ATOM   3808  C31 POPEZ  65     100.326  66.591  37.810  1.00  0.00           C
ATOM   3809  O32 POPEZ  65     101.386  66.782  38.380  1.00  0.00           O
ATOM   3810  C32 POPEZ  65      99.316  65.492  38.130  1.00  0.00           C
ATOM   3813  C23 POPEZ  65      97.445  70.002  40.400  1.00  0.00           C
ATOM   3816  C24 POPEZ  65      97.336  69.852  41.930  1.00  0.00           C
ATOM   3819  C25 POPEZ  65      96.096  69.042  42.390  1.00  0.00           C
ATOM   3822  C26 POPEZ  65      95.936  69.051  43.910  1.00  0.00           C
ATOM   3825  C27 POPEZ  65      94.546  68.592  44.400  1.00  0.00           C
ATOM   3828  C28 POPEZ  65      94.426  68.730  45.930  1.00  0.00           C
ATOM   3831  C29 POPEZ  65      93.045  68.452  46.470  1.00  0.00           C
ATOM   3833 0C21 POPEZ  65      92.566  68.911  47.640  1.00  0.00           C
ATOM   3835 1C21 POPEZ  65      93.305  69.761  48.640  1.00  0.00           C
ATOM   3838 2C21 POPEZ  65      93.596  69.021  49.960  1.00  0.00           C
ATOM   3841 3C21 POPEZ  65      94.625  67.892  49.820  1.00  0.00           C
ATOM   3844 4C21 POPEZ  65      95.035  67.300  51.180  1.00  0.00           C
ATOM   3847 5C21 POPEZ  65      95.995  68.191  51.980  1.00  0.00           C
ATOM   3850 6C21 POPEZ  65      96.296  67.661  53.380  1.00  0.00           C
ATOM   3853 7C21 POPEZ  65      97.406  68.452  54.080  1.00  0.00           C
ATOM   3856 8C21 POPEZ  65      97.686  68.001  55.520  1.00  0.00           C
ATOM   3860  C33 POPEZ  65      99.316  65.041  39.610  1.00  0.00           C
ATOM   3863  C34 POPEZ  65      98.866  66.151  40.570  1.00  0.00           C
ATOM   3866  C35 POPEZ  65      99.686  66.191  41.870  1.00  0.00           C
ATOM   3869  C36 POPEZ  65      99.386  65.081  42.890  1.00  0.00           C
ATOM   3872  C37 POPEZ  65      99.846  65.501  44.300  1.00  0.00           C
ATOM   3875  C38 POPEZ  65     100.326  64.341  45.180  1.00  0.00           C
ATOM   3878  C39 POPEZ  65      99.216  63.401  45.660  1.00  0.00           C
ATOM   3881 0C31 POPEZ  65      99.776  62.132  46.290  1.00  0.00           C
ATOM   3884 1C31 POPEZ  65      98.705  61.282  46.970  1.00  0.00           C
ATOM   3887 2C31 POPEZ  65      99.255  59.951  47.500  1.00  0.00           C
ATOM   3890 3C31 POPEZ  65      99.865  59.012  46.450  1.00  0.00           C
ATOM   3893 4C31 POPEZ  65      98.905  58.592  45.330  1.00  0.00           C
ATOM   3896 5C31 POPEZ  65      99.566  57.661  44.310  1.00  0.00           C
ATOM   3899 6C31 POPEZ  65      98.615  57.042  43.280  1.00  0.00           C
ATOM   3903  NH3 POPEa  66     112.535  56.512  74.350  1.00  0.00           N
ATOM   3907  C12 POPEa  66     112.326  55.121  73.780  1.00  0.00           C
ATOM   3910  C11 POPEa  66     112.555  53.962  74.790  1.00  0.00           C
ATOM   3913  P   POPEa  66     111.265  51.912  73.770  1.00  0.00           P
ATOM   3914  O13 POPEa  66     111.236  50.592  74.440  1.00  0.00           O
ATOM   3915  O14 POPEa  66     110.095  52.801  74.040  1.00  0.00           O
ATOM   3916  O11 POPEa  66     111.375  51.661  72.200  1.00  0.00           O
ATOM   3917  O12 POPEa  66     112.575  52.701  74.110  1.00  0.00           O
ATOM   3918  C1  POPEa  66     111.036  52.722  71.270  1.00  0.00           C
ATOM   3921  C2  POPEa  66     112.055  52.862  70.120  1.00  0.00           C
ATOM   3923  O21 POPEa  66     111.705  53.951  69.250  1.00  0.00           O
ATOM   3924  C21 POPEa  66     112.076  55.142  69.640  1.00  0.00           C
ATOM   3925  O22 POPEa  66     112.595  55.411  70.710  1.00  0.00           O
ATOM   3926  C22 POPEa  66     111.675  56.152  68.590  1.00  0.00           C
ATOM   3929  C3  POPEa  66     112.115  51.562  69.270  1.00  0.00           C
ATOM   3932  O31 POPEa  66     111.475  51.702  67.970  1.00  0.00           O
ATOM   3933  C31 POPEa  66     110.215  51.282  67.870  1.00  0.00           C
ATOM   3934  O32 POPEa  66     109.605  50.641  68.710  1.00  0.00           O
ATOM   3935  C32 POPEa  66     109.675  51.602  66.460  1.00  0.00           C
ATOM   3938  C23 POPEa  66     112.655  57.332  68.530  1.00  0.00           C
ATOM   3941  C24 POPEa  66     112.175  58.422  67.580  1.00  0.00           C
ATOM   3944  C25 POPEa  66     112.346  58.092  66.090  1.00  0.00           C
ATOM   3947  C26 POPEa  66     113.805  58.252  65.640  1.00  0.00           C
ATOM   3950  C27 POPEa  66     113.945  58.372  64.120  1.00  0.00           C
ATOM   3953  C28 POPEa  66     115.365  58.801  63.730  1.00  0.00           C
ATOM   3956  C29 POPEa  66     115.386  59.382  62.340  1.00  0.00           C
ATOM   3958 0C21 POPEa  66     116.145  60.422  61.950  1.00  0.00           C
ATOM   3960 1C21 POPEa  66     117.166  61.152  62.780  1.00  0.00           C
ATOM   3963 2C21 POPEa  66     118.466  61.422  61.990  1.00  0.00           C
ATOM   3966 3C21 POPEa  66     119.236  60.132  61.640  1.00  0.00           C
ATOM   3969 4C21 POPEa  66     120.425  60.411  60.710  1.00  0.00           C
ATOM   3972 5C21 POPEa  66     121.015  59.142  60.080  1.00  0.00           C
ATOM   3975 6C21 POPEa  66     120.246  58.692  58.830  1.00  0.00           C
ATOM   3978 7C21 POPEa  66     120.886  57.502  58.130  1.00  0.00           C
ATOM   3981 8C21 POPEa  66     120.225  57.172  56.790  1.00  0.00           C
ATOM   3985  C33 POPEa  66     109.856  53.051  65.950  1.00  0.00           C
ATOM   3988  C34 POPEa  66     109.026  53.321  64.680  1.00  0.00           C
ATOM   3991  C35 POPEa  66     107.645  53.902  65.000  1.00  0.00           C
ATOM   3994  C36 POPEa  66     106.585  53.701  63.910  1.00  0.00           C
ATOM   3997  C37 POPEa  66     105.236  54.301  64.340  1.00  0.00           C
ATOM   4000  C38 POPEa  66     104.076  53.882  63.420  1.00  0.00           C
ATOM   4003  C39 POPEa  66     102.715  54.452  63.870  1.00  0.00           C
ATOM   4006 0C31 POPEa  66     102.655  55.982  63.800  1.00  0.00           C
ATOM   4009 1C31 POPEa  66     101.236  56.532  63.930  1.00  0.00           C
ATOM   4012 2C31 POPEa  66     101.096  58.011  63.550  1.00  0.00           C
ATOM   4015 3C31 POPEa  66     101.975  58.992  64.340  1.00  0.00           C
ATOM   4018 4C31 POPEa  66     101.916  58.792  65.870  1.00  0.00           C
ATOM   4021 5C31 POPEa  66     102.455  60.012  66.620  1.00  0.00           C
ATOM   4024 6C31 POPEa  66     102.826  59.721  68.070  1.00  0.00           C
ATOM   4028  NH3 POPEb  67      75.416 105.752  74.490  1.00  0.00           N
ATOM   4032  C12 POPEb  67      76.166 105.620  75.790  1.00  0.00           C
ATOM   4035  C11 POPEb  67      77.636 106.061  75.620  1.00  0.00           C
ATOM   4038  P   POPEb  67      79.276 104.101  74.980  1.00  0.00           P
ATOM   4039  O13 POPEb  67      80.035 104.992  74.080  1.00  0.00           O
ATOM   4040  O14 POPEb  67      80.095 103.111  75.710  1.00  0.00           O
ATOM   4041  O11 POPEb  67      78.095 103.392  74.180  1.00  0.00           O
ATOM   4042  O12 POPEb  67      78.495 105.001  76.020  1.00  0.00           O
ATOM   4043  C1  POPEb  67      77.795 103.762  72.830  1.00  0.00           C
ATOM   4046  C2  POPEb  67      77.515 102.562  71.870  1.00  0.00           C
ATOM   4048  O21 POPEb  67      77.395 103.092  70.530  1.00  0.00           O
ATOM   4049  C21 POPEb  67      76.375 103.891  70.290  1.00  0.00           C
ATOM   4050  O22 POPEb  67      75.435 104.111  71.050  1.00  0.00           O
ATOM   4051  C22 POPEb  67      76.535 104.542  68.920  1.00  0.00           C
ATOM   4054  C3  POPEb  67      76.305 101.632  72.260  1.00  0.00           C
ATOM   4057  O31 POPEb  67      75.956 100.781  71.150  1.00  0.00           O
ATOM   4058  C31 POPEb  67      74.725 100.312  70.870  1.00  0.00           C
ATOM   4059  O32 POPEb  67      74.475  99.651  69.870  1.00  0.00           O
ATOM   4060  C32 POPEb  67      73.706 100.582  71.970  1.00  0.00           C
ATOM   4063  C23 POPEb  67      76.565 103.550  67.740  1.00  0.00           C
ATOM   4066  C24 POPEb  67      75.285 103.471  66.900  1.00  0.00           C
ATOM   4069  C25 POPEb  67      74.945 104.752  66.130  1.00  0.00           C
ATOM   4072  C26 POPEb  67      74.055 104.481  64.920  1.00  0.00           C
ATOM   4075  C27 POPEb  67      73.725 105.752  64.120  1.00  0.00           C
ATOM   4078  C28 POPEb  67      73.036 105.501  62.760  1.00  0.00           C
ATOM   4081  C29 POPEb  67      71.695 104.832  62.850  1.00  0.00           C
ATOM   4083 0C21 POPEb  67      70.816 104.712  61.830  1.00  0.00           C
ATOM   4085 1C21 POPEb  67      71.035 105.242  60.430  1.00  0.00           C
ATOM   4088 2C21 POPEb  67      71.615 104.151  59.510  1.00  0.00           C
ATOM   4091 3C21 POPEb  67      72.106 104.701  58.160  1.00  0.00           C
ATOM   4094 4C21 POPEb  67      72.486 103.572  57.190  1.00  0.00           C
ATOM   4097 5C21 POPEb  67      73.675 103.912  56.280  1.00  0.00           C
ATOM   4100 6C21 POPEb  67      74.195 102.672  55.540  1.00  0.00           C
ATOM   4103 7C21 POPEb  67      75.545 102.910  54.850  1.00  0.00           C
ATOM   4106 8C21 POPEb  67      76.166 101.632  54.270  1.00  0.00           C
ATOM   4110  C33 POPEb  67      72.316  99.992  71.630  1.00  0.00           C
ATOM   4113  C34 POPEb  67      71.596 100.871  70.600  1.00  0.00           C
ATOM   4116  C35 POPEb  67      70.965 100.071  69.450  1.00  0.00           C
ATOM   4119  C36 POPEb  67      69.706  99.312  69.850  1.00  0.00           C
ATOM   4122  C37 POPEb  67      69.185  98.502  68.660  1.00  0.00           C
ATOM   4125  C38 POPEb  67      68.215  97.382  69.060  1.00  0.00           C
ATOM   4128  C39 POPEb  67      66.765  97.841  69.230  1.00  0.00           C
ATOM   4131 0C31 POPEb  67      65.825  96.642  69.120  1.00  0.00           C
ATOM   4134 1C31 POPEb  67      64.365  97.021  69.370  1.00  0.00           C
ATOM   4137 2C31 POPEb  67      63.405  95.862  69.080  1.00  0.00           C
ATOM   4140 3C31 POPEb  67      62.326  95.691  70.160  1.00  0.00           C
ATOM   4143 4C31 POPEb  67      62.855  95.051  71.440  1.00  0.00           C
ATOM   4146 5C31 POPEb  67      61.926  95.281  72.630  1.00  0.00           C
ATOM   4149 6C31 POPEb  67      62.436  94.671  73.940  1.00  0.00           C
ATOM   4153  NH3 POPEc  68      87.515  98.102  29.570  1.00  0.00           N
ATOM   4157  C12 POPEc  68      86.026  98.120  29.830  1.00  0.00           C
ATOM   4160  C11 POPEc  68      85.246  96.882  29.320  1.00  0.00           C
ATOM   4163  P   POPEc  68      86.825  94.861  29.730  1.00  0.00           P
ATOM   4164  O13 POPEc  68      86.596  93.421  29.980  1.00  0.00           O
ATOM   4165  O14 POPEc  68      87.315  95.252  28.400  1.00  0.00           O
ATOM   4166  O11 POPEc  68      87.736  95.522  30.840  1.00  0.00           O
ATOM   4167  O12 POPEc  68      85.505  95.652  30.010  1.00  0.00           O
ATOM   4168  C1  POPEc  68      88.185  94.732  31.950  1.00  0.00           C
ATOM   4171  C2  POPEc  68      87.186  94.742  33.160  1.00  0.00           C
ATOM   4173  O21 POPEc  68      87.326  95.812  34.120  1.00  0.00           O
ATOM   4174  C21 POPEc  68      88.296  96.712  33.980  1.00  0.00           C
ATOM   4175  O22 POPEc  68      88.115  97.861  33.620  1.00  0.00           O
ATOM   4176  C22 POPEc  68      89.655  96.142  34.430  1.00  0.00           C
ATOM   4179  C3  POPEc  68      87.195  93.382  33.900  1.00  0.00           C
ATOM   4182  O31 POPEc  68      86.125  93.292  34.870  1.00  0.00           O
ATOM   4183  C31 POPEc  68      86.506  93.132  36.150  1.00  0.00           C
ATOM   4184  O32 POPEc  68      87.666  93.022  36.520  1.00  0.00           O
ATOM   4185  C32 POPEc  68      85.256  92.932  37.020  1.00  0.00           C
ATOM   4188  C23 POPEc  68      90.066  96.531  35.870  1.00  0.00           C
ATOM   4191  C24 POPEc  68      91.436  95.962  36.270  1.00  0.00           C
ATOM   4194  C25 POPEc  68      91.965  96.531  37.590  1.00  0.00           C
ATOM   4197  C26 POPEc  68      91.135  96.082  38.800  1.00  0.00           C
ATOM   4200  C27 POPEc  68      91.585  96.730  40.120  1.00  0.00           C
ATOM   4203  C28 POPEc  68      90.516  96.632  41.230  1.00  0.00           C
ATOM   4206  C29 POPEc  68      90.116  95.211  41.540  1.00  0.00           C
ATOM   4208 0C21 POPEc  68      90.136  94.602  42.740  1.00  0.00           C
ATOM   4210 1C21 POPEc  68      90.555  95.220  44.050  1.00  0.00           C
ATOM   4213 2C21 POPEc  68      89.416  95.162  45.080  1.00  0.00           C
ATOM   4216 3C21 POPEc  68      89.786  95.921  46.360  1.00  0.00           C
ATOM   4219 4C21 POPEc  68      88.845  95.602  47.520  1.00  0.00           C
ATOM   4222 5C21 POPEc  68      89.216  96.371  48.790  1.00  0.00           C
ATOM   4225 6C21 POPEc  68      88.265  96.072  49.960  1.00  0.00           C
ATOM   4228 7C21 POPEc  68      88.746  96.702  51.270  1.00  0.00           C
ATOM   4231 8C21 POPEc  68      87.785  96.470  52.430  1.00  0.00           C
ATOM   4235  C33 POPEc  68      84.916  94.132  37.940  1.00  0.00           C
ATOM   4238  C34 POPEc  68      85.455  94.011  39.370  1.00  0.00           C
ATOM   4241  C35 POPEc  68      84.976  95.191  40.230  1.00  0.00           C
ATOM   4244  C36 POPEc  68      85.445  95.121  41.690  1.00  0.00           C
ATOM   4247  C37 POPEc  68      84.935  96.312  42.510  1.00  0.00           C
ATOM   4250  C38 POPEc  68      85.225  96.201  44.010  1.00  0.00           C
ATOM   4253  C39 POPEc  68      84.205  95.302  44.720  1.00  0.00           C
ATOM   4256 0C31 POPEc  68      84.456  95.141  46.220  1.00  0.00           C
ATOM   4259 1C31 POPEc  68      85.475  94.052  46.560  1.00  0.00           C
ATOM   4262 2C31 POPEc  68      85.666  93.941  48.070  1.00  0.00           C
ATOM   4265 3C31 POPEc  68      86.496  92.720  48.520  1.00  0.00           C
ATOM   4268 4C31 POPEc  68      85.645  91.451  48.580  1.00  0.00           C
ATOM   4271 5C31 POPEc  68      86.475  90.182  48.830  1.00  0.00           C
ATOM   4274 6C31 POPEc  68      85.615  88.922  48.990  1.00  0.00           C
ATOM   4278  NH3 POPEd  69      60.975  22.182  32.510  1.00  0.00           N
ATOM   4282  C12 POPEd  69      62.206  21.772  33.260  1.00  0.00           C
ATOM   4285  C11 POPEd  69      62.236  22.402  34.670  1.00  0.00           C
ATOM   4288  P   POPEd  69      62.906  24.782  33.840  1.00  0.00           P
ATOM   4289  O13 POPEd  69      64.286  24.272  33.690  1.00  0.00           O
ATOM   4290  O14 POPEd  69      62.176  25.122  32.600  1.00  0.00           O
ATOM   4291  O11 POPEd  69      62.976  26.102  34.710  1.00  0.00           O
ATOM   4292  O12 POPEd  69      61.996  23.812  34.680  1.00  0.00           O
ATOM   4293  C1  POPEd  69      62.136  26.392  35.820  1.00  0.00           C
ATOM   4296  C2  POPEd  69      62.646  25.852  37.170  1.00  0.00           C
ATOM   4298  O21 POPEd  69      61.666  26.302  38.120  1.00  0.00           O
ATOM   4299  C21 POPEd  69      61.346  25.452  39.080  1.00  0.00           C
ATOM   4300  O22 POPEd  69      61.745  24.302  39.200  1.00  0.00           O
ATOM   4301  C22 POPEd  69      60.336  26.152  39.970  1.00  0.00           C
ATOM   4304  C3  POPEd  69      64.055  26.411  37.530  1.00  0.00           C
ATOM   4307  O31 POPEd  69      64.765  25.592  38.470  1.00  0.00           O
ATOM   4308  C31 POPEd  69      64.566  25.862  39.750  1.00  0.00           C
ATOM   4309  O32 POPEd  69      63.776  26.682  40.190  1.00  0.00           O
ATOM   4310  C32 POPEd  69      65.455  24.972  40.600  1.00  0.00           C
ATOM   4313  C23 POPEd  69      59.676  25.202  40.970  1.00  0.00           C
ATOM   4316  C24 POPEd  69      58.526  25.912  41.700  1.00  0.00           C
ATOM   4319  C25 POPEd  69      57.776  25.022  42.690  1.00  0.00           C
ATOM   4322  C26 POPEd  69      58.706  24.392  43.730  1.00  0.00           C
ATOM   4325  C27 POPEd  69      57.925  23.722  44.860  1.00  0.00           C
ATOM   4328  C28 POPEd  69      58.835  23.152  45.950  1.00  0.00           C
ATOM   4331  C29 POPEd  69      58.046  22.252  46.860  1.00  0.00           C
ATOM   4333 0C21 POPEd  69      57.846  22.372  48.180  1.00  0.00           C
ATOM   4335 1C21 POPEd  69      58.326  23.482  49.080  1.00  0.00           C
ATOM   4338 2C21 POPEd  69      57.136  24.332  49.560  1.00  0.00           C
ATOM   4341 3C21 POPEd  69      57.355  24.852  50.980  1.00  0.00           C
ATOM   4344 4C21 POPEd  69      56.105  25.462  51.610  1.00  0.00           C
ATOM   4347 5C21 POPEd  69      56.335  25.802  53.090  1.00  0.00           C
ATOM   4350 6C21 POPEd  69      55.055  26.002  53.900  1.00  0.00           C
ATOM   4353 7C21 POPEd  69      55.325  26.002  55.410  1.00  0.00           C
ATOM   4356 8C21 POPEd  69      54.055  26.012  56.270  1.00  0.00           C
ATOM   4360  C33 POPEd  69      65.085  25.102  42.100  1.00  0.00           C
ATOM   4363  C34 POPEd  69      66.085  24.402  43.010  1.00  0.00           C
ATOM   4366  C35 POPEd  69      65.676  24.362  44.480  1.00  0.00           C
ATOM   4369  C36 POPEd  69      65.255  25.692  45.100  1.00  0.00           C
ATOM   4372  C37 POPEd  69      64.805  25.482  46.550  1.00  0.00           C
ATOM   4375  C38 POPEd  69      64.305  26.782  47.200  1.00  0.00           C
ATOM   4378  C39 POPEd  69      63.275  26.532  48.300  1.00  0.00           C
ATOM   4381 0C31 POPEd  69      63.886  26.142  49.650  1.00  0.00           C
ATOM   4384 1C31 POPEd  69      62.825  26.062  50.750  1.00  0.00           C
ATOM   4387 2C31 POPEd  69      63.436  25.942  52.140  1.00  0.00           C
ATOM   4390 3C31 POPEd  69      62.425  26.182  53.270  1.00  0.00           C
ATOM   4393 4C31 POPEd  69      61.425  25.032  53.470  1.00  0.00           C
ATOM   4396 5C31 POPEd  69      60.536  25.282  54.700  1.00  0.00           C
ATOM   4399 6C31 POPEd  69      59.416  24.252  54.860  1.00  0.00           C
ATOM   4403  NH3 POPEe  70      55.956 128.801  32.020  1.00  0.00           N
ATOM   4407  C12 POPEe  70      57.186 127.962  32.260  1.00  0.00           C
ATOM   4410  C11 POPEe  70      58.496 128.721  31.960  1.00  0.00           C
ATOM   4413  P   POPEe  70      60.066 126.651  31.440  1.00  0.00           P
ATOM   4414  O13 POPEe  70      61.245 126.891  30.600  1.00  0.00           O
ATOM   4415  O14 POPEe  70      58.896 126.072  30.750  1.00  0.00           O
ATOM   4416  O11 POPEe  70      60.375 125.682  32.670  1.00  0.00           O
ATOM   4417  O12 POPEe  70      59.686 127.971  32.220  1.00  0.00           O
ATOM   4418  C1  POPEe  70      61.475 125.761  33.590  1.00  0.00           C
ATOM   4421  C2  POPEe  70      61.215 126.562  34.920  1.00  0.00           C
ATOM   4423  O21 POPEe  70      61.996 126.012  36.010  1.00  0.00           O
ATOM   4424  C21 POPEe  70      61.535 124.962  36.690  1.00  0.00           C
ATOM   4425  O22 POPEe  70      60.606 124.251  36.370  1.00  0.00           O
ATOM   4426  C22 POPEe  70      62.326 124.841  38.020  1.00  0.00           C
ATOM   4429  C3  POPEe  70      59.706 126.791  35.280  1.00  0.00           C
ATOM   4432  O31 POPEe  70      59.546 127.562  36.510  1.00  0.00           O
ATOM   4433  C31 POPEe  70      58.256 127.602  36.900  1.00  0.00           C
ATOM   4434  O32 POPEe  70      57.346 127.062  36.300  1.00  0.00           O
ATOM   4435  C32 POPEe  70      58.075 128.492  38.120  1.00  0.00           C
ATOM   4438  C23 POPEe  70      61.695 123.922  39.110  1.00  0.00           C
ATOM   4441  C24 POPEe  70      62.025 124.452  40.520  1.00  0.00           C
ATOM   4444  C25 POPEe  70      61.115 123.970  41.670  1.00  0.00           C
ATOM   4447  C26 POPEe  70      61.375 122.551  42.190  1.00  0.00           C
ATOM   4450  C27 POPEe  70      60.826 122.332  43.630  1.00  0.00           C
ATOM   4453  C28 POPEe  70      59.286 122.252  43.730  1.00  0.00           C
ATOM   4456  C29 POPEe  70      58.695 122.711  45.040  1.00  0.00           C
ATOM   4458 0C21 POPEe  70      58.545 122.011  46.180  1.00  0.00           C
ATOM   4460 1C21 POPEe  70      58.916 120.562  46.370  1.00  0.00           C
ATOM   4463 2C21 POPEe  70      60.155 120.351  47.250  1.00  0.00           C
ATOM   4466 3C21 POPEe  70      60.666 118.912  47.130  1.00  0.00           C
ATOM   4469 4C21 POPEe  70      61.716 118.512  48.170  1.00  0.00           C
ATOM   4472 5C21 POPEe  70      61.076 118.111  49.510  1.00  0.00           C
ATOM   4475 6C21 POPEe  70      62.106 117.792  50.590  1.00  0.00           C
ATOM   4478 7C21 POPEe  70      61.435 117.392  51.910  1.00  0.00           C
ATOM   4481 8C21 POPEe  70      62.416 117.081  53.040  1.00  0.00           C
ATOM   4485  C33 POPEe  70      59.335 128.712  38.980  1.00  0.00           C
ATOM   4488  C34 POPEe  70      58.925 129.251  40.350  1.00  0.00           C
ATOM   4491  C35 POPEe  70      60.096 129.551  41.290  1.00  0.00           C
ATOM   4494  C36 POPEe  70      59.646 129.361  42.740  1.00  0.00           C
ATOM   4497  C37 POPEe  70      60.715 129.652  43.800  1.00  0.00           C
ATOM   4500  C38 POPEe  70      60.635 128.632  44.940  1.00  0.00           C
ATOM   4503  C39 POPEe  70      61.085 129.160  46.300  1.00  0.00           C
ATOM   4506 0C31 POPEe  70      62.585 129.042  46.560  1.00  0.00           C
ATOM   4509 1C31 POPEe  70      62.925 129.521  47.970  1.00  0.00           C
ATOM   4512 2C31 POPEe  70      64.356 129.232  48.420  1.00  0.00           C
ATOM   4515 3C31 POPEe  70      64.546 129.322  49.950  1.00  0.00           C
ATOM   4518 4C31 POPEe  70      64.456 130.730  50.550  1.00  0.00           C
ATOM   4521 5C31 POPEe  70      63.036 131.201  50.910  1.00  0.00           C
ATOM   4524 6C31 POPEe  70      63.005 132.632  51.430  1.00  0.00           C
ATOM   4528  NH3 POPEf  71      36.605  50.682  31.420  1.00  0.00           N
ATOM   4532  C12 POPEf  71      37.736  51.621  31.690  1.00  0.00           C
ATOM   4535  C11 POPEf  71      37.465  52.442  32.950  1.00  0.00           C
ATOM   4538  P   POPEf  71      37.695  55.042  33.220  1.00  0.00           P
ATOM   4539  O13 POPEf  71      37.225  55.732  32.000  1.00  0.00           O
ATOM   4540  O14 POPEf  71      36.666  54.932  34.280  1.00  0.00           O
ATOM   4541  O11 POPEf  71      38.956  55.772  33.780  1.00  0.00           O
ATOM   4542  O12 POPEf  71      38.246  53.622  32.840  1.00  0.00           O
ATOM   4543  C1  POPEf  71      39.346  55.612  35.150  1.00  0.00           C
ATOM   4546  C2  POPEf  71      39.846  54.191  35.530  1.00  0.00           C
ATOM   4548  O21 POPEf  71      40.585  54.352  36.750  1.00  0.00           O
ATOM   4549  C21 POPEf  71      40.905  53.252  37.400  1.00  0.00           C
ATOM   4550  O22 POPEf  71      40.476  52.132  37.190  1.00  0.00           O
ATOM   4551  C22 POPEf  71      41.875  53.612  38.510  1.00  0.00           C
ATOM   4554  C3  POPEf  71      40.746  53.531  34.440  1.00  0.00           C
ATOM   4557  O31 POPEf  71      40.565  52.092  34.420  1.00  0.00           O
ATOM   4558  C31 POPEf  71      41.685  51.382  34.580  1.00  0.00           C
ATOM   4559  O32 POPEf  71      42.815  51.852  34.590  1.00  0.00           O
ATOM   4560  C32 POPEf  71      41.365  49.911  34.850  1.00  0.00           C
ATOM   4563  C23 POPEf  71      42.715  52.402  38.960  1.00  0.00           C
ATOM   4566  C24 POPEf  71      44.005  52.832  39.670  1.00  0.00           C
ATOM   4569  C25 POPEf  71      43.826  53.852  40.800  1.00  0.00           C
ATOM   4572  C26 POPEf  71      42.795  53.422  41.860  1.00  0.00           C
ATOM   4575  C27 POPEf  71      42.815  54.342  43.080  1.00  0.00           C
ATOM   4578  C28 POPEf  71      41.765  53.942  44.120  1.00  0.00           C
ATOM   4581  C29 POPEf  71      42.155  54.412  45.500  1.00  0.00           C
ATOM   4583 0C21 POPEf  71      42.346  53.642  46.580  1.00  0.00           C
ATOM   4585 1C21 POPEf  71      42.176  52.151  46.680  1.00  0.00           C
ATOM   4588 2C21 POPEf  71      40.905  51.782  47.480  1.00  0.00           C
ATOM   4591 3C21 POPEf  71      40.416  50.352  47.220  1.00  0.00           C
ATOM   4594 4C21 POPEf  71      39.016  50.072  47.810  1.00  0.00           C
ATOM   4597 5C21 POPEf  71      38.935  50.182  49.340  1.00  0.00           C
ATOM   4600 6C21 POPEf  71      39.595  48.992  50.050  1.00  0.00           C
ATOM   4603 7C21 POPEf  71      39.436  49.051  51.570  1.00  0.00           C
ATOM   4606 8C21 POPEf  71      39.975  47.812  52.270  1.00  0.00           C
ATOM   4610  C33 POPEf  71      42.596  49.222  35.470  1.00  0.00           C
ATOM   4613  C34 POPEf  71      42.465  47.701  35.670  1.00  0.00           C
ATOM   4616  C35 POPEf  71      41.295  47.272  36.560  1.00  0.00           C
ATOM   4619  C36 POPEf  71      41.155  45.742  36.650  1.00  0.00           C
ATOM   4622  C37 POPEf  71      39.765  45.282  37.110  1.00  0.00           C
ATOM   4625  C38 POPEf  71      39.736  44.552  38.460  1.00  0.00           C
ATOM   4628  C39 POPEf  71      40.215  45.432  39.620  1.00  0.00           C
ATOM   4631 0C31 POPEf  71      39.816  44.862  40.980  1.00  0.00           C
ATOM   4634 1C31 POPEf  71      40.305  45.752  42.130  1.00  0.00           C
ATOM   4637 2C31 POPEf  71      40.175  45.092  43.510  1.00  0.00           C
ATOM   4640 3C31 POPEf  71      40.495  46.041  44.670  1.00  0.00           C
ATOM   4643 4C31 POPEf  71      40.365  45.382  46.040  1.00  0.00           C
ATOM   4646 5C31 POPEf  71      40.785  46.332  47.170  1.00  0.00           C
ATOM   4649 6C31 POPEf  71      40.676  45.711  48.570  1.00  0.00           C
ATOM   4653  NH3 POPEg  72     100.875 115.862  74.400  1.00  0.00           N
ATOM   4657  C12 POPEg  72     101.445 115.211  75.620  1.00  0.00           C
ATOM   4660  C11 POPEg  72     102.966 115.382  75.700  1.00  0.00           C
ATOM   4663  P   POPEg  72     104.686 113.410  75.510  1.00  0.00           P
ATOM   4664  O13 POPEg  72     105.486 114.391  74.710  1.00  0.00           O
ATOM   4665  O14 POPEg  72     105.445 112.612  76.480  1.00  0.00           O
ATOM   4666  O11 POPEg  72     103.886 112.431  74.550  1.00  0.00           O
ATOM   4667  O12 POPEg  72     103.536 114.202  76.270  1.00  0.00           O
ATOM   4668  C1  POPEg  72     103.875 112.621  73.130  1.00  0.00           C
ATOM   4671  C2  POPEg  72     103.796 111.292  72.310  1.00  0.00           C
ATOM   4673  O21 POPEg  72     103.965 111.651  70.940  1.00  0.00           O
ATOM   4674  C21 POPEg  72     102.986 112.002  70.150  1.00  0.00           C
ATOM   4675  O22 POPEg  72     101.786 111.922  70.360  1.00  0.00           O
ATOM   4676  C22 POPEg  72     103.586 112.551  68.840  1.00  0.00           C
ATOM   4679  C3  POPEg  72     102.555 110.372  72.640  1.00  0.00           C
ATOM   4682  O31 POPEg  72     102.225 109.391  71.620  1.00  0.00           O
ATOM   4683  C31 POPEg  72     103.095 108.382  71.480  1.00  0.00           C
ATOM   4684  O32 POPEg  72     104.085 108.212  72.150  1.00  0.00           O
ATOM   4685  C32 POPEg  72     102.645 107.431  70.350  1.00  0.00           C
ATOM   4688  C23 POPEg  72     102.695 112.332  67.590  1.00  0.00           C
ATOM   4691  C24 POPEg  72     103.436 112.632  66.270  1.00  0.00           C
ATOM   4694  C25 POPEg  72     102.645 112.142  65.050  1.00  0.00           C
ATOM   4697  C26 POPEg  72     103.486 112.062  63.760  1.00  0.00           C
ATOM   4700  C27 POPEg  72     102.785 111.222  62.680  1.00  0.00           C
ATOM   4703  C28 POPEg  72     103.586 111.142  61.360  1.00  0.00           C
ATOM   4706  C29 POPEg  72     102.835 110.331  60.330  1.00  0.00           C
ATOM   4708 0C21 POPEg  72     103.355 109.791  59.210  1.00  0.00           C
ATOM   4710 1C21 POPEg  72     104.776 109.902  58.710  1.00  0.00           C
ATOM   4713 2C21 POPEg  72     104.875 110.892  57.520  1.00  0.00           C
ATOM   4716 3C21 POPEg  72     106.145 110.722  56.690  1.00  0.00           C
ATOM   4719 4C21 POPEg  72     106.226 111.742  55.530  1.00  0.00           C
ATOM   4722 5C21 POPEg  72     107.375 111.470  54.550  1.00  0.00           C
ATOM   4725 6C21 POPEg  72     108.765 111.751  55.130  1.00  0.00           C
ATOM   4728 7C21 POPEg  72     109.875 111.342  54.150  1.00  0.00           C
ATOM   4731 8C21 POPEg  72     111.285 111.562  54.680  1.00  0.00           C
ATOM   4735  C33 POPEg  72     103.055 107.942  68.950  1.00  0.00           C
ATOM   4738  C34 POPEg  72     102.815 106.941  67.790  1.00  0.00           C
ATOM   4741  C35 POPEg  72     103.405 107.422  66.450  1.00  0.00           C
ATOM   4744  C36 POPEg  72     104.906 107.191  66.280  1.00  0.00           C
ATOM   4747  C37 POPEg  72     105.455 107.922  65.030  1.00  0.00           C
ATOM   4750  C38 POPEg  72     106.935 107.632  64.780  1.00  0.00           C
ATOM   4753  C39 POPEg  72     107.175 106.312  64.050  1.00  0.00           C
ATOM   4756 0C31 POPEg  72     106.685 106.342  62.600  1.00  0.00           C
ATOM   4759 1C31 POPEg  72     106.875 104.992  61.920  1.00  0.00           C
ATOM   4762 2C31 POPEg  72     106.156 104.892  60.570  1.00  0.00           C
ATOM   4765 3C31 POPEg  72     106.786 105.771  59.490  1.00  0.00           C
ATOM   4768 4C31 POPEg  72     106.145 105.532  58.130  1.00  0.00           C
ATOM   4771 5C31 POPEg  72     106.906 106.222  56.990  1.00  0.00           C
ATOM   4774 6C31 POPEg  72     106.275 105.971  55.620  1.00  0.00           C
ATOM   4778  NH3 POPEh  73      27.345  21.072  74.680  1.00  0.00           N
ATOM   4782  C12 POPEh  73      27.105  21.122  76.160  1.00  0.00           C
ATOM   4785  C11 POPEh  73      27.625  22.411  76.830  1.00  0.00           C
ATOM   4788  P   POPEh  73      28.265  24.571  75.500  1.00  0.00           P
ATOM   4789  O13 POPEh  73      29.545  24.582  76.250  1.00  0.00           O
ATOM   4790  O14 POPEh  73      27.596  25.862  75.220  1.00  0.00           O
ATOM   4791  O11 POPEh  73      28.486  23.802  74.150  1.00  0.00           O
ATOM   4792  O12 POPEh  73      27.195  23.612  76.160  1.00  0.00           O
ATOM   4793  C1  POPEh  73      29.255  24.382  73.110  1.00  0.00           C
ATOM   4796  C2  POPEh  73      28.725  23.802  71.790  1.00  0.00           C
ATOM   4798  O21 POPEh  73      29.515  24.232  70.670  1.00  0.00           O
ATOM   4799  C21 POPEh  73      29.275  25.422  70.130  1.00  0.00           C
ATOM   4800  O22 POPEh  73      28.766  26.382  70.680  1.00  0.00           O
ATOM   4801  C22 POPEh  73      29.675  25.382  68.660  1.00  0.00           C
ATOM   4804  C3  POPEh  73      27.185  24.032  71.640  1.00  0.00           C
ATOM   4807  O31 POPEh  73      26.666  23.222  70.570  1.00  0.00           O
ATOM   4808  C31 POPEh  73      26.266  22.012  70.960  1.00  0.00           C
ATOM   4809  O32 POPEh  73      26.276  21.602  72.110  1.00  0.00           O
ATOM   4810  C32 POPEh  73      25.686  21.272  69.750  1.00  0.00           C
ATOM   4813  C23 POPEh  73      28.486  25.652  67.710  1.00  0.00           C
ATOM   4816  C24 POPEh  73      28.515  24.762  66.450  1.00  0.00           C
ATOM   4819  C25 POPEh  73      27.326  24.952  65.500  1.00  0.00           C
ATOM   4822  C26 POPEh  73      27.566  26.022  64.440  1.00  0.00           C
ATOM   4825  C27 POPEh  73      26.366  26.272  63.510  1.00  0.00           C
ATOM   4828  C28 POPEh  73      26.815  26.852  62.160  1.00  0.00           C
ATOM   4831  C29 POPEh  73      25.676  27.372  61.330  1.00  0.00           C
ATOM   4833 0C21 POPEh  73      25.776  27.702  60.030  1.00  0.00           C
ATOM   4835 1C21 POPEh  73      27.055  27.571  59.240  1.00  0.00           C
ATOM   4838 2C21 POPEh  73      26.855  27.812  57.740  1.00  0.00           C
ATOM   4841 3C21 POPEh  73      28.146  27.482  56.990  1.00  0.00           C
ATOM   4844 4C21 POPEh  73      28.016  27.582  55.470  1.00  0.00           C
ATOM   4847 5C21 POPEh  73      29.045  26.712  54.720  1.00  0.00           C
ATOM   4850 6C21 POPEh  73      30.486  26.832  55.240  1.00  0.00           C
ATOM   4853 7C21 POPEh  73      31.465  25.982  54.410  1.00  0.00           C
ATOM   4856 8C21 POPEh  73      32.925  26.152  54.830  1.00  0.00           C
ATOM   4860  C33 POPEh  73      26.696  20.742  68.700  1.00  0.00           C
ATOM   4863  C34 POPEh  73      26.195  20.952  67.260  1.00  0.00           C
ATOM   4866  C35 POPEh  73      27.055  20.231  66.220  1.00  0.00           C
ATOM   4869  C36 POPEh  73      26.475  18.882  65.770  1.00  0.00           C
ATOM   4872  C37 POPEh  73      27.555  18.022  65.100  1.00  0.00           C
ATOM   4875  C38 POPEh  73      27.045  16.752  64.410  1.00  0.00           C
ATOM   4878  C39 POPEh  73      26.336  16.952  63.070  1.00  0.00           C
ATOM   4881 0C31 POPEh  73      27.295  17.412  61.960  1.00  0.00           C
ATOM   4884 1C31 POPEh  73      26.615  17.452  60.590  1.00  0.00           C
ATOM   4887 2C31 POPEh  73      27.516  18.052  59.500  1.00  0.00           C
ATOM   4890 3C31 POPEh  73      26.826  18.072  58.140  1.00  0.00           C
ATOM   4893 4C31 POPEh  73      27.596  18.882  57.080  1.00  0.00           C
ATOM   4896 5C31 POPEh  73      27.315  18.392  55.660  1.00  0.00           C
ATOM   4899 6C31 POPEh  73      28.205  19.042  54.600  1.00  0.00           C
ATOM   4903  NH3 POPEi  74     111.996 104.632  25.900  1.00  0.00           N
ATOM   4907  C12 POPEi  74     110.606 105.132  25.660  1.00  0.00           C
ATOM   4910  C11 POPEi  74     110.355 106.521  26.240  1.00  0.00           C
ATOM   4913  P   POPEi  74     108.256 108.012  26.750  1.00  0.00           P
ATOM   4914  O13 POPEi  74     109.246 109.101  26.800  1.00  0.00           O
ATOM   4915  O14 POPEi  74     107.046 108.202  25.920  1.00  0.00           O
ATOM   4916  O11 POPEi  74     107.815 107.612  28.210  1.00  0.00           O
ATOM   4917  O12 POPEi  74     108.956 106.712  26.190  1.00  0.00           O
ATOM   4918  C1  POPEi  74     108.825 107.382  29.200  1.00  0.00           C
ATOM   4921  C2  POPEi  74     108.195 107.062  30.570  1.00  0.00           C
ATOM   4923  O21 POPEi  74     109.255 106.842  31.530  1.00  0.00           O
ATOM   4924  C21 POPEi  74     108.965 107.201  32.770  1.00  0.00           C
ATOM   4925  O22 POPEi  74     107.916 107.682  33.160  1.00  0.00           O
ATOM   4926  C22 POPEi  74     110.145 106.852  33.670  1.00  0.00           C
ATOM   4929  C3  POPEi  74     107.255 105.812  30.470  1.00  0.00           C
ATOM   4932  O31 POPEi  74     106.666 105.480  31.750  1.00  0.00           O
ATOM   4933  C31 POPEi  74     106.856 104.262  32.220  1.00  0.00           C
ATOM   4934  O32 POPEi  74     107.496 103.382  31.660  1.00  0.00           O
ATOM   4935  C32 POPEi  74     106.275 104.151  33.620  1.00  0.00           C
ATOM   4938  C23 POPEi  74     110.505 108.001  34.630  1.00  0.00           C
ATOM   4941  C24 POPEi  74     111.626 107.621  35.610  1.00  0.00           C
ATOM   4944  C25 POPEi  74     111.166 106.721  36.770  1.00  0.00           C
ATOM   4947  C26 POPEi  74     110.536 107.451  37.970  1.00  0.00           C
ATOM   4950  C27 POPEi  74     111.535 107.812  39.090  1.00  0.00           C
ATOM   4953  C28 POPEi  74     112.216 109.172  38.880  1.00  0.00           C
ATOM   4956  C29 POPEi  74     113.176 109.572  39.970  1.00  0.00           C
ATOM   4958 0C21 POPEi  74     114.515 109.701  39.860  1.00  0.00           C
ATOM   4960 1C21 POPEi  74     115.355 109.432  38.630  1.00  0.00           C
ATOM   4963 2C21 POPEi  74     116.356 110.541  38.260  1.00  0.00           C
ATOM   4966 3C21 POPEi  74     117.356 110.901  39.370  1.00  0.00           C
ATOM   4969 4C21 POPEi  74     118.526 111.742  38.840  1.00  0.00           C
ATOM   4972 5C21 POPEi  74     119.406 112.300  39.960  1.00  0.00           C
ATOM   4975 6C21 POPEi  74     120.676 112.962  39.400  1.00  0.00           C
ATOM   4978 7C21 POPEi  74     121.555 113.602  40.500  1.00  0.00           C
ATOM   4981 8C21 POPEi  74     122.896 114.132  39.990  1.00  0.00           C
ATOM   4985  C33 POPEi  74     106.506 102.732  34.190  1.00  0.00           C
ATOM   4988  C34 POPEi  74     106.776 102.652  35.690  1.00  0.00           C
ATOM   4991  C35 POPEi  74     108.145 103.222  36.090  1.00  0.00           C
ATOM   4994  C36 POPEi  74     108.515 102.892  37.540  1.00  0.00           C
ATOM   4997  C37 POPEi  74     109.865 103.532  37.910  1.00  0.00           C
ATOM   5000  C38 POPEi  74     110.285 103.410  39.380  1.00  0.00           C
ATOM   5003  C39 POPEi  74     109.456 104.312  40.320  1.00  0.00           C
ATOM   5006 0C31 POPEi  74     110.326 104.962  41.410  1.00  0.00           C
ATOM   5009 1C31 POPEi  74     109.576 106.032  42.220  1.00  0.00           C
ATOM   5012 2C31 POPEi  74     110.475 106.692  43.280  1.00  0.00           C
ATOM   5015 3C31 POPEi  74     110.735 105.812  44.510  1.00  0.00           C
ATOM   5018 4C31 POPEi  74     109.836 106.152  45.710  1.00  0.00           C
ATOM   5021 5C31 POPEi  74     110.186 105.302  46.930  1.00  0.00           C
ATOM   5024 6C31 POPEi  74     109.465 105.752  48.200  1.00  0.00           C
ATOM   5028  NH3 POPEj  75      81.526  64.922  32.120  1.00  0.00           N
ATOM   5032  C12 POPEj  75      82.206  66.242  31.960  1.00  0.00           C
ATOM   5035  C11 POPEj  75      81.695  67.232  33.020  1.00  0.00           C
ATOM   5038  P   POPEj  75      83.916  68.231  34.010  1.00  0.00           P
ATOM   5039  O13 POPEj  75      84.276  69.572  34.540  1.00  0.00           O
ATOM   5040  O14 POPEj  75      84.945  67.462  33.280  1.00  0.00           O
ATOM   5041  O11 POPEj  75      83.475  67.300  35.200  1.00  0.00           O
ATOM   5042  O12 POPEj  75      82.585  68.331  33.150  1.00  0.00           O
ATOM   5043  C1  POPEj  75      83.016  67.812  36.440  1.00  0.00           C
ATOM   5046  C2  POPEj  75      82.606  66.620  37.340  1.00  0.00           C
ATOM   5048  O21 POPEj  75      82.776  66.932  38.730  1.00  0.00           O
ATOM   5049  C21 POPEj  75      81.865  67.751  39.210  1.00  0.00           C
ATOM   5050  O22 POPEj  75      80.986  68.282  38.560  1.00  0.00           O
ATOM   5051  C22 POPEj  75      82.046  67.882  40.720  1.00  0.00           C
ATOM   5054  C3  POPEj  75      83.436  65.352  37.020  1.00  0.00           C
ATOM   5057  O31 POPEj  75      83.285  64.362  38.060  1.00  0.00           O
ATOM   5058  C31 POPEj  75      82.815  63.182  37.710  1.00  0.00           C
ATOM   5059  O32 POPEj  75      82.575  62.801  36.580  1.00  0.00           O
ATOM   5060  C32 POPEj  75      82.776  62.332  38.980  1.00  0.00           C
ATOM   5063  C23 POPEj  75      81.416  69.172  41.260  1.00  0.00           C
ATOM   5066  C24 POPEj  75      82.166  70.451  40.840  1.00  0.00           C
ATOM   5069  C25 POPEj  75      83.625  70.481  41.320  1.00  0.00           C
ATOM   5072  C26 POPEj  75      83.796  70.332  42.850  1.00  0.00           C
ATOM   5075  C27 POPEj  75      83.195  71.512  43.630  1.00  0.00           C
ATOM   5078  C28 POPEj  75      83.526  71.512  45.130  1.00  0.00           C
ATOM   5081  C29 POPEj  75      82.525  70.731  45.950  1.00  0.00           C
ATOM   5083 0C21 POPEj  75      81.685  71.212  46.890  1.00  0.00           C
ATOM   5085 1C21 POPEj  75      81.526  72.642  47.340  1.00  0.00           C
ATOM   5088 2C21 POPEj  75      80.075  73.112  47.140  1.00  0.00           C
ATOM   5091 3C21 POPEj  75      79.065  72.492  48.110  1.00  0.00           C
ATOM   5094 4C21 POPEj  75      77.616  72.701  47.650  1.00  0.00           C
ATOM   5097 5C21 POPEj  75      76.576  72.312  48.710  1.00  0.00           C
ATOM   5100 6C21 POPEj  75      75.145  72.512  48.200  1.00  0.00           C
ATOM   5103 7C21 POPEj  75      74.125  72.712  49.320  1.00  0.00           C
ATOM   5106 8C21 POPEj  75      72.776  73.242  48.830  1.00  0.00           C
ATOM   5110  C33 POPEj  75      82.276  60.891  38.750  1.00  0.00           C
ATOM   5113  C34 POPEj  75      82.525  59.962  39.940  1.00  0.00           C
ATOM   5116  C35 POPEj  75      81.755  60.292  41.240  1.00  0.00           C
ATOM   5119  C36 POPEj  75      82.406  59.632  42.480  1.00  0.00           C
ATOM   5122  C37 POPEj  75      81.425  59.272  43.600  1.00  0.00           C
ATOM   5125  C38 POPEj  75      81.065  57.771  43.650  1.00  0.00           C
ATOM   5128  C39 POPEj  75      80.396  57.242  42.370  1.00  0.00           C
ATOM   5131 0C31 POPEj  75      80.066  55.752  42.440  1.00  0.00           C
ATOM   5134 1C31 POPEj  75      79.755  55.132  41.060  1.00  0.00           C
ATOM   5137 2C31 POPEj  75      79.416  53.642  41.130  1.00  0.00           C
ATOM   5140 3C31 POPEj  75      78.045  53.342  41.760  1.00  0.00           C
ATOM   5143 4C31 POPEj  75      77.996  52.042  42.560  1.00  0.00           C
ATOM   5146 5C31 POPEj  75      76.596  51.792  43.140  1.00  0.00           C
ATOM   5149 6C31 POPEj  75      76.496  50.632  44.130  1.00  0.00           C
ATOM   5153  NH3 POPEk  76      82.756  79.322  75.880  1.00  0.00           N
ATOM   5157  C12 POPEk  76      81.816  78.752  74.870  1.00  0.00           C
ATOM   5160  C11 POPEk  76      81.125  79.841  74.080  1.00  0.00           C
ATOM   5163  P   POPEk  76      80.285  80.201  71.690  1.00  0.00           P
ATOM   5164  O13 POPEk  76      81.065  81.451  71.790  1.00  0.00           O
ATOM   5165  O14 POPEk  76      80.376  79.402  70.450  1.00  0.00           O
ATOM   5166  O11 POPEk  76      78.775  80.471  72.050  1.00  0.00           O
ATOM   5167  O12 POPEk  76      80.676  79.242  72.870  1.00  0.00           O
ATOM   5168  C1  POPEk  76      78.375  81.842  72.220  1.00  0.00           C
ATOM   5171  C2  POPEk  76      77.035  81.952  72.990  1.00  0.00           C
ATOM   5173  O21 POPEk  76      75.916  82.102  72.080  1.00  0.00           O
ATOM   5174  C21 POPEk  76      75.685  81.142  71.200  1.00  0.00           C
ATOM   5175  O22 POPEk  76      76.185  80.042  71.200  1.00  0.00           O
ATOM   5176  C22 POPEk  76      74.655  81.602  70.160  1.00  0.00           C
ATOM   5179  C3  POPEk  76      77.105  83.141  74.020  1.00  0.00           C
ATOM   5182  O31 POPEk  76      77.236  84.411  73.350  1.00  0.00           O
ATOM   5183  C31 POPEk  76      78.355  85.102  73.480  1.00  0.00           C
ATOM   5184  O32 POPEk  76      79.216  84.902  74.320  1.00  0.00           O
ATOM   5185  C32 POPEk  76      78.436  86.111  72.320  1.00  0.00           C
ATOM   5188  C23 POPEk  76      73.206  81.091  70.360  1.00  0.00           C
ATOM   5191  C24 POPEk  76      72.416  81.861  71.430  1.00  0.00           C
ATOM   5194  C25 POPEk  76      71.055  81.231  71.790  1.00  0.00           C
ATOM   5197  C26 POPEk  76      70.146  80.910  70.590  1.00  0.00           C
ATOM   5200  C27 POPEk  76      69.695  82.141  69.770  1.00  0.00           C
ATOM   5203  C28 POPEk  76      69.085  81.751  68.410  1.00  0.00           C
ATOM   5206  C29 POPEk  76      70.136  81.262  67.430  1.00  0.00           C
ATOM   5208 0C21 POPEk  76      70.236  81.572  66.130  1.00  0.00           C
ATOM   5210 1C21 POPEk  76      69.286  82.421  65.330  1.00  0.00           C
ATOM   5213 2C21 POPEk  76      68.966  81.800  63.950  1.00  0.00           C
ATOM   5216 3C21 POPEk  76      68.296  80.410  64.030  1.00  0.00           C
ATOM   5219 4C21 POPEk  76      68.115  79.771  62.640  1.00  0.00           C
ATOM   5222 5C21 POPEk  76      67.966  78.242  62.690  1.00  0.00           C
ATOM   5225 6C21 POPEk  76      66.545  77.762  63.030  1.00  0.00           C
ATOM   5228 7C21 POPEk  76      66.435  76.230  62.980  1.00  0.00           C
ATOM   5231 8C21 POPEk  76      64.995  75.731  62.900  1.00  0.00           C
ATOM   5235  C33 POPEk  76      78.925  85.462  71.000  1.00  0.00           C
ATOM   5238  C34 POPEk  76      77.975  85.562  69.800  1.00  0.00           C
ATOM   5241  C35 POPEk  76      78.495  86.272  68.540  1.00  0.00           C
ATOM   5244  C36 POPEk  76      77.315  86.742  67.680  1.00  0.00           C
ATOM   5247  C37 POPEk  76      77.706  87.672  66.530  1.00  0.00           C
ATOM   5250  C38 POPEk  76      76.486  88.371  65.930  1.00  0.00           C
ATOM   5253  C39 POPEk  76      76.856  89.602  65.090  1.00  0.00           C
ATOM   5256 0C31 POPEk  76      77.595  89.262  63.780  1.00  0.00           C
ATOM   5259 1C31 POPEk  76      78.125  90.541  63.110  1.00  0.00           C
ATOM   5262 2C31 POPEk  76      78.905  90.322  61.810  1.00  0.00           C
ATOM   5265 3C31 POPEk  76      80.326  89.771  61.990  1.00  0.00           C
ATOM   5268 4C31 POPEk  76      81.166  89.931  60.710  1.00  0.00           C
ATOM   5271 5C31 POPEk  76      82.616  89.452  60.850  1.00  0.00           C
ATOM   5274 6C31 POPEk  76      83.425  89.511  59.560  1.00  0.00           C
ATOM   5278  NH3 POPEl  77      26.855  29.322  33.770  1.00  0.00           N
ATOM   5282  C12 POPEl  77      28.125  29.442  34.560  1.00  0.00           C
ATOM   5285  C11 POPEl  77      29.366  29.302  33.680  1.00  0.00           C
ATOM   5288  P   POPEl  77      31.785  28.422  34.240  1.00  0.00           P
ATOM   5289  O13 POPEl  77      31.555  26.972  34.490  1.00  0.00           O
ATOM   5290  O14 POPEl  77      32.366  28.742  32.920  1.00  0.00           O
ATOM   5291  O11 POPEl  77      32.765  28.942  35.310  1.00  0.00           O
ATOM   5292  O12 POPEl  77      30.495  29.252  34.540  1.00  0.00           O
ATOM   5293  C1  POPEl  77      32.386  28.992  36.680  1.00  0.00           C
ATOM   5296  C2  POPEl  77      33.706  29.152  37.450  1.00  0.00           C
ATOM   5298  O21 POPEl  77      33.495  29.382  38.850  1.00  0.00           O
ATOM   5299  C21 POPEl  77      33.035  28.362  39.520  1.00  0.00           C
ATOM   5300  O22 POPEl  77      32.686  27.282  39.080  1.00  0.00           O
ATOM   5301  C22 POPEl  77      33.155  28.692  41.000  1.00  0.00           C
ATOM   5304  C3  POPEl  77      34.545  30.312  36.850  1.00  0.00           C
ATOM   5307  O31 POPEl  77      35.455  30.912  37.820  1.00  0.00           O
ATOM   5308  C31 POPEl  77      34.916  31.911  38.490  1.00  0.00           C
ATOM   5309  O32 POPEl  77      33.805  32.371  38.330  1.00  0.00           O
ATOM   5310  C32 POPEl  77      35.896  32.402  39.570  1.00  0.00           C
ATOM   5313  C23 POPEl  77      32.305  29.912  41.400  1.00  0.00           C
ATOM   5316  C24 POPEl  77      32.006  29.932  42.900  1.00  0.00           C
ATOM   5319  C25 POPEl  77      33.225  30.142  43.800  1.00  0.00           C
ATOM   5322  C26 POPEl  77      32.826  30.052  45.280  1.00  0.00           C
ATOM   5325  C27 POPEl  77      33.945  30.452  46.260  1.00  0.00           C
ATOM   5328  C28 POPEl  77      33.375  30.552  47.690  1.00  0.00           C
ATOM   5331  C29 POPEl  77      34.396  30.642  48.790  1.00  0.00           C
ATOM   5333 0C21 POPEl  77      34.206  30.202  50.050  1.00  0.00           C
ATOM   5335 1C21 POPEl  77      32.925  29.592  50.580  1.00  0.00           C
ATOM   5338 2C21 POPEl  77      32.465  30.202  51.920  1.00  0.00           C
ATOM   5341 3C21 POPEl  77      31.225  29.502  52.470  1.00  0.00           C
ATOM   5344 4C21 POPEl  77      30.355  30.382  53.390  1.00  0.00           C
ATOM   5347 5C21 POPEl  77      29.396  31.282  52.590  1.00  0.00           C
ATOM   5350 6C21 POPEl  77      28.515  32.161  53.480  1.00  0.00           C
ATOM   5353 7C21 POPEl  77      27.456  32.942  52.680  1.00  0.00           C
ATOM   5356 8C21 POPEl  77      26.486  33.732  53.560  1.00  0.00           C
ATOM   5360  C33 POPEl  77      35.136  32.981  40.780  1.00  0.00           C
ATOM   5363  C34 POPEl  77      36.055  33.362  41.940  1.00  0.00           C
ATOM   5366  C35 POPEl  77      35.276  33.832  43.170  1.00  0.00           C
ATOM   5369  C36 POPEl  77      36.146  33.872  44.430  1.00  0.00           C
ATOM   5372  C37 POPEl  77      35.476  34.582  45.610  1.00  0.00           C
ATOM   5375  C38 POPEl  77      36.335  34.511  46.880  1.00  0.00           C
ATOM   5378  C39 POPEl  77      35.866  35.452  47.990  1.00  0.00           C
ATOM   5381 0C31 POPEl  77      36.555  35.182  49.340  1.00  0.00           C
ATOM   5384 1C31 POPEl  77      36.076  33.882  49.990  1.00  0.00           C
ATOM   5387 2C31 POPEl  77      36.945  33.422  51.170  1.00  0.00           C
ATOM   5390 3C31 POPEl  77      36.666  34.161  52.480  1.00  0.00           C
ATOM   5393 4C31 POPEl  77      37.386  33.492  53.660  1.00  0.00           C
ATOM   5396 5C31 POPEl  77      37.186  34.222  55.000  1.00  0.00           C
ATOM   5399 6C31 POPEl  77      37.855  33.502  56.170  1.00  0.00           C
ATOM   5403  NH3 POPEm  78      90.085 101.922  73.600  1.00  0.00           N
ATOM   5407  C12 POPEm  78      91.386 102.411  73.000  1.00  0.00           C
ATOM   5410  C11 POPEm  78      91.526 102.081  71.500  1.00  0.00           C
ATOM   5413  P   POPEm  78      93.875 103.120  70.770  1.00  0.00           P
ATOM   5414  O13 POPEm  78      94.305 103.712  69.490  1.00  0.00           O
ATOM   5415  O14 POPEm  78      94.205 103.902  71.990  1.00  0.00           O
ATOM   5416  O11 POPEm  78      94.286 101.611  70.900  1.00  0.00           O
ATOM   5417  O12 POPEm  78      92.295 103.062  70.800  1.00  0.00           O
ATOM   5418  C1  POPEm  78      95.365 101.201  71.720  1.00  0.00           C
ATOM   5421  C2  POPEm  78      95.886  99.791  71.310  1.00  0.00           C
ATOM   5423  O21 POPEm  78      96.956  99.822  70.340  1.00  0.00           O
ATOM   5424  C21 POPEm  78      96.555  99.902  69.070  1.00  0.00           C
ATOM   5425  O22 POPEm  78      95.555 100.452  68.650  1.00  0.00           O
ATOM   5426  C22 POPEm  78      97.525  99.122  68.200  1.00  0.00           C
ATOM   5429  C3  POPEm  78      94.765  98.782  70.940  1.00  0.00           C
ATOM   5432  O31 POPEm  78      95.295  97.431  70.940  1.00  0.00           O
ATOM   5433  C31 POPEm  78      95.246  96.751  69.780  1.00  0.00           C
ATOM   5434  O32 POPEm  78      94.666  97.081  68.780  1.00  0.00           O
ATOM   5435  C32 POPEm  78      96.166  95.550  69.870  1.00  0.00           C
ATOM   5438  C23 POPEm  78      96.865  98.681  66.870  1.00  0.00           C
ATOM   5441  C24 POPEm  78      97.466  99.411  65.670  1.00  0.00           C
ATOM   5444  C25 POPEm  78      98.716  98.722  65.140  1.00  0.00           C
ATOM   5447  C26 POPEm  78      99.435  99.592  64.120  1.00  0.00           C
ATOM   5450  C27 POPEm  78     100.555  98.862  63.380  1.00  0.00           C
ATOM   5453  C28 POPEm  78     101.465  99.861  62.650  1.00  0.00           C
ATOM   5456  C29 POPEm  78     102.096  99.300  61.410  1.00  0.00           C
ATOM   5458 0C21 POPEm  78     102.625 100.042  60.420  1.00  0.00           C
ATOM   5460 1C21 POPEm  78     102.746 101.542  60.430  1.00  0.00           C
ATOM   5463 2C21 POPEm  78     103.785 102.062  59.420  1.00  0.00           C
ATOM   5466 3C21 POPEm  78     103.355 101.891  57.950  1.00  0.00           C
ATOM   5469 4C21 POPEm  78     103.145 103.242  57.240  1.00  0.00           C
ATOM   5472 5C21 POPEm  78     102.886 103.102  55.740  1.00  0.00           C
ATOM   5475 6C21 POPEm  78     101.425 102.761  55.390  1.00  0.00           C
ATOM   5478 7C21 POPEm  78     101.205 102.732  53.870  1.00  0.00           C
ATOM   5481 8C21 POPEm  78      99.745 102.522  53.470  1.00  0.00           C
ATOM   5485  C33 POPEm  78      96.716  95.220  68.470  1.00  0.00           C
ATOM   5488  C34 POPEm  78      97.645  94.011  68.510  1.00  0.00           C
ATOM   5491  C35 POPEm  78      98.066  93.521  67.110  1.00  0.00           C
ATOM   5494  C36 POPEm  78      99.026  94.391  66.290  1.00  0.00           C
ATOM   5497  C37 POPEm  78      99.286  93.701  64.940  1.00  0.00           C
ATOM   5500  C38 POPEm  78     100.075  94.521  63.900  1.00  0.00           C
ATOM   5503  C39 POPEm  78     100.005  93.821  62.540  1.00  0.00           C
ATOM   5506 0C31 POPEm  78     100.435  94.660  61.320  1.00  0.00           C
ATOM   5509 1C31 POPEm  78     101.956  94.852  61.170  1.00  0.00           C
ATOM   5512 2C31 POPEm  78     102.286  95.501  59.820  1.00  0.00           C
ATOM   5515 3C31 POPEm  78     103.775  95.602  59.470  1.00  0.00           C
ATOM   5518 4C31 POPEm  78     104.585  96.521  60.390  1.00  0.00           C
ATOM   5521 5C31 POPEm  78     105.886  96.962  59.710  1.00  0.00           C
ATOM   5524 6C31 POPEm  78     106.685  98.022  60.460  1.00  0.00           C
ATOM   5528  NH3 POPEn  79     105.236  15.422  29.970  1.00  0.00           N
ATOM   5532  C12 POPEn  79     106.236  16.512  29.730  1.00  0.00           C
ATOM   5535  C11 POPEn  79     105.715  17.482  28.650  1.00  0.00           C
ATOM   5538  P   POPEn  79     107.435  19.462  28.650  1.00  0.00           P
ATOM   5539  O13 POPEn  79     108.895  19.402  28.500  1.00  0.00           O
ATOM   5540  O14 POPEn  79     106.746  20.692  28.180  1.00  0.00           O
ATOM   5541  O11 POPEn  79     107.026  19.352  30.160  1.00  0.00           O
ATOM   5542  O12 POPEn  79     106.795  18.162  28.010  1.00  0.00           O
ATOM   5543  C1  POPEn  79     107.905  19.742  31.210  1.00  0.00           C
ATOM   5546  C2  POPEn  79     107.066  20.362  32.320  1.00  0.00           C
ATOM   5548  O21 POPEn  79     107.905  20.482  33.480  1.00  0.00           O
ATOM   5549  C21 POPEn  79     107.636  21.532  34.230  1.00  0.00           C
ATOM   5550  O22 POPEn  79     106.766  22.362  34.010  1.00  0.00           O
ATOM   5551  C22 POPEn  79     108.635  21.602  35.390  1.00  0.00           C
ATOM   5554  C3  POPEn  79     105.826  19.472  32.610  1.00  0.00           C
ATOM   5557  O31 POPEn  79     105.276  19.692  33.910  1.00  0.00           O
ATOM   5558  C31 POPEn  79     104.395  20.672  34.050  1.00  0.00           C
ATOM   5559  O32 POPEn  79     103.936  21.342  33.140  1.00  0.00           O
ATOM   5560  C32 POPEn  79     104.295  20.982  35.550  1.00  0.00           C
ATOM   5563  C23 POPEn  79     107.955  21.682  36.780  1.00  0.00           C
ATOM   5566  C24 POPEn  79     107.795  20.312  37.460  1.00  0.00           C
ATOM   5569  C25 POPEn  79     109.096  19.742  38.050  1.00  0.00           C
ATOM   5572  C26 POPEn  79     109.585  20.492  39.300  1.00  0.00           C
ATOM   5575  C27 POPEn  79     110.685  19.752  40.090  1.00  0.00           C
ATOM   5578  C28 POPEn  79     111.036  20.492  41.400  1.00  0.00           C
ATOM   5581  C29 POPEn  79     112.136  19.842  42.190  1.00  0.00           C
ATOM   5583 0C21 POPEn  79     113.075  20.472  42.940  1.00  0.00           C
ATOM   5585 1C21 POPEn  79     113.206  21.962  43.180  1.00  0.00           C
ATOM   5588 2C21 POPEn  79     113.106  22.332  44.670  1.00  0.00           C
ATOM   5591 3C21 POPEn  79     114.255  21.812  45.540  1.00  0.00           C
ATOM   5594 4C21 POPEn  79     114.045  22.141  47.020  1.00  0.00           C
ATOM   5597 5C21 POPEn  79     114.996  21.372  47.950  1.00  0.00           C
ATOM   5600 6C21 POPEn  79     114.475  21.302  49.390  1.00  0.00           C
ATOM   5603 7C21 POPEn  79     115.496  20.752  50.390  1.00  0.00           C
ATOM   5606 8C21 POPEn  79     114.865  20.492  51.760  1.00  0.00           C
ATOM   5610  C33 POPEn  79     102.945  20.732  36.250  1.00  0.00           C
ATOM   5613  C34 POPEn  79     103.156  20.562  37.770  1.00  0.00           C
ATOM   5616  C35 POPEn  79     103.676  21.832  38.470  1.00  0.00           C
ATOM   5619  C36 POPEn  79     104.286  21.592  39.860  1.00  0.00           C
ATOM   5622  C37 POPEn  79     104.325  22.892  40.690  1.00  0.00           C
ATOM   5625  C38 POPEn  79     104.966  22.752  42.090  1.00  0.00           C
ATOM   5628  C39 POPEn  79     104.035  22.252  43.210  1.00  0.00           C
ATOM   5631 0C31 POPEn  79     104.805  22.102  44.540  1.00  0.00           C
ATOM   5634 1C31 POPEn  79     103.936  21.912  45.790  1.00  0.00           C
ATOM   5637 2C31 POPEn  79     104.716  21.411  47.020  1.00  0.00           C
ATOM   5640 3C31 POPEn  79     105.756  22.392  47.600  1.00  0.00           C
ATOM   5643 4C31 POPEn  79     105.125  23.592  48.320  1.00  0.00           C
ATOM   5646 5C31 POPEn  79     105.986  24.112  49.470  1.00  0.00           C
ATOM   5649 6C31 POPEn  79     105.285  25.212  50.280  1.00  0.00           C
ATOM   5653  NH3 POPEo  80     112.655  78.511  30.790  1.00  0.00           N
ATOM   5657  C12 POPEo  80     112.935  79.151  29.450  1.00  0.00           C
ATOM   5660  C11 POPEo  80     114.386  79.671  29.320  1.00  0.00           C
ATOM   5663  P   POPEo  80     114.316  81.672  27.600  1.00  0.00           P
ATOM   5664  O13 POPEo  80     115.095  82.171  26.450  1.00  0.00           O
ATOM   5665  O14 POPEo  80     112.846  81.772  27.440  1.00  0.00           O
ATOM   5666  O11 POPEo  80     114.755  82.522  28.870  1.00  0.00           O
ATOM   5667  O12 POPEo  80     114.636  80.172  28.000  1.00  0.00           O
ATOM   5668  C1  POPEo  80     113.726  83.242  29.550  1.00  0.00           C
ATOM   5671  C2  POPEo  80     114.255  83.852  30.850  1.00  0.00           C
ATOM   5673  O21 POPEo  80     113.125  84.481  31.480  1.00  0.00           O
ATOM   5674  C21 POPEo  80     113.225  84.651  32.780  1.00  0.00           C
ATOM   5675  O22 POPEo  80     114.035  84.132  33.520  1.00  0.00           O
ATOM   5676  C22 POPEo  80     112.076  85.541  33.230  1.00  0.00           C
ATOM   5679  C3  POPEo  80     115.376  84.882  30.590  1.00  0.00           C
ATOM   5682  O31 POPEo  80     115.896  85.372  31.840  1.00  0.00           O
ATOM   5683  C31 POPEo  80     117.085  85.951  31.730  1.00  0.00           C
ATOM   5684  O32 POPEo  80     117.616  86.282  30.680  1.00  0.00           O
ATOM   5685  C32 POPEo  80     117.706  85.982  33.120  1.00  0.00           C
ATOM   5688  C23 POPEo  80     111.835  85.351  34.740  1.00  0.00           C
ATOM   5691  C24 POPEo  80     110.666  86.201  35.240  1.00  0.00           C
ATOM   5694  C25 POPEo  80     110.516  86.122  36.760  1.00  0.00           C
ATOM   5697  C26 POPEo  80     111.685  86.762  37.510  1.00  0.00           C
ATOM   5700  C27 POPEo  80     112.385  85.792  38.470  1.00  0.00           C
ATOM   5703  C28 POPEo  80     113.796  86.292  38.860  1.00  0.00           C
ATOM   5706  C29 POPEo  80     114.416  85.392  39.900  1.00  0.00           C
ATOM   5708 0C21 POPEo  80     114.675  85.742  41.170  1.00  0.00           C
ATOM   5710 1C21 POPEo  80     114.375  87.092  41.780  1.00  0.00           C
ATOM   5713 2C21 POPEo  80     114.515  87.102  43.310  1.00  0.00           C
ATOM   5716 3C21 POPEo  80     115.966  86.870  43.800  1.00  0.00           C
ATOM   5719 4C21 POPEo  80     116.106  87.051  45.320  1.00  0.00           C
ATOM   5722 5C21 POPEo  80     117.555  86.922  45.810  1.00  0.00           C
ATOM   5725 6C21 POPEo  80     117.655  87.062  47.340  1.00  0.00           C
ATOM   5728 7C21 POPEo  80     119.115  87.062  47.830  1.00  0.00           C
ATOM   5731 8C21 POPEo  80     119.246  87.291  49.340  1.00  0.00           C
ATOM   5735  C33 POPEo  80     119.246  86.142  33.180  1.00  0.00           C
ATOM   5738  C34 POPEo  80     119.695  87.522  33.650  1.00  0.00           C
ATOM   5741  C35 POPEo  80     119.395  87.812  35.120  1.00  0.00           C
ATOM   5744  C36 POPEo  80     120.066  89.111  35.560  1.00  0.00           C
ATOM   5747  C37 POPEo  80     119.996  89.300  37.070  1.00  0.00           C
ATOM   5750  C38 POPEo  80     121.195  90.071  37.630  1.00  0.00           C
ATOM   5753  C39 POPEo  80     121.316  89.822  39.130  1.00  0.00           C
ATOM   5756 0C31 POPEo  80     122.426  90.632  39.800  1.00  0.00           C
ATOM   5759 1C31 POPEo  80     122.326  90.501  41.320  1.00  0.00           C
ATOM   5762 2C31 POPEo  80     123.475  91.181  42.070  1.00  0.00           C
ATOM   5765 3C31 POPEo  80     123.606  92.672  41.740  1.00  0.00           C
ATOM   5768 4C31 POPEo  80     124.736  93.331  42.540  1.00  0.00           C
ATOM   5771 5C31 POPEo  80     124.786  94.841  42.320  1.00  0.00           C
ATOM   5774 6C31 POPEo  80     125.797  95.550  43.230  1.00  0.00           C
ATOM   5778  NH3 POPEp  81      16.305 113.401  27.870  1.00  0.00           N
ATOM   5782  C12 POPEp  81      16.615 111.941  27.940  1.00  0.00           C
ATOM   5785  C11 POPEp  81      17.496 111.531  26.760  1.00  0.00           C
ATOM   5788  P   POPEp  81      16.906 109.251  25.560  1.00  0.00           P
ATOM   5789  O13 POPEp  81      16.745 110.032  24.320  1.00  0.00           O
ATOM   5790  O14 POPEp  81      17.645 107.962  25.530  1.00  0.00           O
ATOM   5791  O11 POPEp  81      15.446 108.961  26.180  1.00  0.00           O
ATOM   5792  O12 POPEp  81      17.575 110.121  26.690  1.00  0.00           O
ATOM   5793  C1  POPEp  81      15.455 107.831  27.080  1.00  0.00           C
ATOM   5796  C2  POPEp  81      14.236 107.701  28.040  1.00  0.00           C
ATOM   5798  O21 POPEp  81      14.515 106.891  29.210  1.00  0.00           O
ATOM   5799  C21 POPEp  81      15.586 106.111  29.320  1.00  0.00           C
ATOM   5800  O22 POPEp  81      16.195 105.562  28.420  1.00  0.00           O
ATOM   5801  C22 POPEp  81      16.095 106.301  30.760  1.00  0.00           C
ATOM   5804  C3  POPEp  81      12.896 107.271  27.350  1.00  0.00           C
ATOM   5807  O31 POPEp  81      11.906 106.762  28.270  1.00  0.00           O
ATOM   5808  C31 POPEp  81      11.295 107.632  29.060  1.00  0.00           C
ATOM   5809  O32 POPEp  81      11.345 108.852  28.980  1.00  0.00           O
ATOM   5810  C32 POPEp  81      10.586 106.822  30.160  1.00  0.00           C
ATOM   5813  C23 POPEp  81      17.156 105.312  31.290  1.00  0.00           C
ATOM   5816  C24 POPEp  81      18.125 105.941  32.310  1.00  0.00           C
ATOM   5819  C25 POPEp  81      19.345 106.591  31.640  1.00  0.00           C
ATOM   5822  C26 POPEp  81      20.385 107.282  32.550  1.00  0.00           C
ATOM   5825  C27 POPEp  81      20.676 106.642  33.920  1.00  0.00           C
ATOM   5828  C28 POPEp  81      21.815 107.402  34.650  1.00  0.00           C
ATOM   5831  C29 POPEp  81      22.396 106.742  35.890  1.00  0.00           C
ATOM   5833 0C21 POPEp  81      22.195 107.102  37.170  1.00  0.00           C
ATOM   5835 1C21 POPEp  81      21.255 108.172  37.670  1.00  0.00           C
ATOM   5838 2C21 POPEp  81      20.576 107.802  39.010  1.00  0.00           C
ATOM   5841 3C21 POPEp  81      21.425 108.092  40.250  1.00  0.00           C
ATOM   5844 4C21 POPEp  81      20.695 107.720  41.550  1.00  0.00           C
ATOM   5847 5C21 POPEp  81      21.395 108.261  42.810  1.00  0.00           C
ATOM   5850 6C21 POPEp  81      20.595 108.012  44.100  1.00  0.00           C
ATOM   5853 7C21 POPEp  81      21.155 108.772  45.300  1.00  0.00           C
ATOM   5856 8C21 POPEp  81      20.335 108.611  46.580  1.00  0.00           C
ATOM   5860  C33 POPEp  81       9.896 107.652  31.280  1.00  0.00           C
ATOM   5863  C34 POPEp  81       9.215 106.742  32.320  1.00  0.00           C
ATOM   5866  C35 POPEp  81       8.655 107.492  33.550  1.00  0.00           C
ATOM   5869  C36 POPEp  81       7.995 106.531  34.560  1.00  0.00           C
ATOM   5872  C37 POPEp  81       7.396 107.221  35.800  1.00  0.00           C
ATOM   5875  C38 POPEp  81       6.905 106.201  36.860  1.00  0.00           C
ATOM   5878  C39 POPEp  81       6.365 106.852  38.150  1.00  0.00           C
ATOM   5881 0C31 POPEp  81       6.046 105.812  39.240  1.00  0.00           C
ATOM   5884 1C31 POPEp  81       5.486 106.432  40.540  1.00  0.00           C
ATOM   5887 2C31 POPEp  81       3.985 106.161  40.750  1.00  0.00           C
ATOM   5890 3C31 POPEp  81       3.655 104.752  41.270  1.00  0.00           C
ATOM   5893 4C31 POPEp  81       3.975 104.572  42.760  1.00  0.00           C
ATOM   5896 5C31 POPEp  81       3.245 103.392  43.400  1.00  0.00           C
ATOM   5899 6C31 POPEp  81       3.115 103.492  44.920  1.00  0.00           C
ATOM   5903  NH3 POPEq  82      19.096  78.831  29.630  1.00  0.00           N
ATOM   5907  C12 POPEq  82      18.506  79.851  28.710  1.00  0.00           C
ATOM   5910  C11 POPEq  82      18.035  81.101  29.480  1.00  0.00           C
ATOM   5913  P   POPEq  82      17.986  83.181  27.910  1.00  0.00           P
ATOM   5914  O13 POPEq  82      19.396  82.812  27.680  1.00  0.00           O
ATOM   5915  O14 POPEq  82      17.205  83.681  26.760  1.00  0.00           O
ATOM   5916  O11 POPEq  82      17.896  84.332  28.980  1.00  0.00           O
ATOM   5917  O12 POPEq  82      17.265  81.962  28.620  1.00  0.00           O
ATOM   5918  C1  POPEq  82      19.025  84.962  29.570  1.00  0.00           C
ATOM   5921  C2  POPEq  82      19.096  84.782  31.120  1.00  0.00           C
ATOM   5923  O21 POPEq  82      17.765  84.732  31.660  1.00  0.00           O
ATOM   5924  C21 POPEq  82      17.635  84.182  32.860  1.00  0.00           C
ATOM   5925  O22 POPEq  82      18.515  83.622  33.490  1.00  0.00           O
ATOM   5926  C22 POPEq  82      16.215  84.422  33.370  1.00  0.00           C
ATOM   5929  C3  POPEq  82      19.915  85.971  31.710  1.00  0.00           C
ATOM   5932  O31 POPEq  82      19.815  86.142  33.120  1.00  0.00           O
ATOM   5933  C31 POPEq  82      20.705  85.501  33.860  1.00  0.00           C
ATOM   5934  O32 POPEq  82      21.465  84.612  33.520  1.00  0.00           O
ATOM   5935  C32 POPEq  82      20.715  86.242  35.200  1.00  0.00           C
ATOM   5938  C23 POPEq  82      16.115  84.382  34.910  1.00  0.00           C
ATOM   5941  C24 POPEq  82      15.035  85.341  35.410  1.00  0.00           C
ATOM   5944  C25 POPEq  82      14.265  84.841  36.630  1.00  0.00           C
ATOM   5947  C26 POPEq  82      14.825  85.182  38.010  1.00  0.00           C
ATOM   5950  C27 POPEq  82      13.785  84.732  39.050  1.00  0.00           C
ATOM   5953  C28 POPEq  82      14.106  85.121  40.500  1.00  0.00           C
ATOM   5956  C29 POPEq  82      13.715  86.562  40.760  1.00  0.00           C
ATOM   5958 0C21 POPEq  82      13.125  87.051  41.860  1.00  0.00           C
ATOM   5960 1C21 POPEq  82      12.845  86.292  43.130  1.00  0.00           C
ATOM   5963 2C21 POPEq  82      11.385  85.882  43.390  1.00  0.00           C
ATOM   5966 3C21 POPEq  82      11.196  85.492  44.870  1.00  0.00           C
ATOM   5969 4C21 POPEq  82       9.845  84.811  45.190  1.00  0.00           C
ATOM   5972 5C21 POPEq  82       9.775  83.372  44.680  1.00  0.00           C
ATOM   5975 6C21 POPEq  82       8.826  82.481  45.480  1.00  0.00           C
ATOM   5978 7C21 POPEq  82       8.835  81.021  45.000  1.00  0.00           C
ATOM   5981 8C21 POPEq  82       7.875  80.090  45.760  1.00  0.00           C
ATOM   5985  C33 POPEq  82      21.436  85.550  36.370  1.00  0.00           C
ATOM   5988  C34 POPEq  82      21.406  86.502  37.570  1.00  0.00           C
ATOM   5991  C35 POPEq  82      21.866  85.871  38.880  1.00  0.00           C
ATOM   5994  C36 POPEq  82      20.795  84.992  39.540  1.00  0.00           C
ATOM   5997  C37 POPEq  82      20.986  84.902  41.060  1.00  0.00           C
ATOM   6000  C38 POPEq  82      20.816  83.492  41.650  1.00  0.00           C
ATOM   6003  C39 POPEq  82      19.355  83.010  41.710  1.00  0.00           C
ATOM   6006 0C31 POPEq  82      18.445  83.891  42.570  1.00  0.00           C
ATOM   6009 1C31 POPEq  82      17.055  83.261  42.740  1.00  0.00           C
ATOM   6012 2C31 POPEq  82      16.025  84.142  43.460  1.00  0.00           C
ATOM   6015 3C31 POPEq  82      16.436  84.542  44.890  1.00  0.00           C
ATOM   6018 4C31 POPEq  82      15.275  85.220  45.630  1.00  0.00           C
ATOM   6021 5C31 POPEq  82      15.676  85.822  46.980  1.00  0.00           C
ATOM   6024 6C31 POPEq  82      14.486  86.382  47.750  1.00  0.00           C
ATOM   6028  NH3 POPEr  83      58.226  68.432  33.060  1.00  0.00           N
ATOM   6032  C12 POPEr  83      58.246  66.981  33.470  1.00  0.00           C
ATOM   6035  C11 POPEr  83      59.255  66.712  34.590  1.00  0.00           C
ATOM   6038  P   POPEr  83      60.266  64.602  35.790  1.00  0.00           P
ATOM   6039  O13 POPEr  83      59.695  63.301  36.200  1.00  0.00           O
ATOM   6040  O14 POPEr  83      61.615  64.602  35.180  1.00  0.00           O
ATOM   6041  O11 POPEr  83      60.285  65.581  37.030  1.00  0.00           O
ATOM   6042  O12 POPEr  83      59.276  65.312  34.790  1.00  0.00           O
ATOM   6043  C1  POPEr  83      61.396  66.462  37.200  1.00  0.00           C
ATOM   6046  C2  POPEr  83      61.195  67.300  38.480  1.00  0.00           C
ATOM   6048  O21 POPEr  83      62.176  66.801  39.410  1.00  0.00           O
ATOM   6049  C21 POPEr  83      62.885  67.742  40.000  1.00  0.00           C
ATOM   6050  O22 POPEr  83      62.535  68.892  40.180  1.00  0.00           O
ATOM   6051  C22 POPEr  83      64.286  67.182  40.280  1.00  0.00           C
ATOM   6054  C3  POPEr  83      59.756  67.121  39.020  1.00  0.00           C
ATOM   6057  O31 POPEr  83      59.405  68.042  40.060  1.00  0.00           O
ATOM   6058  C31 POPEr  83      59.405  67.581  41.290  1.00  0.00           C
ATOM   6059  O32 POPEr  83      59.826  66.492  41.660  1.00  0.00           O
ATOM   6060  C32 POPEr  83      58.636  68.572  42.140  1.00  0.00           C
ATOM   6063  C23 POPEr  83      64.676  67.072  41.780  1.00  0.00           C
ATOM   6066  C24 POPEr  83      65.146  65.661  42.170  1.00  0.00           C
ATOM   6069  C25 POPEr  83      66.356  65.152  41.360  1.00  0.00           C
ATOM   6072  C26 POPEr  83      67.725  65.612  41.890  1.00  0.00           C
ATOM   6075  C27 POPEr  83      68.405  64.572  42.790  1.00  0.00           C
ATOM   6078  C28 POPEr  83      69.925  64.800  42.940  1.00  0.00           C
ATOM   6081  C29 POPEr  83      70.265  65.922  43.870  1.00  0.00           C
ATOM   6083 0C21 POPEr  83      70.926  65.822  45.040  1.00  0.00           C
ATOM   6085 1C21 POPEr  83      71.445  64.551  45.670  1.00  0.00           C
ATOM   6088 2C21 POPEr  83      71.825  64.721  47.160  1.00  0.00           C
ATOM   6091 3C21 POPEr  83      73.055  65.612  47.360  1.00  0.00           C
ATOM   6094 4C21 POPEr  83      73.426  65.862  48.830  1.00  0.00           C
ATOM   6097 5C21 POPEr  83      74.585  66.871  48.950  1.00  0.00           C
ATOM   6100 6C21 POPEr  83      74.945  67.212  50.400  1.00  0.00           C
ATOM   6103 7C21 POPEr  83      75.975  68.331  50.510  1.00  0.00           C
ATOM   6106 8C21 POPEr  83      76.506  68.592  51.930  1.00  0.00           C
ATOM   6110  C33 POPEr  83      58.795  68.261  43.630  1.00  0.00           C
ATOM   6113  C34 POPEr  83      58.026  69.242  44.500  1.00  0.00           C
ATOM   6116  C35 POPEr  83      58.285  68.951  45.970  1.00  0.00           C
ATOM   6119  C36 POPEr  83      57.596  69.951  46.890  1.00  0.00           C
ATOM   6122  C37 POPEr  83      58.065  69.782  48.330  1.00  0.00           C
ATOM   6125  C38 POPEr  83      57.375  70.712  49.320  1.00  0.00           C
ATOM   6128  C39 POPEr  83      58.036  70.562  50.690  1.00  0.00           C
ATOM   6131 0C31 POPEr  83      57.305  71.230  51.860  1.00  0.00           C
ATOM   6134 1C31 POPEr  83      57.935  70.782  53.190  1.00  0.00           C
ATOM   6137 2C31 POPEr  83      57.055  71.041  54.420  1.00  0.00           C
ATOM   6140 3C31 POPEr  83      57.025  72.492  54.890  1.00  0.00           C
ATOM   6143 4C31 POPEr  83      56.396  72.592  56.290  1.00  0.00           C
ATOM   6146 5C31 POPEr  83      56.225  74.021  56.770  1.00  0.00           C
ATOM   6149 6C31 POPEr  83      55.596  74.132  58.160  1.00  0.00           C
ATOM   6153  NH3 POPEs  84      64.736  31.342  74.050  1.00  0.00           N
ATOM   6157  C12 POPEs  84      63.956  32.602  73.870  1.00  0.00           C
ATOM   6160  C11 POPEs  84      64.096  33.522  75.090  1.00  0.00           C
ATOM   6163  P   POPEs  84      62.995  35.752  76.000  1.00  0.00           P
ATOM   6164  O13 POPEs  84      61.805  35.621  76.860  1.00  0.00           O
ATOM   6165  O14 POPEs  84      64.295  35.942  76.670  1.00  0.00           O
ATOM   6166  O11 POPEs  84      62.755  36.911  74.930  1.00  0.00           O
ATOM   6167  O12 POPEs  84      63.026  34.462  75.090  1.00  0.00           O
ATOM   6168  C1  POPEs  84      63.285  36.742  73.600  1.00  0.00           C
ATOM   6171  C2  POPEs  84      62.186  36.362  72.550  1.00  0.00           C
ATOM   6173  O21 POPEs  84      62.605  36.801  71.240  1.00  0.00           O
ATOM   6174  C21 POPEs  84      63.615  36.102  70.740  1.00  0.00           C
ATOM   6175  O22 POPEs  84      64.166  35.161  71.280  1.00  0.00           O
ATOM   6176  C22 POPEs  84      64.075  36.702  69.400  1.00  0.00           C
ATOM   6179  C3  POPEs  84      60.826  37.042  72.890  1.00  0.00           C
ATOM   6182  O31 POPEs  84      59.916  36.941  71.770  1.00  0.00           O
ATOM   6183  C31 POPEs  84      59.146  37.992  71.520  1.00  0.00           C
ATOM   6184  O32 POPEs  84      58.905  38.902  72.290  1.00  0.00           O
ATOM   6185  C32 POPEs  84      58.585  37.862  70.100  1.00  0.00           C
ATOM   6188  C23 POPEs  84      62.976  36.922  68.350  1.00  0.00           C
ATOM   6191  C24 POPEs  84      63.405  37.992  67.330  1.00  0.00           C
ATOM   6194  C25 POPEs  84      62.615  37.911  66.020  1.00  0.00           C
ATOM   6197  C26 POPEs  84      63.246  36.882  65.080  1.00  0.00           C
ATOM   6200  C27 POPEs  84      62.295  36.462  63.960  1.00  0.00           C
ATOM   6203  C28 POPEs  84      63.005  35.472  63.020  1.00  0.00           C
ATOM   6206  C29 POPEs  84      62.095  34.942  61.940  1.00  0.00           C
ATOM   6208 0C21 POPEs  84      62.246  35.142  60.620  1.00  0.00           C
ATOM   6210 1C21 POPEs  84      63.316  35.981  59.980  1.00  0.00           C
ATOM   6213 2C21 POPEs  84      62.815  36.682  58.700  1.00  0.00           C
ATOM   6216 3C21 POPEs  84      62.675  35.732  57.510  1.00  0.00           C
ATOM   6219 4C21 POPEs  84      61.945  36.392  56.340  1.00  0.00           C
ATOM   6222 5C21 POPEs  84      60.775  35.551  55.820  1.00  0.00           C
ATOM   6225 6C21 POPEs  84      60.006  36.262  54.700  1.00  0.00           C
ATOM   6228 7C21 POPEs  84      58.795  35.452  54.240  1.00  0.00           C
ATOM   6231 8C21 POPEs  84      57.916  36.192  53.230  1.00  0.00           C
ATOM   6235  C33 POPEs  84      59.385  38.762  69.140  1.00  0.00           C
ATOM   6238  C34 POPEs  84      59.115  38.481  67.660  1.00  0.00           C
ATOM   6241  C35 POPEs  84      59.566  39.651  66.770  1.00  0.00           C
ATOM   6244  C36 POPEs  84      59.055  39.542  65.330  1.00  0.00           C
ATOM   6247  C37 POPEs  84      59.305  40.821  64.510  1.00  0.00           C
ATOM   6250  C38 POPEs  84      58.886  40.702  63.040  1.00  0.00           C
ATOM   6253  C39 POPEs  84      59.785  39.791  62.190  1.00  0.00           C
ATOM   6256 0C31 POPEs  84      61.206  40.352  61.980  1.00  0.00           C
ATOM   6259 1C31 POPEs  84      62.066  39.411  61.130  1.00  0.00           C
ATOM   6262 2C31 POPEs  84      63.526  39.872  60.950  1.00  0.00           C
ATOM   6265 3C31 POPEs  84      64.316  40.042  62.260  1.00  0.00           C
ATOM   6268 4C31 POPEs  84      65.805  40.271  61.990  1.00  0.00           C
ATOM   6271 5C31 POPEs  84      66.545  41.062  63.070  1.00  0.00           C
ATOM   6274 6C31 POPEs  84      68.005  41.342  62.680  1.00  0.00           C
ATOM   6278  NH3 POPEt  85      39.535 106.511  31.660  1.00  0.00           N
ATOM   6282  C12 POPEt  85      38.356 106.981  32.460  1.00  0.00           C
ATOM   6285  C11 POPEt  85      37.076 107.232  31.630  1.00  0.00           C
ATOM   6288  P   POPEt  85      34.855 106.190  30.770  1.00  0.00           P
ATOM   6289  O13 POPEt  85      34.666 107.542  30.190  1.00  0.00           O
ATOM   6290  O14 POPEt  85      34.496 105.080  29.860  1.00  0.00           O
ATOM   6291  O11 POPEt  85      33.925 106.021  32.030  1.00  0.00           O
ATOM   6292  O12 POPEt  85      36.386 106.032  31.250  1.00  0.00           O
ATOM   6293  C1  POPEt  85      33.686 107.062  33.000  1.00  0.00           C
ATOM   6296  C2  POPEt  85      32.565 106.622  34.010  1.00  0.00           C
ATOM   6298  O21 POPEt  85      32.026 107.641  34.880  1.00  0.00           O
ATOM   6299  C21 POPEt  85      32.795 108.532  35.490  1.00  0.00           C
ATOM   6300  O22 POPEt  85      33.975 108.751  35.270  1.00  0.00           O
ATOM   6301  C22 POPEt  85      31.986 109.352  36.500  1.00  0.00           C
ATOM   6304  C3  POPEt  85      32.905 105.341  34.820  1.00  0.00           C
ATOM   6307  O31 POPEt  85      31.726 104.542  35.070  1.00  0.00           O
ATOM   6308  C31 POPEt  85      31.176 104.660  36.280  1.00  0.00           C
ATOM   6309  O32 POPEt  85      31.605 105.341  37.190  1.00  0.00           O
ATOM   6310  C32 POPEt  85      29.886 103.830  36.350  1.00  0.00           C
ATOM   6313  C23 POPEt  85      31.745 108.611  37.840  1.00  0.00           C
ATOM   6316  C24 POPEt  85      31.436 109.581  39.000  1.00  0.00           C
ATOM   6319  C25 POPEt  85      31.266 108.852  40.350  1.00  0.00           C
ATOM   6322  C26 POPEt  85      31.115 109.800  41.550  1.00  0.00           C
ATOM   6325  C27 POPEt  85      31.165 109.072  42.910  1.00  0.00           C
ATOM   6328  C28 POPEt  85      31.065 110.042  44.100  1.00  0.00           C
ATOM   6331  C29 POPEt  85      31.246 109.342  45.430  1.00  0.00           C
ATOM   6333 0C21 POPEt  85      30.435 109.411  46.510  1.00  0.00           C
ATOM   6335 1C21 POPEt  85      29.146 110.191  46.640  1.00  0.00           C
ATOM   6338 2C21 POPEt  85      28.046 109.402  47.370  1.00  0.00           C
ATOM   6341 3C21 POPEt  85      26.736 110.191  47.480  1.00  0.00           C
ATOM   6344 4C21 POPEt  85      25.586 109.391  48.100  1.00  0.00           C
ATOM   6347 5C21 POPEt  85      25.656 109.342  49.640  1.00  0.00           C
ATOM   6350 6C21 POPEt  85      24.705 108.301  50.240  1.00  0.00           C
ATOM   6353 7C21 POPEt  85      24.896 108.152  51.760  1.00  0.00           C
ATOM   6356 8C21 POPEt  85      24.155 106.941  52.340  1.00  0.00           C
ATOM   6360  C33 POPEt  85      29.736 103.012  37.670  1.00  0.00           C
ATOM   6363  C34 POPEt  85      30.236 101.562  37.530  1.00  0.00           C
ATOM   6366  C35 POPEt  85      30.175 100.761  38.840  1.00  0.00           C
ATOM   6369  C36 POPEt  85      28.776 100.232  39.190  1.00  0.00           C
ATOM   6372  C37 POPEt  85      28.816  99.251  40.370  1.00  0.00           C
ATOM   6375  C38 POPEt  85      27.435  98.902  40.950  1.00  0.00           C
ATOM   6378  C39 POPEt  85      26.915  99.981  41.910  1.00  0.00           C
ATOM   6381 0C31 POPEt  85      25.565  99.632  42.550  1.00  0.00           C
ATOM   6384 1C31 POPEt  85      25.465 100.191  43.980  1.00  0.00           C
ATOM   6387 2C31 POPEt  85      24.105  99.911  44.640  1.00  0.00           C
ATOM   6390 3C31 POPEt  85      24.226  99.542  46.120  1.00  0.00           C
ATOM   6393 4C31 POPEt  85      24.956 100.582  46.980  1.00  0.00           C
ATOM   6396 5C31 POPEt  85      25.195 100.092  48.420  1.00  0.00           C
ATOM   6399 6C31 POPEt  85      26.015 101.061  49.270  1.00  0.00           C
ATOM   6403  NH3 POPEu  86       8.875  98.830  28.410  1.00  0.00           N
ATOM   6407  C12 POPEu  86       8.865  99.352  27.000  1.00  0.00           C
ATOM   6410  C11 POPEu  86       8.545 100.852  26.950  1.00  0.00           C
ATOM   6413  P   POPEu  86      10.825 102.142  27.280  1.00  0.00           P
ATOM   6414  O13 POPEu  86      10.916 103.550  26.850  1.00  0.00           O
ATOM   6415  O14 POPEu  86      11.965 101.231  27.060  1.00  0.00           O
ATOM   6416  O11 POPEu  86      10.365 102.081  28.810  1.00  0.00           O
ATOM   6417  O12 POPEu  86       9.655 101.562  26.450  1.00  0.00           O
ATOM   6418  C1  POPEu  86      11.155 102.812  29.780  1.00  0.00           C
ATOM   6421  C2  POPEu  86      11.646 101.832  30.890  1.00  0.00           C
ATOM   6423  O21 POPEu  86      11.755 102.451  32.180  1.00  0.00           O
ATOM   6424  C21 POPEu  86      12.595 103.471  32.320  1.00  0.00           C
ATOM   6425  O22 POPEu  86      13.366 103.902  31.480  1.00  0.00           O
ATOM   6426  C22 POPEu  86      12.305 104.151  33.660  1.00  0.00           C
ATOM   6429  C3  POPEu  86      12.896 101.012  30.480  1.00  0.00           C
ATOM   6432  O31 POPEu  86      13.055  99.791  31.250  1.00  0.00           O
ATOM   6433  C31 POPEu  86      12.305  98.751  30.870  1.00  0.00           C
ATOM   6434  O32 POPEu  86      11.385  98.812  30.060  1.00  0.00           O
ATOM   6435  C32 POPEu  86      12.935  97.472  31.430  1.00  0.00           C
ATOM   6438  C23 POPEu  86      13.475 104.122  34.680  1.00  0.00           C
ATOM   6441  C24 POPEu  86      13.685 102.761  35.360  1.00  0.00           C
ATOM   6444  C25 POPEu  86      14.785 101.922  34.700  1.00  0.00           C
ATOM   6447  C26 POPEu  86      16.225 102.492  34.840  1.00  0.00           C
ATOM   6450  C27 POPEu  86      16.715 102.562  36.300  1.00  0.00           C
ATOM   6453  C28 POPEu  86      16.666 103.970  36.920  1.00  0.00           C
ATOM   6456  C29 POPEu  86      17.905 104.791  36.630  1.00  0.00           C
ATOM   6458 0C21 POPEu  86      18.135 106.032  37.100  1.00  0.00           C
ATOM   6460 1C21 POPEu  86      17.205 106.861  37.960  1.00  0.00           C
ATOM   6463 2C21 POPEu  86      16.805 108.191  37.270  1.00  0.00           C
ATOM   6466 3C21 POPEu  86      16.015 107.962  35.970  1.00  0.00           C
ATOM   6469 4C21 POPEu  86      15.516 109.251  35.280  1.00  0.00           C
ATOM   6472 5C21 POPEu  86      14.006 109.481  35.380  1.00  0.00           C
ATOM   6475 6C21 POPEu  86      13.496 109.771  36.790  1.00  0.00           C
ATOM   6478 7C21 POPEu  86      11.965 109.861  36.820  1.00  0.00           C
ATOM   6481 8C21 POPEu  86      11.396 110.102  38.220  1.00  0.00           C
ATOM   6485  C33 POPEu  86      11.955  96.562  32.200  1.00  0.00           C
ATOM   6488  C34 POPEu  86      11.725  96.992  33.660  1.00  0.00           C
ATOM   6491  C35 POPEu  86      12.995  96.932  34.530  1.00  0.00           C
ATOM   6494  C36 POPEu  86      12.706  97.160  36.020  1.00  0.00           C
ATOM   6497  C37 POPEu  86      13.965  97.151  36.890  1.00  0.00           C
ATOM   6500  C38 POPEu  86      13.705  97.062  38.400  1.00  0.00           C
ATOM   6503  C39 POPEu  86      13.175  98.352  39.030  1.00  0.00           C
ATOM   6506 0C31 POPEu  86      14.275  99.352  39.420  1.00  0.00           C
ATOM   6509 1C31 POPEu  86      13.676 100.661  39.950  1.00  0.00           C
ATOM   6512 2C31 POPEu  86      14.666 101.531  40.740  1.00  0.00           C
ATOM   6515 3C31 POPEu  86      15.005 101.012  42.150  1.00  0.00           C
ATOM   6518 4C31 POPEu  86      13.805 101.032  43.110  1.00  0.00           C
ATOM   6521 5C31 POPEu  86      14.135 100.492  44.510  1.00  0.00           C
ATOM   6524 6C31 POPEu  86      12.925 100.512  45.450  1.00  0.00           C
ATOM   6528  NH3 POPEv  87       6.565   5.532  73.710  1.00  0.00           N
ATOM   6532  C12 POPEv  87       7.576   6.442  73.070  1.00  0.00           C
ATOM   6535  C11 POPEv  87       8.945   6.432  73.770  1.00  0.00           C
ATOM   6538  P   POPEv  87      11.305   7.552  73.500  1.00  0.00           P
ATOM   6539  O13 POPEv  87      11.595   8.932  73.950  1.00  0.00           O
ATOM   6540  O14 POPEv  87      11.786   6.452  74.360  1.00  0.00           O
ATOM   6541  O11 POPEv  87      11.986   7.372  72.090  1.00  0.00           O
ATOM   6542  O12 POPEv  87       9.765   7.402  73.130  1.00  0.00           O
ATOM   6543  C1  POPEv  87      11.955   6.042  71.570  1.00  0.00           C
ATOM   6546  C2  POPEv  87      12.405   6.012  70.090  1.00  0.00           C
ATOM   6548  O21 POPEv  87      11.435   6.702  69.270  1.00  0.00           O
ATOM   6549  C21 POPEv  87      12.005   7.222  68.170  1.00  0.00           C
ATOM   6550  O22 POPEv  87      13.195   7.422  68.030  1.00  0.00           O
ATOM   6551  C22 POPEv  87      10.965   7.332  67.060  1.00  0.00           C
ATOM   6554  C3  POPEv  87      12.615   4.522  69.640  1.00  0.00           C
ATOM   6557  O31 POPEv  87      12.205   4.282  68.280  1.00  0.00           O
ATOM   6558  C31 POPEv  87      12.376   3.021  67.890  1.00  0.00           C
ATOM   6559  O32 POPEv  87      12.935   2.151  68.550  1.00  0.00           O
ATOM   6560  C32 POPEv  87      11.775   2.821  66.510  1.00  0.00           C
ATOM   6563  C23 POPEv  87      11.335   8.352  65.960  1.00  0.00           C
ATOM   6566  C24 POPEv  87      10.396   8.342  64.740  1.00  0.00           C
ATOM   6569  C25 POPEv  87      10.896   7.512  63.560  1.00  0.00           C
ATOM   6572  C26 POPEv  87       9.926   7.562  62.370  1.00  0.00           C
ATOM   6575  C27 POPEv  87      10.375   6.672  61.200  1.00  0.00           C
ATOM   6578  C28 POPEv  87       9.385   6.712  60.020  1.00  0.00           C
ATOM   6581  C29 POPEv  87       9.885   5.832  58.900  1.00  0.00           C
ATOM   6583 0C21 POPEv  87       9.795   6.082  57.580  1.00  0.00           C
ATOM   6585 1C21 POPEv  87       9.085   7.232  56.910  1.00  0.00           C
ATOM   6588 2C21 POPEv  87       8.195   6.672  55.780  1.00  0.00           C
ATOM   6591 3C21 POPEv  87       7.405   7.732  54.990  1.00  0.00           C
ATOM   6594 4C21 POPEv  87       6.775   7.092  53.750  1.00  0.00           C
ATOM   6597 5C21 POPEv  87       5.935   8.022  52.870  1.00  0.00           C
ATOM   6600 6C21 POPEv  87       5.586   7.332  51.540  1.00  0.00           C
ATOM   6603 7C21 POPEv  87       4.765   8.202  50.590  1.00  0.00           C
ATOM   6606 8C21 POPEv  87       4.645   7.592  49.190  1.00  0.00           C
ATOM   6610  C33 POPEv  87      12.826   2.391  65.470  1.00  0.00           C
ATOM   6613  C34 POPEv  87      12.215   2.371  64.070  1.00  0.00           C
ATOM   6616  C35 POPEv  87      13.205   2.001  62.960  1.00  0.00           C
ATOM   6619  C36 POPEv  87      14.185   3.111  62.560  1.00  0.00           C
ATOM   6622  C37 POPEv  87      15.095   2.681  61.400  1.00  0.00           C
ATOM   6625  C38 POPEv  87      15.555   3.832  60.510  1.00  0.00           C
ATOM   6628  C39 POPEv  87      14.435   4.372  59.600  1.00  0.00           C
ATOM   6631 0C31 POPEv  87      14.896   5.542  58.730  1.00  0.00           C
ATOM   6634 1C31 POPEv  87      13.705   6.342  58.160  1.00  0.00           C
ATOM   6637 2C31 POPEv  87      14.135   7.452  57.200  1.00  0.00           C
ATOM   6640 3C31 POPEv  87      14.465   6.912  55.800  1.00  0.00           C
ATOM   6643 4C31 POPEv  87      14.926   7.982  54.810  1.00  0.00           C
ATOM   6646 5C31 POPEv  87      14.965   7.442  53.370  1.00  0.00           C
ATOM   6649 6C31 POPEv  87      15.265   8.502  52.320  1.00  0.00           C
ATOM   6653  NH3 POPEw  88      32.006  79.370  74.870  1.00  0.00           N
ATOM   6657  C12 POPEw  88      32.436  80.792  74.630  1.00  0.00           C
ATOM   6660  C11 POPEw  88      33.925  80.910  74.300  1.00  0.00           C
ATOM   6663  P   POPEw  88      35.375  83.010  73.560  1.00  0.00           P
ATOM   6664  O13 POPEw  88      35.125  84.462  73.630  1.00  0.00           O
ATOM   6665  O14 POPEw  88      36.705  82.522  73.990  1.00  0.00           O
ATOM   6666  O11 POPEw  88      35.105  82.492  72.090  1.00  0.00           O
ATOM   6667  O12 POPEw  88      34.255  82.281  74.390  1.00  0.00           O
ATOM   6668  C1  POPEw  88      36.166  82.221  71.180  1.00  0.00           C
ATOM   6671  C2  POPEw  88      36.726  83.512  70.490  1.00  0.00           C
ATOM   6673  O21 POPEw  88      36.335  83.582  69.100  1.00  0.00           O
ATOM   6674  C21 POPEw  88      36.856  82.672  68.300  1.00  0.00           C
ATOM   6675  O22 POPEw  88      37.465  81.672  68.630  1.00  0.00           O
ATOM   6676  C22 POPEw  88      36.615  83.062  66.850  1.00  0.00           C
ATOM   6679  C3  POPEw  88      38.275  83.712  70.660  1.00  0.00           C
ATOM   6682  O31 POPEw  88      38.695  84.992  70.130  1.00  0.00           O
ATOM   6683  C31 POPEw  88      39.986  85.071  69.810  1.00  0.00           C
ATOM   6684  O32 POPEw  88      40.816  84.192  69.890  1.00  0.00           O
ATOM   6685  C32 POPEw  88      40.285  86.482  69.300  1.00  0.00           C
ATOM   6688  C23 POPEw  88      37.966  83.482  66.220  1.00  0.00           C
ATOM   6691  C24 POPEw  88      37.755  84.142  64.850  1.00  0.00           C
ATOM   6694  C25 POPEw  88      39.026  84.822  64.310  1.00  0.00           C
ATOM   6697  C26 POPEw  88      40.146  83.830  63.970  1.00  0.00           C
ATOM   6700  C27 POPEw  88      41.456  84.502  63.550  1.00  0.00           C
ATOM   6703  C28 POPEw  88      42.495  83.471  63.100  1.00  0.00           C
ATOM   6706  C29 POPEw  88      43.816  84.072  62.670  1.00  0.00           C
ATOM   6708 0C21 POPEw  88      45.045  83.622  62.970  1.00  0.00           C
ATOM   6710 1C21 POPEw  88      45.375  82.402  63.800  1.00  0.00           C
ATOM   6713 2C21 POPEw  88      46.335  81.411  63.110  1.00  0.00           C
ATOM   6716 3C21 POPEw  88      46.685  80.230  64.020  1.00  0.00           C
ATOM   6719 4C21 POPEw  88      47.715  79.272  63.390  1.00  0.00           C
ATOM   6722 5C21 POPEw  88      48.106  78.091  64.300  1.00  0.00           C
ATOM   6725 6C21 POPEw  88      49.086  78.462  65.430  1.00  0.00           C
ATOM   6728 7C21 POPEw  88      49.455  77.232  66.270  1.00  0.00           C
ATOM   6731 8C21 POPEw  88      50.505  77.480  67.350  1.00  0.00           C
ATOM   6735  C33 POPEw  88      40.986  86.451  67.910  1.00  0.00           C
ATOM   6738  C34 POPEw  88      41.015  87.851  67.280  1.00  0.00           C
ATOM   6741  C35 POPEw  88      41.215  87.851  65.760  1.00  0.00           C
ATOM   6744  C36 POPEw  88      42.636  88.132  65.270  1.00  0.00           C
ATOM   6747  C37 POPEw  88      42.776  88.001  63.740  1.00  0.00           C
ATOM   6750  C38 POPEw  88      44.105  88.512  63.170  1.00  0.00           C
ATOM   6753  C39 POPEw  88      44.335  88.161  61.690  1.00  0.00           C
ATOM   6756 0C31 POPEw  88      45.726  88.622  61.220  1.00  0.00           C
ATOM   6759 1C31 POPEw  88      46.105  88.022  59.870  1.00  0.00           C
ATOM   6762 2C31 POPEw  88      47.436  88.561  59.320  1.00  0.00           C
ATOM   6765 3C31 POPEw  88      48.666  88.182  60.160  1.00  0.00           C
ATOM   6768 4C31 POPEw  88      49.936  88.882  59.650  1.00  0.00           C
ATOM   6771 5C31 POPEw  88      51.155  88.572  60.530  1.00  0.00           C
ATOM   6774 6C31 POPEw  88      52.276  89.602  60.360  1.00  0.00           C
ATOM   6778  NH3 POPEx  89      38.106  99.861  73.880  1.00  0.00           N
ATOM   6782  C12 POPEx  89      37.025 100.871  74.160  1.00  0.00           C
ATOM   6785  C11 POPEx  89      35.625 100.242  73.970  1.00  0.00           C
ATOM   6788  P   POPEx  89      35.676  97.872  72.790  1.00  0.00           P
ATOM   6789  O13 POPEx  89      34.375  97.262  72.450  1.00  0.00           O
ATOM   6790  O14 POPEx  89      36.405  97.462  74.000  1.00  0.00           O
ATOM   6791  O11 POPEx  89      36.695  97.632  71.620  1.00  0.00           O
ATOM   6792  O12 POPEx  89      35.505  99.441  72.790  1.00  0.00           O
ATOM   6793  C1  POPEx  89      36.335  97.522  70.250  1.00  0.00           C
ATOM   6796  C2  POPEx  89      36.096  98.912  69.610  1.00  0.00           C
ATOM   6798  O21 POPEx  89      35.686  98.722  68.240  1.00  0.00           O
ATOM   6799  C21 POPEx  89      36.596  98.722  67.290  1.00  0.00           C
ATOM   6800  O22 POPEx  89      37.785  98.482  67.420  1.00  0.00           O
ATOM   6801  C22 POPEx  89      35.965  99.052  65.950  1.00  0.00           C
ATOM   6804  C3  POPEx  89      37.316  99.861  69.850  1.00  0.00           C
ATOM   6807  O31 POPEx  89      37.146 101.152  69.220  1.00  0.00           O
ATOM   6808  C31 POPEx  89      36.856 102.160  70.060  1.00  0.00           C
ATOM   6809  O32 POPEx  89      36.526 102.011  71.220  1.00  0.00           O
ATOM   6810  C32 POPEx  89      37.046 103.492  69.310  1.00  0.00           C
ATOM   6813  C23 POPEx  89      37.055  99.361  64.900  1.00  0.00           C
ATOM   6816  C24 POPEx  89      36.516 100.172  63.720  1.00  0.00           C
ATOM   6819  C25 POPEx  89      37.355 100.051  62.440  1.00  0.00           C
ATOM   6822  C26 POPEx  89      38.496 101.061  62.250  1.00  0.00           C
ATOM   6825  C27 POPEx  89      38.725 101.321  60.750  1.00  0.00           C
ATOM   6828  C28 POPEx  89      40.055 102.011  60.400  1.00  0.00           C
ATOM   6831  C29 POPEx  89      39.925 102.892  59.190  1.00  0.00           C
ATOM   6833 0C21 POPEx  89      40.505 102.761  57.980  1.00  0.00           C
ATOM   6835 1C21 POPEx  89      41.465 101.692  57.520  1.00  0.00           C
ATOM   6838 2C21 POPEx  89      40.896 100.882  56.340  1.00  0.00           C
ATOM   6841 3C21 POPEx  89      39.695 100.001  56.720  1.00  0.00           C
ATOM   6844 4C21 POPEx  89      39.175  99.182  55.540  1.00  0.00           C
ATOM   6847 5C21 POPEx  89      38.106  98.161  55.940  1.00  0.00           C
ATOM   6850 6C21 POPEx  89      37.585  97.361  54.750  1.00  0.00           C
ATOM   6853 7C21 POPEx  89      36.765  96.132  55.190  1.00  0.00           C
ATOM   6856 8C21 POPEx  89      36.045  95.422  54.050  1.00  0.00           C
ATOM   6860  C33 POPEx  89      37.256 104.732  70.220  1.00  0.00           C
ATOM   6863  C34 POPEx  89      37.405 106.050  69.430  1.00  0.00           C
ATOM   6866  C35 POPEx  89      38.855 106.461  69.110  1.00  0.00           C
ATOM   6869  C36 POPEx  89      38.945 107.851  68.450  1.00  0.00           C
ATOM   6872  C37 POPEx  89      40.385 108.261  68.070  1.00  0.00           C
ATOM   6875  C38 POPEx  89      40.575 109.752  67.700  1.00  0.00           C
ATOM   6878  C39 POPEx  89      39.886 110.252  66.420  1.00  0.00           C
ATOM   6881 0C31 POPEx  89      40.146 111.762  66.210  1.00  0.00           C
ATOM   6884 1C31 POPEx  89      39.676 112.382  64.890  1.00  0.00           C
ATOM   6887 2C31 POPEx  89      40.676 112.322  63.720  1.00  0.00           C
ATOM   6890 3C31 POPEx  89      40.896 110.910  63.160  1.00  0.00           C
ATOM   6893 4C31 POPEx  89      41.586 110.910  61.790  1.00  0.00           C
ATOM   6896 5C31 POPEx  89      41.705 109.502  61.210  1.00  0.00           C
ATOM   6899 6C31 POPEx  89      42.295 109.452  59.800  1.00  0.00           C
ATOM   6903  NH3 POPEy  90      10.345 113.681  67.860  1.00  0.00           N
ATOM   6907  C12 POPEy  90       9.236 114.272  68.690  1.00  0.00           C
ATOM   6910  C11 POPEy  90       9.146 115.801  68.530  1.00  0.00           C
ATOM   6913  P   POPEy  90       7.365 117.720  68.520  1.00  0.00           P
ATOM   6914  O13 POPEy  90       6.326 118.202  69.460  1.00  0.00           O
ATOM   6915  O14 POPEy  90       8.595 118.521  68.360  1.00  0.00           O
ATOM   6916  O11 POPEy  90       6.715 117.532  67.100  1.00  0.00           O
ATOM   6917  O12 POPEy  90       7.845 116.262  68.950  1.00  0.00           O
ATOM   6918  C1  POPEy  90       6.615 116.301  66.390  1.00  0.00           C
ATOM   6921  C2  POPEy  90       6.075 116.511  64.940  1.00  0.00           C
ATOM   6923  O21 POPEy  90       6.565 117.701  64.300  1.00  0.00           O
ATOM   6924  C21 POPEy  90       7.856 117.822  64.060  1.00  0.00           C
ATOM   6925  O22 POPEy  90       8.755 117.151  64.520  1.00  0.00           O
ATOM   6926  C22 POPEy  90       8.025 118.922  63.010  1.00  0.00           C
ATOM   6929  C3  POPEy  90       4.515 116.562  64.920  1.00  0.00           C
ATOM   6932  O31 POPEy  90       4.035 117.132  63.680  1.00  0.00           O
ATOM   6933  C31 POPEy  90       2.785 116.822  63.360  1.00  0.00           C
ATOM   6934  O32 POPEy  90       2.065 116.102  64.030  1.00  0.00           O
ATOM   6935  C32 POPEy  90       2.335 117.612  62.130  1.00  0.00           C
ATOM   6938  C23 POPEy  90       7.285 118.591  61.680  1.00  0.00           C
ATOM   6941  C24 POPEy  90       8.166 118.591  60.420  1.00  0.00           C
ATOM   6944  C25 POPEy  90       9.366 117.641  60.480  1.00  0.00           C
ATOM   6947  C26 POPEy  90      10.125 117.672  59.150  1.00  0.00           C
ATOM   6950  C27 POPEy  90      11.565 117.142  59.240  1.00  0.00           C
ATOM   6953  C28 POPEy  90      12.396 117.652  58.050  1.00  0.00           C
ATOM   6956  C29 POPEy  90      13.865 117.311  58.130  1.00  0.00           C
ATOM   6958 0C21 POPEy  90      14.585 116.672  57.190  1.00  0.00           C
ATOM   6960 1C21 POPEy  90      14.055 116.152  55.870  1.00  0.00           C
ATOM   6963 2C21 POPEy  90      15.095 116.102  54.720  1.00  0.00           C
ATOM   6966 3C21 POPEy  90      16.445 115.452  55.090  1.00  0.00           C
ATOM   6969 4C21 POPEy  90      17.026 114.632  53.930  1.00  0.00           C
ATOM   6972 5C21 POPEy  90      18.506 114.251  54.060  1.00  0.00           C
ATOM   6975 6C21 POPEy  90      19.455 115.432  54.370  1.00  0.00           C
ATOM   6978 7C21 POPEy  90      20.855 115.261  53.760  1.00  0.00           C
ATOM   6981 8C21 POPEy  90      21.775 116.441  54.090  1.00  0.00           C
ATOM   6985  C33 POPEy  90       0.945 117.221  61.560  1.00  0.00           C
ATOM   6988  C34 POPEy  90       0.235 118.410  60.870  1.00  0.00           C
ATOM   6991  C35 POPEy  90      -1.175 118.102  60.330  1.00  0.00           C
ATOM   6994  C36 POPEy  90      -1.185 117.311  59.010  1.00  0.00           C
ATOM   6997  C37 POPEy  90      -0.985 118.182  57.750  1.00  0.00           C
ATOM   7000  C38 POPEy  90      -0.545 117.402  56.500  1.00  0.00           C
ATOM   7003  C39 POPEy  90      -1.365 116.142  56.160  1.00  0.00           C
ATOM   7006 0C31 POPEy  90      -2.505 116.352  55.160  1.00  0.00           C
ATOM   7009 1C31 POPEy  90      -3.405 115.102  55.120  1.00  0.00           C
ATOM   7012 2C31 POPEy  90      -4.495 115.132  54.050  1.00  0.00           C
ATOM   7015 3C31 POPEy  90      -5.326 113.830  54.060  1.00  0.00           C
ATOM   7018 4C31 POPEy  90      -6.106 113.602  52.760  1.00  0.00           C
ATOM   7021 5C31 POPEy  90      -6.835 112.252  52.760  1.00  0.00           C
ATOM   7024 6C31 POPEy  90      -7.656 112.011  51.490  1.00  0.00           C
ATOM   7028  NH3 POPEz  91     100.155  32.502  72.380  1.00  0.00           N
ATOM   7032  C12 POPEz  91      99.555  33.882  72.400  1.00  0.00           C
ATOM   7035  C11 POPEz  91      98.026  33.862  72.530  1.00  0.00           C
ATOM   7038  P   POPEz  91      96.015  34.952  71.310  1.00  0.00           P
ATOM   7039  O13 POPEz  91      95.145  34.542  72.430  1.00  0.00           O
ATOM   7040  O14 POPEz  91      95.695  36.202  70.580  1.00  0.00           O
ATOM   7041  O11 POPEz  91      96.166  33.782  70.230  1.00  0.00           O
ATOM   7042  O12 POPEz  91      97.505  35.022  71.860  1.00  0.00           O
ATOM   7043  C1  POPEz  91      97.055  33.992  69.110  1.00  0.00           C
ATOM   7046  C2  POPEz  91      98.055  32.821  68.980  1.00  0.00           C
ATOM   7048  O21 POPEz  91      99.276  33.282  68.360  1.00  0.00           O
ATOM   7049  C21 POPEz  91     100.355  32.642  68.790  1.00  0.00           C
ATOM   7050  O22 POPEz  91     100.365  31.871  69.730  1.00  0.00           O
ATOM   7051  C22 POPEz  91     101.576  33.062  67.980  1.00  0.00           C
ATOM   7054  C3  POPEz  91      97.486  31.592  68.220  1.00  0.00           C
ATOM   7057  O31 POPEz  91      97.315  31.832  66.800  1.00  0.00           O
ATOM   7058  C31 POPEz  91      98.136  31.112  66.020  1.00  0.00           C
ATOM   7059  O32 POPEz  91      99.055  30.422  66.410  1.00  0.00           O
ATOM   7060  C32 POPEz  91      97.736  31.262  64.540  1.00  0.00           C
ATOM   7063  C23 POPEz  91     101.535  32.602  66.510  1.00  0.00           C
ATOM   7066  C24 POPEz  91     102.896  32.812  65.830  1.00  0.00           C
ATOM   7069  C25 POPEz  91     102.996  32.141  64.450  1.00  0.00           C
ATOM   7072  C26 POPEz  91     102.186  32.862  63.360  1.00  0.00           C
ATOM   7075  C27 POPEz  91     101.626  31.911  62.290  1.00  0.00           C
ATOM   7078  C28 POPEz  91     100.746  32.672  61.290  1.00  0.00           C
ATOM   7081  C29 POPEz  91      99.675  31.871  60.600  1.00  0.00           C
ATOM   7083 0C21 POPEz  91      99.836  31.082  59.530  1.00  0.00           C
ATOM   7085 1C21 POPEz  91     101.145  30.782  58.840  1.00  0.00           C
ATOM   7088 2C21 POPEz  91     100.956  29.641  57.820  1.00  0.00           C
ATOM   7091 3C21 POPEz  91     102.236  29.252  57.070  1.00  0.00           C
ATOM   7094 4C21 POPEz  91     102.146  29.492  55.550  1.00  0.00           C
ATOM   7097 5C21 POPEz  91     102.245  30.972  55.160  1.00  0.00           C
ATOM   7100 6C21 POPEz  91     102.206  31.172  53.640  1.00  0.00           C
ATOM   7103 7C21 POPEz  91     102.375  32.622  53.200  1.00  0.00           C
ATOM   7106 8C21 POPEz  91     102.305  32.801  51.680  1.00  0.00           C
ATOM   7110  C33 POPEz  91      98.246  30.112  63.630  1.00  0.00           C
ATOM   7113  C34 POPEz  91      97.385  28.842  63.680  1.00  0.00           C
ATOM   7116  C35 POPEz  91      96.045  28.952  62.920  1.00  0.00           C
ATOM   7119  C36 POPEz  91      96.115  28.532  61.440  1.00  0.00           C
ATOM   7122  C37 POPEz  91      94.805  28.802  60.680  1.00  0.00           C
ATOM   7125  C38 POPEz  91      94.826  28.292  59.230  1.00  0.00           C
ATOM   7128  C39 POPEz  91      93.615  28.762  58.380  1.00  0.00           C
ATOM   7131 0C31 POPEz  91      93.536  30.282  58.220  1.00  0.00           C
ATOM   7134 1C31 POPEz  91      92.476  30.742  57.210  1.00  0.00           C
ATOM   7137 2C31 POPEz  91      92.466  32.262  57.020  1.00  0.00           C
ATOM   7140 3C31 POPEz  91      91.305  32.782  56.160  1.00  0.00           C
ATOM   7143 4C31 POPEz  91      91.305  32.242  54.730  1.00  0.00           C
ATOM   7146 5C31 POPEz  91      90.186  32.842  53.870  1.00  0.00           C
ATOM   7149 6C31 POPEz  91      90.046  32.192  52.490  1.00  0.00           C
ATOM   7153  NH3 POPE0  92      79.856 123.231  30.680  1.00  0.00           N
ATOM   7157  C12 POPE0  92      79.316 121.852  30.430  1.00  0.00           C
ATOM   7160  C11 POPE0  92      80.116 121.152  29.330  1.00  0.00           C
ATOM   7163  P   POPE0  92      79.555 118.602  28.770  1.00  0.00           P
ATOM   7164  O13 POPE0  92      78.805 119.151  27.620  1.00  0.00           O
ATOM   7165  O14 POPE0  92      80.645 117.652  28.450  1.00  0.00           O
ATOM   7166  O11 POPE0  92      78.505 117.962  29.770  1.00  0.00           O
ATOM   7167  O12 POPE0  92      80.166 119.762  29.610  1.00  0.00           O
ATOM   7168  C1  POPE0  92      79.026 117.102  30.780  1.00  0.00           C
ATOM   7171  C2  POPE0  92      78.156 117.191  32.030  1.00  0.00           C
ATOM   7173  O21 POPE0  92      78.565 116.122  32.900  1.00  0.00           O
ATOM   7174  C21 POPE0  92      78.975 116.511  34.090  1.00  0.00           C
ATOM   7175  O22 POPE0  92      79.335 117.632  34.410  1.00  0.00           O
ATOM   7176  C22 POPE0  92      78.695 115.361  35.040  1.00  0.00           C
ATOM   7179  C3  POPE0  92      76.646 117.011  31.730  1.00  0.00           C
ATOM   7182  O31 POPE0  92      75.916 117.142  32.960  1.00  0.00           O
ATOM   7183  C31 POPE0  92      74.905 116.321  33.180  1.00  0.00           C
ATOM   7184  O32 POPE0  92      74.395 115.562  32.370  1.00  0.00           O
ATOM   7185  C32 POPE0  92      74.686 116.330  34.690  1.00  0.00           C
ATOM   7188  C23 POPE0  92      78.736 115.842  36.500  1.00  0.00           C
ATOM   7191  C24 POPE0  92      80.095 115.572  37.140  1.00  0.00           C
ATOM   7194  C25 POPE0  92      79.955 114.492  38.220  1.00  0.00           C
ATOM   7197  C26 POPE0  92      81.216 114.352  39.060  1.00  0.00           C
ATOM   7200  C27 POPE0  92      81.015 113.362  40.210  1.00  0.00           C
ATOM   7203  C28 POPE0  92      82.295 113.132  41.020  1.00  0.00           C
ATOM   7206  C29 POPE0  92      82.606 114.272  41.960  1.00  0.00           C
ATOM   7208 0C21 POPE0  92      83.256 114.151  43.130  1.00  0.00           C
ATOM   7210 1C21 POPE0  92      83.775 112.841  43.660  1.00  0.00           C
ATOM   7213 2C21 POPE0  92      83.925 112.732  45.180  1.00  0.00           C
ATOM   7216 3C21 POPE0  92      84.096 111.251  45.550  1.00  0.00           C
ATOM   7219 4C21 POPE0  92      84.096 110.951  47.050  1.00  0.00           C
ATOM   7222 5C21 POPE0  92      84.166 109.441  47.290  1.00  0.00           C
ATOM   7225 6C21 POPE0  92      84.345 109.042  48.750  1.00  0.00           C
ATOM   7228 7C21 POPE0  92      85.335 107.882  48.900  1.00  0.00           C
ATOM   7231 8C21 POPE0  92      85.516 107.440  50.350  1.00  0.00           C
ATOM   7235  C33 POPE0  92      73.526 115.432  35.150  1.00  0.00           C
ATOM   7238  C34 POPE0  92      73.636 114.992  36.620  1.00  0.00           C
ATOM   7241  C35 POPE0  92      73.225 116.061  37.640  1.00  0.00           C
ATOM   7244  C36 POPE0  92      74.265 117.151  37.920  1.00  0.00           C
ATOM   7247  C37 POPE0  92      73.896 117.971  39.160  1.00  0.00           C
ATOM   7250  C38 POPE0  92      74.715 119.251  39.340  1.00  0.00           C
ATOM   7253  C39 POPE0  92      76.226 119.031  39.520  1.00  0.00           C
ATOM   7256 0C31 POPE0  92      76.906 120.322  40.020  1.00  0.00           C
ATOM   7259 1C31 POPE0  92      78.386 120.141  40.420  1.00  0.00           C
ATOM   7262 2C31 POPE0  92      79.006 121.371  41.110  1.00  0.00           C
ATOM   7265 3C31 POPE0  92      78.495 121.632  42.540  1.00  0.00           C
ATOM   7268 4C31 POPE0  92      78.936 120.572  43.570  1.00  0.00           C
ATOM   7271 5C31 POPE0  92      78.596 120.951  45.020  1.00  0.00           C
ATOM   7274 6C31 POPE0  92      79.216 120.022  46.060  1.00  0.00           C
ATOM   7278  NH3 POPE1  93     123.645 133.562  29.400  1.00  0.00           N
ATOM   7282  C12 POPE1  93     123.326 132.331  28.610  1.00  0.00           C
ATOM   7285  C11 POPE1  93     124.567 131.432  28.550  1.00  0.00           C
ATOM   7288  P   POPE1  93     123.645 129.061  27.780  1.00  0.00           P
ATOM   7289  O13 POPE1  93     122.336 129.152  27.110  1.00  0.00           O
ATOM   7290  O14 POPE1  93     124.567 127.992  27.340  1.00  0.00           O
ATOM   7291  O11 POPE1  93     123.475 129.021  29.340  1.00  0.00           O
ATOM   7292  O12 POPE1  93     124.446 130.410  27.550  1.00  0.00           O
ATOM   7293  C1  POPE1  93     122.195 128.672  29.900  1.00  0.00           C
ATOM   7296  C2  POPE1  93     122.265 128.081  31.350  1.00  0.00           C
ATOM   7298  O21 POPE1  93     123.316 127.121  31.570  1.00  0.00           O
ATOM   7299  C21 POPE1  93     123.195 125.951  31.000  1.00  0.00           C
ATOM   7300  O22 POPE1  93     122.515 125.661  30.030  1.00  0.00           O
ATOM   7301  C22 POPE1  93     123.975 124.911  31.800  1.00  0.00           C
ATOM   7304  C3  POPE1  93     120.875 127.531  31.810  1.00  0.00           C
ATOM   7307  O31 POPE1  93     120.975 126.572  32.880  1.00  0.00           O
ATOM   7308  C31 POPE1  93     120.575 126.922  34.090  1.00  0.00           C
ATOM   7309  O32 POPE1  93     120.186 128.022  34.430  1.00  0.00           O
ATOM   7310  C32 POPE1  93     120.645 125.672  34.960  1.00  0.00           C
ATOM   7313  C23 POPE1  93     123.036 123.821  32.390  1.00  0.00           C
ATOM   7316  C24 POPE1  93     123.486 123.410  33.790  1.00  0.00           C
ATOM   7319  C25 POPE1  93     122.546 122.422  34.480  1.00  0.00           C
ATOM   7322  C26 POPE1  93     122.675 122.492  36.010  1.00  0.00           C
ATOM   7325  C27 POPE1  93     124.077 122.171  36.550  1.00  0.00           C
ATOM   7328  C28 POPE1  93     124.326 122.781  37.940  1.00  0.00           C
ATOM   7331  C29 POPE1  93     123.355 122.232  38.960  1.00  0.00           C
ATOM   7333 0C21 POPE1  93     123.676 121.772  40.170  1.00  0.00           C
ATOM   7335 1C21 POPE1  93     125.056 121.791  40.760  1.00  0.00           C
ATOM   7338 2C21 POPE1  93     125.006 121.562  42.280  1.00  0.00           C
ATOM   7341 3C21 POPE1  93     124.277 122.662  43.070  1.00  0.00           C
ATOM   7344 4C21 POPE1  93     124.166 122.252  44.540  1.00  0.00           C
ATOM   7347 5C21 POPE1  93     123.565 123.322  45.450  1.00  0.00           C
ATOM   7350 6C21 POPE1  93     123.606 122.872  46.910  1.00  0.00           C
ATOM   7353 7C21 POPE1  93     123.016 123.891  47.880  1.00  0.00           C
ATOM   7356 8C21 POPE1  93     123.145 123.441  49.330  1.00  0.00           C
ATOM   7360  C33 POPE1  93     119.605 125.641  36.100  1.00  0.00           C
ATOM   7363  C34 POPE1  93     119.406 124.212  36.620  1.00  0.00           C
ATOM   7366  C35 POPE1  93     118.405 124.111  37.780  1.00  0.00           C
ATOM   7369  C36 POPE1  93     118.956 124.531  39.150  1.00  0.00           C
ATOM   7372  C37 POPE1  93     120.276 123.842  39.550  1.00  0.00           C
ATOM   7375  C38 POPE1  93     120.566 123.882  41.060  1.00  0.00           C
ATOM   7378  C39 POPE1  93     119.805 122.812  41.850  1.00  0.00           C
ATOM   7381 0C31 POPE1  93     120.025 122.910  43.360  1.00  0.00           C
ATOM   7384 1C31 POPE1  93     119.305 121.782  44.100  1.00  0.00           C
ATOM   7387 2C31 POPE1  93     119.535 121.721  45.610  1.00  0.00           C
ATOM   7390 3C31 POPE1  93     118.775 120.532  46.230  1.00  0.00           C
ATOM   7393 4C31 POPE1  93     119.045 120.331  47.720  1.00  0.00           C
ATOM   7396 5C31 POPE1  93     118.005 119.422  48.380  1.00  0.00           C
ATOM   7399 6C31 POPE1  93     118.335 119.011  49.820  1.00  0.00           C
ATOM   7403  NH3 POPE2  94      78.436  93.652  77.030  1.00  0.00           N
ATOM   7407  C12 POPE2  94      79.605  93.642  77.970  1.00  0.00           C
ATOM   7410  C11 POPE2  94      79.955  92.221  78.450  1.00  0.00           C
ATOM   7413  P   POPE2  94      79.365  90.211  76.890  1.00  0.00           P
ATOM   7414  O13 POPE2  94      79.716  89.002  77.660  1.00  0.00           O
ATOM   7415  O14 POPE2  94      77.975  90.731  76.850  1.00  0.00           O
ATOM   7416  O11 POPE2  94      79.935  90.012  75.440  1.00  0.00           O
ATOM   7417  O12 POPE2  94      80.285  91.391  77.350  1.00  0.00           O
ATOM   7418  C1  POPE2  94      79.286  89.272  74.410  1.00  0.00           C
ATOM   7421  C2  POPE2  94      78.195  90.132  73.740  1.00  0.00           C
ATOM   7423  O21 POPE2  94      77.575  89.382  72.670  1.00  0.00           O
ATOM   7424  C21 POPE2  94      76.436  89.962  72.330  1.00  0.00           C
ATOM   7425  O22 POPE2  94      75.725  90.602  73.090  1.00  0.00           O
ATOM   7426  C22 POPE2  94      76.185  89.841  70.840  1.00  0.00           C
ATOM   7429  C3  POPE2  94      78.736  91.492  73.210  1.00  0.00           C
ATOM   7432  O31 POPE2  94      79.426  91.352  71.940  1.00  0.00           O
ATOM   7433  C31 POPE2  94      80.756  91.262  71.990  1.00  0.00           C
ATOM   7434  O32 POPE2  94      81.416  91.201  73.020  1.00  0.00           O
ATOM   7435  C32 POPE2  94      81.375  91.402  70.600  1.00  0.00           C
ATOM   7438  C23 POPE2  94      75.175  90.932  70.430  1.00  0.00           C
ATOM   7441  C24 POPE2  94      74.855  90.962  68.940  1.00  0.00           C
ATOM   7444  C25 POPE2  94      75.816  91.800  68.080  1.00  0.00           C
ATOM   7447  C26 POPE2  94      75.015  92.612  67.060  1.00  0.00           C
ATOM   7450  C27 POPE2  94      75.826  93.322  65.990  1.00  0.00           C
ATOM   7453  C28 POPE2  94      74.956  94.002  64.910  1.00  0.00           C
ATOM   7456  C29 POPE2  94      74.276  95.211  65.480  1.00  0.00           C
ATOM   7458 0C21 POPE2  94      72.955  95.442  65.590  1.00  0.00           C
ATOM   7460 1C21 POPE2  94      71.816  94.551  65.150  1.00  0.00           C
ATOM   7463 2C21 POPE2  94      70.615  95.331  64.570  1.00  0.00           C
ATOM   7466 3C21 POPE2  94      70.045  96.402  65.500  1.00  0.00           C
ATOM   7469 4C21 POPE2  94      68.535  96.660  65.300  1.00  0.00           C
ATOM   7472 5C21 POPE2  94      68.166  97.221  63.920  1.00  0.00           C
ATOM   7475 6C21 POPE2  94      66.636  97.361  63.770  1.00  0.00           C
ATOM   7478 7C21 POPE2  94      66.236  98.062  62.460  1.00  0.00           C
ATOM   7481 8C21 POPE2  94      64.715  98.222  62.320  1.00  0.00           C
ATOM   7485  C33 POPE2  94      80.455  91.190  69.380  1.00  0.00           C
ATOM   7488  C34 POPE2  94      80.975  91.962  68.160  1.00  0.00           C
ATOM   7491  C35 POPE2  94      80.386  91.441  66.840  1.00  0.00           C
ATOM   7494  C36 POPE2  94      80.966  92.182  65.630  1.00  0.00           C
ATOM   7497  C37 POPE2  94      82.225  91.572  65.010  1.00  0.00           C
ATOM   7500  C38 POPE2  94      82.606  92.341  63.730  1.00  0.00           C
ATOM   7503  C39 POPE2  94      83.505  93.561  64.000  1.00  0.00           C
ATOM   7506 0C31 POPE2  94      83.635  94.462  62.770  1.00  0.00           C
ATOM   7509 1C31 POPE2  94      84.786  95.471  62.900  1.00  0.00           C
ATOM   7512 2C31 POPE2  94      84.875  96.441  61.710  1.00  0.00           C
ATOM   7515 3C31 POPE2  94      85.236  95.781  60.370  1.00  0.00           C
ATOM   7518 4C31 POPE2  94      85.386  96.812  59.250  1.00  0.00           C
ATOM   7521 5C31 POPE2  94      85.945  96.222  57.950  1.00  0.00           C
ATOM   7524 6C31 POPE2  94      86.096  97.262  56.840  1.00  0.00           C
ATOM   7528  NH3 POPE3  95      40.066  61.392  76.050  1.00  0.00           N
ATOM   7532  C12 POPE3  95      39.555  62.742  75.630  1.00  0.00           C
ATOM   7535  C11 POPE3  95      38.356  62.612  74.650  1.00  0.00           C
ATOM   7538  P   POPE3  95      37.305  60.271  73.830  1.00  0.00           P
ATOM   7539  O13 POPE3  95      37.346  59.542  75.100  1.00  0.00           O
ATOM   7540  O14 POPE3  95      35.956  60.732  73.390  1.00  0.00           O
ATOM   7541  O11 POPE3  95      37.955  59.391  72.680  1.00  0.00           O
ATOM   7542  O12 POPE3  95      38.396  61.411  73.880  1.00  0.00           O
ATOM   7543  C1  POPE3  95      37.805  59.781  71.300  1.00  0.00           C
ATOM   7546  C2  POPE3  95      38.545  61.101  70.870  1.00  0.00           C
ATOM   7548  O21 POPE3  95      38.135  61.451  69.530  1.00  0.00           O
ATOM   7549  C21 POPE3  95      38.826  60.992  68.510  1.00  0.00           C
ATOM   7550  O22 POPE3  95      39.636  60.092  68.520  1.00  0.00           O
ATOM   7551  C22 POPE3  95      38.526  61.852  67.290  1.00  0.00           C
ATOM   7554  C3  POPE3  95      40.096  61.092  71.110  1.00  0.00           C
ATOM   7557  O31 POPE3  95      40.695  62.291  70.560  1.00  0.00           O
ATOM   7558  C31 POPE3  95      41.856  62.192  69.920  1.00  0.00           C
ATOM   7559  O32 POPE3  95      42.535  61.182  69.850  1.00  0.00           O
ATOM   7560  C32 POPE3  95      42.225  63.511  69.240  1.00  0.00           C
ATOM   7563  C23 POPE3  95      39.776  61.952  66.380  1.00  0.00           C
ATOM   7566  C24 POPE3  95      39.756  63.202  65.480  1.00  0.00           C
ATOM   7569  C25 POPE3  95      39.325  62.922  64.040  1.00  0.00           C
ATOM   7572  C26 POPE3  95      40.425  62.232  63.220  1.00  0.00           C
ATOM   7575  C27 POPE3  95      40.115  62.182  61.720  1.00  0.00           C
ATOM   7578  C28 POPE3  95      41.346  61.742  60.910  1.00  0.00           C
ATOM   7581  C29 POPE3  95      41.045  61.572  59.440  1.00  0.00           C
ATOM   7583 0C21 POPE3  95      40.526  60.472  58.860  1.00  0.00           C
ATOM   7585 1C21 POPE3  95      40.105  59.212  59.580  1.00  0.00           C
ATOM   7588 2C21 POPE3  95      40.936  57.962  59.230  1.00  0.00           C
ATOM   7591 3C21 POPE3  95      42.355  57.952  59.840  1.00  0.00           C
ATOM   7594 4C21 POPE3  95      43.445  58.572  58.950  1.00  0.00           C
ATOM   7597 5C21 POPE3  95      43.865  57.692  57.750  1.00  0.00           C
ATOM   7600 6C21 POPE3  95      44.765  56.512  58.150  1.00  0.00           C
ATOM   7603 7C21 POPE3  95      45.225  55.682  56.950  1.00  0.00           C
ATOM   7606 8C21 POPE3  95      46.146  54.522  57.320  1.00  0.00           C
ATOM   7610  C33 POPE3  95      43.725  63.852  69.430  1.00  0.00           C
ATOM   7613  C34 POPE3  95      44.156  65.152  68.740  1.00  0.00           C
ATOM   7616  C35 POPE3  95      45.686  65.332  68.780  1.00  0.00           C
ATOM   7619  C36 POPE3  95      46.236  66.471  67.910  1.00  0.00           C
ATOM   7622  C37 POPE3  95      47.776  66.382  67.820  1.00  0.00           C
ATOM   7625  C38 POPE3  95      48.465  67.462  66.970  1.00  0.00           C
ATOM   7628  C39 POPE3  95      47.966  67.532  65.520  1.00  0.00           C
ATOM   7631 0C31 POPE3  95      48.965  68.222  64.570  1.00  0.00           C
ATOM   7634 1C31 POPE3  95      48.305  68.672  63.260  1.00  0.00           C
ATOM   7637 2C31 POPE3  95      49.205  69.492  62.330  1.00  0.00           C
ATOM   7640 3C31 POPE3  95      50.285  68.672  61.610  1.00  0.00           C
ATOM   7643 4C31 POPE3  95      50.975  69.472  60.500  1.00  0.00           C
ATOM   7646 5C31 POPE3  95      52.055  68.660  59.760  1.00  0.00           C
ATOM   7649 6C31 POPE3  95      52.795  69.472  58.690  1.00  0.00           C
ATOM   7653  NH3 POPE4  96      64.146  16.352  76.800  1.00  0.00           N
ATOM   7657  C12 POPE4  96      63.515  17.382  77.720  1.00  0.00           C
ATOM   7660  C11 POPE4  96      63.655  18.842  77.210  1.00  0.00           C
ATOM   7663  P   POPE4  96      62.355  20.632  78.760  1.00  0.00           P
ATOM   7664  O13 POPE4  96      62.046  20.231  80.150  1.00  0.00           O
ATOM   7665  O14 POPE4  96      62.585  22.081  78.510  1.00  0.00           O
ATOM   7666  O11 POPE4  96      61.125  20.152  77.870  1.00  0.00           O
ATOM   7667  O12 POPE4  96      63.605  19.781  78.280  1.00  0.00           O
ATOM   7668  C1  POPE4  96      60.676  20.922  76.750  1.00  0.00           C
ATOM   7671  C2  POPE4  96      60.115  19.972  75.650  1.00  0.00           C
ATOM   7673  O21 POPE4  96      60.486  20.482  74.350  1.00  0.00           O
ATOM   7674  C21 POPE4  96      60.746  19.542  73.460  1.00  0.00           C
ATOM   7675  O22 POPE4  96      60.845  18.352  73.670  1.00  0.00           O
ATOM   7676  C22 POPE4  96      60.826  20.182  72.070  1.00  0.00           C
ATOM   7679  C3  POPE4  96      58.576  19.722  75.740  1.00  0.00           C
ATOM   7682  O31 POPE4  96      57.776  20.882  75.420  1.00  0.00           O
ATOM   7683  C31 POPE4  96      56.475  20.692  75.740  1.00  0.00           C
ATOM   7684  O32 POPE4  96      56.066  19.752  76.390  1.00  0.00           O
ATOM   7685  C32 POPE4  96      55.616  21.812  75.170  1.00  0.00           C
ATOM   7688  C23 POPE4  96      59.476  20.032  71.340  1.00  0.00           C
ATOM   7691  C24 POPE4  96      59.245  21.031  70.210  1.00  0.00           C
ATOM   7694  C25 POPE4  96      57.815  20.961  69.630  1.00  0.00           C
ATOM   7697  C26 POPE4  96      57.785  20.872  68.090  1.00  0.00           C
ATOM   7700  C27 POPE4  96      56.465  20.312  67.540  1.00  0.00           C
ATOM   7703  C28 POPE4  96      56.285  20.542  66.030  1.00  0.00           C
ATOM   7706  C29 POPE4  96      55.835  21.952  65.740  1.00  0.00           C
ATOM   7708 0C21 POPE4  96      55.726  22.552  64.540  1.00  0.00           C
ATOM   7710 1C21 POPE4  96      56.045  22.002  63.170  1.00  0.00           C
ATOM   7713 2C21 POPE4  96      55.225  20.792  62.660  1.00  0.00           C
ATOM   7716 3C21 POPE4  96      55.365  20.662  61.130  1.00  0.00           C
ATOM   7719 4C21 POPE4  96      54.686  19.432  60.520  1.00  0.00           C
ATOM   7722 5C21 POPE4  96      54.625  19.492  58.980  1.00  0.00           C
ATOM   7725 6C21 POPE4  96      53.636  20.532  58.450  1.00  0.00           C
ATOM   7728 7C21 POPE4  96      53.426  20.472  56.930  1.00  0.00           C
ATOM   7731 8C21 POPE4  96      52.515  21.582  56.390  1.00  0.00           C
ATOM   7735  C33 POPE4  96      54.426  21.302  74.340  1.00  0.00           C
ATOM   7738  C34 POPE4  96      53.715  22.452  73.610  1.00  0.00           C
ATOM   7741  C35 POPE4  96      54.375  22.801  72.270  1.00  0.00           C
ATOM   7744  C36 POPE4  96      54.535  24.302  71.990  1.00  0.00           C
ATOM   7747  C37 POPE4  96      55.136  24.522  70.600  1.00  0.00           C
ATOM   7750  C38 POPE4  96      55.555  25.972  70.330  1.00  0.00           C
ATOM   7753  C39 POPE4  96      55.936  26.192  68.860  1.00  0.00           C
ATOM   7756 0C31 POPE4  96      56.365  27.632  68.550  1.00  0.00           C
ATOM   7759 1C31 POPE4  96      56.276  27.932  67.050  1.00  0.00           C
ATOM   7762 2C31 POPE4  96      56.545  29.411  66.700  1.00  0.00           C
ATOM   7765 3C31 POPE4  96      57.935  29.912  67.130  1.00  0.00           C
ATOM   7768 4C31 POPE4  96      59.086  29.122  66.500  1.00  0.00           C
ATOM   7771 5C31 POPE4  96      60.455  29.722  66.840  1.00  0.00           C
ATOM   7774 6C31 POPE4  96      61.586  29.212  65.960  1.00  0.00           C
ATOM   7778  NH3 POPE5  97      51.905  68.852  74.610  1.00  0.00           N
ATOM   7782  C12 POPE5  97      52.186  69.120  76.060  1.00  0.00           C
ATOM   7785  C11 POPE5  97      52.986  67.941  76.650  1.00  0.00           C
ATOM   7788  P   POPE5  97      55.406  66.911  76.340  1.00  0.00           P
ATOM   7789  O13 POPE5  97      55.546  67.272  77.760  1.00  0.00           O
ATOM   7790  O14 POPE5  97      55.515  65.492  75.920  1.00  0.00           O
ATOM   7791  O11 POPE5  97      56.495  67.712  75.500  1.00  0.00           O
ATOM   7792  O12 POPE5  97      54.055  67.550  75.780  1.00  0.00           O
ATOM   7793  C1  POPE5  97      56.335  67.652  74.080  1.00  0.00           C
ATOM   7796  C2  POPE5  97      57.355  68.572  73.400  1.00  0.00           C
ATOM   7798  O21 POPE5  97      57.055  68.612  71.990  1.00  0.00           O
ATOM   7799  C21 POPE5  97      56.396  69.691  71.620  1.00  0.00           C
ATOM   7800  O22 POPE5  97      55.866  70.510  72.340  1.00  0.00           O
ATOM   7801  C22 POPE5  97      56.565  69.901  70.130  1.00  0.00           C
ATOM   7804  C3  POPE5  97      58.805  68.062  73.580  1.00  0.00           C
ATOM   7807  O31 POPE5  97      59.695  68.701  72.650  1.00  0.00           O
ATOM   7808  C31 POPE5  97      60.076  69.910  72.970  1.00  0.00           C
ATOM   7809  O32 POPE5  97      59.995  70.441  74.060  1.00  0.00           O
ATOM   7810  C32 POPE5  97      60.565  70.612  71.700  1.00  0.00           C
ATOM   7813  C23 POPE5  97      55.375  70.652  69.500  1.00  0.00           C
ATOM   7816  C24 POPE5  97      55.495  72.191  69.520  1.00  0.00           C
ATOM   7819  C25 POPE5  97      56.685  72.771  68.740  1.00  0.00           C
ATOM   7822  C26 POPE5  97      56.776  72.342  67.270  1.00  0.00           C
ATOM   7825  C27 POPE5  97      58.055  72.852  66.600  1.00  0.00           C
ATOM   7828  C28 POPE5  97      58.386  72.142  65.280  1.00  0.00           C
ATOM   7831  C29 POPE5  97      57.365  72.422  64.210  1.00  0.00           C
ATOM   7833 0C21 POPE5  97      57.605  72.782  62.930  1.00  0.00           C
ATOM   7835 1C21 POPE5  97      58.956  72.992  62.300  1.00  0.00           C
ATOM   7838 2C21 POPE5  97      59.636  74.312  62.720  1.00  0.00           C
ATOM   7841 3C21 POPE5  97      58.785  75.572  62.480  1.00  0.00           C
ATOM   7844 4C21 POPE5  97      59.465  76.822  63.040  1.00  0.00           C
ATOM   7847 5C21 POPE5  97      58.646  78.102  62.870  1.00  0.00           C
ATOM   7850 6C21 POPE5  97      58.405  78.441  61.400  1.00  0.00           C
ATOM   7853 7C21 POPE5  97      58.075  79.921  61.170  1.00  0.00           C
ATOM   7856 8C21 POPE5  97      58.065  80.271  59.690  1.00  0.00           C
ATOM   7860  C33 POPE5  97      61.015  72.042  72.050  1.00  0.00           C
ATOM   7863  C34 POPE5  97      61.656  72.801  70.890  1.00  0.00           C
ATOM   7866  C35 POPE5  97      60.705  72.981  69.710  1.00  0.00           C
ATOM   7869  C36 POPE5  97      61.055  74.212  68.870  1.00  0.00           C
ATOM   7872  C37 POPE5  97      60.066  75.370  69.060  1.00  0.00           C
ATOM   7875  C38 POPE5  97      60.066  75.982  70.480  1.00  0.00           C
ATOM   7878  C39 POPE5  97      58.756  76.701  70.830  1.00  0.00           C
ATOM   7881 0C31 POPE5  97      57.596  75.712  71.050  1.00  0.00           C
ATOM   7884 1C31 POPE5  97      56.295  76.352  71.550  1.00  0.00           C
ATOM   7887 2C31 POPE5  97      55.146  75.332  71.550  1.00  0.00           C
ATOM   7890 3C31 POPE5  97      53.956  75.771  72.400  1.00  0.00           C
ATOM   7893 4C31 POPE5  97      52.955  76.712  71.720  1.00  0.00           C
ATOM   7896 5C31 POPE5  97      51.615  76.682  72.470  1.00  0.00           C
ATOM   7899 6C31 POPE5  97      50.596  77.712  71.970  1.00  0.00           C
ATOM   7903  NH3 POPE6  98      91.786  54.972  34.500  1.00  0.00           N
ATOM   7907  C12 POPE6  98      92.486  54.662  33.200  1.00  0.00           C
ATOM   7910  C11 POPE6  98      92.385  53.152  32.870  1.00  0.00           C
ATOM   7913  P   POPE6  98      93.085  50.821  33.820  1.00  0.00           P
ATOM   7914  O13 POPE6  98      91.985  50.142  34.530  1.00  0.00           O
ATOM   7915  O14 POPE6  98      93.346  50.452  32.420  1.00  0.00           O
ATOM   7916  O11 POPE6  98      94.406  50.632  34.680  1.00  0.00           O
ATOM   7917  O12 POPE6  98      92.916  52.392  33.950  1.00  0.00           O
ATOM   7918  C1  POPE6  98      94.996  49.331  34.730  1.00  0.00           C
ATOM   7921  C2  POPE6  98      94.365  48.422  35.840  1.00  0.00           C
ATOM   7923  O21 POPE6  98      94.465  48.992  37.170  1.00  0.00           O
ATOM   7924  C21 POPE6  98      95.685  49.082  37.700  1.00  0.00           C
ATOM   7925  O22 POPE6  98      96.725  48.911  37.100  1.00  0.00           O
ATOM   7926  C22 POPE6  98      95.575  49.301  39.210  1.00  0.00           C
ATOM   7929  C3  POPE6  98      94.865  46.941  35.710  1.00  0.00           C
ATOM   7932  O31 POPE6  98      94.426  46.112  36.810  1.00  0.00           O
ATOM   7933  C31 POPE6  98      93.975  44.892  36.480  1.00  0.00           C
ATOM   7934  O32 POPE6  98      93.905  44.452  35.350  1.00  0.00           O
ATOM   7935  C32 POPE6  98      93.555  44.091  37.730  1.00  0.00           C
ATOM   7938  C23 POPE6  98      96.305  48.172  39.970  1.00  0.00           C
ATOM   7941  C24 POPE6  98      96.515  48.372  41.480  1.00  0.00           C
ATOM   7944  C25 POPE6  98      97.996  48.452  41.850  1.00  0.00           C
ATOM   7947  C26 POPE6  98      98.235  48.492  43.370  1.00  0.00           C
ATOM   7950  C27 POPE6  98      99.695  48.862  43.690  1.00  0.00           C
ATOM   7953  C28 POPE6  98     100.116  48.622  45.150  1.00  0.00           C
ATOM   7956  C29 POPE6  98      99.266  49.402  46.120  1.00  0.00           C
ATOM   7958 0C21 POPE6  98      98.856  48.992  47.330  1.00  0.00           C
ATOM   7960 1C21 POPE6  98      99.175  47.661  47.990  1.00  0.00           C
ATOM   7963 2C21 POPE6  98     100.236  47.792  49.090  1.00  0.00           C
ATOM   7966 3C21 POPE6  98      99.846  48.782  50.200  1.00  0.00           C
ATOM   7969 4C21 POPE6  98     100.645  48.572  51.500  1.00  0.00           C
ATOM   7972 5C21 POPE6  98     100.386  49.662  52.550  1.00  0.00           C
ATOM   7975 6C21 POPE6  98     101.135  50.971  52.250  1.00  0.00           C
ATOM   7978 7C21 POPE6  98     101.015  51.982  53.400  1.00  0.00           C
ATOM   7981 8C21 POPE6  98     101.786  53.292  53.140  1.00  0.00           C
ATOM   7985  C33 POPE6  98      94.375  44.321  39.040  1.00  0.00           C
ATOM   7988  C34 POPE6  98      93.536  44.312  40.320  1.00  0.00           C
ATOM   7991  C35 POPE6  98      93.305  42.932  40.970  1.00  0.00           C
ATOM   7994  C36 POPE6  98      92.416  41.982  40.140  1.00  0.00           C
ATOM   7997  C37 POPE6  98      92.265  40.571  40.730  1.00  0.00           C
ATOM   8000  C38 POPE6  98      91.036  40.341  41.620  1.00  0.00           C
ATOM   8003  C39 POPE6  98      91.216  40.672  43.110  1.00  0.00           C
ATOM   8006 0C31 POPE6  98      92.286  39.802  43.800  1.00  0.00           C
ATOM   8009 1C31 POPE6  98      92.105  39.732  45.330  1.00  0.00           C
ATOM   8012 2C31 POPE6  98      93.206  38.951  46.070  1.00  0.00           C
ATOM   8015 3C31 POPE6  98      93.265  37.452  45.720  1.00  0.00           C
ATOM   8018 4C31 POPE6  98      94.345  37.112  44.680  1.00  0.00           C
ATOM   8021 5C31 POPE6  98      94.416  35.612  44.380  1.00  0.00           C
ATOM   8024 6C31 POPE6  98      95.475  35.231  43.340  1.00  0.00           C
ATOM   8028  NH3 POPE7  99      17.795 118.172  68.130  1.00  0.00           N
ATOM   8032  C12 POPE7  99      16.316 117.851  68.260  1.00  0.00           C
ATOM   8035  C11 POPE7  99      15.965 116.402  68.660  1.00  0.00           C
ATOM   8038  P   POPE7  99      13.505 115.871  67.820  1.00  0.00           P
ATOM   8039  O13 POPE7  99      12.975 114.531  68.120  1.00  0.00           O
ATOM   8040  O14 POPE7  99      12.485 116.922  67.640  1.00  0.00           O
ATOM   8041  O11 POPE7  99      14.356 115.742  66.480  1.00  0.00           O
ATOM   8042  O12 POPE7  99      14.555 116.301  68.900  1.00  0.00           O
ATOM   8043  C1  POPE7  99      13.715 115.172  65.330  1.00  0.00           C
ATOM   8046  C2  POPE7  99      12.885 116.212  64.560  1.00  0.00           C
ATOM   8048  O21 POPE7  99      12.125 115.512  63.560  1.00  0.00           O
ATOM   8049  C21 POPE7  99      12.706 115.132  62.440  1.00  0.00           C
ATOM   8050  O22 POPE7  99      13.776 115.501  62.010  1.00  0.00           O
ATOM   8051  C22 POPE7  99      11.866 114.052  61.740  1.00  0.00           C
ATOM   8054  C3  POPE7  99      13.776 117.422  64.100  1.00  0.00           C
ATOM   8057  O31 POPE7  99      13.015 118.342  63.320  1.00  0.00           O
ATOM   8058  C31 POPE7  99      13.555 119.062  62.330  1.00  0.00           C
ATOM   8059  O32 POPE7  99      12.885 119.660  61.500  1.00  0.00           O
ATOM   8060  C32 POPE7  99      15.075 119.122  62.310  1.00  0.00           C
ATOM   8063  C23 POPE7  99      10.406 113.970  62.220  1.00  0.00           C
ATOM   8066  C24 POPE7  99       9.495 113.120  61.320  1.00  0.00           C
ATOM   8069  C25 POPE7  99       9.946 111.660  61.090  1.00  0.00           C
ATOM   8072  C26 POPE7  99      10.946 111.492  59.930  1.00  0.00           C
ATOM   8075  C27 POPE7  99      10.555 110.361  58.960  1.00  0.00           C
ATOM   8078  C28 POPE7  99      11.445 110.341  57.700  1.00  0.00           C
ATOM   8081  C29 POPE7  99      10.885 109.411  56.650  1.00  0.00           C
ATOM   8083 0C21 POPE7  99      10.235 109.791  55.530  1.00  0.00           C
ATOM   8085 1C21 POPE7  99       9.955 111.201  55.100  1.00  0.00           C
ATOM   8088 2C21 POPE7  99       9.876 111.371  53.570  1.00  0.00           C
ATOM   8091 3C21 POPE7  99      11.215 111.132  52.870  1.00  0.00           C
ATOM   8094 4C21 POPE7  99      11.146 111.330  51.350  1.00  0.00           C
ATOM   8097 5C21 POPE7  99      12.496 111.132  50.650  1.00  0.00           C
ATOM   8100 6C21 POPE7  99      13.515 112.232  50.980  1.00  0.00           C
ATOM   8103 7C21 POPE7  99      14.876 112.002  50.320  1.00  0.00           C
ATOM   8106 8C21 POPE7  99      15.885 113.102  50.660  1.00  0.00           C
ATOM   8110  C33 POPE7  99      15.525 120.132  61.210  1.00  0.00           C
ATOM   8113  C34 POPE7  99      17.045 120.261  61.060  1.00  0.00           C
ATOM   8116  C35 POPE7  99      17.746 118.932  60.780  1.00  0.00           C
ATOM   8119  C36 POPE7  99      19.135 119.101  60.160  1.00  0.00           C
ATOM   8122  C37 POPE7  99      19.795 117.752  59.920  1.00  0.00           C
ATOM   8125  C38 POPE7  99      21.206 117.841  59.340  1.00  0.00           C
ATOM   8128  C39 POPE7  99      22.275 118.172  60.390  1.00  0.00           C
ATOM   8131 0C31 POPE7  99      23.715 117.962  59.870  1.00  0.00           C
ATOM   8134 1C31 POPE7  99      24.756 117.841  60.990  1.00  0.00           C
ATOM   8137 2C31 POPE7  99      26.165 117.492  60.480  1.00  0.00           C
ATOM   8140 3C31 POPE7  99      26.866 118.701  59.880  1.00  0.00           C
ATOM   8143 4C31 POPE7  99      28.215 118.331  59.260  1.00  0.00           C
ATOM   8146 5C31 POPE7  99      29.006 119.551  58.770  1.00  0.00           C
ATOM   8149 6C31 POPE7  99      30.346 119.182  58.140  1.00  0.00           C
ATOM   8153  NH3 POPE8 100      40.866 125.322  32.790  1.00  0.00           N
ATOM   8157  C12 POPE8 100      42.035 125.871  32.060  1.00  0.00           C
ATOM   8160  C11 POPE8 100      42.335 124.992  30.850  1.00  0.00           C
ATOM   8163  P   POPE8 100      44.886 124.402  30.530  1.00  0.00           P
ATOM   8164  O13 POPE8 100      45.006 123.521  29.350  1.00  0.00           O
ATOM   8165  O14 POPE8 100      46.045 125.271  30.780  1.00  0.00           O
ATOM   8166  O11 POPE8 100      44.576 123.512  31.790  1.00  0.00           O
ATOM   8167  O12 POPE8 100      43.625 125.331  30.380  1.00  0.00           O
ATOM   8168  C1  POPE8 100      44.886 123.821  33.140  1.00  0.00           C
ATOM   8171  C2  POPE8 100      43.886 123.092  34.070  1.00  0.00           C
ATOM   8173  O21 POPE8 100      44.065 123.572  35.410  1.00  0.00           O
ATOM   8174  C21 POPE8 100      43.236 124.531  35.750  1.00  0.00           C
ATOM   8175  O22 POPE8 100      42.295 124.922  35.070  1.00  0.00           O
ATOM   8176  C22 POPE8 100      43.636 125.172  37.070  1.00  0.00           C
ATOM   8179  C3  POPE8 100      44.075 121.552  34.050  1.00  0.00           C
ATOM   8182  O31 POPE8 100      43.296 120.831  35.040  1.00  0.00           O
ATOM   8183  C31 POPE8 100      41.986 120.761  34.840  1.00  0.00           C
ATOM   8184  O32 POPE8 100      41.396 121.212  33.880  1.00  0.00           O
ATOM   8185  C32 POPE8 100      41.326 120.062  36.030  1.00  0.00           C
ATOM   8188  C23 POPE8 100      43.296 124.361  38.340  1.00  0.00           C
ATOM   8191  C24 POPE8 100      43.526 125.252  39.570  1.00  0.00           C
ATOM   8194  C25 POPE8 100      43.296 124.592  40.940  1.00  0.00           C
ATOM   8197  C26 POPE8 100      44.496 123.762  41.440  1.00  0.00           C
ATOM   8200  C27 POPE8 100      44.335 123.312  42.900  1.00  0.00           C
ATOM   8203  C28 POPE8 100      45.666 122.872  43.580  1.00  0.00           C
ATOM   8206  C29 POPE8 100      45.986 121.402  43.450  1.00  0.00           C
ATOM   8208 0C21 POPE8 100      45.965 120.480  44.440  1.00  0.00           C
ATOM   8210 1C21 POPE8 100      45.635 120.712  45.900  1.00  0.00           C
ATOM   8213 2C21 POPE8 100      46.656 120.092  46.880  1.00  0.00           C
ATOM   8216 3C21 POPE8 100      46.416 118.602  47.180  1.00  0.00           C
ATOM   8219 4C21 POPE8 100      47.495 117.962  48.080  1.00  0.00           C
ATOM   8222 5C21 POPE8 100      47.745 118.652  49.440  1.00  0.00           C
ATOM   8225 6C21 POPE8 100      46.516 118.701  50.350  1.00  0.00           C
ATOM   8228 7C21 POPE8 100      46.846 119.242  51.750  1.00  0.00           C
ATOM   8231 8C21 POPE8 100      45.606 119.432  52.620  1.00  0.00           C
ATOM   8235  C33 POPE8 100      40.826 121.072  37.090  1.00  0.00           C
ATOM   8238  C34 POPE8 100      40.396 120.410  38.420  1.00  0.00           C
ATOM   8241  C35 POPE8 100      39.405 119.251  38.280  1.00  0.00           C
ATOM   8244  C36 POPE8 100      38.555 119.031  39.540  1.00  0.00           C
ATOM   8247  C37 POPE8 100      37.576 117.872  39.360  1.00  0.00           C
ATOM   8250  C38 POPE8 100      36.256 118.050  40.120  1.00  0.00           C
ATOM   8253  C39 POPE8 100      36.355 117.861  41.640  1.00  0.00           C
ATOM   8256 0C31 POPE8 100      36.745 116.432  42.060  1.00  0.00           C
ATOM   8259 1C31 POPE8 100      36.326 116.111  43.510  1.00  0.00           C
ATOM   8262 2C31 POPE8 100      36.765 114.721  43.990  1.00  0.00           C
ATOM   8265 3C31 POPE8 100      35.986 113.561  43.340  1.00  0.00           C
ATOM   8268 4C31 POPE8 100      36.375 112.212  43.950  1.00  0.00           C
ATOM   8271 5C31 POPE8 100      35.476 111.050  43.500  1.00  0.00           C
ATOM   8274 6C31 POPE8 100      35.775 109.742  44.220  1.00  0.00           C
ATOM   8278  NH3 POPE9 101      52.375  57.792  72.600  1.00  0.00           N
ATOM   8282  C12 POPE9 101      52.566  57.922  74.100  1.00  0.00           C
ATOM   8285  C11 POPE9 101      51.256  57.562  74.840  1.00  0.00           C
ATOM   8288  P   POPE9 101      49.395  55.722  74.830  1.00  0.00           P
ATOM   8289  O13 POPE9 101      49.296  54.301  74.450  1.00  0.00           O
ATOM   8290  O14 POPE9 101      49.026  56.112  76.210  1.00  0.00           O
ATOM   8291  O11 POPE9 101      48.496  56.551  73.830  1.00  0.00           O
ATOM   8292  O12 POPE9 101      50.835  56.252  74.470  1.00  0.00           O
ATOM   8293  C1  POPE9 101      48.896  56.772  72.470  1.00  0.00           C
ATOM   8296  C2  POPE9 101      48.116  55.842  71.510  1.00  0.00           C
ATOM   8298  O21 POPE9 101      48.445  55.952  70.130  1.00  0.00           O
ATOM   8299  C21 POPE9 101      49.445  56.591  69.580  1.00  0.00           C
ATOM   8300  O22 POPE9 101      50.315  57.262  70.110  1.00  0.00           O
ATOM   8301  C22 POPE9 101      49.325  56.382  68.090  1.00  0.00           C
ATOM   8304  C3  POPE9 101      46.586  56.031  71.670  1.00  0.00           C
ATOM   8307  O31 POPE9 101      45.835  55.032  70.940  1.00  0.00           O
ATOM   8308  C31 POPE9 101      45.375  55.392  69.750  1.00  0.00           C
ATOM   8309  O32 POPE9 101      45.526  56.481  69.220  1.00  0.00           O
ATOM   8310  C32 POPE9 101      44.585  54.252  69.100  1.00  0.00           C
ATOM   8313  C23 POPE9 101      50.635  56.132  67.330  1.00  0.00           C
ATOM   8316  C24 POPE9 101      50.495  56.591  65.880  1.00  0.00           C
ATOM   8319  C25 POPE9 101      50.625  58.112  65.760  1.00  0.00           C
ATOM   8322  C26 POPE9 101      51.405  58.552  64.520  1.00  0.00           C
ATOM   8325  C27 POPE9 101      51.976  59.962  64.710  1.00  0.00           C
ATOM   8328  C28 POPE9 101      53.046  60.341  63.670  1.00  0.00           C
ATOM   8331  C29 POPE9 101      54.296  59.511  63.830  1.00  0.00           C
ATOM   8333 0C21 POPE9 101      55.035  59.012  62.830  1.00  0.00           C
ATOM   8335 1C21 POPE9 101      54.776  59.252  61.360  1.00  0.00           C
ATOM   8338 2C21 POPE9 101      55.805  58.522  60.480  1.00  0.00           C
ATOM   8341 3C21 POPE9 101      55.505  57.022  60.350  1.00  0.00           C
ATOM   8344 4C21 POPE9 101      56.625  56.192  59.710  1.00  0.00           C
ATOM   8347 5C21 POPE9 101      56.096  54.812  59.280  1.00  0.00           C
ATOM   8350 6C21 POPE9 101      57.186  53.792  58.930  1.00  0.00           C
ATOM   8353 7C21 POPE9 101      56.575  52.542  58.260  1.00  0.00           C
ATOM   8356 8C21 POPE9 101      57.475  51.312  58.300  1.00  0.00           C
ATOM   8360  C33 POPE9 101      44.055  54.651  67.700  1.00  0.00           C
ATOM   8363  C34 POPE9 101      43.535  53.482  66.870  1.00  0.00           C
ATOM   8366  C35 POPE9 101      43.226  53.892  65.420  1.00  0.00           C
ATOM   8369  C36 POPE9 101      43.065  52.661  64.520  1.00  0.00           C
ATOM   8372  C37 POPE9 101      42.725  52.992  63.060  1.00  0.00           C
ATOM   8375  C38 POPE9 101      42.776  51.752  62.160  1.00  0.00           C
ATOM   8378  C39 POPE9 101      41.646  50.742  62.370  1.00  0.00           C
ATOM   8381 0C31 POPE9 101      41.926  49.422  61.650  1.00  0.00           C
ATOM   8384 1C31 POPE9 101      40.756  48.442  61.740  1.00  0.00           C
ATOM   8387 2C31 POPE9 101      41.096  47.062  61.160  1.00  0.00           C
ATOM   8390 3C31 POPE9 101      39.855  46.161  61.040  1.00  0.00           C
ATOM   8393 4C31 POPE9 101      39.055  46.502  59.790  1.00  0.00           C
ATOM   8396 5C31 POPE9 101      37.685  45.831  59.710  1.00  0.00           C
ATOM   8399 6C31 POPE9 101      36.936  46.282  58.460  1.00  0.00           C
ATOM   8403  NH3 POPE  102      62.146 103.352  76.080  1.00  0.00           N
ATOM   8407  C12 POPE  102      61.786 102.781  74.730  1.00  0.00           C
ATOM   8410  C11 POPE  102      60.305 102.980  74.370  1.00  0.00           C
ATOM   8413  P   POPE  102      58.375 104.721  74.280  1.00  0.00           P
ATOM   8414  O13 POPE  102      57.615 103.932  75.280  1.00  0.00           O
ATOM   8415  O14 POPE  102      58.256 106.172  74.570  1.00  0.00           O
ATOM   8416  O11 POPE  102      58.055 104.332  72.780  1.00  0.00           O
ATOM   8417  O12 POPE  102      59.916 104.352  74.430  1.00  0.00           O
ATOM   8418  C1  POPE  102      57.365 103.111  72.440  1.00  0.00           C
ATOM   8421  C2  POPE  102      57.206 102.901  70.890  1.00  0.00           C
ATOM   8423  O21 POPE  102      56.026 102.102  70.610  1.00  0.00           O
ATOM   8424  C21 POPE  102      56.105 100.812  70.900  1.00  0.00           C
ATOM   8425  O22 POPE  102      57.025 100.252  71.470  1.00  0.00           O
ATOM   8426  C22 POPE  102      54.855 100.080  70.410  1.00  0.00           C
ATOM   8429  C3  POPE  102      58.486 102.382  70.140  1.00  0.00           C
ATOM   8432  O31 POPE  102      58.205 101.721  68.880  1.00  0.00           O
ATOM   8433  C31 POPE  102      57.846 102.512  67.870  1.00  0.00           C
ATOM   8434  O32 POPE  102      57.745 103.722  67.930  1.00  0.00           O
ATOM   8435  C32 POPE  102      57.596 101.642  66.610  1.00  0.00           C
ATOM   8438  C23 POPE  102      54.616 100.220  68.880  1.00  0.00           C
ATOM   8441  C24 POPE  102      53.886  99.021  68.250  1.00  0.00           C
ATOM   8444  C25 POPE  102      54.785  97.792  68.160  1.00  0.00           C
ATOM   8447  C26 POPE  102      54.075  96.432  68.050  1.00  0.00           C
ATOM   8450  C27 POPE  102      55.115  95.312  67.820  1.00  0.00           C
ATOM   8453  C28 POPE  102      54.535  93.932  67.500  1.00  0.00           C
ATOM   8456  C29 POPE  102      54.086  93.172  68.720  1.00  0.00           C
ATOM   8458 0C21 POPE  102      53.506  91.962  68.680  1.00  0.00           C
ATOM   8460 1C21 POPE  102      53.256  91.152  67.430  1.00  0.00           C
ATOM   8463 2C21 POPE  102      52.925  89.682  67.760  1.00  0.00           C
ATOM   8466 3C21 POPE  102      54.105  88.912  68.380  1.00  0.00           C
ATOM   8469 4C21 POPE  102      53.675  87.532  68.900  1.00  0.00           C
ATOM   8472 5C21 POPE  102      54.736  86.842  69.770  1.00  0.00           C
ATOM   8475 6C21 POPE  102      54.896  87.512  71.140  1.00  0.00           C
ATOM   8478 7C21 POPE  102      55.926  86.812  72.040  1.00  0.00           C
ATOM   8481 8C21 POPE  102      56.195  87.580  73.340  1.00  0.00           C
ATOM   8485  C33 POPE  102      56.695 102.361  65.580  1.00  0.00           C
ATOM   8488  C34 POPE  102      56.365 101.591  64.290  1.00  0.00           C
ATOM   8491  C35 POPE  102      55.845 102.542  63.190  1.00  0.00           C
ATOM   8494  C36 POPE  102      55.225 101.852  61.970  1.00  0.00           C
ATOM   8497  C37 POPE  102      54.896 102.872  60.860  1.00  0.00           C
ATOM   8500  C38 POPE  102      54.096 102.311  59.670  1.00  0.00           C
ATOM   8503  C39 POPE  102      54.835 101.212  58.880  1.00  0.00           C
ATOM   8506 0C31 POPE  102      54.156 100.882  57.550  1.00  0.00           C
ATOM   8509 1C31 POPE  102      54.826  99.712  56.820  1.00  0.00           C
ATOM   8512 2C31 POPE  102      54.096  99.272  55.540  1.00  0.00           C
ATOM   8515 3C31 POPE  102      54.555  99.992  54.260  1.00  0.00           C
ATOM   8518 4C31 POPE  102      53.776  99.511  53.020  1.00  0.00           C
ATOM   8521 5C31 POPE  102      54.245 100.152  51.720  1.00  0.00           C
ATOM   8524 6C31 POPE  102      53.396  99.752  50.510  1.00  0.00           C
ATOM   8528  NH3 POPE  103      24.705  23.172  31.910  1.00  0.00           N
ATOM   8532  C12 POPE  103      23.475  22.292  31.850  1.00  0.00           C
ATOM   8535  C11 POPE  103      23.055  22.012  30.390  1.00  0.00           C
ATOM   8538  P   POPE  103      20.715  21.242  29.400  1.00  0.00           P
ATOM   8539  O13 POPE  103      20.826  22.472  28.580  1.00  0.00           O
ATOM   8540  O14 POPE  103      20.546  19.972  28.670  1.00  0.00           O
ATOM   8541  O11 POPE  103      19.535  21.372  30.430  1.00  0.00           O
ATOM   8542  O12 POPE  103      21.996  21.062  30.320  1.00  0.00           O
ATOM   8543  C1  POPE  103      19.545  22.332  31.490  1.00  0.00           C
ATOM   8546  C2  POPE  103      18.755  21.832  32.730  1.00  0.00           C
ATOM   8548  O21 POPE  103      18.256  23.022  33.370  1.00  0.00           O
ATOM   8549  C21 POPE  103      17.415  22.862  34.360  1.00  0.00           C
ATOM   8550  O22 POPE  103      16.705  21.892  34.560  1.00  0.00           O
ATOM   8551  C22 POPE  103      17.456  24.092  35.250  1.00  0.00           C
ATOM   8554  C3  POPE  103      19.675  20.952  33.660  1.00  0.00           C
ATOM   8557  O31 POPE  103      18.975  20.052  34.540  1.00  0.00           O
ATOM   8558  C31 POPE  103      19.055  20.262  35.860  1.00  0.00           C
ATOM   8559  O32 POPE  103      19.596  21.212  36.390  1.00  0.00           O
ATOM   8560  C32 POPE  103      18.335  19.142  36.610  1.00  0.00           C
ATOM   8563  C23 POPE  103      17.166  23.692  36.700  1.00  0.00           C
ATOM   8566  C24 POPE  103      17.955  24.542  37.700  1.00  0.00           C
ATOM   8569  C25 POPE  103      17.356  24.602  39.100  1.00  0.00           C
ATOM   8572  C26 POPE  103      17.035  23.232  39.710  1.00  0.00           C
ATOM   8575  C27 POPE  103      16.225  23.352  41.010  1.00  0.00           C
ATOM   8578  C28 POPE  103      15.846  21.982  41.600  1.00  0.00           C
ATOM   8581  C29 POPE  103      17.055  21.312  42.200  1.00  0.00           C
ATOM   8583 0C21 POPE  103      17.265  21.092  43.510  1.00  0.00           C
ATOM   8585 1C21 POPE  103      16.316  21.512  44.590  1.00  0.00           C
ATOM   8588 2C21 POPE  103      16.985  21.752  45.950  1.00  0.00           C
ATOM   8591 3C21 POPE  103      15.995  22.492  46.870  1.00  0.00           C
ATOM   8594 4C21 POPE  103      16.445  22.592  48.330  1.00  0.00           C
ATOM   8597 5C21 POPE  103      17.805  23.262  48.540  1.00  0.00           C
ATOM   8600 6C21 POPE  103      17.976  24.602  47.810  1.00  0.00           C
ATOM   8603 7C21 POPE  103      19.445  25.022  47.690  1.00  0.00           C
ATOM   8606 8C21 POPE  103      19.615  26.372  46.980  1.00  0.00           C
ATOM   8610  C33 POPE  103      18.156  19.472  38.110  1.00  0.00           C
ATOM   8613  C34 POPE  103      17.475  18.352  38.920  1.00  0.00           C
ATOM   8616  C35 POPE  103      15.945  18.462  38.950  1.00  0.00           C
ATOM   8619  C36 POPE  103      15.326  17.312  39.760  1.00  0.00           C
ATOM   8622  C37 POPE  103      13.906  17.602  40.240  1.00  0.00           C
ATOM   8625  C38 POPE  103      13.265  16.372  40.880  1.00  0.00           C
ATOM   8628  C39 POPE  103      12.116  16.712  41.830  1.00  0.00           C
ATOM   8631 0C31 POPE  103      12.595  17.092  43.230  1.00  0.00           C
ATOM   8634 1C31 POPE  103      11.425  17.122  44.220  1.00  0.00           C
ATOM   8637 2C31 POPE  103      11.856  17.302  45.680  1.00  0.00           C
ATOM   8640 3C31 POPE  103      12.085  18.762  46.080  1.00  0.00           C
ATOM   8643 4C31 POPE  103      12.455  18.932  47.560  1.00  0.00           C
ATOM   8646 5C31 POPE  103      12.835  20.382  47.900  1.00  0.00           C
ATOM   8649 6C31 POPE  103      13.515  20.552  49.260  1.00  0.00           C
ATOM   8653  NH3 POPE  104      34.445  56.112  33.440  1.00  0.00           N
ATOM   8657  C12 POPE  104      33.265  55.252  33.820  1.00  0.00           C
ATOM   8660  C11 POPE  104      32.156  55.452  32.790  1.00  0.00           C
ATOM   8663  P   POPE  104      29.695  54.932  32.320  1.00  0.00           P
ATOM   8664  O13 POPE  104      30.105  55.371  30.970  1.00  0.00           O
ATOM   8665  O14 POPE  104      28.816  53.742  32.380  1.00  0.00           O
ATOM   8666  O11 POPE  104      29.025  56.082  33.170  1.00  0.00           O
ATOM   8667  O12 POPE  104      31.025  54.632  33.130  1.00  0.00           O
ATOM   8668  C1  POPE  104      29.385  56.422  34.520  1.00  0.00           C
ATOM   8671  C2  POPE  104      28.435  55.821  35.610  1.00  0.00           C
ATOM   8673  O21 POPE  104      28.506  56.602  36.820  1.00  0.00           O
ATOM   8674  C21 POPE  104      29.635  56.542  37.510  1.00  0.00           C
ATOM   8675  O22 POPE  104      30.646  55.952  37.180  1.00  0.00           O
ATOM   8676  C22 POPE  104      29.496  57.342  38.810  1.00  0.00           C
ATOM   8679  C3  POPE  104      28.615  54.272  35.840  1.00  0.00           C
ATOM   8682  O31 POPE  104      27.635  53.731  36.750  1.00  0.00           O
ATOM   8683  C31 POPE  104      28.005  53.552  38.000  1.00  0.00           C
ATOM   8684  O32 POPE  104      29.076  53.871  38.510  1.00  0.00           O
ATOM   8685  C32 POPE  104      26.945  52.771  38.770  1.00  0.00           C
ATOM   8688  C23 POPE  104      30.396  56.772  39.940  1.00  0.00           C
ATOM   8691  C24 POPE  104      30.695  57.792  41.060  1.00  0.00           C
ATOM   8694  C25 POPE  104      29.685  57.752  42.220  1.00  0.00           C
ATOM   8697  C26 POPE  104      30.116  58.661  43.380  1.00  0.00           C
ATOM   8700  C27 POPE  104      29.185  58.582  44.600  1.00  0.00           C
ATOM   8703  C28 POPE  104      29.675  59.482  45.740  1.00  0.00           C
ATOM   8706  C29 POPE  104      28.636  59.702  46.810  1.00  0.00           C
ATOM   8708 0C21 POPE  104      28.776  59.452  48.130  1.00  0.00           C
ATOM   8710 1C21 POPE  104      30.005  58.892  48.790  1.00  0.00           C
ATOM   8713 2C21 POPE  104      29.886  58.801  50.330  1.00  0.00           C
ATOM   8716 3C21 POPE  104      28.855  57.782  50.820  1.00  0.00           C
ATOM   8719 4C21 POPE  104      28.965  57.532  52.330  1.00  0.00           C
ATOM   8722 5C21 POPE  104      27.905  56.582  52.900  1.00  0.00           C
ATOM   8725 6C21 POPE  104      28.095  56.332  54.410  1.00  0.00           C
ATOM   8728 7C21 POPE  104      27.076  55.341  54.990  1.00  0.00           C
ATOM   8731 8C21 POPE  104      27.286  55.072  56.480  1.00  0.00           C
ATOM   8735  C33 POPE  104      27.286  52.652  40.280  1.00  0.00           C
ATOM   8738  C34 POPE  104      26.266  51.772  41.020  1.00  0.00           C
ATOM   8741  C35 POPE  104      26.615  51.532  42.490  1.00  0.00           C
ATOM   8744  C36 POPE  104      27.335  50.192  42.730  1.00  0.00           C
ATOM   8747  C37 POPE  104      27.875  50.042  44.160  1.00  0.00           C
ATOM   8750  C38 POPE  104      28.595  48.701  44.390  1.00  0.00           C
ATOM   8753  C39 POPE  104      29.366  48.622  45.710  1.00  0.00           C
ATOM   8756 0C31 POPE  104      28.495  48.712  46.970  1.00  0.00           C
ATOM   8759 1C31 POPE  104      28.525  50.102  47.620  1.00  0.00           C
ATOM   8762 2C31 POPE  104      27.805  50.172  48.980  1.00  0.00           C
ATOM   8765 3C31 POPE  104      28.755  50.042  50.190  1.00  0.00           C
ATOM   8768 4C31 POPE  104      29.415  48.661  50.320  1.00  0.00           C
ATOM   8771 5C31 POPE  104      30.265  48.522  51.590  1.00  0.00           C
ATOM   8774 6C31 POPE  104      30.955  47.172  51.700  1.00  0.00           C
ATOM   8778  NH3 POPE  105      71.105  42.011  75.430  1.00  0.00           N
ATOM   8782  C12 POPE  105      72.585  42.092  75.150  1.00  0.00           C
ATOM   8785  C11 POPE  105      73.106  43.522  75.310  1.00  0.00           C
ATOM   8788  P   POPE  105      74.736  45.051  74.070  1.00  0.00           P
ATOM   8789  O13 POPE  105      74.465  46.062  75.110  1.00  0.00           O
ATOM   8790  O14 POPE  105      76.055  45.062  73.390  1.00  0.00           O
ATOM   8791  O11 POPE  105      73.576  45.201  73.010  1.00  0.00           O
ATOM   8792  O12 POPE  105      74.416  43.632  74.700  1.00  0.00           O
ATOM   8793  C1  POPE  105      73.655  44.482  71.770  1.00  0.00           C
ATOM   8796  C2  POPE  105      72.535  44.851  70.740  1.00  0.00           C
ATOM   8798  O21 POPE  105      72.535  46.282  70.570  1.00  0.00           O
ATOM   8799  C21 POPE  105      71.496  46.912  70.100  1.00  0.00           C
ATOM   8800  O22 POPE  105      70.335  46.842  70.480  1.00  0.00           O
ATOM   8801  C22 POPE  105      71.956  47.771  68.920  1.00  0.00           C
ATOM   8804  C3  POPE  105      71.155  44.152  70.970  1.00  0.00           C
ATOM   8807  O31 POPE  105      70.365  44.182  69.760  1.00  0.00           O
ATOM   8808  C31 POPE  105      70.545  43.182  68.910  1.00  0.00           C
ATOM   8809  O32 POPE  105      71.285  42.241  69.090  1.00  0.00           O
ATOM   8810  C32 POPE  105      69.615  43.351  67.710  1.00  0.00           C
ATOM   8813  C23 POPE  105      72.655  46.922  67.820  1.00  0.00           C
ATOM   8816  C24 POPE  105      73.026  47.762  66.600  1.00  0.00           C
ATOM   8819  C25 POPE  105      74.075  47.141  65.660  1.00  0.00           C
ATOM   8822  C26 POPE  105      74.445  48.132  64.550  1.00  0.00           C
ATOM   8825  C27 POPE  105      75.236  47.512  63.390  1.00  0.00           C
ATOM   8828  C28 POPE  105      75.645  48.562  62.350  1.00  0.00           C
ATOM   8831  C29 POPE  105      76.456  47.941  61.230  1.00  0.00           C
ATOM   8833 0C21 POPE  105      77.776  48.071  61.010  1.00  0.00           C
ATOM   8835 1C21 POPE  105      78.775  48.892  61.780  1.00  0.00           C
ATOM   8838 2C21 POPE  105      79.636  49.772  60.850  1.00  0.00           C
ATOM   8841 3C21 POPE  105      80.606  48.962  59.980  1.00  0.00           C
ATOM   8844 4C21 POPE  105      81.646  49.822  59.250  1.00  0.00           C
ATOM   8847 5C21 POPE  105      82.776  48.972  58.650  1.00  0.00           C
ATOM   8850 6C21 POPE  105      83.875  49.822  57.990  1.00  0.00           C
ATOM   8853 7C21 POPE  105      85.066  48.981  57.520  1.00  0.00           C
ATOM   8856 8C21 POPE  105      86.145  49.812  56.820  1.00  0.00           C
ATOM   8860  C33 POPE  105      69.875  44.562  66.790  1.00  0.00           C
ATOM   8863  C34 POPE  105      68.805  44.612  65.680  1.00  0.00           C
ATOM   8866  C35 POPE  105      69.136  45.522  64.490  1.00  0.00           C
ATOM   8869  C36 POPE  105      69.236  47.002  64.840  1.00  0.00           C
ATOM   8872  C37 POPE  105      69.225  47.902  63.590  1.00  0.00           C
ATOM   8875  C38 POPE  105      69.645  49.342  63.920  1.00  0.00           C
ATOM   8878  C39 POPE  105      69.375  50.382  62.820  1.00  0.00           C
ATOM   8881 0C31 POPE  105      70.115  50.102  61.500  1.00  0.00           C
ATOM   8884 1C31 POPE  105      69.855  51.192  60.450  1.00  0.00           C
ATOM   8887 2C31 POPE  105      70.695  52.472  60.640  1.00  0.00           C
ATOM   8890 3C31 POPE  105      69.826  53.712  60.400  1.00  0.00           C
ATOM   8893 4C31 POPE  105      70.545  55.062  60.510  1.00  0.00           C
ATOM   8896 5C31 POPE  105      69.535  56.222  60.520  1.00  0.00           C
ATOM   8899 6C31 POPE  105      70.155  57.612  60.670  1.00  0.00           C
ATOM   8903  NH3 POPE  106      81.695  87.792  76.110  1.00  0.00           N
ATOM   8907  C12 POPE  106      82.876  88.602  75.600  1.00  0.00           C
ATOM   8910  C11 POPE  106      84.076  88.451  76.550  1.00  0.00           C
ATOM   8913  P   POPE  106      86.226  89.962  76.180  1.00  0.00           P
ATOM   8914  O13 POPE  106      87.585  89.481  76.550  1.00  0.00           O
ATOM   8915  O14 POPE  106      85.545  90.842  77.150  1.00  0.00           O
ATOM   8916  O11 POPE  106      86.236  90.572  74.720  1.00  0.00           O
ATOM   8917  O12 POPE  106      85.335  88.690  75.920  1.00  0.00           O
ATOM   8918  C1  POPE  106      87.175  90.032  73.750  1.00  0.00           C
ATOM   8921  C2  POPE  106      86.515  89.472  72.460  1.00  0.00           C
ATOM   8923  O21 POPE  106      86.716  90.401  71.380  1.00  0.00           O
ATOM   8924  C21 POPE  106      85.886  90.361  70.370  1.00  0.00           C
ATOM   8925  O22 POPE  106      84.765  90.822  70.330  1.00  0.00           O
ATOM   8926  C22 POPE  106      86.526  89.551  69.240  1.00  0.00           C
ATOM   8929  C3  POPE  106      85.075  88.902  72.610  1.00  0.00           C
ATOM   8932  O31 POPE  106      84.786  88.032  71.490  1.00  0.00           O
ATOM   8933  C31 POPE  106      83.475  87.802  71.340  1.00  0.00           C
ATOM   8934  O32 POPE  106      82.616  88.152  72.130  1.00  0.00           O
ATOM   8935  C32 POPE  106      83.235  87.011  70.050  1.00  0.00           C
ATOM   8938  C23 POPE  106      86.015  90.001  67.850  1.00  0.00           C
ATOM   8941  C24 POPE  106      86.636  89.111  66.770  1.00  0.00           C
ATOM   8944  C25 POPE  106      86.395  89.592  65.330  1.00  0.00           C
ATOM   8947  C26 POPE  106      87.136  88.672  64.350  1.00  0.00           C
ATOM   8950  C27 POPE  106      87.035  89.122  62.880  1.00  0.00           C
ATOM   8953  C28 POPE  106      87.645  88.092  61.910  1.00  0.00           C
ATOM   8956  C29 POPE  106      86.746  86.911  61.670  1.00  0.00           C
ATOM   8958 0C21 POPE  106      86.646  86.222  60.520  1.00  0.00           C
ATOM   8960 1C21 POPE  106      87.435  86.470  59.260  1.00  0.00           C
ATOM   8963 2C21 POPE  106      86.906  87.641  58.430  1.00  0.00           C
ATOM   8966 3C21 POPE  106      87.505  87.701  57.020  1.00  0.00           C
ATOM   8969 4C21 POPE  106      87.255  89.072  56.370  1.00  0.00           C
ATOM   8972 5C21 POPE  106      87.695  89.182  54.910  1.00  0.00           C
ATOM   8975 6C21 POPE  106      87.625  90.632  54.390  1.00  0.00           C
ATOM   8978 7C21 POPE  106      88.045  90.792  52.920  1.00  0.00           C
ATOM   8981 8C21 POPE  106      87.815  92.191  52.370  1.00  0.00           C
ATOM   8985  C33 POPE  106      81.965  87.451  69.310  1.00  0.00           C
ATOM   8988  C34 POPE  106      82.216  88.001  67.910  1.00  0.00           C
ATOM   8991  C35 POPE  106      82.525  86.861  66.930  1.00  0.00           C
ATOM   8994  C36 POPE  106      82.846  87.341  65.510  1.00  0.00           C
ATOM   8997  C37 POPE  106      83.026  86.161  64.560  1.00  0.00           C
ATOM   9000  C38 POPE  106      83.206  86.622  63.110  1.00  0.00           C
ATOM   9003  C39 POPE  106      83.405  85.462  62.120  1.00  0.00           C
ATOM   9006 0C31 POPE  106      82.096  84.832  61.620  1.00  0.00           C
ATOM   9009 1C31 POPE  106      81.395  85.712  60.570  1.00  0.00           C
ATOM   9012 2C31 POPE  106      80.005  85.220  60.160  1.00  0.00           C
ATOM   9015 3C31 POPE  106      79.006  85.242  61.330  1.00  0.00           C
ATOM   9018 4C31 POPE  106      77.546  85.242  60.850  1.00  0.00           C
ATOM   9021 5C31 POPE  106      76.545  85.322  62.010  1.00  0.00           C
ATOM   9024 6C31 POPE  106      75.106  85.492  61.550  1.00  0.00           C
ATOM   9028  NH3 POPE  107      84.805   0.580  32.560  1.00  0.00           N
ATOM   9032  C12 POPE  107      85.805   1.360  31.720  1.00  0.00           C
ATOM   9035  C11 POPE  107      87.255   0.840  31.840  1.00  0.00           C
ATOM   9038  P   POPE  107      88.796   2.950  31.450  1.00  0.00           P
ATOM   9039  O13 POPE  107      90.005   3.340  30.690  1.00  0.00           O
ATOM   9040  O14 POPE  107      87.785   4.021  31.480  1.00  0.00           O
ATOM   9041  O11 POPE  107      89.195   2.640  32.950  1.00  0.00           O
ATOM   9042  O12 POPE  107      88.156   1.560  30.990  1.00  0.00           O
ATOM   9043  C1  POPE  107      90.376   1.991  33.400  1.00  0.00           C
ATOM   9046  C2  POPE  107      90.585   2.321  34.910  1.00  0.00           C
ATOM   9048  O21 POPE  107      91.985   2.310  35.270  1.00  0.00           O
ATOM   9049  C21 POPE  107      92.395   3.450  35.840  1.00  0.00           C
ATOM   9050  O22 POPE  107      91.755   4.481  35.870  1.00  0.00           O
ATOM   9051  C22 POPE  107      93.695   3.221  36.610  1.00  0.00           C
ATOM   9054  C3  POPE  107      89.805   1.370  35.860  1.00  0.00           C
ATOM   9057  O31 POPE  107      89.916   1.830  37.230  1.00  0.00           O
ATOM   9058  C31 POPE  107      88.775   2.220  37.810  1.00  0.00           C
ATOM   9059  O32 POPE  107      87.666   1.971  37.390  1.00  0.00           O
ATOM   9060  C32 POPE  107      89.065   2.981  39.110  1.00  0.00           C
ATOM   9063  C23 POPE  107      93.515   3.731  38.060  1.00  0.00           C
ATOM   9066  C24 POPE  107      94.335   3.010  39.150  1.00  0.00           C
ATOM   9069  C25 POPE  107      95.846   3.221  39.070  1.00  0.00           C
ATOM   9072  C26 POPE  107      96.555   2.511  40.240  1.00  0.00           C
ATOM   9075  C27 POPE  107      98.085   2.550  40.140  1.00  0.00           C
ATOM   9078  C28 POPE  107      98.736   1.680  41.230  1.00  0.00           C
ATOM   9081  C29 POPE  107     100.246   1.720  41.170  1.00  0.00           C
ATOM   9083 0C21 POPE  107     101.086   0.690  41.390  1.00  0.00           C
ATOM   9085 1C21 POPE  107     100.706  -0.719  41.800  1.00  0.00           C
ATOM   9088 2C21 POPE  107     101.565  -1.230  42.970  1.00  0.00           C
ATOM   9091 3C21 POPE  107     101.325  -0.450  44.270  1.00  0.00           C
ATOM   9094 4C21 POPE  107     102.356  -0.780  45.360  1.00  0.00           C
ATOM   9097 5C21 POPE  107     102.216   0.140  46.570  1.00  0.00           C
ATOM   9100 6C21 POPE  107     103.396   0.030  47.540  1.00  0.00           C
ATOM   9103 7C21 POPE  107     103.425   1.191  48.540  1.00  0.00           C
ATOM   9106 8C21 POPE  107     104.675   1.200  49.420  1.00  0.00           C
ATOM   9110  C33 POPE  107      89.706   2.090  40.190  1.00  0.00           C
ATOM   9113  C34 POPE  107      89.805   2.720  41.590  1.00  0.00           C
ATOM   9116  C35 POPE  107      90.305   1.680  42.610  1.00  0.00           C
ATOM   9119  C36 POPE  107      90.085   2.070  44.080  1.00  0.00           C
ATOM   9122  C37 POPE  107      90.276   0.850  45.000  1.00  0.00           C
ATOM   9125  C38 POPE  107      90.046   1.140  46.480  1.00  0.00           C
ATOM   9128  C39 POPE  107      91.255   1.760  47.190  1.00  0.00           C
ATOM   9131 0C31 POPE  107      91.285   1.370  48.680  1.00  0.00           C
ATOM   9134 1C31 POPE  107      92.496   1.921  49.450  1.00  0.00           C
ATOM   9137 2C31 POPE  107      92.486   1.550  50.940  1.00  0.00           C
ATOM   9140 3C31 POPE  107      92.645   0.040  51.210  1.00  0.00           C
ATOM   9143 4C31 POPE  107      91.935  -0.380  52.510  1.00  0.00           C
ATOM   9146 5C31 POPE  107      91.576  -1.870  52.520  1.00  0.00           C
ATOM   9149 6C31 POPE  107      90.505  -2.190  53.550  1.00  0.00           C
ATOM   9153  NH3 POPE  108      86.766 108.852  74.300  1.00  0.00           N
ATOM   9157  C12 POPE  108      87.435 108.041  75.380  1.00  0.00           C
ATOM   9160  C11 POPE  108      86.916 106.581  75.420  1.00  0.00           C
ATOM   9163  P   POPE  108      89.205 105.331  75.280  1.00  0.00           P
ATOM   9164  O13 POPE  108      89.485 103.871  75.300  1.00  0.00           O
ATOM   9165  O14 POPE  108      90.276 106.222  75.760  1.00  0.00           O
ATOM   9166  O11 POPE  108      88.845 105.781  73.810  1.00  0.00           O
ATOM   9167  O12 POPE  108      87.855 105.712  76.060  1.00  0.00           O
ATOM   9168  C1  POPE  108      88.875 104.892  72.710  1.00  0.00           C
ATOM   9171  C2  POPE  108      88.145 105.432  71.450  1.00  0.00           C
ATOM   9173  O21 POPE  108      88.775 104.822  70.310  1.00  0.00           O
ATOM   9174  C21 POPE  108      87.955 104.592  69.300  1.00  0.00           C
ATOM   9175  O22 POPE  108      86.766 104.811  69.280  1.00  0.00           O
ATOM   9176  C22 POPE  108      88.755 103.992  68.130  1.00  0.00           C
ATOM   9179  C3  POPE  108      88.235 106.972  71.320  1.00  0.00           C
ATOM   9182  O31 POPE  108      87.265 107.431  70.360  1.00  0.00           O
ATOM   9183  C31 POPE  108      86.615 108.541  70.620  1.00  0.00           C
ATOM   9184  O32 POPE  108      86.795 109.262  71.590  1.00  0.00           O
ATOM   9185  C32 POPE  108      85.545 108.772  69.560  1.00  0.00           C
ATOM   9188  C23 POPE  108      87.935 102.992  67.280  1.00  0.00           C
ATOM   9191  C24 POPE  108      88.416 102.831  65.830  1.00  0.00           C
ATOM   9194  C25 POPE  108      88.095 104.011  64.900  1.00  0.00           C
ATOM   9197  C26 POPE  108      86.636 104.072  64.410  1.00  0.00           C
ATOM   9200  C27 POPE  108      86.486 104.122  62.870  1.00  0.00           C
ATOM   9203  C28 POPE  108      86.115 102.771  62.220  1.00  0.00           C
ATOM   9206  C29 POPE  108      87.136 101.702  62.480  1.00  0.00           C
ATOM   9208 0C21 POPE  108      88.016 101.172  61.610  1.00  0.00           C
ATOM   9210 1C21 POPE  108      88.176 101.562  60.160  1.00  0.00           C
ATOM   9213 2C21 POPE  108      87.445 100.572  59.230  1.00  0.00           C
ATOM   9216 3C21 POPE  108      87.566 100.971  57.750  1.00  0.00           C
ATOM   9219 4C21 POPE  108      88.956 100.742  57.140  1.00  0.00           C
ATOM   9222 5C21 POPE  108      89.225  99.282  56.780  1.00  0.00           C
ATOM   9225 6C21 POPE  108      90.536  99.062  55.990  1.00  0.00           C
ATOM   9228 7C21 POPE  108      90.636  97.632  55.430  1.00  0.00           C
ATOM   9231 8C21 POPE  108      91.795  97.431  54.450  1.00  0.00           C
ATOM   9235  C33 POPE  108      85.916 108.172  68.190  1.00  0.00           C
ATOM   9238  C34 POPE  108      85.025 108.642  67.040  1.00  0.00           C
ATOM   9241  C35 POPE  108      85.516 108.092  65.690  1.00  0.00           C
ATOM   9244  C36 POPE  108      84.865 108.751  64.470  1.00  0.00           C
ATOM   9247  C37 POPE  108      85.486 108.231  63.160  1.00  0.00           C
ATOM   9250  C38 POPE  108      84.605 108.471  61.930  1.00  0.00           C
ATOM   9253  C39 POPE  108      84.496 109.940  61.500  1.00  0.00           C
ATOM   9256 0C31 POPE  108      83.705 110.092  60.180  1.00  0.00           C
ATOM   9259 1C31 POPE  108      83.576 111.542  59.680  1.00  0.00           C
ATOM   9262 2C31 POPE  108      84.906 112.121  59.180  1.00  0.00           C
ATOM   9265 3C31 POPE  108      84.795 113.550  58.610  1.00  0.00           C
ATOM   9268 4C31 POPE  108      83.875 113.681  57.380  1.00  0.00           C
ATOM   9271 5C31 POPE  108      84.205 114.902  56.510  1.00  0.00           C
ATOM   9274 6C31 POPE  108      84.846 114.521  55.170  1.00  0.00           C
ATOM   9278  NH3 POPE  109      48.925  37.412  76.280  1.00  0.00           N
ATOM   9282  C12 POPE  109      50.115  37.322  77.200  1.00  0.00           C
ATOM   9285  C11 POPE  109      51.115  38.492  77.070  1.00  0.00           C
ATOM   9288  P   POPE  109      53.445  37.532  76.290  1.00  0.00           P
ATOM   9289  O13 POPE  109      53.285  36.152  76.820  1.00  0.00           O
ATOM   9290  O14 POPE  109      54.366  38.432  77.030  1.00  0.00           O
ATOM   9291  O11 POPE  109      54.055  37.472  74.830  1.00  0.00           O
ATOM   9292  O12 POPE  109      52.035  38.232  76.020  1.00  0.00           O
ATOM   9293  C1  POPE  109      53.375  36.792  73.770  1.00  0.00           C
ATOM   9296  C2  POPE  109      52.745  37.782  72.740  1.00  0.00           C
ATOM   9298  O21 POPE  109      51.786  37.082  71.940  1.00  0.00           O
ATOM   9299  C21 POPE  109      52.256  36.242  71.040  1.00  0.00           C
ATOM   9300  O22 POPE  109      53.396  35.812  70.970  1.00  0.00           O
ATOM   9301  C22 POPE  109      51.155  36.022  70.010  1.00  0.00           C
ATOM   9304  C3  POPE  109      53.776  38.562  71.860  1.00  0.00           C
ATOM   9307  O31 POPE  109      53.166  39.062  70.630  1.00  0.00           O
ATOM   9308  C31 POPE  109      54.055  39.262  69.640  1.00  0.00           C
ATOM   9309  O32 POPE  109      55.255  39.081  69.770  1.00  0.00           O
ATOM   9310  C32 POPE  109      53.415  39.861  68.390  1.00  0.00           C
ATOM   9313  C23 POPE  109      51.396  34.812  69.080  1.00  0.00           C
ATOM   9316  C24 POPE  109      50.765  34.962  67.690  1.00  0.00           C
ATOM   9319  C25 POPE  109      49.226  34.922  67.680  1.00  0.00           C
ATOM   9322  C26 POPE  109      48.535  36.282  67.850  1.00  0.00           C
ATOM   9325  C27 POPE  109      47.025  36.142  68.110  1.00  0.00           C
ATOM   9328  C28 POPE  109      46.285  37.492  68.100  1.00  0.00           C
ATOM   9331  C29 POPE  109      44.986  37.392  68.850  1.00  0.00           C
ATOM   9333 0C21 POPE  109      43.745  37.272  68.340  1.00  0.00           C
ATOM   9335 1C21 POPE  109      43.345  37.182  66.890  1.00  0.00           C
ATOM   9338 2C21 POPE  109      42.535  35.891  66.650  1.00  0.00           C
ATOM   9341 3C21 POPE  109      42.425  35.531  65.170  1.00  0.00           C
ATOM   9344 4C21 POPE  109      41.805  34.152  64.940  1.00  0.00           C
ATOM   9347 5C21 POPE  109      41.805  33.742  63.460  1.00  0.00           C
ATOM   9350 6C21 POPE  109      41.186  32.352  63.250  1.00  0.00           C
ATOM   9353 7C21 POPE  109      41.146  31.952  61.770  1.00  0.00           C
ATOM   9356 8C21 POPE  109      40.365  30.652  61.510  1.00  0.00           C
ATOM   9360  C33 POPE  109      52.486  38.902  67.590  1.00  0.00           C
ATOM   9363  C34 POPE  109      50.996  39.212  67.800  1.00  0.00           C
ATOM   9366  C35 POPE  109      50.505  40.472  67.070  1.00  0.00           C
ATOM   9369  C36 POPE  109      49.065  40.831  67.450  1.00  0.00           C
ATOM   9372  C37 POPE  109      48.426  41.842  66.490  1.00  0.00           C
ATOM   9375  C38 POPE  109      47.046  42.332  66.960  1.00  0.00           C
ATOM   9378  C39 POPE  109      46.225  43.042  65.870  1.00  0.00           C
ATOM   9381 0C31 POPE  109      45.515  42.042  64.940  1.00  0.00           C
ATOM   9384 1C31 POPE  109      44.576  42.691  63.910  1.00  0.00           C
ATOM   9387 2C31 POPE  109      43.776  41.632  63.150  1.00  0.00           C
ATOM   9390 3C31 POPE  109      42.725  42.182  62.170  1.00  0.00           C
ATOM   9393 4C31 POPE  109      43.326  43.051  61.050  1.00  0.00           C
ATOM   9396 5C31 POPE  109      42.425  43.102  59.810  1.00  0.00           C
ATOM   9399 6C31 POPE  109      42.855  44.142  58.770  1.00  0.00           C
ATOM   9403  NH3 POPE  110      97.216  26.982  32.120  1.00  0.00           N
ATOM   9407  C12 POPE  110      95.785  26.602  32.310  1.00  0.00           C
ATOM   9410  C11 POPE  110      95.735  25.182  32.850  1.00  0.00           C
ATOM   9413  P   POPE  110      94.246  24.502  34.890  1.00  0.00           P
ATOM   9414  O13 POPE  110      95.526  24.422  35.600  1.00  0.00           O
ATOM   9415  O14 POPE  110      93.136  25.231  35.500  1.00  0.00           O
ATOM   9416  O11 POPE  110      93.785  23.002  34.650  1.00  0.00           O
ATOM   9417  O12 POPE  110      94.445  24.962  33.390  1.00  0.00           O
ATOM   9418  C1  POPE  110      93.886  22.071  35.730  1.00  0.00           C
ATOM   9421  C2  POPE  110      94.596  20.782  35.260  1.00  0.00           C
ATOM   9423  O21 POPE  110      94.255  19.651  36.070  1.00  0.00           O
ATOM   9424  C21 POPE  110      94.225  19.802  37.390  1.00  0.00           C
ATOM   9425  O22 POPE  110      94.865  20.612  38.030  1.00  0.00           O
ATOM   9426  C22 POPE  110      93.215  18.832  37.990  1.00  0.00           C
ATOM   9429  C3  POPE  110      96.125  20.992  35.030  1.00  0.00           C
ATOM   9432  O31 POPE  110      96.675  19.972  34.170  1.00  0.00           O
ATOM   9433  C31 POPE  110      96.906  18.732  34.610  1.00  0.00           C
ATOM   9434  O32 POPE  110      96.856  17.762  33.870  1.00  0.00           O
ATOM   9435  C32 POPE  110      97.326  18.602  36.080  1.00  0.00           C
ATOM   9438  C23 POPE  110      93.536  18.432  39.450  1.00  0.00           C
ATOM   9441  C24 POPE  110      93.075  19.412  40.520  1.00  0.00           C
ATOM   9444  C25 POPE  110      93.365  18.822  41.900  1.00  0.00           C
ATOM   9447  C26 POPE  110      93.945  19.812  42.900  1.00  0.00           C
ATOM   9450  C27 POPE  110      94.365  19.092  44.190  1.00  0.00           C
ATOM   9453  C28 POPE  110      94.646  20.042  45.370  1.00  0.00           C
ATOM   9456  C29 POPE  110      93.396  20.762  45.790  1.00  0.00           C
ATOM   9458 0C21 POPE  110      93.335  21.812  46.620  1.00  0.00           C
ATOM   9460 1C21 POPE  110      94.515  22.411  47.340  1.00  0.00           C
ATOM   9463 2C21 POPE  110      94.266  22.502  48.850  1.00  0.00           C
ATOM   9466 3C21 POPE  110      94.085  21.122  49.510  1.00  0.00           C
ATOM   9469 4C21 POPE  110      93.695  21.242  50.990  1.00  0.00           C
ATOM   9472 5C21 POPE  110      93.066  19.952  51.540  1.00  0.00           C
ATOM   9475 6C21 POPE  110      92.356  20.192  52.870  1.00  0.00           C
ATOM   9478 7C21 POPE  110      91.345  19.102  53.210  1.00  0.00           C
ATOM   9481 8C21 POPE  110      90.505  19.432  54.440  1.00  0.00           C
ATOM   9485  C33 POPE  110      98.746  19.092  36.440  1.00  0.00           C
ATOM   9488  C34 POPE  110      98.765  20.002  37.680  1.00  0.00           C
ATOM   9491  C35 POPE  110      98.156  19.432  38.970  1.00  0.00           C
ATOM   9494  C36 POPE  110      98.145  20.502  40.070  1.00  0.00           C
ATOM   9497  C37 POPE  110      97.865  19.952  41.480  1.00  0.00           C
ATOM   9500  C38 POPE  110      98.316  20.912  42.590  1.00  0.00           C
ATOM   9503  C39 POPE  110      99.695  20.562  43.160  1.00  0.00           C
ATOM   9506 0C31 POPE  110      99.675  19.571  44.330  1.00  0.00           C
ATOM   9509 1C31 POPE  110     101.005  19.612  45.100  1.00  0.00           C
ATOM   9512 2C31 POPE  110     101.156  18.502  46.140  1.00  0.00           C
ATOM   9515 3C31 POPE  110     101.386  17.112  45.540  1.00  0.00           C
ATOM   9518 4C31 POPE  110     101.416  16.052  46.640  1.00  0.00           C
ATOM   9521 5C31 POPE  110     101.506  14.612  46.130  1.00  0.00           C
ATOM   9524 6C31 POPE  110     101.416  13.592  47.280  1.00  0.00           C
ATOM   9528  NH3 POPE  111      67.046  96.111  37.690  1.00  0.00           N
ATOM   9532  C12 POPE  111      66.596  95.962  36.270  1.00  0.00           C
ATOM   9535  C11 POPE  111      66.585  94.492  35.860  1.00  0.00           C
ATOM   9538  P   POPE  111      68.026  92.361  35.790  1.00  0.00           P
ATOM   9539  O13 POPE  111      67.195  91.891  34.660  1.00  0.00           O
ATOM   9540  O14 POPE  111      69.426  91.882  35.820  1.00  0.00           O
ATOM   9541  O11 POPE  111      67.305  92.062  37.190  1.00  0.00           O
ATOM   9542  O12 POPE  111      67.926  93.951  35.870  1.00  0.00           O
ATOM   9543  C1  POPE  111      68.106  92.262  38.380  1.00  0.00           C
ATOM   9546  C2  POPE  111      67.246  92.652  39.640  1.00  0.00           C
ATOM   9548  O21 POPE  111      67.896  92.682  40.960  1.00  0.00           O
ATOM   9549  C21 POPE  111      69.216  92.522  41.130  1.00  0.00           C
ATOM   9550  O22 POPE  111      69.995  92.102  40.310  1.00  0.00           O
ATOM   9551  C22 POPE  111      69.645  92.641  42.600  1.00  0.00           C
ATOM   9554  C3  POPE  111      65.905  91.861  39.690  1.00  0.00           C
ATOM   9557  O31 POPE  111      65.166  92.102  40.910  1.00  0.00           O
ATOM   9558  C31 POPE  111      64.945  91.061  41.710  1.00  0.00           C
ATOM   9559  O32 POPE  111      65.115  89.892  41.420  1.00  0.00           O
ATOM   9560  C32 POPE  111      64.465  91.542  43.070  1.00  0.00           C
ATOM   9563  C23 POPE  111      69.276  93.862  43.480  1.00  0.00           C
ATOM   9566  C24 POPE  111      70.146  93.821  44.750  1.00  0.00           C
ATOM   9569  C25 POPE  111      69.676  94.671  45.940  1.00  0.00           C
ATOM   9572  C26 POPE  111      69.666  96.190  45.720  1.00  0.00           C
ATOM   9575  C27 POPE  111      69.905  96.911  47.070  1.00  0.00           C
ATOM   9578  C28 POPE  111      69.486  98.392  47.100  1.00  0.00           C
ATOM   9581  C29 POPE  111      70.006  99.072  48.350  1.00  0.00           C
ATOM   9583 0C21 POPE  111      69.276  99.732  49.260  1.00  0.00           C
ATOM   9585 1C21 POPE  111      67.795  99.972  49.160  1.00  0.00           C
ATOM   9588 2C21 POPE  111      67.305 101.212  49.940  1.00  0.00           C
ATOM   9591 3C21 POPE  111      67.276 101.032  51.460  1.00  0.00           C
ATOM   9594 4C21 POPE  111      66.435  99.822  51.920  1.00  0.00           C
ATOM   9597 5C21 POPE  111      66.055  99.892  53.400  1.00  0.00           C
ATOM   9600 6C21 POPE  111      64.925  98.922  53.760  1.00  0.00           C
ATOM   9603 7C21 POPE  111      64.365  99.160  55.160  1.00  0.00           C
ATOM   9606 8C21 POPE  111      63.326  98.111  55.550  1.00  0.00           C
ATOM   9610  C33 POPE  111      65.625  92.142  43.880  1.00  0.00           C
ATOM   9613  C34 POPE  111      65.216  92.621  45.280  1.00  0.00           C
ATOM   9616  C35 POPE  111      64.725  91.492  46.190  1.00  0.00           C
ATOM   9619  C36 POPE  111      63.195  91.441  46.340  1.00  0.00           C
ATOM   9622  C37 POPE  111      62.685  90.032  46.670  1.00  0.00           C
ATOM   9625  C38 POPE  111      61.256  90.012  47.220  1.00  0.00           C
ATOM   9628  C39 POPE  111      61.155  90.682  48.600  1.00  0.00           C
ATOM   9631 0C31 POPE  111      59.956  90.220  49.430  1.00  0.00           C
ATOM   9634 1C31 POPE  111      59.975  90.852  50.820  1.00  0.00           C
ATOM   9637 2C31 POPE  111      59.026  90.201  51.830  1.00  0.00           C
ATOM   9640 3C31 POPE  111      59.366  88.742  52.190  1.00  0.00           C
ATOM   9643 4C31 POPE  111      60.796  88.550  52.740  1.00  0.00           C
ATOM   9646 5C31 POPE  111      60.986  87.221  53.480  1.00  0.00           C
ATOM   9649 6C31 POPE  111      62.305  87.151  54.250  1.00  0.00           C
ATOM   9653  NH3 POPE  112      96.666  72.632  31.690  1.00  0.00           N
ATOM   9657  C12 POPE  112      97.236  73.861  31.040  1.00  0.00           C
ATOM   9660  C11 POPE  112      96.596  75.152  31.600  1.00  0.00           C
ATOM   9663  P   POPE  112      94.815  76.911  30.710  1.00  0.00           P
ATOM   9664  O13 POPE  112      95.595  78.112  30.350  1.00  0.00           O
ATOM   9665  O14 POPE  112      93.596  76.661  29.920  1.00  0.00           O
ATOM   9666  O11 POPE  112      94.465  76.972  32.250  1.00  0.00           O
ATOM   9667  O12 POPE  112      95.735  75.641  30.590  1.00  0.00           O
ATOM   9668  C1  POPE  112      94.035  78.161  32.920  1.00  0.00           C
ATOM   9671  C2  POPE  112      94.375  78.051  34.430  1.00  0.00           C
ATOM   9673  O21 POPE  112      93.555  78.762  35.370  1.00  0.00           O
ATOM   9674  C21 POPE  112      92.865  79.862  35.120  1.00  0.00           C
ATOM   9675  O22 POPE  112      92.725  80.410  34.050  1.00  0.00           O
ATOM   9676  C22 POPE  112      92.356  80.392  36.470  1.00  0.00           C
ATOM   9679  C3  POPE  112      95.886  78.342  34.730  1.00  0.00           C
ATOM   9682  O31 POPE  112      96.246  77.892  36.080  1.00  0.00           O
ATOM   9683  C31 POPE  112      97.216  78.642  36.630  1.00  0.00           C
ATOM   9684  O32 POPE  112      97.855  79.492  36.040  1.00  0.00           O
ATOM   9685  C32 POPE  112      97.426  78.301  38.100  1.00  0.00           C
ATOM   9688  C23 POPE  112      93.505  80.992  37.330  1.00  0.00           C
ATOM   9691  C24 POPE  112      93.195  81.101  38.830  1.00  0.00           C
ATOM   9694  C25 POPE  112      94.276  81.902  39.590  1.00  0.00           C
ATOM   9697  C26 POPE  112      93.986  82.062  41.090  1.00  0.00           C
ATOM   9700  C27 POPE  112      95.085  82.882  41.800  1.00  0.00           C
ATOM   9703  C28 POPE  112      95.335  82.472  43.270  1.00  0.00           C
ATOM   9706  C29 POPE  112      96.445  83.302  43.860  1.00  0.00           C
ATOM   9708 0C21 POPE  112      96.535  83.792  45.110  1.00  0.00           C
ATOM   9710 1C21 POPE  112      95.575  83.572  46.250  1.00  0.00           C
ATOM   9713 2C21 POPE  112      96.275  83.111  47.550  1.00  0.00           C
ATOM   9716 3C21 POPE  112      97.435  84.011  48.010  1.00  0.00           C
ATOM   9719 4C21 POPE  112      97.645  84.011  49.540  1.00  0.00           C
ATOM   9722 5C21 POPE  112      99.085  84.342  49.970  1.00  0.00           C
ATOM   9725 6C21 POPE  112      99.465  85.831  49.920  1.00  0.00           C
ATOM   9728 7C21 POPE  112     100.966  86.021  50.200  1.00  0.00           C
ATOM   9731 8C21 POPE  112     101.405  87.472  50.440  1.00  0.00           C
ATOM   9735  C33 POPE  112      97.636  79.602  38.910  1.00  0.00           C
ATOM   9738  C34 POPE  112      97.395  79.441  40.410  1.00  0.00           C
ATOM   9741  C35 POPE  112      98.436  78.532  41.090  1.00  0.00           C
ATOM   9744  C36 POPE  112      98.346  78.592  42.630  1.00  0.00           C
ATOM   9747  C37 POPE  112      99.316  77.620  43.320  1.00  0.00           C
ATOM   9750  C38 POPE  112      99.015  77.410  44.810  1.00  0.00           C
ATOM   9753  C39 POPE  112      99.205  78.660  45.670  1.00  0.00           C
ATOM   9756 0C31 POPE  112     100.606  79.282  45.610  1.00  0.00           C
ATOM   9759 1C31 POPE  112     100.905  80.121  46.860  1.00  0.00           C
ATOM   9762 2C31 POPE  112     102.155  81.002  46.720  1.00  0.00           C
ATOM   9765 3C31 POPE  112     102.986  81.112  48.000  1.00  0.00           C
ATOM   9768 4C31 POPE  112     102.255  81.702  49.210  1.00  0.00           C
ATOM   9771 5C31 POPE  112     103.206  81.902  50.410  1.00  0.00           C
ATOM   9774 6C31 POPE  112     102.515  82.411  51.680  1.00  0.00           C
ATOM   9778  NH3 POPE  113     126.037  16.002  28.400  1.00  0.00           N
ATOM   9782  C12 POPE  113     126.317  17.292  27.700  1.00  0.00           C
ATOM   9785  C11 POPE  113     125.576  18.422  28.410  1.00  0.00           C
ATOM   9788  P   POPE  113     127.287  20.422  28.140  1.00  0.00           P
ATOM   9789  O13 POPE  113     127.867  19.942  29.420  1.00  0.00           O
ATOM   9790  O14 POPE  113     128.167  20.322  26.970  1.00  0.00           O
ATOM   9791  O11 POPE  113     126.757  21.902  28.260  1.00  0.00           O
ATOM   9792  O12 POPE  113     125.917  19.682  27.860  1.00  0.00           O
ATOM   9793  C1  POPE  113     126.907  22.682  29.450  1.00  0.00           C
ATOM   9796  C2  POPE  113     125.626  22.652  30.310  1.00  0.00           C
ATOM   9798  O21 POPE  113     125.637  23.752  31.240  1.00  0.00           O
ATOM   9799  C21 POPE  113     126.467  23.652  32.250  1.00  0.00           C
ATOM   9800  O22 POPE  113     127.367  22.832  32.390  1.00  0.00           O
ATOM   9801  C22 POPE  113     126.217  24.822  33.190  1.00  0.00           C
ATOM   9804  C3  POPE  113     125.367  21.252  30.970  1.00  0.00           C
ATOM   9807  O31 POPE  113     124.277  21.322  31.910  1.00  0.00           O
ATOM   9808  C31 POPE  113     123.716  20.152  32.190  1.00  0.00           C
ATOM   9809  O32 POPE  113     124.066  19.072  31.750  1.00  0.00           O
ATOM   9810  C32 POPE  113     122.466  20.392  33.040  1.00  0.00           C
ATOM   9813  C23 POPE  113     126.736  24.522  34.610  1.00  0.00           C
ATOM   9816  C24 POPE  113     126.997  25.792  35.430  1.00  0.00           C
ATOM   9819  C25 POPE  113     125.716  26.562  35.740  1.00  0.00           C
ATOM   9822  C26 POPE  113     125.766  27.262  37.110  1.00  0.00           C
ATOM   9825  C27 POPE  113     126.847  28.362  37.180  1.00  0.00           C
ATOM   9828  C28 POPE  113     126.787  29.162  38.490  1.00  0.00           C
ATOM   9831  C29 POPE  113     127.207  28.352  39.690  1.00  0.00           C
ATOM   9833 0C21 POPE  113     127.217  28.792  40.950  1.00  0.00           C
ATOM   9835 1C21 POPE  113     126.817  30.182  41.390  1.00  0.00           C
ATOM   9838 2C21 POPE  113     126.907  30.362  42.920  1.00  0.00           C
ATOM   9841 3C21 POPE  113     128.317  30.132  43.500  1.00  0.00           C
ATOM   9844 4C21 POPE  113     128.617  31.002  44.720  1.00  0.00           C
ATOM   9847 5C21 POPE  113     127.817  30.632  45.980  1.00  0.00           C
ATOM   9850 6C21 POPE  113     127.917  31.731  47.030  1.00  0.00           C
ATOM   9853 7C21 POPE  113     127.257  31.362  48.360  1.00  0.00           C
ATOM   9856 8C21 POPE  113     127.296  32.492  49.390  1.00  0.00           C
ATOM   9860  C33 POPE  113     122.636  21.502  34.110  1.00  0.00           C
ATOM   9863  C34 POPE  113     121.366  22.232  34.540  1.00  0.00           C
ATOM   9866  C35 POPE  113     121.695  23.352  35.530  1.00  0.00           C
ATOM   9869  C36 POPE  113     121.786  22.871  36.990  1.00  0.00           C
ATOM   9872  C37 POPE  113     122.305  23.992  37.920  1.00  0.00           C
ATOM   9875  C38 POPE  113     122.166  23.662  39.420  1.00  0.00           C
ATOM   9878  C39 POPE  113     122.746  24.741  40.340  1.00  0.00           C
ATOM   9881 0C31 POPE  113     124.287  24.782  40.350  1.00  0.00           C
ATOM   9884 1C31 POPE  113     124.857  25.882  41.260  1.00  0.00           C
ATOM   9887 2C31 POPE  113     124.857  25.512  42.760  1.00  0.00           C
ATOM   9890 3C31 POPE  113     124.667  26.732  43.670  1.00  0.00           C
ATOM   9893 4C31 POPE  113     124.516  26.352  45.150  1.00  0.00           C
ATOM   9896 5C31 POPE  113     124.677  27.552  46.090  1.00  0.00           C
ATOM   9899 6C31 POPE  113     124.387  27.222  47.560  1.00  0.00           C
ATOM   9903  NH3 POPE  114      68.966  18.162  33.090  1.00  0.00           N
ATOM   9907  C12 POPE  114      69.405  16.812  32.660  1.00  0.00           C
ATOM   9910  C11 POPE  114      70.905  16.722  32.910  1.00  0.00           C
ATOM   9913  P   POPE  114      72.926  15.202  32.820  1.00  0.00           P
ATOM   9914  O13 POPE  114      73.335  13.872  32.340  1.00  0.00           O
ATOM   9915  O14 POPE  114      73.776  16.342  32.400  1.00  0.00           O
ATOM   9916  O11 POPE  114      72.846  15.212  34.390  1.00  0.00           O
ATOM   9917  O12 POPE  114      71.416  15.482  32.420  1.00  0.00           O
ATOM   9918  C1  POPE  114      73.956  15.702  35.130  1.00  0.00           C
ATOM   9921  C2  POPE  114      75.035  14.602  35.270  1.00  0.00           C
ATOM   9923  O21 POPE  114      74.875  14.032  36.580  1.00  0.00           O
ATOM   9924  C21 POPE  114      74.085  12.982  36.680  1.00  0.00           C
ATOM   9925  O22 POPE  114      73.925  12.142  35.790  1.00  0.00           O
ATOM   9926  C22 POPE  114      73.405  13.012  38.050  1.00  0.00           C
ATOM   9929  C3  POPE  114      76.465  15.182  35.080  1.00  0.00           C
ATOM   9932  O31 POPE  114      76.886  16.042  36.160  1.00  0.00           O
ATOM   9933  C31 POPE  114      76.646  17.332  36.130  1.00  0.00           C
ATOM   9934  O32 POPE  114      76.345  17.992  35.140  1.00  0.00           O
ATOM   9935  C32 POPE  114      76.935  17.902  37.530  1.00  0.00           C
ATOM   9938  C23 POPE  114      73.935  11.952  39.060  1.00  0.00           C
ATOM   9941  C24 POPE  114      73.695  12.402  40.510  1.00  0.00           C
ATOM   9944  C25 POPE  114      74.305  11.442  41.550  1.00  0.00           C
ATOM   9947  C26 POPE  114      74.246  11.942  43.010  1.00  0.00           C
ATOM   9950  C27 POPE  114      75.175  11.162  43.940  1.00  0.00           C
ATOM   9953  C28 POPE  114      75.656  11.942  45.180  1.00  0.00           C
ATOM   9956  C29 POPE  114      74.596  12.332  46.170  1.00  0.00           C
ATOM   9958 0C21 POPE  114      73.935  11.482  46.980  1.00  0.00           C
ATOM   9960 1C21 POPE  114      74.096   9.982  47.020  1.00  0.00           C
ATOM   9963 2C21 POPE  114      74.246   9.342  48.420  1.00  0.00           C
ATOM   9966 3C21 POPE  114      75.656   9.462  49.040  1.00  0.00           C
ATOM   9969 4C21 POPE  114      75.936  10.782  49.780  1.00  0.00           C
ATOM   9972 5C21 POPE  114      75.025  11.012  50.990  1.00  0.00           C
ATOM   9975 6C21 POPE  114      75.405  12.252  51.800  1.00  0.00           C
ATOM   9978 7C21 POPE  114      74.356  12.602  52.870  1.00  0.00           C
ATOM   9981 8C21 POPE  114      74.645  13.922  53.600  1.00  0.00           C
ATOM   9985  C33 POPE  114      76.956  16.842  38.670  1.00  0.00           C
ATOM   9988  C34 POPE  114      77.416  17.352  40.050  1.00  0.00           C
ATOM   9991  C35 POPE  114      77.566  16.212  41.080  1.00  0.00           C
ATOM   9994  C36 POPE  114      78.106  16.582  42.500  1.00  0.00           C
ATOM   9997  C37 POPE  114      77.515  15.752  43.670  1.00  0.00           C
ATOM  10000  C38 POPE  114      77.636  16.411  45.070  1.00  0.00           C
ATOM  10003  C39 POPE  114      76.716  15.832  46.180  1.00  0.00           C
ATOM  10006 0C31 POPE  114      76.975  16.502  47.560  1.00  0.00           C
ATOM  10009 1C31 POPE  114      76.086  15.952  48.690  1.00  0.00           C
ATOM  10012 2C31 POPE  114      76.226  16.712  50.040  1.00  0.00           C
ATOM  10015 3C31 POPE  114      77.265  16.132  51.010  1.00  0.00           C
ATOM  10018 4C31 POPE  114      77.146  16.712  52.440  1.00  0.00           C
ATOM  10021 5C31 POPE  114      77.905  15.912  53.500  1.00  0.00           C
ATOM  10024 6C31 POPE  114      77.606  16.352  54.940  1.00  0.00           C
ATOM  10028  NH3 POPE  115      34.936  70.352  73.440  1.00  0.00           N
ATOM  10032  C12 POPE  115      36.085  69.852  74.250  1.00  0.00           C
ATOM  10035  C11 POPE  115      37.195  70.932  74.340  1.00  0.00           C
ATOM  10038  P   POPE  115      36.166  73.212  74.980  1.00  0.00           P
ATOM  10039  O13 POPE  115      35.435  72.322  75.920  1.00  0.00           O
ATOM  10040  O14 POPE  115      37.246  74.072  75.480  1.00  0.00           O
ATOM  10041  O11 POPE  115      35.085  74.072  74.220  1.00  0.00           O
ATOM  10042  O12 POPE  115      36.776  72.232  73.870  1.00  0.00           O
ATOM  10043  C1  POPE  115      35.245  74.542  72.880  1.00  0.00           C
ATOM  10046  C2  POPE  115      34.826  73.452  71.870  1.00  0.00           C
ATOM  10048  O21 POPE  115      36.015  73.072  71.150  1.00  0.00           O
ATOM  10049  C21 POPE  115      36.125  73.212  69.860  1.00  0.00           C
ATOM  10050  O22 POPE  115      35.236  73.212  69.030  1.00  0.00           O
ATOM  10051  C22 POPE  115      37.596  73.492  69.530  1.00  0.00           C
ATOM  10054  C3  POPE  115      33.495  73.772  71.120  1.00  0.00           C
ATOM  10057  O31 POPE  115      32.896  72.541  70.680  1.00  0.00           O
ATOM  10058  C31 POPE  115      32.146  72.322  69.600  1.00  0.00           C
ATOM  10059  O32 POPE  115      31.585  71.242  69.420  1.00  0.00           O
ATOM  10060  C32 POPE  115      32.035  73.492  68.620  1.00  0.00           C
ATOM  10063  C23 POPE  115      37.896  73.342  68.030  1.00  0.00           C
ATOM  10066  C24 POPE  115      39.286  73.831  67.620  1.00  0.00           C
ATOM  10069  C25 POPE  115      39.665  73.331  66.220  1.00  0.00           C
ATOM  10072  C26 POPE  115      40.936  74.001  65.700  1.00  0.00           C
ATOM  10075  C27 POPE  115      41.416  73.401  64.370  1.00  0.00           C
ATOM  10078  C28 POPE  115      42.715  74.051  63.890  1.00  0.00           C
ATOM  10081  C29 POPE  115      42.475  75.492  63.510  1.00  0.00           C
ATOM  10083 0C21 POPE  115      43.125  76.582  63.970  1.00  0.00           C
ATOM  10085 1C21 POPE  115      44.286  76.620  64.940  1.00  0.00           C
ATOM  10088 2C21 POPE  115      43.835  77.221  66.280  1.00  0.00           C
ATOM  10091 3C21 POPE  115      45.006  77.620  67.180  1.00  0.00           C
ATOM  10094 4C21 POPE  115      44.535  78.401  68.420  1.00  0.00           C
ATOM  10097 5C21 POPE  115      45.676  78.852  69.360  1.00  0.00           C
ATOM  10100 6C21 POPE  115      46.776  79.651  68.650  1.00  0.00           C
ATOM  10103 7C21 POPE  115      47.776  80.282  69.630  1.00  0.00           C
ATOM  10106 8C21 POPE  115      48.965  80.942  68.940  1.00  0.00           C
ATOM  10110  C33 POPE  115      31.926  73.062  67.130  1.00  0.00           C
ATOM  10113  C34 POPE  115      33.155  73.522  66.330  1.00  0.00           C
ATOM  10116  C35 POPE  115      33.015  73.422  64.810  1.00  0.00           C
ATOM  10119  C36 POPE  115      33.236  72.002  64.270  1.00  0.00           C
ATOM  10122  C37 POPE  115      33.425  72.002  62.750  1.00  0.00           C
ATOM  10125  C38 POPE  115      33.646  70.591  62.190  1.00  0.00           C
ATOM  10128  C39 POPE  115      34.175  70.602  60.750  1.00  0.00           C
ATOM  10131 0C31 POPE  115      34.736  69.231  60.320  1.00  0.00           C
ATOM  10134 1C31 POPE  115      35.276  69.242  58.890  1.00  0.00           C
ATOM  10137 2C31 POPE  115      35.956  67.911  58.530  1.00  0.00           C
ATOM  10140 3C31 POPE  115      36.495  67.882  57.100  1.00  0.00           C
ATOM  10143 4C31 POPE  115      35.466  67.422  56.060  1.00  0.00           C
ATOM  10146 5C31 POPE  115      35.986  67.562  54.620  1.00  0.00           C
ATOM  10149 6C31 POPE  115      35.026  67.032  53.560  1.00  0.00           C
ATOM  10153  NH3 POPE  116      22.736  76.760  71.920  1.00  0.00           N
ATOM  10157  C12 POPE  116      22.286  77.191  73.290  1.00  0.00           C
ATOM  10160  C11 POPE  116      22.616  76.062  74.290  1.00  0.00           C
ATOM  10163  P   POPE  116      24.545  74.322  74.690  1.00  0.00           P
ATOM  10164  O13 POPE  116      25.756  74.521  75.510  1.00  0.00           O
ATOM  10165  O14 POPE  116      23.445  73.532  75.290  1.00  0.00           O
ATOM  10166  O11 POPE  116      24.965  73.642  73.330  1.00  0.00           O
ATOM  10167  O12 POPE  116      23.996  75.712  74.160  1.00  0.00           O
ATOM  10168  C1  POPE  116      24.105  73.592  72.180  1.00  0.00           C
ATOM  10171  C2  POPE  116      24.945  73.911  70.920  1.00  0.00           C
ATOM  10173  O21 POPE  116      24.146  73.752  69.730  1.00  0.00           O
ATOM  10174  C21 POPE  116      24.506  74.492  68.680  1.00  0.00           C
ATOM  10175  O22 POPE  116      25.346  75.370  68.700  1.00  0.00           O
ATOM  10176  C22 POPE  116      23.715  74.072  67.430  1.00  0.00           C
ATOM  10179  C3  POPE  116      26.165  72.951  70.960  1.00  0.00           C
ATOM  10182  O31 POPE  116      27.006  73.062  69.800  1.00  0.00           O
ATOM  10183  C31 POPE  116      26.985  72.032  68.970  1.00  0.00           C
ATOM  10184  O32 POPE  116      26.316  71.022  69.090  1.00  0.00           O
ATOM  10185  C32 POPE  116      27.965  72.342  67.840  1.00  0.00           C
ATOM  10188  C23 POPE  116      24.146  74.761  66.110  1.00  0.00           C
ATOM  10191  C24 POPE  116      23.545  74.102  64.860  1.00  0.00           C
ATOM  10194  C25 POPE  116      22.245  74.752  64.330  1.00  0.00           C
ATOM  10197  C26 POPE  116      21.655  73.962  63.140  1.00  0.00           C
ATOM  10200  C27 POPE  116      20.516  74.691  62.400  1.00  0.00           C
ATOM  10203  C28 POPE  116      20.005  73.861  61.200  1.00  0.00           C
ATOM  10206  C29 POPE  116      19.135  74.621  60.230  1.00  0.00           C
ATOM  10208 0C21 POPE  116      17.976  74.212  59.680  1.00  0.00           C
ATOM  10210 1C21 POPE  116      17.275  72.902  59.950  1.00  0.00           C
ATOM  10213 2C21 POPE  116      17.775  71.701  59.100  1.00  0.00           C
ATOM  10216 3C21 POPE  116      16.926  71.411  57.840  1.00  0.00           C
ATOM  10219 4C21 POPE  116      16.985  72.502  56.770  1.00  0.00           C
ATOM  10222 5C21 POPE  116      16.215  72.132  55.490  1.00  0.00           C
ATOM  10225 6C21 POPE  116      14.685  72.291  55.640  1.00  0.00           C
ATOM  10228 7C21 POPE  116      13.945  72.151  54.300  1.00  0.00           C
ATOM  10231 8C21 POPE  116      12.545  72.782  54.310  1.00  0.00           C
ATOM  10235  C33 POPE  116      27.795  71.442  66.600  1.00  0.00           C
ATOM  10238  C34 POPE  116      28.135  72.221  65.320  1.00  0.00           C
ATOM  10241  C35 POPE  116      28.035  71.392  64.040  1.00  0.00           C
ATOM  10244  C36 POPE  116      29.105  70.292  63.950  1.00  0.00           C
ATOM  10247  C37 POPE  116      29.115  69.621  62.570  1.00  0.00           C
ATOM  10250  C38 POPE  116      29.996  68.371  62.530  1.00  0.00           C
ATOM  10253  C39 POPE  116      29.896  67.620  61.190  1.00  0.00           C
ATOM  10256 0C31 POPE  116      30.656  68.301  60.040  1.00  0.00           C
ATOM  10259 1C31 POPE  116      30.656  67.432  58.770  1.00  0.00           C
ATOM  10262 2C31 POPE  116      31.585  67.951  57.650  1.00  0.00           C
ATOM  10265 3C31 POPE  116      31.115  69.271  57.010  1.00  0.00           C
ATOM  10268 4C31 POPE  116      32.055  69.742  55.890  1.00  0.00           C
ATOM  10271 5C31 POPE  116      31.796  71.182  55.440  1.00  0.00           C
ATOM  10274 6C31 POPE  116      32.675  71.620  54.270  1.00  0.00           C
ATOM  10278  NH3 POPE  117      93.136  37.612  73.040  1.00  0.00           N
ATOM  10282  C12 POPE  117      92.776  37.731  74.490  1.00  0.00           C
ATOM  10285  C11 POPE  117      92.835  39.202  74.960  1.00  0.00           C
ATOM  10288  P   POPE  117      94.786  40.962  75.350  1.00  0.00           P
ATOM  10289  O13 POPE  117      93.856  42.081  75.550  1.00  0.00           O
ATOM  10290  O14 POPE  117      95.466  40.392  76.530  1.00  0.00           O
ATOM  10291  O11 POPE  117      95.896  41.432  74.320  1.00  0.00           O
ATOM  10292  O12 POPE  117      94.076  39.782  74.560  1.00  0.00           O
ATOM  10293  C1  POPE  117      95.466  41.672  72.980  1.00  0.00           C
ATOM  10296  C2  POPE  117      96.675  41.852  72.050  1.00  0.00           C
ATOM  10298  O21 POPE  117      96.106  42.302  70.790  1.00  0.00           O
ATOM  10299  C21 POPE  117      96.916  43.092  70.110  1.00  0.00           C
ATOM  10300  O22 POPE  117      98.095  43.242  70.350  1.00  0.00           O
ATOM  10301  C22 POPE  117      96.135  43.801  69.020  1.00  0.00           C
ATOM  10304  C3  POPE  117      97.535  40.551  71.920  1.00  0.00           C
ATOM  10307  O31 POPE  117      98.866  40.812  71.450  1.00  0.00           O
ATOM  10308  C31 POPE  117      99.325  40.542  70.200  1.00  0.00           C
ATOM  10309  O32 POPE  117     100.455  40.842  69.850  1.00  0.00           O
ATOM  10310  C32 POPE  117      98.305  39.872  69.280  1.00  0.00           C
ATOM  10313  C23 POPE  117      96.996  44.152  67.780  1.00  0.00           C
ATOM  10316  C24 POPE  117      96.115  44.231  66.530  1.00  0.00           C
ATOM  10319  C25 POPE  117      96.886  44.522  65.240  1.00  0.00           C
ATOM  10322  C26 POPE  117      95.986  44.382  64.000  1.00  0.00           C
ATOM  10325  C27 POPE  117      96.736  44.321  62.670  1.00  0.00           C
ATOM  10328  C28 POPE  117      95.855  44.641  61.450  1.00  0.00           C
ATOM  10331  C29 POPE  117      94.566  43.852  61.390  1.00  0.00           C
ATOM  10333 0C21 POPE  117      94.316  42.782  60.630  1.00  0.00           C
ATOM  10335 1C21 POPE  117      95.285  42.062  59.730  1.00  0.00           C
ATOM  10338 2C21 POPE  117      95.075  40.532  59.780  1.00  0.00           C
ATOM  10341 3C21 POPE  117      95.335  39.902  61.160  1.00  0.00           C
ATOM  10344 4C21 POPE  117      94.805  38.462  61.270  1.00  0.00           C
ATOM  10347 5C21 POPE  117      95.715  37.402  60.650  1.00  0.00           C
ATOM  10350 6C21 POPE  117      95.166  35.981  60.870  1.00  0.00           C
ATOM  10353 7C21 POPE  117      96.055  34.892  60.250  1.00  0.00           C
ATOM  10356 8C21 POPE  117      95.545  33.462  60.460  1.00  0.00           C
ATOM  10360  C33 POPE  117      98.755  39.922  67.810  1.00  0.00           C
ATOM  10363  C34 POPE  117      97.725  39.272  66.880  1.00  0.00           C
ATOM  10366  C35 POPE  117      98.166  39.262  65.410  1.00  0.00           C
ATOM  10369  C36 POPE  117      98.405  37.862  64.830  1.00  0.00           C
ATOM  10372  C37 POPE  117      99.895  37.582  64.540  1.00  0.00           C
ATOM  10375  C38 POPE  117     100.136  36.212  63.880  1.00  0.00           C
ATOM  10378  C39 POPE  117      99.496  36.072  62.490  1.00  0.00           C
ATOM  10381 0C31 POPE  117     100.496  36.182  61.330  1.00  0.00           C
ATOM  10384 1C31 POPE  117      99.755  36.112  59.990  1.00  0.00           C
ATOM  10387 2C31 POPE  117     100.656  36.092  58.750  1.00  0.00           C
ATOM  10390 3C31 POPE  117      99.836  36.411  57.480  1.00  0.00           C
ATOM  10393 4C31 POPE  117     100.526  35.981  56.180  1.00  0.00           C
ATOM  10396 5C31 POPE  117      99.805  36.532  54.950  1.00  0.00           C
ATOM  10399 6C31 POPE  117     100.225  35.862  53.640  1.00  0.00           C
ATOM  10403  NH3 POPE  118     124.876  71.062  31.040  1.00  0.00           N
ATOM  10407  C12 POPE  118     125.387  69.812  30.380  1.00  0.00           C
ATOM  10410  C11 POPE  118     125.056  68.592  31.250  1.00  0.00           C
ATOM  10413  P   POPE  118     126.907  66.891  30.580  1.00  0.00           P
ATOM  10414  O13 POPE  118     127.007  65.521  30.030  1.00  0.00           O
ATOM  10415  O14 POPE  118     127.697  67.972  29.950  1.00  0.00           O
ATOM  10416  O11 POPE  118     127.177  66.812  32.150  1.00  0.00           O
ATOM  10417  O12 POPE  118     125.397  67.352  30.610  1.00  0.00           O
ATOM  10418  C1  POPE  118     126.347  65.941  32.950  1.00  0.00           C
ATOM  10421  C2  POPE  118     125.857  66.672  34.230  1.00  0.00           C
ATOM  10423  O21 POPE  118     126.266  65.932  35.400  1.00  0.00           O
ATOM  10424  C21 POPE  118     126.437  66.742  36.450  1.00  0.00           C
ATOM  10425  O22 POPE  118     126.697  67.932  36.380  1.00  0.00           O
ATOM  10426  C22 POPE  118     126.067  66.032  37.750  1.00  0.00           C
ATOM  10429  C3  POPE  118     124.317  66.911  34.310  1.00  0.00           C
ATOM  10432  O31 POPE  118     124.016  67.742  35.460  1.00  0.00           O
ATOM  10433  C31 POPE  118     122.996  68.592  35.400  1.00  0.00           C
ATOM  10434  O32 POPE  118     122.246  68.691  34.440  1.00  0.00           O
ATOM  10435  C32 POPE  118     122.966  69.492  36.640  1.00  0.00           C
ATOM  10438  C23 POPE  118     125.187  67.002  38.580  1.00  0.00           C
ATOM  10441  C24 POPE  118     124.697  66.471  39.940  1.00  0.00           C
ATOM  10444  C25 POPE  118     125.637  66.742  41.120  1.00  0.00           C
ATOM  10447  C26 POPE  118     127.047  66.172  40.920  1.00  0.00           C
ATOM  10450  C27 POPE  118     127.957  66.342  42.140  1.00  0.00           C
ATOM  10453  C28 POPE  118     129.357  65.761  41.870  1.00  0.00           C
ATOM  10456  C29 POPE  118     130.427  66.361  42.750  1.00  0.00           C
ATOM  10458 0C21 POPE  118     131.087  65.752  43.740  1.00  0.00           C
ATOM  10460 1C21 POPE  118     130.827  64.362  44.240  1.00  0.00           C
ATOM  10463 2C21 POPE  118     131.397  64.132  45.650  1.00  0.00           C
ATOM  10466 3C21 POPE  118     130.507  64.702  46.760  1.00  0.00           C
ATOM  10469 4C21 POPE  118     131.137  64.581  48.150  1.00  0.00           C
ATOM  10472 5C21 POPE  118     130.147  64.882  49.290  1.00  0.00           C
ATOM  10475 6C21 POPE  118     129.397  63.632  49.760  1.00  0.00           C
ATOM  10478 7C21 POPE  118     128.397  63.892  50.900  1.00  0.00           C
ATOM  10481 8C21 POPE  118     127.597  62.652  51.310  1.00  0.00           C
ATOM  10485  C33 POPE  118     121.636  69.322  37.400  1.00  0.00           C
ATOM  10488  C34 POPE  118     121.466  70.221  38.640  1.00  0.00           C
ATOM  10491  C35 POPE  118     120.546  71.442  38.430  1.00  0.00           C
ATOM  10494  C36 POPE  118     119.326  71.442  39.380  1.00  0.00           C
ATOM  10497  C37 POPE  118     118.486  72.730  39.290  1.00  0.00           C
ATOM  10500  C38 POPE  118     117.126  72.642  40.000  1.00  0.00           C
ATOM  10503  C39 POPE  118     117.186  72.410  41.520  1.00  0.00           C
ATOM  10506 0C31 POPE  118     117.606  73.642  42.320  1.00  0.00           C
ATOM  10509 1C31 POPE  118     117.636  73.331  43.820  1.00  0.00           C
ATOM  10512 2C31 POPE  118     117.956  74.542  44.710  1.00  0.00           C
ATOM  10515 3C31 POPE  118     117.976  74.191  46.200  1.00  0.00           C
ATOM  10518 4C31 POPE  118     119.156  73.282  46.590  1.00  0.00           C
ATOM  10521 5C31 POPE  118     119.076  72.852  48.060  1.00  0.00           C
ATOM  10524 6C31 POPE  118     120.305  72.062  48.510  1.00  0.00           C
ATOM  10528  NH3 POPE  119      19.426 110.392  70.150  1.00  0.00           N
ATOM  10532  C12 POPE  119      20.486 110.172  69.100  1.00  0.00           C
ATOM  10535  C11 POPE  119      21.006 111.502  68.530  1.00  0.00           C
ATOM  10538  P   POPE  119      19.805 113.782  68.120  1.00  0.00           P
ATOM  10539  O13 POPE  119      18.685 113.922  69.080  1.00  0.00           O
ATOM  10540  O14 POPE  119      21.115 114.352  68.480  1.00  0.00           O
ATOM  10541  O11 POPE  119      19.305 114.332  66.730  1.00  0.00           O
ATOM  10542  O12 POPE  119      19.965 112.221  67.850  1.00  0.00           O
ATOM  10543  C1  POPE  119      20.086 114.242  65.540  1.00  0.00           C
ATOM  10546  C2  POPE  119      19.805 115.471  64.620  1.00  0.00           C
ATOM  10548  O21 POPE  119      20.086 115.141  63.240  1.00  0.00           O
ATOM  10549  C21 POPE  119      21.346 114.931  62.900  1.00  0.00           C
ATOM  10550  O22 POPE  119      22.305 114.981  63.630  1.00  0.00           O
ATOM  10551  C22 POPE  119      21.425 114.542  61.410  1.00  0.00           C
ATOM  10554  C3  POPE  119      20.495 116.782  65.150  1.00  0.00           C
ATOM  10557  O31 POPE  119      20.316 117.952  64.310  1.00  0.00           O
ATOM  10558  C31 POPE  119      19.385 118.830  64.700  1.00  0.00           C
ATOM  10559  O32 POPE  119      18.555 118.602  65.570  1.00  0.00           O
ATOM  10560  C32 POPE  119      19.515 120.162  63.940  1.00  0.00           C
ATOM  10563  C23 POPE  119      22.875 114.212  61.000  1.00  0.00           C
ATOM  10566  C24 POPE  119      23.086 114.160  59.490  1.00  0.00           C
ATOM  10569  C25 POPE  119      24.576 114.052  59.100  1.00  0.00           C
ATOM  10572  C26 POPE  119      24.856 114.300  57.610  1.00  0.00           C
ATOM  10575  C27 POPE  119      26.366 114.342  57.290  1.00  0.00           C
ATOM  10578  C28 POPE  119      26.685 114.511  55.790  1.00  0.00           C
ATOM  10581  C29 POPE  119      28.176 114.441  55.550  1.00  0.00           C
ATOM  10583 0C21 POPE  119      28.906 115.102  54.630  1.00  0.00           C
ATOM  10585 1C21 POPE  119      28.416 116.050  53.570  1.00  0.00           C
ATOM  10588 2C21 POPE  119      28.706 115.532  52.140  1.00  0.00           C
ATOM  10591 3C21 POPE  119      30.186 115.582  51.710  1.00  0.00           C
ATOM  10594 4C21 POPE  119      30.385 114.940  50.330  1.00  0.00           C
ATOM  10597 5C21 POPE  119      31.846 114.902  49.840  1.00  0.00           C
ATOM  10600 6C21 POPE  119      31.945 114.322  48.420  1.00  0.00           C
ATOM  10603 7C21 POPE  119      33.335 113.801  48.050  1.00  0.00           C
ATOM  10606 8C21 POPE  119      33.396 113.212  46.640  1.00  0.00           C
ATOM  10610  C33 POPE  119      20.616 121.122  64.480  1.00  0.00           C
ATOM  10613  C34 POPE  119      21.255 122.042  63.410  1.00  0.00           C
ATOM  10616  C35 POPE  119      20.476 123.312  63.040  1.00  0.00           C
ATOM  10619  C36 POPE  119      21.246 124.221  62.060  1.00  0.00           C
ATOM  10622  C37 POPE  119      20.375 125.331  61.460  1.00  0.00           C
ATOM  10625  C38 POPE  119      21.125 126.470  60.740  1.00  0.00           C
ATOM  10628  C39 POPE  119      22.045 126.061  59.590  1.00  0.00           C
ATOM  10631 0C31 POPE  119      21.305 125.620  58.330  1.00  0.00           C
ATOM  10634 1C31 POPE  119      22.015 126.102  57.060  1.00  0.00           C
ATOM  10637 2C31 POPE  119      21.465 125.471  55.770  1.00  0.00           C
ATOM  10640 3C31 POPE  119      22.225 125.910  54.510  1.00  0.00           C
ATOM  10643 4C31 POPE  119      23.615 125.271  54.390  1.00  0.00           C
ATOM  10646 5C31 POPE  119      24.415 125.822  53.210  1.00  0.00           C
ATOM  10649 6C31 POPE  119      25.785 125.152  53.050  1.00  0.00           C
ATOM  10653  NH3 POPE  120      31.695  24.422  35.120  1.00  0.00           N
ATOM  10657  C12 POPE  120      30.265  24.132  35.510  1.00  0.00           C
ATOM  10660  C11 POPE  120      29.275  25.172  34.940  1.00  0.00           C
ATOM  10663  P   POPE  120      26.675  25.482  34.530  1.00  0.00           P
ATOM  10664  O13 POPE  120      27.015  26.572  33.580  1.00  0.00           O
ATOM  10665  O14 POPE  120      25.616  24.502  34.190  1.00  0.00           O
ATOM  10666  O11 POPE  120      26.395  26.122  35.940  1.00  0.00           O
ATOM  10667  O12 POPE  120      27.965  24.612  34.870  1.00  0.00           O
ATOM  10668  C1  POPE  120      25.246  26.911  36.250  1.00  0.00           C
ATOM  10671  C2  POPE  120      25.365  27.542  37.670  1.00  0.00           C
ATOM  10673  O21 POPE  120      24.175  28.321  37.850  1.00  0.00           O
ATOM  10674  C21 POPE  120      23.846  28.942  38.980  1.00  0.00           C
ATOM  10675  O22 POPE  120      23.235  30.002  39.030  1.00  0.00           O
ATOM  10676  C22 POPE  120      24.215  28.142  40.250  1.00  0.00           C
ATOM  10679  C3  POPE  120      26.666  28.402  37.790  1.00  0.00           C
ATOM  10682  O31 POPE  120      27.085  28.572  39.160  1.00  0.00           O
ATOM  10683  C31 POPE  120      27.736  29.702  39.450  1.00  0.00           C
ATOM  10684  O32 POPE  120      28.016  30.592  38.680  1.00  0.00           O
ATOM  10685  C32 POPE  120      28.205  29.632  40.920  1.00  0.00           C
ATOM  10688  C23 POPE  120      23.565  28.662  41.550  1.00  0.00           C
ATOM  10691  C24 POPE  120      24.205  28.042  42.810  1.00  0.00           C
ATOM  10694  C25 POPE  120      23.455  28.321  44.120  1.00  0.00           C
ATOM  10697  C26 POPE  120      23.265  29.822  44.410  1.00  0.00           C
ATOM  10700  C27 POPE  120      22.616  30.102  45.770  1.00  0.00           C
ATOM  10703  C28 POPE  120      22.666  31.592  46.190  1.00  0.00           C
ATOM  10706  C29 POPE  120      22.185  32.542  45.120  1.00  0.00           C
ATOM  10708 0C21 POPE  120      20.995  33.172  45.060  1.00  0.00           C
ATOM  10710 1C21 POPE  120      19.865  32.992  46.040  1.00  0.00           C
ATOM  10713 2C21 POPE  120      19.865  34.002  47.210  1.00  0.00           C
ATOM  10716 3C21 POPE  120      18.776  33.621  48.210  1.00  0.00           C
ATOM  10719 4C21 POPE  120      18.805  34.352  49.560  1.00  0.00           C
ATOM  10722 5C21 POPE  120      17.925  33.602  50.570  1.00  0.00           C
ATOM  10725 6C21 POPE  120      17.946  34.182  51.990  1.00  0.00           C
ATOM  10728 7C21 POPE  120      17.045  33.372  52.930  1.00  0.00           C
ATOM  10731 8C21 POPE  120      16.926  34.002  54.320  1.00  0.00           C
ATOM  10735  C33 POPE  120      27.516  30.622  41.890  1.00  0.00           C
ATOM  10738  C34 POPE  120      27.875  30.342  43.360  1.00  0.00           C
ATOM  10741  C35 POPE  120      27.265  31.362  44.340  1.00  0.00           C
ATOM  10744  C36 POPE  120      27.405  30.942  45.810  1.00  0.00           C
ATOM  10747  C37 POPE  120      26.985  32.062  46.780  1.00  0.00           C
ATOM  10750  C38 POPE  120      27.006  31.661  48.270  1.00  0.00           C
ATOM  10753  C39 POPE  120      25.925  30.622  48.640  1.00  0.00           C
ATOM  10756 0C31 POPE  120      25.885  30.362  50.150  1.00  0.00           C
ATOM  10759 1C31 POPE  120      25.186  29.051  50.540  1.00  0.00           C
ATOM  10762 2C31 POPE  120      25.035  28.911  52.060  1.00  0.00           C
ATOM  10765 3C31 POPE  120      24.566  27.532  52.530  1.00  0.00           C
ATOM  10768 4C31 POPE  120      23.285  27.052  51.830  1.00  0.00           C
ATOM  10771 5C31 POPE  120      22.575  25.922  52.590  1.00  0.00           C
ATOM  10774 6C31 POPE  120      21.285  25.452  51.910  1.00  0.00           C
ATOM  10778  NH3 POPE  121     119.686   5.522  71.970  1.00  0.00           N
ATOM  10782  C12 POPE  121     118.635   6.532  72.350  1.00  0.00           C
ATOM  10785  C11 POPE  121     117.225   5.972  72.140  1.00  0.00           C
ATOM  10788  P   POPE  121     115.335   7.152  73.550  1.00  0.00           P
ATOM  10789  O13 POPE  121     115.116   5.802  74.130  1.00  0.00           O
ATOM  10790  O14 POPE  121     115.826   8.192  74.480  1.00  0.00           O
ATOM  10791  O11 POPE  121     113.996   7.682  72.910  1.00  0.00           O
ATOM  10792  O12 POPE  121     116.285   7.032  72.290  1.00  0.00           O
ATOM  10793  C1  POPE  121     113.615   7.552  71.540  1.00  0.00           C
ATOM  10796  C2  POPE  121     113.576   8.932  70.820  1.00  0.00           C
ATOM  10798  O21 POPE  121     112.725   8.862  69.650  1.00  0.00           O
ATOM  10799  C21 POPE  121     111.766   9.762  69.610  1.00  0.00           C
ATOM  10800  O22 POPE  121     111.255  10.332  70.560  1.00  0.00           O
ATOM  10801  C22 POPE  121     111.425  10.032  68.140  1.00  0.00           C
ATOM  10804  C3  POPE  121     114.976   9.412  70.350  1.00  0.00           C
ATOM  10807  O31 POPE  121     114.826  10.582  69.500  1.00  0.00           O
ATOM  10808  C31 POPE  121     115.706  10.682  68.510  1.00  0.00           C
ATOM  10809  O32 POPE  121     116.626   9.922  68.280  1.00  0.00           O
ATOM  10810  C32 POPE  121     115.335  11.922  67.670  1.00  0.00           C
ATOM  10813  C23 POPE  121     110.225  10.982  67.930  1.00  0.00           C
ATOM  10816  C24 POPE  121     110.046  11.382  66.460  1.00  0.00           C
ATOM  10819  C25 POPE  121     108.726  12.122  66.180  1.00  0.00           C
ATOM  10822  C26 POPE  121     108.115  11.712  64.830  1.00  0.00           C
ATOM  10825  C27 POPE  121     106.996  12.632  64.320  1.00  0.00           C
ATOM  10828  C28 POPE  121     106.465  12.192  62.930  1.00  0.00           C
ATOM  10831  C29 POPE  121     105.545  11.012  63.010  1.00  0.00           C
ATOM  10833 0C21 POPE  121     105.085  10.282  61.980  1.00  0.00           C
ATOM  10835 1C21 POPE  121     105.425  10.482  60.530  1.00  0.00           C
ATOM  10838 2C21 POPE  121     105.326   9.172  59.720  1.00  0.00           C
ATOM  10841 3C21 POPE  121     106.316   8.092  60.170  1.00  0.00           C
ATOM  10844 4C21 POPE  121     106.766   7.172  59.020  1.00  0.00           C
ATOM  10847 5C21 POPE  121     105.666   6.242  58.490  1.00  0.00           C
ATOM  10850 6C21 POPE  121     105.416   5.012  59.360  1.00  0.00           C
ATOM  10853 7C21 POPE  121     105.645   3.712  58.580  1.00  0.00           C
ATOM  10856 8C21 POPE  121     105.315   2.451  59.380  1.00  0.00           C
ATOM  10860  C33 POPE  121     116.265  12.152  66.450  1.00  0.00           C
ATOM  10863  C34 POPE  121     115.555  12.872  65.290  1.00  0.00           C
ATOM  10866  C35 POPE  121     114.636  11.942  64.480  1.00  0.00           C
ATOM  10869  C36 POPE  121     114.115  12.582  63.190  1.00  0.00           C
ATOM  10872  C37 POPE  121     113.185  11.652  62.390  1.00  0.00           C
ATOM  10875  C38 POPE  121     113.456  11.682  60.880  1.00  0.00           C
ATOM  10878  C39 POPE  121     114.625  10.772  60.440  1.00  0.00           C
ATOM  10881 0C31 POPE  121     114.146   9.552  59.630  1.00  0.00           C
ATOM  10884 1C31 POPE  121     115.225   8.912  58.750  1.00  0.00           C
ATOM  10887 2C31 POPE  121     114.625   8.012  57.660  1.00  0.00           C
ATOM  10890 3C31 POPE  121     114.386   6.552  58.090  1.00  0.00           C
ATOM  10893 4C31 POPE  121     115.566   5.622  57.760  1.00  0.00           C
ATOM  10896 5C31 POPE  121     115.215   4.142  57.920  1.00  0.00           C
ATOM  10899 6C31 POPE  121     116.356   3.201  57.530  1.00  0.00           C
ATOM  10903  NH3 POPE  122     119.126  37.452  74.040  1.00  0.00           N
ATOM  10907  C12 POPE  122     118.625  38.852  73.780  1.00  0.00           C
ATOM  10910  C11 POPE  122     118.016  39.522  75.030  1.00  0.00           C
ATOM  10913  P   POPE  122     117.826  42.141  74.630  1.00  0.00           P
ATOM  10914  O13 POPE  122     117.636  43.112  75.720  1.00  0.00           O
ATOM  10915  O14 POPE  122     118.625  42.632  73.490  1.00  0.00           O
ATOM  10916  O11 POPE  122     116.405  41.632  74.130  1.00  0.00           O
ATOM  10917  O12 POPE  122     118.515  40.851  75.190  1.00  0.00           O
ATOM  10918  C1  POPE  122     115.435  42.542  73.630  1.00  0.00           C
ATOM  10921  C2  POPE  122     115.645  42.792  72.110  1.00  0.00           C
ATOM  10923  O21 POPE  122     114.465  43.302  71.450  1.00  0.00           O
ATOM  10924  C21 POPE  122     113.965  44.441  71.880  1.00  0.00           C
ATOM  10925  O22 POPE  122     114.485  45.192  72.690  1.00  0.00           O
ATOM  10926  C22 POPE  122     112.585  44.612  71.230  1.00  0.00           C
ATOM  10929  C3  POPE  122     116.026  41.462  71.410  1.00  0.00           C
ATOM  10932  O31 POPE  122     116.106  41.591  69.970  1.00  0.00           O
ATOM  10933  C31 POPE  122     115.526  40.612  69.280  1.00  0.00           C
ATOM  10934  O32 POPE  122     114.826  39.732  69.740  1.00  0.00           O
ATOM  10935  C32 POPE  122     115.925  40.711  67.810  1.00  0.00           C
ATOM  10938  C23 POPE  122     112.406  45.672  70.110  1.00  0.00           C
ATOM  10941  C24 POPE  122     110.956  45.592  69.580  1.00  0.00           C
ATOM  10944  C25 POPE  122     110.445  46.792  68.760  1.00  0.00           C
ATOM  10947  C26 POPE  122     110.585  46.691  67.230  1.00  0.00           C
ATOM  10950  C27 POPE  122     109.856  47.841  66.510  1.00  0.00           C
ATOM  10953  C28 POPE  122     109.815  47.742  64.970  1.00  0.00           C
ATOM  10956  C29 POPE  122     108.845  48.762  64.430  1.00  0.00           C
ATOM  10958 0C21 POPE  122     108.925  49.522  63.320  1.00  0.00           C
ATOM  10960 1C21 POPE  122     109.976  49.511  62.240  1.00  0.00           C
ATOM  10963 2C21 POPE  122     109.255  49.532  60.870  1.00  0.00           C
ATOM  10966 3C21 POPE  122     110.206  49.612  59.670  1.00  0.00           C
ATOM  10969 4C21 POPE  122     109.435  49.872  58.360  1.00  0.00           C
ATOM  10972 5C21 POPE  122     110.346  49.932  57.120  1.00  0.00           C
ATOM  10975 6C21 POPE  122     109.605  50.462  55.870  1.00  0.00           C
ATOM  10978 7C21 POPE  122     110.386  50.242  54.570  1.00  0.00           C
ATOM  10981 8C21 POPE  122     109.566  50.562  53.310  1.00  0.00           C
ATOM  10985  C33 POPE  122     115.875  42.151  67.280  1.00  0.00           C
ATOM  10988  C34 POPE  122     116.316  42.221  65.820  1.00  0.00           C
ATOM  10991  C35 POPE  122     115.956  43.552  65.160  1.00  0.00           C
ATOM  10994  C36 POPE  122     116.555  43.652  63.760  1.00  0.00           C
ATOM  10997  C37 POPE  122     116.086  44.892  62.990  1.00  0.00           C
ATOM  11000  C38 POPE  122     117.026  45.161  61.820  1.00  0.00           C
ATOM  11003  C39 POPE  122     116.675  46.382  60.970  1.00  0.00           C
ATOM  11006 0C31 POPE  122     115.516  46.152  60.000  1.00  0.00           C
ATOM  11009 1C31 POPE  122     115.355  47.351  59.050  1.00  0.00           C
ATOM  11012 2C31 POPE  122     114.195  47.242  58.060  1.00  0.00           C
ATOM  11015 3C31 POPE  122     114.205  48.342  56.980  1.00  0.00           C
ATOM  11018 4C31 POPE  122     114.185  49.772  57.540  1.00  0.00           C
ATOM  11021 5C31 POPE  122     114.316  50.852  56.450  1.00  0.00           C
ATOM  11024 6C31 POPE  122     114.895  52.172  56.960  1.00  0.00           C
ATOM  11028  NH3 POPE  123      50.455 107.271  32.600  1.00  0.00           N
ATOM  11032  C12 POPE  123      49.725 106.692  33.790  1.00  0.00           C
ATOM  11035  C11 POPE  123      50.085 105.220  34.070  1.00  0.00           C
ATOM  11038  P   POPE  123      48.335 103.792  35.500  1.00  0.00           P
ATOM  11039  O13 POPE  123      47.285 104.432  36.320  1.00  0.00           O
ATOM  11040  O14 POPE  123      47.855 103.342  34.180  1.00  0.00           O
ATOM  11041  O11 POPE  123      49.065 102.641  36.300  1.00  0.00           O
ATOM  11042  O12 POPE  123      49.496 104.832  35.300  1.00  0.00           O
ATOM  11043  C1  POPE  123      48.865 101.251  36.010  1.00  0.00           C
ATOM  11046  C2  POPE  123      49.975 100.341  36.620  1.00  0.00           C
ATOM  11048  O21 POPE  123      49.986 100.372  38.050  1.00  0.00           O
ATOM  11049  C21 POPE  123      49.195  99.481  38.610  1.00  0.00           C
ATOM  11050  O22 POPE  123      48.246  98.941  38.080  1.00  0.00           O
ATOM  11051  C22 POPE  123      49.765  99.192  39.990  1.00  0.00           C
ATOM  11054  C3  POPE  123      51.405 100.722  36.150  1.00  0.00           C
ATOM  11057  O31 POPE  123      52.386  99.732  36.550  1.00  0.00           O
ATOM  11058  C31 POPE  123      52.745  99.642  37.850  1.00  0.00           C
ATOM  11059  O32 POPE  123      52.916  98.582  38.420  1.00  0.00           O
ATOM  11060  C32 POPE  123      53.015 101.002  38.530  1.00  0.00           C
ATOM  11063  C23 POPE  123      48.956  98.182  40.820  1.00  0.00           C
ATOM  11066  C24 POPE  123      49.805  97.691  42.000  1.00  0.00           C
ATOM  11069  C25 POPE  123      49.005  96.852  43.000  1.00  0.00           C
ATOM  11072  C26 POPE  123      48.706  97.621  44.290  1.00  0.00           C
ATOM  11075  C27 POPE  123      47.945  96.782  45.310  1.00  0.00           C
ATOM  11078  C28 POPE  123      47.566  97.571  46.570  1.00  0.00           C
ATOM  11081  C29 POPE  123      48.756  97.910  47.430  1.00  0.00           C
ATOM  11083 0C21 POPE  123      48.805  97.882  48.770  1.00  0.00           C
ATOM  11085 1C21 POPE  123      47.666  97.501  49.670  1.00  0.00           C
ATOM  11088 2C21 POPE  123      48.106  97.062  51.080  1.00  0.00           C
ATOM  11091 3C21 POPE  123      48.805  98.161  51.890  1.00  0.00           C
ATOM  11094 4C21 POPE  123      48.886  97.802  53.380  1.00  0.00           C
ATOM  11097 5C21 POPE  123      49.835  98.690  54.190  1.00  0.00           C
ATOM  11100 6C21 POPE  123      49.416 100.172  54.280  1.00  0.00           C
ATOM  11103 7C21 POPE  123      50.425 100.992  55.090  1.00  0.00           C
ATOM  11106 8C21 POPE  123      50.066 102.472  55.240  1.00  0.00           C
ATOM  11110  C33 POPE  123      53.776 100.871  39.880  1.00  0.00           C
ATOM  11113  C34 POPE  123      52.945 101.242  41.120  1.00  0.00           C
ATOM  11116  C35 POPE  123      53.636 100.862  42.440  1.00  0.00           C
ATOM  11119  C36 POPE  123      53.026 101.552  43.680  1.00  0.00           C
ATOM  11122  C37 POPE  123      53.316 100.852  45.020  1.00  0.00           C
ATOM  11125  C38 POPE  123      54.276 101.611  45.960  1.00  0.00           C
ATOM  11128  C39 POPE  123      53.715 102.932  46.520  1.00  0.00           C
ATOM  11131 0C31 POPE  123      54.695 103.652  47.460  1.00  0.00           C
ATOM  11134 1C31 POPE  123      54.156 105.012  47.940  1.00  0.00           C
ATOM  11137 2C31 POPE  123      55.146 105.842  48.770  1.00  0.00           C
ATOM  11140 3C31 POPE  123      55.076 105.641  50.290  1.00  0.00           C
ATOM  11143 4C31 POPE  123      55.655 104.312  50.790  1.00  0.00           C
ATOM  11146 5C31 POPE  123      56.076 104.382  52.270  1.00  0.00           C
ATOM  11149 6C31 POPE  123      56.726 103.102  52.790  1.00  0.00           C
ATOM  11153  NH3 POPE  124      50.826 114.511  31.800  1.00  0.00           N
ATOM  11157  C12 POPE  124      49.525 113.801  32.040  1.00  0.00           C
ATOM  11160  C11 POPE  124      48.335 114.782  32.080  1.00  0.00           C
ATOM  11163  P   POPE  124      46.726 112.962  33.030  1.00  0.00           P
ATOM  11164  O13 POPE  124      45.255 112.980  33.220  1.00  0.00           O
ATOM  11165  O14 POPE  124      47.326 111.721  32.480  1.00  0.00           O
ATOM  11166  O11 POPE  124      47.456 113.382  34.350  1.00  0.00           O
ATOM  11167  O12 POPE  124      47.076 114.111  32.020  1.00  0.00           O
ATOM  11168  C1  POPE  124      47.506 112.481  35.450  1.00  0.00           C
ATOM  11171  C2  POPE  124      48.366 113.111  36.570  1.00  0.00           C
ATOM  11173  O21 POPE  124      48.805 112.112  37.500  1.00  0.00           O
ATOM  11174  C21 POPE  124      48.005 111.762  38.490  1.00  0.00           C
ATOM  11175  O22 POPE  124      46.796 111.870  38.530  1.00  0.00           O
ATOM  11176  C22 POPE  124      48.886 111.190  39.620  1.00  0.00           C
ATOM  11179  C3  POPE  124      47.706 114.352  37.210  1.00  0.00           C
ATOM  11182  O31 POPE  124      48.555 114.922  38.240  1.00  0.00           O
ATOM  11183  C31 POPE  124      47.935 115.661  39.150  1.00  0.00           C
ATOM  11184  O32 POPE  124      46.736 115.871  39.200  1.00  0.00           O
ATOM  11185  C32 POPE  124      48.935 116.201  40.150  1.00  0.00           C
ATOM  11188  C23 POPE  124      48.445 111.651  41.040  1.00  0.00           C
ATOM  11191  C24 POPE  124      49.566 112.392  41.790  1.00  0.00           C
ATOM  11194  C25 POPE  124      49.065 113.161  43.020  1.00  0.00           C
ATOM  11197  C26 POPE  124      49.005 112.311  44.290  1.00  0.00           C
ATOM  11200  C27 POPE  124      48.026 112.922  45.310  1.00  0.00           C
ATOM  11203  C28 POPE  124      48.145 112.311  46.710  1.00  0.00           C
ATOM  11206  C29 POPE  124      49.255 112.992  47.470  1.00  0.00           C
ATOM  11208 0C21 POPE  124      49.286 113.271  48.780  1.00  0.00           C
ATOM  11210 1C21 POPE  124      48.246 112.932  49.810  1.00  0.00           C
ATOM  11213 2C21 POPE  124      47.906 114.101  50.760  1.00  0.00           C
ATOM  11216 3C21 POPE  124      49.105 114.551  51.610  1.00  0.00           C
ATOM  11219 4C21 POPE  124      48.695 115.432  52.800  1.00  0.00           C
ATOM  11222 5C21 POPE  124      49.916 115.951  53.590  1.00  0.00           C
ATOM  11225 6C21 POPE  124      50.635 114.892  54.440  1.00  0.00           C
ATOM  11228 7C21 POPE  124      51.996 115.410  54.920  1.00  0.00           C
ATOM  11231 8C21 POPE  124      52.855 114.391  55.670  1.00  0.00           C
ATOM  11235  C33 POPE  124      48.725 117.701  40.450  1.00  0.00           C
ATOM  11238  C34 POPE  124      47.736 117.962  41.590  1.00  0.00           C
ATOM  11241  C35 POPE  124      48.125 117.352  42.950  1.00  0.00           C
ATOM  11244  C36 POPE  124      49.515 117.752  43.440  1.00  0.00           C
ATOM  11247  C37 POPE  124      49.835 117.081  44.770  1.00  0.00           C
ATOM  11250  C38 POPE  124      51.085 117.632  45.450  1.00  0.00           C
ATOM  11253  C39 POPE  124      51.225 117.042  46.860  1.00  0.00           C
ATOM  11256 0C31 POPE  124      51.895 118.001  47.840  1.00  0.00           C
ATOM  11259 1C31 POPE  124      51.776 117.501  49.290  1.00  0.00           C
ATOM  11262 2C31 POPE  124      52.555 118.392  50.260  1.00  0.00           C
ATOM  11265 3C31 POPE  124      51.755 119.551  50.860  1.00  0.00           C
ATOM  11268 4C31 POPE  124      50.926 119.151  52.090  1.00  0.00           C
ATOM  11271 5C31 POPE  124      50.796 120.271  53.120  1.00  0.00           C
ATOM  11274 6C31 POPE  124      50.055 119.841  54.380  1.00  0.00           C
ATOM  11278  NH3 POPE  125      53.816  18.952  31.250  1.00  0.00           N
ATOM  11282  C12 POPE  125      55.115  18.582  31.910  1.00  0.00           C
ATOM  11285  C11 POPE  125      56.326  19.382  31.440  1.00  0.00           C
ATOM  11288  P   POPE  125      58.916  18.862  31.640  1.00  0.00           P
ATOM  11289  O13 POPE  125      58.956  18.832  30.160  1.00  0.00           O
ATOM  11290  O14 POPE  125      59.616  19.972  32.300  1.00  0.00           O
ATOM  11291  O11 POPE  125      59.476  17.492  32.190  1.00  0.00           O
ATOM  11292  O12 POPE  125      57.425  18.842  32.150  1.00  0.00           O
ATOM  11293  C1  POPE  125      58.826  16.722  33.210  1.00  0.00           C
ATOM  11296  C2  POPE  125      59.486  16.882  34.610  1.00  0.00           C
ATOM  11298  O21 POPE  125      58.625  16.262  35.580  1.00  0.00           O
ATOM  11299  C21 POPE  125      59.226  15.852  36.690  1.00  0.00           C
ATOM  11300  O22 POPE  125      60.416  15.592  36.790  1.00  0.00           O
ATOM  11301  C22 POPE  125      58.205  15.912  37.810  1.00  0.00           C
ATOM  11304  C3  POPE  125      59.706  18.382  34.970  1.00  0.00           C
ATOM  11307  O31 POPE  125      60.096  18.592  36.350  1.00  0.00           O
ATOM  11308  C31 POPE  125      59.175  19.162  37.120  1.00  0.00           C
ATOM  11309  O32 POPE  125      57.995  19.321  36.840  1.00  0.00           O
ATOM  11310  C32 POPE  125      59.835  19.552  38.460  1.00  0.00           C
ATOM  11313  C23 POPE  125      58.795  15.552  39.170  1.00  0.00           C
ATOM  11316  C24 POPE  125      57.685  15.562  40.220  1.00  0.00           C
ATOM  11319  C25 POPE  125      58.275  15.452  41.620  1.00  0.00           C
ATOM  11322  C26 POPE  125      57.206  15.372  42.700  1.00  0.00           C
ATOM  11325  C27 POPE  125      57.825  14.982  44.050  1.00  0.00           C
ATOM  11328  C28 POPE  125      56.805  14.872  45.190  1.00  0.00           C
ATOM  11331  C29 POPE  125      55.705  13.902  44.850  1.00  0.00           C
ATOM  11333 0C21 POPE  125      54.566  13.772  45.530  1.00  0.00           C
ATOM  11335 1C21 POPE  125      54.255  14.502  46.800  1.00  0.00           C
ATOM  11338 2C21 POPE  125      53.776  13.542  47.900  1.00  0.00           C
ATOM  11341 3C21 POPE  125      54.035  14.122  49.290  1.00  0.00           C
ATOM  11344 4C21 POPE  125      53.265  13.412  50.400  1.00  0.00           C
ATOM  11347 5C21 POPE  125      53.486  11.902  50.510  1.00  0.00           C
ATOM  11350 6C21 POPE  125      54.936  11.522  50.840  1.00  0.00           C
ATOM  11353 7C21 POPE  125      55.026  10.352  51.830  1.00  0.00           C
ATOM  11356 8C21 POPE  125      56.456   9.982  52.220  1.00  0.00           C
ATOM  11360  C33 POPE  125      60.986  20.582  38.300  1.00  0.00           C
ATOM  11363  C34 POPE  125      61.926  20.642  39.520  1.00  0.00           C
ATOM  11366  C35 POPE  125      61.256  21.161  40.800  1.00  0.00           C
ATOM  11369  C36 POPE  125      62.225  21.362  41.970  1.00  0.00           C
ATOM  11372  C37 POPE  125      62.785  20.062  42.580  1.00  0.00           C
ATOM  11375  C38 POPE  125      63.545  20.292  43.900  1.00  0.00           C
ATOM  11378  C39 POPE  125      62.596  20.522  45.080  1.00  0.00           C
ATOM  11381 0C31 POPE  125      63.256  20.752  46.440  1.00  0.00           C
ATOM  11384 1C31 POPE  125      62.225  20.522  47.550  1.00  0.00           C
ATOM  11387 2C31 POPE  125      62.666  20.912  48.970  1.00  0.00           C
ATOM  11390 3C31 POPE  125      61.575  20.532  49.970  1.00  0.00           C
ATOM  11393 4C31 POPE  125      61.846  20.961  51.420  1.00  0.00           C
ATOM  11396 5C31 POPE  125      60.695  20.542  52.330  1.00  0.00           C
ATOM  11399 6C31 POPE  125      60.875  20.952  53.800  1.00  0.00           C
ATOM  11403  NH3 POPE  126      59.286  77.762  34.980  1.00  0.00           N
ATOM  11407  C12 POPE  126      58.275  77.182  35.940  1.00  0.00           C
ATOM  11410  C11 POPE  126      57.445  76.062  35.280  1.00  0.00           C
ATOM  11413  P   POPE  126      56.695  74.452  37.250  1.00  0.00           P
ATOM  11414  O13 POPE  126      55.756  73.342  37.050  1.00  0.00           O
ATOM  11415  O14 POPE  126      58.125  74.102  37.210  1.00  0.00           O
ATOM  11416  O11 POPE  126      56.326  75.192  38.620  1.00  0.00           O
ATOM  11417  O12 POPE  126      56.435  75.581  36.170  1.00  0.00           O
ATOM  11418  C1  POPE  126      55.575  76.422  38.510  1.00  0.00           C
ATOM  11421  C2  POPE  126      54.875  76.911  39.810  1.00  0.00           C
ATOM  11423  O21 POPE  126      55.736  76.952  40.960  1.00  0.00           O
ATOM  11424  C21 POPE  126      56.526  78.001  41.050  1.00  0.00           C
ATOM  11425  O22 POPE  126      56.716  78.831  40.170  1.00  0.00           O
ATOM  11426  C22 POPE  126      57.106  78.062  42.470  1.00  0.00           C
ATOM  11429  C3  POPE  126      53.605  76.092  40.170  1.00  0.00           C
ATOM  11432  O31 POPE  126      53.085  76.572  41.440  1.00  0.00           O
ATOM  11433  C31 POPE  126      53.375  75.792  42.480  1.00  0.00           C
ATOM  11434  O32 POPE  126      53.816  74.651  42.430  1.00  0.00           O
ATOM  11435  C32 POPE  126      53.135  76.562  43.780  1.00  0.00           C
ATOM  11438  C23 POPE  126      58.596  78.482  42.470  1.00  0.00           C
ATOM  11441  C24 POPE  126      59.296  78.282  43.820  1.00  0.00           C
ATOM  11444  C25 POPE  126      58.715  79.172  44.940  1.00  0.00           C
ATOM  11447  C26 POPE  126      59.576  79.120  46.210  1.00  0.00           C
ATOM  11450  C27 POPE  126      59.055  80.062  47.310  1.00  0.00           C
ATOM  11453  C28 POPE  126      59.995  80.112  48.530  1.00  0.00           C
ATOM  11456  C29 POPE  126      59.855  78.931  49.450  1.00  0.00           C
ATOM  11458 0C21 POPE  126      59.986  78.980  50.790  1.00  0.00           C
ATOM  11460 1C21 POPE  126      60.365  80.220  51.540  1.00  0.00           C
ATOM  11463 2C21 POPE  126      60.555  80.022  53.060  1.00  0.00           C
ATOM  11466 3C21 POPE  126      61.495  81.091  53.630  1.00  0.00           C
ATOM  11469 4C21 POPE  126      61.615  81.021  55.160  1.00  0.00           C
ATOM  11472 5C21 POPE  126      62.666  81.992  55.700  1.00  0.00           C
ATOM  11475 6C21 POPE  126      62.836  81.882  57.220  1.00  0.00           C
ATOM  11478 7C21 POPE  126      63.986  82.730  57.770  1.00  0.00           C
ATOM  11481 8C21 POPE  126      64.036  82.682  59.290  1.00  0.00           C
ATOM  11485  C33 POPE  126      54.195  76.191  44.830  1.00  0.00           C
ATOM  11488  C34 POPE  126      54.515  77.312  45.820  1.00  0.00           C
ATOM  11491  C35 POPE  126      55.635  76.911  46.790  1.00  0.00           C
ATOM  11494  C36 POPE  126      55.175  75.892  47.830  1.00  0.00           C
ATOM  11497  C37 POPE  126      56.316  75.411  48.730  1.00  0.00           C
ATOM  11500  C38 POPE  126      55.826  74.382  49.760  1.00  0.00           C
ATOM  11503  C39 POPE  126      55.295  75.022  51.050  1.00  0.00           C
ATOM  11506 0C31 POPE  126      56.396  75.672  51.910  1.00  0.00           C
ATOM  11509 1C31 POPE  126      55.835  76.361  53.160  1.00  0.00           C
ATOM  11512 2C31 POPE  126      56.916  76.992  54.050  1.00  0.00           C
ATOM  11515 3C31 POPE  126      56.355  78.001  55.060  1.00  0.00           C
ATOM  11518 4C31 POPE  126      55.325  77.401  56.030  1.00  0.00           C
ATOM  11521 5C31 POPE  126      54.676  78.401  56.980  1.00  0.00           C
ATOM  11524 6C31 POPE  126      53.535  77.801  57.800  1.00  0.00           C
ATOM  11528  NH3 POPE  127      16.815  90.322  72.300  1.00  0.00           N
ATOM  11532  C12 POPE  127      16.176  91.102  71.190  1.00  0.00           C
ATOM  11535  C11 POPE  127      16.915  92.411  71.000  1.00  0.00           C
ATOM  11538  P   POPE  127      17.496  93.821  68.920  1.00  0.00           P
ATOM  11539  O13 POPE  127      18.525  94.322  69.850  1.00  0.00           O
ATOM  11540  O14 POPE  127      18.025  92.971  67.830  1.00  0.00           O
ATOM  11541  O11 POPE  127      16.675  95.051  68.360  1.00  0.00           O
ATOM  11542  O12 POPE  127      16.465  93.022  69.790  1.00  0.00           O
ATOM  11543  C1  POPE  127      16.176  95.080  67.020  1.00  0.00           C
ATOM  11546  C2  POPE  127      17.045  95.951  66.060  1.00  0.00           C
ATOM  11548  O21 POPE  127      16.906  95.512  64.700  1.00  0.00           O
ATOM  11549  C21 POPE  127      15.695  95.602  64.190  1.00  0.00           C
ATOM  11550  O22 POPE  127      14.696  96.021  64.740  1.00  0.00           O
ATOM  11551  C22 POPE  127      15.725  95.191  62.730  1.00  0.00           C
ATOM  11554  C3  POPE  127      18.565  95.941  66.390  1.00  0.00           C
ATOM  11557  O31 POPE  127      19.285  96.782  65.470  1.00  0.00           O
ATOM  11558  C31 POPE  127      20.365  96.391  64.780  1.00  0.00           C
ATOM  11559  O32 POPE  127      20.835  97.042  63.850  1.00  0.00           O
ATOM  11560  C32 POPE  127      21.045  95.092  65.250  1.00  0.00           C
ATOM  11563  C23 POPE  127      16.346  96.312  61.880  1.00  0.00           C
ATOM  11566  C24 POPE  127      16.006  96.172  60.400  1.00  0.00           C
ATOM  11569  C25 POPE  127      14.616  96.712  60.060  1.00  0.00           C
ATOM  11572  C26 POPE  127      14.425  96.891  58.550  1.00  0.00           C
ATOM  11575  C27 POPE  127      13.715  95.691  57.910  1.00  0.00           C
ATOM  11578  C28 POPE  127      13.535  95.852  56.390  1.00  0.00           C
ATOM  11581  C29 POPE  127      14.855  95.842  55.670  1.00  0.00           C
ATOM  11583 0C21 POPE  127      15.045  95.951  54.340  1.00  0.00           C
ATOM  11585 1C21 POPE  127      13.965  96.082  53.300  1.00  0.00           C
ATOM  11588 2C21 POPE  127      13.856  97.522  52.750  1.00  0.00           C
ATOM  11591 3C21 POPE  127      13.065  98.462  53.680  1.00  0.00           C
ATOM  11594 4C21 POPE  127      13.075  99.911  53.200  1.00  0.00           C
ATOM  11597 5C21 POPE  127      12.205 100.852  54.050  1.00  0.00           C
ATOM  11600 6C21 POPE  127      10.695 100.562  53.920  1.00  0.00           C
ATOM  11603 7C21 POPE  127       9.825 101.521  54.740  1.00  0.00           C
ATOM  11606 8C21 POPE  127       8.335 101.201  54.630  1.00  0.00           C
ATOM  11610  C33 POPE  127      20.565  93.830  64.490  1.00  0.00           C
ATOM  11613  C34 POPE  127      21.215  92.522  64.980  1.00  0.00           C
ATOM  11616  C35 POPE  127      22.545  92.191  64.270  1.00  0.00           C
ATOM  11619  C36 POPE  127      22.365  91.651  62.840  1.00  0.00           C
ATOM  11622  C37 POPE  127      23.685  91.422  62.080  1.00  0.00           C
ATOM  11625  C38 POPE  127      23.455  90.792  60.690  1.00  0.00           C
ATOM  11628  C39 POPE  127      24.725  90.602  59.850  1.00  0.00           C
ATOM  11631 0C31 POPE  127      25.816  89.762  60.540  1.00  0.00           C
ATOM  11634 1C31 POPE  127      26.655  88.932  59.550  1.00  0.00           C
ATOM  11637 2C31 POPE  127      27.805  88.182  60.230  1.00  0.00           C
ATOM  11640 3C31 POPE  127      28.475  87.132  59.330  1.00  0.00           C
ATOM  11643 4C31 POPE  127      29.585  86.352  60.040  1.00  0.00           C
ATOM  11646 5C31 POPE  127      30.055  85.132  59.240  1.00  0.00           C
ATOM  11649 6C31 POPE  127      31.246  84.391  59.870  1.00  0.00           C
ATOM  11653  NH3 POPE  128      24.366  37.152  31.820  1.00  0.00           N
ATOM  11657  C12 POPE  128      24.445  35.752  32.360  1.00  0.00           C
ATOM  11660  C11 POPE  128      25.265  34.801  31.470  1.00  0.00           C
ATOM  11663  P   POPE  128      26.646  32.692  32.440  1.00  0.00           P
ATOM  11664  O13 POPE  128      26.545  32.132  33.800  1.00  0.00           O
ATOM  11665  O14 POPE  128      26.796  31.672  31.380  1.00  0.00           O
ATOM  11666  O11 POPE  128      27.865  33.682  32.380  1.00  0.00           O
ATOM  11667  O12 POPE  128      25.365  33.562  32.140  1.00  0.00           O
ATOM  11668  C1  POPE  128      28.016  34.801  33.270  1.00  0.00           C
ATOM  11671  C2  POPE  128      28.256  34.482  34.770  1.00  0.00           C
ATOM  11673  O21 POPE  128      28.276  35.772  35.420  1.00  0.00           O
ATOM  11674  C21 POPE  128      27.775  35.832  36.640  1.00  0.00           C
ATOM  11675  O22 POPE  128      27.326  34.892  37.270  1.00  0.00           O
ATOM  11676  C22 POPE  128      27.916  37.252  37.190  1.00  0.00           C
ATOM  11679  C3  POPE  128      29.596  33.712  34.990  1.00  0.00           C
ATOM  11682  O31 POPE  128      29.675  33.222  36.350  1.00  0.00           O
ATOM  11683  C31 POPE  128      30.635  33.682  37.130  1.00  0.00           C
ATOM  11684  O32 POPE  128      31.666  34.231  36.770  1.00  0.00           O
ATOM  11685  C32 POPE  128      30.116  33.612  38.570  1.00  0.00           C
ATOM  11688  C23 POPE  128      26.996  37.571  38.390  1.00  0.00           C
ATOM  11691  C24 POPE  128      27.146  39.021  38.890  1.00  0.00           C
ATOM  11694  C25 POPE  128      28.506  39.292  39.550  1.00  0.00           C
ATOM  11697  C26 POPE  128      28.625  40.652  40.260  1.00  0.00           C
ATOM  11700  C27 POPE  128      29.805  40.621  41.240  1.00  0.00           C
ATOM  11703  C28 POPE  128      30.125  41.952  41.920  1.00  0.00           C
ATOM  11706  C29 POPE  128      31.115  41.742  43.040  1.00  0.00           C
ATOM  11708 0C21 POPE  128      31.176  42.431  44.190  1.00  0.00           C
ATOM  11710 1C21 POPE  128      30.295  43.582  44.590  1.00  0.00           C
ATOM  11713 2C21 POPE  128      29.865  43.522  46.060  1.00  0.00           C
ATOM  11716 3C21 POPE  128      28.706  44.492  46.310  1.00  0.00           C
ATOM  11719 4C21 POPE  128      28.335  44.641  47.790  1.00  0.00           C
ATOM  11722 5C21 POPE  128      26.945  45.252  47.940  1.00  0.00           C
ATOM  11725 6C21 POPE  128      26.596  45.621  49.390  1.00  0.00           C
ATOM  11728 7C21 POPE  128      25.265  46.362  49.460  1.00  0.00           C
ATOM  11731 8C21 POPE  128      24.915  46.871  50.860  1.00  0.00           C
ATOM  11735  C33 POPE  128      31.215  33.362  39.630  1.00  0.00           C
ATOM  11738  C34 POPE  128      30.725  33.512  41.070  1.00  0.00           C
ATOM  11741  C35 POPE  128      30.326  34.942  41.470  1.00  0.00           C
ATOM  11744  C36 POPE  128      29.835  34.982  42.930  1.00  0.00           C
ATOM  11747  C37 POPE  128      29.585  36.372  43.530  1.00  0.00           C
ATOM  11750  C38 POPE  128      29.355  36.312  45.050  1.00  0.00           C
ATOM  11753  C39 POPE  128      30.616  36.012  45.880  1.00  0.00           C
ATOM  11756 0C31 POPE  128      30.295  35.512  47.300  1.00  0.00           C
ATOM  11759 1C31 POPE  128      31.545  35.062  48.070  1.00  0.00           C
ATOM  11762 2C31 POPE  128      31.266  34.172  49.290  1.00  0.00           C
ATOM  11765 3C31 POPE  128      30.246  34.722  50.300  1.00  0.00           C
ATOM  11768 4C31 POPE  128      30.576  36.112  50.870  1.00  0.00           C
ATOM  11771 5C31 POPE  128      29.615  36.502  52.000  1.00  0.00           C
ATOM  11774 6C31 POPE  128      29.585  38.002  52.300  1.00  0.00           C
ATOM  11778  NH3 POPE  129     128.166  78.410  70.580  1.00  0.00           N
ATOM  11782  C12 POPE  129     128.016  77.212  71.500  1.00  0.00           C
ATOM  11785  C11 POPE  129     127.847  75.862  70.750  1.00  0.00           C
ATOM  11788  P   POPE  129     125.306  75.441  70.370  1.00  0.00           P
ATOM  11789  O13 POPE  129     124.156  74.732  70.990  1.00  0.00           O
ATOM  11790  O14 POPE  129     125.187  76.891  70.170  1.00  0.00           O
ATOM  11791  O11 POPE  129     125.616  74.772  68.960  1.00  0.00           O
ATOM  11792  O12 POPE  129     126.656  75.161  71.150  1.00  0.00           O
ATOM  11793  C1  POPE  129     124.847  75.102  67.800  1.00  0.00           C
ATOM  11796  C2  POPE  129     124.337  73.812  67.130  1.00  0.00           C
ATOM  11798  O21 POPE  129     123.466  74.222  66.070  1.00  0.00           O
ATOM  11799  C21 POPE  129     123.265  73.342  65.110  1.00  0.00           C
ATOM  11800  O22 POPE  129     123.825  72.261  65.000  1.00  0.00           O
ATOM  11801  C22 POPE  129     122.286  73.931  64.100  1.00  0.00           C
ATOM  11804  C3  POPE  129     123.615  72.962  68.230  1.00  0.00           C
ATOM  11807  O31 POPE  129     122.795  71.902  67.730  1.00  0.00           O
ATOM  11808  C31 POPE  129     123.425  70.742  67.580  1.00  0.00           C
ATOM  11809  O32 POPE  129     124.637  70.551  67.690  1.00  0.00           O
ATOM  11810  C32 POPE  129     122.356  69.682  67.330  1.00  0.00           C
ATOM  11813  C23 POPE  129     122.655  73.672  62.620  1.00  0.00           C
ATOM  11816  C24 POPE  129     122.455  74.910  61.750  1.00  0.00           C
ATOM  11819  C25 POPE  129     122.776  74.691  60.260  1.00  0.00           C
ATOM  11822  C26 POPE  129     124.246  74.282  60.030  1.00  0.00           C
ATOM  11825  C27 POPE  129     124.677  74.292  58.560  1.00  0.00           C
ATOM  11828  C28 POPE  129     123.945  73.242  57.690  1.00  0.00           C
ATOM  11831  C29 POPE  129     122.776  73.812  56.930  1.00  0.00           C
ATOM  11833 0C21 POPE  129     122.375  73.441  55.700  1.00  0.00           C
ATOM  11835 1C21 POPE  129     122.966  72.331  54.860  1.00  0.00           C
ATOM  11838 2C21 POPE  129     121.935  71.212  54.630  1.00  0.00           C
ATOM  11841 3C21 POPE  129     122.535  70.012  53.880  1.00  0.00           C
ATOM  11844 4C21 POPE  129     121.605  68.791  53.910  1.00  0.00           C
ATOM  11847 5C21 POPE  129     121.965  67.730  52.850  1.00  0.00           C
ATOM  11850 6C21 POPE  129     123.235  66.932  53.150  1.00  0.00           C
ATOM  11853 7C21 POPE  129     123.536  65.922  52.030  1.00  0.00           C
ATOM  11856 8C21 POPE  129     124.746  65.032  52.280  1.00  0.00           C
ATOM  11860  C33 POPE  129     122.826  68.471  66.510  1.00  0.00           C
ATOM  11863  C34 POPE  129     123.156  68.822  65.060  1.00  0.00           C
ATOM  11866  C35 POPE  129     121.965  69.292  64.210  1.00  0.00           C
ATOM  11869  C36 POPE  129     122.435  69.702  62.810  1.00  0.00           C
ATOM  11872  C37 POPE  129     121.296  70.032  61.830  1.00  0.00           C
ATOM  11875  C38 POPE  129     121.865  70.501  60.480  1.00  0.00           C
ATOM  11878  C39 POPE  129     120.805  70.812  59.410  1.00  0.00           C
ATOM  11881 0C31 POPE  129     119.926  69.602  59.060  1.00  0.00           C
ATOM  11884 1C31 POPE  129     119.136  69.791  57.750  1.00  0.00           C
ATOM  11887 2C31 POPE  129     118.156  68.642  57.500  1.00  0.00           C
ATOM  11890 3C31 POPE  129     117.336  68.812  56.220  1.00  0.00           C
ATOM  11893 4C31 POPE  129     116.156  67.832  56.150  1.00  0.00           C
ATOM  11896 5C31 POPE  129     115.285  68.021  54.900  1.00  0.00           C
ATOM  11899 6C31 POPE  129     113.956  67.272  54.980  1.00  0.00           C
ATOM  11903  NH3 POPE  130      14.115   9.872  72.300  1.00  0.00           N
ATOM  11907  C12 POPE  130      15.066   9.212  71.360  1.00  0.00           C
ATOM  11910  C11 POPE  130      16.395   8.952  72.070  1.00  0.00           C
ATOM  11913  P   POPE  130      18.425   9.882  73.230  1.00  0.00           P
ATOM  11914  O13 POPE  130      18.665  10.902  74.260  1.00  0.00           O
ATOM  11915  O14 POPE  130      18.576   8.472  73.630  1.00  0.00           O
ATOM  11916  O11 POPE  130      19.326  10.202  71.990  1.00  0.00           O
ATOM  11917  O12 POPE  130      16.955  10.132  72.680  1.00  0.00           O
ATOM  11918  C1  POPE  130      18.875  11.032  70.910  1.00  0.00           C
ATOM  11921  C2  POPE  130      20.045  11.812  70.220  1.00  0.00           C
ATOM  11923  O21 POPE  130      20.005  11.552  68.820  1.00  0.00           O
ATOM  11924  C21 POPE  130      19.125  12.212  68.090  1.00  0.00           C
ATOM  11925  O22 POPE  130      18.385  13.102  68.490  1.00  0.00           O
ATOM  11926  C22 POPE  130      19.155  11.592  66.690  1.00  0.00           C
ATOM  11929  C3  POPE  130      21.445  11.392  70.740  1.00  0.00           C
ATOM  11932  O31 POPE  130      22.496  12.082  70.040  1.00  0.00           O
ATOM  11933  C31 POPE  130      23.156  11.612  68.950  1.00  0.00           C
ATOM  11934  O32 POPE  130      23.965  12.272  68.330  1.00  0.00           O
ATOM  11935  C32 POPE  130      22.835  10.162  68.560  1.00  0.00           C
ATOM  11938  C23 POPE  130      18.846  12.542  65.510  1.00  0.00           C
ATOM  11941  C24 POPE  130      19.085  11.792  64.190  1.00  0.00           C
ATOM  11944  C25 POPE  130      18.685  12.572  62.930  1.00  0.00           C
ATOM  11947  C26 POPE  130      19.066  11.802  61.660  1.00  0.00           C
ATOM  11950  C27 POPE  130      18.595  12.482  60.370  1.00  0.00           C
ATOM  11953  C28 POPE  130      18.725  11.582  59.120  1.00  0.00           C
ATOM  11956  C29 POPE  130      20.156  11.272  58.750  1.00  0.00           C
ATOM  11958 0C21 POPE  130      20.576  10.762  57.580  1.00  0.00           C
ATOM  11960 1C21 POPE  130      19.715  10.382  56.400  1.00  0.00           C
ATOM  11963 2C21 POPE  130      20.166  11.042  55.080  1.00  0.00           C
ATOM  11966 3C21 POPE  130      21.525  10.532  54.560  1.00  0.00           C
ATOM  11969 4C21 POPE  130      21.885  11.132  53.190  1.00  0.00           C
ATOM  11972 5C21 POPE  130      23.295  10.752  52.700  1.00  0.00           C
ATOM  11975 6C21 POPE  130      24.406  11.552  53.390  1.00  0.00           C
ATOM  11978 7C21 POPE  130      25.816  11.112  52.980  1.00  0.00           C
ATOM  11981 8C21 POPE  130      26.906  11.892  53.720  1.00  0.00           C
ATOM  11985  C33 POPE  130      23.215   9.892  67.080  1.00  0.00           C
ATOM  11988  C34 POPE  130      22.415   8.742  66.440  1.00  0.00           C
ATOM  11991  C35 POPE  130      21.996   9.092  65.000  1.00  0.00           C
ATOM  11994  C36 POPE  130      21.115   8.032  64.330  1.00  0.00           C
ATOM  11997  C37 POPE  130      20.595   8.482  62.960  1.00  0.00           C
ATOM  12000  C38 POPE  130      20.236   7.282  62.080  1.00  0.00           C
ATOM  12003  C39 POPE  130      19.695   7.672  60.690  1.00  0.00           C
ATOM  12006 0C31 POPE  130      19.496   6.422  59.820  1.00  0.00           C
ATOM  12009 1C31 POPE  130      19.006   6.732  58.400  1.00  0.00           C
ATOM  12012 2C31 POPE  130      18.975   5.462  57.540  1.00  0.00           C
ATOM  12015 3C31 POPE  130      18.346   5.672  56.160  1.00  0.00           C
ATOM  12018 4C31 POPE  130      18.095   4.342  55.430  1.00  0.00           C
ATOM  12021 5C31 POPE  130      17.115   4.472  54.250  1.00  0.00           C
ATOM  12024 6C31 POPE  130      16.815   3.171  53.510  1.00  0.00           C
ATOM  12028  NH3 POPE  131      33.035 105.771  27.460  1.00  0.00           N
ATOM  12032  C12 POPE  131      32.596 107.112  28.000  1.00  0.00           C
ATOM  12035  C11 POPE  131      31.325 107.641  27.340  1.00  0.00           C
ATOM  12038  P   POPE  131      31.375 110.281  27.100  1.00  0.00           P
ATOM  12039  O13 POPE  131      32.346 109.992  26.000  1.00  0.00           O
ATOM  12040  O14 POPE  131      30.116 110.971  26.770  1.00  0.00           O
ATOM  12041  O11 POPE  131      32.195 111.152  28.140  1.00  0.00           O
ATOM  12042  O12 POPE  131      31.055 108.941  27.880  1.00  0.00           O
ATOM  12043  C1  POPE  131      32.775 110.641  29.340  1.00  0.00           C
ATOM  12046  C2  POPE  131      32.115 111.212  30.630  1.00  0.00           C
ATOM  12048  O21 POPE  131      30.686 111.181  30.510  1.00  0.00           O
ATOM  12049  C21 POPE  131      30.086 112.182  29.900  1.00  0.00           C
ATOM  12050  O22 POPE  131      30.576 113.222  29.500  1.00  0.00           O
ATOM  12051  C22 POPE  131      28.606 111.832  29.780  1.00  0.00           C
ATOM  12054  C3  POPE  131      32.746 112.571  31.120  1.00  0.00           C
ATOM  12057  O31 POPE  131      31.916 113.382  31.980  1.00  0.00           O
ATOM  12058  C31 POPE  131      31.295 112.812  33.000  1.00  0.00           C
ATOM  12059  O32 POPE  131      31.355 111.642  33.320  1.00  0.00           O
ATOM  12060  C32 POPE  131      30.346 113.830  33.640  1.00  0.00           C
ATOM  12063  C23 POPE  131      27.746 112.612  30.800  1.00  0.00           C
ATOM  12066  C24 POPE  131      26.305 112.102  30.810  1.00  0.00           C
ATOM  12069  C25 POPE  131      25.465 112.732  31.900  1.00  0.00           C
ATOM  12072  C26 POPE  131      24.025 112.221  31.860  1.00  0.00           C
ATOM  12075  C27 POPE  131      23.125 113.141  32.670  1.00  0.00           C
ATOM  12078  C28 POPE  131      21.726 112.571  32.910  1.00  0.00           C
ATOM  12081  C29 POPE  131      20.945 113.591  33.690  1.00  0.00           C
ATOM  12083 0C21 POPE  131      19.926 113.342  34.510  1.00  0.00           C
ATOM  12085 1C21 POPE  131      19.355 111.972  34.760  1.00  0.00           C
ATOM  12088 2C21 POPE  131      19.805 111.402  36.110  1.00  0.00           C
ATOM  12091 3C21 POPE  131      19.105 112.072  37.290  1.00  0.00           C
ATOM  12094 4C21 POPE  131      19.725 111.682  38.630  1.00  0.00           C
ATOM  12097 5C21 POPE  131      18.795 112.042  39.790  1.00  0.00           C
ATOM  12100 6C21 POPE  131      19.396 111.742  41.160  1.00  0.00           C
ATOM  12103 7C21 POPE  131      18.406 112.042  42.290  1.00  0.00           C
ATOM  12106 8C21 POPE  131      19.045 112.002  43.680  1.00  0.00           C
ATOM  12110  C33 POPE  131      30.916 114.551  34.880  1.00  0.00           C
ATOM  12113  C34 POPE  131      31.106 113.632  36.100  1.00  0.00           C
ATOM  12116  C35 POPE  131      31.206 114.432  37.410  1.00  0.00           C
ATOM  12119  C36 POPE  131      31.206 113.572  38.680  1.00  0.00           C
ATOM  12122  C37 POPE  131      31.276 114.422  39.960  1.00  0.00           C
ATOM  12125  C38 POPE  131      31.125 113.591  41.240  1.00  0.00           C
ATOM  12128  C39 POPE  131      30.975 114.432  42.510  1.00  0.00           C
ATOM  12131 0C31 POPE  131      30.215 113.661  43.590  1.00  0.00           C
ATOM  12134 1C31 POPE  131      29.896 114.481  44.850  1.00  0.00           C
ATOM  12137 2C31 POPE  131      28.545 114.052  45.430  1.00  0.00           C
ATOM  12140 3C31 POPE  131      28.295 114.602  46.840  1.00  0.00           C
ATOM  12143 4C31 POPE  131      26.845 114.361  47.260  1.00  0.00           C
ATOM  12146 5C31 POPE  131      26.596 114.721  48.730  1.00  0.00           C
ATOM  12149 6C31 POPE  131      25.135 114.531  49.120  1.00  0.00           C
ATOM  12153  NH3 POPE  132     107.725 124.632  69.240  1.00  0.00           N
ATOM  12157  C12 POPE  132     106.835 124.892  70.420  1.00  0.00           C
ATOM  12160  C11 POPE  132     107.336 126.002  71.350  1.00  0.00           C
ATOM  12163  P   POPE  132     106.076 128.262  71.680  1.00  0.00           P
ATOM  12164  O13 POPE  132     104.875 128.812  72.340  1.00  0.00           O
ATOM  12165  O14 POPE  132     107.375 128.842  72.090  1.00  0.00           O
ATOM  12166  O11 POPE  132     105.956 128.342  70.120  1.00  0.00           O
ATOM  12167  O12 POPE  132     106.185 126.702  71.880  1.00  0.00           O
ATOM  12168  C1  POPE  132     104.745 128.792  69.510  1.00  0.00           C
ATOM  12171  C2  POPE  132     104.895 128.542  68.010  1.00  0.00           C
ATOM  12173  O21 POPE  132     103.825 129.122  67.250  1.00  0.00           O
ATOM  12174  C21 POPE  132     102.715 128.441  67.070  1.00  0.00           C
ATOM  12175  O22 POPE  132     102.365 127.432  67.660  1.00  0.00           O
ATOM  12176  C22 POPE  132     101.956 129.182  65.970  1.00  0.00           C
ATOM  12179  C3  POPE  132     105.215 127.042  67.690  1.00  0.00           C
ATOM  12182  O31 POPE  132     105.305 126.772  66.280  1.00  0.00           O
ATOM  12183  C31 POPE  132     106.086 125.722  65.990  1.00  0.00           C
ATOM  12184  O32 POPE  132     106.626 125.012  66.830  1.00  0.00           O
ATOM  12185  C32 POPE  132     106.145 125.501  64.470  1.00  0.00           C
ATOM  12188  C23 POPE  132     101.045 128.262  65.140  1.00  0.00           C
ATOM  12191  C24 POPE  132     100.305 129.042  64.050  1.00  0.00           C
ATOM  12194  C25 POPE  132     101.166 129.312  62.810  1.00  0.00           C
ATOM  12197  C26 POPE  132     100.425 130.171  61.770  1.00  0.00           C
ATOM  12200  C27 POPE  132     101.236 130.322  60.480  1.00  0.00           C
ATOM  12203  C28 POPE  132     100.566 131.251  59.460  1.00  0.00           C
ATOM  12206  C29 POPE  132     101.425 131.441  58.240  1.00  0.00           C
ATOM  12208 0C21 POPE  132     101.086 131.182  56.960  1.00  0.00           C
ATOM  12210 1C21 POPE  132      99.786 130.602  56.490  1.00  0.00           C
ATOM  12213 2C21 POPE  132      99.906 129.811  55.170  1.00  0.00           C
ATOM  12216 3C21 POPE  132     100.166 130.712  53.950  1.00  0.00           C
ATOM  12219 4C21 POPE  132      99.996 129.992  52.610  1.00  0.00           C
ATOM  12222 5C21 POPE  132     100.945 128.812  52.380  1.00  0.00           C
ATOM  12225 6C21 POPE  132     100.685 128.111  51.040  1.00  0.00           C
ATOM  12228 7C21 POPE  132     101.685 126.981  50.750  1.00  0.00           C
ATOM  12231 8C21 POPE  132     101.305 126.152  49.510  1.00  0.00           C
ATOM  12235  C33 POPE  132     106.845 126.651  63.720  1.00  0.00           C
ATOM  12238  C34 POPE  132     106.565 126.651  62.210  1.00  0.00           C
ATOM  12241  C35 POPE  132     107.255 125.501  61.460  1.00  0.00           C
ATOM  12244  C36 POPE  132     107.015 125.562  59.940  1.00  0.00           C
ATOM  12247  C37 POPE  132     108.125 124.841  59.150  1.00  0.00           C
ATOM  12250  C38 POPE  132     107.935 124.882  57.620  1.00  0.00           C
ATOM  12253  C39 POPE  132     106.816 123.961  57.100  1.00  0.00           C
ATOM  12256 0C31 POPE  132     107.085 122.472  57.300  1.00  0.00           C
ATOM  12259 1C31 POPE  132     105.956 121.622  56.690  1.00  0.00           C
ATOM  12262 2C31 POPE  132     106.055 120.132  57.030  1.00  0.00           C
ATOM  12265 3C31 POPE  132     107.155 119.391  56.270  1.00  0.00           C
ATOM  12268 4C31 POPE  132     107.006 117.872  56.410  1.00  0.00           C
ATOM  12271 5C31 POPE  132     107.785 117.092  55.350  1.00  0.00           C
ATOM  12274 6C31 POPE  132     107.486 115.592  55.370  1.00  0.00           C
ATOM  12278  NH3 POPE  133     105.496  73.282  74.020  1.00  0.00           N
ATOM  12282  C12 POPE  133     106.135  72.202  74.840  1.00  0.00           C
ATOM  12285  C11 POPE  133     107.666  72.282  74.760  1.00  0.00           C
ATOM  12288  P   POPE  133     109.496  71.262  73.220  1.00  0.00           P
ATOM  12289  O13 POPE  133     110.575  72.272  73.290  1.00  0.00           O
ATOM  12290  O14 POPE  133     109.546  70.132  74.170  1.00  0.00           O
ATOM  12291  O11 POPE  133     109.395  70.691  71.740  1.00  0.00           O
ATOM  12292  O12 POPE  133     108.115  72.042  73.420  1.00  0.00           O
ATOM  12293  C1  POPE  133     108.095  70.591  71.140  1.00  0.00           C
ATOM  12296  C2  POPE  133     108.115  69.712  69.860  1.00  0.00           C
ATOM  12298  O21 POPE  133     107.146  70.251  68.950  1.00  0.00           O
ATOM  12299  C21 POPE  133     106.166  69.581  68.420  1.00  0.00           C
ATOM  12300  O22 POPE  133     105.615  68.572  68.850  1.00  0.00           O
ATOM  12301  C22 POPE  133     105.585  70.411  67.270  1.00  0.00           C
ATOM  12304  C3  POPE  133     108.085  68.172  70.160  1.00  0.00           C
ATOM  12307  O31 POPE  133     108.235  67.372  68.960  1.00  0.00           O
ATOM  12308  C31 POPE  133     109.485  67.072  68.600  1.00  0.00           C
ATOM  12309  O32 POPE  133     110.486  67.261  69.260  1.00  0.00           O
ATOM  12310  C32 POPE  133     109.395  66.312  67.270  1.00  0.00           C
ATOM  12313  C23 POPE  133     104.076  70.702  67.460  1.00  0.00           C
ATOM  12316  C24 POPE  133     103.156  69.962  66.480  1.00  0.00           C
ATOM  12319  C25 POPE  133     103.016  68.462  66.770  1.00  0.00           C
ATOM  12322  C26 POPE  133     102.295  67.742  65.630  1.00  0.00           C
ATOM  12325  C27 POPE  133     102.015  66.262  65.930  1.00  0.00           C
ATOM  12328  C28 POPE  133     101.086  65.591  64.890  1.00  0.00           C
ATOM  12331  C29 POPE  133     101.695  65.591  63.510  1.00  0.00           C
ATOM  12333 0C21 POPE  133     101.886  64.521  62.720  1.00  0.00           C
ATOM  12335 1C21 POPE  133     101.496  63.092  63.030  1.00  0.00           C
ATOM  12338 2C21 POPE  133     101.076  62.302  61.770  1.00  0.00           C
ATOM  12341 3C21 POPE  133     102.206  62.192  60.730  1.00  0.00           C
ATOM  12344 4C21 POPE  133     101.906  61.152  59.650  1.00  0.00           C
ATOM  12347 5C21 POPE  133     103.055  61.041  58.630  1.00  0.00           C
ATOM  12350 6C21 POPE  133     102.925  59.791  57.770  1.00  0.00           C
ATOM  12353 7C21 POPE  133     104.035  59.682  56.720  1.00  0.00           C
ATOM  12356 8C21 POPE  133     103.965  58.382  55.920  1.00  0.00           C
ATOM  12360  C33 POPE  133     110.636  66.422  66.360  1.00  0.00           C
ATOM  12363  C34 POPE  133     110.496  65.612  65.060  1.00  0.00           C
ATOM  12366  C35 POPE  133     109.465  66.132  64.040  1.00  0.00           C
ATOM  12369  C36 POPE  133     109.875  67.441  63.370  1.00  0.00           C
ATOM  12372  C37 POPE  133     109.146  67.751  62.050  1.00  0.00           C
ATOM  12375  C38 POPE  133     109.716  66.911  60.890  1.00  0.00           C
ATOM  12378  C39 POPE  133     109.085  67.232  59.540  1.00  0.00           C
ATOM  12381 0C31 POPE  133     109.795  66.501  58.390  1.00  0.00           C
ATOM  12384 1C31 POPE  133     109.035  66.632  57.060  1.00  0.00           C
ATOM  12387 2C31 POPE  133     109.945  66.731  55.830  1.00  0.00           C
ATOM  12390 3C31 POPE  133     110.816  65.481  55.570  1.00  0.00           C
ATOM  12393 4C31 POPE  133     109.986  64.212  55.400  1.00  0.00           C
ATOM  12396 5C31 POPE  133     110.796  63.032  54.850  1.00  0.00           C
ATOM  12399 6C31 POPE  133     109.945  61.761  54.680  1.00  0.00           C
ATOM  12403  NH3 POPE  134     118.785  21.062  74.670  1.00  0.00           N
ATOM  12407  C12 POPE  134     118.335  22.332  74.010  1.00  0.00           C
ATOM  12410  C11 POPE  134     119.506  23.302  73.750  1.00  0.00           C
ATOM  12413  P   POPE  134     118.375  25.582  74.270  1.00  0.00           P
ATOM  12414  O13 POPE  134     117.035  25.042  74.570  1.00  0.00           O
ATOM  12415  O14 POPE  134     118.726  26.832  74.970  1.00  0.00           O
ATOM  12416  O11 POPE  134     118.515  25.742  72.720  1.00  0.00           O
ATOM  12417  O12 POPE  134     119.456  24.462  74.600  1.00  0.00           O
ATOM  12418  C1  POPE  134     119.456  26.652  72.170  1.00  0.00           C
ATOM  12421  C2  POPE  134     119.345  26.622  70.630  1.00  0.00           C
ATOM  12423  O21 POPE  134     119.906  25.362  70.200  1.00  0.00           O
ATOM  12424  C21 POPE  134     119.345  24.832  69.130  1.00  0.00           C
ATOM  12425  O22 POPE  134     118.305  25.202  68.620  1.00  0.00           O
ATOM  12426  C22 POPE  134     120.256  23.762  68.560  1.00  0.00           C
ATOM  12429  C3  POPE  134     120.106  27.812  69.990  1.00  0.00           C
ATOM  12432  O31 POPE  134     119.725  28.022  68.610  1.00  0.00           O
ATOM  12433  C31 POPE  134     120.215  29.182  68.140  1.00  0.00           C
ATOM  12434  O32 POPE  134     120.925  29.952  68.760  1.00  0.00           O
ATOM  12435  C32 POPE  134     119.725  29.392  66.720  1.00  0.00           C
ATOM  12438  C23 POPE  134     120.666  24.182  67.140  1.00  0.00           C
ATOM  12441  C24 POPE  134     121.766  23.331  66.540  1.00  0.00           C
ATOM  12444  C25 POPE  134     122.146  23.792  65.130  1.00  0.00           C
ATOM  12447  C26 POPE  134     120.956  23.782  64.150  1.00  0.00           C
ATOM  12450  C27 POPE  134     121.375  23.461  62.710  1.00  0.00           C
ATOM  12453  C28 POPE  134     120.246  22.832  61.890  1.00  0.00           C
ATOM  12456  C29 POPE  134     119.276  23.832  61.320  1.00  0.00           C
ATOM  12458 0C21 POPE  134     119.155  24.152  60.020  1.00  0.00           C
ATOM  12460 1C21 POPE  134     120.005  23.592  58.900  1.00  0.00           C
ATOM  12463 2C21 POPE  134     120.355  24.652  57.840  1.00  0.00           C
ATOM  12466 3C21 POPE  134     121.195  25.812  58.390  1.00  0.00           C
ATOM  12469 4C21 POPE  134     121.646  26.752  57.260  1.00  0.00           C
ATOM  12472 5C21 POPE  134     122.966  26.332  56.610  1.00  0.00           C
ATOM  12475 6C21 POPE  134     123.276  27.112  55.320  1.00  0.00           C
ATOM  12478 7C21 POPE  134     124.707  26.902  54.800  1.00  0.00           C
ATOM  12481 8C21 POPE  134     124.986  27.661  53.500  1.00  0.00           C
ATOM  12485  C33 POPE  134     120.685  28.782  65.680  1.00  0.00           C
ATOM  12488  C34 POPE  134     120.066  28.802  64.280  1.00  0.00           C
ATOM  12491  C35 POPE  134     120.285  30.142  63.580  1.00  0.00           C
ATOM  12494  C36 POPE  134     119.335  30.372  62.410  1.00  0.00           C
ATOM  12497  C37 POPE  134     119.445  31.812  61.880  1.00  0.00           C
ATOM  12500  C38 POPE  134     118.125  32.322  61.310  1.00  0.00           C
ATOM  12503  C39 POPE  134     118.166  33.821  60.990  1.00  0.00           C
ATOM  12506 0C31 POPE  134     116.786  34.371  60.630  1.00  0.00           C
ATOM  12509 1C31 POPE  134     116.805  35.902  60.550  1.00  0.00           C
ATOM  12512 2C31 POPE  134     115.455  36.492  60.150  1.00  0.00           C
ATOM  12515 3C31 POPE  134     115.155  36.321  58.660  1.00  0.00           C
ATOM  12518 4C31 POPE  134     113.925  37.112  58.210  1.00  0.00           C
ATOM  12521 5C31 POPE  134     113.666  36.972  56.700  1.00  0.00           C
ATOM  12524 6C31 POPE  134     112.496  37.821  56.220  1.00  0.00           C
ATOM  12528  NH3 POPE  135      86.695 118.231  76.190  1.00  0.00           N
ATOM  12532  C12 POPE  135      85.435 117.602  76.710  1.00  0.00           C
ATOM  12535  C11 POPE  135      84.375 117.492  75.590  1.00  0.00           C
ATOM  12538  P   POPE  135      82.575 115.771  76.240  1.00  0.00           P
ATOM  12539  O13 POPE  135      83.606 114.940  76.910  1.00  0.00           O
ATOM  12540  O14 POPE  135      81.205 115.761  76.810  1.00  0.00           O
ATOM  12541  O11 POPE  135      82.535 115.341  74.730  1.00  0.00           O
ATOM  12542  O12 POPE  135      83.075 117.271  76.130  1.00  0.00           O
ATOM  12543  C1  POPE  135      82.015 114.091  74.280  1.00  0.00           C
ATOM  12546  C2  POPE  135      81.125 114.262  73.020  1.00  0.00           C
ATOM  12548  O21 POPE  135      81.716 113.502  71.940  1.00  0.00           O
ATOM  12549  C21 POPE  135      80.875 112.761  71.220  1.00  0.00           C
ATOM  12550  O22 POPE  135      79.695 112.592  71.480  1.00  0.00           O
ATOM  12551  C22 POPE  135      81.605 112.081  70.070  1.00  0.00           C
ATOM  12554  C3  POPE  135      80.975 115.752  72.600  1.00  0.00           C
ATOM  12557  O31 POPE  135      79.935 115.962  71.620  1.00  0.00           O
ATOM  12558  C31 POPE  135      80.386 116.050  70.360  1.00  0.00           C
ATOM  12559  O32 POPE  135      81.506 115.742  69.980  1.00  0.00           O
ATOM  12560  C32 POPE  135      79.286 116.642  69.470  1.00  0.00           C
ATOM  12563  C23 POPE  135      80.706 112.021  68.820  1.00  0.00           C
ATOM  12566  C24 POPE  135      81.296 111.212  67.660  1.00  0.00           C
ATOM  12569  C25 POPE  135      80.816 111.702  66.280  1.00  0.00           C
ATOM  12572  C26 POPE  135      79.286 111.882  66.140  1.00  0.00           C
ATOM  12575  C27 POPE  135      78.825 112.720  64.930  1.00  0.00           C
ATOM  12578  C28 POPE  135      78.666 111.972  63.590  1.00  0.00           C
ATOM  12581  C29 POPE  135      79.986 111.632  62.950  1.00  0.00           C
ATOM  12583 0C21 POPE  135      80.186 111.262  61.680  1.00  0.00           C
ATOM  12585 1C21 POPE  135      79.136 111.091  60.600  1.00  0.00           C
ATOM  12588 2C21 POPE  135      79.566 111.870  59.350  1.00  0.00           C
ATOM  12591 3C21 POPE  135      78.805 111.482  58.080  1.00  0.00           C
ATOM  12594 4C21 POPE  135      79.456 112.102  56.830  1.00  0.00           C
ATOM  12597 5C21 POPE  135      79.055 113.561  56.600  1.00  0.00           C
ATOM  12600 6C21 POPE  135      79.826 114.192  55.440  1.00  0.00           C
ATOM  12603 7C21 POPE  135      79.345 115.602  55.070  1.00  0.00           C
ATOM  12606 8C21 POPE  135      80.285 116.301  54.090  1.00  0.00           C
ATOM  12610  C33 POPE  135      79.836 117.612  68.400  1.00  0.00           C
ATOM  12613  C34 POPE  135      80.405 116.932  67.150  1.00  0.00           C
ATOM  12616  C35 POPE  135      79.375 116.132  66.340  1.00  0.00           C
ATOM  12619  C36 POPE  135      78.106 116.932  66.010  1.00  0.00           C
ATOM  12622  C37 POPE  135      77.206 116.231  64.990  1.00  0.00           C
ATOM  12625  C38 POPE  135      76.055 117.112  64.510  1.00  0.00           C
ATOM  12628  C39 POPE  135      76.526 118.222  63.550  1.00  0.00           C
ATOM  12631 0C31 POPE  135      75.376 118.922  62.840  1.00  0.00           C
ATOM  12634 1C31 POPE  135      75.846 119.632  61.570  1.00  0.00           C
ATOM  12637 2C31 POPE  135      74.746 120.471  60.920  1.00  0.00           C
ATOM  12640 3C31 POPE  135      75.075 120.842  59.470  1.00  0.00           C
ATOM  12643 4C31 POPE  135      74.065 121.800  58.840  1.00  0.00           C
ATOM  12646 5C31 POPE  135      74.276 121.962  57.330  1.00  0.00           C
ATOM  12649 6C31 POPE  135      73.335 122.971  56.690  1.00  0.00           C
ATOM  12653  NH3 POPE  136      59.925  33.792  77.370  1.00  0.00           N
ATOM  12657  C12 POPE  136      60.035  32.462  76.670  1.00  0.00           C
ATOM  12660  C11 POPE  136      61.186  31.602  77.210  1.00  0.00           C
ATOM  12663  P   POPE  136      62.046  29.562  75.740  1.00  0.00           P
ATOM  12664  O13 POPE  136      61.805  28.102  75.640  1.00  0.00           O
ATOM  12665  O14 POPE  136      63.445  30.002  75.950  1.00  0.00           O
ATOM  12666  O11 POPE  136      61.586  30.262  74.400  1.00  0.00           O
ATOM  12667  O12 POPE  136      61.055  30.242  76.770  1.00  0.00           O
ATOM  12668  C1  POPE  136      60.695  29.592  73.500  1.00  0.00           C
ATOM  12671  C2  POPE  136      59.855  30.602  72.670  1.00  0.00           C
ATOM  12673  O21 POPE  136      60.655  31.682  72.150  1.00  0.00           O
ATOM  12674  C21 POPE  136      61.505  31.292  71.210  1.00  0.00           C
ATOM  12675  O22 POPE  136      61.635  30.172  70.780  1.00  0.00           O
ATOM  12676  C22 POPE  136      62.335  32.492  70.750  1.00  0.00           C
ATOM  12679  C3  POPE  136      58.675  31.162  73.530  1.00  0.00           C
ATOM  12682  O31 POPE  136      58.075  32.371  73.010  1.00  0.00           O
ATOM  12683  C31 POPE  136      57.305  32.152  71.950  1.00  0.00           C
ATOM  12684  O32 POPE  136      56.996  31.051  71.530  1.00  0.00           O
ATOM  12685  C32 POPE  136      56.825  33.472  71.360  1.00  0.00           C
ATOM  12688  C23 POPE  136      62.346  32.682  69.210  1.00  0.00           C
ATOM  12691  C24 POPE  136      61.076  33.312  68.640  1.00  0.00           C
ATOM  12694  C25 POPE  136      61.155  33.481  67.110  1.00  0.00           C
ATOM  12697  C26 POPE  136      59.816  33.842  66.460  1.00  0.00           C
ATOM  12700  C27 POPE  136      59.785  33.512  64.960  1.00  0.00           C
ATOM  12703  C28 POPE  136      58.486  33.922  64.250  1.00  0.00           C
ATOM  12706  C29 POPE  136      58.226  35.402  64.340  1.00  0.00           C
ATOM  12708 0C21 POPE  136      58.316  36.312  63.360  1.00  0.00           C
[truncated: 1,663,831 more chars]
