# Supplementary material for: Characterizing Membrane Association and Periplasmic Transfer of Bacterial Lipoproteins through Molecular Dynamics Simulations
Source: Structure. 2020 Apr 7;28(4):475–487.e3. doi: 10.1016/j.str.2020.01.012 (PMC7139219; doi:10.1016/j.str.2020.01.012)
Supplement: Data S1. Final Coordinates from Simulations (Y–Z), Related to Figure 3 [file mmc3.zip › Y-Z/YFJS-5-atomistic.pdb]

TITLE     Protein
REMARK    THIS IS A SIMULATION BOX
CRYST1  129.069  129.069  109.894  90.00  90.00  90.00 P 1           1
MODEL        1
ATOM      1  N   CYSTA   1      80.515  79.876  72.287  1.00  0.00           N
ATOM      3  CA  CYSTA   1      81.844  79.416  72.607  1.00  0.00           C
ATOM      5  C   CYSTA   1      82.654  80.135  73.757  1.00  0.00           C
ATOM      6  O   CYSTA   1      83.295  81.135  73.487  1.00  0.00           O
ATOM      7  CB  CYSTA   1      82.555  78.806  71.327  1.00  0.00           C
ATOM     10  SG  CYSTA   1      81.994  77.115  70.867  1.00  0.00           S
ATOM     11  C1  CYSTA   1      83.355  76.375  69.897  1.00  0.00           C
ATOM     14  CA1 CYSTA   1      79.935  81.035  72.517  1.00  0.00           C
ATOM     15  OA1 CYSTA   1      78.805  80.965  72.967  1.00  0.00           O
ATOM     16  CA2 CYSTA   1      80.553  82.355  72.177  1.00  0.00           C
ATOM     19  C11 CYSTA   1      82.975  75.156  68.987  1.00  0.00           C
ATOM     21  O11 CYSTA   1      81.915  75.476  68.077  1.00  0.00           O
ATOM     22  CX1 CYSTA   1      82.204  76.325  67.107  1.00  0.00           C
ATOM     23  OX1 CYSTA   1      83.314  76.795  66.887  1.00  0.00           O
ATOM     24  CX2 CYSTA   1      80.954  76.666  66.317  1.00  0.00           C
ATOM     27  C12 CYSTA   1      82.635  73.806  69.737  1.00  0.00           C
ATOM     30  O12 CYSTA   1      81.234  73.615  70.067  1.00  0.00           O
ATOM     31  CD1 CYSTA   1      80.434  72.946  69.217  1.00  0.00           C
ATOM     32  OD1 CYSTA   1      79.505  73.435  68.607  1.00  0.00           O
ATOM     33  CD2 CYSTA   1      80.795  71.435  69.147  1.00  0.00           C
ATOM     36  CA3 CYSTA   1      81.385  82.315  70.877  1.00  0.00           C
ATOM     39  CA4 CYSTA   1      82.085  83.645  70.617  1.00  0.00           C
ATOM     42  CA5 CYSTA   1      83.053  83.645  69.417  1.00  0.00           C
ATOM     45  CA6 CYSTA   1      82.444  83.255  68.057  1.00  0.00           C
ATOM     48  CA7 CYSTA   1      81.535  84.335  67.427  1.00  0.00           C
ATOM     51  CA8 CYSTA   1      80.075  84.275  67.917  1.00  0.00           C
ATOM     54  CA9 CYSTA   1      79.175  85.376  67.357  1.00  0.00           C
ATOM     57 0CA1 CYSTA   1      78.775  85.205  65.887  1.00  0.00           C
ATOM     60 1CA1 CYSTA   1      77.925  83.955  65.597  1.00  0.00           C
ATOM     63 2CA1 CYSTA   1      77.545  83.895  64.107  1.00  0.00           C
ATOM     66 3CA1 CYSTA   1      76.415  82.854  63.687  1.00  0.00           C
ATOM     69 4CA1 CYSTA   1      75.545  81.844  64.547  1.00  0.00           C
ATOM     72 5CA1 CYSTA   1      74.035  81.996  64.277  1.00  0.00           C
ATOM     75 6CA1 CYSTA   1      73.205  80.965  65.037  1.00  0.00           C
ATOM     79  CD3 CYSTA   1      79.984  70.596  68.107  1.00  0.00           C
ATOM     82  CD4 CYSTA   1      78.535  70.306  68.537  1.00  0.00           C
ATOM     85  CD5 CYSTA   1      77.655  69.496  67.537  1.00  0.00           C
ATOM     88  CD6 CYSTA   1      77.424  70.086  66.137  1.00  0.00           C
ATOM     91  CD7 CYSTA   1      76.025  69.816  65.537  1.00  0.00           C
ATOM     94  CD8 CYSTA   1      76.015  68.855  64.327  1.00  0.00           C
ATOM     97  CD9 CYSTA   1      74.615  68.556  63.777  1.00  0.00           C
ATOM    100 0CD1 CYSTA   1      73.825  69.776  63.247  1.00  0.00           C
ATOM    103 1CD1 CYSTA   1      74.484  70.446  62.037  1.00  0.00           C
ATOM    106 2CD1 CYSTA   1      73.655  71.605  61.447  1.00  0.00           C
ATOM    109 3CD1 CYSTA   1      74.354  72.235  60.237  1.00  0.00           C
ATOM    112 4CD1 CYSTA   1      73.835  73.636  59.877  1.00  0.00           C
ATOM    115 5CD1 CYSTA   1      74.484  74.245  58.617  1.00  0.00           C
ATOM    118 6CD1 CYSTA   1      73.884  75.606  58.247  1.00  0.00           C
ATOM    122  CX3 CYSTA   1      80.215  75.416  65.817  1.00  0.00           C
ATOM    125  CX4 CYSTA   1      78.865  75.726  65.167  1.00  0.00           C
ATOM    128  CX5 CYSTA   1      78.975  76.325  63.767  1.00  0.00           C
ATOM    131  CX6 CYSTA   1      77.595  76.495  63.127  1.00  0.00           C
ATOM    134  CX7 CYSTA   1      77.645  77.095  61.717  1.00  0.00           C
ATOM    137  CX8 CYSTA   1      76.244  77.255  61.077  1.00  0.00           C
ATOM    140  CX9 CYSTA   1      75.445  78.315  61.787  1.00  0.00           C
ATOM    142 0CX1 CYSTA   1      75.015  79.535  61.377  1.00  0.00           C
ATOM    144 1CX1 CYSTA   1      75.145  80.286  60.077  1.00  0.00           C
ATOM    147 2CX1 CYSTA   1      75.655  79.556  58.827  1.00  0.00           C
ATOM    150 3CX1 CYSTA   1      75.685  80.454  57.577  1.00  0.00           C
ATOM    153 4CX1 CYSTA   1      76.325  79.766  56.367  1.00  0.00           C
ATOM    156 5CX1 CYSTA   1      75.535  78.556  55.827  1.00  0.00           C
ATOM    159 6CX1 CYSTA   1      74.105  78.875  55.357  1.00  0.00           C
ATOM    162 7CX1 CYSTA   1      73.415  77.696  54.667  1.00  0.00           C
ATOM    165 8CX1 CYSTA   1      72.155  78.115  53.907  1.00  0.00           C
ATOM    169  N   ASP A   2      82.615  79.605  75.057  1.00  0.00           N
ATOM    171  CA  ASP A   2      83.524  79.395  76.267  1.00  0.00           C
ATOM    173  CB  ASP A   2      83.585  77.955  76.957  1.00  0.00           C
ATOM    176  CG  ASP A   2      84.835  77.185  77.427  1.00  0.00           C
ATOM    177  OD1 ASP A   2      85.644  76.736  76.597  1.00  0.00           O
ATOM    178  OD2 ASP A   2      84.844  76.846  78.647  1.00  0.00           O
ATOM    179  C   ASP A   2      84.844  80.086  76.347  1.00  0.00           C
ATOM    180  O   ASP A   2      85.925  79.535  76.477  1.00  0.00           O
ATOM    181  N   ASP A   3      84.804  81.365  76.117  1.00  0.00           N
ATOM    183  CA  ASP A   3      85.844  82.156  75.517  1.00  0.00           C
ATOM    185  CB  ASP A   3      85.105  83.526  75.437  1.00  0.00           C
ATOM    188  CG  ASP A   3      84.484  84.015  76.747  1.00  0.00           C
ATOM    189  OD1 ASP A   3      83.664  84.976  76.647  1.00  0.00           O
ATOM    190  OD2 ASP A   3      84.865  83.565  77.847  1.00  0.00           O
ATOM    191  C   ASP A   3      86.375  81.515  74.147  1.00  0.00           C
ATOM    192  O   ASP A   3      87.175  82.086  73.407  1.00  0.00           O
ATOM    193  N   ARG A   4      85.814  80.345  73.767  1.00  0.00           N
ATOM    195  CA  ARG A   4      85.905  79.386  72.687  1.00  0.00           C
ATOM    197  CB  ARG A   4      86.975  79.656  71.587  1.00  0.00           C
ATOM    200  CG  ARG A   4      86.595  80.795  70.607  1.00  0.00           C
ATOM    203  CD  ARG A   4      85.644  80.435  69.457  1.00  0.00           C
ATOM    206  NE  ARG A   4      86.404  79.626  68.457  1.00  0.00           N
ATOM    208  CZ  ARG A   4      85.865  79.125  67.357  1.00  0.00           C
ATOM    209  NH1 ARG A   4      84.585  79.215  67.077  1.00  0.00           N
ATOM    212  NH2 ARG A   4      86.635  78.535  66.457  1.00  0.00           N
ATOM    215  C   ARG A   4      85.553  77.876  73.007  1.00  0.00           C
ATOM    216  O   ARG A   4      86.234  76.976  72.517  1.00  0.00           O
ATOM    217  N   SER A   5      84.394  77.565  73.707  1.00  0.00           N
ATOM    219  CA  SER A   5      83.664  76.245  73.647  1.00  0.00           C
ATOM    221  CB  SER A   5      84.415  75.105  74.397  1.00  0.00           C
ATOM    224  OG  SER A   5      83.955  73.806  74.047  1.00  0.00           O
ATOM    226  C   SER A   5      82.124  76.104  74.027  1.00  0.00           C
ATOM    227  O   SER A   5      81.515  75.115  73.647  1.00  0.00           O
ATOM    228  N   ASP A   6      81.415  77.056  74.697  1.00  0.00           N
ATOM    230  CA  ASP A   6      79.965  77.276  74.917  1.00  0.00           C
ATOM    232  CB  ASP A   6      79.555  78.726  75.427  1.00  0.00           C
ATOM    235  CG  ASP A   6      80.084  79.045  76.797  1.00  0.00           C
ATOM    236  OD1 ASP A   6      80.865  78.185  77.257  1.00  0.00           O
ATOM    237  OD2 ASP A   6      79.795  80.065  77.437  1.00  0.00           O
ATOM    238  C   ASP A   6      78.945  76.925  73.837  1.00  0.00           C
ATOM    239  O   ASP A   6      77.825  76.586  74.187  1.00  0.00           O
ATOM    240  N   ASP A   7      79.245  76.895  72.517  1.00  0.00           N
ATOM    242  CA  ASP A   7      78.265  76.416  71.537  1.00  0.00           C
ATOM    244  CB  ASP A   7      78.623  76.785  70.087  1.00  0.00           C
ATOM    247  CG  ASP A   7      78.645  78.275  70.007  1.00  0.00           C
ATOM    248  OD1 ASP A   7      77.555  78.886  70.157  1.00  0.00           O
ATOM    249  OD2 ASP A   7      79.755  78.836  69.787  1.00  0.00           O
ATOM    250  C   ASP A   7      78.104  74.916  71.607  1.00  0.00           C
ATOM    251  O   ASP A   7      77.085  74.356  71.227  1.00  0.00           O
ATOM    252  N   LEU A   8      79.075  74.215  72.227  1.00  0.00           N
ATOM    254  CA  LEU A   8      78.884  72.895  72.737  1.00  0.00           C
ATOM    256  CB  LEU A   8      80.205  72.406  73.357  1.00  0.00           C
ATOM    259  CG  LEU A   8      80.245  70.935  73.797  1.00  0.00           C
ATOM    261  CD1 LEU A   8      80.245  69.965  72.607  1.00  0.00           C
ATOM    265  CD2 LEU A   8      81.495  70.705  74.657  1.00  0.00           C
ATOM    269  C   LEU A   8      77.774  72.846  73.777  1.00  0.00           C
ATOM    270  O   LEU A   8      76.955  71.935  73.767  1.00  0.00           O
ATOM    271  N   LYS A   9      77.695  73.825  74.717  1.00  0.00           N
ATOM    273  CA  LYS A   9      76.564  73.986  75.627  1.00  0.00           C
ATOM    275  CB  LYS A   9      76.805  75.086  76.687  1.00  0.00           C
ATOM    278  CG  LYS A   9      78.125  74.946  77.457  1.00  0.00           C
ATOM    281  CD  LYS A   9      78.375  76.206  78.287  1.00  0.00           C
ATOM    284  CE  LYS A   9      79.755  76.175  78.937  1.00  0.00           C
ATOM    287  NZ  LYS A   9      80.115  77.456  79.587  1.00  0.00           N
ATOM    291  C   LYS A   9      75.255  74.325  74.937  1.00  0.00           C
ATOM    292  O   LYS A   9      74.225  73.715  75.217  1.00  0.00           O
ATOM    293  N   ALA A  10      75.265  75.276  73.977  1.00  0.00           N
ATOM    295  CA  ALA A  10      74.105  75.606  73.167  1.00  0.00           C
ATOM    297  CB  ALA A  10      74.405  76.815  72.267  1.00  0.00           C
ATOM    301  C   ALA A  10      73.604  74.416  72.357  1.00  0.00           C
ATOM    302  O   ALA A  10      72.424  74.086  72.367  1.00  0.00           O
ATOM    303  N   ILE A  11      74.525  73.645  71.737  1.00  0.00           N
ATOM    305  CA  ILE A  11      74.245  72.345  71.157  1.00  0.00           C
ATOM    307  CB  ILE A  11      75.385  71.775  70.327  1.00  0.00           C
ATOM    309  CG2 ILE A  11      75.235  70.245  70.077  1.00  0.00           C
ATOM    313  CG1 ILE A  11      75.535  72.565  68.987  1.00  0.00           C
ATOM    316  CD  ILE A  11      74.344  72.535  68.017  1.00  0.00           C
ATOM    320  C   ILE A  11      73.695  71.365  72.157  1.00  0.00           C
ATOM    321  O   ILE A  11      72.715  70.685  71.867  1.00  0.00           O
ATOM    322  N   SER A  12      74.255  71.285  73.387  1.00  0.00           N
ATOM    324  CA  SER A  12      73.695  70.416  74.417  1.00  0.00           C
ATOM    326  CB  SER A  12      74.455  70.455  75.767  1.00  0.00           C
ATOM    329  OG  SER A  12      75.785  69.976  75.607  1.00  0.00           O
ATOM    331  C   SER A  12      72.255  70.726  74.747  1.00  0.00           C
ATOM    332  O   SER A  12      71.424  69.825  74.827  1.00  0.00           O
ATOM    333  N   LYS A  13      71.895  72.016  74.837  1.00  0.00           N
ATOM    335  CA  LYS A  13      70.505  72.416  74.937  1.00  0.00           C
ATOM    337  CB  LYS A  13      70.355  73.946  75.027  1.00  0.00           C
ATOM    340  CG  LYS A  13      71.025  74.615  76.237  1.00  0.00           C
ATOM    343  CD  LYS A  13      70.865  76.126  76.057  1.00  0.00           C
ATOM    346  CE  LYS A  13      71.365  77.065  77.147  1.00  0.00           C
ATOM    349  NZ  LYS A  13      70.935  78.426  76.797  1.00  0.00           N
ATOM    353  C   LYS A  13      69.645  71.925  73.777  1.00  0.00           C
ATOM    354  O   LYS A  13      68.564  71.386  73.987  1.00  0.00           O
ATOM    355  N   PHE A  14      70.115  71.996  72.517  1.00  0.00           N
ATOM    357  CA  PHE A  14      69.424  71.365  71.397  1.00  0.00           C
ATOM    359  CB  PHE A  14      70.145  71.635  70.057  1.00  0.00           C
ATOM    362  CG  PHE A  14      70.015  73.075  69.687  1.00  0.00           C
ATOM    363  CD1 PHE A  14      68.775  73.545  69.257  1.00  0.00           C
ATOM    365  CE1 PHE A  14      68.655  74.836  68.757  1.00  0.00           C
ATOM    367  CZ  PHE A  14      69.733  75.715  68.717  1.00  0.00           C
ATOM    369  CD2 PHE A  14      71.095  73.965  69.667  1.00  0.00           C
ATOM    371  CE2 PHE A  14      70.955  75.276  69.207  1.00  0.00           C
ATOM    373  C   PHE A  14      69.195  69.854  71.507  1.00  0.00           C
ATOM    374  O   PHE A  14      68.115  69.356  71.207  1.00  0.00           O
ATOM    375  N   LYS A  15      70.215  69.105  71.977  1.00  0.00           N
ATOM    377  CA  LYS A  15      70.145  67.674  72.207  1.00  0.00           C
ATOM    379  CB  LYS A  15      71.575  67.095  72.397  1.00  0.00           C
ATOM    382  CG  LYS A  15      72.564  67.345  71.247  1.00  0.00           C
ATOM    385  CD  LYS A  15      72.115  66.865  69.857  1.00  0.00           C
ATOM    388  CE  LYS A  15      73.115  67.266  68.757  1.00  0.00           C
ATOM    391  NZ  LYS A  15      72.655  66.815  67.427  1.00  0.00           N
ATOM    395  C   LYS A  15      69.255  67.306  73.397  1.00  0.00           C
ATOM    396  O   LYS A  15      68.785  66.175  73.507  1.00  0.00           O
ATOM    397  N   ASP A  16      68.945  68.295  74.277  1.00  0.00           N
ATOM    399  CA  ASP A  16      67.975  68.185  75.357  1.00  0.00           C
ATOM    401  CB  ASP A  16      68.535  68.895  76.637  1.00  0.00           C
ATOM    404  CG  ASP A  16      69.545  68.065  77.427  1.00  0.00           C
ATOM    405  OD1 ASP A  16      69.585  66.815  77.257  1.00  0.00           O
ATOM    406  OD2 ASP A  16      70.174  68.656  78.347  1.00  0.00           O
ATOM    407  C   ASP A  16      66.564  68.745  75.027  1.00  0.00           C
ATOM    408  O   ASP A  16      65.625  68.465  75.767  1.00  0.00           O
ATOM    409  N   LEU A  17      66.325  69.465  73.897  1.00  0.00           N
ATOM    411  CA  LEU A  17      64.985  69.886  73.477  1.00  0.00           C
ATOM    413  CB  LEU A  17      64.994  71.245  72.707  1.00  0.00           C
ATOM    416  CG  LEU A  17      65.375  72.516  73.497  1.00  0.00           C
ATOM    418  CD1 LEU A  17      65.204  73.735  72.587  1.00  0.00           C
ATOM    422  CD2 LEU A  17      64.535  72.706  74.767  1.00  0.00           C
ATOM    426  C   LEU A  17      64.335  68.895  72.507  1.00  0.00           C
ATOM    427  O   LEU A  17      63.135  68.595  72.537  1.00  0.00           O
ATOM    428  N   THR A  18      65.165  68.325  71.617  1.00  0.00           N
ATOM    430  CA  THR A  18      64.805  67.325  70.617  1.00  0.00           C
ATOM    432  CB  THR A  18      65.854  67.365  69.507  1.00  0.00           C
ATOM    434  OG1 THR A  18      65.905  68.685  68.967  1.00  0.00           O
ATOM    436  CG2 THR A  18      65.555  66.446  68.317  1.00  0.00           C
ATOM    440  C   THR A  18      64.575  65.865  71.077  1.00  0.00           C
ATOM    441  O   THR A  18      63.925  65.145  70.317  1.00  0.00           O
ATOM    442  N   PRO A  19      65.015  65.285  72.187  1.00  0.00           N
ATOM    443  CD  PRO A  19      65.565  65.935  73.387  1.00  0.00           C
ATOM    446  CA  PRO A  19      65.035  63.836  72.317  1.00  0.00           C
ATOM    448  CB  PRO A  19      66.115  63.636  73.397  1.00  0.00           C
ATOM    451  CG  PRO A  19      65.965  64.816  74.347  1.00  0.00           C
ATOM    454  C   PRO A  19      63.665  63.336  72.787  1.00  0.00           C
ATOM    455  O   PRO A  19      63.085  64.016  73.627  1.00  0.00           O
ATOM    456  N   PRO A  20      63.095  62.215  72.337  1.00  0.00           N
ATOM    457  CD  PRO A  20      63.385  61.656  71.007  1.00  0.00           C
ATOM    460  CA  PRO A  20      61.795  61.765  72.837  1.00  0.00           C
ATOM    462  CB  PRO A  20      61.435  60.606  71.887  1.00  0.00           C
ATOM    465  CG  PRO A  20      62.045  61.045  70.567  1.00  0.00           C
ATOM    468  C   PRO A  20      61.825  61.266  74.257  1.00  0.00           C
ATOM    469  O   PRO A  20      60.765  60.996  74.817  1.00  0.00           O
ATOM    470  N   ARG A  21      63.045  61.095  74.807  1.00  0.00           N
ATOM    472  CA  ARG A  21      63.385  60.575  76.127  1.00  0.00           C
ATOM    474  CB  ARG A  21      63.465  61.685  77.207  1.00  0.00           C
ATOM    477  CG  ARG A  21      62.155  62.446  77.457  1.00  0.00           C
ATOM    480  CD  ARG A  21      62.305  63.626  78.417  1.00  0.00           C
ATOM    483  NE  ARG A  21      60.945  64.226  78.547  1.00  0.00           N
ATOM    485  CZ  ARG A  21      60.475  65.215  77.817  1.00  0.00           C
ATOM    486  NH1 ARG A  21      61.105  65.845  76.857  1.00  0.00           N
ATOM    489  NH2 ARG A  21      59.195  65.486  77.977  1.00  0.00           N
ATOM    492  C   ARG A  21      62.725  59.306  76.657  1.00  0.00           C
ATOM    493  O   ARG A  21      61.615  58.886  76.307  1.00  0.00           O
ATOM    494  N   PHE A  22      63.445  58.605  77.557  1.00  0.00           N
ATOM    496  CA  PHE A  22      62.975  57.385  78.197  1.00  0.00           C
ATOM    498  CB  PHE A  22      64.094  56.685  79.007  1.00  0.00           C
ATOM    501  CG  PHE A  22      65.204  56.256  78.087  1.00  0.00           C
ATOM    502  CD1 PHE A  22      66.335  57.056  77.837  1.00  0.00           C
ATOM    504  CE1 PHE A  22      67.335  56.625  76.967  1.00  0.00           C
ATOM    506  CZ  PHE A  22      67.233  55.365  76.357  1.00  0.00           C
ATOM    508  CD2 PHE A  22      65.134  54.995  77.487  1.00  0.00           C
ATOM    510  CE2 PHE A  22      66.145  54.545  76.627  1.00  0.00           C
ATOM    512  C   PHE A  22      61.725  57.576  79.057  1.00  0.00           C
ATOM    513  O   PHE A  22      60.815  56.755  79.057  1.00  0.00           O
ATOM    514  N   SER A  23      61.615  58.686  79.797  1.00  0.00           N
ATOM    516  CA  SER A  23      60.475  58.945  80.677  1.00  0.00           C
ATOM    518  CB  SER A  23      60.715  60.195  81.567  1.00  0.00           C
ATOM    521  OG  SER A  23      61.064  61.355  80.817  1.00  0.00           O
ATOM    523  C   SER A  23      59.135  59.055  79.967  1.00  0.00           C
ATOM    524  O   SER A  23      58.104  58.535  80.407  1.00  0.00           O
ATOM    525  N   ASP A  24      59.085  59.735  78.817  1.00  0.00           N
ATOM    527  CA  ASP A  24      57.895  59.845  78.007  1.00  0.00           C
ATOM    529  CB  ASP A  24      58.115  60.845  76.877  1.00  0.00           C
ATOM    532  CG  ASP A  24      58.424  62.226  77.387  1.00  0.00           C
ATOM    533  OD1 ASP A  24      58.445  62.506  78.617  1.00  0.00           O
ATOM    534  OD2 ASP A  24      58.625  63.075  76.497  1.00  0.00           O
ATOM    535  C   ASP A  24      57.455  58.535  77.397  1.00  0.00           C
ATOM    536  O   ASP A  24      56.264  58.236  77.287  1.00  0.00           O
ATOM    537  N   VAL A  25      58.415  57.695  76.967  1.00  0.00           N
ATOM    539  CA  VAL A  25      58.085  56.386  76.437  1.00  0.00           C
ATOM    541  CB  VAL A  25      59.155  55.795  75.517  1.00  0.00           C
ATOM    543  CG1 VAL A  25      60.205  54.946  76.247  1.00  0.00           C
ATOM    547  CG2 VAL A  25      58.445  54.915  74.477  1.00  0.00           C
ATOM    551  C   VAL A  25      57.655  55.426  77.527  1.00  0.00           C
ATOM    552  O   VAL A  25      56.795  54.586  77.317  1.00  0.00           O
ATOM    553  N   VAL A  26      58.174  55.575  78.767  1.00  0.00           N
ATOM    555  CA  VAL A  26      57.605  54.985  79.967  1.00  0.00           C
ATOM    557  CB  VAL A  26      58.475  55.195  81.207  1.00  0.00           C
ATOM    559  CG1 VAL A  26      57.735  54.766  82.497  1.00  0.00           C
ATOM    563  CG2 VAL A  26      59.744  54.346  81.037  1.00  0.00           C
ATOM    567  C   VAL A  26      56.165  55.416  80.207  1.00  0.00           C
ATOM    568  O   VAL A  26      55.275  54.605  80.397  1.00  0.00           O
ATOM    569  N   SER A  27      55.875  56.716  80.067  1.00  0.00           N
ATOM    571  CA  SER A  27      54.515  57.246  80.177  1.00  0.00           C
ATOM    573  CB  SER A  27      54.545  58.795  80.027  1.00  0.00           C
ATOM    576  OG  SER A  27      53.415  59.416  80.627  1.00  0.00           O
ATOM    578  C   SER A  27      53.555  56.625  79.147  1.00  0.00           C
ATOM    579  O   SER A  27      52.444  56.226  79.487  1.00  0.00           O
ATOM    580  N   ARG A  28      54.005  56.485  77.877  1.00  0.00           N
ATOM    582  CA  ARG A  28      53.275  55.736  76.847  1.00  0.00           C
ATOM    584  CB  ARG A  28      53.995  55.876  75.467  1.00  0.00           C
ATOM    587  CG  ARG A  28      53.145  55.385  74.267  1.00  0.00           C
ATOM    590  CD  ARG A  28      53.955  55.136  72.987  1.00  0.00           C
ATOM    593  NE  ARG A  28      54.595  56.445  72.657  1.00  0.00           N
ATOM    595  CZ  ARG A  28      55.845  56.586  72.247  1.00  0.00           C
ATOM    596  NH1 ARG A  28      56.475  55.566  71.687  1.00  0.00           N
ATOM    599  NH2 ARG A  28      56.495  57.716  72.417  1.00  0.00           N
ATOM    602  C   ARG A  28      53.075  54.246  77.147  1.00  0.00           C
ATOM    603  O   ARG A  28      52.025  53.665  76.897  1.00  0.00           O
ATOM    604  N   GLN A  29      54.065  53.525  77.687  1.00  0.00           N
ATOM    606  CA  GLN A  29      53.855  52.105  78.007  1.00  0.00           C
ATOM    608  CB  GLN A  29      55.165  51.285  78.057  1.00  0.00           C
ATOM    611  CG  GLN A  29      56.134  51.825  79.117  1.00  0.00           C
ATOM    614  CD  GLN A  29      57.584  51.375  78.997  1.00  0.00           C
ATOM    615  OE1 GLN A  29      58.195  50.915  79.957  1.00  0.00           O
ATOM    616  NE2 GLN A  29      58.195  51.586  77.797  1.00  0.00           N
ATOM    619  C   GLN A  29      53.055  51.876  79.297  1.00  0.00           C
ATOM    620  O   GLN A  29      52.435  50.825  79.457  1.00  0.00           O
ATOM    621  N   ASP A  30      53.025  52.865  80.217  1.00  0.00           N
ATOM    623  CA  ASP A  30      52.095  52.906  81.317  1.00  0.00           C
ATOM    625  CB  ASP A  30      52.395  54.125  82.257  1.00  0.00           C
ATOM    628  CG  ASP A  30      53.685  54.106  83.067  1.00  0.00           C
ATOM    629  OD1 ASP A  30      54.415  53.075  83.137  1.00  0.00           O
ATOM    630  OD2 ASP A  30      53.885  55.136  83.787  1.00  0.00           O
ATOM    631  C   ASP A  30      50.635  52.945  80.827  1.00  0.00           C
ATOM    632  O   ASP A  30      49.835  52.115  81.237  1.00  0.00           O
ATOM    633  N   ASP A  31      50.295  53.865  79.867  1.00  0.00           N
ATOM    635  CA  ASP A  31      48.935  54.026  79.387  1.00  0.00           C
ATOM    637  CB  ASP A  31      48.735  55.406  78.647  1.00  0.00           C
ATOM    640  CG  ASP A  31      49.275  55.596  77.227  1.00  0.00           C
ATOM    641  OD1 ASP A  31      49.195  54.656  76.397  1.00  0.00           O
ATOM    642  OD2 ASP A  31      49.655  56.755  76.917  1.00  0.00           O
ATOM    643  C   ASP A  31      48.375  52.795  78.667  1.00  0.00           C
ATOM    644  O   ASP A  31      47.285  52.316  78.967  1.00  0.00           O
ATOM    645  N   VAL A  32      49.145  52.165  77.747  1.00  0.00           N
ATOM    647  CA  VAL A  32      48.725  50.955  77.057  1.00  0.00           C
ATOM    649  CB  VAL A  32      49.595  50.596  75.857  1.00  0.00           C
ATOM    651  CG1 VAL A  32      49.695  51.846  74.957  1.00  0.00           C
ATOM    655  CG2 VAL A  32      50.994  50.095  76.257  1.00  0.00           C
ATOM    659  C   VAL A  32      48.515  49.775  77.997  1.00  0.00           C
ATOM    660  O   VAL A  32      47.545  49.026  77.867  1.00  0.00           O
ATOM    661  N   SER A  33      49.395  49.595  79.007  1.00  0.00           N
ATOM    663  CA  SER A  33      49.265  48.485  79.947  1.00  0.00           C
ATOM    665  CB  SER A  33      50.505  48.285  80.857  1.00  0.00           C
ATOM    668  OG  SER A  33      50.535  49.096  82.037  1.00  0.00           O
ATOM    670  C   SER A  33      48.035  48.595  80.807  1.00  0.00           C
ATOM    671  O   SER A  33      47.325  47.605  81.007  1.00  0.00           O
ATOM    672  N   GLU A  34      47.755  49.795  81.367  1.00  0.00           N
ATOM    674  CA  GLU A  34      46.635  50.006  82.257  1.00  0.00           C
ATOM    676  CB  GLU A  34      46.735  51.285  83.147  1.00  0.00           C
ATOM    679  CG  GLU A  34      46.695  52.656  82.427  1.00  0.00           C
ATOM    682  CD  GLU A  34      47.005  53.826  83.357  1.00  0.00           C
ATOM    683  OE1 GLU A  34      46.495  53.855  84.517  1.00  0.00           O
ATOM    684  OE2 GLU A  34      47.685  54.795  82.927  1.00  0.00           O
ATOM    685  C   GLU A  34      45.305  49.836  81.547  1.00  0.00           C
ATOM    686  O   GLU A  34      44.395  49.205  82.077  1.00  0.00           O
ATOM    687  N   GLU A  35      45.185  50.336  80.287  1.00  0.00           N
ATOM    689  CA  GLU A  35      44.045  50.076  79.397  1.00  0.00           C
ATOM    691  CB  GLU A  35      44.165  50.836  78.057  1.00  0.00           C
ATOM    694  CG  GLU A  35      44.055  52.376  78.137  1.00  0.00           C
ATOM    697  CD  GLU A  35      42.765  52.846  78.787  1.00  0.00           C
ATOM    698  OE1 GLU A  35      41.665  52.385  78.397  1.00  0.00           O
ATOM    699  OE2 GLU A  35      42.855  53.696  79.717  1.00  0.00           O
ATOM    700  C   GLU A  35      43.845  48.605  79.047  1.00  0.00           C
ATOM    701  O   GLU A  35      42.735  48.106  78.997  1.00  0.00           O
ATOM    702  N   TRP A  36      44.944  47.875  78.777  1.00  0.00           N
ATOM    704  CA  TRP A  36      44.895  46.435  78.627  1.00  0.00           C
ATOM    706  CB  TRP A  36      46.305  45.955  78.167  1.00  0.00           C
ATOM    709  CG  TRP A  36      46.435  44.486  77.937  1.00  0.00           C
ATOM    710  CD1 TRP A  36      45.975  43.826  76.827  1.00  0.00           C
ATOM    712  NE1 TRP A  36      46.134  42.476  77.027  1.00  0.00           N
ATOM    714  CE2 TRP A  36      46.695  42.246  78.247  1.00  0.00           C
ATOM    715  CD2 TRP A  36      46.945  43.496  78.847  1.00  0.00           C
ATOM    716  CE3 TRP A  36      47.555  43.545  80.107  1.00  0.00           C
ATOM    718  CZ3 TRP A  36      47.885  42.336  80.727  1.00  0.00           C
ATOM    720  CZ2 TRP A  36      46.975  41.045  78.887  1.00  0.00           C
ATOM    722  CH2 TRP A  36      47.615  41.115  80.127  1.00  0.00           C
ATOM    724  C   TRP A  36      44.415  45.726  79.897  1.00  0.00           C
ATOM    725  O   TRP A  36      43.475  44.946  79.897  1.00  0.00           O
ATOM    726  N   SER A  37      44.985  46.115  81.037  1.00  0.00           N
ATOM    728  CA  SER A  37      44.715  45.575  82.357  1.00  0.00           C
ATOM    730  CB  SER A  37      45.715  46.205  83.367  1.00  0.00           C
ATOM    733  OG  SER A  37      45.485  45.785  84.707  1.00  0.00           O
ATOM    735  C   SER A  37      43.265  45.726  82.807  1.00  0.00           C
ATOM    736  O   SER A  37      42.685  44.806  83.377  1.00  0.00           O
ATOM    737  N   GLN A  38      42.645  46.885  82.517  1.00  0.00           N
ATOM    739  CA  GLN A  38      41.235  47.145  82.737  1.00  0.00           C
ATOM    741  CB  GLN A  38      40.945  48.665  82.597  1.00  0.00           C
ATOM    744  CG  GLN A  38      41.405  49.575  83.767  1.00  0.00           C
ATOM    747  CD  GLN A  38      40.915  49.135  85.137  1.00  0.00           C
ATOM    748  OE1 GLN A  38      41.565  49.216  86.177  1.00  0.00           O
ATOM    749  NE2 GLN A  38      39.665  48.615  85.177  1.00  0.00           N
ATOM    752  C   GLN A  38      40.245  46.406  81.847  1.00  0.00           C
ATOM    753  O   GLN A  38      39.075  46.326  82.207  1.00  0.00           O
ATOM    754  N   VAL A  39      40.655  45.915  80.657  1.00  0.00           N
ATOM    756  CA  VAL A  39      39.765  45.086  79.857  1.00  0.00           C
ATOM    758  CB  VAL A  39      39.925  45.286  78.347  1.00  0.00           C
ATOM    760  CG1 VAL A  39      41.225  44.696  77.797  1.00  0.00           C
ATOM    764  CG2 VAL A  39      38.715  44.726  77.557  1.00  0.00           C
ATOM    768  C   VAL A  39      39.865  43.615  80.257  1.00  0.00           C
ATOM    769  O   VAL A  39      38.865  42.916  80.157  1.00  0.00           O
ATOM    770  N   GLY A  40      41.015  43.145  80.767  1.00  0.00           N
ATOM    772  CA  GLY A  40      41.215  41.765  81.247  1.00  0.00           C
ATOM    775  C   GLY A  40      40.495  41.396  82.567  1.00  0.00           C
ATOM    776  OT1 GLY A  40      39.235  41.266  82.577  1.00  0.00           O
ATOM    777  OT2 GLY A  40      41.185  41.196  83.597  1.00  0.00           O
ATOM    778  NH3 POPEB  41      48.435  22.946  72.387  1.00  0.00           N
ATOM    782  C12 POPEB  41      47.615  23.416  73.557  1.00  0.00           C
ATOM    785  C11 POPEB  41      47.745  24.915  73.867  1.00  0.00           C
ATOM    788  P   POPEB  41      47.205  27.326  72.977  1.00  0.00           P
ATOM    789  O13 POPEB  41      45.945  27.875  73.517  1.00  0.00           O
ATOM    790  O14 POPEB  41      48.505  27.726  73.557  1.00  0.00           O
ATOM    791  O11 POPEB  41      47.155  27.716  71.457  1.00  0.00           O
ATOM    792  O12 POPEB  41      47.104  25.726  72.877  1.00  0.00           O
ATOM    793  C1  POPEB  41      48.195  27.465  70.517  1.00  0.00           C
ATOM    796  C2  POPEB  41      48.295  25.965  70.177  1.00  0.00           C
ATOM    798  O21 POPEB  41      49.275  25.755  69.137  1.00  0.00           O
ATOM    799  C21 POPEB  41      49.785  24.526  69.157  1.00  0.00           C
ATOM    800  O22 POPEB  41      49.685  23.736  70.077  1.00  0.00           O
ATOM    801  C22 POPEB  41      50.465  24.215  67.837  1.00  0.00           C
ATOM    804  C3  POPEB  41      46.924  25.326  69.787  1.00  0.00           C
ATOM    807  O31 POPEB  41      46.375  25.865  68.567  1.00  0.00           O
ATOM    808  C31 POPEB  41      46.595  25.135  67.477  1.00  0.00           C
ATOM    809  O32 POPEB  41      47.165  24.066  67.447  1.00  0.00           O
ATOM    810  C32 POPEB  41      46.105  25.916  66.257  1.00  0.00           C
ATOM    813  C23 POPEB  41      50.065  22.786  67.407  1.00  0.00           C
ATOM    816  C24 POPEB  41      50.455  22.486  65.957  1.00  0.00           C
ATOM    819  C25 POPEB  41      49.525  23.195  64.967  1.00  0.00           C
ATOM    822  C26 POPEB  41      49.995  23.086  63.517  1.00  0.00           C
ATOM    825  C27 POPEB  41      49.035  23.775  62.537  1.00  0.00           C
ATOM    828  C28 POPEB  41      49.525  23.726  61.077  1.00  0.00           C
ATOM    831  C29 POPEB  41      50.735  24.585  60.837  1.00  0.00           C
ATOM    833 0C21 POPEB  41      51.095  25.135  59.657  1.00  0.00           C
ATOM    835 1C21 POPEB  41      50.365  24.965  58.357  1.00  0.00           C
ATOM    838 2C21 POPEB  41      50.865  25.935  57.277  1.00  0.00           C
ATOM    841 3C21 POPEB  41      50.225  27.326  57.407  1.00  0.00           C
ATOM    844 4C21 POPEB  41      50.895  28.406  56.537  1.00  0.00           C
ATOM    847 5C21 POPEB  41      50.854  28.135  55.027  1.00  0.00           C
ATOM    850 6C21 POPEB  41      51.315  29.365  54.237  1.00  0.00           C
ATOM    853 7C21 POPEB  41      51.645  29.066  52.767  1.00  0.00           C
ATOM    856 8C21 POPEB  41      52.115  30.305  52.007  1.00  0.00           C
ATOM    860  C33 POPEB  41      47.135  26.976  65.837  1.00  0.00           C
ATOM    863  C34 POPEB  41      46.845  27.595  64.467  1.00  0.00           C
ATOM    866  C35 POPEB  41      48.005  28.506  64.047  1.00  0.00           C
ATOM    869  C36 POPEB  41      47.735  29.355  62.797  1.00  0.00           C
ATOM    872  C37 POPEB  41      47.465  28.535  61.537  1.00  0.00           C
ATOM    875  C38 POPEB  41      47.225  29.396  60.277  1.00  0.00           C
ATOM    878  C39 POPEB  41      48.375  30.356  59.957  1.00  0.00           C
ATOM    881 0C31 POPEB  41      48.415  30.766  58.487  1.00  0.00           C
ATOM    884 1C31 POPEB  41      49.485  31.825  58.187  1.00  0.00           C
ATOM    887 2C31 POPEB  41      49.485  32.235  56.707  1.00  0.00           C
ATOM    890 3C31 POPEB  41      50.485  33.336  56.367  1.00  0.00           C
ATOM    893 4C31 POPEB  41      50.425  33.685  54.867  1.00  0.00           C
ATOM    896 5C31 POPEB  41      51.215  34.945  54.487  1.00  0.00           C
ATOM    899 6C31 POPEB  41      50.975  35.365  53.037  1.00  0.00           C
ATOM    903  NH3 POPEC  42     118.654  88.276  31.127  1.00  0.00           N
ATOM    907  C12 POPEC  42     117.374  89.086  31.127  1.00  0.00           C
ATOM    910  C11 POPEC  42     116.585  89.015  32.437  1.00  0.00           C
ATOM    913  P   POPEC  42     114.465  90.606  32.167  1.00  0.00           P
ATOM    914  O13 POPEC  42     114.615  91.365  30.907  1.00  0.00           O
ATOM    915  O14 POPEC  42     113.594  89.406  32.177  1.00  0.00           O
ATOM    916  O11 POPEC  42     114.015  91.525  33.387  1.00  0.00           O
ATOM    917  O12 POPEC  42     115.925  90.255  32.657  1.00  0.00           O
ATOM    918  C1  POPEC  42     114.254  90.995  34.717  1.00  0.00           C
ATOM    921  C2  POPEC  42     112.964  90.656  35.497  1.00  0.00           C
ATOM    923  O21 POPEC  42     113.344  89.715  36.527  1.00  0.00           O
ATOM    924  C21 POPEC  42     112.695  89.835  37.657  1.00  0.00           C
ATOM    925  O22 POPEC  42     111.894  90.715  37.917  1.00  0.00           O
ATOM    926  C22 POPEC  42     113.085  88.715  38.617  1.00  0.00           C
ATOM    929  C3  POPEC  42     111.854  90.016  34.617  1.00  0.00           C
ATOM    932  O31 POPEC  42     110.765  89.516  35.417  1.00  0.00           O
ATOM    933  C31 POPEC  42     109.725  90.326  35.577  1.00  0.00           C
ATOM    934  O32 POPEC  42     109.545  91.365  34.977  1.00  0.00           O
ATOM    935  C32 POPEC  42     108.825  89.745  36.667  1.00  0.00           C
ATOM    938  C23 POPEC  42     113.624  89.235  39.967  1.00  0.00           C
ATOM    941  C24 POPEC  42     113.845  88.094  40.967  1.00  0.00           C
ATOM    944  C25 POPEC  42     114.615  88.465  42.247  1.00  0.00           C
ATOM    947  C26 POPEC  42     113.934  89.526  43.127  1.00  0.00           C
ATOM    950  C27 POPEC  42     114.725  89.806  44.427  1.00  0.00           C
ATOM    953  C28 POPEC  42     114.564  88.726  45.517  1.00  0.00           C
ATOM    956  C29 POPEC  42     113.305  88.885  46.327  1.00  0.00           C
ATOM    958 0C21 POPEC  42     113.234  89.255  47.627  1.00  0.00           C
ATOM    960 1C21 POPEC  42     114.394  89.624  48.517  1.00  0.00           C
ATOM    963 2C21 POPEC  42     114.055  90.776  49.487  1.00  0.00           C
ATOM    966 3C21 POPEC  42     113.134  90.354  50.647  1.00  0.00           C
ATOM    969 4C21 POPEC  42     111.884  91.245  50.807  1.00  0.00           C
ATOM    972 5C21 POPEC  42     112.175  92.674  51.287  1.00  0.00           C
ATOM    975 6C21 POPEC  42     110.895  93.386  51.747  1.00  0.00           C
ATOM    978 7C21 POPEC  42     111.135  94.835  52.197  1.00  0.00           C
ATOM    981 8C21 POPEC  42     109.865  95.496  52.757  1.00  0.00           C
ATOM    985  C33 POPEC  42     108.875  88.206  36.767  1.00  0.00           C
ATOM    988  C34 POPEC  42     107.934  87.656  37.837  1.00  0.00           C
ATOM    991  C35 POPEC  42     108.554  87.615  39.237  1.00  0.00           C
ATOM    994  C36 POPEC  42     107.544  87.156  40.307  1.00  0.00           C
ATOM    997  C37 POPEC  42     108.194  87.096  41.697  1.00  0.00           C
ATOM   1000  C38 POPEC  42     107.175  86.975  42.837  1.00  0.00           C
ATOM   1003  C39 POPEC  42     107.875  87.045  44.207  1.00  0.00           C
ATOM   1006 0C31 POPEC  42     106.924  86.984  45.407  1.00  0.00           C
ATOM   1009 1C31 POPEC  42     107.674  87.325  46.707  1.00  0.00           C
ATOM   1012 2C31 POPEC  42     106.814  87.285  47.977  1.00  0.00           C
ATOM   1015 3C31 POPEC  42     106.695  85.886  48.597  1.00  0.00           C
ATOM   1018 4C31 POPEC  42     105.855  85.855  49.877  1.00  0.00           C
ATOM   1021 5C31 POPEC  42     105.835  84.465  50.527  1.00  0.00           C
ATOM   1024 6C31 POPEC  42     104.804  84.335  51.647  1.00  0.00           C
ATOM   1028  NH3 POPED  43     105.205  15.205  29.567  1.00  0.00           N
ATOM   1032  C12 POPED  43     104.564  14.605  30.787  1.00  0.00           C
ATOM   1035  C11 POPED  43     103.045  14.846  30.807  1.00  0.00           C
ATOM   1038  P   POPED  43     102.555  17.145  29.607  1.00  0.00           P
ATOM   1039  O13 POPED  43     103.745  17.976  29.437  1.00  0.00           O
ATOM   1040  O14 POPED  43     102.304  16.285  28.427  1.00  0.00           O
ATOM   1041  O11 POPED  43     101.294  18.076  29.897  1.00  0.00           O
ATOM   1042  O12 POPED  43     102.755  16.246  30.867  1.00  0.00           O
ATOM   1043  C1  POPED  43     100.044  17.535  30.367  1.00  0.00           C
ATOM   1046  C2  POPED  43      99.734  17.865  31.857  1.00  0.00           C
ATOM   1048  O21 POPED  43     100.674  17.135  32.667  1.00  0.00           O
ATOM   1049  C21 POPED  43     101.355  17.865  33.537  1.00  0.00           C
ATOM   1050  O22 POPED  43     101.075  19.006  33.867  1.00  0.00           O
ATOM   1051  C22 POPED  43     102.605  17.115  33.997  1.00  0.00           C
ATOM   1054  C3  POPED  43      98.285  17.465  32.237  1.00  0.00           C
ATOM   1057  O31 POPED  43      97.924  17.976  33.537  1.00  0.00           O
ATOM   1058  C31 POPED  43      97.994  17.156  34.557  1.00  0.00           C
ATOM   1059  O32 POPED  43      98.165  15.945  34.517  1.00  0.00           O
ATOM   1060  C32 POPED  43      97.875  17.976  35.837  1.00  0.00           C
ATOM   1063  C23 POPED  43     103.524  17.996  34.877  1.00  0.00           C
ATOM   1066  C24 POPED  43     103.074  18.045  36.347  1.00  0.00           C
ATOM   1069  C25 POPED  43     103.624  19.265  37.097  1.00  0.00           C
ATOM   1072  C26 POPED  43     103.734  19.036  38.607  1.00  0.00           C
ATOM   1075  C27 POPED  43     105.084  18.425  39.007  1.00  0.00           C
ATOM   1078  C28 POPED  43     105.115  17.875  40.437  1.00  0.00           C
ATOM   1081  C29 POPED  43     106.525  17.826  40.977  1.00  0.00           C
ATOM   1083 0C21 POPED  43     107.115  18.816  41.667  1.00  0.00           C
ATOM   1085 1C21 POPED  43     106.465  20.146  41.987  1.00  0.00           C
ATOM   1088 2C21 POPED  43     106.005  20.245  43.457  1.00  0.00           C
ATOM   1091 3C21 POPED  43     105.075  21.455  43.687  1.00  0.00           C
ATOM   1094 4C21 POPED  43     105.014  21.896  45.157  1.00  0.00           C
ATOM   1097 5C21 POPED  43     106.194  22.816  45.507  1.00  0.00           C
ATOM   1100 6C21 POPED  43     106.294  23.205  46.987  1.00  0.00           C
ATOM   1103 7C21 POPED  43     107.514  24.106  47.227  1.00  0.00           C
ATOM   1106 8C21 POPED  43     107.794  24.415  48.697  1.00  0.00           C
ATOM   1110  C33 POPED  43      98.764  17.435  36.977  1.00  0.00           C
ATOM   1113  C34 POPED  43      99.204  18.556  37.907  1.00  0.00           C
ATOM   1116  C35 POPED  43      99.925  18.076  39.177  1.00  0.00           C
ATOM   1119  C36 POPED  43     100.434  19.255  39.997  1.00  0.00           C
ATOM   1122  C37 POPED  43     101.154  18.845  41.287  1.00  0.00           C
ATOM   1125  C38 POPED  43     102.024  19.965  41.887  1.00  0.00           C
ATOM   1128  C39 POPED  43     101.315  21.316  42.037  1.00  0.00           C
ATOM   1131 0C31 POPED  43     100.205  21.316  43.087  1.00  0.00           C
ATOM   1134 1C31 POPED  43      99.524  22.695  43.207  1.00  0.00           C
ATOM   1137 2C31 POPED  43      98.745  22.885  44.527  1.00  0.00           C
ATOM   1140 3C31 POPED  43      99.645  23.035  45.767  1.00  0.00           C
ATOM   1143 4C31 POPED  43     100.464  24.336  45.777  1.00  0.00           C
ATOM   1146 5C31 POPED  43     101.434  24.426  46.967  1.00  0.00           C
ATOM   1149 6C31 POPED  43     102.215  25.746  46.987  1.00  0.00           C
ATOM   1153  NH3 POPEE  44      11.215 101.996  31.167  1.00  0.00           N
ATOM   1157  C12 POPEE  44       9.915 102.625  31.607  1.00  0.00           C
ATOM   1160  C11 POPEE  44      10.175 103.915  32.387  1.00  0.00           C
ATOM   1163  P   POPEE  44       8.935 105.545  33.977  1.00  0.00           P
ATOM   1164  O13 POPEE  44       7.545 105.896  34.327  1.00  0.00           O
ATOM   1165  O14 POPEE  44       9.835 106.645  33.537  1.00  0.00           O
ATOM   1166  O11 POPEE  44       9.605 104.755  35.187  1.00  0.00           O
ATOM   1167  O12 POPEE  44       8.925 104.435  32.837  1.00  0.00           O
ATOM   1168  C1  POPEE  44       8.815 104.285  36.297  1.00  0.00           C
ATOM   1171  C2  POPEE  44       9.275 102.905  36.867  1.00  0.00           C
ATOM   1173  O21 POPEE  44       9.935 103.085  38.137  1.00  0.00           O
ATOM   1174  C21 POPEE  44       9.715 102.205  39.117  1.00  0.00           C
ATOM   1175  O22 POPEE  44      10.595 101.665  39.777  1.00  0.00           O
ATOM   1176  C22 POPEE  44       8.235 102.035  39.447  1.00  0.00           C
ATOM   1179  C3  POPEE  44      10.195 102.136  35.867  1.00  0.00           C
ATOM   1182  O31 POPEE  44      10.855 100.995  36.447  1.00  0.00           O
ATOM   1183  C31 POPEE  44      10.115  99.925  36.677  1.00  0.00           C
ATOM   1184  O32 POPEE  44       8.915  99.835  36.497  1.00  0.00           O
ATOM   1185  C32 POPEE  44      11.005  98.855  37.307  1.00  0.00           C
ATOM   1188  C23 POPEE  44       8.025 101.476  40.877  1.00  0.00           C
ATOM   1191  C24 POPEE  44       8.415 102.465  41.987  1.00  0.00           C
ATOM   1194  C25 POPEE  44       8.395 101.844  43.397  1.00  0.00           C
ATOM   1197  C26 POPEE  44       7.735 102.755  44.447  1.00  0.00           C
ATOM   1200  C27 POPEE  44       6.195 102.726  44.367  1.00  0.00           C
ATOM   1203  C28 POPEE  44       5.545 104.055  43.947  1.00  0.00           C
ATOM   1206  C29 POPEE  44       5.745 105.174  44.937  1.00  0.00           C
ATOM   1208 0C21 POPEE  44       4.905 105.516  45.927  1.00  0.00           C
ATOM   1210 1C21 POPEE  44       3.615 104.815  46.257  1.00  0.00           C
ATOM   1213 2C21 POPEE  44       3.175 105.056  47.717  1.00  0.00           C
ATOM   1216 3C21 POPEE  44       1.765 104.526  47.987  1.00  0.00           C
ATOM   1219 4C21 POPEE  44       1.195 104.895  49.367  1.00  0.00           C
ATOM   1222 5C21 POPEE  44       1.875 104.165  50.537  1.00  0.00           C
ATOM   1225 6C21 POPEE  44       1.255 104.545  51.887  1.00  0.00           C
ATOM   1228 7C21 POPEE  44       1.765 103.705  53.067  1.00  0.00           C
ATOM   1231 8C21 POPEE  44       1.155 104.104  54.417  1.00  0.00           C
ATOM   1235  C33 POPEE  44      10.255  97.565  37.717  1.00  0.00           C
ATOM   1238  C34 POPEE  44      10.735  97.026  39.077  1.00  0.00           C
ATOM   1241  C35 POPEE  44      10.045  97.686  40.277  1.00  0.00           C
ATOM   1244  C36 POPEE  44      10.525  97.136  41.627  1.00  0.00           C
ATOM   1247  C37 POPEE  44       9.785  97.785  42.807  1.00  0.00           C
ATOM   1250  C38 POPEE  44      10.225  97.255  44.177  1.00  0.00           C
ATOM   1253  C39 POPEE  44       9.815  98.195  45.327  1.00  0.00           C
ATOM   1256 0C31 POPEE  44       8.335  98.145  45.717  1.00  0.00           C
ATOM   1259 1C31 POPEE  44       7.975  99.386  46.557  1.00  0.00           C
ATOM   1262 2C31 POPEE  44       6.745  99.195  47.457  1.00  0.00           C
ATOM   1265 3C31 POPEE  44       6.335 100.485  48.197  1.00  0.00           C
ATOM   1268 4C31 POPEE  44       7.495 101.196  48.917  1.00  0.00           C
ATOM   1271 5C31 POPEE  44       7.035 102.306  49.867  1.00  0.00           C
ATOM   1274 6C31 POPEE  44       8.195 103.085  50.477  1.00  0.00           C
ATOM   1278  NH3 POPEF  45     126.305  49.595  29.567  1.00  0.00           N
ATOM   1282  C12 POPEF  45     125.945  50.666  28.557  1.00  0.00           C
ATOM   1285  C11 POPEF  45     124.424  50.885  28.437  1.00  0.00           C
ATOM   1288  P   POPEF  45     122.304  49.505  27.627  1.00  0.00           P
ATOM   1289  O13 POPEF  45     121.655  50.755  27.177  1.00  0.00           O
ATOM   1290  O14 POPEF  45     122.164  48.255  26.847  1.00  0.00           O
ATOM   1291  O11 POPEF  45     121.854  49.216  29.127  1.00  0.00           O
ATOM   1292  O12 POPEF  45     123.855  49.755  27.777  1.00  0.00           O
ATOM   1293  C1  POPEF  45     122.785  48.705  30.097  1.00  0.00           C
ATOM   1296  C2  POPEF  45     122.225  47.476  30.867  1.00  0.00           C
ATOM   1298  O21 POPEF  45     122.994  47.066  32.007  1.00  0.00           O
ATOM   1299  C21 POPEF  45     124.204  47.436  32.367  1.00  0.00           C
ATOM   1300  O22 POPEF  45     124.914  48.275  31.837  1.00  0.00           O
ATOM   1301  C22 POPEF  45     124.564  46.656  33.637  1.00  0.00           C
ATOM   1304  C3  POPEF  45     121.975  46.245  29.907  1.00  0.00           C
ATOM   1307  O31 POPEF  45     121.954  44.925  30.487  1.00  0.00           O
ATOM   1308  C31 POPEF  45     121.544  44.755  31.747  1.00  0.00           C
ATOM   1309  O32 POPEF  45     122.264  44.385  32.667  1.00  0.00           O
ATOM   1310  C32 POPEF  45     120.065  45.076  31.927  1.00  0.00           C
ATOM   1313  C23 POPEF  45     124.914  47.565  34.837  1.00  0.00           C
ATOM   1316  C24 POPEF  45     125.055  46.765  36.137  1.00  0.00           C
ATOM   1319  C25 POPEF  45     125.385  47.665  37.327  1.00  0.00           C
ATOM   1322  C26 POPEF  45     125.594  46.905  38.637  1.00  0.00           C
ATOM   1325  C27 POPEF  45     126.024  47.875  39.757  1.00  0.00           C
ATOM   1328  C28 POPEF  45     126.434  47.196  41.077  1.00  0.00           C
ATOM   1331  C29 POPEF  45     127.015  48.246  41.987  1.00  0.00           C
ATOM   1333 0C21 POPEF  45     126.924  48.345  43.327  1.00  0.00           C
ATOM   1335 1C21 POPEF  45     126.234  47.425  44.307  1.00  0.00           C
ATOM   1338 2C21 POPEF  45     125.715  48.255  45.497  1.00  0.00           C
ATOM   1341 3C21 POPEF  45     125.095  47.425  46.637  1.00  0.00           C
ATOM   1344 4C21 POPEF  45     126.115  46.676  47.507  1.00  0.00           C
ATOM   1347 5C21 POPEF  45     125.515  46.226  48.847  1.00  0.00           C
ATOM   1350 6C21 POPEF  45     126.525  45.515  49.757  1.00  0.00           C
ATOM   1353 7C21 POPEF  45     125.945  45.216  51.147  1.00  0.00           C
ATOM   1356 8C21 POPEF  45     126.915  44.496  52.087  1.00  0.00           C
ATOM   1360  C33 POPEF  45     119.835  45.795  33.277  1.00  0.00           C
ATOM   1363  C34 POPEF  45     118.365  46.045  33.617  1.00  0.00           C
ATOM   1366  C35 POPEF  45     117.684  44.806  34.227  1.00  0.00           C
ATOM   1369  C36 POPEF  45     116.225  45.065  34.607  1.00  0.00           C
ATOM   1372  C37 POPEF  45     115.925  44.735  36.077  1.00  0.00           C
ATOM   1375  C38 POPEF  45     114.435  44.816  36.417  1.00  0.00           C
ATOM   1378  C39 POPEF  45     113.635  43.626  35.877  1.00  0.00           C
ATOM   1381 0C31 POPEF  45     112.155  43.726  36.227  1.00  0.00           C
ATOM   1384 1C31 POPEF  45     111.345  42.476  35.867  1.00  0.00           C
ATOM   1387 2C31 POPEF  45     109.995  42.455  36.577  1.00  0.00           C
ATOM   1390 3C31 POPEF  45     109.214  41.175  36.297  1.00  0.00           C
ATOM   1393 4C31 POPEF  45     108.155  40.915  37.377  1.00  0.00           C
ATOM   1396 5C31 POPEF  45     107.264  39.715  37.077  1.00  0.00           C
ATOM   1399 6C31 POPEF  45     106.294  39.446  38.227  1.00  0.00           C
ATOM   1403  NH3 POPEG  46      84.074  92.605  32.707  1.00  0.00           N
ATOM   1407  C12 POPEG  46      83.734  93.595  31.637  1.00  0.00           C
ATOM   1410  C11 POPEG  46      82.435  93.234  30.887  1.00  0.00           C
ATOM   1413  P   POPEG  46      81.663  95.354  29.557  1.00  0.00           P
ATOM   1414  O13 POPEG  46      82.204  95.986  28.327  1.00  0.00           O
ATOM   1415  O14 POPEG  46      80.195  95.125  29.637  1.00  0.00           O
ATOM   1416  O11 POPEG  46      82.185  96.105  30.837  1.00  0.00           O
ATOM   1417  O12 POPEG  46      82.365  93.924  29.637  1.00  0.00           O
ATOM   1418  C1  POPEG  46      81.455  97.105  31.567  1.00  0.00           C
ATOM   1421  C2  POPEG  46      81.005  96.695  33.017  1.00  0.00           C
ATOM   1423  O21 POPEG  46      81.415  95.354  33.307  1.00  0.00           O
ATOM   1424  C21 POPEG  46      81.854  94.865  34.487  1.00  0.00           C
ATOM   1425  O22 POPEG  46      82.385  93.766  34.557  1.00  0.00           O
ATOM   1426  C22 POPEG  46      81.684  95.755  35.727  1.00  0.00           C
ATOM   1429  C3  POPEG  46      79.455  96.875  33.137  1.00  0.00           C
ATOM   1432  O31 POPEG  46      78.895  96.255  34.297  1.00  0.00           O
ATOM   1433  C31 POPEG  46      78.295  96.875  35.327  1.00  0.00           C
ATOM   1434  O32 POPEG  46      77.844  96.245  36.277  1.00  0.00           O
ATOM   1435  C32 POPEG  46      78.265  98.406  35.277  1.00  0.00           C
ATOM   1438  C23 POPEG  46      81.065  94.976  36.917  1.00  0.00           C
ATOM   1441  C24 POPEG  46      80.715  95.896  38.097  1.00  0.00           C
ATOM   1444  C25 POPEG  46      81.905  96.185  39.037  1.00  0.00           C
ATOM   1447  C26 POPEG  46      81.445  96.805  40.367  1.00  0.00           C
ATOM   1450  C27 POPEG  46      82.465  96.626  41.507  1.00  0.00           C
ATOM   1453  C28 POPEG  46      81.905  96.984  42.907  1.00  0.00           C
ATOM   1456  C29 POPEG  46      80.884  95.995  43.407  1.00  0.00           C
ATOM   1458 0C21 POPEG  46      80.855  95.354  44.597  1.00  0.00           C
ATOM   1460 1C21 POPEG  46      81.824  95.525  45.747  1.00  0.00           C
ATOM   1463 2C21 POPEG  46      82.715  94.285  45.957  1.00  0.00           C
ATOM   1466 3C21 POPEG  46      83.794  94.545  47.027  1.00  0.00           C
ATOM   1469 4C21 POPEG  46      84.675  93.315  47.317  1.00  0.00           C
ATOM   1472 5C21 POPEG  46      84.074  92.345  48.347  1.00  0.00           C
ATOM   1475 6C21 POPEG  46      84.895  92.306  49.637  1.00  0.00           C
ATOM   1478 7C21 POPEG  46      84.275  91.424  50.727  1.00  0.00           C
ATOM   1481 8C21 POPEG  46      85.095  91.406  52.017  1.00  0.00           C
ATOM   1485  C33 POPEG  46      77.755  98.936  36.637  1.00  0.00           C
ATOM   1488  C34 POPEG  46      77.485 100.445  36.727  1.00  0.00           C
ATOM   1491  C35 POPEG  46      76.805 100.755  38.077  1.00  0.00           C
ATOM   1494  C36 POPEG  46      76.635 102.255  38.377  1.00  0.00           C
ATOM   1497  C37 POPEG  46      75.295 102.556  39.067  1.00  0.00           C
ATOM   1500  C38 POPEG  46      75.245 103.885  39.837  1.00  0.00           C
ATOM   1503  C39 POPEG  46      76.055 103.924  41.147  1.00  0.00           C
ATOM   1506 0C31 POPEG  46      75.655 102.814  42.147  1.00  0.00           C
ATOM   1509 1C31 POPEG  46      75.555 103.295  43.607  1.00  0.00           C
ATOM   1512 2C31 POPEG  46      75.025 102.185  44.527  1.00  0.00           C
ATOM   1515 3C31 POPEG  46      74.505 102.705  45.877  1.00  0.00           C
ATOM   1518 4C31 POPEG  46      75.585 102.885  46.947  1.00  0.00           C
ATOM   1521 5C31 POPEG  46      74.985 103.396  48.267  1.00  0.00           C
ATOM   1524 6C31 POPEG  46      75.994 103.455  49.407  1.00  0.00           C
ATOM   1528  NH3 POPEH  47      58.665  38.915  35.077  1.00  0.00           N
ATOM   1532  C12 POPEH  47      58.485  37.496  34.597  1.00  0.00           C
ATOM   1535  C11 POPEH  47      59.445  36.485  35.237  1.00  0.00           C
ATOM   1538  P   POPEH  47      60.035  33.925  35.117  1.00  0.00           P
ATOM   1539  O13 POPEH  47      59.884  32.865  34.087  1.00  0.00           O
ATOM   1540  O14 POPEH  47      61.415  34.396  35.347  1.00  0.00           O
ATOM   1541  O11 POPEH  47      59.305  33.505  36.467  1.00  0.00           O
ATOM   1542  O12 POPEH  47      59.215  35.196  34.657  1.00  0.00           O
ATOM   1543  C1  POPEH  47      58.564  32.285  36.567  1.00  0.00           C
ATOM   1546  C2  POPEH  47      57.425  32.375  37.637  1.00  0.00           C
ATOM   1548  O21 POPEH  47      56.685  31.135  37.617  1.00  0.00           O
ATOM   1549  C21 POPEH  47      56.275  30.696  38.817  1.00  0.00           C
ATOM   1550  O22 POPEH  47      56.655  31.145  39.887  1.00  0.00           O
ATOM   1551  C22 POPEH  47      55.265  29.545  38.647  1.00  0.00           C
ATOM   1554  C3  POPEH  47      56.465  33.575  37.337  1.00  0.00           C
ATOM   1557  O31 POPEH  47      55.815  34.145  38.507  1.00  0.00           O
ATOM   1558  C31 POPEH  47      54.655  33.606  38.867  1.00  0.00           C
ATOM   1559  O32 POPEH  47      54.125  32.645  38.347  1.00  0.00           O
ATOM   1560  C32 POPEH  47      54.125  34.376  40.097  1.00  0.00           C
ATOM   1563  C23 POPEH  47      54.785  28.915  39.977  1.00  0.00           C
ATOM   1566  C24 POPEH  47      53.855  29.856  40.767  1.00  0.00           C
ATOM   1569  C25 POPEH  47      53.265  29.236  42.047  1.00  0.00           C
ATOM   1572  C26 POPEH  47      54.235  29.306  43.237  1.00  0.00           C
ATOM   1575  C27 POPEH  47      53.715  28.736  44.557  1.00  0.00           C
ATOM   1578  C28 POPEH  47      54.465  29.295  45.787  1.00  0.00           C
ATOM   1581  C29 POPEH  47      55.035  28.255  46.707  1.00  0.00           C
ATOM   1583 0C21 POPEH  47      54.424  27.775  47.797  1.00  0.00           C
ATOM   1585 1C21 POPEH  47      53.025  28.135  48.247  1.00  0.00           C
ATOM   1588 2C21 POPEH  47      52.335  26.935  48.917  1.00  0.00           C
ATOM   1591 3C21 POPEH  47      50.935  27.295  49.447  1.00  0.00           C
ATOM   1594 4C21 POPEH  47      50.325  26.185  50.307  1.00  0.00           C
ATOM   1597 5C21 POPEH  47      49.814  24.986  49.497  1.00  0.00           C
ATOM   1600 6C21 POPEH  47      49.475  23.775  50.377  1.00  0.00           C
ATOM   1603 7C21 POPEH  47      48.885  22.615  49.567  1.00  0.00           C
ATOM   1606 8C21 POPEH  47      48.764  21.325  50.377  1.00  0.00           C
ATOM   1610  C33 POPEH  47      53.135  33.545  40.947  1.00  0.00           C
ATOM   1613  C34 POPEH  47      52.655  34.285  42.197  1.00  0.00           C
ATOM   1616  C35 POPEH  47      51.825  33.385  43.117  1.00  0.00           C
ATOM   1619  C36 POPEH  47      51.134  34.176  44.247  1.00  0.00           C
ATOM   1622  C37 POPEH  47      50.295  33.275  45.157  1.00  0.00           C
ATOM   1625  C38 POPEH  47      49.405  34.086  46.117  1.00  0.00           C
ATOM   1628  C39 POPEH  47      48.535  33.196  47.007  1.00  0.00           C
ATOM   1631 0C31 POPEH  47      47.595  33.995  47.917  1.00  0.00           C
ATOM   1634 1C31 POPEH  47      46.695  33.066  48.747  1.00  0.00           C
ATOM   1637 2C31 POPEH  47      45.565  33.785  49.507  1.00  0.00           C
ATOM   1640 3C31 POPEH  47      44.595  32.775  50.117  1.00  0.00           C
ATOM   1643 4C31 POPEH  47      43.195  33.336  50.407  1.00  0.00           C
ATOM   1646 5C31 POPEH  47      42.135  32.226  50.447  1.00  0.00           C
ATOM   1649 6C31 POPEH  47      40.695  32.745  50.397  1.00  0.00           C
ATOM   1653  NH3 POPEI  48     111.754 108.106  32.527  1.00  0.00           N
ATOM   1657  C12 POPEI  48     112.945 109.005  32.267  1.00  0.00           C
ATOM   1660  C11 POPEI  48     113.794 108.495  31.107  1.00  0.00           C
ATOM   1663  P   POPEI  48     115.475 106.505  30.777  1.00  0.00           P
ATOM   1664  O13 POPEI  48     116.234 107.425  29.897  1.00  0.00           O
ATOM   1665  O14 POPEI  48     115.195 105.165  30.227  1.00  0.00           O
ATOM   1666  O11 POPEI  48     116.305 106.245  32.077  1.00  0.00           O
ATOM   1667  O12 POPEI  48     114.163 107.146  31.367  1.00  0.00           O
ATOM   1668  C1  POPEI  48     117.635 106.766  32.227  1.00  0.00           C
ATOM   1671  C2  POPEI  48     118.225 106.285  33.577  1.00  0.00           C
ATOM   1673  O21 POPEI  48     117.735 107.105  34.647  1.00  0.00           O
ATOM   1674  C21 POPEI  48     117.645 106.486  35.807  1.00  0.00           C
ATOM   1675  O22 POPEI  48     117.845 105.285  35.987  1.00  0.00           O
ATOM   1676  C22 POPEI  48     117.315 107.476  36.907  1.00  0.00           C
ATOM   1679  C3  POPEI  48     119.774 106.296  33.557  1.00  0.00           C
ATOM   1682  O31 POPEI  48     120.375 105.165  34.217  1.00  0.00           O
ATOM   1683  C31 POPEI  48     120.205 104.005  33.567  1.00  0.00           C
ATOM   1684  O32 POPEI  48     119.535 103.845  32.567  1.00  0.00           O
ATOM   1685  C32 POPEI  48     121.014 102.935  34.287  1.00  0.00           C
ATOM   1688  C23 POPEI  48     117.274 106.805  38.307  1.00  0.00           C
ATOM   1691  C24 POPEI  48     117.304 107.795  39.467  1.00  0.00           C
ATOM   1694  C25 POPEI  48     117.105 107.124  40.837  1.00  0.00           C
ATOM   1697  C26 POPEI  48     117.425 108.094  41.987  1.00  0.00           C
ATOM   1700  C27 POPEI  48     116.835 107.674  43.337  1.00  0.00           C
ATOM   1703  C28 POPEI  48     117.055 108.745  44.427  1.00  0.00           C
ATOM   1706  C29 POPEI  48     116.065 108.595  45.547  1.00  0.00           C
ATOM   1708 0C21 POPEI  48     116.234 108.875  46.847  1.00  0.00           C
ATOM   1710 1C21 POPEI  48     117.444 109.475  47.517  1.00  0.00           C
ATOM   1713 2C21 POPEI  48     117.045 110.545  48.557  1.00  0.00           C
ATOM   1716 3C21 POPEI  48     116.375 109.976  49.827  1.00  0.00           C
ATOM   1719 4C21 POPEI  48     115.564 111.026  50.597  1.00  0.00           C
ATOM   1722 5C21 POPEI  48     114.815 110.415  51.797  1.00  0.00           C
ATOM   1725 6C21 POPEI  48     113.715 111.325  52.357  1.00  0.00           C
ATOM   1728 7C21 POPEI  48     112.895 110.645  53.467  1.00  0.00           C
ATOM   1731 8C21 POPEI  48     111.733 111.495  53.967  1.00  0.00           C
ATOM   1735  C33 POPEI  48     120.275 102.335  35.507  1.00  0.00           C
ATOM   1738  C34 POPEI  48     121.075 102.495  36.807  1.00  0.00           C
ATOM   1741  C35 POPEI  48     122.435 101.775  36.767  1.00  0.00           C
ATOM   1744  C36 POPEI  48     123.405 102.255  37.847  1.00  0.00           C
ATOM   1747  C37 POPEI  48     124.774 101.595  37.677  1.00  0.00           C
ATOM   1750  C38 POPEI  48     125.925 102.315  38.377  1.00  0.00           C
ATOM   1753  C39 POPEI  48     126.215 101.844  39.817  1.00  0.00           C
ATOM   1756 0C31 POPEI  48     125.405 102.485  40.947  1.00  0.00           C
ATOM   1759 1C31 POPEI  48     126.054 102.175  42.297  1.00  0.00           C
ATOM   1762 2C31 POPEI  48     125.424 102.895  43.497  1.00  0.00           C
ATOM   1765 3C31 POPEI  48     126.275 102.715  44.767  1.00  0.00           C
ATOM   1768 4C31 POPEI  48     125.725 103.465  45.987  1.00  0.00           C
ATOM   1771 5C31 POPEI  48     126.695 103.455  47.187  1.00  0.00           C
ATOM   1774 6C31 POPEI  48     126.135 104.195  48.407  1.00  0.00           C
ATOM   1778  NH3 POPEJ  49      47.244   3.085  72.827  1.00  0.00           N
ATOM   1782  C12 POPEJ  49      48.575   3.775  72.977  1.00  0.00           C
ATOM   1785  C11 POPEJ  49      48.475   5.245  73.397  1.00  0.00           C
ATOM   1788  P   POPEJ  49      50.924   6.155  72.817  1.00  0.00           P
ATOM   1789  O13 POPEJ  49      51.635   7.295  73.417  1.00  0.00           O
ATOM   1790  O14 POPEJ  49      51.735   4.985  72.377  1.00  0.00           O
ATOM   1791  O11 POPEJ  49      50.205   6.596  71.467  1.00  0.00           O
ATOM   1792  O12 POPEJ  49      49.765   5.705  73.757  1.00  0.00           O
ATOM   1793  C1  POPEJ  49      50.845   7.705  70.807  1.00  0.00           C
ATOM   1796  C2  POPEJ  49      50.375   7.846  69.347  1.00  0.00           C
ATOM   1798  O21 POPEJ  49      50.775   9.115  68.827  1.00  0.00           O
ATOM   1799  C21 POPEJ  49      52.045   9.096  68.427  1.00  0.00           C
ATOM   1800  O22 POPEJ  49      52.805   8.145  68.557  1.00  0.00           O
ATOM   1801  C22 POPEJ  49      52.295  10.356  67.587  1.00  0.00           C
ATOM   1804  C3  POPEJ  49      48.845   7.725  69.157  1.00  0.00           C
ATOM   1807  O31 POPEJ  49      48.645   7.765  67.737  1.00  0.00           O
ATOM   1808  C31 POPEJ  49      47.935   6.775  67.237  1.00  0.00           C
ATOM   1809  O32 POPEJ  49      47.075   6.155  67.837  1.00  0.00           O
ATOM   1810  C32 POPEJ  49      48.595   6.365  65.937  1.00  0.00           C
ATOM   1813  C23 POPEJ  49      52.075  10.075  66.087  1.00  0.00           C
ATOM   1816  C24 POPEJ  49      52.205  11.316  65.177  1.00  0.00           C
ATOM   1819  C25 POPEJ  49      52.195  10.936  63.687  1.00  0.00           C
ATOM   1822  C26 POPEJ  49      52.145  12.125  62.717  1.00  0.00           C
ATOM   1825  C27 POPEJ  49      52.275  11.685  61.247  1.00  0.00           C
ATOM   1828  C28 POPEJ  49      52.375  12.846  60.237  1.00  0.00           C
ATOM   1831  C29 POPEJ  49      51.045  13.416  59.807  1.00  0.00           C
ATOM   1833 0C21 POPEJ  49      50.695  14.705  59.707  1.00  0.00           C
ATOM   1835 1C21 POPEJ  49      51.545  15.906  60.037  1.00  0.00           C
ATOM   1838 2C21 POPEJ  49      52.415  16.306  58.837  1.00  0.00           C
ATOM   1841 3C21 POPEJ  49      51.635  16.816  57.617  1.00  0.00           C
ATOM   1844 4C21 POPEJ  49      52.505  16.896  56.357  1.00  0.00           C
ATOM   1847 5C21 POPEJ  49      52.795  15.515  55.747  1.00  0.00           C
ATOM   1850 6C21 POPEJ  49      53.775  15.576  54.577  1.00  0.00           C
ATOM   1853 7C21 POPEJ  49      54.055  14.195  53.987  1.00  0.00           C
ATOM   1856 8C21 POPEJ  49      55.045  14.245  52.837  1.00  0.00           C
ATOM   1860  C33 POPEJ  49      47.925   5.155  65.277  1.00  0.00           C
ATOM   1863  C34 POPEJ  49      48.925   4.375  64.427  1.00  0.00           C
ATOM   1866  C35 POPEJ  49      48.295   3.525  63.327  1.00  0.00           C
ATOM   1869  C36 POPEJ  49      47.465   4.356  62.347  1.00  0.00           C
ATOM   1872  C37 POPEJ  49      47.365   3.696  60.967  1.00  0.00           C
ATOM   1875  C38 POPEJ  49      46.334   4.375  60.047  1.00  0.00           C
ATOM   1878  C39 POPEJ  49      46.854   5.535  59.177  1.00  0.00           C
ATOM   1881 0C31 POPEJ  49      47.405   6.726  59.967  1.00  0.00           C
ATOM   1884 1C31 POPEJ  49      47.665   7.936  59.057  1.00  0.00           C
ATOM   1887 2C31 POPEJ  49      48.555   9.015  59.687  1.00  0.00           C
ATOM   1890 3C31 POPEJ  49      48.885  10.125  58.677  1.00  0.00           C
ATOM   1893 4C31 POPEJ  49      47.735  11.125  58.457  1.00  0.00           C
ATOM   1896 5C31 POPEJ  49      47.975  12.056  57.257  1.00  0.00           C
ATOM   1899 6C31 POPEJ  49      46.775  12.955  56.947  1.00  0.00           C
ATOM   1903  NH3 POPEK  50      18.125 118.075  29.347  1.00  0.00           N
ATOM   1907  C12 POPEK  50      18.215 116.576  29.197  1.00  0.00           C
ATOM   1910  C11 POPEK  50      16.985 115.766  29.707  1.00  0.00           C
ATOM   1913  P   POPEK  50      14.815 117.105  29.157  1.00  0.00           P
ATOM   1914  O13 POPEK  50      15.505 118.396  28.857  1.00  0.00           O
ATOM   1915  O14 POPEK  50      13.535 116.844  28.457  1.00  0.00           O
ATOM   1916  O11 POPEK  50      14.585 117.035  30.737  1.00  0.00           O
ATOM   1917  O12 POPEK  50      15.835 115.945  28.887  1.00  0.00           O
ATOM   1918  C1  POPEK  50      14.365 118.255  31.457  1.00  0.00           C
ATOM   1921  C2  POPEK  50      15.645 118.875  32.077  1.00  0.00           C
ATOM   1923  O21 POPEK  50      15.895 118.305  33.387  1.00  0.00           O
ATOM   1924  C21 POPEK  50      16.995 117.605  33.527  1.00  0.00           C
ATOM   1925  O22 POPEK  50      17.665 117.086  32.647  1.00  0.00           O
ATOM   1926  C22 POPEK  50      17.345 117.535  34.997  1.00  0.00           C
ATOM   1929  C3  POPEK  50      15.455 120.415  32.257  1.00  0.00           C
ATOM   1932  O31 POPEK  50      16.625 121.035  32.817  1.00  0.00           O
ATOM   1933  C31 POPEK  50      16.385 122.146  33.517  1.00  0.00           C
ATOM   1934  O32 POPEK  50      15.285 122.645  33.677  1.00  0.00           O
ATOM   1935  C32 POPEK  50      17.635 122.485  34.327  1.00  0.00           C
ATOM   1938  C23 POPEK  50      18.875 117.586  35.177  1.00  0.00           C
ATOM   1941  C24 POPEK  50      19.275 117.736  36.637  1.00  0.00           C
ATOM   1944  C25 POPEK  50      20.755 118.094  36.787  1.00  0.00           C
ATOM   1947  C26 POPEK  50      21.185 118.255  38.247  1.00  0.00           C
ATOM   1950  C27 POPEK  50      21.225 116.924  39.007  1.00  0.00           C
ATOM   1953  C28 POPEK  50      21.755 117.035  40.447  1.00  0.00           C
ATOM   1956  C29 POPEK  50      20.805 117.745  41.387  1.00  0.00           C
ATOM   1958 0C21 POPEK  50      21.145 118.386  42.517  1.00  0.00           C
ATOM   1960 1C21 POPEK  50      22.535 118.535  43.067  1.00  0.00           C
ATOM   1963 2C21 POPEK  50      22.975 117.416  44.037  1.00  0.00           C
ATOM   1966 3C21 POPEK  50      23.275 117.915  45.457  1.00  0.00           C
ATOM   1969 4C21 POPEK  50      23.865 116.816  46.347  1.00  0.00           C
ATOM   1972 5C21 POPEK  50      23.985 117.245  47.817  1.00  0.00           C
ATOM   1975 6C21 POPEK  50      24.595 116.166  48.707  1.00  0.00           C
ATOM   1978 7C21 POPEK  50      24.595 116.515  50.207  1.00  0.00           C
ATOM   1981 8C21 POPEK  50      25.295 115.466  51.077  1.00  0.00           C
ATOM   1985  C33 POPEK  50      17.925 121.385  35.387  1.00  0.00           C
ATOM   1988  C34 POPEK  50      19.175 121.604  36.257  1.00  0.00           C
ATOM   1991  C35 POPEK  50      19.325 122.996  36.877  1.00  0.00           C
ATOM   1994  C36 POPEK  50      18.215 123.346  37.887  1.00  0.00           C
ATOM   1997  C37 POPEK  50      18.415 124.755  38.447  1.00  0.00           C
ATOM   2000  C38 POPEK  50      17.495 125.086  39.627  1.00  0.00           C
ATOM   2003  C39 POPEK  50      16.015 125.156  39.267  1.00  0.00           C
ATOM   2006 0C31 POPEK  50      15.195 125.785  40.397  1.00  0.00           C
ATOM   2009 1C31 POPEK  50      13.765 126.115  39.957  1.00  0.00           C
ATOM   2012 2C31 POPEK  50      12.995 126.954  40.987  1.00  0.00           C
ATOM   2015 3C31 POPEK  50      12.705 126.205  42.287  1.00  0.00           C
ATOM   2018 4C31 POPEK  50      11.725 126.945  43.197  1.00  0.00           C
ATOM   2021 5C31 POPEK  50      11.345 126.126  44.437  1.00  0.00           C
ATOM   2024 6C31 POPEK  50      10.385 126.856  45.377  1.00  0.00           C
ATOM   2028  NH3 POPEL  51      70.685 121.655  30.367  1.00  0.00           N
ATOM   2032  C12 POPEL  51      69.915 121.825  29.077  1.00  0.00           C
ATOM   2035  C11 POPEL  51      68.785 122.885  29.147  1.00  0.00           C
ATOM   2038  P   POPEL  51      68.104 125.056  30.477  1.00  0.00           P
ATOM   2039  O13 POPEL  51      68.825 126.095  31.227  1.00  0.00           O
ATOM   2040  O14 POPEL  51      67.255 125.496  29.357  1.00  0.00           O
ATOM   2041  O11 POPEL  51      67.265 124.185  31.477  1.00  0.00           O
ATOM   2042  O12 POPEL  51      69.175 123.995  29.967  1.00  0.00           O
ATOM   2043  C1  POPEL  51      65.845 124.086  31.497  1.00  0.00           C
ATOM   2046  C2  POPEL  51      65.265 124.965  32.637  1.00  0.00           C
ATOM   2048  O21 POPEL  51      64.045 124.406  33.167  1.00  0.00           O
ATOM   2049  C21 POPEL  51      62.875 124.955  32.947  1.00  0.00           C
ATOM   2050  O22 POPEL  51      62.584 125.656  31.987  1.00  0.00           O
ATOM   2051  C22 POPEL  51      61.935 124.605  34.087  1.00  0.00           C
ATOM   2054  C3  POPEL  51      65.274 126.495  32.287  1.00  0.00           C
ATOM   2057  O31 POPEL  51      64.624 127.376  33.237  1.00  0.00           O
ATOM   2058  C31 POPEL  51      65.095 127.345  34.467  1.00  0.00           C
ATOM   2059  O32 POPEL  51      65.945 126.586  34.897  1.00  0.00           O
ATOM   2060  C32 POPEL  51      64.535 128.526  35.267  1.00  0.00           C
ATOM   2063  C23 POPEL  51      62.615 124.605  35.477  1.00  0.00           C
ATOM   2066  C24 POPEL  51      61.805 123.865  36.537  1.00  0.00           C
ATOM   2069  C25 POPEL  51      62.665 123.585  37.777  1.00  0.00           C
ATOM   2072  C26 POPEL  51      61.965 122.705  38.807  1.00  0.00           C
ATOM   2075  C27 POPEL  51      62.915 122.325  39.957  1.00  0.00           C
ATOM   2078  C28 POPEL  51      62.225 121.564  41.107  1.00  0.00           C
ATOM   2081  C29 POPEL  51      61.264 122.465  41.847  1.00  0.00           C
ATOM   2083 0C21 POPEL  51      61.134 122.605  43.167  1.00  0.00           C
ATOM   2085 1C21 POPEL  51      61.905 121.865  44.237  1.00  0.00           C
ATOM   2088 2C21 POPEL  51      61.055 121.746  45.517  1.00  0.00           C
ATOM   2091 3C21 POPEL  51      61.835 121.126  46.677  1.00  0.00           C
ATOM   2094 4C21 POPEL  51      61.035 121.075  47.987  1.00  0.00           C
ATOM   2097 5C21 POPEL  51      60.725 122.465  48.557  1.00  0.00           C
ATOM   2100 6C21 POPEL  51      60.195 122.416  49.997  1.00  0.00           C
ATOM   2103 7C21 POPEL  51      59.995 123.806  50.607  1.00  0.00           C
ATOM   2106 8C21 POPEL  51      59.625 123.766  52.087  1.00  0.00           C
ATOM   2110  C33 POPEL  51      64.415 128.264  36.787  1.00  0.00           C
ATOM   2113  C34 POPEL  51      64.024 129.526  37.567  1.00  0.00           C
ATOM   2116  C35 POPEL  51      65.085 130.643  37.557  1.00  0.00           C
ATOM   2119  C36 POPEL  51      64.895 131.604  38.737  1.00  0.00           C
ATOM   2122  C37 POPEL  51      65.945 132.735  38.817  1.00  0.00           C
ATOM   2125  C38 POPEL  51      65.935 133.445  40.187  1.00  0.00           C
ATOM   2128  C39 POPEL  51      64.595 134.125  40.537  1.00  0.00           C
ATOM   2131 0C31 POPEL  51      64.354 134.274  42.047  1.00  0.00           C
ATOM   2134 1C31 POPEL  51      62.925 134.743  42.347  1.00  0.00           C
ATOM   2137 2C31 POPEL  51      62.555 134.664  43.837  1.00  0.00           C
ATOM   2140 3C31 POPEL  51      62.035 135.984  44.417  1.00  0.00           C
ATOM   2143 4C31 POPEL  51      61.535 135.844  45.857  1.00  0.00           C
ATOM   2146 5C31 POPEL  51      61.105 137.173  46.477  1.00  0.00           C
ATOM   2149 6C31 POPEL  51      60.755 137.084  47.967  1.00  0.00           C
ATOM   2153  NH3 POPEM  52      68.505  11.045  28.947  1.00  0.00           N
ATOM   2157  C12 POPEM  52      68.234   9.755  28.227  1.00  0.00           C
ATOM   2160  C11 POPEM  52      66.785   9.686  27.747  1.00  0.00           C
ATOM   2163  P   POPEM  52      65.874   7.215  27.707  1.00  0.00           P
ATOM   2164  O13 POPEM  52      64.424   7.335  27.467  1.00  0.00           O
ATOM   2165  O14 POPEM  52      66.535   5.955  27.337  1.00  0.00           O
ATOM   2166  O11 POPEM  52      66.124   7.355  29.257  1.00  0.00           O
ATOM   2167  O12 POPEM  52      66.605   8.445  27.067  1.00  0.00           O
ATOM   2168  C1  POPEM  52      64.994   7.316  30.137  1.00  0.00           C
ATOM   2171  C2  POPEM  52      65.465   7.615  31.567  1.00  0.00           C
ATOM   2173  O21 POPEM  52      64.295   7.885  32.337  1.00  0.00           O
ATOM   2174  C21 POPEM  52      64.245   7.425  33.557  1.00  0.00           C
ATOM   2175  O22 POPEM  52      64.955   6.536  34.017  1.00  0.00           O
ATOM   2176  C22 POPEM  52      63.174   8.215  34.307  1.00  0.00           C
ATOM   2179  C3  POPEM  52      66.355   8.875  31.587  1.00  0.00           C
ATOM   2182  O31 POPEM  52      67.104   8.925  32.797  1.00  0.00           O
ATOM   2183  C31 POPEM  52      68.174   9.696  32.757  1.00  0.00           C
ATOM   2184  O32 POPEM  52      68.535  10.365  31.797  1.00  0.00           O
ATOM   2185  C32 POPEM  52      68.795   9.715  34.157  1.00  0.00           C
ATOM   2188  C23 POPEM  52      63.615   8.655  35.717  1.00  0.00           C
ATOM   2191  C24 POPEM  52      62.725   8.055  36.817  1.00  0.00           C
ATOM   2194  C25 POPEM  52      62.675   6.525  36.827  1.00  0.00           C
ATOM   2197  C26 POPEM  52      61.854   6.025  38.017  1.00  0.00           C
ATOM   2200  C27 POPEM  52      61.365   4.575  37.857  1.00  0.00           C
ATOM   2203  C28 POPEM  52      60.575   4.145  39.097  1.00  0.00           C
ATOM   2206  C29 POPEM  52      59.895   2.805  38.947  1.00  0.00           C
ATOM   2208 0C21 POPEM  52      59.785   1.865  39.907  1.00  0.00           C
ATOM   2210 1C21 POPEM  52      60.325   1.975  41.317  1.00  0.00           C
ATOM   2213 2C21 POPEM  52      59.385   2.695  42.297  1.00  0.00           C
ATOM   2216 3C21 POPEM  52      58.215   1.815  42.777  1.00  0.00           C
ATOM   2219 4C21 POPEM  52      57.185   2.545  43.657  1.00  0.00           C
ATOM   2222 5C21 POPEM  52      57.775   3.355  44.827  1.00  0.00           C
ATOM   2225 6C21 POPEM  52      58.605   2.545  45.837  1.00  0.00           C
ATOM   2228 7C21 POPEM  52      59.045   3.405  47.027  1.00  0.00           C
ATOM   2231 8C21 POPEM  52      59.975   2.685  48.007  1.00  0.00           C
ATOM   2235  C33 POPEM  52      67.755   9.705  35.307  1.00  0.00           C
ATOM   2238  C34 POPEM  52      68.405   9.596  36.697  1.00  0.00           C
ATOM   2241  C35 POPEM  52      69.164  10.855  37.117  1.00  0.00           C
ATOM   2244  C36 POPEM  52      68.905  11.246  38.577  1.00  0.00           C
ATOM   2247  C37 POPEM  52      69.335  10.195  39.607  1.00  0.00           C
ATOM   2250  C38 POPEM  52      69.155  10.675  41.047  1.00  0.00           C
ATOM   2253  C39 POPEM  52      70.145  11.786  41.427  1.00  0.00           C
ATOM   2256 0C31 POPEM  52      70.095  12.145  42.917  1.00  0.00           C
ATOM   2259 1C31 POPEM  52      71.205  13.125  43.317  1.00  0.00           C
ATOM   2262 2C31 POPEM  52      71.195  13.416  44.817  1.00  0.00           C
ATOM   2265 3C31 POPEM  52      72.335  14.336  45.277  1.00  0.00           C
ATOM   2268 4C31 POPEM  52      72.233  15.766  44.727  1.00  0.00           C
ATOM   2271 5C31 POPEM  52      73.275  16.715  45.337  1.00  0.00           C
ATOM   2274 6C31 POPEM  52      73.225  18.125  44.757  1.00  0.00           C
ATOM   2278  NH3 POPEN  53      67.735  41.105  75.317  1.00  0.00           N
ATOM   2282  C12 POPEN  53      66.685  40.615  74.347  1.00  0.00           C
ATOM   2285  C11 POPEN  53      65.435  40.136  75.127  1.00  0.00           C
ATOM   2288  P   POPEN  53      66.325  37.795  75.897  1.00  0.00           P
ATOM   2289  O13 POPEN  53      67.725  37.976  75.447  1.00  0.00           O
ATOM   2290  O14 POPEN  53      66.155  36.876  77.037  1.00  0.00           O
ATOM   2291  O11 POPEN  53      65.445  37.316  74.667  1.00  0.00           O
ATOM   2292  O12 POPEN  53      65.765  39.246  76.207  1.00  0.00           O
ATOM   2293  C1  POPEN  53      64.195  36.645  74.847  1.00  0.00           C
ATOM   2296  C2  POPEN  53      63.525  36.336  73.467  1.00  0.00           C
ATOM   2298  O21 POPEN  53      62.165  35.926  73.707  1.00  0.00           O
ATOM   2299  C21 POPEN  53      61.334  35.755  72.667  1.00  0.00           C
ATOM   2300  O22 POPEN  53      60.475  34.885  72.627  1.00  0.00           O
ATOM   2301  C22 POPEN  53      61.415  36.885  71.637  1.00  0.00           C
ATOM   2304  C3  POPEN  53      64.335  35.226  72.717  1.00  0.00           C
ATOM   2307  O31 POPEN  53      63.805  34.875  71.417  1.00  0.00           O
ATOM   2308  C31 POPEN  53      64.395  35.406  70.357  1.00  0.00           C
ATOM   2309  O32 POPEN  53      65.344  36.176  70.377  1.00  0.00           O
ATOM   2310  C32 POPEN  53      63.555  35.086  69.127  1.00  0.00           C
ATOM   2313  C23 POPEN  53      60.255  36.855  70.597  1.00  0.00           C
ATOM   2316  C24 POPEN  53      60.084  38.176  69.837  1.00  0.00           C
ATOM   2319  C25 POPEN  53      61.105  38.426  68.707  1.00  0.00           C
ATOM   2322  C26 POPEN  53      60.695  37.795  67.377  1.00  0.00           C
ATOM   2325  C27 POPEN  53      61.485  38.365  66.187  1.00  0.00           C
ATOM   2328  C28 POPEN  53      60.805  38.086  64.827  1.00  0.00           C
ATOM   2331  C29 POPEN  53      60.765  36.615  64.477  1.00  0.00           C
ATOM   2333 0C21 POPEN  53      59.715  35.935  63.967  1.00  0.00           C
ATOM   2335 1C21 POPEN  53      58.354  36.495  63.607  1.00  0.00           C
ATOM   2338 2C21 POPEN  53      58.104  36.505  62.087  1.00  0.00           C
ATOM   2341 3C21 POPEN  53      57.925  35.115  61.457  1.00  0.00           C
ATOM   2344 4C21 POPEN  53      57.705  35.205  59.937  1.00  0.00           C
ATOM   2347 5C21 POPEN  53      57.285  33.865  59.297  1.00  0.00           C
ATOM   2350 6C21 POPEN  53      56.825  34.036  57.837  1.00  0.00           C
ATOM   2353 7C21 POPEN  53      56.165  32.775  57.247  1.00  0.00           C
ATOM   2356 8C21 POPEN  53      55.515  33.005  55.887  1.00  0.00           C
ATOM   2360  C33 POPEN  53      64.395  34.726  67.887  1.00  0.00           C
ATOM   2363  C34 POPEN  53      63.624  34.935  66.577  1.00  0.00           C
ATOM   2366  C35 POPEN  53      64.285  34.266  65.367  1.00  0.00           C
ATOM   2369  C36 POPEN  53      65.775  34.626  65.197  1.00  0.00           C
ATOM   2372  C37 POPEN  53      66.365  34.135  63.867  1.00  0.00           C
ATOM   2375  C38 POPEN  53      67.795  34.665  63.637  1.00  0.00           C
ATOM   2378  C39 POPEN  53      68.564  33.935  62.527  1.00  0.00           C
ATOM   2381 0C31 POPEN  53      67.825  33.885  61.177  1.00  0.00           C
ATOM   2384 1C31 POPEN  53      68.705  33.266  60.077  1.00  0.00           C
ATOM   2387 2C31 POPEN  53      67.945  33.005  58.767  1.00  0.00           C
ATOM   2390 3C31 POPEN  53      68.775  32.246  57.717  1.00  0.00           C
ATOM   2393 4C31 POPEN  53      69.955  33.045  57.127  1.00  0.00           C
ATOM   2396 5C31 POPEN  53      70.705  32.255  56.057  1.00  0.00           C
ATOM   2399 6C31 POPEN  53      71.755  33.086  55.307  1.00  0.00           C
ATOM   2403  NH3 POPEO  54     101.474  26.825  72.897  1.00  0.00           N
ATOM   2407  C12 POPEO  54     100.385  25.795  72.737  1.00  0.00           C
ATOM   2410  C11 POPEO  54      99.405  25.755  73.927  1.00  0.00           C
ATOM   2413  P   POPEO  54      97.285  24.205  74.057  1.00  0.00           P
ATOM   2414  O13 POPEO  54      96.645  25.275  74.827  1.00  0.00           O
ATOM   2415  O14 POPEO  54      96.954  22.805  74.397  1.00  0.00           O
ATOM   2416  O11 POPEO  54      96.965  24.485  72.537  1.00  0.00           O
ATOM   2417  O12 POPEO  54      98.875  24.435  74.077  1.00  0.00           O
ATOM   2418  C1  POPEO  54      97.735  23.865  71.507  1.00  0.00           C
ATOM   2421  C2  POPEO  54      97.414  22.365  71.347  1.00  0.00           C
ATOM   2423  O21 POPEO  54      98.104  21.875  70.187  1.00  0.00           O
ATOM   2424  C21 POPEO  54      97.575  22.115  69.007  1.00  0.00           C
ATOM   2425  O22 POPEO  54      96.585  22.775  68.757  1.00  0.00           O
ATOM   2426  C22 POPEO  54      98.484  21.495  67.947  1.00  0.00           C
ATOM   2429  C3  POPEO  54      95.884  22.066  71.377  1.00  0.00           C
ATOM   2432  O31 POPEO  54      95.623  20.765  70.817  1.00  0.00           O
ATOM   2433  C31 POPEO  54      94.373  20.496  70.487  1.00  0.00           C
ATOM   2434  O32 POPEO  54      93.425  21.255  70.577  1.00  0.00           O
ATOM   2435  C32 POPEO  54      94.335  19.076  69.947  1.00  0.00           C
ATOM   2438  C23 POPEO  54      98.094  21.935  66.517  1.00  0.00           C
ATOM   2441  C24 POPEO  54      98.624  21.016  65.417  1.00  0.00           C
ATOM   2444  C25 POPEO  54      98.085  21.406  64.027  1.00  0.00           C
ATOM   2447  C26 POPEO  54      98.265  20.315  62.957  1.00  0.00           C
ATOM   2450  C27 POPEO  54      97.975  20.846  61.547  1.00  0.00           C
ATOM   2453  C28 POPEO  54      98.365  19.865  60.427  1.00  0.00           C
ATOM   2456  C29 POPEO  54      97.885  20.346  59.087  1.00  0.00           C
ATOM   2458 0C21 POPEO  54      98.605  21.006  58.157  1.00  0.00           C
ATOM   2460 1C21 POPEO  54     100.044  21.436  58.257  1.00  0.00           C
ATOM   2463 2C21 POPEO  54     100.975  20.575  57.377  1.00  0.00           C
ATOM   2466 3C21 POPEO  54     102.425  21.086  57.367  1.00  0.00           C
ATOM   2469 4C21 POPEO  54     103.305  20.305  56.377  1.00  0.00           C
ATOM   2472 5C21 POPEO  54     104.785  20.726  56.387  1.00  0.00           C
ATOM   2475 6C21 POPEO  54     105.604  19.996  55.327  1.00  0.00           C
ATOM   2478 7C21 POPEO  54     107.115  20.105  55.537  1.00  0.00           C
ATOM   2481 8C21 POPEO  54     107.924  19.255  54.557  1.00  0.00           C
ATOM   2485  C33 POPEO  54      93.234  18.826  68.897  1.00  0.00           C
ATOM   2488  C34 POPEO  54      93.454  19.675  67.637  1.00  0.00           C
ATOM   2491  C35 POPEO  54      92.444  19.395  66.517  1.00  0.00           C
ATOM   2494  C36 POPEO  54      92.695  18.086  65.757  1.00  0.00           C
ATOM   2497  C37 POPEO  54      91.824  17.976  64.487  1.00  0.00           C
ATOM   2500  C38 POPEO  54      91.984  16.656  63.717  1.00  0.00           C
ATOM   2503  C39 POPEO  54      91.485  15.445  64.517  1.00  0.00           C
ATOM   2506 0C31 POPEO  54      91.385  14.146  63.707  1.00  0.00           C
ATOM   2509 1C31 POPEO  54      90.665  13.065  64.527  1.00  0.00           C
ATOM   2512 2C31 POPEO  54      90.734  11.665  63.897  1.00  0.00           C
ATOM   2515 3C31 POPEO  54      90.014  10.575  64.707  1.00  0.00           C
ATOM   2518 4C31 POPEO  54      90.354  10.625  66.197  1.00  0.00           C
ATOM   2521 5C31 POPEO  54      89.914   9.395  66.987  1.00  0.00           C
ATOM   2524 6C31 POPEO  54      90.324   9.496  68.457  1.00  0.00           C
ATOM   2528  NH3 POPEP  55      71.825  48.075  31.467  1.00  0.00           N
ATOM   2532  C12 POPEP  55      71.045  46.916  30.897  1.00  0.00           C
ATOM   2535  C11 POPEP  55      70.314  47.255  29.567  1.00  0.00           C
ATOM   2538  P   POPEP  55      68.445  48.805  30.627  1.00  0.00           P
ATOM   2539  O13 POPEP  55      67.485  49.876  30.267  1.00  0.00           O
ATOM   2540  O14 POPEP  55      67.885  47.555  31.207  1.00  0.00           O
ATOM   2541  O11 POPEP  55      69.484  49.356  31.707  1.00  0.00           O
ATOM   2542  O12 POPEP  55      69.535  48.465  29.547  1.00  0.00           O
ATOM   2543  C1  POPEP  55      69.265  50.445  32.597  1.00  0.00           C
ATOM   2546  C2  POPEP  55      68.845  49.976  34.017  1.00  0.00           C
ATOM   2548  O21 POPEP  55      69.985  49.766  34.867  1.00  0.00           O
ATOM   2549  C21 POPEP  55      70.505  48.586  35.107  1.00  0.00           C
ATOM   2550  O22 POPEP  55      70.375  47.565  34.437  1.00  0.00           O
ATOM   2551  C22 POPEP  55      71.155  48.686  36.497  1.00  0.00           C
ATOM   2554  C3  POPEP  55      67.825  48.795  33.977  1.00  0.00           C
ATOM   2557  O31 POPEP  55      67.465  48.236  35.247  1.00  0.00           O
ATOM   2558  C31 POPEP  55      66.775  49.075  36.017  1.00  0.00           C
ATOM   2559  O32 POPEP  55      66.205  50.086  35.637  1.00  0.00           O
ATOM   2560  C32 POPEP  55      66.805  48.496  37.427  1.00  0.00           C
ATOM   2563  C23 POPEP  55      72.195  47.615  36.917  1.00  0.00           C
ATOM   2566  C24 POPEP  55      72.295  47.476  38.447  1.00  0.00           C
ATOM   2569  C25 POPEP  55      72.545  48.795  39.187  1.00  0.00           C
ATOM   2572  C26 POPEP  55      72.615  48.615  40.717  1.00  0.00           C
ATOM   2575  C27 POPEP  55      72.765  49.946  41.477  1.00  0.00           C
ATOM   2578  C28 POPEP  55      72.825  49.795  43.017  1.00  0.00           C
ATOM   2581  C29 POPEP  55      71.505  49.416  43.647  1.00  0.00           C
ATOM   2583 0C21 POPEP  55      70.885  50.006  44.687  1.00  0.00           C
ATOM   2585 1C21 POPEP  55      71.355  51.205  45.487  1.00  0.00           C
ATOM   2588 2C21 POPEP  55      70.174  52.165  45.767  1.00  0.00           C
ATOM   2591 3C21 POPEP  55      70.555  53.435  46.557  1.00  0.00           C
ATOM   2594 4C21 POPEP  55      69.415  54.465  46.547  1.00  0.00           C
ATOM   2597 5C21 POPEP  55      69.255  55.266  47.847  1.00  0.00           C
ATOM   2600 6C21 POPEP  55      68.615  54.426  48.967  1.00  0.00           C
ATOM   2603 7C21 POPEP  55      68.195  55.276  50.177  1.00  0.00           C
ATOM   2606 8C21 POPEP  55      67.494  54.446  51.257  1.00  0.00           C
ATOM   2610  C33 POPEP  55      66.635  49.586  38.477  1.00  0.00           C
ATOM   2613  C34 POPEP  55      66.984  49.086  39.877  1.00  0.00           C
ATOM   2616  C35 POPEP  55      66.645  50.175  40.887  1.00  0.00           C
ATOM   2619  C36 POPEP  55      67.035  49.825  42.317  1.00  0.00           C
ATOM   2622  C37 POPEP  55      66.355  50.795  43.277  1.00  0.00           C
ATOM   2625  C38 POPEP  55      66.935  50.775  44.697  1.00  0.00           C
ATOM   2628  C39 POPEP  55      66.625  49.476  45.437  1.00  0.00           C
ATOM   2631 0C31 POPEP  55      66.905  49.595  46.947  1.00  0.00           C
ATOM   2634 1C31 POPEP  55      66.355  48.395  47.737  1.00  0.00           C
ATOM   2637 2C31 POPEP  55      66.295  48.675  49.237  1.00  0.00           C
ATOM   2640 3C31 POPEP  55      65.565  47.576  50.017  1.00  0.00           C
ATOM   2643 4C31 POPEP  55      65.435  47.945  51.507  1.00  0.00           C
ATOM   2646 5C31 POPEP  55      64.585  46.955  52.307  1.00  0.00           C
ATOM   2649 6C31 POPEP  55      64.505  47.316  53.787  1.00  0.00           C
ATOM   2653  NH3 POPEQ  56      28.395  97.924  73.457  1.00  0.00           N
ATOM   2657  C12 POPEQ  56      27.075  97.924  72.727  1.00  0.00           C
ATOM   2660  C11 POPEQ  56      26.235  99.174  73.007  1.00  0.00           C
ATOM   2663  P   POPEQ  56      23.785 100.035  72.727  1.00  0.00           P
ATOM   2664  O13 POPEQ  56      22.565  99.204  72.907  1.00  0.00           O
ATOM   2665  O14 POPEQ  56      24.225 100.785  73.927  1.00  0.00           O
ATOM   2666  O11 POPEQ  56      23.665 101.005  71.477  1.00  0.00           O
ATOM   2667  O12 POPEQ  56      24.975  99.055  72.337  1.00  0.00           O
ATOM   2668  C1  POPEQ  56      24.775 101.775  70.997  1.00  0.00           C
ATOM   2671  C2  POPEQ  56      25.505 101.065  69.817  1.00  0.00           C
ATOM   2673  O21 POPEQ  56      26.695 101.816  69.487  1.00  0.00           O
ATOM   2674  C21 POPEQ  56      27.225 101.604  68.287  1.00  0.00           C
ATOM   2675  O22 POPEQ  56      27.165 102.385  67.357  1.00  0.00           O
ATOM   2676  C22 POPEQ  56      28.015 100.285  68.287  1.00  0.00           C
ATOM   2679  C3  POPEQ  56      24.555 100.865  68.607  1.00  0.00           C
ATOM   2682  O31 POPEQ  56      25.065  99.935  67.637  1.00  0.00           O
ATOM   2683  C31 POPEQ  56      24.445  99.976  66.467  1.00  0.00           C
ATOM   2684  O32 POPEQ  56      23.605 100.795  66.147  1.00  0.00           O
ATOM   2685  C32 POPEQ  56      24.875  98.755  65.657  1.00  0.00           C
ATOM   2688  C23 POPEQ  56      28.585  99.885  66.887  1.00  0.00           C
ATOM   2691  C24 POPEQ  56      29.665  98.796  67.007  1.00  0.00           C
ATOM   2694  C25 POPEQ  56      29.665  97.765  65.877  1.00  0.00           C
ATOM   2697  C26 POPEQ  56      30.425  98.215  64.617  1.00  0.00           C
ATOM   2700  C27 POPEQ  56      30.385  97.136  63.527  1.00  0.00           C
ATOM   2703  C28 POPEQ  56      31.195  97.476  62.257  1.00  0.00           C
ATOM   2706  C29 POPEQ  56      32.615  96.975  62.337  1.00  0.00           C
ATOM   2708 0C21 POPEQ  56      33.685  97.516  61.707  1.00  0.00           C
ATOM   2710 1C21 POPEQ  56      33.675  98.735  60.827  1.00  0.00           C
ATOM   2713 2C21 POPEQ  56      34.815  99.695  61.177  1.00  0.00           C
ATOM   2716 3C21 POPEQ  56      34.695 101.035  60.457  1.00  0.00           C
ATOM   2719 4C21 POPEQ  56      35.825 102.005  60.807  1.00  0.00           C
ATOM   2722 5C21 POPEQ  56      35.685 102.645  62.207  1.00  0.00           C
ATOM   2725 6C21 POPEQ  56      34.935 103.986  62.177  1.00  0.00           C
ATOM   2728 7C21 POPEQ  56      34.885 104.675  63.547  1.00  0.00           C
ATOM   2731 8C21 POPEQ  56      34.045 105.945  63.537  1.00  0.00           C
ATOM   2735  C33 POPEQ  56      24.935  99.045  64.147  1.00  0.00           C
ATOM   2738  C34 POPEQ  56      25.245  97.814  63.307  1.00  0.00           C
ATOM   2741  C35 POPEQ  56      26.735  97.635  63.017  1.00  0.00           C
ATOM   2744  C36 POPEQ  56      27.015  96.515  61.997  1.00  0.00           C
ATOM   2747  C37 POPEQ  56      27.125  95.125  62.647  1.00  0.00           C
ATOM   2750  C38 POPEQ  56      27.525  93.995  61.697  1.00  0.00           C
ATOM   2753  C39 POPEQ  56      26.635  93.924  60.447  1.00  0.00           C
ATOM   2756 0C31 POPEQ  56      26.815  92.635  59.637  1.00  0.00           C
ATOM   2759 1C31 POPEQ  56      26.045  92.715  58.307  1.00  0.00           C
ATOM   2762 2C31 POPEQ  56      26.025  91.395  57.527  1.00  0.00           C
ATOM   2765 3C31 POPEQ  56      25.085  90.354  58.127  1.00  0.00           C
ATOM   2768 4C31 POPEQ  56      25.155  89.015  57.397  1.00  0.00           C
ATOM   2771 5C31 POPEQ  56      24.215  87.976  57.997  1.00  0.00           C
ATOM   2774 6C31 POPEQ  56      24.285  86.626  57.277  1.00  0.00           C
ATOM   2778  NH3 POPER  57      38.245 127.355  71.677  1.00  0.00           N
ATOM   2782  C12 POPER  57      37.975 128.395  70.607  1.00  0.00           C
ATOM   2785  C11 POPER  57      36.855 129.375  70.997  1.00  0.00           C
ATOM   2788  P   POPER  57      34.325 128.845  71.717  1.00  0.00           P
ATOM   2789  O13 POPER  57      34.395 127.805  72.777  1.00  0.00           O
ATOM   2790  O14 POPER  57      34.105 130.255  72.147  1.00  0.00           O
ATOM   2791  O11 POPER  57      33.175 128.455  70.707  1.00  0.00           O
ATOM   2792  O12 POPER  57      35.595 128.745  70.797  1.00  0.00           O
ATOM   2793  C1  POPER  57      33.115 127.086  70.287  1.00  0.00           C
ATOM   2796  C2  POPER  57      31.955 126.835  69.277  1.00  0.00           C
ATOM   2798  O21 POPER  57      32.055 127.665  68.107  1.00  0.00           O
ATOM   2799  C21 POPER  57      33.085 127.376  67.327  1.00  0.00           C
ATOM   2800  O22 POPER  57      33.815 126.415  67.437  1.00  0.00           O
ATOM   2801  C22 POPER  57      33.185 128.425  66.207  1.00  0.00           C
ATOM   2804  C3  POPER  57      30.565 127.086  69.927  1.00  0.00           C
ATOM   2807  O31 POPER  57      29.565 126.196  69.377  1.00  0.00           O
ATOM   2808  C31 POPER  57      28.895 126.635  68.327  1.00  0.00           C
ATOM   2809  O32 POPER  57      28.945 127.755  67.847  1.00  0.00           O
ATOM   2810  C32 POPER  57      28.055 125.496  67.737  1.00  0.00           C
ATOM   2813  C23 POPER  57      33.295 127.795  64.797  1.00  0.00           C
ATOM   2816  C24 POPER  57      33.085 128.865  63.707  1.00  0.00           C
ATOM   2819  C25 POPER  57      33.385 128.405  62.277  1.00  0.00           C
ATOM   2822  C26 POPER  57      32.145 128.195  61.397  1.00  0.00           C
ATOM   2825  C27 POPER  57      32.505 128.174  59.907  1.00  0.00           C
ATOM   2828  C28 POPER  57      31.335 127.726  59.017  1.00  0.00           C
ATOM   2831  C29 POPER  57      31.695 127.726  57.557  1.00  0.00           C
ATOM   2833 0C21 POPER  57      30.975 128.255  56.557  1.00  0.00           C
ATOM   2835 1C21 POPER  57      29.665 128.976  56.707  1.00  0.00           C
ATOM   2838 2C21 POPER  57      29.355 129.924  55.527  1.00  0.00           C
ATOM   2841 3C21 POPER  57      30.295 131.144  55.467  1.00  0.00           C
ATOM   2844 4C21 POPER  57      30.015 132.055  54.257  1.00  0.00           C
ATOM   2847 5C21 POPER  57      28.555 132.514  54.127  1.00  0.00           C
ATOM   2850 6C21 POPER  57      28.025 133.243  55.377  1.00  0.00           C
ATOM   2853 7C21 POPER  57      26.575 133.714  55.207  1.00  0.00           C
ATOM   2856 8C21 POPER  57      26.005 134.344  56.477  1.00  0.00           C
ATOM   2860  C33 POPER  57      26.525 125.706  67.917  1.00  0.00           C
ATOM   2863  C34 POPER  57      25.665 124.646  67.217  1.00  0.00           C
ATOM   2866  C35 POPER  57      25.485 124.906  65.717  1.00  0.00           C
ATOM   2869  C36 POPER  57      24.575 123.906  65.007  1.00  0.00           C
ATOM   2872  C37 POPER  57      24.605 124.045  63.477  1.00  0.00           C
ATOM   2875  C38 POPER  57      23.805 122.935  62.787  1.00  0.00           C
ATOM   2878  C39 POPER  57      24.285 122.595  61.367  1.00  0.00           C
ATOM   2881 0C31 POPER  57      23.935 123.605  60.257  1.00  0.00           C
ATOM   2884 1C31 POPER  57      24.265 122.996  58.887  1.00  0.00           C
ATOM   2887 2C31 POPER  57      24.095 123.924  57.687  1.00  0.00           C
ATOM   2890 3C31 POPER  57      24.495 123.206  56.387  1.00  0.00           C
ATOM   2893 4C31 POPER  57      24.425 124.086  55.127  1.00  0.00           C
ATOM   2896 5C31 POPER  57      24.915 123.315  53.887  1.00  0.00           C
ATOM   2899 6C31 POPER  57      24.925 124.135  52.597  1.00  0.00           C
ATOM   2903  NH3 POPES  58      36.095  67.946  31.397  1.00  0.00           N
ATOM   2907  C12 POPES  58      35.924  69.236  32.157  1.00  0.00           C
ATOM   2910  C11 POPES  58      34.495  69.795  32.237  1.00  0.00           C
ATOM   2913  P   POPES  58      32.485  68.135  32.367  1.00  0.00           P
ATOM   2914  O13 POPES  58      32.935  67.726  31.017  1.00  0.00           O
ATOM   2915  O14 POPES  58      31.245  68.924  32.467  1.00  0.00           O
ATOM   2916  O11 POPES  58      32.405  66.865  33.307  1.00  0.00           O
ATOM   2917  O12 POPES  58      33.665  68.946  33.017  1.00  0.00           O
ATOM   2918  C1  POPES  58      33.545  66.416  34.047  1.00  0.00           C
ATOM   2921  C2  POPES  58      33.085  65.486  35.197  1.00  0.00           C
ATOM   2923  O21 POPES  58      34.005  65.656  36.297  1.00  0.00           O
ATOM   2924  C21 POPES  58      33.495  65.185  37.427  1.00  0.00           C
ATOM   2925  O22 POPES  58      32.405  64.665  37.537  1.00  0.00           O
ATOM   2926  C22 POPES  58      34.455  65.406  38.597  1.00  0.00           C
ATOM   2929  C3  POPES  58      32.875  63.995  34.727  1.00  0.00           C
ATOM   2932  O31 POPES  58      33.955  63.126  35.147  1.00  0.00           O
ATOM   2933  C31 POPES  58      33.765  61.935  35.777  1.00  0.00           C
ATOM   2934  O32 POPES  58      34.705  61.226  36.087  1.00  0.00           O
ATOM   2935  C32 POPES  58      32.315  61.555  36.067  1.00  0.00           C
ATOM   2938  C23 POPES  58      34.315  64.295  39.657  1.00  0.00           C
ATOM   2941  C24 POPES  58      35.185  64.545  40.897  1.00  0.00           C
ATOM   2944  C25 POPES  58      35.165  63.355  41.857  1.00  0.00           C
ATOM   2947  C26 POPES  58      35.055  63.776  43.327  1.00  0.00           C
ATOM   2950  C27 POPES  58      34.885  62.576  44.277  1.00  0.00           C
ATOM   2953  C28 POPES  58      34.805  62.955  45.767  1.00  0.00           C
ATOM   2956  C29 POPES  58      33.735  63.986  45.997  1.00  0.00           C
ATOM   2958 0C21 POPES  58      33.865  65.156  46.647  1.00  0.00           C
ATOM   2960 1C21 POPES  58      35.095  65.635  47.367  1.00  0.00           C
ATOM   2963 2C21 POPES  58      35.235  64.935  48.727  1.00  0.00           C
ATOM   2966 3C21 POPES  58      36.315  65.565  49.607  1.00  0.00           C
ATOM   2969 4C21 POPES  58      36.485  64.845  50.947  1.00  0.00           C
ATOM   2972 5C21 POPES  58      37.055  65.755  52.037  1.00  0.00           C
ATOM   2975 6C21 POPES  58      37.365  64.976  53.317  1.00  0.00           C
ATOM   2978 7C21 POPES  58      38.015  65.815  54.417  1.00  0.00           C
ATOM   2981 8C21 POPES  58      38.615  64.985  55.557  1.00  0.00           C
ATOM   2985  C33 POPES  58      32.205  60.295  36.957  1.00  0.00           C
ATOM   2988  C34 POPES  58      30.775  60.125  37.467  1.00  0.00           C
ATOM   2991  C35 POPES  58      30.645  59.365  38.787  1.00  0.00           C
ATOM   2994  C36 POPES  58      31.375  60.045  39.957  1.00  0.00           C
ATOM   2997  C37 POPES  58      31.055  59.385  41.297  1.00  0.00           C
ATOM   3000  C38 POPES  58      31.965  59.895  42.417  1.00  0.00           C
ATOM   3003  C39 POPES  58      32.145  58.855  43.537  1.00  0.00           C
ATOM   3006 0C31 POPES  58      30.825  58.406  44.187  1.00  0.00           C
ATOM   3009 1C31 POPES  58      31.025  57.355  45.297  1.00  0.00           C
ATOM   3012 2C31 POPES  58      32.045  57.766  46.367  1.00  0.00           C
ATOM   3015 3C31 POPES  58      31.725  59.086  47.087  1.00  0.00           C
ATOM   3018 4C31 POPES  58      32.795  59.446  48.127  1.00  0.00           C
ATOM   3021 5C31 POPES  58      32.435  60.676  48.957  1.00  0.00           C
ATOM   3024 6C31 POPES  58      33.445  60.976  50.067  1.00  0.00           C
ATOM   3028  NH3 POPET  59     103.174 125.205  74.727  1.00  0.00           N
ATOM   3032  C12 POPET  59     102.444 124.195  73.867  1.00  0.00           C
ATOM   3035  C11 POPET  59     103.185 122.854  73.887  1.00  0.00           C
ATOM   3038  P   POPET  59     101.635 120.725  73.877  1.00  0.00           P
ATOM   3039  O13 POPET  59     102.085 120.575  75.277  1.00  0.00           O
ATOM   3040  O14 POPET  59     100.195 120.976  73.707  1.00  0.00           O
ATOM   3041  O11 POPET  59     101.965 119.335  73.177  1.00  0.00           O
ATOM   3042  O12 POPET  59     102.484 121.835  73.157  1.00  0.00           O
ATOM   3043  C1  POPET  59     101.905 119.226  71.747  1.00  0.00           C
ATOM   3046  C2  POPET  59     102.274 117.795  71.227  1.00  0.00           C
ATOM   3048  O21 POPET  59     101.965 117.785  69.817  1.00  0.00           O
ATOM   3049  C21 POPET  59     102.295 116.746  69.047  1.00  0.00           C
ATOM   3050  O22 POPET  59     102.814 115.706  69.377  1.00  0.00           O
ATOM   3051  C22 POPET  59     101.915 117.045  67.597  1.00  0.00           C
ATOM   3054  C3  POPET  59     101.505 116.746  72.097  1.00  0.00           C
ATOM   3057  O31 POPET  59     101.585 115.415  71.587  1.00  0.00           O
ATOM   3058  C31 POPET  59     101.455 114.395  72.387  1.00  0.00           C
ATOM   3059  O32 POPET  59     101.234 114.424  73.587  1.00  0.00           O
ATOM   3060  C32 POPET  59     101.375 113.136  71.497  1.00  0.00           C
ATOM   3063  C23 POPET  59     102.645 116.126  66.577  1.00  0.00           C
ATOM   3066  C24 POPET  59     102.055 116.255  65.157  1.00  0.00           C
ATOM   3069  C25 POPET  59     102.344 115.065  64.217  1.00  0.00           C
ATOM   3072  C26 POPET  59     103.815 114.946  63.777  1.00  0.00           C
ATOM   3075  C27 POPET  59     103.955 114.386  62.347  1.00  0.00           C
ATOM   3078  C28 POPET  59     104.074 115.476  61.247  1.00  0.00           C
ATOM   3081  C29 POPET  59     102.854 116.345  61.107  1.00  0.00           C
ATOM   3083 0C21 POPET  59     102.045 116.465  60.027  1.00  0.00           C
ATOM   3085 1C21 POPET  59     102.185 115.776  58.697  1.00  0.00           C
ATOM   3088 2C21 POPET  59     102.234 116.755  57.517  1.00  0.00           C
ATOM   3091 3C21 POPET  59     103.374 117.795  57.607  1.00  0.00           C
ATOM   3094 4C21 POPET  59     103.585 118.565  56.287  1.00  0.00           C
ATOM   3097 5C21 POPET  59     103.815 120.075  56.457  1.00  0.00           C
ATOM   3100 6C21 POPET  59     104.995 120.435  57.367  1.00  0.00           C
ATOM   3103 7C21 POPET  59     105.324 121.935  57.367  1.00  0.00           C
ATOM   3106 8C21 POPET  59     106.495 122.295  58.277  1.00  0.00           C
ATOM   3110  C33 POPET  59     102.735 112.645  70.927  1.00  0.00           C
ATOM   3113  C34 POPET  59     102.595 111.735  69.687  1.00  0.00           C
ATOM   3116  C35 POPET  59     103.194 110.326  69.827  1.00  0.00           C
ATOM   3119  C36 POPET  59     104.734 110.275  69.987  1.00  0.00           C
ATOM   3122  C37 POPET  59     105.275 108.825  70.067  1.00  0.00           C
ATOM   3125  C38 POPET  59     106.803 108.715  70.247  1.00  0.00           C
ATOM   3128  C39 POPET  59     107.605 109.174  69.027  1.00  0.00           C
ATOM   3131 0C31 POPET  59     109.125 109.055  69.157  1.00  0.00           C
ATOM   3134 1C31 POPET  59     109.855 109.726  67.977  1.00  0.00           C
ATOM   3137 2C31 POPET  59     111.385 109.705  68.067  1.00  0.00           C
ATOM   3140 3C31 POPET  59     112.024 110.945  67.427  1.00  0.00           C
ATOM   3143 4C31 POPET  59     111.965 110.995  65.897  1.00  0.00           C
ATOM   3146 5C31 POPET  59     112.385 112.385  65.367  1.00  0.00           C
ATOM   3149 6C31 POPET  59     112.555 112.455  63.847  1.00  0.00           C
ATOM   3153  NH3 POPEU  60      80.364  32.246  31.917  1.00  0.00           N
ATOM   3157  C12 POPEU  60      80.235  32.916  30.597  1.00  0.00           C
ATOM   3160  C11 POPEU  60      80.145  34.426  30.797  1.00  0.00           C
ATOM   3163  P   POPEU  60      77.805  34.595  32.027  1.00  0.00           P
ATOM   3164  O13 POPEU  60      77.124  35.895  32.297  1.00  0.00           O
ATOM   3165  O14 POPEU  60      77.015  33.385  31.807  1.00  0.00           O
ATOM   3166  O11 POPEU  60      78.805  34.246  33.217  1.00  0.00           O
ATOM   3167  O12 POPEU  60      78.775  34.845  30.787  1.00  0.00           O
ATOM   3168  C1  POPEU  60      78.685  34.955  34.467  1.00  0.00           C
ATOM   3171  C2  POPEU  60      77.695  34.316  35.487  1.00  0.00           C
ATOM   3173  O21 POPEU  60      77.844  35.066  36.707  1.00  0.00           O
ATOM   3174  C21 POPEU  60      77.384  34.705  37.867  1.00  0.00           C
ATOM   3175  O22 POPEU  60      76.805  33.685  38.187  1.00  0.00           O
ATOM   3176  C22 POPEU  60      77.704  35.816  38.857  1.00  0.00           C
ATOM   3179  C3  POPEU  60      77.925  32.775  35.577  1.00  0.00           C
ATOM   3182  O31 POPEU  60      76.875  32.075  36.247  1.00  0.00           O
ATOM   3183  C31 POPEU  60      77.095  30.795  36.517  1.00  0.00           C
ATOM   3184  O32 POPEU  60      78.085  30.165  36.187  1.00  0.00           O
ATOM   3185  C32 POPEU  60      75.945  30.216  37.347  1.00  0.00           C
ATOM   3188  C23 POPEU  60      76.924  35.665  40.177  1.00  0.00           C
ATOM   3191  C24 POPEU  60      77.325  36.766  41.157  1.00  0.00           C
ATOM   3194  C25 POPEU  60      76.475  36.755  42.427  1.00  0.00           C
ATOM   3197  C26 POPEU  60      76.844  37.946  43.307  1.00  0.00           C
ATOM   3200  C27 POPEU  60      75.885  38.146  44.477  1.00  0.00           C
ATOM   3203  C28 POPEU  60      76.295  39.376  45.317  1.00  0.00           C
ATOM   3206  C29 POPEU  60      75.274  39.705  46.367  1.00  0.00           C
ATOM   3208 0C21 POPEU  60      75.145  40.895  46.967  1.00  0.00           C
ATOM   3210 1C21 POPEU  60      76.025  42.105  46.757  1.00  0.00           C
ATOM   3213 2C21 POPEU  60      76.885  42.395  47.997  1.00  0.00           C
ATOM   3216 3C21 POPEU  60      76.064  42.926  49.187  1.00  0.00           C
ATOM   3219 4C21 POPEU  60      76.805  42.846  50.527  1.00  0.00           C
ATOM   3222 5C21 POPEU  60      75.915  43.395  51.657  1.00  0.00           C
ATOM   3225 6C21 POPEU  60      76.355  42.966  53.067  1.00  0.00           C
ATOM   3228 7C21 POPEU  60      75.344  43.435  54.117  1.00  0.00           C
ATOM   3231 8C21 POPEU  60      75.655  42.945  55.537  1.00  0.00           C
ATOM   3235  C33 POPEU  60      76.465  29.196  38.397  1.00  0.00           C
ATOM   3238  C34 POPEU  60      77.265  29.875  39.527  1.00  0.00           C
ATOM   3241  C35 POPEU  60      77.954  28.885  40.477  1.00  0.00           C
ATOM   3244  C36 POPEU  60      77.005  28.246  41.497  1.00  0.00           C
ATOM   3247  C37 POPEU  60      77.674  27.156  42.357  1.00  0.00           C
ATOM   3250  C38 POPEU  60      76.635  26.325  43.127  1.00  0.00           C
ATOM   3253  C39 POPEU  60      77.135  24.965  43.637  1.00  0.00           C
ATOM   3256 0C31 POPEU  60      77.875  25.045  44.977  1.00  0.00           C
ATOM   3259 1C31 POPEU  60      78.055  23.676  45.647  1.00  0.00           C
ATOM   3262 2C31 POPEU  60      78.465  23.806  47.117  1.00  0.00           C
ATOM   3265 3C31 POPEU  60      78.594  22.465  47.867  1.00  0.00           C
ATOM   3268 4C31 POPEU  60      79.865  21.685  47.527  1.00  0.00           C
ATOM   3271 5C31 POPEU  60      80.115  20.536  48.517  1.00  0.00           C
ATOM   3274 6C31 POPEU  60      81.325  19.666  48.177  1.00  0.00           C
ATOM   3278  NH3 POPEV  61     106.695 106.975  74.317  1.00  0.00           N
ATOM   3282  C12 POPEV  61     105.644 108.016  74.027  1.00  0.00           C
ATOM   3285  C11 POPEV  61     104.585 107.966  75.137  1.00  0.00           C
ATOM   3288  P   POPEV  61     102.895 106.035  74.637  1.00  0.00           P
ATOM   3289  O13 POPEV  61     103.053 104.565  74.517  1.00  0.00           O
ATOM   3290  O14 POPEV  61     101.663 106.576  75.257  1.00  0.00           O
ATOM   3291  O11 POPEV  61     103.094 106.685  73.217  1.00  0.00           O
ATOM   3292  O12 POPEV  61     104.155 106.615  75.397  1.00  0.00           O
ATOM   3293  C1  POPEV  61     101.965 107.105  72.437  1.00  0.00           C
ATOM   3296  C2  POPEV  61     101.674 106.065  71.337  1.00  0.00           C
ATOM   3298  O21 POPEV  61     102.794 106.115  70.437  1.00  0.00           O
ATOM   3299  C21 POPEV  61     103.045 104.985  69.817  1.00  0.00           C
ATOM   3300  O22 POPEV  61     102.615 103.895  70.137  1.00  0.00           O
ATOM   3301  C22 POPEV  61     103.915 105.285  68.587  1.00  0.00           C
ATOM   3304  C3  POPEV  61     100.354 106.355  70.567  1.00  0.00           C
ATOM   3307  O31 POPEV  61      99.944 105.226  69.767  1.00  0.00           O
ATOM   3308  C31 POPEV  61     100.165 105.295  68.457  1.00  0.00           C
ATOM   3309  O32 POPEV  61     100.634 106.245  67.857  1.00  0.00           O
ATOM   3310  C32 POPEV  61      99.795 103.955  67.817  1.00  0.00           C
ATOM   3313  C23 POPEV  61     103.855 104.155  67.537  1.00  0.00           C
ATOM   3316  C24 POPEV  61     103.985 104.646  66.077  1.00  0.00           C
ATOM   3319  C25 POPEV  61     105.413 104.764  65.547  1.00  0.00           C
ATOM   3322  C26 POPEV  61     105.545 104.285  64.087  1.00  0.00           C
ATOM   3325  C27 POPEV  61     106.965 103.875  63.697  1.00  0.00           C
ATOM   3328  C28 POPEV  61     107.015 102.915  62.477  1.00  0.00           C
ATOM   3331  C29 POPEV  61     106.714 103.595  61.167  1.00  0.00           C
ATOM   3333 0C21 POPEV  61     107.094 103.125  59.957  1.00  0.00           C
ATOM   3335 1C21 POPEV  61     107.814 101.835  59.707  1.00  0.00           C
ATOM   3338 2C21 POPEV  61     107.665 101.325  58.257  1.00  0.00           C
ATOM   3341 3C21 POPEV  61     106.234 100.945  57.857  1.00  0.00           C
ATOM   3344 4C21 POPEV  61     106.135 100.466  56.397  1.00  0.00           C
ATOM   3347 5C21 POPEV  61     105.765  98.986  56.237  1.00  0.00           C
ATOM   3350 6C21 POPEV  61     104.285  98.715  56.537  1.00  0.00           C
ATOM   3353 7C21 POPEV  61     103.855  97.255  56.297  1.00  0.00           C
ATOM   3356 8C21 POPEV  61     102.435  96.965  56.787  1.00  0.00           C
ATOM   3360  C33 POPEV  61      98.675 104.104  66.767  1.00  0.00           C
ATOM   3363  C34 POPEV  61      98.715 103.005  65.687  1.00  0.00           C
ATOM   3366  C35 POPEV  61      99.874 103.115  64.677  1.00  0.00           C
ATOM   3369  C36 POPEV  61      99.795 104.406  63.837  1.00  0.00           C
ATOM   3372  C37 POPEV  61     100.835 104.484  62.717  1.00  0.00           C
ATOM   3375  C38 POPEV  61     100.395 105.516  61.657  1.00  0.00           C
ATOM   3378  C39 POPEV  61     101.505 106.014  60.737  1.00  0.00           C
ATOM   3381 0C31 POPEV  61     101.865 105.046  59.597  1.00  0.00           C
ATOM   3384 1C31 POPEV  61     103.104 105.535  58.847  1.00  0.00           C
ATOM   3387 2C31 POPEV  61     103.545 104.666  57.667  1.00  0.00           C
ATOM   3390 3C31 POPEV  61     104.895 105.145  57.127  1.00  0.00           C
ATOM   3393 4C31 POPEV  61     105.395 104.375  55.907  1.00  0.00           C
ATOM   3396 5C31 POPEV  61     106.824 104.776  55.527  1.00  0.00           C
ATOM   3399 6C31 POPEV  61     107.355 104.025  54.297  1.00  0.00           C
ATOM   3403  NH3 POPEW  62      24.465  38.325  74.277  1.00  0.00           N
ATOM   3407  C12 POPEW  62      25.075  39.096  73.127  1.00  0.00           C
ATOM   3410  C11 POPEW  62      26.555  39.435  73.377  1.00  0.00           C
ATOM   3413  P   POPEW  62      28.715  40.265  72.197  1.00  0.00           P
ATOM   3414  O13 POPEW  62      29.245  40.426  73.567  1.00  0.00           O
ATOM   3415  O14 POPEW  62      29.325  39.205  71.367  1.00  0.00           O
ATOM   3416  O11 POPEW  62      28.795  41.646  71.397  1.00  0.00           O
ATOM   3417  O12 POPEW  62      27.135  40.045  72.217  1.00  0.00           O
ATOM   3418  C1  POPEW  62      28.705  41.596  69.957  1.00  0.00           C
ATOM   3421  C2  POPEW  62      28.465  42.996  69.287  1.00  0.00           C
ATOM   3423  O21 POPEW  62      29.145  43.106  68.027  1.00  0.00           O
ATOM   3424  C21 POPEW  62      28.695  42.355  67.057  1.00  0.00           C
ATOM   3425  O22 POPEW  62      27.775  41.555  67.147  1.00  0.00           O
ATOM   3426  C22 POPEW  62      29.415  42.675  65.757  1.00  0.00           C
ATOM   3429  C3  POPEW  62      28.935  44.226  70.087  1.00  0.00           C
ATOM   3432  O31 POPEW  62      28.695  45.476  69.397  1.00  0.00           O
ATOM   3433  C31 POPEW  62      27.455  45.865  69.227  1.00  0.00           C
ATOM   3434  O32 POPEW  62      26.445  45.315  69.657  1.00  0.00           O
ATOM   3435  C32 POPEW  62      27.385  47.025  68.237  1.00  0.00           C
ATOM   3438  C23 POPEW  62      28.405  43.085  64.637  1.00  0.00           C
ATOM   3441  C24 POPEW  62      28.685  42.365  63.317  1.00  0.00           C
ATOM   3444  C25 POPEW  62      28.335  40.865  63.357  1.00  0.00           C
ATOM   3447  C26 POPEW  62      29.185  40.055  62.377  1.00  0.00           C
ATOM   3450  C27 POPEW  62      29.055  38.535  62.547  1.00  0.00           C
ATOM   3453  C28 POPEW  62      30.115  37.805  61.697  1.00  0.00           C
ATOM   3456  C29 POPEW  62      30.125  36.316  61.897  1.00  0.00           C
ATOM   3458 0C21 POPEW  62      30.325  35.395  60.937  1.00  0.00           C
ATOM   3460 1C21 POPEW  62      30.625  35.665  59.477  1.00  0.00           C
ATOM   3463 2C21 POPEW  62      31.795  34.825  58.937  1.00  0.00           C
ATOM   3466 3C21 POPEW  62      31.515  33.316  58.977  1.00  0.00           C
ATOM   3469 4C21 POPEW  62      32.555  32.455  58.247  1.00  0.00           C
ATOM   3472 5C21 POPEW  62      33.965  32.525  58.847  1.00  0.00           C
ATOM   3475 6C21 POPEW  62      34.855  31.395  58.337  1.00  0.00           C
ATOM   3478 7C21 POPEW  62      35.605  30.665  59.457  1.00  0.00           C
ATOM   3481 8C21 POPEW  62      36.405  29.476  58.937  1.00  0.00           C
ATOM   3485  C33 POPEW  62      27.525  46.536  66.777  1.00  0.00           C
ATOM   3488  C34 POPEW  62      27.205  47.625  65.747  1.00  0.00           C
ATOM   3491  C35 POPEW  62      27.725  47.306  64.337  1.00  0.00           C
ATOM   3494  C36 POPEW  62      26.795  46.476  63.447  1.00  0.00           C
ATOM   3497  C37 POPEW  62      27.445  46.175  62.087  1.00  0.00           C
ATOM   3500  C38 POPEW  62      26.525  45.545  61.017  1.00  0.00           C
ATOM   3503  C39 POPEW  62      25.305  46.406  60.667  1.00  0.00           C
ATOM   3506 0C31 POPEW  62      24.715  46.126  59.277  1.00  0.00           C
ATOM   3509 1C31 POPEW  62      23.325  46.755  59.097  1.00  0.00           C
ATOM   3512 2C31 POPEW  62      22.825  46.806  57.637  1.00  0.00           C
ATOM   3515 3C31 POPEW  62      22.575  45.435  56.987  1.00  0.00           C
ATOM   3518 4C31 POPEW  62      21.365  44.685  57.557  1.00  0.00           C
ATOM   3521 5C31 POPEW  62      21.135  43.345  56.857  1.00  0.00           C
ATOM   3524 6C31 POPEW  62      19.945  42.555  57.407  1.00  0.00           C
ATOM   3528  NH3 POPEX  63      98.685  99.845  74.237  1.00  0.00           N
ATOM   3532  C12 POPEX  63      98.215  99.646  75.657  1.00  0.00           C
ATOM   3535  C11 POPEX  63      97.414  98.336  75.847  1.00  0.00           C
ATOM   3538  P   POPEX  63      97.535  95.865  75.037  1.00  0.00           P
ATOM   3539  O13 POPEX  63      98.535  94.785  75.017  1.00  0.00           O
ATOM   3540  O14 POPEX  63      96.255  95.545  75.697  1.00  0.00           O
ATOM   3541  O11 POPEX  63      97.204  96.205  73.547  1.00  0.00           O
ATOM   3542  O12 POPEX  63      98.225  97.195  75.557  1.00  0.00           O
ATOM   3543  C1  POPEX  63      98.215  96.604  72.627  1.00  0.00           C
ATOM   3546  C2  POPEX  63      97.913  95.976  71.247  1.00  0.00           C
ATOM   3548  O21 POPEX  63      98.825  96.586  70.317  1.00  0.00           O
ATOM   3549  C21 POPEX  63      99.214  95.826  69.307  1.00  0.00           C
ATOM   3550  O22 POPEX  63      98.875  94.675  69.077  1.00  0.00           O
ATOM   3551  C22 POPEX  63     100.265  96.595  68.497  1.00  0.00           C
ATOM   3554  C3  POPEX  63      96.424  96.235  70.867  1.00  0.00           C
ATOM   3557  O31 POPEX  63      96.075  95.615  69.627  1.00  0.00           O
ATOM   3558  C31 POPEX  63      95.755  96.395  68.617  1.00  0.00           C
ATOM   3559  O32 POPEX  63      95.855  97.615  68.577  1.00  0.00           O
ATOM   3560  C32 POPEX  63      95.205  95.496  67.507  1.00  0.00           C
ATOM   3563  C23 POPEX  63      99.764  97.005  67.107  1.00  0.00           C
ATOM   3566  C24 POPEX  63     100.795  97.845  66.327  1.00  0.00           C
ATOM   3569  C25 POPEX  63     101.775  97.035  65.477  1.00  0.00           C
ATOM   3572  C26 POPEX  63     103.053  96.595  66.187  1.00  0.00           C
ATOM   3575  C27 POPEX  63     103.794  95.545  65.347  1.00  0.00           C
ATOM   3578  C28 POPEX  63     105.125  95.086  65.977  1.00  0.00           C
ATOM   3581  C29 POPEX  63     105.525  93.735  65.447  1.00  0.00           C
ATOM   3583 0C21 POPEX  63     106.733  93.326  65.027  1.00  0.00           C
ATOM   3585 1C21 POPEX  63     108.025  94.115  64.977  1.00  0.00           C
ATOM   3588 2C21 POPEX  63     108.885  93.785  63.737  1.00  0.00           C
ATOM   3591 3C21 POPEX  63     109.265  92.295  63.617  1.00  0.00           C
ATOM   3594 4C21 POPEX  63     110.145  91.956  62.407  1.00  0.00           C
ATOM   3597 5C21 POPEX  63     111.614  91.665  62.777  1.00  0.00           C
ATOM   3600 6C21 POPEX  63     112.335  90.886  61.677  1.00  0.00           C
ATOM   3603 7C21 POPEX  63     113.635  90.226  62.147  1.00  0.00           C
ATOM   3606 8C21 POPEX  63     114.214  89.246  61.127  1.00  0.00           C
ATOM   3610  C33 POPEX  63      94.764  96.275  66.247  1.00  0.00           C
ATOM   3613  C34 POPEX  63      95.914  96.595  65.287  1.00  0.00           C
ATOM   3616  C35 POPEX  63      95.464  97.406  64.067  1.00  0.00           C
ATOM   3619  C36 POPEX  63      94.535  96.615  63.127  1.00  0.00           C
ATOM   3622  C37 POPEX  63      93.825  97.505  62.087  1.00  0.00           C
ATOM   3625  C38 POPEX  63      92.845  96.735  61.177  1.00  0.00           C
ATOM   3628  C39 POPEX  63      91.754  95.955  61.927  1.00  0.00           C
ATOM   3631 0C31 POPEX  63      90.715  95.314  60.997  1.00  0.00           C
ATOM   3634 1C31 POPEX  63      89.725  94.415  61.757  1.00  0.00           C
ATOM   3637 2C31 POPEX  63      88.524  93.895  60.937  1.00  0.00           C
ATOM   3640 3C31 POPEX  63      87.575  95.025  60.517  1.00  0.00           C
ATOM   3643 4C31 POPEX  63      86.245  94.596  59.877  1.00  0.00           C
ATOM   3646 5C31 POPEX  63      85.424  95.815  59.447  1.00  0.00           C
ATOM   3649 6C31 POPEX  63      84.174  95.476  58.637  1.00  0.00           C
ATOM   3653  NH3 POPEY  64      23.695  70.815  31.307  1.00  0.00           N
ATOM   3657  C12 POPEY  64      23.655  70.236  29.927  1.00  0.00           C
ATOM   3660  C11 POPEY  64      23.115  71.325  28.987  1.00  0.00           C
ATOM   3663  P   POPEY  64      21.505  73.345  29.167  1.00  0.00           P
ATOM   3664  O13 POPEY  64      22.505  73.946  28.267  1.00  0.00           O
ATOM   3665  O14 POPEY  64      20.065  73.586  28.907  1.00  0.00           O
ATOM   3666  O11 POPEY  64      21.845  73.906  30.597  1.00  0.00           O
ATOM   3667  O12 POPEY  64      21.845  71.815  29.447  1.00  0.00           O
ATOM   3668  C1  POPEY  64      21.345  75.174  31.017  1.00  0.00           C
ATOM   3671  C2  POPEY  64      21.435  75.236  32.557  1.00  0.00           C
ATOM   3673  O21 POPEY  64      20.925  76.505  33.007  1.00  0.00           O
ATOM   3674  C21 POPEY  64      19.755  76.416  33.597  1.00  0.00           C
ATOM   3675  O22 POPEY  64      19.005  75.455  33.557  1.00  0.00           O
ATOM   3676  C22 POPEY  64      19.475  77.685  34.397  1.00  0.00           C
ATOM   3679  C3  POPEY  64      22.875  75.096  33.097  1.00  0.00           C
ATOM   3682  O31 POPEY  64      22.895  74.865  34.527  1.00  0.00           O
ATOM   3683  C31 POPEY  64      22.805  75.926  35.317  1.00  0.00           C
ATOM   3684  O32 POPEY  64      22.795  77.086  34.957  1.00  0.00           O
ATOM   3685  C32 POPEY  64      22.795  75.455  36.777  1.00  0.00           C
ATOM   3688  C23 POPEY  64      17.975  77.766  34.777  1.00  0.00           C
ATOM   3691  C24 POPEY  64      17.575  79.015  35.567  1.00  0.00           C
ATOM   3694  C25 POPEY  64      18.265  79.176  36.927  1.00  0.00           C
ATOM   3697  C26 POPEY  64      17.795  78.166  37.957  1.00  0.00           C
ATOM   3700  C27 POPEY  64      18.485  78.345  39.317  1.00  0.00           C
ATOM   3703  C28 POPEY  64      18.015  77.276  40.307  1.00  0.00           C
ATOM   3706  C29 POPEY  64      18.765  77.345  41.607  1.00  0.00           C
ATOM   3708 0C21 POPEY  64      18.235  77.276  42.847  1.00  0.00           C
ATOM   3710 1C21 POPEY  64      16.775  77.126  43.177  1.00  0.00           C
ATOM   3713 2C21 POPEY  64      16.365  77.906  44.437  1.00  0.00           C
ATOM   3716 3C21 POPEY  64      16.725  77.176  45.737  1.00  0.00           C
ATOM   3719 4C21 POPEY  64      16.365  77.976  46.997  1.00  0.00           C
ATOM   3722 5C21 POPEY  64      14.855  78.065  47.257  1.00  0.00           C
ATOM   3725 6C21 POPEY  64      14.525  78.906  48.497  1.00  0.00           C
ATOM   3728 7C21 POPEY  64      13.015  79.005  48.747  1.00  0.00           C
ATOM   3731 8C21 POPEY  64      12.645  79.994  49.867  1.00  0.00           C
ATOM   3735  C33 POPEY  64      22.295  76.556  37.737  1.00  0.00           C
ATOM   3738  C34 POPEY  64      22.135  76.056  39.187  1.00  0.00           C
ATOM   3741  C35 POPEY  64      21.035  75.005  39.367  1.00  0.00           C
ATOM   3744  C36 POPEY  64      20.995  74.446  40.787  1.00  0.00           C
ATOM   3747  C37 POPEY  64      19.815  73.485  41.017  1.00  0.00           C
ATOM   3750  C38 POPEY  64      19.865  72.846  42.407  1.00  0.00           C
ATOM   3753  C39 POPEY  64      18.655  73.196  43.267  1.00  0.00           C
ATOM   3756 0C31 POPEY  64      18.955  72.976  44.747  1.00  0.00           C
ATOM   3759 1C31 POPEY  64      17.805  73.446  45.657  1.00  0.00           C
ATOM   3762 2C31 POPEY  64      18.195  73.516  47.137  1.00  0.00           C
ATOM   3765 3C31 POPEY  64      19.365  74.465  47.417  1.00  0.00           C
ATOM   3768 4C31 POPEY  64      19.645  74.665  48.907  1.00  0.00           C
ATOM   3771 5C31 POPEY  64      20.845  75.586  49.157  1.00  0.00           C
ATOM   3774 6C31 POPEY  64      21.085  75.845  50.637  1.00  0.00           C
ATOM   3778  NH3 POPEZ  65      -1.704  84.916  30.807  1.00  0.00           N
ATOM   3782  C12 POPEZ  65      -1.135  86.275  31.067  1.00  0.00           C
ATOM   3785  C11 POPEZ  65      -2.124  87.385  30.667  1.00  0.00           C
ATOM   3788  P   POPEZ  65      -0.485  89.356  30.067  1.00  0.00           P
ATOM   3789  O13 POPEZ  65       0.635  88.406  29.947  1.00  0.00           O
ATOM   3790  O14 POPEZ  65      -1.065  89.916  28.817  1.00  0.00           O
ATOM   3791  O11 POPEZ  65      -0.045  90.555  31.037  1.00  0.00           O
ATOM   3792  O12 POPEZ  65      -1.634  88.696  30.937  1.00  0.00           O
ATOM   3793  C1  POPEZ  65       0.735  90.115  32.167  1.00  0.00           C
ATOM   3796  C2  POPEZ  65       1.325  91.275  33.017  1.00  0.00           C
ATOM   3798  O21 POPEZ  65       1.805  90.695  34.257  1.00  0.00           O
ATOM   3799  C21 POPEZ  65       2.735  91.336  34.927  1.00  0.00           C
ATOM   3800  O22 POPEZ  65       3.255  92.395  34.587  1.00  0.00           O
ATOM   3801  C22 POPEZ  65       3.085  90.555  36.207  1.00  0.00           C
ATOM   3804  C3  POPEZ  65       0.245  92.345  33.287  1.00  0.00           C
ATOM   3807  O31 POPEZ  65       0.735  93.374  34.167  1.00  0.00           O
ATOM   3808  C31 POPEZ  65      -0.225  94.185  34.547  1.00  0.00           C
ATOM   3809  O32 POPEZ  65      -1.345  94.226  34.067  1.00  0.00           O
ATOM   3810  C32 POPEZ  65       0.255  94.995  35.747  1.00  0.00           C
ATOM   3813  C23 POPEZ  65       3.595  91.446  37.377  1.00  0.00           C
ATOM   3816  C24 POPEZ  65       3.845  90.656  38.667  1.00  0.00           C
ATOM   3819  C25 POPEZ  65       4.015  91.535  39.927  1.00  0.00           C
ATOM   3822  C26 POPEZ  65       5.395  92.205  40.067  1.00  0.00           C
ATOM   3825  C27 POPEZ  65       5.495  93.145  41.277  1.00  0.00           C
ATOM   3828  C28 POPEZ  65       6.915  93.755  41.377  1.00  0.00           C
ATOM   3831  C29 POPEZ  65       7.295  94.806  42.397  1.00  0.00           C
ATOM   3833 0C21 POPEZ  65       6.655  95.285  43.477  1.00  0.00           C
ATOM   3835 1C21 POPEZ  65       5.295  94.935  44.037  1.00  0.00           C
ATOM   3838 2C21 POPEZ  65       4.935  95.935  45.157  1.00  0.00           C
ATOM   3841 3C21 POPEZ  65       3.575  95.665  45.827  1.00  0.00           C
ATOM   3844 4C21 POPEZ  65       3.345  96.576  47.037  1.00  0.00           C
ATOM   3847 5C21 POPEZ  65       1.935  96.505  47.627  1.00  0.00           C
ATOM   3850 6C21 POPEZ  65       1.485  95.086  48.017  1.00  0.00           C
ATOM   3853 7C21 POPEZ  65       0.115  95.065  48.697  1.00  0.00           C
ATOM   3856 8C21 POPEZ  65      -0.435  93.645  48.907  1.00  0.00           C
ATOM   3860  C33 POPEZ  65      -0.775  94.835  36.867  1.00  0.00           C
ATOM   3863  C34 POPEZ  65      -0.375  95.525  38.167  1.00  0.00           C
ATOM   3866  C35 POPEZ  65       0.735  94.815  38.947  1.00  0.00           C
ATOM   3869  C36 POPEZ  65       0.545  95.005  40.457  1.00  0.00           C
ATOM   3872  C37 POPEZ  65       1.545  94.216  41.307  1.00  0.00           C
ATOM   3875  C38 POPEZ  65       1.155  94.145  42.797  1.00  0.00           C
ATOM   3878  C39 POPEZ  65      -0.135  93.336  43.007  1.00  0.00           C
ATOM   3881 0C31 POPEZ  65      -0.525  93.125  44.477  1.00  0.00           C
ATOM   3884 1C31 POPEZ  65      -1.864  92.385  44.567  1.00  0.00           C
ATOM   3887 2C31 POPEZ  65      -2.354  92.185  46.007  1.00  0.00           C
ATOM   3890 3C31 POPEZ  65      -3.634  91.325  46.077  1.00  0.00           C
ATOM   3893 4C31 POPEZ  65      -4.064  91.056  47.527  1.00  0.00           C
ATOM   3896 5C31 POPEZ  65      -4.934  89.806  47.667  1.00  0.00           C
ATOM   3899 6C31 POPEZ  65      -5.304  89.484  49.127  1.00  0.00           C
ATOM   3903  NH3 POPEa  66     124.775  20.825  76.757  1.00  0.00           N
ATOM   3907  C12 POPEa  66     124.335  19.395  76.757  1.00  0.00           C
ATOM   3910  C11 POPEa  66     124.455  18.746  78.147  1.00  0.00           C
ATOM   3913  P   POPEa  66     127.135  18.985  78.237  1.00  0.00           P
ATOM   3914  O13 POPEa  66     127.395  20.435  78.017  1.00  0.00           O
ATOM   3915  O14 POPEa  66     128.064  18.275  79.157  1.00  0.00           O
ATOM   3916  O11 POPEa  66     127.065  18.306  76.837  1.00  0.00           O
ATOM   3917  O12 POPEa  66     125.685  18.935  78.827  1.00  0.00           O
ATOM   3918  C1  POPEa  66     127.325  16.935  76.577  1.00  0.00           C
ATOM   3921  C2  POPEa  66     128.164  16.775  75.287  1.00  0.00           C
ATOM   3923  O21 POPEa  66     127.385  17.226  74.137  1.00  0.00           O
ATOM   3924  C21 POPEa  66     128.154  17.635  73.137  1.00  0.00           C
ATOM   3925  O22 POPEa  66     129.364  17.785  73.177  1.00  0.00           O
ATOM   3926  C22 POPEa  66     127.335  17.856  71.857  1.00  0.00           C
ATOM   3929  C3  POPEa  66     128.584  15.285  75.117  1.00  0.00           C
ATOM   3932  O31 POPEa  66     129.344  15.045  73.917  1.00  0.00           O
ATOM   3933  C31 POPEa  66     130.654  15.275  73.987  1.00  0.00           C
ATOM   3934  O32 POPEa  66     131.294  15.485  75.007  1.00  0.00           O
ATOM   3935  C32 POPEa  66     131.224  15.226  72.577  1.00  0.00           C
ATOM   3938  C23 POPEa  66     128.094  17.255  70.647  1.00  0.00           C
ATOM   3941  C24 POPEa  66     127.464  17.525  69.267  1.00  0.00           C
ATOM   3944  C25 POPEa  66     128.243  16.806  68.157  1.00  0.00           C
ATOM   3947  C26 POPEa  66     127.724  17.075  66.737  1.00  0.00           C
ATOM   3950  C27 POPEa  66     127.684  15.795  65.887  1.00  0.00           C
ATOM   3953  C28 POPEa  66     127.584  16.035  64.367  1.00  0.00           C
ATOM   3956  C29 POPEa  66     126.305  16.695  63.927  1.00  0.00           C
ATOM   3958 0C21 POPEa  66     125.995  16.986  62.647  1.00  0.00           C
ATOM   3960 1C21 POPEa  66     126.875  16.705  61.447  1.00  0.00           C
ATOM   3963 2C21 POPEa  66     127.235  17.996  60.677  1.00  0.00           C
ATOM   3966 3C21 POPEa  66     128.294  17.715  59.597  1.00  0.00           C
ATOM   3969 4C21 POPEa  66     128.743  18.966  58.827  1.00  0.00           C
ATOM   3972 5C21 POPEa  66     130.054  18.705  58.077  1.00  0.00           C
ATOM   3975 6C21 POPEa  66     130.743  19.965  57.547  1.00  0.00           C
ATOM   3978 7C21 POPEa  66     132.084  19.645  56.867  1.00  0.00           C
ATOM   3981 8C21 POPEa  66     132.824  20.885  56.357  1.00  0.00           C
ATOM   3985  C33 POPEa  66     131.754  13.826  72.247  1.00  0.00           C
ATOM   3988  C34 POPEa  66     131.774  13.575  70.727  1.00  0.00           C
ATOM   3991  C35 POPEa  66     130.474  12.965  70.187  1.00  0.00           C
ATOM   3994  C36 POPEa  66     130.604  12.535  68.717  1.00  0.00           C
ATOM   3997  C37 POPEa  66     129.514  11.545  68.297  1.00  0.00           C
ATOM   4000  C38 POPEa  66     129.694  11.035  66.867  1.00  0.00           C
ATOM   4003  C39 POPEa  66     129.264  12.035  65.797  1.00  0.00           C
ATOM   4006 0C31 POPEa  66     129.644  11.556  64.387  1.00  0.00           C
ATOM   4009 1C31 POPEa  66     129.264  12.576  63.307  1.00  0.00           C
ATOM   4012 2C31 POPEa  66     129.984  12.306  61.977  1.00  0.00           C
ATOM   4015 3C31 POPEa  66     129.814  13.465  60.997  1.00  0.00           C
ATOM   4018 4C31 POPEa  66     130.804  13.425  59.837  1.00  0.00           C
ATOM   4021 5C31 POPEa  66     130.883  14.766  59.097  1.00  0.00           C
ATOM   4024 6C31 POPEa  66     132.004  14.806  58.057  1.00  0.00           C
ATOM   4028  NH3 POPEb  67     118.624  -4.194  73.657  1.00  0.00           N
ATOM   4032  C12 POPEb  67     119.515  -3.594  74.707  1.00  0.00           C
ATOM   4035  C11 POPEb  67     119.835  -2.114  74.437  1.00  0.00           C
ATOM   4038  P   POPEb  67     120.644  -0.824  76.597  1.00  0.00           P
ATOM   4039  O13 POPEb  67     119.484  -1.324  77.347  1.00  0.00           O
ATOM   4040  O14 POPEb  67     121.944  -0.674  77.297  1.00  0.00           O
ATOM   4041  O11 POPEb  67     120.265   0.625  76.137  1.00  0.00           O
ATOM   4042  O12 POPEb  67     120.874  -1.664  75.297  1.00  0.00           O
ATOM   4043  C1  POPEb  67     119.984   1.155  74.847  1.00  0.00           C
ATOM   4046  C2  POPEb  67     121.014   2.265  74.537  1.00  0.00           C
ATOM   4048  O21 POPEb  67     120.483   3.125  73.527  1.00  0.00           O
ATOM   4049  C21 POPEb  67     120.785   4.415  73.707  1.00  0.00           C
ATOM   4050  O22 POPEb  67     121.075   4.915  74.787  1.00  0.00           O
ATOM   4051  C22 POPEb  67     120.795   5.125  72.367  1.00  0.00           C
ATOM   4054  C3  POPEb  67     122.365   1.675  74.077  1.00  0.00           C
ATOM   4057  O31 POPEb  67     123.123   2.675  73.377  1.00  0.00           O
ATOM   4058  C31 POPEb  67     124.295   2.315  72.897  1.00  0.00           C
ATOM   4059  O32 POPEb  67     124.955   1.365  73.267  1.00  0.00           O
ATOM   4060  C32 POPEb  67     124.664   3.306  71.797  1.00  0.00           C
ATOM   4063  C23 POPEb  67     120.835   6.655  72.497  1.00  0.00           C
ATOM   4066  C24 POPEb  67     121.395   7.306  71.227  1.00  0.00           C
ATOM   4069  C25 POPEb  67     120.634   7.005  69.947  1.00  0.00           C
ATOM   4072  C26 POPEb  67     121.105   7.936  68.827  1.00  0.00           C
ATOM   4075  C27 POPEb  67     120.275   7.785  67.557  1.00  0.00           C
ATOM   4078  C28 POPEb  67     120.405   9.015  66.647  1.00  0.00           C
ATOM   4081  C29 POPEb  67     121.245   8.785  65.417  1.00  0.00           C
ATOM   4083 0C21 POPEb  67     120.774   8.335  64.247  1.00  0.00           C
ATOM   4085 1C21 POPEb  67     119.344   7.925  63.977  1.00  0.00           C
ATOM   4088 2C21 POPEb  67     119.254   6.665  63.087  1.00  0.00           C
ATOM   4091 3C21 POPEb  67     119.634   6.946  61.627  1.00  0.00           C
ATOM   4094 4C21 POPEb  67     119.545   5.705  60.737  1.00  0.00           C
ATOM   4097 5C21 POPEb  67     120.275   5.885  59.397  1.00  0.00           C
ATOM   4100 6C21 POPEb  67     119.685   6.976  58.507  1.00  0.00           C
ATOM   4103 7C21 POPEb  67     120.535   7.255  57.257  1.00  0.00           C
ATOM   4106 8C21 POPEb  67     119.935   8.306  56.327  1.00  0.00           C
ATOM   4110  C33 POPEb  67     125.704   2.775  70.797  1.00  0.00           C
ATOM   4113  C34 POPEb  67     125.375   3.225  69.367  1.00  0.00           C
ATOM   4116  C35 POPEb  67     126.424   2.745  68.367  1.00  0.00           C
ATOM   4119  C36 POPEb  67     125.935   2.835  66.917  1.00  0.00           C
ATOM   4122  C37 POPEb  67     127.024   2.445  65.917  1.00  0.00           C
ATOM   4125  C38 POPEb  67     126.483   2.435  64.477  1.00  0.00           C
ATOM   4128  C39 POPEb  67     127.563   2.275  63.397  1.00  0.00           C
ATOM   4131 0C31 POPEb  67     128.604   3.395  63.397  1.00  0.00           C
ATOM   4134 1C31 POPEb  67     129.523   3.346  62.167  1.00  0.00           C
ATOM   4137 2C31 POPEb  67     130.454   4.565  62.037  1.00  0.00           C
ATOM   4140 3C31 POPEb  67     131.483   4.645  63.167  1.00  0.00           C
ATOM   4143 4C31 POPEb  67     132.442   5.835  63.027  1.00  0.00           C
ATOM   4146 5C31 POPEb  67     133.393   5.965  64.227  1.00  0.00           C
ATOM   4149 6C31 POPEb  67     134.434   7.075  64.077  1.00  0.00           C
ATOM   4153  NH3 POPEc  68     121.225  10.936  28.667  1.00  0.00           N
ATOM   4157  C12 POPEc  68     120.135  11.656  29.417  1.00  0.00           C
ATOM   4160  C11 POPEc  68     119.624  12.896  28.647  1.00  0.00           C
ATOM   4163  P   POPEc  68     117.055  13.075  29.227  1.00  0.00           P
ATOM   4164  O13 POPEc  68     116.215  14.275  29.037  1.00  0.00           O
ATOM   4165  O14 POPEc  68     116.965  11.976  28.237  1.00  0.00           O
ATOM   4166  O11 POPEc  68     116.754  12.516  30.677  1.00  0.00           O
ATOM   4167  O12 POPEc  68     118.565  13.556  29.337  1.00  0.00           O
ATOM   4168  C1  POPEc  68     117.654  12.475  31.777  1.00  0.00           C
ATOM   4171  C2  POPEc  68     117.234  13.335  33.017  1.00  0.00           C
ATOM   4173  O21 POPEc  68     117.785  12.695  34.187  1.00  0.00           O
ATOM   4174  C21 POPEc  68     118.004  13.475  35.267  1.00  0.00           C
ATOM   4175  O22 POPEc  68     117.983  14.686  35.277  1.00  0.00           O
ATOM   4176  C22 POPEc  68     118.374  12.605  36.467  1.00  0.00           C
ATOM   4179  C3  POPEc  68     115.685  13.486  33.147  1.00  0.00           C
ATOM   4182  O31 POPEc  68     115.324  14.736  33.757  1.00  0.00           O
ATOM   4183  C31 POPEc  68     114.925  14.705  35.027  1.00  0.00           C
ATOM   4184  O32 POPEc  68     114.664  13.705  35.667  1.00  0.00           O
ATOM   4185  C32 POPEc  68     114.795  16.105  35.597  1.00  0.00           C
ATOM   4188  C23 POPEc  68     117.615  13.075  37.737  1.00  0.00           C
ATOM   4191  C24 POPEc  68     118.015  12.346  39.017  1.00  0.00           C
ATOM   4194  C25 POPEc  68     117.824  10.816  39.037  1.00  0.00           C
ATOM   4197  C26 POPEc  68     116.355  10.375  39.047  1.00  0.00           C
ATOM   4200  C27 POPEc  68     116.185   8.945  38.517  1.00  0.00           C
ATOM   4203  C28 POPEc  68     114.704   8.535  38.327  1.00  0.00           C
ATOM   4206  C29 POPEc  68     114.415   7.215  37.647  1.00  0.00           C
ATOM   4208 0C21 POPEc  68     114.895   5.995  37.937  1.00  0.00           C
ATOM   4210 1C21 POPEc  68     115.865   5.625  39.027  1.00  0.00           C
ATOM   4213 2C21 POPEc  68     117.225   5.175  38.467  1.00  0.00           C
ATOM   4216 3C21 POPEc  68     117.225   3.705  38.027  1.00  0.00           C
ATOM   4219 4C21 POPEc  68     118.355   2.865  38.637  1.00  0.00           C
ATOM   4222 5C21 POPEc  68     118.255   2.705  40.157  1.00  0.00           C
ATOM   4225 6C21 POPEc  68     119.535   2.185  40.827  1.00  0.00           C
ATOM   4228 7C21 POPEc  68     119.634   2.635  42.287  1.00  0.00           C
ATOM   4231 8C21 POPEc  68     120.884   2.125  43.017  1.00  0.00           C
ATOM   4235  C33 POPEc  68     115.525  16.205  36.947  1.00  0.00           C
ATOM   4238  C34 POPEc  68     115.835  17.655  37.327  1.00  0.00           C
ATOM   4241  C35 POPEc  68     116.835  17.726  38.497  1.00  0.00           C
ATOM   4244  C36 POPEc  68     116.315  17.025  39.757  1.00  0.00           C
ATOM   4247  C37 POPEc  68     117.215  17.215  40.987  1.00  0.00           C
ATOM   4250  C38 POPEc  68     116.835  16.275  42.137  1.00  0.00           C
ATOM   4253  C39 POPEc  68     117.255  14.825  41.877  1.00  0.00           C
ATOM   4256 0C31 POPEc  68     116.884  13.826  42.987  1.00  0.00           C
ATOM   4259 1C31 POPEc  68     117.255  12.385  42.587  1.00  0.00           C
ATOM   4262 2C31 POPEc  68     117.325  11.415  43.777  1.00  0.00           C
ATOM   4265 3C31 POPEc  68     117.625   9.985  43.327  1.00  0.00           C
ATOM   4268 4C31 POPEc  68     116.385   9.125  43.037  1.00  0.00           C
ATOM   4271 5C31 POPEc  68     116.775   7.705  42.597  1.00  0.00           C
ATOM   4274 6C31 POPEc  68     115.594   6.745  42.457  1.00  0.00           C
ATOM   4278  NH3 POPEd  69      45.604  19.855  28.787  1.00  0.00           N
ATOM   4282  C12 POPEd  69      44.445  18.985  29.207  1.00  0.00           C
ATOM   4285  C11 POPEd  69      44.505  17.585  28.587  1.00  0.00           C
ATOM   4288  P   POPEd  69      43.685  15.165  29.207  1.00  0.00           P
ATOM   4289  O13 POPEd  69      42.725  14.925  28.117  1.00  0.00           O
ATOM   4290  O14 POPEd  69      45.005  14.486  29.097  1.00  0.00           O
ATOM   4291  O11 POPEd  69      42.995  14.686  30.537  1.00  0.00           O
ATOM   4292  O12 POPEd  69      43.815  16.705  29.467  1.00  0.00           O
ATOM   4293  C1  POPEd  69      43.715  14.825  31.767  1.00  0.00           C
ATOM   4296  C2  POPEd  69      42.785  14.625  32.987  1.00  0.00           C
ATOM   4298  O21 POPEd  69      43.665  14.675  34.127  1.00  0.00           O
ATOM   4299  C21 POPEd  69      43.085  14.775  35.297  1.00  0.00           C
ATOM   4300  O22 POPEd  69      41.895  14.726  35.537  1.00  0.00           O
ATOM   4301  C22 POPEd  69      44.185  15.035  36.327  1.00  0.00           C
ATOM   4304  C3  POPEd  69      41.924  13.316  32.917  1.00  0.00           C
ATOM   4307  O31 POPEd  69      40.575  13.596  33.307  1.00  0.00           O
ATOM   4308  C31 POPEd  69      39.825  12.566  33.657  1.00  0.00           C
ATOM   4309  O32 POPEd  69      40.165  11.396  33.717  1.00  0.00           O
ATOM   4310  C32 POPEd  69      38.385  13.036  33.917  1.00  0.00           C
ATOM   4313  C23 POPEd  69      43.815  14.525  37.737  1.00  0.00           C
ATOM   4316  C24 POPEd  69      43.955  13.005  37.857  1.00  0.00           C
ATOM   4319  C25 POPEd  69      43.174  12.425  39.047  1.00  0.00           C
ATOM   4322  C26 POPEd  69      43.505  13.125  40.377  1.00  0.00           C
ATOM   4325  C27 POPEd  69      42.584  12.695  41.527  1.00  0.00           C
ATOM   4328  C28 POPEd  69      42.675  13.635  42.747  1.00  0.00           C
ATOM   4331  C29 POPEd  69      44.055  13.655  43.347  1.00  0.00           C
ATOM   4333 0C21 POPEd  69      44.354  13.486  44.647  1.00  0.00           C
ATOM   4335 1C21 POPEd  69      43.354  13.306  45.757  1.00  0.00           C
ATOM   4338 2C21 POPEd  69      42.745  11.895  45.837  1.00  0.00           C
ATOM   4341 3C21 POPEd  69      41.675  11.845  46.937  1.00  0.00           C
ATOM   4344 4C21 POPEd  69      40.975  10.486  47.047  1.00  0.00           C
ATOM   4347 5C21 POPEd  69      39.865  10.486  48.117  1.00  0.00           C
ATOM   4350 6C21 POPEd  69      40.415  10.645  49.547  1.00  0.00           C
ATOM   4353 7C21 POPEd  69      39.325  10.745  50.617  1.00  0.00           C
ATOM   4356 8C21 POPEd  69      39.895  10.905  52.017  1.00  0.00           C
ATOM   4360  C33 POPEd  69      37.955  13.135  35.407  1.00  0.00           C
ATOM   4363  C34 POPEd  69      37.695  11.806  36.127  1.00  0.00           C
ATOM   4366  C35 POPEd  69      36.415  11.795  36.977  1.00  0.00           C
ATOM   4369  C36 POPEd  69      36.425  12.826  38.117  1.00  0.00           C
ATOM   4372  C37 POPEd  69      35.165  12.756  38.997  1.00  0.00           C
ATOM   4375  C38 POPEd  69      35.155  13.805  40.127  1.00  0.00           C
ATOM   4378  C39 POPEd  69      33.875  13.766  40.957  1.00  0.00           C
ATOM   4381 0C31 POPEd  69      33.805  14.855  42.037  1.00  0.00           C
ATOM   4384 1C31 POPEd  69      32.425  14.885  42.707  1.00  0.00           C
ATOM   4387 2C31 POPEd  69      32.225  15.965  43.777  1.00  0.00           C
ATOM   4390 3C31 POPEd  69      32.885  15.665  45.137  1.00  0.00           C
ATOM   4393 4C31 POPEd  69      32.295  16.576  46.217  1.00  0.00           C
ATOM   4396 5C31 POPEd  69      32.875  16.445  47.627  1.00  0.00           C
ATOM   4399 6C31 POPEd  69      32.174  17.385  48.617  1.00  0.00           C
ATOM   4403  NH3 POPEe  70       9.395 125.336  31.757  1.00  0.00           N
ATOM   4407  C12 POPEe  70       7.935 125.186  31.397  1.00  0.00           C
ATOM   4410  C11 POPEe  70       7.505 123.726  31.207  1.00  0.00           C
ATOM   4413  P   POPEe  70       5.365 122.236  31.177  1.00  0.00           P
ATOM   4414  O13 POPEe  70       3.905 122.376  31.047  1.00  0.00           O
ATOM   4415  O14 POPEe  70       6.115 121.495  30.137  1.00  0.00           O
ATOM   4416  O11 POPEe  70       5.745 121.535  32.547  1.00  0.00           O
ATOM   4417  O12 POPEe  70       6.075 123.645  31.317  1.00  0.00           O
ATOM   4418  C1  POPEe  70       5.025 121.785  33.757  1.00  0.00           C
ATOM   4421  C2  POPEe  70       5.965 122.325  34.867  1.00  0.00           C
ATOM   4423  O21 POPEe  70       5.355 122.105  36.157  1.00  0.00           O
ATOM   4424  C21 POPEe  70       6.185 121.945  37.157  1.00  0.00           C
ATOM   4425  O22 POPEe  70       7.365 121.604  37.067  1.00  0.00           O
ATOM   4426  C22 POPEe  70       5.475 122.195  38.477  1.00  0.00           C
ATOM   4429  C3  POPEe  70       6.255 123.845  34.707  1.00  0.00           C
ATOM   4432  O31 POPEe  70       7.185 124.344  35.687  1.00  0.00           O
ATOM   4433  C31 POPEe  70       8.455 124.435  35.307  1.00  0.00           C
ATOM   4434  O32 POPEe  70       8.915 124.015  34.247  1.00  0.00           O
ATOM   4435  C32 POPEe  70       9.285 125.165  36.367  1.00  0.00           C
ATOM   4438  C23 POPEe  70       6.445 121.996  39.657  1.00  0.00           C
ATOM   4441  C24 POPEe  70       5.885 122.416  41.017  1.00  0.00           C
ATOM   4444  C25 POPEe  70       6.985 122.325  42.087  1.00  0.00           C
ATOM   4447  C26 POPEe  70       6.565 122.775  43.487  1.00  0.00           C
ATOM   4450  C27 POPEe  70       7.815 122.935  44.377  1.00  0.00           C
ATOM   4453  C28 POPEe  70       7.505 123.295  45.837  1.00  0.00           C
ATOM   4456  C29 POPEe  70       8.785 123.365  46.627  1.00  0.00           C
ATOM   4458 0C21 POPEe  70       8.905 123.465  47.957  1.00  0.00           C
ATOM   4460 1C21 POPEe  70       7.775 123.595  48.947  1.00  0.00           C
ATOM   4463 2C21 POPEe  70       7.585 122.376  49.857  1.00  0.00           C
ATOM   4466 3C21 POPEe  70       6.445 122.635  50.857  1.00  0.00           C
ATOM   4469 4C21 POPEe  70       6.145 121.476  51.817  1.00  0.00           C
ATOM   4472 5C21 POPEe  70       5.125 121.865  52.897  1.00  0.00           C
ATOM   4475 6C21 POPEe  70       4.735 120.706  53.817  1.00  0.00           C
ATOM   4478 7C21 POPEe  70       3.755 121.075  54.937  1.00  0.00           C
ATOM   4481 8C21 POPEe  70       3.585 119.935  55.947  1.00  0.00           C
ATOM   4485  C33 POPEe  70       8.945 124.815  37.827  1.00  0.00           C
ATOM   4488  C34 POPEe  70       9.865 125.535  38.827  1.00  0.00           C
ATOM   4491  C35 POPEe  70       9.095 126.325  39.897  1.00  0.00           C
ATOM   4494  C36 POPEe  70       8.235 125.466  40.827  1.00  0.00           C
ATOM   4497  C37 POPEe  70       7.105 126.255  41.497  1.00  0.00           C
ATOM   4500  C38 POPEe  70       7.565 127.124  42.677  1.00  0.00           C
ATOM   4503  C39 POPEe  70       6.385 127.876  43.297  1.00  0.00           C
ATOM   4506 0C31 POPEe  70       6.735 128.626  44.587  1.00  0.00           C
ATOM   4509 1C31 POPEe  70       5.635 128.484  45.647  1.00  0.00           C
ATOM   4512 2C31 POPEe  70       5.985 129.195  46.957  1.00  0.00           C
ATOM   4515 3C31 POPEe  70       5.035 128.836  48.107  1.00  0.00           C
ATOM   4518 4C31 POPEe  70       5.435 129.484  49.437  1.00  0.00           C
ATOM   4521 5C31 POPEe  70       4.535 129.055  50.597  1.00  0.00           C
ATOM   4524 6C31 POPEe  70       4.195 130.193  51.557  1.00  0.00           C
ATOM   4528  NH3 POPEf  71      91.744   3.675  30.727  1.00  0.00           N
ATOM   4532  C12 POPEf  71      91.663   3.575  32.237  1.00  0.00           C
ATOM   4535  C11 POPEf  71      92.885   4.226  32.937  1.00  0.00           C
ATOM   4538  P   POPEf  71      94.515   5.515  31.327  1.00  0.00           P
ATOM   4539  O13 POPEf  71      94.725   4.145  30.817  1.00  0.00           O
ATOM   4540  O14 POPEf  71      94.125   6.536  30.327  1.00  0.00           O
ATOM   4541  O11 POPEf  71      95.704   6.055  32.207  1.00  0.00           O
ATOM   4542  O12 POPEf  71      93.305   5.445  32.337  1.00  0.00           O
ATOM   4543  C1  POPEf  71      96.245   5.405  33.367  1.00  0.00           C
ATOM   4546  C2  POPEf  71      96.424   6.415  34.537  1.00  0.00           C
ATOM   4548  O21 POPEf  71      96.714   5.705  35.757  1.00  0.00           O
ATOM   4549  C21 POPEf  71      97.924   5.865  36.277  1.00  0.00           C
ATOM   4550  O22 POPEf  71      98.855   6.435  35.727  1.00  0.00           O
ATOM   4551  C22 POPEf  71      97.945   5.235  37.677  1.00  0.00           C
ATOM   4554  C3  POPEf  71      95.125   7.255  34.677  1.00  0.00           C
ATOM   4557  O31 POPEf  71      95.005   7.955  35.947  1.00  0.00           O
ATOM   4558  C31 POPEf  71      94.335   7.276  36.877  1.00  0.00           C
ATOM   4559  O32 POPEf  71      93.775   6.215  36.687  1.00  0.00           O
ATOM   4560  C32 POPEf  71      94.195   8.085  38.167  1.00  0.00           C
ATOM   4563  C23 POPEf  71      98.855   5.936  38.717  1.00  0.00           C
ATOM   4566  C24 POPEf  71      98.425   5.595  40.157  1.00  0.00           C
ATOM   4569  C25 POPEf  71      99.005   6.475  41.287  1.00  0.00           C
ATOM   4572  C26 POPEf  71      98.445   6.025  42.647  1.00  0.00           C
ATOM   4575  C27 POPEf  71      98.855   6.895  43.857  1.00  0.00           C
ATOM   4578  C28 POPEf  71      98.285   6.335  45.177  1.00  0.00           C
ATOM   4581  C29 POPEf  71      98.664   7.135  46.397  1.00  0.00           C
ATOM   4583 0C21 POPEf  71      97.864   7.566  47.397  1.00  0.00           C
ATOM   4585 1C21 POPEf  71      96.375   7.355  47.537  1.00  0.00           C
ATOM   4588 2C21 POPEf  71      95.954   6.465  48.727  1.00  0.00           C
ATOM   4591 3C21 POPEf  71      96.035   7.155  50.097  1.00  0.00           C
ATOM   4594 4C21 POPEf  71      95.564   6.235  51.237  1.00  0.00           C
ATOM   4597 5C21 POPEf  71      95.385   6.946  52.587  1.00  0.00           C
ATOM   4600 6C21 POPEf  71      94.925   5.976  53.677  1.00  0.00           C
ATOM   4603 7C21 POPEf  71      94.373   6.645  54.947  1.00  0.00           C
ATOM   4606 8C21 POPEf  71      93.865   5.635  55.977  1.00  0.00           C
ATOM   4610  C33 POPEf  71      92.905   7.675  38.917  1.00  0.00           C
ATOM   4613  C34 POPEf  71      92.665   8.415  40.237  1.00  0.00           C
ATOM   4616  C35 POPEf  71      93.664   8.016  41.337  1.00  0.00           C
ATOM   4619  C36 POPEf  71      93.255   8.495  42.737  1.00  0.00           C
ATOM   4622  C37 POPEf  71      94.435   8.445  43.707  1.00  0.00           C
ATOM   4625  C38 POPEf  71      94.095   8.766  45.177  1.00  0.00           C
ATOM   4628  C39 POPEf  71      93.425  10.125  45.397  1.00  0.00           C
ATOM   4631 0C31 POPEf  71      93.495  10.595  46.867  1.00  0.00           C
ATOM   4634 1C31 POPEf  71      93.134  12.085  47.007  1.00  0.00           C
ATOM   4637 2C31 POPEf  71      93.374  12.646  48.417  1.00  0.00           C
ATOM   4640 3C31 POPEf  71      93.834  14.115  48.407  1.00  0.00           C
ATOM   4643 4C31 POPEf  71      92.814  15.105  47.837  1.00  0.00           C
ATOM   4646 5C31 POPEf  71      91.894  15.695  48.907  1.00  0.00           C
ATOM   4649 6C31 POPEf  71      90.905  16.726  48.367  1.00  0.00           C
ATOM   4653  NH3 POPEg  72      27.335  68.415  73.237  1.00  0.00           N
ATOM   4657  C12 POPEg  72      27.635  69.356  74.357  1.00  0.00           C
ATOM   4660  C11 POPEg  72      28.815  70.276  74.047  1.00  0.00           C
ATOM   4663  P   POPEg  72      29.635  72.596  74.847  1.00  0.00           P
ATOM   4664  O13 POPEg  72      29.685  73.376  76.097  1.00  0.00           O
ATOM   4665  O14 POPEg  72      30.905  72.285  74.157  1.00  0.00           O
ATOM   4666  O11 POPEg  72      28.625  73.255  73.837  1.00  0.00           O
ATOM   4667  O12 POPEg  72      28.945  71.206  75.137  1.00  0.00           O
ATOM   4668  C1  POPEg  72      28.145  74.595  73.997  1.00  0.00           C
ATOM   4671  C2  POPEg  72      28.145  75.355  72.647  1.00  0.00           C
ATOM   4673  O21 POPEg  72      27.495  74.565  71.647  1.00  0.00           O
ATOM   4674  C21 POPEg  72      26.355  74.965  71.157  1.00  0.00           C
ATOM   4675  O22 POPEg  72      25.695  75.926  71.557  1.00  0.00           O
ATOM   4676  C22 POPEg  72      25.975  73.986  70.047  1.00  0.00           C
ATOM   4679  C3  POPEg  72      29.595  75.606  72.147  1.00  0.00           C
ATOM   4682  O31 POPEg  72      29.595  76.516  71.027  1.00  0.00           O
ATOM   4683  C31 POPEg  72      29.675  75.946  69.827  1.00  0.00           C
ATOM   4684  O32 POPEg  72      29.695  74.755  69.597  1.00  0.00           O
ATOM   4685  C32 POPEg  72      29.725  77.045  68.777  1.00  0.00           C
ATOM   4688  C23 POPEg  72      25.265  74.636  68.847  1.00  0.00           C
ATOM   4691  C24 POPEg  72      24.495  73.595  68.027  1.00  0.00           C
ATOM   4694  C25 POPEg  72      23.655  74.215  66.907  1.00  0.00           C
ATOM   4697  C26 POPEg  72      22.805  73.185  66.177  1.00  0.00           C
ATOM   4700  C27 POPEg  72      22.005  73.785  65.007  1.00  0.00           C
ATOM   4703  C28 POPEg  72      21.015  72.785  64.377  1.00  0.00           C
ATOM   4706  C29 POPEg  72      21.745  71.666  63.687  1.00  0.00           C
ATOM   4708 0C21 POPEg  72      21.725  71.386  62.377  1.00  0.00           C
ATOM   4710 1C21 POPEg  72      21.005  72.115  61.267  1.00  0.00           C
ATOM   4713 2C21 POPEg  72      21.945  72.295  60.067  1.00  0.00           C
ATOM   4716 3C21 POPEg  72      21.185  72.336  58.727  1.00  0.00           C
ATOM   4719 4C21 POPEg  72      22.145  72.285  57.527  1.00  0.00           C
ATOM   4722 5C21 POPEg  72      21.415  72.115  56.187  1.00  0.00           C
ATOM   4725 6C21 POPEg  72      20.625  73.355  55.767  1.00  0.00           C
ATOM   4728 7C21 POPEg  72      19.765  73.135  54.517  1.00  0.00           C
ATOM   4731 8C21 POPEg  72      19.025  74.406  54.087  1.00  0.00           C
ATOM   4735  C33 POPEg  72      30.695  76.705  67.627  1.00  0.00           C
ATOM   4738  C34 POPEg  72      31.205  77.976  66.957  1.00  0.00           C
ATOM   4741  C35 POPEg  72      32.055  77.736  65.707  1.00  0.00           C
ATOM   4744  C36 POPEg  72      31.215  77.376  64.487  1.00  0.00           C
ATOM   4747  C37 POPEg  72      32.065  77.235  63.227  1.00  0.00           C
ATOM   4750  C38 POPEg  72      31.245  76.876  61.977  1.00  0.00           C
ATOM   4753  C39 POPEg  72      32.145  76.605  60.777  1.00  0.00           C
ATOM   4756 0C31 POPEg  72      31.345  76.355  59.487  1.00  0.00           C
ATOM   4759 1C31 POPEg  72      32.265  76.306  58.257  1.00  0.00           C
ATOM   4762 2C31 POPEg  72      31.485  76.346  56.937  1.00  0.00           C
ATOM   4765 3C31 POPEg  72      30.835  75.005  56.577  1.00  0.00           C
ATOM   4768 4C31 POPEg  72      30.135  75.075  55.217  1.00  0.00           C
ATOM   4771 5C31 POPEg  72      29.685  73.696  54.727  1.00  0.00           C
ATOM   4774 6C31 POPEg  72      29.115  73.735  53.307  1.00  0.00           C
ATOM   4778  NH3 POPEh  73      70.845   7.826  71.177  1.00  0.00           N
ATOM   4782  C12 POPEh  73      70.924   6.346  70.967  1.00  0.00           C
ATOM   4785  C11 POPEh  73      69.965   5.595  71.897  1.00  0.00           C
ATOM   4788  P   POPEh  73      69.395   3.315  72.937  1.00  0.00           P
ATOM   4789  O13 POPEh  73      70.255   2.365  73.667  1.00  0.00           O
ATOM   4790  O14 POPEh  73      68.505   4.165  73.727  1.00  0.00           O
ATOM   4791  O11 POPEh  73      68.455   2.445  71.967  1.00  0.00           O
ATOM   4792  O12 POPEh  73      70.245   4.175  71.887  1.00  0.00           O
ATOM   4793  C1  POPEh  73      69.045   1.695  70.897  1.00  0.00           C
ATOM   4796  C2  POPEh  73      68.515   2.125  69.497  1.00  0.00           C
ATOM   4798  O21 POPEh  73      69.535   1.785  68.547  1.00  0.00           O
ATOM   4799  C21 POPEh  73      69.105   1.425  67.337  1.00  0.00           C
ATOM   4800  O22 POPEh  73      67.935   1.275  67.017  1.00  0.00           O
ATOM   4801  C22 POPEh  73      70.314   1.365  66.407  1.00  0.00           C
ATOM   4804  C3  POPEh  73      68.205   3.655  69.437  1.00  0.00           C
ATOM   4807  O31 POPEh  73      67.285   3.976  68.367  1.00  0.00           O
ATOM   4808  C31 POPEh  73      67.855   4.295  67.217  1.00  0.00           C
ATOM   4809  O32 POPEh  73      69.055   4.475  67.037  1.00  0.00           O
ATOM   4810  C32 POPEh  73      66.805   4.395  66.127  1.00  0.00           C
ATOM   4813  C23 POPEh  73      70.204   0.356  65.237  1.00  0.00           C
ATOM   4816  C24 POPEh  73      69.225   0.765  64.137  1.00  0.00           C
ATOM   4819  C25 POPEh  73      69.545   0.016  62.837  1.00  0.00           C
ATOM   4822  C26 POPEh  73      68.455   0.096  61.757  1.00  0.00           C
ATOM   4825  C27 POPEh  73      68.924  -0.604  60.477  1.00  0.00           C
ATOM   4828  C28 POPEh  73      67.844  -0.694  59.377  1.00  0.00           C
ATOM   4831  C29 POPEh  73      67.384   0.645  58.867  1.00  0.00           C
ATOM   4833 0C21 POPEh  73      66.325   0.835  58.057  1.00  0.00           C
ATOM   4835 1C21 POPEh  73      65.454  -0.274  57.517  1.00  0.00           C
ATOM   4838 2C21 POPEh  73      64.315  -0.634  58.487  1.00  0.00           C
ATOM   4841 3C21 POPEh  73      63.795  -2.074  58.307  1.00  0.00           C
ATOM   4844 4C21 POPEh  73      62.855  -2.494  59.447  1.00  0.00           C
ATOM   4847 5C21 POPEh  73      62.865  -3.994  59.737  1.00  0.00           C
ATOM   4850 6C21 POPEh  73      62.295  -4.854  58.597  1.00  0.00           C
ATOM   4853 7C21 POPEh  73      62.225  -6.334  58.967  1.00  0.00           C
ATOM   4856 8C21 POPEh  73      61.565  -7.203  57.897  1.00  0.00           C
ATOM   4860  C33 POPEh  73      67.415   4.365  64.707  1.00  0.00           C
ATOM   4863  C34 POPEh  73      66.305   4.536  63.677  1.00  0.00           C
ATOM   4866  C35 POPEh  73      66.664   4.055  62.267  1.00  0.00           C
ATOM   4869  C36 POPEh  73      67.555   5.025  61.467  1.00  0.00           C
ATOM   4872  C37 POPEh  73      67.455   4.725  59.967  1.00  0.00           C
ATOM   4875  C38 POPEh  73      68.225   5.715  59.097  1.00  0.00           C
ATOM   4878  C39 POPEh  73      68.104   5.425  57.597  1.00  0.00           C
ATOM   4881 0C31 POPEh  73      66.715   5.675  57.017  1.00  0.00           C
ATOM   4884 1C31 POPEh  73      66.715   5.435  55.497  1.00  0.00           C
ATOM   4887 2C31 POPEh  73      65.395   5.785  54.807  1.00  0.00           C
ATOM   4890 3C31 POPEh  73      65.475   5.615  53.277  1.00  0.00           C
ATOM   4893 4C31 POPEh  73      66.305   6.705  52.577  1.00  0.00           C
ATOM   4896 5C31 POPEh  73      66.815   6.255  51.207  1.00  0.00           C
ATOM   4899 6C31 POPEh  73      67.605   7.335  50.467  1.00  0.00           C
ATOM   4903  NH3 POPEi  74      93.025   8.906  30.687  1.00  0.00           N
ATOM   4907  C12 POPEi  74      93.734  10.156  30.227  1.00  0.00           C
ATOM   4910  C11 POPEi  74      93.174  11.405  30.917  1.00  0.00           C
ATOM   4913  P   POPEi  74      95.215  13.095  31.057  1.00  0.00           P
ATOM   4914  O13 POPEi  74      94.975  14.295  31.877  1.00  0.00           O
ATOM   4915  O14 POPEi  74      96.164  13.205  29.937  1.00  0.00           O
ATOM   4916  O11 POPEi  74      95.594  11.875  31.987  1.00  0.00           O
ATOM   4917  O12 POPEi  74      93.805  12.605  30.467  1.00  0.00           O
ATOM   4918  C1  POPEi  74      96.844  11.875  32.687  1.00  0.00           C
ATOM   4921  C2  POPEi  74      96.714  12.635  34.037  1.00  0.00           C
ATOM   4923  O21 POPEi  74      97.755  12.285  34.977  1.00  0.00           O
ATOM   4924  C21 POPEi  74      98.974  12.596  34.597  1.00  0.00           C
ATOM   4925  O22 POPEi  74      99.265  13.175  33.567  1.00  0.00           O
ATOM   4926  C22 POPEi  74      99.995  12.025  35.567  1.00  0.00           C
ATOM   4929  C3  POPEi  74      95.354  12.316  34.707  1.00  0.00           C
ATOM   4932  O31 POPEi  74      95.294  12.756  36.087  1.00  0.00           O
ATOM   4933  C31 POPEi  74      95.564  11.815  36.997  1.00  0.00           C
ATOM   4934  O32 POPEi  74      95.734  10.635  36.747  1.00  0.00           O
ATOM   4935  C32 POPEi  74      95.704  12.435  38.387  1.00  0.00           C
ATOM   4938  C23 POPEi  74     101.124  13.015  35.947  1.00  0.00           C
ATOM   4941  C24 POPEi  74     100.715  14.015  37.027  1.00  0.00           C
ATOM   4944  C25 POPEi  74     100.434  13.366  38.387  1.00  0.00           C
ATOM   4947  C26 POPEi  74     100.835  14.265  39.567  1.00  0.00           C
ATOM   4950  C27 POPEi  74     100.585  13.665  40.957  1.00  0.00           C
ATOM   4953  C28 POPEi  74     100.975  14.666  42.057  1.00  0.00           C
ATOM   4956  C29 POPEi  74     100.825  14.156  43.467  1.00  0.00           C
ATOM   4958 0C21 POPEi  74     101.663  14.385  44.497  1.00  0.00           C
ATOM   4960 1C21 POPEi  74     102.934  15.195  44.437  1.00  0.00           C
ATOM   4963 2C21 POPEi  74     104.074  14.645  45.327  1.00  0.00           C
ATOM   4966 3C21 POPEi  74     103.875  14.896  46.837  1.00  0.00           C
ATOM   4969 4C21 POPEi  74     105.135  14.525  47.637  1.00  0.00           C
ATOM   4972 5C21 POPEi  74     105.035  14.875  49.127  1.00  0.00           C
ATOM   4975 6C21 POPEi  74     106.315  14.525  49.907  1.00  0.00           C
ATOM   4978 7C21 POPEi  74     106.275  14.976  51.367  1.00  0.00           C
ATOM   4981 8C21 POPEi  74     107.544  14.616  52.147  1.00  0.00           C
ATOM   4985  C33 POPEi  74      94.965  11.635  39.487  1.00  0.00           C
ATOM   4988  C34 POPEi  74      95.434  11.945  40.927  1.00  0.00           C
ATOM   4991  C35 POPEi  74      96.754  11.255  41.277  1.00  0.00           C
ATOM   4994  C36 POPEi  74      97.204  11.455  42.737  1.00  0.00           C
ATOM   4997  C37 POPEi  74      98.575  10.816  43.007  1.00  0.00           C
ATOM   5000  C38 POPEi  74      99.005  10.905  44.477  1.00  0.00           C
ATOM   5003  C39 POPEi  74     100.483  10.565  44.677  1.00  0.00           C
ATOM   5006 0C31 POPEi  74     100.965  10.806  46.117  1.00  0.00           C
ATOM   5009 1C31 POPEi  74     102.484  10.755  46.257  1.00  0.00           C
ATOM   5012 2C31 POPEi  74     102.994  11.066  47.677  1.00  0.00           C
ATOM   5015 3C31 POPEi  74     102.575  10.035  48.747  1.00  0.00           C
ATOM   5018 4C31 POPEi  74     103.045   8.605  48.447  1.00  0.00           C
ATOM   5021 5C31 POPEi  74     102.875   7.646  49.627  1.00  0.00           C
ATOM   5024 6C31 POPEi  74     103.194   6.195  49.257  1.00  0.00           C
ATOM   5028  NH3 POPEj  75     126.924  79.486  32.327  1.00  0.00           N
ATOM   5032  C12 POPEj  75     126.234  80.265  31.247  1.00  0.00           C
ATOM   5035  C11 POPEj  75     125.205  79.365  30.577  1.00  0.00           C
ATOM   5038  P   POPEj  75     125.154  76.795  30.137  1.00  0.00           P
ATOM   5039  O13 POPEj  75     123.895  76.935  29.377  1.00  0.00           O
ATOM   5040  O14 POPEj  75     126.124  75.766  29.717  1.00  0.00           O
ATOM   5041  O11 POPEj  75     124.825  76.596  31.677  1.00  0.00           O
ATOM   5042  O12 POPEj  75     125.884  78.196  30.117  1.00  0.00           O
ATOM   5043  C1  POPEj  75     123.974  75.505  32.047  1.00  0.00           C
ATOM   5046  C2  POPEj  75     123.635  75.565  33.557  1.00  0.00           C
ATOM   5048  O21 POPEj  75     123.865  74.295  34.157  1.00  0.00           O
ATOM   5049  C21 POPEj  75     125.065  73.726  34.347  1.00  0.00           C
ATOM   5050  O22 POPEj  75     125.195  72.615  34.837  1.00  0.00           O
ATOM   5051  C22 POPEj  75     126.305  74.535  33.907  1.00  0.00           C
ATOM   5054  C3  POPEj  75     122.175  76.005  33.917  1.00  0.00           C
ATOM   5057  O31 POPEj  75     122.094  76.235  35.337  1.00  0.00           O
ATOM   5058  C31 POPEj  75     120.884  76.416  35.857  1.00  0.00           C
ATOM   5059  O32 POPEj  75     119.844  76.516  35.227  1.00  0.00           O
ATOM   5060  C32 POPEj  75     121.054  76.535  37.387  1.00  0.00           C
ATOM   5063  C23 POPEj  75     127.514  74.356  34.867  1.00  0.00           C
ATOM   5066  C24 POPEj  75     127.534  75.476  35.917  1.00  0.00           C
ATOM   5069  C25 POPEj  75     128.454  75.276  37.117  1.00  0.00           C
ATOM   5072  C26 POPEj  75     129.942  75.226  36.757  1.00  0.00           C
ATOM   5075  C27 POPEj  75     130.764  74.816  37.977  1.00  0.00           C
ATOM   5078  C28 POPEj  75     132.243  74.525  37.687  1.00  0.00           C
ATOM   5081  C29 POPEj  75     133.083  75.746  37.407  1.00  0.00           C
ATOM   5083 0C21 POPEj  75     134.163  76.104  38.107  1.00  0.00           C
ATOM   5085 1C21 POPEj  75     134.693  75.395  39.327  1.00  0.00           C
ATOM   5088 2C21 POPEj  75     135.333  74.026  39.107  1.00  0.00           C
ATOM   5091 3C21 POPEj  75     136.553  73.965  38.177  1.00  0.00           C
ATOM   5094 4C21 POPEj  75     137.052  72.526  38.117  1.00  0.00           C
ATOM   5097 5C21 POPEj  75     138.493  72.365  37.607  1.00  0.00           C
ATOM   5100 6C21 POPEj  75     138.983  70.926  37.827  1.00  0.00           C
ATOM   5103 7C21 POPEj  75     140.504  70.836  37.967  1.00  0.00           C
ATOM   5106 8C21 POPEj  75     140.984  69.455  38.397  1.00  0.00           C
ATOM   5110  C33 POPEj  75     119.795  76.226  38.217  1.00  0.00           C
ATOM   5113  C34 POPEj  75     119.904  76.666  39.687  1.00  0.00           C
ATOM   5116  C35 POPEj  75     120.905  75.886  40.567  1.00  0.00           C
ATOM   5119  C36 POPEj  75     120.914  76.416  42.017  1.00  0.00           C
ATOM   5122  C37 POPEj  75     121.994  75.766  42.897  1.00  0.00           C
ATOM   5125  C38 POPEj  75     122.105  76.375  44.307  1.00  0.00           C
ATOM   5128  C39 POPEj  75     121.684  75.406  45.417  1.00  0.00           C
ATOM   5131 0C31 POPEj  75     122.195  75.845  46.797  1.00  0.00           C
ATOM   5134 1C31 POPEj  75     122.024  74.755  47.867  1.00  0.00           C
ATOM   5137 2C31 POPEj  75     122.665  75.096  49.227  1.00  0.00           C
ATOM   5140 3C31 POPEj  75     124.204  75.185  49.197  1.00  0.00           C
ATOM   5143 4C31 POPEj  75     124.815  75.495  50.567  1.00  0.00           C
ATOM   5146 5C31 POPEj  75     124.885  74.285  51.497  1.00  0.00           C
ATOM   5149 6C31 POPEj  75     125.385  74.636  52.907  1.00  0.00           C
ATOM   5153  NH3 POPEk  76     116.194  19.026  70.327  1.00  0.00           N
ATOM   5157  C12 POPEk  76     117.535  19.045  71.017  1.00  0.00           C
ATOM   5160  C11 POPEk  76     117.665  20.265  71.947  1.00  0.00           C
ATOM   5163  P   POPEk  76     119.524  21.736  72.987  1.00  0.00           P
ATOM   5164  O13 POPEk  76     118.484  22.345  73.847  1.00  0.00           O
ATOM   5165  O14 POPEk  76     120.874  21.606  73.567  1.00  0.00           O
ATOM   5166  O11 POPEk  76     119.555  22.496  71.597  1.00  0.00           O
ATOM   5167  O12 POPEk  76     118.974  20.305  72.537  1.00  0.00           O
ATOM   5168  C1  POPEk  76     120.483  22.066  70.597  1.00  0.00           C
ATOM   5171  C2  POPEk  76     120.464  23.035  69.367  1.00  0.00           C
ATOM   5173  O21 POPEk  76     120.464  22.326  68.127  1.00  0.00           O
ATOM   5174  C21 POPEk  76     119.344  21.685  67.817  1.00  0.00           C
ATOM   5175  O22 POPEk  76     118.374  21.515  68.537  1.00  0.00           O
ATOM   5176  C22 POPEk  76     119.405  21.325  66.337  1.00  0.00           C
ATOM   5179  C3  POPEk  76     121.635  24.085  69.397  1.00  0.00           C
ATOM   5182  O31 POPEk  76     122.024  24.626  68.107  1.00  0.00           O
ATOM   5183  C31 POPEk  76     121.245  25.586  67.597  1.00  0.00           C
ATOM   5184  O32 POPEk  76     120.135  25.876  67.997  1.00  0.00           O
ATOM   5185  C32 POPEk  76     121.975  26.246  66.427  1.00  0.00           C
ATOM   5188  C23 POPEk  76     119.135  22.545  65.437  1.00  0.00           C
ATOM   5191  C24 POPEk  76     119.914  22.545  64.117  1.00  0.00           C
ATOM   5194  C25 POPEk  76     119.415  21.536  63.077  1.00  0.00           C
ATOM   5197  C26 POPEk  76     119.015  22.156  61.727  1.00  0.00           C
ATOM   5200  C27 POPEk  76     118.965  21.076  60.637  1.00  0.00           C
ATOM   5203  C28 POPEk  76     118.805  21.685  59.237  1.00  0.00           C
ATOM   5206  C29 POPEk  76     119.085  20.656  58.167  1.00  0.00           C
ATOM   5208 0C21 POPEk  76     120.305  20.365  57.677  1.00  0.00           C
ATOM   5210 1C21 POPEk  76     121.604  20.995  58.117  1.00  0.00           C
ATOM   5213 2C21 POPEk  76     121.954  22.275  57.337  1.00  0.00           C
ATOM   5216 3C21 POPEk  76     122.185  22.045  55.837  1.00  0.00           C
ATOM   5219 4C21 POPEk  76     122.475  23.316  55.017  1.00  0.00           C
ATOM   5222 5C21 POPEk  76     123.715  24.095  55.457  1.00  0.00           C
ATOM   5225 6C21 POPEk  76     123.355  25.275  56.377  1.00  0.00           C
ATOM   5228 7C21 POPEk  76     124.555  26.176  56.707  1.00  0.00           C
ATOM   5231 8C21 POPEk  76     124.114  27.445  57.417  1.00  0.00           C
ATOM   5235  C33 POPEk  76     121.434  25.846  65.027  1.00  0.00           C
ATOM   5238  C34 POPEk  76     122.395  26.336  63.927  1.00  0.00           C
ATOM   5241  C35 POPEk  76     122.124  25.746  62.527  1.00  0.00           C
ATOM   5244  C36 POPEk  76     120.895  26.325  61.807  1.00  0.00           C
ATOM   5247  C37 POPEk  76     120.965  26.065  60.297  1.00  0.00           C
ATOM   5250  C38 POPEk  76     119.755  26.555  59.487  1.00  0.00           C
ATOM   5253  C39 POPEk  76     119.435  28.045  59.667  1.00  0.00           C
ATOM   5256 0C31 POPEk  76     118.575  28.586  58.517  1.00  0.00           C
ATOM   5259 1C31 POPEk  76     118.015  29.996  58.767  1.00  0.00           C
ATOM   5262 2C31 POPEk  76     117.234  30.566  57.567  1.00  0.00           C
ATOM   5265 3C31 POPEk  76     115.945  29.795  57.247  1.00  0.00           C
ATOM   5268 4C31 POPEk  76     115.154  30.416  56.087  1.00  0.00           C
ATOM   5271 5C31 POPEk  76     113.785  29.756  55.867  1.00  0.00           C
ATOM   5274 6C31 POPEk  76     112.645  30.766  55.687  1.00  0.00           C
ATOM   5278  NH3 POPEl  77      13.605   3.855  33.117  1.00  0.00           N
ATOM   5282  C12 POPEl  77      12.235   4.455  33.047  1.00  0.00           C
ATOM   5285  C11 POPEl  77      12.185   5.806  33.797  1.00  0.00           C
ATOM   5288  P   POPEl  77      13.125   6.856  35.987  1.00  0.00           P
ATOM   5289  O13 POPEl  77      14.155   7.655  35.297  1.00  0.00           O
ATOM   5290  O14 POPEl  77      11.915   7.556  36.467  1.00  0.00           O
ATOM   5291  O11 POPEl  77      13.805   6.125  37.197  1.00  0.00           O
ATOM   5292  O12 POPEl  77      12.705   5.625  35.117  1.00  0.00           O
ATOM   5293  C1  POPEl  77      13.065   5.395  38.177  1.00  0.00           C
ATOM   5296  C2  POPEl  77      12.815   6.245  39.457  1.00  0.00           C
ATOM   5298  O21 POPEl  77      12.765   5.355  40.567  1.00  0.00           O
ATOM   5299  C21 POPEl  77      13.955   5.085  41.067  1.00  0.00           C
ATOM   5300  O22 POPEl  77      15.015   5.575  40.727  1.00  0.00           O
ATOM   5301  C22 POPEl  77      13.785   4.076  42.187  1.00  0.00           C
ATOM   5304  C3  POPEl  77      11.495   7.065  39.367  1.00  0.00           C
ATOM   5307  O31 POPEl  77      10.955   7.505  40.647  1.00  0.00           O
ATOM   5308  C31 POPEl  77      10.905   8.825  40.827  1.00  0.00           C
ATOM   5309  O32 POPEl  77      11.135   9.655  39.967  1.00  0.00           O
ATOM   5310  C32 POPEl  77      10.335   9.165  42.207  1.00  0.00           C
ATOM   5313  C23 POPEl  77      15.075   3.875  43.017  1.00  0.00           C
ATOM   5316  C24 POPEl  77      14.945   2.725  44.017  1.00  0.00           C
ATOM   5319  C25 POPEl  77      14.755   3.195  45.467  1.00  0.00           C
ATOM   5322  C26 POPEl  77      14.365   2.055  46.437  1.00  0.00           C
ATOM   5325  C27 POPEl  77      15.465   1.005  46.607  1.00  0.00           C
ATOM   5328  C28 POPEl  77      15.065  -0.184  47.507  1.00  0.00           C
ATOM   5331  C29 POPEl  77      13.975  -1.014  46.897  1.00  0.00           C
ATOM   5333 0C21 POPEl  77      13.185  -1.884  47.557  1.00  0.00           C
ATOM   5335 1C21 POPEl  77      13.225  -2.254  49.017  1.00  0.00           C
ATOM   5338 2C21 POPEl  77      12.475  -3.574  49.217  1.00  0.00           C
ATOM   5341 3C21 POPEl  77      12.365  -4.014  50.677  1.00  0.00           C
ATOM   5344 4C21 POPEl  77      11.515  -5.284  50.817  1.00  0.00           C
ATOM   5347 5C21 POPEl  77      11.405  -5.784  52.267  1.00  0.00           C
ATOM   5350 6C21 POPEl  77      10.185  -5.204  52.997  1.00  0.00           C
ATOM   5353 7C21 POPEl  77      10.145  -5.594  54.477  1.00  0.00           C
ATOM   5356 8C21 POPEl  77       8.845  -5.194  55.157  1.00  0.00           C
ATOM   5360  C33 POPEl  77      11.345   9.945  43.087  1.00  0.00           C
ATOM   5363  C34 POPEl  77      10.745  10.505  44.387  1.00  0.00           C
ATOM   5366  C35 POPEl  77      10.085   9.465  45.307  1.00  0.00           C
ATOM   5369  C36 POPEl  77      11.075   8.405  45.817  1.00  0.00           C
ATOM   5372  C37 POPEl  77      10.435   7.265  46.637  1.00  0.00           C
ATOM   5375  C38 POPEl  77       9.465   7.775  47.707  1.00  0.00           C
ATOM   5378  C39 POPEl  77       9.215   6.755  48.837  1.00  0.00           C
ATOM   5381 0C31 POPEl  77      10.295   6.805  49.917  1.00  0.00           C
ATOM   5384 1C31 POPEl  77       9.955   5.945  51.147  1.00  0.00           C
ATOM   5387 2C31 POPEl  77      10.435   6.576  52.457  1.00  0.00           C
ATOM   5390 3C31 POPEl  77      10.005   5.765  53.687  1.00  0.00           C
ATOM   5393 4C31 POPEl  77      10.115   6.555  54.997  1.00  0.00           C
ATOM   5396 5C31 POPEl  77       9.475   5.815  56.187  1.00  0.00           C
ATOM   5399 6C31 POPEl  77       9.435   6.645  57.467  1.00  0.00           C
ATOM   5403  NH3 POPEm  78      17.645  76.136  72.817  1.00  0.00           N
ATOM   5407  C12 POPEm  78      16.495  76.505  73.707  1.00  0.00           C
ATOM   5410  C11 POPEm  78      15.205  75.755  73.307  1.00  0.00           C
ATOM   5413  P   POPEm  78      13.195  76.705  71.897  1.00  0.00           P
ATOM   5414  O13 POPEm  78      12.335  75.505  71.907  1.00  0.00           O
ATOM   5415  O14 POPEm  78      12.525  78.035  71.827  1.00  0.00           O
ATOM   5416  O11 POPEm  78      14.235  76.615  70.717  1.00  0.00           O
ATOM   5417  O12 POPEm  78      14.125  76.675  73.157  1.00  0.00           O
ATOM   5418  C1  POPEm  78      13.935  76.955  69.357  1.00  0.00           C
ATOM   5421  C2  POPEm  78      13.905  75.746  68.367  1.00  0.00           C
ATOM   5423  O21 POPEm  78      14.055  76.136  66.977  1.00  0.00           O
ATOM   5424  C21 POPEm  78      13.265  77.075  66.477  1.00  0.00           C
ATOM   5425  O22 POPEm  78      12.535  77.806  67.117  1.00  0.00           O
ATOM   5426  C22 POPEm  78      13.355  77.196  64.967  1.00  0.00           C
ATOM   5429  C3  POPEm  78      12.645  74.865  68.597  1.00  0.00           C
ATOM   5432  O31 POPEm  78      12.705  73.626  67.867  1.00  0.00           O
ATOM   5433  C31 POPEm  78      11.875  72.715  68.357  1.00  0.00           C
ATOM   5434  O32 POPEm  78      11.105  72.895  69.297  1.00  0.00           O
ATOM   5435  C32 POPEm  78      12.075  71.406  67.607  1.00  0.00           C
ATOM   5438  C23 POPEm  78      12.215  78.115  64.467  1.00  0.00           C
ATOM   5441  C24 POPEm  78      12.155  78.355  62.957  1.00  0.00           C
ATOM   5444  C25 POPEm  78      10.955  79.255  62.597  1.00  0.00           C
ATOM   5447  C26 POPEm  78      10.715  79.465  61.097  1.00  0.00           C
ATOM   5450  C27 POPEm  78       9.725  80.625  60.857  1.00  0.00           C
ATOM   5453  C28 POPEm  78       9.275  80.826  59.397  1.00  0.00           C
ATOM   5456  C29 POPEm  78       8.195  79.865  58.987  1.00  0.00           C
ATOM   5458 0C21 POPEm  78       7.095  80.165  58.267  1.00  0.00           C
ATOM   5460 1C21 POPEm  78       6.715  81.495  57.657  1.00  0.00           C
ATOM   5463 2C21 POPEm  78       6.465  81.375  56.147  1.00  0.00           C
ATOM   5466 3C21 POPEm  78       6.335  82.736  55.447  1.00  0.00           C
ATOM   5469 4C21 POPEm  78       6.315  82.586  53.917  1.00  0.00           C
ATOM   5472 5C21 POPEm  78       6.375  83.924  53.177  1.00  0.00           C
ATOM   5475 6C21 POPEm  78       6.715  83.766  51.697  1.00  0.00           C
ATOM   5478 7C21 POPEm  78       6.985  85.105  50.997  1.00  0.00           C
ATOM   5481 8C21 POPEm  78       7.215  84.955  49.487  1.00  0.00           C
ATOM   5485  C33 POPEm  78      11.315  71.325  66.257  1.00  0.00           C
ATOM   5488  C34 POPEm  78      12.165  71.556  64.997  1.00  0.00           C
ATOM   5491  C35 POPEm  78      11.365  71.206  63.727  1.00  0.00           C
ATOM   5494  C36 POPEm  78      12.225  70.855  62.507  1.00  0.00           C
ATOM   5497  C37 POPEm  78      11.385  70.314  61.347  1.00  0.00           C
ATOM   5500  C38 POPEm  78      12.185  70.096  60.057  1.00  0.00           C
ATOM   5503  C39 POPEm  78      13.085  68.855  60.077  1.00  0.00           C
ATOM   5506 0C31 POPEm  78      14.135  68.875  58.957  1.00  0.00           C
ATOM   5509 1C31 POPEm  78      15.335  69.776  59.277  1.00  0.00           C
ATOM   5512 2C31 POPEm  78      16.385  69.845  58.167  1.00  0.00           C
ATOM   5515 3C31 POPEm  78      16.895  68.476  57.717  1.00  0.00           C
ATOM   5518 4C31 POPEm  78      18.115  68.575  56.797  1.00  0.00           C
ATOM   5521 5C31 POPEm  78      18.135  67.465  55.737  1.00  0.00           C
ATOM   5524 6C31 POPEm  78      19.435  67.446  54.937  1.00  0.00           C
ATOM   5528  NH3 POPEn  79      25.355   3.355  28.647  1.00  0.00           N
ATOM   5532  C12 POPEn  79      23.885   2.965  28.677  1.00  0.00           C
ATOM   5535  C11 POPEn  79      23.255   3.205  30.077  1.00  0.00           C
ATOM   5538  P   POPEn  79      21.455   1.375  30.597  1.00  0.00           P
ATOM   5539  O13 POPEn  79      20.195   1.015  29.917  1.00  0.00           O
ATOM   5540  O14 POPEn  79      22.615   0.496  30.377  1.00  0.00           O
ATOM   5541  O11 POPEn  79      21.165   1.485  32.147  1.00  0.00           O
ATOM   5542  O12 POPEn  79      21.865   2.835  30.107  1.00  0.00           O
ATOM   5543  C1  POPEn  79      21.275   2.675  32.917  1.00  0.00           C
ATOM   5546  C2  POPEn  79      20.425   2.585  34.227  1.00  0.00           C
ATOM   5548  O21 POPEn  79      21.205   2.095  35.337  1.00  0.00           O
ATOM   5549  C21 POPEn  79      22.075   2.915  35.887  1.00  0.00           C
ATOM   5550  O22 POPEn  79      22.435   3.985  35.437  1.00  0.00           O
ATOM   5551  C22 POPEn  79      22.485   2.305  37.227  1.00  0.00           C
ATOM   5554  C3  POPEn  79      19.125   1.705  34.087  1.00  0.00           C
ATOM   5557  O31 POPEn  79      19.125   0.616  35.037  1.00  0.00           O
ATOM   5558  C31 POPEn  79      19.835  -0.434  34.627  1.00  0.00           C
ATOM   5559  O32 POPEn  79      19.815  -0.904  33.497  1.00  0.00           O
ATOM   5560  C32 POPEn  79      20.795  -0.844  35.767  1.00  0.00           C
ATOM   5563  C23 POPEn  79      23.065   3.365  38.187  1.00  0.00           C
ATOM   5566  C24 POPEn  79      23.525   2.815  39.537  1.00  0.00           C
ATOM   5569  C25 POPEn  79      22.375   2.605  40.537  1.00  0.00           C
ATOM   5572  C26 POPEn  79      22.885   2.195  41.927  1.00  0.00           C
ATOM   5575  C27 POPEn  79      21.755   2.005  42.947  1.00  0.00           C
ATOM   5578  C28 POPEn  79      22.165   1.455  44.317  1.00  0.00           C
ATOM   5581  C29 POPEn  79      22.655   0.026  44.237  1.00  0.00           C
ATOM   5583 0C21 POPEn  79      22.615  -0.884  45.227  1.00  0.00           C
ATOM   5585 1C21 POPEn  79      22.145  -0.634  46.647  1.00  0.00           C
ATOM   5588 2C21 POPEn  79      20.745  -1.214  46.917  1.00  0.00           C
ATOM   5591 3C21 POPEn  79      20.395  -1.194  48.407  1.00  0.00           C
ATOM   5594 4C21 POPEn  79      18.905  -1.434  48.687  1.00  0.00           C
ATOM   5597 5C21 POPEn  79      18.565  -1.333  50.187  1.00  0.00           C
ATOM   5600 6C21 POPEn  79      17.055  -1.174  50.427  1.00  0.00           C
ATOM   5603 7C21 POPEn  79      16.705  -0.564  51.787  1.00  0.00           C
ATOM   5606 8C21 POPEn  79      15.225  -0.234  51.927  1.00  0.00           C
ATOM   5610  C33 POPEn  79      20.925  -2.354  36.097  1.00  0.00           C
ATOM   5613  C34 POPEn  79      21.675  -2.583  37.437  1.00  0.00           C
ATOM   5616  C35 POPEn  79      23.215  -2.604  37.357  1.00  0.00           C
ATOM   5619  C36 POPEn  79      23.875  -2.274  38.707  1.00  0.00           C
ATOM   5622  C37 POPEn  79      25.185  -3.034  38.987  1.00  0.00           C
ATOM   5625  C38 POPEn  79      26.275  -2.174  39.657  1.00  0.00           C
ATOM   5628  C39 POPEn  79      25.895  -1.534  41.007  1.00  0.00           C
ATOM   5631 0C31 POPEn  79      26.115  -2.444  42.227  1.00  0.00           C
ATOM   5634 1C31 POPEn  79      26.155  -1.644  43.527  1.00  0.00           C
ATOM   5637 2C31 POPEn  79      26.265  -2.524  44.777  1.00  0.00           C
ATOM   5640 3C31 POPEn  79      26.395  -1.694  46.067  1.00  0.00           C
ATOM   5643 4C31 POPEn  79      26.405  -2.583  47.317  1.00  0.00           C
ATOM   5646 5C31 POPEn  79      26.495  -1.774  48.617  1.00  0.00           C
ATOM   5649 6C31 POPEn  79      26.515  -2.674  49.867  1.00  0.00           C
ATOM   5653  NH3 POPEo  80     112.575  78.476  30.697  1.00  0.00           N
ATOM   5657  C12 POPEo  80     112.444  79.815  31.347  1.00  0.00           C
ATOM   5660  C11 POPEo  80     111.255  80.545  30.747  1.00  0.00           C
ATOM   5663  P   POPEo  80     110.025  82.795  31.057  1.00  0.00           P
ATOM   5664  O13 POPEo  80     110.774  83.374  29.917  1.00  0.00           O
ATOM   5665  O14 POPEo  80     108.624  82.365  30.867  1.00  0.00           O
ATOM   5666  O11 POPEo  80     110.105  83.806  32.277  1.00  0.00           O
ATOM   5667  O12 POPEo  80     110.895  81.615  31.617  1.00  0.00           O
ATOM   5668  C1  POPEo  80     109.535  83.455  33.567  1.00  0.00           C
ATOM   5671  C2  POPEo  80     110.574  82.924  34.607  1.00  0.00           C
ATOM   5673  O21 POPEo  80     110.294  83.505  35.907  1.00  0.00           O
ATOM   5674  C21 POPEo  80     109.394  82.854  36.637  1.00  0.00           C
ATOM   5675  O22 POPEo  80     108.764  81.865  36.307  1.00  0.00           O
ATOM   5676  C22 POPEo  80     109.394  83.476  38.037  1.00  0.00           C
ATOM   5679  C3  POPEo  80     112.045  83.295  34.197  1.00  0.00           C
ATOM   5682  O31 POPEo  80     112.895  83.715  35.287  1.00  0.00           O
ATOM   5683  C31 POPEo  80     113.344  82.775  36.097  1.00  0.00           C
ATOM   5684  O32 POPEo  80     113.094  81.586  36.037  1.00  0.00           O
ATOM   5685  C32 POPEo  80     114.424  83.416  36.977  1.00  0.00           C
ATOM   5688  C23 POPEo  80     108.344  82.865  38.997  1.00  0.00           C
ATOM   5691  C24 POPEo  80     108.775  82.915  40.467  1.00  0.00           C
ATOM   5694  C25 POPEo  80     107.755  82.335  41.457  1.00  0.00           C
ATOM   5697  C26 POPEo  80     106.765  83.406  41.907  1.00  0.00           C
ATOM   5700  C27 POPEo  80     105.385  83.266  41.257  1.00  0.00           C
ATOM   5703  C28 POPEo  80     104.605  84.586  41.367  1.00  0.00           C
ATOM   5706  C29 POPEo  80     103.134  84.406  41.137  1.00  0.00           C
ATOM   5708 0C21 POPEo  80     102.155  85.065  41.757  1.00  0.00           C
ATOM   5710 1C21 POPEo  80     102.344  86.185  42.757  1.00  0.00           C
ATOM   5713 2C21 POPEo  80     102.835  85.776  44.167  1.00  0.00           C
ATOM   5716 3C21 POPEo  80     102.465  86.844  45.197  1.00  0.00           C
ATOM   5719 4C21 POPEo  80     103.123  86.635  46.567  1.00  0.00           C
ATOM   5722 5C21 POPEo  80     102.465  87.455  47.677  1.00  0.00           C
ATOM   5725 6C21 POPEo  80     102.475  88.976  47.437  1.00  0.00           C
ATOM   5728 7C21 POPEo  80     101.814  89.764  48.567  1.00  0.00           C
ATOM   5731 8C21 POPEo  80     101.663  91.266  48.267  1.00  0.00           C
ATOM   5735  C33 POPEo  80     114.465  82.954  38.447  1.00  0.00           C
ATOM   5738  C34 POPEo  80     113.775  83.924  39.417  1.00  0.00           C
ATOM   5741  C35 POPEo  80     114.135  83.575  40.867  1.00  0.00           C
ATOM   5744  C36 POPEo  80     113.524  84.505  41.917  1.00  0.00           C
ATOM   5747  C37 POPEo  80     111.994  84.375  42.047  1.00  0.00           C
ATOM   5750  C38 POPEo  80     111.385  85.326  43.097  1.00  0.00           C
ATOM   5753  C39 POPEo  80     112.035  85.215  44.487  1.00  0.00           C
ATOM   5756 0C31 POPEo  80     111.124  85.685  45.627  1.00  0.00           C
ATOM   5759 1C31 POPEo  80     111.733  85.415  46.997  1.00  0.00           C
ATOM   5762 2C31 POPEo  80     110.765  85.645  48.167  1.00  0.00           C
ATOM   5765 3C31 POPEo  80     111.325  85.236  49.527  1.00  0.00           C
ATOM   5768 4C31 POPEo  80     112.444  86.156  50.037  1.00  0.00           C
ATOM   5771 5C31 POPEo  80     113.004  85.706  51.397  1.00  0.00           C
ATOM   5774 6C31 POPEo  80     114.025  86.685  51.987  1.00  0.00           C
ATOM   5778  NH3 POPEp  81      25.635  10.445  28.967  1.00  0.00           N
ATOM   5782  C12 POPEp  81      24.455  11.276  29.357  1.00  0.00           C
ATOM   5785  C11 POPEp  81      24.595  12.695  28.797  1.00  0.00           C
ATOM   5788  P   POPEp  81      27.065  13.325  28.177  1.00  0.00           P
ATOM   5789  O13 POPEp  81      27.805  12.056  28.417  1.00  0.00           O
ATOM   5790  O14 POPEp  81      26.615  13.605  26.807  1.00  0.00           O
ATOM   5791  O11 POPEp  81      27.905  14.556  28.747  1.00  0.00           O
ATOM   5792  O12 POPEp  81      25.835  13.275  29.157  1.00  0.00           O
ATOM   5793  C1  POPEp  81      27.435  15.115  29.987  1.00  0.00           C
ATOM   5796  C2  POPEp  81      28.345  16.275  30.457  1.00  0.00           C
ATOM   5798  O21 POPEp  81      28.585  16.236  31.867  1.00  0.00           O
ATOM   5799  C21 POPEp  81      27.555  16.426  32.657  1.00  0.00           C
ATOM   5800  O22 POPEp  81      26.385  16.515  32.317  1.00  0.00           O
ATOM   5801  C22 POPEp  81      28.025  16.566  34.097  1.00  0.00           C
ATOM   5804  C3  POPEp  81      27.855  17.665  29.967  1.00  0.00           C
ATOM   5807  O31 POPEp  81      28.805  18.685  30.327  1.00  0.00           O
ATOM   5808  C31 POPEp  81      28.455  19.525  31.297  1.00  0.00           C
ATOM   5809  O32 POPEp  81      27.305  19.736  31.667  1.00  0.00           O
ATOM   5810  C32 POPEp  81      29.695  20.175  31.907  1.00  0.00           C
ATOM   5813  C23 POPEp  81      27.115  17.576  34.817  1.00  0.00           C
ATOM   5816  C24 POPEp  81      27.435  17.705  36.307  1.00  0.00           C
ATOM   5819  C25 POPEp  81      26.735  18.915  36.917  1.00  0.00           C
ATOM   5822  C26 POPEp  81      27.065  19.065  38.397  1.00  0.00           C
ATOM   5825  C27 POPEp  81      26.765  20.476  38.917  1.00  0.00           C
ATOM   5828  C28 POPEp  81      27.045  20.566  40.427  1.00  0.00           C
ATOM   5831  C29 POPEp  81      26.805  21.955  40.957  1.00  0.00           C
ATOM   5833 0C21 POPEp  81      27.405  22.486  42.037  1.00  0.00           C
ATOM   5835 1C21 POPEp  81      28.425  21.836  42.927  1.00  0.00           C
ATOM   5838 2C21 POPEp  81      27.845  21.406  44.297  1.00  0.00           C
ATOM   5841 3C21 POPEp  81      27.505  19.906  44.377  1.00  0.00           C
ATOM   5844 4C21 POPEp  81      27.025  19.525  45.787  1.00  0.00           C
ATOM   5847 5C21 POPEp  81      26.715  18.045  45.997  1.00  0.00           C
ATOM   5850 6C21 POPEp  81      26.095  17.795  47.377  1.00  0.00           C
ATOM   5853 7C21 POPEp  81      25.925  16.306  47.727  1.00  0.00           C
ATOM   5856 8C21 POPEp  81      25.345  16.096  49.127  1.00  0.00           C
ATOM   5860  C33 POPEp  81      29.555  20.435  33.427  1.00  0.00           C
ATOM   5863  C34 POPEp  81      30.825  21.035  34.057  1.00  0.00           C
ATOM   5866  C35 POPEp  81      31.925  19.996  34.337  1.00  0.00           C
ATOM   5869  C36 POPEp  81      32.015  19.595  35.817  1.00  0.00           C
ATOM   5872  C37 POPEp  81      33.125  18.566  36.077  1.00  0.00           C
ATOM   5875  C38 POPEp  81      33.475  18.375  37.567  1.00  0.00           C
ATOM   5878  C39 POPEp  81      34.325  19.535  38.127  1.00  0.00           C
ATOM   5881 0C31 POPEp  81      34.715  19.345  39.607  1.00  0.00           C
ATOM   5884 1C31 POPEp  81      35.395  20.586  40.207  1.00  0.00           C
ATOM   5887 2C31 POPEp  81      36.935  20.536  40.187  1.00  0.00           C
ATOM   5890 3C31 POPEp  81      37.545  19.595  41.247  1.00  0.00           C
ATOM   5893 4C31 POPEp  81      37.385  20.105  42.687  1.00  0.00           C
ATOM   5896 5C31 POPEp  81      38.055  19.185  43.717  1.00  0.00           C
ATOM   5899 6C31 POPEp  81      37.975  19.725  45.147  1.00  0.00           C
ATOM   5903  NH3 POPEq  82      73.205 113.234  28.377  1.00  0.00           N
ATOM   5907  C12 POPEq  82      74.475 112.435  28.177  1.00  0.00           C
ATOM   5910  C11 POPEq  82      74.335 111.465  26.977  1.00  0.00           C
ATOM   5913  P   POPEq  82      76.235 109.646  27.137  1.00  0.00           P
ATOM   5914  O13 POPEq  82      75.255 108.535  27.097  1.00  0.00           O
ATOM   5915  O14 POPEq  82      77.555 109.456  26.537  1.00  0.00           O
ATOM   5916  O11 POPEq  82      76.335 110.065  28.647  1.00  0.00           O
ATOM   5917  O12 POPEq  82      75.594 110.945  26.577  1.00  0.00           O
ATOM   5918  C1  POPEq  82      77.564 109.946  29.337  1.00  0.00           C
ATOM   5921  C2  POPEq  82      77.233 109.925  30.827  1.00  0.00           C
ATOM   5923  O21 POPEq  82      78.454 110.125  31.547  1.00  0.00           O
ATOM   5924  C21 POPEq  82      78.384 110.376  32.847  1.00  0.00           C
ATOM   5925  O22 POPEq  82      79.075 109.815  33.677  1.00  0.00           O
ATOM   5926  C22 POPEq  82      77.354 111.455  33.187  1.00  0.00           C
ATOM   5929  C3  POPEq  82      76.505 108.605  31.207  1.00  0.00           C
ATOM   5932  O31 POPEq  82      75.915 108.675  32.517  1.00  0.00           O
ATOM   5933  C31 POPEq  82      76.255 107.705  33.377  1.00  0.00           C
ATOM   5934  O32 POPEq  82      77.035 106.795  33.127  1.00  0.00           O
ATOM   5935  C32 POPEq  82      75.535 107.966  34.707  1.00  0.00           C
ATOM   5938  C23 POPEq  82      77.585 112.005  34.607  1.00  0.00           C
ATOM   5941  C24 POPEq  82      76.395 112.854  35.047  1.00  0.00           C
ATOM   5944  C25 POPEq  82      76.635 113.575  36.377  1.00  0.00           C
ATOM   5947  C26 POPEq  82      76.895 112.665  37.587  1.00  0.00           C
ATOM   5950  C27 POPEq  82      77.275 113.476  38.837  1.00  0.00           C
ATOM   5953  C28 POPEq  82      77.215 112.645  40.137  1.00  0.00           C
ATOM   5956  C29 POPEq  82      78.555 112.355  40.767  1.00  0.00           C
ATOM   5958 0C21 POPEq  82      78.785 112.156  42.077  1.00  0.00           C
ATOM   5960 1C21 POPEq  82      77.745 112.166  43.167  1.00  0.00           C
ATOM   5963 2C21 POPEq  82      78.225 112.854  44.447  1.00  0.00           C
ATOM   5966 3C21 POPEq  82      77.195 112.715  45.577  1.00  0.00           C
ATOM   5969 4C21 POPEq  82      77.674 113.326  46.887  1.00  0.00           C
ATOM   5972 5C21 POPEq  82      76.844 112.865  48.097  1.00  0.00           C
ATOM   5975 6C21 POPEq  82      75.395 113.346  48.097  1.00  0.00           C
ATOM   5978 7C21 POPEq  82      74.725 113.145  49.467  1.00  0.00           C
ATOM   5981 8C21 POPEq  82      73.275 113.626  49.497  1.00  0.00           C
ATOM   5985  C33 POPEq  82      76.445 107.854  35.947  1.00  0.00           C
ATOM   5988  C34 POPEq  82      75.755 108.396  37.207  1.00  0.00           C
ATOM   5991  C35 POPEq  82      76.485 108.075  38.517  1.00  0.00           C
ATOM   5994  C36 POPEq  82      75.745 108.626  39.747  1.00  0.00           C
ATOM   5997  C37 POPEq  82      76.335 108.156  41.077  1.00  0.00           C
ATOM   6000  C38 POPEq  82      75.594 108.745  42.287  1.00  0.00           C
ATOM   6003  C39 POPEq  82      75.983 108.075  43.617  1.00  0.00           C
ATOM   6006 0C31 POPEq  82      75.245 108.696  44.807  1.00  0.00           C
ATOM   6009 1C31 POPEq  82      75.645 108.075  46.157  1.00  0.00           C
ATOM   6012 2C31 POPEq  82      74.615 108.406  47.247  1.00  0.00           C
ATOM   6015 3C31 POPEq  82      74.945 107.854  48.637  1.00  0.00           C
ATOM   6018 4C31 POPEq  82      75.915 108.735  49.437  1.00  0.00           C
ATOM   6021 5C31 POPEq  82      75.785 108.514  50.947  1.00  0.00           C
ATOM   6024 6C31 POPEq  82      76.685 109.395  51.807  1.00  0.00           C
ATOM   6028  NH3 POPEr  83     112.395   6.745  30.127  1.00  0.00           N
ATOM   6032  C12 POPEr  83     113.805   6.235  29.997  1.00  0.00           C
ATOM   6035  C11 POPEr  83     114.085   4.925  30.737  1.00  0.00           C
ATOM   6038  P   POPEr  83     116.415   3.625  30.767  1.00  0.00           P
ATOM   6039  O13 POPEr  83     115.674   2.375  31.037  1.00  0.00           O
ATOM   6040  O14 POPEr  83     117.204   3.746  29.507  1.00  0.00           O
ATOM   6041  O11 POPEr  83     117.325   3.985  31.977  1.00  0.00           O
ATOM   6042  O12 POPEr  83     115.483   4.875  30.917  1.00  0.00           O
ATOM   6043  C1  POPEr  83     118.123   3.025  32.657  1.00  0.00           C
ATOM   6046  C2  POPEr  83     119.505   3.675  32.837  1.00  0.00           C
ATOM   6048  O21 POPEr  83     120.424   2.835  33.557  1.00  0.00           O
ATOM   6049  C21 POPEr  83     120.125   2.485  34.797  1.00  0.00           C
ATOM   6050  O22 POPEr  83     119.163   2.875  35.447  1.00  0.00           O
ATOM   6051  C22 POPEr  83     121.234   1.605  35.357  1.00  0.00           C
ATOM   6054  C3  POPEr  83     119.354   5.115  33.407  1.00  0.00           C
ATOM   6057  O31 POPEr  83     120.615   5.775  33.577  1.00  0.00           O
ATOM   6058  C31 POPEr  83     121.154   5.795  34.797  1.00  0.00           C
ATOM   6059  O32 POPEr  83     122.295   5.445  35.027  1.00  0.00           O
ATOM   6060  C32 POPEr  83     120.235   6.396  35.867  1.00  0.00           C
ATOM   6063  C23 POPEr  83     120.704   0.456  36.237  1.00  0.00           C
ATOM   6066  C24 POPEr  83     121.803  -0.554  36.577  1.00  0.00           C
ATOM   6069  C25 POPEr  83     122.864  -0.034  37.557  1.00  0.00           C
ATOM   6072  C26 POPEr  83     122.484  -0.234  39.027  1.00  0.00           C
ATOM   6075  C27 POPEr  83     123.505   0.346  40.017  1.00  0.00           C
ATOM   6078  C28 POPEr  83     123.414  -0.354  41.387  1.00  0.00           C
ATOM   6081  C29 POPEr  83     124.484   0.146  42.337  1.00  0.00           C
ATOM   6083 0C21 POPEr  83     125.184  -0.594  43.217  1.00  0.00           C
ATOM   6085 1C21 POPEr  83     125.025  -2.064  43.507  1.00  0.00           C
ATOM   6088 2C21 POPEr  83     124.624  -2.334  44.977  1.00  0.00           C
ATOM   6091 3C21 POPEr  83     125.704  -1.944  45.987  1.00  0.00           C
ATOM   6094 4C21 POPEr  83     125.395  -2.384  47.427  1.00  0.00           C
ATOM   6097 5C21 POPEr  83     124.275  -1.584  48.117  1.00  0.00           C
ATOM   6100 6C21 POPEr  83     124.074  -2.044  49.567  1.00  0.00           C
ATOM   6103 7C21 POPEr  83     123.134  -1.134  50.367  1.00  0.00           C
ATOM   6106 8C21 POPEr  83     122.994  -1.544  51.837  1.00  0.00           C
ATOM   6110  C33 POPEr  83     120.965   6.515  37.227  1.00  0.00           C
ATOM   6113  C34 POPEr  83     120.245   7.485  38.167  1.00  0.00           C
ATOM   6116  C35 POPEr  83     120.785   7.405  39.607  1.00  0.00           C
ATOM   6119  C36 POPEr  83     120.215   8.505  40.507  1.00  0.00           C
ATOM   6122  C37 POPEr  83     120.774   8.405  41.937  1.00  0.00           C
ATOM   6125  C38 POPEr  83     121.164   9.766  42.547  1.00  0.00           C
ATOM   6128  C39 POPEr  83     121.965   9.605  43.847  1.00  0.00           C
ATOM   6131 0C31 POPEr  83     121.194   8.965  45.007  1.00  0.00           C
ATOM   6134 1C31 POPEr  83     122.155   8.375  46.047  1.00  0.00           C
ATOM   6137 2C31 POPEr  83     121.445   7.675  47.217  1.00  0.00           C
ATOM   6140 3C31 POPEr  83     122.355   6.775  48.067  1.00  0.00           C
ATOM   6143 4C31 POPEr  83     123.605   7.476  48.637  1.00  0.00           C
ATOM   6146 5C31 POPEr  83     124.855   7.306  47.747  1.00  0.00           C
ATOM   6149 6C31 POPEr  83     126.105   8.005  48.267  1.00  0.00           C
ATOM   6153  NH3 POPEs  84      98.705  59.955  70.837  1.00  0.00           N
ATOM   6157  C12 POPEs  84      98.705  58.446  70.867  1.00  0.00           C
ATOM   6160  C11 POPEs  84      97.304  57.856  71.177  1.00  0.00           C
ATOM   6163  P   POPEs  84      96.175  55.486  71.127  1.00  0.00           P
ATOM   6164  O13 POPEs  84      96.164  54.435  72.177  1.00  0.00           O
ATOM   6165  O14 POPEs  84      94.935  56.285  70.997  1.00  0.00           O
ATOM   6166  O11 POPEs  84      96.525  54.755  69.787  1.00  0.00           O
ATOM   6167  O12 POPEs  84      97.404  56.445  71.417  1.00  0.00           O
ATOM   6168  C1  POPEs  84      97.234  55.406  68.747  1.00  0.00           C
ATOM   6171  C2  POPEs  84      97.315  54.496  67.497  1.00  0.00           C
ATOM   6173  O21 POPEs  84      97.785  55.346  66.437  1.00  0.00           O
ATOM   6174  C21 POPEs  84      98.314  54.726  65.407  1.00  0.00           C
ATOM   6175  O22 POPEs  84      98.475  53.516  65.287  1.00  0.00           O
ATOM   6176  C22 POPEs  84      98.725  55.775  64.377  1.00  0.00           C
ATOM   6179  C3  POPEs  84      95.914  53.875  67.177  1.00  0.00           C
ATOM   6182  O31 POPEs  84      95.954  52.906  66.107  1.00  0.00           O
ATOM   6183  C31 POPEs  84      96.045  51.625  66.447  1.00  0.00           C
ATOM   6184  O32 POPEs  84      95.884  51.196  67.577  1.00  0.00           O
ATOM   6185  C32 POPEs  84      96.495  50.806  65.227  1.00  0.00           C
ATOM   6188  C23 POPEs  84      99.615  55.235  63.237  1.00  0.00           C
ATOM   6191  C24 POPEs  84     100.125  56.386  62.367  1.00  0.00           C
ATOM   6194  C25 POPEs  84     101.024  55.906  61.227  1.00  0.00           C
ATOM   6197  C26 POPEs  84     100.275  55.515  59.947  1.00  0.00           C
ATOM   6200  C27 POPEs  84     101.255  55.175  58.827  1.00  0.00           C
ATOM   6203  C28 POPEs  84     100.704  55.426  57.407  1.00  0.00           C
ATOM   6206  C29 POPEs  84     101.844  55.416  56.427  1.00  0.00           C
ATOM   6208 0C21 POPEs  84     102.005  54.635  55.347  1.00  0.00           C
ATOM   6210 1C21 POPEs  84     101.045  53.615  54.807  1.00  0.00           C
ATOM   6213 2C21 POPEs  84     101.185  53.496  53.277  1.00  0.00           C
ATOM   6216 3C21 POPEs  84     100.744  54.755  52.527  1.00  0.00           C
ATOM   6219 4C21 POPEs  84     101.054  54.685  51.027  1.00  0.00           C
ATOM   6222 5C21 POPEs  84     100.795  56.035  50.337  1.00  0.00           C
ATOM   6225 6C21 POPEs  84     102.075  56.716  49.837  1.00  0.00           C
ATOM   6228 7C21 POPEs  84     101.785  58.106  49.257  1.00  0.00           C
ATOM   6231 8C21 POPEs  84     102.924  58.635  48.387  1.00  0.00           C
ATOM   6235  C33 POPEs  84      95.865  49.405  65.077  1.00  0.00           C
ATOM   6238  C34 POPEs  84      95.874  48.956  63.597  1.00  0.00           C
ATOM   6241  C35 POPEs  84      95.195  47.615  63.327  1.00  0.00           C
ATOM   6244  C36 POPEs  84      94.995  47.355  61.827  1.00  0.00           C
ATOM   6247  C37 POPEs  84      94.405  45.965  61.547  1.00  0.00           C
ATOM   6250  C38 POPEs  84      93.934  45.736  60.097  1.00  0.00           C
ATOM   6253  C39 POPEs  84      95.014  46.056  59.057  1.00  0.00           C
ATOM   6256 0C31 POPEs  84      94.695  45.476  57.667  1.00  0.00           C
ATOM   6259 1C31 POPEs  84      95.594  46.066  56.587  1.00  0.00           C
ATOM   6262 2C31 POPEs  84      95.445  45.385  55.217  1.00  0.00           C
ATOM   6265 3C31 POPEs  84      96.325  44.135  55.077  1.00  0.00           C
ATOM   6268 4C31 POPEs  84      96.305  43.566  53.657  1.00  0.00           C
ATOM   6271 5C31 POPEs  84      97.335  42.446  53.467  1.00  0.00           C
ATOM   6274 6C31 POPEs  84      97.535  42.095  51.997  1.00  0.00           C
ATOM   6278  NH3 POPEt  85       0.845 118.174  31.637  1.00  0.00           N
ATOM   6282  C12 POPEt  85       2.025 117.665  30.857  1.00  0.00           C
ATOM   6285  C11 POPEt  85       1.635 116.486  29.937  1.00  0.00           C
ATOM   6288  P   POPEt  85       1.005 114.484  31.667  1.00  0.00           P
ATOM   6289  O13 POPEt  85       1.965 113.585  32.347  1.00  0.00           O
ATOM   6290  O14 POPEt  85      -0.245 113.895  31.137  1.00  0.00           O
ATOM   6291  O11 POPEt  85       0.675 115.725  32.607  1.00  0.00           O
ATOM   6292  O12 POPEt  85       1.825 115.196  30.517  1.00  0.00           O
ATOM   6293  C1  POPEt  85       0.295 115.535  33.977  1.00  0.00           C
ATOM   6296  C2  POPEt  85       1.535 115.516  34.907  1.00  0.00           C
ATOM   6298  O21 POPEt  85       1.185 115.336  36.287  1.00  0.00           O
ATOM   6299  C21 POPEt  85       0.625 116.336  36.937  1.00  0.00           C
ATOM   6300  O22 POPEt  85       0.225 117.385  36.477  1.00  0.00           O
ATOM   6301  C22 POPEt  85       0.535 115.945  38.417  1.00  0.00           C
ATOM   6304  C3  POPEt  85       2.495 116.735  34.707  1.00  0.00           C
ATOM   6307  O31 POPEt  85       3.425 116.835  35.817  1.00  0.00           O
ATOM   6308  C31 POPEt  85       4.495 116.075  35.727  1.00  0.00           C
ATOM   6309  O32 POPEt  85       4.905 115.525  34.727  1.00  0.00           O
ATOM   6310  C32 POPEt  85       5.195 116.026  37.087  1.00  0.00           C
ATOM   6313  C23 POPEt  85       1.015 116.984  39.437  1.00  0.00           C
ATOM   6316  C24 POPEt  85       0.505 116.635  40.837  1.00  0.00           C
ATOM   6319  C25 POPEt  85       1.225 115.435  41.477  1.00  0.00           C
ATOM   6322  C26 POPEt  85       2.535 115.846  42.167  1.00  0.00           C
ATOM   6325  C27 POPEt  85       3.235 114.675  42.867  1.00  0.00           C
ATOM   6328  C28 POPEt  85       4.525 115.095  43.587  1.00  0.00           C
ATOM   6331  C29 POPEt  85       4.235 115.976  44.777  1.00  0.00           C
ATOM   6333 0C21 POPEt  85       4.205 115.585  46.067  1.00  0.00           C
ATOM   6335 1C21 POPEt  85       4.475 114.195  46.597  1.00  0.00           C
ATOM   6338 2C21 POPEt  85       5.885 114.126  47.207  1.00  0.00           C
ATOM   6341 3C21 POPEt  85       6.205 112.795  47.887  1.00  0.00           C
ATOM   6344 4C21 POPEt  85       7.435 112.954  48.787  1.00  0.00           C
ATOM   6347 5C21 POPEt  85       7.825 111.695  49.547  1.00  0.00           C
ATOM   6350 6C21 POPEt  85       8.915 111.984  50.577  1.00  0.00           C
ATOM   6353 7C21 POPEt  85       9.175 110.776  51.487  1.00  0.00           C
ATOM   6356 8C21 POPEt  85      10.175 111.105  52.587  1.00  0.00           C
ATOM   6360  C33 POPEt  85       6.095 117.264  37.347  1.00  0.00           C
ATOM   6363  C34 POPEt  85       5.385 118.425  38.057  1.00  0.00           C
ATOM   6366  C35 POPEt  85       5.175 118.246  39.577  1.00  0.00           C
ATOM   6369  C36 POPEt  85       6.465 117.966  40.367  1.00  0.00           C
ATOM   6372  C37 POPEt  85       6.355 118.225  41.877  1.00  0.00           C
ATOM   6375  C38 POPEt  85       7.605 117.736  42.637  1.00  0.00           C
ATOM   6378  C39 POPEt  85       8.195 118.715  43.667  1.00  0.00           C
ATOM   6381 0C31 POPEt  85       7.955 118.346  45.137  1.00  0.00           C
ATOM   6384 1C31 POPEt  85       8.795 119.246  46.067  1.00  0.00           C
ATOM   6387 2C31 POPEt  85       8.635 118.986  47.577  1.00  0.00           C
ATOM   6390 3C31 POPEt  85       9.035 117.575  48.017  1.00  0.00           C
ATOM   6393 4C31 POPEt  85       9.205 117.455  49.537  1.00  0.00           C
ATOM   6396 5C31 POPEt  85       9.445 116.014  49.997  1.00  0.00           C
ATOM   6399 6C31 POPEt  85       9.455 115.846  51.517  1.00  0.00           C
ATOM   6403  NH3 POPEu  86      75.405   9.885  28.147  1.00  0.00           N
ATOM   6407  C12 POPEu  86      76.134   9.675  29.437  1.00  0.00           C
ATOM   6410  C11 POPEu  86      77.415  10.525  29.487  1.00  0.00           C
ATOM   6413  P   POPEu  86      78.115   9.625  31.957  1.00  0.00           P
ATOM   6414  O13 POPEu  86      77.695  10.326  33.197  1.00  0.00           O
ATOM   6415  O14 POPEu  86      77.325   8.415  31.647  1.00  0.00           O
ATOM   6416  O11 POPEu  86      79.665   9.275  31.937  1.00  0.00           O
ATOM   6417  O12 POPEu  86      77.954  10.656  30.787  1.00  0.00           O
ATOM   6418  C1  POPEu  86      80.165   7.995  32.347  1.00  0.00           C
ATOM   6421  C2  POPEu  86      80.585   7.915  33.847  1.00  0.00           C
ATOM   6423  O21 POPEu  86      79.835   8.855  34.617  1.00  0.00           O
ATOM   6424  C21 POPEu  86      78.975   8.355  35.457  1.00  0.00           C
ATOM   6425  O22 POPEu  86      78.814   7.165  35.707  1.00  0.00           O
ATOM   6426  C22 POPEu  86      78.145   9.476  36.047  1.00  0.00           C
ATOM   6429  C3  POPEu  86      82.075   8.255  34.097  1.00  0.00           C
ATOM   6432  O31 POPEu  86      82.374   8.135  35.507  1.00  0.00           O
ATOM   6433  C31 POPEu  86      83.475   7.495  35.847  1.00  0.00           C
ATOM   6434  O32 POPEu  86      84.303   7.065  35.047  1.00  0.00           O
ATOM   6435  C32 POPEu  86      83.654   7.525  37.367  1.00  0.00           C
ATOM   6438  C23 POPEu  86      78.375   9.635  37.547  1.00  0.00           C
ATOM   6441  C24 POPEu  86      79.815  10.075  37.867  1.00  0.00           C
ATOM   6444  C25 POPEu  86      79.924  10.686  39.267  1.00  0.00           C
ATOM   6447  C26 POPEu  86      79.315   9.806  40.367  1.00  0.00           C
ATOM   6450  C27 POPEu  86      79.205  10.545  41.707  1.00  0.00           C
ATOM   6453  C28 POPEu  86      78.125   9.965  42.627  1.00  0.00           C
ATOM   6456  C29 POPEu  86      78.524   8.625  43.207  1.00  0.00           C
ATOM   6458 0C21 POPEu  86      78.645   8.355  44.517  1.00  0.00           C
ATOM   6460 1C21 POPEu  86      78.365   9.325  45.637  1.00  0.00           C
ATOM   6463 2C21 POPEu  86      76.854   9.415  45.917  1.00  0.00           C
ATOM   6466 3C21 POPEu  86      76.475  10.556  46.877  1.00  0.00           C
ATOM   6469 4C21 POPEu  86      74.965  10.586  47.117  1.00  0.00           C
ATOM   6472 5C21 POPEu  86      74.515  11.755  47.987  1.00  0.00           C
ATOM   6475 6C21 POPEu  86      72.985  11.815  48.107  1.00  0.00           C
ATOM   6478 7C21 POPEu  86      72.505  13.025  48.917  1.00  0.00           C
ATOM   6481 8C21 POPEu  86      70.994  13.215  48.817  1.00  0.00           C
ATOM   6485  C33 POPEu  86      83.715   6.145  38.057  1.00  0.00           C
ATOM   6488  C34 POPEu  86      83.775   6.285  39.587  1.00  0.00           C
ATOM   6491  C35 POPEu  86      83.834   4.935  40.317  1.00  0.00           C
ATOM   6494  C36 POPEu  86      83.155   5.025  41.687  1.00  0.00           C
ATOM   6497  C37 POPEu  86      83.845   4.185  42.777  1.00  0.00           C
ATOM   6500  C38 POPEu  86      82.945   3.925  43.987  1.00  0.00           C
ATOM   6503  C39 POPEu  86      82.365   5.195  44.627  1.00  0.00           C
ATOM   6506 0C31 POPEu  86      81.334   4.885  45.717  1.00  0.00           C
ATOM   6509 1C31 POPEu  86      81.085   6.076  46.657  1.00  0.00           C
ATOM   6512 2C31 POPEu  86      80.105   5.775  47.797  1.00  0.00           C
ATOM   6515 3C31 POPEu  86      80.494   4.515  48.597  1.00  0.00           C
ATOM   6518 4C31 POPEu  86      79.835   4.445  49.977  1.00  0.00           C
ATOM   6521 5C31 POPEu  86      80.055   3.085  50.647  1.00  0.00           C
ATOM   6524 6C31 POPEu  86      79.424   2.976  52.037  1.00  0.00           C
ATOM   6528  NH3 POPEv  87      10.305  58.545  77.257  1.00  0.00           N
ATOM   6532  C12 POPEv  87       9.375  59.176  76.267  1.00  0.00           C
ATOM   6535  C11 POPEv  87       8.035  58.435  76.207  1.00  0.00           C
ATOM   6538  P   POPEv  87       6.135  58.726  74.407  1.00  0.00           P
ATOM   6539  O13 POPEv  87       5.065  57.935  75.047  1.00  0.00           O
ATOM   6540  O14 POPEv  87       5.685  59.885  73.617  1.00  0.00           O
ATOM   6541  O11 POPEv  87       7.015  57.805  73.497  1.00  0.00           O
ATOM   6542  O12 POPEv  87       7.115  59.275  75.527  1.00  0.00           O
ATOM   6543  C1  POPEv  87       7.885  58.325  72.477  1.00  0.00           C
ATOM   6546  C2  POPEv  87       7.305  58.015  71.057  1.00  0.00           C
ATOM   6548  O21 POPEv  87       8.115  58.586  70.007  1.00  0.00           O
ATOM   6549  C21 POPEv  87       8.165  59.885  69.807  1.00  0.00           C
ATOM   6550  O22 POPEv  87       7.635  60.766  70.477  1.00  0.00           O
ATOM   6551  C22 POPEv  87       8.955  60.146  68.527  1.00  0.00           C
ATOM   6554  C3  POPEv  87       5.805  58.395  70.957  1.00  0.00           C
ATOM   6557  O31 POPEv  87       5.235  58.106  69.667  1.00  0.00           O
ATOM   6558  C31 POPEv  87       4.895  59.146  68.957  1.00  0.00           C
ATOM   6559  O32 POPEv  87       5.185  60.315  69.177  1.00  0.00           O
ATOM   6560  C32 POPEv  87       4.025  58.715  67.807  1.00  0.00           C
ATOM   6563  C23 POPEv  87       8.085  59.985  67.257  1.00  0.00           C
ATOM   6566  C24 POPEv  87       8.825  60.315  65.957  1.00  0.00           C
ATOM   6569  C25 POPEv  87       7.895  60.216  64.737  1.00  0.00           C
ATOM   6572  C26 POPEv  87       8.585  60.536  63.397  1.00  0.00           C
ATOM   6575  C27 POPEv  87       7.565  60.556  62.247  1.00  0.00           C
ATOM   6578  C28 POPEv  87       8.175  60.906  60.867  1.00  0.00           C
ATOM   6581  C29 POPEv  87       9.015  59.785  60.297  1.00  0.00           C
ATOM   6583 0C21 POPEv  87       9.875  59.895  59.277  1.00  0.00           C
ATOM   6585 1C21 POPEv  87      10.175  61.156  58.497  1.00  0.00           C
ATOM   6588 2C21 POPEv  87       9.635  61.126  57.047  1.00  0.00           C
ATOM   6591 3C21 POPEv  87       9.855  62.476  56.357  1.00  0.00           C
ATOM   6594 4C21 POPEv  87       9.285  62.586  54.937  1.00  0.00           C
ATOM   6597 5C21 POPEv  87       9.415  64.026  54.417  1.00  0.00           C
ATOM   6600 6C21 POPEv  87       8.955  64.236  52.967  1.00  0.00           C
ATOM   6603 7C21 POPEv  87       9.015  65.715  52.557  1.00  0.00           C
ATOM   6606 8C21 POPEv  87       8.695  65.955  51.077  1.00  0.00           C
ATOM   6610  C33 POPEv  87       4.855  58.426  66.557  1.00  0.00           C
ATOM   6613  C34 POPEv  87       3.895  58.266  65.387  1.00  0.00           C
ATOM   6616  C35 POPEv  87       4.535  58.126  64.007  1.00  0.00           C
ATOM   6619  C36 POPEv  87       4.655  56.656  63.617  1.00  0.00           C
ATOM   6622  C37 POPEv  87       5.205  56.476  62.207  1.00  0.00           C
ATOM   6625  C38 POPEv  87       5.075  55.025  61.757  1.00  0.00           C
ATOM   6628  C39 POPEv  87       5.865  54.715  60.477  1.00  0.00           C
ATOM   6631 0C31 POPEv  87       5.365  55.496  59.257  1.00  0.00           C
ATOM   6634 1C31 POPEv  87       5.965  54.965  57.947  1.00  0.00           C
ATOM   6637 2C31 POPEv  87       5.345  53.626  57.517  1.00  0.00           C
ATOM   6640 3C31 POPEv  87       6.325  52.665  56.837  1.00  0.00           C
ATOM   6643 4C31 POPEv  87       7.365  52.056  57.787  1.00  0.00           C
ATOM   6646 5C31 POPEv  87       8.265  51.025  57.097  1.00  0.00           C
ATOM   6649 6C31 POPEv  87       9.335  50.445  58.027  1.00  0.00           C
ATOM   6653  NH3 POPEw  88      90.774  56.726  75.057  1.00  0.00           N
ATOM   6657  C12 POPEw  88      90.245  56.386  76.427  1.00  0.00           C
ATOM   6660  C11 POPEw  88      89.524  57.595  77.047  1.00  0.00           C
ATOM   6663  P   POPEw  88      89.874  60.175  76.477  1.00  0.00           P
ATOM   6664  O13 POPEw  88      89.904  61.095  77.627  1.00  0.00           O
ATOM   6665  O14 POPEw  88      90.715  60.626  75.347  1.00  0.00           O
ATOM   6666  O11 POPEw  88      88.384  59.955  75.977  1.00  0.00           O
ATOM   6667  O12 POPEw  88      90.354  58.745  76.927  1.00  0.00           O
ATOM   6668  C1  POPEw  88      87.905  60.685  74.827  1.00  0.00           C
ATOM   6671  C2  POPEw  88      86.924  59.845  73.967  1.00  0.00           C
ATOM   6673  O21 POPEw  88      87.544  58.586  73.627  1.00  0.00           O
ATOM   6674  C21 POPEw  88      86.714  57.675  73.147  1.00  0.00           C
ATOM   6675  O22 POPEw  88      85.504  57.745  73.127  1.00  0.00           O
ATOM   6676  C22 POPEw  88      87.544  56.505  72.637  1.00  0.00           C
ATOM   6679  C3  POPEw  88      86.445  60.655  72.717  1.00  0.00           C
ATOM   6682  O31 POPEw  88      87.565  60.946  71.887  1.00  0.00           O
ATOM   6683  C31 POPEw  88      87.455  60.705  70.587  1.00  0.00           C
ATOM   6684  O32 POPEw  88      86.424  60.455  69.987  1.00  0.00           O
ATOM   6685  C32 POPEw  88      88.885  60.635  70.077  1.00  0.00           C
ATOM   6688  C23 POPEw  88      86.984  55.906  71.327  1.00  0.00           C
ATOM   6691  C24 POPEw  88      87.264  56.775  70.107  1.00  0.00           C
ATOM   6694  C25 POPEw  88      86.915  56.086  68.777  1.00  0.00           C
ATOM   6697  C26 POPEw  88      87.735  56.685  67.627  1.00  0.00           C
ATOM   6700  C27 POPEw  88      87.195  56.375  66.227  1.00  0.00           C
ATOM   6703  C28 POPEw  88      88.015  57.095  65.137  1.00  0.00           C
ATOM   6706  C29 POPEw  88      87.385  57.226  63.777  1.00  0.00           C
ATOM   6708 0C21 POPEw  88      88.025  57.675  62.677  1.00  0.00           C
ATOM   6710 1C21 POPEw  88      89.494  58.036  62.577  1.00  0.00           C
ATOM   6713 2C21 POPEw  88      90.135  57.535  61.267  1.00  0.00           C
ATOM   6716 3C21 POPEw  88      90.275  56.005  61.187  1.00  0.00           C
ATOM   6719 4C21 POPEw  88      90.354  55.476  59.747  1.00  0.00           C
ATOM   6722 5C21 POPEw  88      91.655  55.825  59.007  1.00  0.00           C
ATOM   6725 6C21 POPEw  88      91.704  55.226  57.597  1.00  0.00           C
ATOM   6728 7C21 POPEw  88      92.994  55.585  56.837  1.00  0.00           C
ATOM   6731 8C21 POPEw  88      93.045  55.006  55.417  1.00  0.00           C
ATOM   6735  C33 POPEw  88      89.104  60.276  68.597  1.00  0.00           C
ATOM   6738  C34 POPEw  88      90.413  59.486  68.497  1.00  0.00           C
ATOM   6741  C35 POPEw  88      90.694  58.945  67.107  1.00  0.00           C
ATOM   6744  C36 POPEw  88      91.835  57.935  67.097  1.00  0.00           C
ATOM   6747  C37 POPEw  88      91.994  57.316  65.707  1.00  0.00           C
ATOM   6750  C38 POPEw  88      93.325  56.596  65.517  1.00  0.00           C
ATOM   6753  C39 POPEw  88      93.465  56.105  64.077  1.00  0.00           C
ATOM   6756 0C31 POPEw  88      94.645  55.165  63.887  1.00  0.00           C
ATOM   6759 1C31 POPEw  88      94.785  54.715  62.427  1.00  0.00           C
ATOM   6762 2C31 POPEw  88      95.995  53.805  62.227  1.00  0.00           C
ATOM   6765 3C31 POPEw  88      95.945  53.005  60.917  1.00  0.00           C
ATOM   6768 4C31 POPEw  88      97.145  52.056  60.807  1.00  0.00           C
ATOM   6771 5C31 POPEw  88      97.175  51.275  59.497  1.00  0.00           C
ATOM   6774 6C31 POPEw  88      98.384  50.356  59.347  1.00  0.00           C
ATOM   6778  NH3 POPEx  89       9.125 118.666  73.047  1.00  0.00           N
ATOM   6782  C12 POPEx  89      10.425 119.386  73.297  1.00  0.00           C
ATOM   6785  C11 POPEx  89      10.895 120.125  72.027  1.00  0.00           C
ATOM   6788  P   POPEx  89      12.485 122.016  72.957  1.00  0.00           P
ATOM   6789  O13 POPEx  89      11.295 122.876  72.897  1.00  0.00           O
ATOM   6790  O14 POPEx  89      13.045 121.726  74.297  1.00  0.00           O
ATOM   6791  O11 POPEx  89      13.595 122.605  71.987  1.00  0.00           O
ATOM   6792  O12 POPEx  89      12.205 120.656  72.197  1.00  0.00           O
ATOM   6793  C1  POPEx  89      13.525 123.915  71.407  1.00  0.00           C
ATOM   6796  C2  POPEx  89      12.915 124.015  69.957  1.00  0.00           C
ATOM   6798  O21 POPEx  89      12.355 125.336  69.857  1.00  0.00           O
ATOM   6799  C21 POPEx  89      12.425 125.965  68.687  1.00  0.00           C
ATOM   6800  O22 POPEx  89      12.625 125.476  67.597  1.00  0.00           O
ATOM   6801  C22 POPEx  89      12.135 127.455  68.967  1.00  0.00           C
ATOM   6804  C3  POPEx  89      11.845 122.924  69.667  1.00  0.00           C
ATOM   6807  O31 POPEx  89      11.425 122.854  68.277  1.00  0.00           O
ATOM   6808  C31 POPEx  89      12.195 122.076  67.517  1.00  0.00           C
ATOM   6809  O32 POPEx  89      13.315 121.685  67.787  1.00  0.00           O
ATOM   6810  C32 POPEx  89      11.425 121.674  66.267  1.00  0.00           C
ATOM   6813  C23 POPEx  89      12.605 128.405  67.847  1.00  0.00           C
ATOM   6816  C24 POPEx  89      11.625 128.514  66.667  1.00  0.00           C
ATOM   6819  C25 POPEx  89      12.275 129.186  65.457  1.00  0.00           C
ATOM   6822  C26 POPEx  89      11.325 129.316  64.257  1.00  0.00           C
ATOM   6825  C27 POPEx  89      12.045 129.596  62.927  1.00  0.00           C
ATOM   6828  C28 POPEx  89      11.105 129.546  61.707  1.00  0.00           C
ATOM   6831  C29 POPEx  89      11.785 129.535  60.367  1.00  0.00           C
ATOM   6833 0C21 POPEx  89      12.005 130.574  59.537  1.00  0.00           C
ATOM   6835 1C21 POPEx  89      11.675 132.014  59.797  1.00  0.00           C
ATOM   6838 2C21 POPEx  89      12.195 133.004  58.717  1.00  0.00           C
ATOM   6841 3C21 POPEx  89      13.735 133.035  58.657  1.00  0.00           C
ATOM   6844 4C21 POPEx  89      14.325 134.164  57.797  1.00  0.00           C
ATOM   6847 5C21 POPEx  89      13.985 134.053  56.297  1.00  0.00           C
ATOM   6850 6C21 POPEx  89      14.915 134.913  55.437  1.00  0.00           C
ATOM   6853 7C21 POPEx  89      14.645 134.794  53.937  1.00  0.00           C
ATOM   6856 8C21 POPEx  89      15.725 135.464  53.087  1.00  0.00           C
ATOM   6860  C33 POPEx  89      11.755 120.226  65.847  1.00  0.00           C
ATOM   6863  C34 POPEx  89      10.845 119.715  64.727  1.00  0.00           C
ATOM   6866  C35 POPEx  89      10.715 118.185  64.727  1.00  0.00           C
ATOM   6869  C36 POPEx  89       9.605 117.696  63.777  1.00  0.00           C
ATOM   6872  C37 POPEx  89       9.055 116.296  64.117  1.00  0.00           C
ATOM   6875  C38 POPEx  89       9.815 115.125  63.487  1.00  0.00           C
ATOM   6878  C39 POPEx  89      11.105 114.736  64.217  1.00  0.00           C
ATOM   6881 0C31 POPEx  89      11.865 113.605  63.497  1.00  0.00           C
ATOM   6884 1C31 POPEx  89      13.225 113.346  64.137  1.00  0.00           C
ATOM   6887 2C31 POPEx  89      13.935 112.105  63.587  1.00  0.00           C
ATOM   6890 3C31 POPEx  89      14.895 112.406  62.437  1.00  0.00           C
ATOM   6893 4C31 POPEx  89      14.345 112.076  61.037  1.00  0.00           C
ATOM   6896 5C31 POPEx  89      14.345 110.566  60.747  1.00  0.00           C
ATOM   6899 6C31 POPEx  89      13.885 110.215  59.337  1.00  0.00           C
ATOM   6903  NH3 POPEy  90      22.605  82.535  73.287  1.00  0.00           N
ATOM   6907  C12 POPEy  90      21.595  82.546  74.407  1.00  0.00           C
ATOM   6910  C11 POPEy  90      21.315  81.115  74.917  1.00  0.00           C
ATOM   6913  P   POPEy  90      20.395  78.836  73.957  1.00  0.00           P
ATOM   6914  O13 POPEy  90      21.665  78.126  74.217  1.00  0.00           O
ATOM   6915  O14 POPEy  90      19.235  78.556  74.827  1.00  0.00           O
ATOM   6916  O11 POPEy  90      19.945  78.535  72.457  1.00  0.00           O
ATOM   6917  O12 POPEy  90      20.665  80.395  73.887  1.00  0.00           O
ATOM   6918  C1  POPEy  90      20.245  79.545  71.467  1.00  0.00           C
ATOM   6921  C2  POPEy  90      19.675  79.106  70.107  1.00  0.00           C
ATOM   6923  O21 POPEy  90      19.535  80.235  69.237  1.00  0.00           O
ATOM   6924  C21 POPEy  90      20.635  80.476  68.527  1.00  0.00           C
ATOM   6925  O22 POPEy  90      21.725  79.955  68.697  1.00  0.00           O
ATOM   6926  C22 POPEy  90      20.275  81.455  67.427  1.00  0.00           C
ATOM   6929  C3  POPEy  90      18.275  78.455  70.297  1.00  0.00           C
ATOM   6932  O31 POPEy  90      17.545  78.266  69.067  1.00  0.00           O
ATOM   6933  C31 POPEy  90      18.085  77.316  68.287  1.00  0.00           C
ATOM   6934  O32 POPEy  90      19.035  76.626  68.597  1.00  0.00           O
ATOM   6935  C32 POPEy  90      17.275  77.226  66.987  1.00  0.00           C
ATOM   6938  C23 POPEy  90      20.685  80.955  66.027  1.00  0.00           C
ATOM   6941  C24 POPEy  90      19.865  81.674  64.957  1.00  0.00           C
ATOM   6944  C25 POPEy  90      20.265  81.355  63.517  1.00  0.00           C
ATOM   6947  C26 POPEy  90      19.515  82.264  62.537  1.00  0.00           C
ATOM   6950  C27 POPEy  90      20.125  82.325  61.127  1.00  0.00           C
ATOM   6953  C28 POPEy  90      19.475  83.425  60.277  1.00  0.00           C
ATOM   6956  C29 POPEy  90      20.035  83.486  58.867  1.00  0.00           C
ATOM   6958 0C21 POPEy  90      19.375  83.145  57.737  1.00  0.00           C
ATOM   6960 1C21 POPEy  90      17.975  82.605  57.677  1.00  0.00           C
ATOM   6963 2C21 POPEy  90      16.905  83.675  57.377  1.00  0.00           C
ATOM   6966 3C21 POPEy  90      16.635  83.875  55.877  1.00  0.00           C
ATOM   6969 4C21 POPEy  90      15.325  84.624  55.597  1.00  0.00           C
ATOM   6972 5C21 POPEy  90      15.015  84.705  54.097  1.00  0.00           C
ATOM   6975 6C21 POPEy  90      13.625  85.255  53.757  1.00  0.00           C
ATOM   6978 7C21 POPEy  90      13.415  86.726  54.117  1.00  0.00           C
ATOM   6981 8C21 POPEy  90      12.225  87.355  53.387  1.00  0.00           C
ATOM   6985  C33 POPEy  90      18.055  77.696  65.737  1.00  0.00           C
ATOM   6988  C34 POPEy  90      17.165  77.565  64.487  1.00  0.00           C
ATOM   6991  C35 POPEy  90      17.815  77.965  63.157  1.00  0.00           C
ATOM   6994  C36 POPEy  90      19.045  77.145  62.767  1.00  0.00           C
ATOM   6997  C37 POPEy  90      19.275  77.176  61.257  1.00  0.00           C
ATOM   7000  C38 POPEy  90      20.515  76.395  60.787  1.00  0.00           C
ATOM   7003  C39 POPEy  90      20.475  76.016  59.297  1.00  0.00           C
ATOM   7006 0C31 POPEy  90      20.225  77.215  58.367  1.00  0.00           C
ATOM   7009 1C31 POPEy  90      19.955  76.785  56.927  1.00  0.00           C
ATOM   7012 2C31 POPEy  90      19.685  77.965  55.987  1.00  0.00           C
ATOM   7015 3C31 POPEy  90      20.955  78.775  55.667  1.00  0.00           C
ATOM   7018 4C31 POPEy  90      20.705  80.046  54.847  1.00  0.00           C
ATOM   7021 5C31 POPEy  90      22.005  80.656  54.317  1.00  0.00           C
ATOM   7024 6C31 POPEy  90      22.415  80.174  52.917  1.00  0.00           C
ATOM   7028  NH3 POPEz  91      12.895 104.565  74.557  1.00  0.00           N
ATOM   7032  C12 POPEz  91      12.515 105.046  73.187  1.00  0.00           C
ATOM   7035  C11 POPEz  91      11.115 104.505  72.857  1.00  0.00           C
ATOM   7038  P   POPEz  91       8.735 104.246  73.977  1.00  0.00           P
ATOM   7039  O13 POPEz  91       8.425 103.465  75.197  1.00  0.00           O
ATOM   7040  O14 POPEz  91       8.015 105.505  73.737  1.00  0.00           O
ATOM   7041  O11 POPEz  91       8.655 103.326  72.697  1.00  0.00           O
ATOM   7042  O12 POPEz  91      10.285 104.586  74.017  1.00  0.00           O
ATOM   7043  C1  POPEz  91       7.425 102.645  72.457  1.00  0.00           C
ATOM   7046  C2  POPEz  91       7.125 102.615  70.937  1.00  0.00           C
ATOM   7048  O21 POPEz  91       5.835 101.965  70.807  1.00  0.00           O
ATOM   7049  C21 POPEz  91       5.085 102.446  69.807  1.00  0.00           C
ATOM   7050  O22 POPEz  91       5.495 103.145  68.897  1.00  0.00           O
ATOM   7051  C22 POPEz  91       3.655 101.886  69.917  1.00  0.00           C
ATOM   7054  C3  POPEz  91       8.275 101.906  70.157  1.00  0.00           C
ATOM   7057  O31 POPEz  91       7.795 101.115  69.057  1.00  0.00           O
ATOM   7058  C31 POPEz  91       7.915 101.545  67.817  1.00  0.00           C
ATOM   7059  O32 POPEz  91       8.685 102.406  67.427  1.00  0.00           O
ATOM   7060  C32 POPEz  91       6.925 100.785  66.947  1.00  0.00           C
ATOM   7063  C23 POPEz  91       2.695 102.416  68.827  1.00  0.00           C
ATOM   7066  C24 POPEz  91       1.555 101.436  68.477  1.00  0.00           C
ATOM   7069  C25 POPEz  91       1.965 100.314  67.507  1.00  0.00           C
ATOM   7072  C26 POPEz  91       0.765  99.675  66.787  1.00  0.00           C
ATOM   7075  C27 POPEz  91       1.185  98.705  65.667  1.00  0.00           C
ATOM   7078  C28 POPEz  91      -0.005  98.185  64.827  1.00  0.00           C
ATOM   7081  C29 POPEz  91      -0.635  99.246  63.947  1.00  0.00           C
ATOM   7083 0C21 POPEz  91      -1.035  99.115  62.667  1.00  0.00           C
ATOM   7085 1C21 POPEz  91      -0.965  97.865  61.827  1.00  0.00           C
ATOM   7088 2C21 POPEz  91      -2.204  96.975  62.037  1.00  0.00           C
ATOM   7091 3C21 POPEz  91      -2.134  95.656  61.257  1.00  0.00           C
ATOM   7094 4C21 POPEz  91      -3.304  94.695  61.537  1.00  0.00           C
ATOM   7097 5C21 POPEz  91      -4.674  95.156  61.017  1.00  0.00           C
ATOM   7100 6C21 POPEz  91      -4.684  95.476  59.517  1.00  0.00           C
ATOM   7103 7C21 POPEz  91      -6.104  95.485  58.917  1.00  0.00           C
ATOM   7106 8C21 POPEz  91      -6.154  96.014  57.487  1.00  0.00           C
ATOM   7110  C33 POPEz  91       7.285 100.865  65.447  1.00  0.00           C
ATOM   7113  C34 POPEz  91       6.205 100.245  64.557  1.00  0.00           C
ATOM   7116  C35 POPEz  91       5.965  98.775  64.897  1.00  0.00           C
ATOM   7119  C36 POPEz  91       5.345  97.976  63.747  1.00  0.00           C
ATOM   7122  C37 POPEz  91       4.915  96.576  64.197  1.00  0.00           C
ATOM   7125  C38 POPEz  91       4.485  95.645  63.057  1.00  0.00           C
ATOM   7128  C39 POPEz  91       3.345  96.205  62.187  1.00  0.00           C
ATOM   7131 0C31 POPEz  91       3.835  96.735  60.837  1.00  0.00           C
ATOM   7134 1C31 POPEz  91       4.145  95.625  59.837  1.00  0.00           C
ATOM   7137 2C31 POPEz  91       5.265  96.005  58.857  1.00  0.00           C
ATOM   7140 3C31 POPEz  91       5.335  95.095  57.627  1.00  0.00           C
ATOM   7143 4C31 POPEz  91       4.255  95.445  56.597  1.00  0.00           C
ATOM   7146 5C31 POPEz  91       4.455  94.726  55.267  1.00  0.00           C
ATOM   7149 6C31 POPEz  91       3.645  95.385  54.147  1.00  0.00           C
ATOM   7153  NH3 POPE0  92      35.375  97.516  31.977  1.00  0.00           N
ATOM   7157  C12 POPE0  92      33.925  97.645  32.397  1.00  0.00           C
ATOM   7160  C11 POPE0  92      33.095  96.395  32.027  1.00  0.00           C
ATOM   7163  P   POPE0  92      30.495  96.026  31.737  1.00  0.00           P
ATOM   7164  O13 POPE0  92      30.595  94.555  31.647  1.00  0.00           O
ATOM   7165  O14 POPE0  92      30.205  96.795  30.497  1.00  0.00           O
ATOM   7166  O11 POPE0  92      29.395  96.436  32.797  1.00  0.00           O
ATOM   7167  O12 POPE0  92      31.765  96.604  32.457  1.00  0.00           O
ATOM   7168  C1  POPE0  92      29.145  95.685  33.987  1.00  0.00           C
ATOM   7171  C2  POPE0  92      29.575  96.406  35.307  1.00  0.00           C
ATOM   7173  O21 POPE0  92      28.415  96.945  35.977  1.00  0.00           O
ATOM   7174  C21 POPE0  92      27.755  96.095  36.747  1.00  0.00           C
ATOM   7175  O22 POPE0  92      28.055  94.935  36.937  1.00  0.00           O
ATOM   7176  C22 POPE0  92      26.545  96.816  37.357  1.00  0.00           C
ATOM   7179  C3  POPE0  92      30.585  97.575  35.117  1.00  0.00           C
ATOM   7182  O31 POPE0  92      30.925  98.225  36.367  1.00  0.00           O
ATOM   7183  C31 POPE0  92      32.095  97.876  36.907  1.00  0.00           C
ATOM   7184  O32 POPE0  92      32.845  97.026  36.487  1.00  0.00           O
ATOM   7185  C32 POPE0  92      32.295  98.696  38.187  1.00  0.00           C
ATOM   7188  C23 POPE0  92      26.385  96.535  38.877  1.00  0.00           C
ATOM   7191  C24 POPE0  92      27.355  97.376  39.717  1.00  0.00           C
ATOM   7194  C25 POPE0  92      28.115  96.604  40.807  1.00  0.00           C
ATOM   7197  C26 POPE0  92      27.255  96.126  41.977  1.00  0.00           C
ATOM   7200  C27 POPE0  92      28.085  95.916  43.257  1.00  0.00           C
ATOM   7203  C28 POPE0  92      28.435  97.245  43.957  1.00  0.00           C
ATOM   7206  C29 POPE0  92      27.265  97.775  44.747  1.00  0.00           C
ATOM   7208 0C21 POPE0  92      27.305  98.136  46.037  1.00  0.00           C
ATOM   7210 1C21 POPE0  92      28.525  98.085  46.917  1.00  0.00           C
ATOM   7213 2C21 POPE0  92      28.215  98.336  48.397  1.00  0.00           C
ATOM   7216 3C21 POPE0  92      27.715  99.764  48.687  1.00  0.00           C
ATOM   7219 4C21 POPE0  92      27.245  99.916  50.137  1.00  0.00           C
ATOM   7222 5C21 POPE0  92      26.505 101.226  50.427  1.00  0.00           C
ATOM   7225 6C21 POPE0  92      27.445 102.365  50.827  1.00  0.00           C
ATOM   7228 7C21 POPE0  92      26.715 103.526  51.507  1.00  0.00           C
ATOM   7231 8C21 POPE0  92      27.655 104.624  52.007  1.00  0.00           C
ATOM   7235  C33 POPE0  92      32.965  97.865  39.297  1.00  0.00           C
ATOM   7238  C34 POPE0  92      33.145  98.605  40.637  1.00  0.00           C
ATOM   7241  C35 POPE0  92      31.835  98.955  41.357  1.00  0.00           C
ATOM   7244  C36 POPE0  92      32.085  99.555  42.757  1.00  0.00           C
ATOM   7247  C37 POPE0  92      31.065 100.615  43.157  1.00  0.00           C
ATOM   7250  C38 POPE0  92      31.425 101.285  44.497  1.00  0.00           C
ATOM   7253  C39 POPE0  92      30.695 102.615  44.737  1.00  0.00           C
ATOM   7256 0C31 POPE0  92      31.135 103.305  46.037  1.00  0.00           C
ATOM   7259 1C31 POPE0  92      30.025 103.396  47.087  1.00  0.00           C
ATOM   7262 2C31 POPE0  92      30.485 103.976  48.437  1.00  0.00           C
ATOM   7265 3C31 POPE0  92      31.505 103.115  49.207  1.00  0.00           C
ATOM   7268 4C31 POPE0  92      31.065 101.665  49.417  1.00  0.00           C
ATOM   7271 5C31 POPE0  92      31.975 100.896  50.377  1.00  0.00           C
ATOM   7274 6C31 POPE0  92      31.555  99.435  50.557  1.00  0.00           C
ATOM   7278  NH3 POPE1  93     118.194  22.986  31.207  1.00  0.00           N
ATOM   7282  C12 POPE1  93     117.045  23.195  30.277  1.00  0.00           C
ATOM   7285  C11 POPE1  93     115.744  23.086  31.047  1.00  0.00           C
ATOM   7288  P   POPE1  93     114.335  21.395  32.357  1.00  0.00           P
ATOM   7289  O13 POPE1  93     113.134  22.055  31.807  1.00  0.00           O
ATOM   7290  O14 POPE1  93     114.335  19.935  32.517  1.00  0.00           O
ATOM   7291  O11 POPE1  93     114.764  22.075  33.737  1.00  0.00           O
ATOM   7292  O12 POPE1  93     115.574  21.736  31.447  1.00  0.00           O
ATOM   7293  C1  POPE1  93     113.775  22.426  34.717  1.00  0.00           C
ATOM   7296  C2  POPE1  93     113.605  23.966  34.857  1.00  0.00           C
ATOM   7298  O21 POPE1  93     113.635  24.345  36.257  1.00  0.00           O
ATOM   7299  C21 POPE1  93     112.525  24.336  36.957  1.00  0.00           C
ATOM   7300  O22 POPE1  93     111.485  23.775  36.677  1.00  0.00           O
ATOM   7301  C22 POPE1  93     112.765  25.165  38.227  1.00  0.00           C
ATOM   7304  C3  POPE1  93     112.414  24.566  34.047  1.00  0.00           C
ATOM   7307  O31 POPE1  93     112.094  25.885  34.557  1.00  0.00           O
ATOM   7308  C31 POPE1  93     110.945  26.385  34.197  1.00  0.00           C
ATOM   7309  O32 POPE1  93     110.275  26.045  33.247  1.00  0.00           O
ATOM   7310  C32 POPE1  93     110.685  27.635  35.047  1.00  0.00           C
ATOM   7313  C23 POPE1  93     111.465  25.735  38.857  1.00  0.00           C
ATOM   7316  C24 POPE1  93     111.663  26.306  40.267  1.00  0.00           C
ATOM   7319  C25 POPE1  93     112.465  27.615  40.317  1.00  0.00           C
ATOM   7322  C26 POPE1  93     112.645  28.105  41.757  1.00  0.00           C
ATOM   7325  C27 POPE1  93     113.405  29.435  41.867  1.00  0.00           C
ATOM   7328  C28 POPE1  93     113.575  29.856  43.347  1.00  0.00           C
ATOM   7331  C29 POPE1  93     114.494  31.025  43.527  1.00  0.00           C
ATOM   7333 0C21 POPE1  93     114.373  31.985  44.467  1.00  0.00           C
ATOM   7335 1C21 POPE1  93     113.285  32.086  45.507  1.00  0.00           C
ATOM   7338 2C21 POPE1  93     113.554  31.106  46.657  1.00  0.00           C
ATOM   7341 3C21 POPE1  93     112.525  31.185  47.787  1.00  0.00           C
ATOM   7344 4C21 POPE1  93     112.824  30.165  48.897  1.00  0.00           C
ATOM   7347 5C21 POPE1  93     111.785  30.195  50.017  1.00  0.00           C
ATOM   7350 6C21 POPE1  93     112.064  29.146  51.107  1.00  0.00           C
ATOM   7353 7C21 POPE1  93     111.024  29.166  52.237  1.00  0.00           C
ATOM   7356 8C21 POPE1  93     111.255  28.066  53.277  1.00  0.00           C
ATOM   7360  C33 POPE1  93     109.373  28.346  34.647  1.00  0.00           C
ATOM   7363  C34 POPE1  93     109.303  29.795  35.117  1.00  0.00           C
ATOM   7366  C35 POPE1  93     108.295  30.035  36.247  1.00  0.00           C
ATOM   7369  C36 POPE1  93     108.675  29.396  37.577  1.00  0.00           C
ATOM   7372  C37 POPE1  93     107.755  29.856  38.727  1.00  0.00           C
ATOM   7375  C38 POPE1  93     108.285  29.476  40.117  1.00  0.00           C
ATOM   7378  C39 POPE1  93     109.475  30.326  40.617  1.00  0.00           C
ATOM   7381 0C31 POPE1  93     109.114  31.785  40.957  1.00  0.00           C
ATOM   7384 1C31 POPE1  93     110.335  32.566  41.447  1.00  0.00           C
ATOM   7387 2C31 POPE1  93     110.044  34.036  41.797  1.00  0.00           C
ATOM   7390 3C31 POPE1  93     109.204  34.246  43.077  1.00  0.00           C
ATOM   7393 4C31 POPE1  93     109.955  33.915  44.377  1.00  0.00           C
ATOM   7396 5C31 POPE1  93     109.104  34.135  45.627  1.00  0.00           C
ATOM   7399 6C31 POPE1  93     109.825  33.795  46.937  1.00  0.00           C
ATOM   7403  NH3 POPE2  94      76.594  34.656  72.877  1.00  0.00           N
ATOM   7407  C12 POPE2  94      77.785  34.856  73.767  1.00  0.00           C
ATOM   7410  C11 POPE2  94      79.085  34.566  72.997  1.00  0.00           C
ATOM   7413  P   POPE2  94      81.205  33.535  74.127  1.00  0.00           P
ATOM   7414  O13 POPE2  94      82.495  34.055  74.657  1.00  0.00           O
ATOM   7415  O14 POPE2  94      80.475  32.545  74.927  1.00  0.00           O
ATOM   7416  O11 POPE2  94      81.465  33.005  72.647  1.00  0.00           O
ATOM   7417  O12 POPE2  94      80.215  34.735  73.857  1.00  0.00           O
ATOM   7418  C1  POPE2  94      81.544  31.606  72.357  1.00  0.00           C
ATOM   7421  C2  POPE2  94      81.395  31.365  70.817  1.00  0.00           C
ATOM   7423  O21 POPE2  94      82.665  31.635  70.157  1.00  0.00           O
ATOM   7424  C21 POPE2  94      82.824  31.055  68.957  1.00  0.00           C
ATOM   7425  O22 POPE2  94      81.954  30.455  68.347  1.00  0.00           O
ATOM   7426  C22 POPE2  94      84.295  31.125  68.537  1.00  0.00           C
ATOM   7429  C3  POPE2  94      80.215  32.255  70.307  1.00  0.00           C
ATOM   7432  O31 POPE2  94      79.785  31.985  68.957  1.00  0.00           O
ATOM   7433  C31 POPE2  94      78.965  30.935  68.837  1.00  0.00           C
ATOM   7434  O32 POPE2  94      78.555  30.265  69.767  1.00  0.00           O
ATOM   7435  C32 POPE2  94      78.535  30.805  67.377  1.00  0.00           C
ATOM   7438  C23 POPE2  94      84.535  31.025  66.997  1.00  0.00           C
ATOM   7441  C24 POPE2  94      86.035  31.016  66.657  1.00  0.00           C
ATOM   7444  C25 POPE2  94      86.375  31.495  65.227  1.00  0.00           C
ATOM   7447  C26 POPE2  94      86.164  30.465  64.107  1.00  0.00           C
ATOM   7450  C27 POPE2  94      87.024  30.786  62.877  1.00  0.00           C
ATOM   7453  C28 POPE2  94      86.814  29.815  61.687  1.00  0.00           C
ATOM   7456  C29 POPE2  94      87.945  29.885  60.687  1.00  0.00           C
ATOM   7458 0C21 POPE2  94      87.994  30.625  59.567  1.00  0.00           C
ATOM   7460 1C21 POPE2  94      86.954  31.595  59.077  1.00  0.00           C
ATOM   7463 2C21 POPE2  94      87.575  32.946  58.627  1.00  0.00           C
ATOM   7466 3C21 POPE2  94      86.515  33.935  58.137  1.00  0.00           C
ATOM   7469 4C21 POPE2  94      87.105  35.286  57.697  1.00  0.00           C
ATOM   7472 5C21 POPE2  94      86.035  36.275  57.197  1.00  0.00           C
ATOM   7475 6C21 POPE2  94      86.635  37.665  56.917  1.00  0.00           C
ATOM   7478 7C21 POPE2  94      86.744  38.545  58.167  1.00  0.00           C
ATOM   7481 8C21 POPE2  94      87.665  39.745  57.977  1.00  0.00           C
ATOM   7485  C33 POPE2  94      77.965  29.415  67.007  1.00  0.00           C
ATOM   7488  C34 POPE2  94      76.805  29.476  65.997  1.00  0.00           C
ATOM   7491  C35 POPE2  94      76.195  28.095  65.727  1.00  0.00           C
ATOM   7494  C36 POPE2  94      74.775  28.156  65.127  1.00  0.00           C
ATOM   7497  C37 POPE2  94      74.315  26.795  64.567  1.00  0.00           C
ATOM   7500  C38 POPE2  94      72.795  26.685  64.367  1.00  0.00           C
ATOM   7503  C39 POPE2  94      72.325  25.295  63.877  1.00  0.00           C
ATOM   7506 0C31 POPE2  94      72.945  24.906  62.537  1.00  0.00           C
ATOM   7509 1C31 POPE2  94      72.515  23.535  61.987  1.00  0.00           C
ATOM   7512 2C31 POPE2  94      73.234  23.276  60.657  1.00  0.00           C
ATOM   7515 3C31 POPE2  94      72.995  21.906  59.997  1.00  0.00           C
ATOM   7518 4C31 POPE2  94      71.535  21.666  59.557  1.00  0.00           C
ATOM   7521 5C31 POPE2  94      71.384  20.375  58.747  1.00  0.00           C
ATOM   7524 6C31 POPE2  94      69.985  20.165  58.177  1.00  0.00           C
ATOM   7528  NH3 POPE3  95     100.644  87.385  74.027  1.00  0.00           N
ATOM   7532  C12 POPE3  95      99.163  87.285  74.157  1.00  0.00           C
ATOM   7535  C11 POPE3  95      98.815  86.525  75.447  1.00  0.00           C
ATOM   7538  P   POPE3  95      98.654  83.906  75.847  1.00  0.00           P
ATOM   7539  O13 POPE3  95      99.044  83.295  77.137  1.00  0.00           O
ATOM   7540  O14 POPE3  95      97.204  84.055  75.597  1.00  0.00           O
ATOM   7541  O11 POPE3  95      99.214  82.966  74.717  1.00  0.00           O
ATOM   7542  O12 POPE3  95      99.435  85.236  75.477  1.00  0.00           O
ATOM   7543  C1  POPE3  95     100.594  82.535  74.757  1.00  0.00           C
ATOM   7546  C2  POPE3  95     101.315  82.854  73.417  1.00  0.00           C
ATOM   7548  O21 POPE3  95     102.175  81.795  72.967  1.00  0.00           O
ATOM   7549  C21 POPE3  95     103.314  81.595  73.647  1.00  0.00           C
ATOM   7550  O22 POPE3  95     103.654  82.226  74.627  1.00  0.00           O
ATOM   7551  C22 POPE3  95     104.085  80.415  73.037  1.00  0.00           C
ATOM   7554  C3  POPE3  95     101.935  84.285  73.347  1.00  0.00           C
ATOM   7557  O31 POPE3  95     101.474  84.965  72.157  1.00  0.00           O
ATOM   7558  C31 POPE3  95     102.145  84.586  71.057  1.00  0.00           C
ATOM   7559  O32 POPE3  95     103.255  84.095  71.057  1.00  0.00           O
ATOM   7560  C32 POPE3  95     101.305  84.845  69.807  1.00  0.00           C
ATOM   7563  C23 POPE3  95     104.785  80.746  71.687  1.00  0.00           C
ATOM   7566  C24 POPE3  95     103.924  80.496  70.447  1.00  0.00           C
ATOM   7569  C25 POPE3  95     104.745  80.674  69.157  1.00  0.00           C
ATOM   7572  C26 POPE3  95     103.974  80.496  67.847  1.00  0.00           C
ATOM   7575  C27 POPE3  95     104.865  80.846  66.627  1.00  0.00           C
ATOM   7578  C28 POPE3  95     104.085  80.986  65.307  1.00  0.00           C
ATOM   7581  C29 POPE3  95     104.655  82.076  64.417  1.00  0.00           C
ATOM   7583 0C21 POPE3  95     104.184  82.425  63.207  1.00  0.00           C
ATOM   7585 1C21 POPE3  95     103.035  81.785  62.477  1.00  0.00           C
ATOM   7588 2C21 POPE3  95     103.414  81.345  61.047  1.00  0.00           C
ATOM   7591 3C21 POPE3  95     103.635  82.516  60.077  1.00  0.00           C
ATOM   7594 4C21 POPE3  95     104.035  82.076  58.657  1.00  0.00           C
ATOM   7597 5C21 POPE3  95     102.964  81.235  57.937  1.00  0.00           C
ATOM   7600 6C21 POPE3  95     103.374  80.874  56.497  1.00  0.00           C
ATOM   7603 7C21 POPE3  95     102.425  79.876  55.827  1.00  0.00           C
ATOM   7606 8C21 POPE3  95     102.814  79.556  54.377  1.00  0.00           C
ATOM   7610  C33 POPE3  95     101.775  83.976  68.617  1.00  0.00           C
ATOM   7613  C34 POPE3  95     100.865  84.095  67.387  1.00  0.00           C
ATOM   7616  C35 POPE3  95     101.535  84.646  66.127  1.00  0.00           C
ATOM   7619  C36 POPE3  95     101.544  86.175  66.077  1.00  0.00           C
ATOM   7622  C37 POPE3  95     102.225  86.685  64.807  1.00  0.00           C
ATOM   7625  C38 POPE3  95     102.064  88.195  64.627  1.00  0.00           C
ATOM   7628  C39 POPE3  95     100.704  88.605  64.027  1.00  0.00           C
ATOM   7631 0C31 POPE3  95     100.545  88.165  62.557  1.00  0.00           C
ATOM   7634 1C31 POPE3  95      99.444  88.955  61.827  1.00  0.00           C
ATOM   7637 2C31 POPE3  95      99.494  88.825  60.297  1.00  0.00           C
ATOM   7640 3C31 POPE3  95      98.635  89.885  59.607  1.00  0.00           C
ATOM   7643 4C31 POPE3  95      98.775  89.925  58.077  1.00  0.00           C
ATOM   7646 5C31 POPE3  95      98.025  91.126  57.467  1.00  0.00           C
ATOM   7649 6C31 POPE3  95      98.144  91.226  55.947  1.00  0.00           C
ATOM   7653  NH3 POPE4  96      42.155  57.766  73.197  1.00  0.00           N
ATOM   7657  C12 POPE4  96      41.285  56.806  73.987  1.00  0.00           C
ATOM   7660  C11 POPE4  96      41.835  56.586  75.417  1.00  0.00           C
ATOM   7663  P   POPE4  96      44.035  55.295  74.827  1.00  0.00           P
ATOM   7664  O13 POPE4  96      45.425  55.286  75.287  1.00  0.00           O
ATOM   7665  O14 POPE4  96      43.225  54.065  74.927  1.00  0.00           O
ATOM   7666  O11 POPE4  96      43.965  55.775  73.317  1.00  0.00           O
ATOM   7667  O12 POPE4  96      43.265  56.536  75.437  1.00  0.00           O
ATOM   7668  C1  POPE4  96      44.045  54.806  72.267  1.00  0.00           C
ATOM   7671  C2  POPE4  96      43.865  55.466  70.877  1.00  0.00           C
ATOM   7673  O21 POPE4  96      44.375  56.816  70.917  1.00  0.00           O
ATOM   7674  C21 POPE4  96      45.705  56.876  70.987  1.00  0.00           C
ATOM   7675  O22 POPE4  96      46.485  55.985  70.687  1.00  0.00           O
ATOM   7676  C22 POPE4  96      46.085  58.236  71.577  1.00  0.00           C
ATOM   7679  C3  POPE4  96      42.365  55.476  70.477  1.00  0.00           C
ATOM   7682  O31 POPE4  96      42.165  56.045  69.167  1.00  0.00           O
ATOM   7683  C31 POPE4  96      41.924  57.345  69.117  1.00  0.00           C
ATOM   7684  O32 POPE4  96      41.655  58.045  70.087  1.00  0.00           O
ATOM   7685  C32 POPE4  96      42.115  57.836  67.687  1.00  0.00           C
ATOM   7688  C23 POPE4  96      45.455  59.446  70.857  1.00  0.00           C
ATOM   7691  C24 POPE4  96      46.425  60.115  69.877  1.00  0.00           C
ATOM   7694  C25 POPE4  96      46.575  59.325  68.567  1.00  0.00           C
ATOM   7697  C26 POPE4  96      47.965  59.455  67.927  1.00  0.00           C
ATOM   7700  C27 POPE4  96      48.305  58.196  67.117  1.00  0.00           C
ATOM   7703  C28 POPE4  96      49.695  58.266  66.447  1.00  0.00           C
ATOM   7706  C29 POPE4  96      49.685  59.265  65.317  1.00  0.00           C
ATOM   7708 0C21 POPE4  96      50.595  60.226  65.057  1.00  0.00           C
ATOM   7710 1C21 POPE4  96      51.854  60.545  65.817  1.00  0.00           C
ATOM   7713 2C21 POPE4  96      53.145  60.266  64.997  1.00  0.00           C
ATOM   7716 3C21 POPE4  96      53.174  60.946  63.617  1.00  0.00           C
ATOM   7719 4C21 POPE4  96      54.525  60.806  62.907  1.00  0.00           C
ATOM   7722 5C21 POPE4  96      54.505  61.275  61.437  1.00  0.00           C
ATOM   7725 6C21 POPE4  96      53.705  60.356  60.507  1.00  0.00           C
ATOM   7728 7C21 POPE4  96      53.775  60.775  59.037  1.00  0.00           C
ATOM   7731 8C21 POPE4  96      52.945  59.876  58.117  1.00  0.00           C
ATOM   7735  C33 POPE4  96      43.275  57.056  67.017  1.00  0.00           C
ATOM   7738  C34 POPE4  96      43.675  57.545  65.627  1.00  0.00           C
ATOM   7741  C35 POPE4  96      44.685  56.545  65.067  1.00  0.00           C
ATOM   7744  C36 POPE4  96      45.385  56.965  63.767  1.00  0.00           C
ATOM   7747  C37 POPE4  96      46.264  55.806  63.277  1.00  0.00           C
ATOM   7750  C38 POPE4  96      47.215  56.175  62.137  1.00  0.00           C
ATOM   7753  C39 POPE4  96      48.445  56.965  62.607  1.00  0.00           C
ATOM   7756 0C31 POPE4  96      49.604  56.885  61.607  1.00  0.00           C
ATOM   7759 1C31 POPE4  96      50.865  57.586  62.127  1.00  0.00           C
ATOM   7762 2C31 POPE4  96      52.125  57.336  61.287  1.00  0.00           C
ATOM   7765 3C31 POPE4  96      52.615  55.876  61.317  1.00  0.00           C
ATOM   7768 4C31 POPE4  96      54.055  55.715  60.797  1.00  0.00           C
ATOM   7771 5C31 POPE4  96      54.535  54.265  60.857  1.00  0.00           C
ATOM   7774 6C31 POPE4  96      55.915  54.026  60.247  1.00  0.00           C
ATOM   7778  NH3 POPE5  97     127.593  49.496  75.187  1.00  0.00           N
ATOM   7782  C12 POPE5  97     126.395  50.396  75.307  1.00  0.00           C
ATOM   7785  C11 POPE5  97     126.005  51.075  73.987  1.00  0.00           C
ATOM   7788  P   POPE5  97     124.373  49.335  72.817  1.00  0.00           P
ATOM   7789  O13 POPE5  97     124.394  48.166  73.707  1.00  0.00           O
ATOM   7790  O14 POPE5  97     123.204  50.226  72.927  1.00  0.00           O
ATOM   7791  O11 POPE5  97     124.405  48.836  71.317  1.00  0.00           O
ATOM   7792  O12 POPE5  97     125.755  50.125  72.947  1.00  0.00           O
ATOM   7793  C1  POPE5  97     125.375  49.395  70.427  1.00  0.00           C
ATOM   7796  C2  POPE5  97     124.935  49.216  68.967  1.00  0.00           C
ATOM   7798  O21 POPE5  97     125.984  49.825  68.207  1.00  0.00           O
ATOM   7799  C21 POPE5  97     126.375  49.166  67.147  1.00  0.00           C
ATOM   7800  O22 POPE5  97     125.785  48.236  66.617  1.00  0.00           O
ATOM   7801  C22 POPE5  97     127.773  49.615  66.787  1.00  0.00           C
ATOM   7804  C3  POPE5  97     123.554  49.876  68.677  1.00  0.00           C
ATOM   7807  O31 POPE5  97     123.225  49.845  67.277  1.00  0.00           O
ATOM   7808  C31 POPE5  97     122.715  48.686  66.837  1.00  0.00           C
ATOM   7809  O32 POPE5  97     122.505  47.706  67.517  1.00  0.00           O
ATOM   7810  C32 POPE5  97     122.465  48.815  65.327  1.00  0.00           C
ATOM   7813  C23 POPE5  97     128.363  48.715  65.677  1.00  0.00           C
ATOM   7816  C24 POPE5  97     129.714  49.246  65.207  1.00  0.00           C
ATOM   7819  C25 POPE5  97     130.374  48.415  64.107  1.00  0.00           C
ATOM   7822  C26 POPE5  97     129.633  48.345  62.767  1.00  0.00           C
ATOM   7825  C27 POPE5  97     130.392  47.436  61.797  1.00  0.00           C
ATOM   7828  C28 POPE5  97     129.814  47.415  60.367  1.00  0.00           C
ATOM   7831  C29 POPE5  97     130.014  48.745  59.687  1.00  0.00           C
ATOM   7833 0C21 POPE5  97     131.114  49.125  59.017  1.00  0.00           C
ATOM   7835 1C21 POPE5  97     132.374  48.316  58.797  1.00  0.00           C
ATOM   7838 2C21 POPE5  97     132.644  48.066  57.307  1.00  0.00           C
ATOM   7841 3C21 POPE5  97     131.663  47.075  56.647  1.00  0.00           C
ATOM   7844 4C21 POPE5  97     131.873  46.935  55.127  1.00  0.00           C
ATOM   7847 5C21 POPE5  97     133.253  46.375  54.757  1.00  0.00           C
ATOM   7850 6C21 POPE5  97     133.624  46.536  53.277  1.00  0.00           C
ATOM   7853 7C21 POPE5  97     135.133  46.396  53.047  1.00  0.00           C
ATOM   7856 8C21 POPE5  97     135.564  46.726  51.627  1.00  0.00           C
ATOM   7860  C33 POPE5  97     122.374  47.455  64.607  1.00  0.00           C
ATOM   7863  C34 POPE5  97     122.325  47.656  63.087  1.00  0.00           C
ATOM   7866  C35 POPE5  97     122.045  46.365  62.297  1.00  0.00           C
ATOM   7869  C36 POPE5  97     120.644  45.795  62.587  1.00  0.00           C
ATOM   7872  C37 POPE5  97     120.215  44.775  61.527  1.00  0.00           C
ATOM   7875  C38 POPE5  97     118.915  44.055  61.877  1.00  0.00           C
ATOM   7878  C39 POPE5  97     118.465  43.126  60.737  1.00  0.00           C
ATOM   7881 0C31 POPE5  97     117.204  42.345  61.087  1.00  0.00           C
ATOM   7884 1C31 POPE5  97     116.674  41.536  59.887  1.00  0.00           C
ATOM   7887 2C31 POPE5  97     115.434  40.715  60.227  1.00  0.00           C
ATOM   7890 3C31 POPE5  97     114.163  41.555  60.337  1.00  0.00           C
ATOM   7893 4C31 POPE5  97     113.004  40.746  60.907  1.00  0.00           C
ATOM   7896 5C31 POPE5  97     111.704  41.536  60.877  1.00  0.00           C
ATOM   7899 6C31 POPE5  97     110.553  40.766  61.507  1.00  0.00           C
ATOM   7903  NH3 POPE6  98      53.875 113.145  29.627  1.00  0.00           N
ATOM   7907  C12 POPE6  98      55.295 113.225  30.117  1.00  0.00           C
ATOM   7910  C11 POPE6  98      56.095 114.246  29.297  1.00  0.00           C
ATOM   7913  P   POPE6  98      56.545 116.785  29.067  1.00  0.00           P
ATOM   7914  O13 POPE6  98      56.785 116.455  27.647  1.00  0.00           O
ATOM   7915  O14 POPE6  98      55.785 118.016  29.367  1.00  0.00           O
ATOM   7916  O11 POPE6  98      57.915 116.704  29.857  1.00  0.00           O
ATOM   7917  O12 POPE6  98      55.715 115.575  29.677  1.00  0.00           O
ATOM   7918  C1  POPE6  98      57.855 116.505  31.267  1.00  0.00           C
ATOM   7921  C2  POPE6  98      59.225 116.844  31.927  1.00  0.00           C
ATOM   7923  O21 POPE6  98      59.455 116.285  33.227  1.00  0.00           O
ATOM   7924  C21 POPE6  98      58.485 115.916  34.037  1.00  0.00           C
ATOM   7925  O22 POPE6  98      57.285 116.045  33.877  1.00  0.00           O
ATOM   7926  C22 POPE6  98      59.085 115.285  35.297  1.00  0.00           C
ATOM   7929  C3  POPE6  98      59.505 118.374  31.887  1.00  0.00           C
ATOM   7932  O31 POPE6  98      60.885 118.705  32.207  1.00  0.00           O
ATOM   7933  C31 POPE6  98      61.095 118.936  33.507  1.00  0.00           C
ATOM   7934  O32 POPE6  98      60.245 118.895  34.377  1.00  0.00           O
ATOM   7935  C32 POPE6  98      62.584 119.216  33.767  1.00  0.00           C
ATOM   7938  C23 POPE6  98      58.045 115.424  36.427  1.00  0.00           C
ATOM   7941  C24 POPE6  98      58.555 115.035  37.817  1.00  0.00           C
ATOM   7944  C25 POPE6  98      57.775 115.785  38.907  1.00  0.00           C
ATOM   7947  C26 POPE6  98      56.295 115.365  39.017  1.00  0.00           C
ATOM   7950  C27 POPE6  98      55.425 116.325  39.857  1.00  0.00           C
ATOM   7953  C28 POPE6  98      55.604 116.245  41.387  1.00  0.00           C
ATOM   7956  C29 POPE6  98      56.854 116.906  41.927  1.00  0.00           C
ATOM   7958 0C21 POPE6  98      56.985 117.485  43.137  1.00  0.00           C
ATOM   7960 1C21 POPE6  98      55.935 117.605  44.207  1.00  0.00           C
ATOM   7963 2C21 POPE6  98      56.215 116.704  45.437  1.00  0.00           C
ATOM   7966 3C21 POPE6  98      57.505 117.086  46.177  1.00  0.00           C
ATOM   7969 4C21 POPE6  98      57.775 116.175  47.377  1.00  0.00           C
ATOM   7972 5C21 POPE6  98      59.015 116.615  48.167  1.00  0.00           C
ATOM   7975 6C21 POPE6  98      58.675 117.416  49.427  1.00  0.00           C
ATOM   7978 7C21 POPE6  98      59.925 117.924  50.147  1.00  0.00           C
ATOM   7981 8C21 POPE6  98      59.625 118.755  51.387  1.00  0.00           C
ATOM   7985  C33 POPE6  98      62.835 120.525  34.557  1.00  0.00           C
ATOM   7988  C34 POPE6  98      64.094 120.496  35.457  1.00  0.00           C
ATOM   7991  C35 POPE6  98      63.875 119.646  36.717  1.00  0.00           C
ATOM   7994  C36 POPE6  98      65.134 119.365  37.537  1.00  0.00           C
ATOM   7997  C37 POPE6  98      64.825 118.416  38.707  1.00  0.00           C
ATOM   8000  C38 POPE6  98      66.075 117.945  39.447  1.00  0.00           C
ATOM   8003  C39 POPE6  98      66.265 118.585  40.827  1.00  0.00           C
ATOM   8006 0C31 POPE6  98      66.095 117.575  41.977  1.00  0.00           C
ATOM   8009 1C31 POPE6  98      66.775 118.045  43.267  1.00  0.00           C
ATOM   8012 2C31 POPE6  98      67.005 116.895  44.247  1.00  0.00           C
ATOM   8015 3C31 POPE6  98      68.025 117.264  45.337  1.00  0.00           C
ATOM   8018 4C31 POPE6  98      68.435 116.056  46.187  1.00  0.00           C
ATOM   8021 5C31 POPE6  98      69.555 116.395  47.187  1.00  0.00           C
ATOM   8024 6C31 POPE6  98      70.075 115.165  47.927  1.00  0.00           C
ATOM   8028  NH3 POPE7  99      22.845  62.506  70.427  1.00  0.00           N
ATOM   8032  C12 POPE7  99      23.915  62.145  71.427  1.00  0.00           C
ATOM   8035  C11 POPE7  99      23.295  61.235  72.497  1.00  0.00           C
ATOM   8038  P   POPE7  99      24.305  59.135  73.607  1.00  0.00           P
ATOM   8039  O13 POPE7  99      25.275  58.855  74.677  1.00  0.00           O
ATOM   8040  O14 POPE7  99      22.895  58.715  73.797  1.00  0.00           O
ATOM   8041  O11 POPE7  99      24.755  58.635  72.167  1.00  0.00           O
ATOM   8042  O12 POPE7  99      24.285  60.696  73.367  1.00  0.00           O
ATOM   8043  C1  POPE7  99      24.465  57.325  71.687  1.00  0.00           C
ATOM   8046  C2  POPE7  99      23.955  57.325  70.207  1.00  0.00           C
ATOM   8048  O21 POPE7  99      24.995  56.856  69.327  1.00  0.00           O
ATOM   8049  C21 POPE7  99      25.415  57.455  68.247  1.00  0.00           C
ATOM   8050  O22 POPE7  99      25.275  58.635  67.937  1.00  0.00           O
ATOM   8051  C22 POPE7  99      26.075  56.415  67.357  1.00  0.00           C
ATOM   8054  C3  POPE7  99      23.215  58.656  69.837  1.00  0.00           C
ATOM   8057  O31 POPE7  99      22.545  58.545  68.557  1.00  0.00           O
ATOM   8058  C31 POPE7  99      22.485  59.685  67.857  1.00  0.00           C
ATOM   8059  O32 POPE7  99      22.695  60.795  68.317  1.00  0.00           O
ATOM   8060  C32 POPE7  99      22.265  59.316  66.397  1.00  0.00           C
ATOM   8063  C23 POPE7  99      26.625  57.056  66.067  1.00  0.00           C
ATOM   8066  C24 POPE7  99      27.485  56.095  65.237  1.00  0.00           C
ATOM   8069  C25 POPE7  99      28.315  56.835  64.187  1.00  0.00           C
ATOM   8072  C26 POPE7  99      27.485  57.545  63.107  1.00  0.00           C
ATOM   8075  C27 POPE7  99      28.375  58.246  62.077  1.00  0.00           C
ATOM   8078  C28 POPE7  99      27.595  59.096  61.067  1.00  0.00           C
ATOM   8081  C29 POPE7  99      28.515  59.766  60.077  1.00  0.00           C
ATOM   8083 0C21 POPE7  99      28.245  59.985  58.777  1.00  0.00           C
ATOM   8085 1C21 POPE7  99      26.935  59.685  58.097  1.00  0.00           C
ATOM   8088 2C21 POPE7  99      26.635  60.626  56.917  1.00  0.00           C
ATOM   8091 3C21 POPE7  99      25.205  60.406  56.397  1.00  0.00           C
ATOM   8094 4C21 POPE7  99      24.985  60.855  54.947  1.00  0.00           C
ATOM   8097 5C21 POPE7  99      23.595  60.505  54.397  1.00  0.00           C
ATOM   8100 6C21 POPE7  99      23.255  59.005  54.537  1.00  0.00           C
ATOM   8103 7C21 POPE7  99      22.035  58.575  53.717  1.00  0.00           C
ATOM   8106 8C21 POPE7  99      21.805  57.066  53.777  1.00  0.00           C
ATOM   8110  C33 POPE7  99      21.635  60.406  65.507  1.00  0.00           C
ATOM   8113  C34 POPE7  99      21.535  59.825  64.097  1.00  0.00           C
ATOM   8116  C35 POPE7  99      20.945  60.746  63.017  1.00  0.00           C
ATOM   8119  C36 POPE7  99      21.175  60.105  61.637  1.00  0.00           C
ATOM   8122  C37 POPE7  99      20.595  60.895  60.457  1.00  0.00           C
ATOM   8125  C38 POPE7  99      21.405  60.685  59.167  1.00  0.00           C
ATOM   8128  C39 POPE7  99      21.535  59.236  58.677  1.00  0.00           C
ATOM   8131 0C31 POPE7  99      20.185  58.566  58.377  1.00  0.00           C
ATOM   8134 1C31 POPE7  99      20.395  57.156  57.797  1.00  0.00           C
ATOM   8137 2C31 POPE7  99      19.085  56.425  57.467  1.00  0.00           C
ATOM   8140 3C31 POPE7  99      18.215  56.165  58.697  1.00  0.00           C
ATOM   8143 4C31 POPE7  99      17.045  55.216  58.407  1.00  0.00           C
ATOM   8146 5C31 POPE7  99      16.145  54.985  59.627  1.00  0.00           C
ATOM   8149 6C31 POPE7  99      15.025  53.985  59.357  1.00  0.00           C
ATOM   8153  NH3 POPE8 100      72.145  91.315  33.357  1.00  0.00           N
ATOM   8157  C12 POPE8 100      72.145  90.496  32.117  1.00  0.00           C
ATOM   8160  C11 POPE8 100      73.505  89.835  31.907  1.00  0.00           C
ATOM   8163  P   POPE8 100      75.295  88.225  32.677  1.00  0.00           P
ATOM   8164  O13 POPE8 100      75.344  86.835  33.167  1.00  0.00           O
ATOM   8165  O14 POPE8 100      75.715  88.505  31.287  1.00  0.00           O
ATOM   8166  O11 POPE8 100      76.255  89.145  33.527  1.00  0.00           O
ATOM   8167  O12 POPE8 100      73.884  88.936  32.957  1.00  0.00           O
ATOM   8168  C1  POPE8 100      76.575  88.806  34.877  1.00  0.00           C
ATOM   8171  C2  POPE8 100      76.424  90.035  35.807  1.00  0.00           C
ATOM   8173  O21 POPE8 100      75.825  89.615  37.057  1.00  0.00           O
ATOM   8174  C21 POPE8 100      76.664  88.906  37.797  1.00  0.00           C
ATOM   8175  O22 POPE8 100      77.835  88.696  37.527  1.00  0.00           O
ATOM   8176  C22 POPE8 100      75.983  88.396  39.057  1.00  0.00           C
ATOM   8179  C3  POPE8 100      75.575  91.145  35.137  1.00  0.00           C
ATOM   8182  O31 POPE8 100      75.155  92.136  36.087  1.00  0.00           O
ATOM   8183  C31 POPE8 100      74.505  93.174  35.607  1.00  0.00           C
ATOM   8184  O32 POPE8 100      74.275  93.386  34.417  1.00  0.00           O
ATOM   8185  C32 POPE8 100      74.035  94.005  36.817  1.00  0.00           C
ATOM   8188  C23 POPE8 100      75.255  89.496  39.857  1.00  0.00           C
ATOM   8191  C24 POPE8 100      74.505  88.936  41.067  1.00  0.00           C
ATOM   8194  C25 POPE8 100      75.405  88.145  42.027  1.00  0.00           C
ATOM   8197  C26 POPE8 100      74.795  87.905  43.407  1.00  0.00           C
ATOM   8200  C27 POPE8 100      75.795  87.315  44.417  1.00  0.00           C
ATOM   8203  C28 POPE8 100      75.235  87.295  45.847  1.00  0.00           C
ATOM   8206  C29 POPE8 100      76.244  86.875  46.877  1.00  0.00           C
ATOM   8208 0C21 POPE8 100      75.994  86.645  48.177  1.00  0.00           C
ATOM   8210 1C21 POPE8 100      74.665  86.795  48.877  1.00  0.00           C
ATOM   8213 2C21 POPE8 100      74.805  87.546  50.217  1.00  0.00           C
ATOM   8216 3C21 POPE8 100      73.465  87.656  50.967  1.00  0.00           C
ATOM   8219 4C21 POPE8 100      73.564  88.374  52.317  1.00  0.00           C
ATOM   8222 5C21 POPE8 100      73.954  89.855  52.237  1.00  0.00           C
ATOM   8225 6C21 POPE8 100      73.835  90.566  53.587  1.00  0.00           C
ATOM   8228 7C21 POPE8 100      74.225  92.045  53.527  1.00  0.00           C
ATOM   8231 8C21 POPE8 100      74.015  92.775  54.857  1.00  0.00           C
ATOM   8235  C33 POPE8 100      74.795  95.336  37.047  1.00  0.00           C
ATOM   8238  C34 POPE8 100      74.335  96.005  38.347  1.00  0.00           C
ATOM   8241  C35 POPE8 100      75.245  97.146  38.837  1.00  0.00           C
ATOM   8244  C36 POPE8 100      74.994  97.495  40.317  1.00  0.00           C
ATOM   8247  C37 POPE8 100      75.955  98.565  40.877  1.00  0.00           C
ATOM   8250  C38 POPE8 100      75.854  98.745  42.397  1.00  0.00           C
ATOM   8253  C39 POPE8 100      76.395  97.546  43.197  1.00  0.00           C
ATOM   8256 0C31 POPE8 100      76.235  97.686  44.717  1.00  0.00           C
ATOM   8259 1C31 POPE8 100      76.635  96.395  45.447  1.00  0.00           C
ATOM   8262 2C31 POPE8 100      76.295  96.365  46.937  1.00  0.00           C
ATOM   8265 3C31 POPE8 100      77.045  97.406  47.787  1.00  0.00           C
ATOM   8268 4C31 POPE8 100      78.565  97.185  47.797  1.00  0.00           C
ATOM   8271 5C31 POPE8 100      79.303  98.206  48.667  1.00  0.00           C
ATOM   8274 6C31 POPE8 100      80.825  98.066  48.597  1.00  0.00           C
ATOM   8278  NH3 POPE9 101     127.395  63.435  72.607  1.00  0.00           N
ATOM   8282  C12 POPE9 101     126.835  63.645  73.987  1.00  0.00           C
ATOM   8285  C11 POPE9 101     125.305  63.675  73.967  1.00  0.00           C
ATOM   8288  P   POPE9 101     123.285  62.145  73.277  1.00  0.00           P
ATOM   8289  O13 POPE9 101     122.885  60.766  73.587  1.00  0.00           O
ATOM   8290  O14 POPE9 101     122.355  63.236  73.627  1.00  0.00           O
ATOM   8291  O11 POPE9 101     123.484  62.295  71.717  1.00  0.00           O
ATOM   8292  O12 POPE9 101     124.764  62.385  73.757  1.00  0.00           O
ATOM   8293  C1  POPE9 101     124.424  61.526  70.987  1.00  0.00           C
ATOM   8296  C2  POPE9 101     123.965  60.065  70.727  1.00  0.00           C
ATOM   8298  O21 POPE9 101     124.664  59.535  69.607  1.00  0.00           O
ATOM   8299  C21 POPE9 101     125.935  59.226  69.767  1.00  0.00           C
ATOM   8300  O22 POPE9 101     126.665  59.586  70.677  1.00  0.00           O
ATOM   8301  C22 POPE9 101     126.305  58.306  68.627  1.00  0.00           C
ATOM   8304  C3  POPE9 101     122.435  59.985  70.447  1.00  0.00           C
ATOM   8307  O31 POPE9 101     122.075  58.925  69.527  1.00  0.00           O
ATOM   8308  C31 POPE9 101     122.055  59.286  68.237  1.00  0.00           C
ATOM   8309  O32 POPE9 101     122.155  60.426  67.807  1.00  0.00           O
ATOM   8310  C32 POPE9 101     121.725  58.066  67.367  1.00  0.00           C
ATOM   8313  C23 POPE9 101     127.285  58.976  67.657  1.00  0.00           C
ATOM   8316  C24 POPE9 101     127.395  58.135  66.397  1.00  0.00           C
ATOM   8319  C25 POPE9 101     126.623  58.715  65.197  1.00  0.00           C
ATOM   8322  C26 POPE9 101     126.915  57.976  63.887  1.00  0.00           C
ATOM   8325  C27 POPE9 101     126.455  58.775  62.657  1.00  0.00           C
ATOM   8328  C28 POPE9 101     126.574  58.066  61.297  1.00  0.00           C
ATOM   8331  C29 POPE9 101     125.755  56.795  61.237  1.00  0.00           C
ATOM   8333 0C21 POPE9 101     125.604  55.996  60.167  1.00  0.00           C
ATOM   8335 1C21 POPE9 101     126.275  56.196  58.827  1.00  0.00           C
ATOM   8338 2C21 POPE9 101     126.345  54.906  57.987  1.00  0.00           C
ATOM   8341 3C21 POPE9 101     124.965  54.426  57.497  1.00  0.00           C
ATOM   8344 4C21 POPE9 101     125.035  53.075  56.777  1.00  0.00           C
ATOM   8347 5C21 POPE9 101     123.654  52.576  56.347  1.00  0.00           C
ATOM   8350 6C21 POPE9 101     123.745  51.256  55.567  1.00  0.00           C
ATOM   8353 7C21 POPE9 101     122.374  50.676  55.177  1.00  0.00           C
ATOM   8356 8C21 POPE9 101     122.514  49.446  54.277  1.00  0.00           C
ATOM   8360  C33 POPE9 101     122.875  57.605  66.447  1.00  0.00           C
ATOM   8363  C34 POPE9 101     122.395  56.646  65.347  1.00  0.00           C
ATOM   8366  C35 POPE9 101     121.695  57.355  64.167  1.00  0.00           C
ATOM   8369  C36 POPE9 101     122.674  57.945  63.137  1.00  0.00           C
ATOM   8372  C37 POPE9 101     121.994  59.005  62.267  1.00  0.00           C
ATOM   8375  C38 POPE9 101     122.924  59.766  61.307  1.00  0.00           C
ATOM   8378  C39 POPE9 101     123.144  59.065  59.967  1.00  0.00           C
ATOM   8381 0C31 POPE9 101     122.094  59.446  58.917  1.00  0.00           C
ATOM   8384 1C31 POPE9 101     122.344  58.785  57.547  1.00  0.00           C
ATOM   8387 2C31 POPE9 101     121.385  59.255  56.447  1.00  0.00           C
ATOM   8390 3C31 POPE9 101     121.544  60.736  56.067  1.00  0.00           C
ATOM   8393 4C31 POPE9 101     120.644  61.145  54.887  1.00  0.00           C
ATOM   8396 5C31 POPE9 101     120.765  62.636  54.557  1.00  0.00           C
ATOM   8399 6C31 POPE9 101     119.715  63.126  53.557  1.00  0.00           C
ATOM   8403  NH3 POPE  102     116.395 100.955  74.117  1.00  0.00           N
ATOM   8407  C12 POPE  102     115.375 101.115  75.217  1.00  0.00           C
ATOM   8410  C11 POPE  102     114.005 100.555  74.827  1.00  0.00           C
ATOM   8413  P   POPE  102     111.635 100.226  75.837  1.00  0.00           P
ATOM   8414  O13 POPE  102     111.873  98.766  75.817  1.00  0.00           O
ATOM   8415  O14 POPE  102     110.774 100.795  76.907  1.00  0.00           O
ATOM   8416  O11 POPE  102     111.054 100.656  74.437  1.00  0.00           O
ATOM   8417  O12 POPE  102     113.025 101.005  75.767  1.00  0.00           O
ATOM   8418  C1  POPE  102     109.655 100.645  74.167  1.00  0.00           C
ATOM   8421  C2  POPE  102     109.314  99.845  72.897  1.00  0.00           C
ATOM   8423  O21 POPE  102     107.905  99.946  72.767  1.00  0.00           O
ATOM   8424  C21 POPE  102     107.185  99.815  71.647  1.00  0.00           C
ATOM   8425  O22 POPE  102     105.965  99.815  71.657  1.00  0.00           O
ATOM   8426  C22 POPE  102     107.964  99.806  70.327  1.00  0.00           C
ATOM   8429  C3  POPE  102     109.785  98.365  73.037  1.00  0.00           C
ATOM   8432  O31 POPE  102     109.764  97.625  71.787  1.00  0.00           O
ATOM   8433  C31 POPE  102     110.965  97.385  71.267  1.00  0.00           C
ATOM   8434  O32 POPE  102     112.005  97.885  71.627  1.00  0.00           O
ATOM   8435  C32 POPE  102     110.835  96.345  70.147  1.00  0.00           C
ATOM   8438  C23 POPE  102     107.075 100.275  69.147  1.00  0.00           C
ATOM   8441  C24 POPE  102     107.765 100.165  67.777  1.00  0.00           C
ATOM   8444  C25 POPE  102     107.295 101.205  66.747  1.00  0.00           C
ATOM   8447  C26 POPE  102     105.855 101.005  66.257  1.00  0.00           C
ATOM   8450  C27 POPE  102     105.704  99.935  65.167  1.00  0.00           C
ATOM   8453  C28 POPE  102     104.324 100.025  64.457  1.00  0.00           C
ATOM   8456  C29 POPE  102     104.204  99.126  63.247  1.00  0.00           C
ATOM   8458 0C21 POPE  102     103.885  99.496  61.987  1.00  0.00           C
ATOM   8460 1C21 POPE  102     103.565 100.896  61.507  1.00  0.00           C
ATOM   8463 2C21 POPE  102     102.234 101.035  60.737  1.00  0.00           C
ATOM   8466 3C21 POPE  102     102.285 100.585  59.267  1.00  0.00           C
ATOM   8469 4C21 POPE  102     101.255 101.336  58.407  1.00  0.00           C
ATOM   8472 5C21 POPE  102     101.105 100.805  56.977  1.00  0.00           C
ATOM   8475 6C21 POPE  102     100.405 101.805  56.057  1.00  0.00           C
ATOM   8478 7C21 POPE  102      99.874 101.175  54.757  1.00  0.00           C
ATOM   8481 8C21 POPE  102      99.085 102.156  53.877  1.00  0.00           C
ATOM   8485  C33 POPE  102     112.185  95.594  69.937  1.00  0.00           C
ATOM   8488  C34 POPE  102     112.105  94.395  68.987  1.00  0.00           C
ATOM   8491  C35 POPE  102     111.865  94.736  67.517  1.00  0.00           C
ATOM   8494  C36 POPE  102     113.074  95.395  66.837  1.00  0.00           C
ATOM   8497  C37 POPE  102     112.975  95.365  65.307  1.00  0.00           C
ATOM   8500  C38 POPE  102     114.145  96.035  64.587  1.00  0.00           C
ATOM   8503  C39 POPE  102     114.324  95.545  63.147  1.00  0.00           C
ATOM   8506 0C31 POPE  102     113.035  95.606  62.307  1.00  0.00           C
ATOM   8509 1C31 POPE  102     113.225  95.056  60.887  1.00  0.00           C
ATOM   8512 2C31 POPE  102     111.915  95.056  60.087  1.00  0.00           C
ATOM   8515 3C31 POPE  102     112.145  94.845  58.577  1.00  0.00           C
ATOM   8518 4C31 POPE  102     111.884  93.416  58.127  1.00  0.00           C
ATOM   8521 5C31 POPE  102     112.155  93.225  56.627  1.00  0.00           C
ATOM   8524 6C31 POPE  102     111.994  91.775  56.197  1.00  0.00           C
ATOM   8528  NH3 POPE  103      94.444  68.755  31.257  1.00  0.00           N
ATOM   8532  C12 POPE  103      94.125  67.295  31.057  1.00  0.00           C
ATOM   8535  C11 POPE  103      92.654  66.976  31.357  1.00  0.00           C
ATOM   8538  P   POPE  103      90.545  68.516  31.227  1.00  0.00           P
ATOM   8539  O13 POPE  103      91.065  69.766  31.827  1.00  0.00           O
ATOM   8540  O14 POPE  103      89.484  68.685  30.207  1.00  0.00           O
ATOM   8541  O11 POPE  103      90.055  67.556  32.377  1.00  0.00           O
ATOM   8542  O12 POPE  103      91.775  67.776  30.567  1.00  0.00           O
ATOM   8543  C1  POPE  103      89.025  67.955  33.297  1.00  0.00           C
ATOM   8546  C2  POPE  103      89.405  67.674  34.777  1.00  0.00           C
ATOM   8548  O21 POPE  103      89.725  68.916  35.447  1.00  0.00           O
ATOM   8549  C21 POPE  103      89.394  68.956  36.747  1.00  0.00           C
ATOM   8550  O22 POPE  103      88.885  68.035  37.367  1.00  0.00           O
ATOM   8551  C22 POPE  103      89.564  70.385  37.267  1.00  0.00           C
ATOM   8554  C3  POPE  103      90.615  66.696  34.907  1.00  0.00           C
ATOM   8557  O31 POPE  103      90.623  66.056  36.197  1.00  0.00           O
ATOM   8558  C31 POPE  103      89.695  65.096  36.317  1.00  0.00           C
ATOM   8559  O32 POPE  103      89.104  64.586  35.367  1.00  0.00           O
ATOM   8560  C32 POPE  103      89.435  64.785  37.787  1.00  0.00           C
ATOM   8563  C23 POPE  103      89.904  70.535  38.777  1.00  0.00           C
ATOM   8566  C24 POPE  103      91.385  70.815  39.067  1.00  0.00           C
ATOM   8569  C25 POPE  103      91.674  71.605  40.357  1.00  0.00           C
ATOM   8572  C26 POPE  103      91.625  70.806  41.677  1.00  0.00           C
ATOM   8575  C27 POPE  103      91.814  71.745  42.897  1.00  0.00           C
ATOM   8578  C28 POPE  103      91.785  71.056  44.277  1.00  0.00           C
ATOM   8581  C29 POPE  103      92.924  70.086  44.447  1.00  0.00           C
ATOM   8583 0C21 POPE  103      93.995  70.206  45.247  1.00  0.00           C
ATOM   8585 1C21 POPE  103      94.335  71.395  46.117  1.00  0.00           C
ATOM   8588 2C21 POPE  103      93.764  71.325  47.547  1.00  0.00           C
ATOM   8591 3C21 POPE  103      94.303  70.166  48.407  1.00  0.00           C
ATOM   8594 4C21 POPE  103      93.685  70.226  49.817  1.00  0.00           C
ATOM   8597 5C21 POPE  103      93.775  68.924  50.637  1.00  0.00           C
ATOM   8600 6C21 POPE  103      95.075  68.735  51.427  1.00  0.00           C
ATOM   8603 7C21 POPE  103      95.014  67.516  52.357  1.00  0.00           C
ATOM   8606 8C21 POPE  103      96.285  67.306  53.187  1.00  0.00           C
ATOM   8610  C33 POPE  103      90.634  65.045  38.717  1.00  0.00           C
ATOM   8613  C34 POPE  103      90.445  64.356  40.077  1.00  0.00           C
ATOM   8616  C35 POPE  103      89.415  65.026  40.997  1.00  0.00           C
ATOM   8619  C36 POPE  103      89.295  64.285  42.337  1.00  0.00           C
ATOM   8622  C37 POPE  103      88.454  65.056  43.367  1.00  0.00           C
ATOM   8625  C38 POPE  103      88.454  64.416  44.757  1.00  0.00           C
ATOM   8628  C39 POPE  103      87.875  65.365  45.817  1.00  0.00           C
ATOM   8631 0C31 POPE  103      87.525  64.665  47.127  1.00  0.00           C
ATOM   8634 1C31 POPE  103      86.785  65.606  48.097  1.00  0.00           C
ATOM   8637 2C31 POPE  103      86.045  64.876  49.227  1.00  0.00           C
ATOM   8640 3C31 POPE  103      86.994  64.196  50.217  1.00  0.00           C
ATOM   8643 4C31 POPE  103      86.225  63.496  51.337  1.00  0.00           C
ATOM   8646 5C31 POPE  103      87.145  62.955  52.447  1.00  0.00           C
ATOM   8649 6C31 POPE  103      86.365  62.246  53.547  1.00  0.00           C
ATOM   8653  NH3 POPE  104      51.815  42.086  33.137  1.00  0.00           N
ATOM   8657  C12 POPE  104      51.405  43.075  32.077  1.00  0.00           C
ATOM   8660  C11 POPE  104      50.285  44.005  32.597  1.00  0.00           C
ATOM   8663  P   POPE  104      51.595  46.066  33.497  1.00  0.00           P
ATOM   8664  O13 POPE  104      52.885  45.566  32.987  1.00  0.00           O
ATOM   8665  O14 POPE  104      50.915  47.115  32.707  1.00  0.00           O
ATOM   8666  O11 POPE  104      51.835  46.536  34.987  1.00  0.00           O
ATOM   8667  O12 POPE  104      50.685  44.795  33.717  1.00  0.00           O
ATOM   8668  C1  POPE  104      50.695  46.926  35.767  1.00  0.00           C
ATOM   8671  C2  POPE  104      51.064  47.005  37.277  1.00  0.00           C
ATOM   8673  O21 POPE  104      49.925  47.385  38.057  1.00  0.00           O
ATOM   8674  C21 POPE  104      49.424  48.615  37.947  1.00  0.00           C
ATOM   8675  O22 POPE  104      49.895  49.516  37.287  1.00  0.00           O
ATOM   8676  C22 POPE  104      48.125  48.705  38.747  1.00  0.00           C
ATOM   8679  C3  POPE  104      52.335  47.885  37.517  1.00  0.00           C
ATOM   8682  O31 POPE  104      52.575  48.075  38.927  1.00  0.00           O
ATOM   8683  C31 POPE  104      53.365  47.205  39.537  1.00  0.00           C
ATOM   8684  O32 POPE  104      53.985  46.305  38.997  1.00  0.00           O
ATOM   8685  C32 POPE  104      53.255  47.476  41.047  1.00  0.00           C
ATOM   8688  C23 POPE  104      48.285  48.686  40.287  1.00  0.00           C
ATOM   8691  C24 POPE  104      46.905  48.756  40.957  1.00  0.00           C
ATOM   8694  C25 POPE  104      46.955  49.055  42.457  1.00  0.00           C
ATOM   8697  C26 POPE  104      45.604  48.836  43.157  1.00  0.00           C
ATOM   8700  C27 POPE  104      45.674  49.075  44.667  1.00  0.00           C
ATOM   8703  C28 POPE  104      44.415  48.556  45.387  1.00  0.00           C
ATOM   8706  C29 POPE  104      44.424  48.906  46.857  1.00  0.00           C
ATOM   8708 0C21 POPE  104      43.365  49.286  47.597  1.00  0.00           C
ATOM   8710 1C21 POPE  104      41.935  49.416  47.127  1.00  0.00           C
ATOM   8713 2C21 POPE  104      41.035  48.336  47.757  1.00  0.00           C
ATOM   8716 3C21 POPE  104      39.585  48.446  47.297  1.00  0.00           C
ATOM   8719 4C21 POPE  104      38.634  47.425  47.947  1.00  0.00           C
ATOM   8722 5C21 POPE  104      37.195  47.576  47.427  1.00  0.00           C
ATOM   8725 6C21 POPE  104      36.185  46.615  48.067  1.00  0.00           C
ATOM   8728 7C21 POPE  104      35.585  47.145  49.377  1.00  0.00           C
ATOM   8731 8C21 POPE  104      34.515  46.226  49.967  1.00  0.00           C
ATOM   8735  C33 POPE  104      54.585  47.586  41.807  1.00  0.00           C
ATOM   8738  C34 POPE  104      54.315  47.685  43.317  1.00  0.00           C
ATOM   8741  C35 POPE  104      55.535  48.126  44.127  1.00  0.00           C
ATOM   8744  C36 POPE  104      55.315  47.916  45.637  1.00  0.00           C
ATOM   8747  C37 POPE  104      56.395  48.595  46.477  1.00  0.00           C
ATOM   8750  C38 POPE  104      56.385  48.135  47.937  1.00  0.00           C
ATOM   8753  C39 POPE  104      57.275  48.995  48.837  1.00  0.00           C
ATOM   8756 0C31 POPE  104      57.485  48.376  50.227  1.00  0.00           C
ATOM   8759 1C31 POPE  104      58.095  49.365  51.217  1.00  0.00           C
ATOM   8762 2C31 POPE  104      58.735  48.675  52.437  1.00  0.00           C
ATOM   8765 3C31 POPE  104      59.175  49.685  53.507  1.00  0.00           C
ATOM   8768 4C31 POPE  104      58.045  50.086  54.467  1.00  0.00           C
ATOM   8771 5C31 POPE  104      58.485  51.145  55.487  1.00  0.00           C
ATOM   8774 6C31 POPE  104      57.384  51.505  56.487  1.00  0.00           C
ATOM   8778  NH3 POPE  105      98.025 132.493  76.327  1.00  0.00           N
ATOM   8782  C12 POPE  105      98.165 131.365  75.327  1.00  0.00           C
ATOM   8785  C11 POPE  105      97.535 130.035  75.797  1.00  0.00           C
ATOM   8788  P   POPE  105      97.365 127.556  74.897  1.00  0.00           P
ATOM   8789  O13 POPE  105      98.635 127.086  75.477  1.00  0.00           O
ATOM   8790  O14 POPE  105      96.135 127.215  75.657  1.00  0.00           O
ATOM   8791  O11 POPE  105      97.105 126.965  73.457  1.00  0.00           O
ATOM   8792  O12 POPE  105      97.425 129.126  74.687  1.00  0.00           O
ATOM   8793  C1  POPE  105      97.444 127.625  72.247  1.00  0.00           C
ATOM   8796  C2  POPE  105      98.834 127.166  71.727  1.00  0.00           C
ATOM   8798  O21 POPE  105      99.005 127.345  70.307  1.00  0.00           O
ATOM   8799  C21 POPE  105      99.005 128.595  69.857  1.00  0.00           C
ATOM   8800  O22 POPE  105      98.615 129.576  70.467  1.00  0.00           O
ATOM   8801  C22 POPE  105      99.575 128.626  68.437  1.00  0.00           C
ATOM   8804  C3  POPE  105      99.015 125.645  72.047  1.00  0.00           C
ATOM   8807  O31 POPE  105     100.224 125.125  71.457  1.00  0.00           O
ATOM   8808  C31 POPE  105     100.084 123.995  70.767  1.00  0.00           C
ATOM   8809  O32 POPE  105      99.074 123.315  70.717  1.00  0.00           O
ATOM   8810  C32 POPE  105     101.385 123.735  70.007  1.00  0.00           C
ATOM   8813  C23 POPE  105      99.704 130.053  67.867  1.00  0.00           C
ATOM   8816  C24 POPE  105     100.483 130.104  66.547  1.00  0.00           C
ATOM   8819  C25 POPE  105      99.785 129.375  65.397  1.00  0.00           C
ATOM   8822  C26 POPE  105     100.434 129.655  64.037  1.00  0.00           C
ATOM   8825  C27 POPE  105     100.525 128.395  63.167  1.00  0.00           C
ATOM   8828  C28 POPE  105     101.075 128.665  61.757  1.00  0.00           C
ATOM   8831  C29 POPE  105     102.465 129.255  61.787  1.00  0.00           C
ATOM   8833 0C21 POPE  105     102.875 130.333  61.087  1.00  0.00           C
ATOM   8835 1C21 POPE  105     102.045 131.064  60.057  1.00  0.00           C
ATOM   8838 2C21 POPE  105     102.885 131.824  59.017  1.00  0.00           C
ATOM   8841 3C21 POPE  105     103.585 133.064  59.587  1.00  0.00           C
ATOM   8844 4C21 POPE  105     104.465 133.785  58.557  1.00  0.00           C
ATOM   8847 5C21 POPE  105     104.664 135.265  58.887  1.00  0.00           C
ATOM   8850 6C21 POPE  105     103.465 136.124  58.477  1.00  0.00           C
ATOM   8853 7C21 POPE  105     103.664 137.615  58.767  1.00  0.00           C
ATOM   8856 8C21 POPE  105     102.465 138.464  58.327  1.00  0.00           C
ATOM   8860  C33 POPE  105     101.645 124.815  68.927  1.00  0.00           C
ATOM   8863  C34 POPE  105     102.913 124.605  68.087  1.00  0.00           C
ATOM   8866  C35 POPE  105     102.775 123.755  66.807  1.00  0.00           C
ATOM   8869  C36 POPE  105     103.004 122.245  67.007  1.00  0.00           C
ATOM   8872  C37 POPE  105     103.395 121.486  65.717  1.00  0.00           C
ATOM   8875  C38 POPE  105     103.535 119.965  65.937  1.00  0.00           C
ATOM   8878  C39 POPE  105     104.655 119.235  65.167  1.00  0.00           C
ATOM   8881 0C31 POPE  105     104.795 119.565  63.677  1.00  0.00           C
ATOM   8884 1C31 POPE  105     105.965 118.775  63.047  1.00  0.00           C
ATOM   8887 2C31 POPE  105     106.225 119.155  61.587  1.00  0.00           C
ATOM   8890 3C31 POPE  105     107.274 118.246  60.917  1.00  0.00           C
ATOM   8893 4C31 POPE  105     107.615 118.735  59.497  1.00  0.00           C
ATOM   8896 5C31 POPE  105     108.194 117.635  58.597  1.00  0.00           C
ATOM   8899 6C31 POPE  105     108.475 118.115  57.167  1.00  0.00           C
ATOM   8903  NH3 POPE  106      92.854  33.685  71.047  1.00  0.00           N
ATOM   8907  C12 POPE  106      94.265  34.196  70.977  1.00  0.00           C
ATOM   8910  C11 POPE  106      95.224  33.246  70.207  1.00  0.00           C
ATOM   8913  P   POPE  106      96.674  31.086  70.807  1.00  0.00           P
ATOM   8914  O13 POPE  106      97.794  32.045  70.667  1.00  0.00           O
ATOM   8915  O14 POPE  106      96.754  30.385  72.107  1.00  0.00           O
ATOM   8916  O11 POPE  106      96.604  30.086  69.577  1.00  0.00           O
ATOM   8917  O12 POPE  106      95.324  31.946  70.807  1.00  0.00           O
ATOM   8918  C1  POPE  106      95.504  30.156  68.677  1.00  0.00           C
ATOM   8921  C2  POPE  106      95.594  29.006  67.637  1.00  0.00           C
ATOM   8923  O21 POPE  106      94.594  29.236  66.637  1.00  0.00           O
ATOM   8924  C21 POPE  106      94.914  30.056  65.657  1.00  0.00           C
ATOM   8925  O22 POPE  106      94.295  31.055  65.337  1.00  0.00           O
ATOM   8926  C22 POPE  106      96.054  29.485  64.807  1.00  0.00           C
ATOM   8929  C3  POPE  106      95.335  27.615  68.297  1.00  0.00           C
ATOM   8932  O31 POPE  106      94.914  26.585  67.367  1.00  0.00           O
ATOM   8933  C31 POPE  106      95.914  25.916  66.777  1.00  0.00           C
ATOM   8934  O32 POPE  106      97.094  26.056  67.017  1.00  0.00           O
ATOM   8935  C32 POPE  106      95.335  24.935  65.747  1.00  0.00           C
ATOM   8938  C23 POPE  106      95.545  29.215  63.377  1.00  0.00           C
ATOM   8941  C24 POPE  106      96.635  28.726  62.417  1.00  0.00           C
ATOM   8944  C25 POPE  106      97.684  29.795  62.107  1.00  0.00           C
ATOM   8947  C26 POPE  106      98.395  29.515  60.777  1.00  0.00           C
ATOM   8950  C27 POPE  106      99.195  30.716  60.267  1.00  0.00           C
ATOM   8953  C28 POPE  106      99.785  30.535  58.857  1.00  0.00           C
ATOM   8956  C29 POPE  106      98.725  30.256  57.827  1.00  0.00           C
ATOM   8958 0C21 POPE  106      98.845  29.465  56.747  1.00  0.00           C
ATOM   8960 1C21 POPE  106     100.084  28.736  56.307  1.00  0.00           C
ATOM   8963 2C21 POPE  106     100.014  27.205  56.467  1.00  0.00           C
ATOM   8966 3C21 POPE  106      98.895  26.566  55.627  1.00  0.00           C
ATOM   8969 4C21 POPE  106      98.945  25.035  55.557  1.00  0.00           C
ATOM   8972 5C21 POPE  106     100.215  24.496  54.887  1.00  0.00           C
ATOM   8975 6C21 POPE  106     100.044  23.066  54.367  1.00  0.00           C
ATOM   8978 7C21 POPE  106     101.305  22.505  53.707  1.00  0.00           C
ATOM   8981 8C21 POPE  106     101.105  21.115  53.107  1.00  0.00           C
ATOM   8985  C33 POPE  106      95.075  25.615  64.377  1.00  0.00           C
ATOM   8988  C34 POPE  106      93.985  24.976  63.497  1.00  0.00           C
ATOM   8991  C35 POPE  106      94.303  23.615  62.857  1.00  0.00           C
ATOM   8994  C36 POPE  106      93.374  23.325  61.667  1.00  0.00           C
ATOM   8997  C37 POPE  106      93.475  21.896  61.097  1.00  0.00           C
ATOM   9000  C38 POPE  106      92.964  21.806  59.647  1.00  0.00           C
ATOM   9003  C39 POPE  106      92.674  20.365  59.197  1.00  0.00           C
ATOM   9006 0C31 POPE  106      92.395  20.226  57.687  1.00  0.00           C
ATOM   9009 1C31 POPE  106      91.844  18.836  57.327  1.00  0.00           C
ATOM   9012 2C31 POPE  106      91.744  18.556  55.817  1.00  0.00           C
ATOM   9015 3C31 POPE  106      91.225  17.125  55.557  1.00  0.00           C
ATOM   9018 4C31 POPE  106      91.075  16.775  54.067  1.00  0.00           C
ATOM   9021 5C31 POPE  106      90.585  15.335  53.847  1.00  0.00           C
ATOM   9024 6C31 POPE  106      90.385  14.955  52.377  1.00  0.00           C
ATOM   9028  NH3 POPE  107     116.924  60.486  27.087  1.00  0.00           N
ATOM   9032  C12 POPE  107     116.054  61.305  28.017  1.00  0.00           C
ATOM   9035  C11 POPE  107     114.594  60.806  28.057  1.00  0.00           C
ATOM   9038  P   POPE  107     112.304  62.095  28.647  1.00  0.00           P
ATOM   9039  O13 POPE  107     112.185  63.005  27.477  1.00  0.00           O
ATOM   9040  O14 POPE  107     111.415  60.926  28.647  1.00  0.00           O
ATOM   9041  O11 POPE  107     111.915  62.966  29.927  1.00  0.00           O
ATOM   9042  O12 POPE  107     113.794  61.666  28.867  1.00  0.00           O
ATOM   9043  C1  POPE  107     112.544  62.646  31.177  1.00  0.00           C
ATOM   9046  C2  POPE  107     112.204  63.645  32.307  1.00  0.00           C
ATOM   9048  O21 POPE  107     110.805  63.636  32.627  1.00  0.00           O
ATOM   9049  C21 POPE  107     110.454  62.696  33.487  1.00  0.00           C
ATOM   9050  O22 POPE  107     111.135  61.726  33.787  1.00  0.00           O
ATOM   9051  C22 POPE  107     109.095  63.025  34.107  1.00  0.00           C
ATOM   9054  C3  POPE  107     112.645  65.065  31.887  1.00  0.00           C
ATOM   9057  O31 POPE  107     112.805  65.955  32.997  1.00  0.00           O
ATOM   9058  C31 POPE  107     111.704  66.535  33.457  1.00  0.00           C
ATOM   9059  O32 POPE  107     110.574  66.395  33.017  1.00  0.00           O
ATOM   9060  C32 POPE  107     112.045  67.465  34.617  1.00  0.00           C
ATOM   9063  C23 POPE  107     109.204  64.096  35.237  1.00  0.00           C
ATOM   9066  C24 POPE  107     108.524  63.685  36.547  1.00  0.00           C
ATOM   9069  C25 POPE  107     108.775  64.685  37.677  1.00  0.00           C
ATOM   9072  C26 POPE  107     108.064  64.295  38.977  1.00  0.00           C
ATOM   9075  C27 POPE  107     108.204  65.346  40.097  1.00  0.00           C
ATOM   9078  C28 POPE  107     107.325  65.016  41.307  1.00  0.00           C
ATOM   9081  C29 POPE  107     107.355  66.095  42.367  1.00  0.00           C
ATOM   9083 0C21 POPE  107     107.765  65.976  43.637  1.00  0.00           C
ATOM   9085 1C21 POPE  107     108.285  64.726  44.317  1.00  0.00           C
ATOM   9088 2C21 POPE  107     107.645  64.516  45.707  1.00  0.00           C
ATOM   9091 3C21 POPE  107     106.145  64.205  45.657  1.00  0.00           C
ATOM   9094 4C21 POPE  107     105.545  63.836  47.017  1.00  0.00           C
ATOM   9097 5C21 POPE  107     105.755  64.916  48.087  1.00  0.00           C
ATOM   9100 6C21 POPE  107     104.965  64.645  49.377  1.00  0.00           C
ATOM   9103 7C21 POPE  107     105.354  65.575  50.527  1.00  0.00           C
ATOM   9106 8C21 POPE  107     104.484  65.406  51.767  1.00  0.00           C
ATOM   9110  C33 POPE  107     111.234  67.095  35.887  1.00  0.00           C
ATOM   9113  C34 POPE  107     111.645  67.906  37.127  1.00  0.00           C
ATOM   9116  C35 POPE  107     113.085  67.575  37.527  1.00  0.00           C
ATOM   9119  C36 POPE  107     113.554  68.175  38.857  1.00  0.00           C
ATOM   9122  C37 POPE  107     115.044  67.895  39.027  1.00  0.00           C
ATOM   9125  C38 POPE  107     115.825  68.924  39.857  1.00  0.00           C
ATOM   9128  C39 POPE  107     115.395  68.976  41.327  1.00  0.00           C
ATOM   9131 0C31 POPE  107     116.375  69.825  42.147  1.00  0.00           C
ATOM   9134 1C31 POPE  107     115.825  70.196  43.527  1.00  0.00           C
ATOM   9137 2C31 POPE  107     115.294  71.635  43.597  1.00  0.00           C
ATOM   9140 3C31 POPE  107     116.415  72.685  43.497  1.00  0.00           C
ATOM   9143 4C31 POPE  107     115.874  74.126  43.577  1.00  0.00           C
ATOM   9146 5C31 POPE  107     116.604  75.065  42.617  1.00  0.00           C
ATOM   9149 6C31 POPE  107     115.954  76.435  42.527  1.00  0.00           C
ATOM   9153  NH3 POPE  108     107.225  21.935  72.557  1.00  0.00           N
ATOM   9157  C12 POPE  108     108.064  20.785  73.047  1.00  0.00           C
ATOM   9160  C11 POPE  108     109.435  21.246  73.577  1.00  0.00           C
ATOM   9163  P   POPE  108     110.405  22.396  71.427  1.00  0.00           P
ATOM   9164  O13 POPE  108     109.984  23.676  72.067  1.00  0.00           O
ATOM   9165  O14 POPE  108     111.725  22.406  70.757  1.00  0.00           O
ATOM   9166  O11 POPE  108     109.254  21.915  70.447  1.00  0.00           O
ATOM   9167  O12 POPE  108     110.405  21.306  72.547  1.00  0.00           O
ATOM   9168  C1  POPE  108     109.324  22.215  69.047  1.00  0.00           C
ATOM   9171  C2  POPE  108     108.745  21.086  68.137  1.00  0.00           C
ATOM   9173  O21 POPE  108     108.685  21.685  66.827  1.00  0.00           O
ATOM   9174  C21 POPE  108     107.875  21.365  65.857  1.00  0.00           C
ATOM   9175  O22 POPE  108     107.015  20.505  65.837  1.00  0.00           O
ATOM   9176  C22 POPE  108     108.094  22.365  64.707  1.00  0.00           C
ATOM   9179  C3  POPE  108     107.404  20.515  68.717  1.00  0.00           C
ATOM   9182  O31 POPE  108     107.085  19.215  68.177  1.00  0.00           O
ATOM   9183  C31 POPE  108     105.774  19.006  68.037  1.00  0.00           C
ATOM   9184  O32 POPE  108     104.895  19.666  68.587  1.00  0.00           O
ATOM   9185  C32 POPE  108     105.553  17.885  67.017  1.00  0.00           C
ATOM   9188  C23 POPE  108     109.373  22.055  63.877  1.00  0.00           C
ATOM   9191  C24 POPE  108     109.524  22.935  62.617  1.00  0.00           C
ATOM   9194  C25 POPE  108     108.624  22.556  61.447  1.00  0.00           C
ATOM   9197  C26 POPE  108     108.965  23.316  60.157  1.00  0.00           C
ATOM   9200  C27 POPE  108     108.094  22.896  58.957  1.00  0.00           C
ATOM   9203  C28 POPE  108     108.545  23.525  57.617  1.00  0.00           C
ATOM   9206  C29 POPE  108     108.255  24.996  57.507  1.00  0.00           C
ATOM   9208 0C21 POPE  108     108.624  25.776  56.467  1.00  0.00           C
ATOM   9210 1C21 POPE  108     109.394  25.335  55.247  1.00  0.00           C
ATOM   9213 2C21 POPE  108     108.605  25.516  53.937  1.00  0.00           C
ATOM   9216 3C21 POPE  108     107.315  24.685  53.887  1.00  0.00           C
ATOM   9219 4C21 POPE  108     107.015  24.135  52.487  1.00  0.00           C
ATOM   9222 5C21 POPE  108     105.725  23.295  52.467  1.00  0.00           C
ATOM   9225 6C21 POPE  108     105.585  22.426  51.207  1.00  0.00           C
ATOM   9228 7C21 POPE  108     104.295  21.615  51.227  1.00  0.00           C
ATOM   9231 8C21 POPE  108     104.085  20.765  49.967  1.00  0.00           C
ATOM   9235  C33 POPE  108     104.804  16.646  67.577  1.00  0.00           C
ATOM   9238  C34 POPE  108     103.344  16.896  67.987  1.00  0.00           C
ATOM   9241  C35 POPE  108     102.484  17.625  66.947  1.00  0.00           C
ATOM   9244  C36 POPE  108     102.355  16.945  65.567  1.00  0.00           C
ATOM   9247  C37 POPE  108     101.485  17.785  64.617  1.00  0.00           C
ATOM   9250  C38 POPE  108     101.445  17.285  63.157  1.00  0.00           C
ATOM   9253  C39 POPE  108     101.115  15.795  63.017  1.00  0.00           C
ATOM   9256 0C31 POPE  108     100.895  15.375  61.557  1.00  0.00           C
ATOM   9259 1C31 POPE  108     100.434  13.915  61.417  1.00  0.00           C
ATOM   9262 2C31 POPE  108      99.594  13.665  60.157  1.00  0.00           C
ATOM   9265 3C31 POPE  108     100.354  13.826  58.837  1.00  0.00           C
ATOM   9268 4C31 POPE  108      99.415  13.605  57.637  1.00  0.00           C
ATOM   9271 5C31 POPE  108     100.035  14.015  56.297  1.00  0.00           C
ATOM   9274 6C31 POPE  108      99.085  13.795  55.127  1.00  0.00           C
ATOM   9278  NH3 POPE  109      32.715  18.865  75.587  1.00  0.00           N
ATOM   9282  C12 POPE  109      32.555  18.896  74.097  1.00  0.00           C
ATOM   9285  C11 POPE  109      31.825  20.165  73.617  1.00  0.00           C
ATOM   9288  P   POPE  109      33.185  22.365  74.327  1.00  0.00           P
ATOM   9289  O13 POPE  109      32.595  23.646  74.807  1.00  0.00           O
ATOM   9290  O14 POPE  109      34.395  21.855  74.997  1.00  0.00           O
ATOM   9291  O11 POPE  109      33.485  22.505  72.787  1.00  0.00           O
ATOM   9292  O12 POPE  109      32.065  21.275  74.467  1.00  0.00           O
ATOM   9293  C1  POPE  109      33.325  23.726  72.067  1.00  0.00           C
ATOM   9296  C2  POPE  109      32.605  23.495  70.717  1.00  0.00           C
ATOM   9298  O21 POPE  109      33.545  23.305  69.647  1.00  0.00           O
ATOM   9299  C21 POPE  109      34.195  22.156  69.587  1.00  0.00           C
ATOM   9300  O22 POPE  109      34.205  21.275  70.417  1.00  0.00           O
ATOM   9301  C22 POPE  109      34.955  22.075  68.257  1.00  0.00           C
ATOM   9304  C3  POPE  109      31.705  24.715  70.347  1.00  0.00           C
ATOM   9307  O31 POPE  109      30.795  24.426  69.257  1.00  0.00           O
ATOM   9308  C31 POPE  109      31.345  24.545  68.037  1.00  0.00           C
ATOM   9309  O32 POPE  109      32.495  24.885  67.817  1.00  0.00           O
ATOM   9310  C32 POPE  109      30.395  24.095  66.947  1.00  0.00           C
ATOM   9313  C23 POPE  109      34.485  20.846  67.447  1.00  0.00           C
ATOM   9316  C24 POPE  109      34.945  20.855  65.977  1.00  0.00           C
ATOM   9319  C25 POPE  109      36.425  20.515  65.767  1.00  0.00           C
ATOM   9322  C26 POPE  109      36.705  20.245  64.277  1.00  0.00           C
ATOM   9325  C27 POPE  109      38.095  19.666  63.977  1.00  0.00           C
ATOM   9328  C28 POPE  109      38.075  18.685  62.787  1.00  0.00           C
ATOM   9331  C29 POPE  109      37.595  19.316  61.497  1.00  0.00           C
ATOM   9333 0C21 POPE  109      38.095  19.076  60.267  1.00  0.00           C
ATOM   9335 1C21 POPE  109      39.215  18.115  59.967  1.00  0.00           C
ATOM   9338 2C21 POPE  109      40.585  18.805  60.127  1.00  0.00           C
ATOM   9341 3C21 POPE  109      40.895  19.845  59.047  1.00  0.00           C
ATOM   9344 4C21 POPE  109      42.265  20.496  59.277  1.00  0.00           C
ATOM   9347 5C21 POPE  109      42.455  21.736  58.407  1.00  0.00           C
ATOM   9350 6C21 POPE  109      43.845  22.345  58.597  1.00  0.00           C
ATOM   9353 7C21 POPE  109      43.995  23.656  57.817  1.00  0.00           C
ATOM   9356 8C21 POPE  109      45.365  24.295  58.047  1.00  0.00           C
ATOM   9360  C33 POPE  109      30.315  22.545  66.897  1.00  0.00           C
ATOM   9363  C34 POPE  109      29.915  21.996  65.527  1.00  0.00           C
ATOM   9366  C35 POPE  109      28.555  22.496  65.037  1.00  0.00           C
ATOM   9369  C36 POPE  109      28.095  21.725  63.787  1.00  0.00           C
ATOM   9372  C37 POPE  109      26.765  22.205  63.197  1.00  0.00           C
ATOM   9375  C38 POPE  109      25.555  21.875  64.077  1.00  0.00           C
ATOM   9378  C39 POPE  109      24.195  22.236  63.447  1.00  0.00           C
ATOM   9381 0C31 POPE  109      23.925  21.606  62.077  1.00  0.00           C
ATOM   9384 1C31 POPE  109      24.205  22.545  60.897  1.00  0.00           C
ATOM   9387 2C31 POPE  109      24.095  21.816  59.547  1.00  0.00           C
ATOM   9390 3C31 POPE  109      24.265  22.745  58.337  1.00  0.00           C
ATOM   9393 4C31 POPE  109      22.925  23.305  57.847  1.00  0.00           C
ATOM   9396 5C31 POPE  109      23.075  24.266  56.657  1.00  0.00           C
ATOM   9399 6C31 POPE  109      21.725  24.726  56.087  1.00  0.00           C
ATOM   9403  NH3 POPE  110     101.733  44.216  28.157  1.00  0.00           N
ATOM   9407  C12 POPE  110     101.495  43.756  26.757  1.00  0.00           C
ATOM   9410  C11 POPE  110     102.745  43.135  26.107  1.00  0.00           C
ATOM   9413  P   POPE  110     104.254  45.356  25.857  1.00  0.00           P
ATOM   9414  O13 POPE  110     102.994  46.115  25.907  1.00  0.00           O
ATOM   9415  O14 POPE  110     105.025  45.396  24.597  1.00  0.00           O
ATOM   9416  O11 POPE  110     105.195  45.746  27.097  1.00  0.00           O
ATOM   9417  O12 POPE  110     103.945  43.875  26.247  1.00  0.00           O
ATOM   9418  C1  POPE  110     106.024  44.705  27.667  1.00  0.00           C
ATOM   9421  C2  POPE  110     105.385  43.966  28.897  1.00  0.00           C
ATOM   9423  O21 POPE  110     104.615  44.775  29.787  1.00  0.00           O
ATOM   9424  C21 POPE  110     105.165  45.876  30.267  1.00  0.00           C
ATOM   9425  O22 POPE  110     106.075  46.516  29.777  1.00  0.00           O
ATOM   9426  C22 POPE  110     104.475  46.266  31.567  1.00  0.00           C
ATOM   9429  C3  POPE  110     106.434  43.135  29.687  1.00  0.00           C
ATOM   9432  O31 POPE  110     106.065  42.825  31.047  1.00  0.00           O
ATOM   9433  C31 POPE  110     105.224  41.825  31.237  1.00  0.00           C
ATOM   9434  O32 POPE  110     104.664  41.175  30.367  1.00  0.00           O
ATOM   9435  C32 POPE  110     105.115  41.586  32.747  1.00  0.00           C
ATOM   9438  C23 POPE  110     105.413  46.035  32.767  1.00  0.00           C
ATOM   9441  C24 POPE  110     104.664  46.205  34.087  1.00  0.00           C
ATOM   9444  C25 POPE  110     105.553  45.895  35.287  1.00  0.00           C
ATOM   9447  C26 POPE  110     106.305  47.126  35.807  1.00  0.00           C
ATOM   9450  C27 POPE  110     105.434  47.996  36.727  1.00  0.00           C
ATOM   9453  C28 POPE  110     105.884  47.916  38.197  1.00  0.00           C
ATOM   9456  C29 POPE  110     105.884  46.516  38.757  1.00  0.00           C
ATOM   9458 0C21 POPE  110     106.014  46.196  40.057  1.00  0.00           C
ATOM   9460 1C21 POPE  110     106.164  47.196  41.177  1.00  0.00           C
ATOM   9463 2C21 POPE  110     107.645  47.436  41.487  1.00  0.00           C
ATOM   9466 3C21 POPE  110     107.805  48.476  42.597  1.00  0.00           C
ATOM   9469 4C21 POPE  110     109.254  48.826  42.927  1.00  0.00           C
ATOM   9472 5C21 POPE  110     110.065  47.665  43.517  1.00  0.00           C
ATOM   9475 6C21 POPE  110     111.345  48.135  44.217  1.00  0.00           C
ATOM   9478 7C21 POPE  110     112.145  46.986  44.847  1.00  0.00           C
ATOM   9481 8C21 POPE  110     113.295  47.465  45.737  1.00  0.00           C
ATOM   9485  C33 POPE  110     104.244  40.365  33.157  1.00  0.00           C
ATOM   9488  C34 POPE  110     102.845  40.755  33.647  1.00  0.00           C
ATOM   9491  C35 POPE  110     102.665  40.865  35.187  1.00  0.00           C
ATOM   9494  C36 POPE  110     103.725  41.676  35.927  1.00  0.00           C
ATOM   9497  C37 POPE  110     103.414  41.816  37.427  1.00  0.00           C
ATOM   9500  C38 POPE  110     104.285  42.856  38.157  1.00  0.00           C
ATOM   9503  C39 POPE  110     103.934  42.966  39.647  1.00  0.00           C
ATOM   9506 0C31 POPE  110     104.564  41.865  40.507  1.00  0.00           C
ATOM   9509 1C31 POPE  110     104.104  41.926  41.967  1.00  0.00           C
ATOM   9512 2C31 POPE  110     104.575  40.726  42.817  1.00  0.00           C
ATOM   9515 3C31 POPE  110     106.094  40.655  43.037  1.00  0.00           C
ATOM   9518 4C31 POPE  110     106.495  39.465  43.907  1.00  0.00           C
ATOM   9521 5C31 POPE  110     107.994  39.435  44.237  1.00  0.00           C
ATOM   9524 6C31 POPE  110     108.405  38.235  45.097  1.00  0.00           C
ATOM   9528  NH3 POPE  111      75.905  30.955  28.727  1.00  0.00           N
ATOM   9532  C12 POPE  111      74.994  30.186  27.777  1.00  0.00           C
ATOM   9535  C11 POPE  111      74.135  29.166  28.547  1.00  0.00           C
ATOM   9538  P   POPE  111      72.655  27.135  27.817  1.00  0.00           P
ATOM   9539  O13 POPE  111      71.424  26.806  27.047  1.00  0.00           O
ATOM   9540  O14 POPE  111      73.855  26.316  27.547  1.00  0.00           O
ATOM   9541  O11 POPE  111      72.345  26.875  29.387  1.00  0.00           O
ATOM   9542  O12 POPE  111      73.035  28.665  27.767  1.00  0.00           O
ATOM   9543  C1  POPE  111      71.035  26.285  29.667  1.00  0.00           C
ATOM   9546  C2  POPE  111      70.725  25.925  31.177  1.00  0.00           C
ATOM   9548  O21 POPE  111      71.625  24.945  31.737  1.00  0.00           O
ATOM   9549  C21 POPE  111      71.405  23.656  31.427  1.00  0.00           C
ATOM   9550  O22 POPE  111      70.795  23.265  30.457  1.00  0.00           O
ATOM   9551  C22 POPE  111      72.085  22.735  32.467  1.00  0.00           C
ATOM   9554  C3  POPE  111      69.235  25.505  31.407  1.00  0.00           C
ATOM   9557  O31 POPE  111      69.085  24.775  32.647  1.00  0.00           O
ATOM   9558  C31 POPE  111      68.645  25.446  33.707  1.00  0.00           C
ATOM   9559  O32 POPE  111      68.205  26.576  33.707  1.00  0.00           O
ATOM   9560  C32 POPE  111      68.725  24.545  34.927  1.00  0.00           C
ATOM   9563  C23 POPE  111      71.104  21.865  33.307  1.00  0.00           C
ATOM   9566  C24 POPE  111      71.535  21.746  34.787  1.00  0.00           C
ATOM   9569  C25 POPE  111      70.454  21.115  35.697  1.00  0.00           C
ATOM   9572  C26 POPE  111      70.825  21.115  37.187  1.00  0.00           C
ATOM   9575  C27 POPE  111      69.695  20.746  38.157  1.00  0.00           C
ATOM   9578  C28 POPE  111      70.075  20.846  39.657  1.00  0.00           C
ATOM   9581  C29 POPE  111      70.295  19.525  40.347  1.00  0.00           C
ATOM   9583 0C21 POPE  111      70.305  19.286  41.677  1.00  0.00           C
ATOM   9585 1C21 POPE  111      70.134  20.295  42.787  1.00  0.00           C
ATOM   9588 2C21 POPE  111      69.175  19.816  43.907  1.00  0.00           C
ATOM   9591 3C21 POPE  111      69.344  20.656  45.187  1.00  0.00           C
ATOM   9594 4C21 POPE  111      68.305  20.346  46.267  1.00  0.00           C
ATOM   9597 5C21 POPE  111      68.494  21.205  47.527  1.00  0.00           C
ATOM   9600 6C21 POPE  111      67.585  20.765  48.687  1.00  0.00           C
ATOM   9603 7C21 POPE  111      67.735  21.646  49.937  1.00  0.00           C
ATOM   9606 8C21 POPE  111      66.885  21.205  51.137  1.00  0.00           C
ATOM   9610  C33 POPE  111      69.005  25.356  36.207  1.00  0.00           C
ATOM   9613  C34 POPE  111      69.135  24.455  37.437  1.00  0.00           C
ATOM   9616  C35 POPE  111      68.985  25.245  38.727  1.00  0.00           C
ATOM   9619  C36 POPE  111      68.954  24.355  39.977  1.00  0.00           C
ATOM   9622  C37 POPE  111      68.705  25.195  41.247  1.00  0.00           C
ATOM   9625  C38 POPE  111      68.475  24.325  42.487  1.00  0.00           C
ATOM   9628  C39 POPE  111      68.145  25.156  43.727  1.00  0.00           C
ATOM   9631 0C31 POPE  111      67.535  24.295  44.837  1.00  0.00           C
ATOM   9634 1C31 POPE  111      67.225  25.045  46.127  1.00  0.00           C
ATOM   9637 2C31 POPE  111      68.494  25.326  46.947  1.00  0.00           C
ATOM   9640 3C31 POPE  111      68.185  25.635  48.417  1.00  0.00           C
ATOM   9643 4C31 POPE  111      69.385  25.326  49.317  1.00  0.00           C
ATOM   9646 5C31 POPE  111      69.094  25.646  50.787  1.00  0.00           C
ATOM   9649 6C31 POPE  111      70.075  24.996  51.757  1.00  0.00           C
ATOM   9653  NH3 POPE  112     104.984 122.065  30.317  1.00  0.00           N
ATOM   9657  C12 POPE  112     106.255 121.266  30.417  1.00  0.00           C
ATOM   9660  C11 POPE  112     106.185 120.165  31.487  1.00  0.00           C
ATOM   9663  P   POPE  112     107.544 118.225  32.537  1.00  0.00           P
ATOM   9664  O13 POPE  112     106.495 118.315  33.567  1.00  0.00           O
ATOM   9665  O14 POPE  112     107.605 116.996  31.737  1.00  0.00           O
ATOM   9666  O11 POPE  112     108.955 118.285  33.247  1.00  0.00           O
ATOM   9667  O12 POPE  112     107.455 119.496  31.587  1.00  0.00           O
ATOM   9668  C1  POPE  112     109.214 119.335  34.167  1.00  0.00           C
ATOM   9671  C2  POPE  112     109.944 118.836  35.417  1.00  0.00           C
ATOM   9673  O21 POPE  112     109.725 119.815  36.477  1.00  0.00           O
ATOM   9674  C21 POPE  112     109.634 119.275  37.687  1.00  0.00           C
ATOM   9675  O22 POPE  112     109.645 118.085  37.937  1.00  0.00           O
ATOM   9676  C22 POPE  112     109.454 120.345  38.767  1.00  0.00           C
ATOM   9679  C3  POPE  112     111.455 118.645  35.107  1.00  0.00           C
ATOM   9682  O31 POPE  112     112.204 118.326  36.287  1.00  0.00           O
ATOM   9683  C31 POPE  112     112.055 117.045  36.697  1.00  0.00           C
ATOM   9684  O32 POPE  112     111.535 116.156  36.047  1.00  0.00           O
ATOM   9685  C32 POPE  112     112.555 116.975  38.137  1.00  0.00           C
ATOM   9688  C23 POPE  112     109.825 119.806  40.177  1.00  0.00           C
ATOM   9691  C24 POPE  112     109.085 120.535  41.317  1.00  0.00           C
ATOM   9694  C25 POPE  112     109.444 119.935  42.687  1.00  0.00           C
ATOM   9697  C26 POPE  112     110.255 120.896  43.577  1.00  0.00           C
ATOM   9700  C27 POPE  112     109.365 121.844  44.387  1.00  0.00           C
ATOM   9703  C28 POPE  112     110.195 122.865  45.187  1.00  0.00           C
ATOM   9706  C29 POPE  112     109.354 123.585  46.217  1.00  0.00           C
ATOM   9708 0C21 POPE  112     109.645 123.766  47.517  1.00  0.00           C
ATOM   9710 1C21 POPE  112     110.884 123.305  48.257  1.00  0.00           C
ATOM   9713 2C21 POPE  112     110.594 122.195  49.287  1.00  0.00           C
ATOM   9716 3C21 POPE  112     109.774 122.674  50.497  1.00  0.00           C
ATOM   9719 4C21 POPE  112     109.524 121.595  51.557  1.00  0.00           C
ATOM   9722 5C21 POPE  112     108.545 120.505  51.107  1.00  0.00           C
ATOM   9725 6C21 POPE  112     107.964 119.715  52.297  1.00  0.00           C
ATOM   9728 7C21 POPE  112     106.894 118.696  51.877  1.00  0.00           C
ATOM   9731 8C21 POPE  112     106.215 118.025  53.077  1.00  0.00           C
ATOM   9735  C33 POPE  112     111.935 115.874  39.007  1.00  0.00           C
ATOM   9738  C34 POPE  112     112.355 116.115  40.467  1.00  0.00           C
ATOM   9741  C35 POPE  112     111.725 115.125  41.437  1.00  0.00           C
ATOM   9744  C36 POPE  112     112.075 115.476  42.887  1.00  0.00           C
ATOM   9747  C37 POPE  112     111.595 114.386  43.847  1.00  0.00           C
ATOM   9750  C38 POPE  112     111.944 114.695  45.307  1.00  0.00           C
ATOM   9753  C39 POPE  112     112.444 113.465  46.077  1.00  0.00           C
ATOM   9756 0C31 POPE  112     111.325 112.705  46.797  1.00  0.00           C
ATOM   9759 1C31 POPE  112     111.844 111.525  47.617  1.00  0.00           C
ATOM   9762 2C31 POPE  112     110.755 110.886  48.487  1.00  0.00           C
ATOM   9765 3C31 POPE  112     111.245 109.656  49.247  1.00  0.00           C
ATOM   9768 4C31 POPE  112     110.125 108.965  50.037  1.00  0.00           C
ATOM   9771 5C31 POPE  112     110.564 107.615  50.617  1.00  0.00           C
ATOM   9774 6C31 POPE  112     109.454 106.906  51.397  1.00  0.00           C
ATOM   9778  NH3 POPE  113      64.335  83.336  31.587  1.00  0.00           N
ATOM   9782  C12 POPE  113      63.605  83.605  32.877  1.00  0.00           C
ATOM   9785  C11 POPE  113      62.795  84.906  32.817  1.00  0.00           C
ATOM   9788  P   POPE  113      64.475  86.766  31.927  1.00  0.00           P
ATOM   9789  O13 POPE  113      63.615  87.495  30.987  1.00  0.00           O
ATOM   9790  O14 POPE  113      65.375  85.776  31.297  1.00  0.00           O
ATOM   9791  O11 POPE  113      65.365  87.765  32.767  1.00  0.00           O
ATOM   9792  O12 POPE  113      63.595  86.056  33.007  1.00  0.00           O
ATOM   9793  C1  POPE  113      65.555  87.575  34.177  1.00  0.00           C
ATOM   9796  C2  POPE  113      66.145  86.166  34.537  1.00  0.00           C
ATOM   9798  O21 POPE  113      66.025  85.766  35.907  1.00  0.00           O
ATOM   9799  C21 POPE  113      66.195  86.576  36.917  1.00  0.00           C
ATOM   9800  O22 POPE  113      66.594  87.726  36.917  1.00  0.00           O
ATOM   9801  C22 POPE  113      65.755  85.785  38.157  1.00  0.00           C
ATOM   9804  C3  POPE  113      67.545  85.906  33.947  1.00  0.00           C
ATOM   9807  O31 POPE  113      67.585  84.565  33.407  1.00  0.00           O
ATOM   9808  C31 POPE  113      67.895  83.486  34.127  1.00  0.00           C
ATOM   9809  O32 POPE  113      67.685  82.345  33.767  1.00  0.00           O
ATOM   9810  C32 POPE  113      68.604  83.815  35.447  1.00  0.00           C
ATOM   9813  C23 POPE  113      66.115  86.406  39.517  1.00  0.00           C
ATOM   9816  C24 POPE  113      65.445  85.636  40.657  1.00  0.00           C
ATOM   9819  C25 POPE  113      65.965  86.075  42.027  1.00  0.00           C
ATOM   9822  C26 POPE  113      67.025  85.125  42.607  1.00  0.00           C
ATOM   9825  C27 POPE  113      67.475  85.505  44.037  1.00  0.00           C
ATOM   9828  C28 POPE  113      66.965  84.555  45.147  1.00  0.00           C
ATOM   9831  C29 POPE  113      65.465  84.545  45.277  1.00  0.00           C
ATOM   9833 0C21 POPE  113      64.733  84.615  46.417  1.00  0.00           C
ATOM   9835 1C21 POPE  113      65.235  84.695  47.837  1.00  0.00           C
ATOM   9838 2C21 POPE  113      64.595  85.906  48.547  1.00  0.00           C
ATOM   9841 3C21 POPE  113      64.975  85.986  50.027  1.00  0.00           C
ATOM   9844 4C21 POPE  113      64.195  87.076  50.767  1.00  0.00           C
ATOM   9847 5C21 POPE  113      64.685  87.285  52.207  1.00  0.00           C
ATOM   9850 6C21 POPE  113      63.895  88.365  52.957  1.00  0.00           C
ATOM   9853 7C21 POPE  113      64.525  88.745  54.297  1.00  0.00           C
ATOM   9856 8C21 POPE  113      63.655  89.675  55.147  1.00  0.00           C
ATOM   9860  C33 POPE  113      68.755  82.556  36.317  1.00  0.00           C
ATOM   9863  C34 POPE  113      69.545  82.785  37.607  1.00  0.00           C
ATOM   9866  C35 POPE  113      69.835  81.446  38.277  1.00  0.00           C
ATOM   9869  C36 POPE  113      70.454  81.595  39.667  1.00  0.00           C
ATOM   9872  C37 POPE  113      70.734  80.235  40.337  1.00  0.00           C
ATOM   9875  C38 POPE  113      70.604  80.295  41.867  1.00  0.00           C
ATOM   9878  C39 POPE  113      69.145  80.345  42.327  1.00  0.00           C
ATOM   9881 0C31 POPE  113      68.985  80.466  43.847  1.00  0.00           C
ATOM   9884 1C31 POPE  113      67.515  80.375  44.267  1.00  0.00           C
ATOM   9887 2C31 POPE  113      67.354  80.165  45.787  1.00  0.00           C
ATOM   9890 3C31 POPE  113      65.905  79.976  46.247  1.00  0.00           C
ATOM   9893 4C31 POPE  113      65.185  78.796  45.567  1.00  0.00           C
ATOM   9896 5C31 POPE  113      63.855  78.435  46.247  1.00  0.00           C
ATOM   9899 6C31 POPE  113      63.095  77.306  45.547  1.00  0.00           C
ATOM   9903  NH3 POPE  114      14.555  10.425  33.077  1.00  0.00           N
ATOM   9907  C12 POPE  114      15.015   9.015  32.817  1.00  0.00           C
ATOM   9910  C11 POPE  114      15.785   8.816  31.497  1.00  0.00           C
ATOM   9913  P   POPE  114      16.615   6.335  31.867  1.00  0.00           P
ATOM   9914  O13 POPE  114      15.655   5.405  32.487  1.00  0.00           O
ATOM   9915  O14 POPE  114      17.525   5.735  30.867  1.00  0.00           O
ATOM   9916  O11 POPE  114      17.455   7.075  32.977  1.00  0.00           O
ATOM   9917  O12 POPE  114      15.775   7.445  31.137  1.00  0.00           O
ATOM   9918  C1  POPE  114      18.475   6.385  33.717  1.00  0.00           C
ATOM   9921  C2  POPE  114      18.365   6.775  35.217  1.00  0.00           C
ATOM   9923  O21 POPE  114      19.575   6.355  35.907  1.00  0.00           O
ATOM   9924  C21 POPE  114      20.065   7.245  36.757  1.00  0.00           C
ATOM   9925  O22 POPE  114      19.645   8.375  36.937  1.00  0.00           O
ATOM   9926  C22 POPE  114      21.175   6.605  37.597  1.00  0.00           C
ATOM   9929  C3  POPE  114      17.075   6.165  35.857  1.00  0.00           C
ATOM   9932  O31 POPE  114      17.245   4.805  36.307  1.00  0.00           O
ATOM   9933  C31 POPE  114      17.355   4.455  37.597  1.00  0.00           C
ATOM   9934  O32 POPE  114      17.375   3.295  37.987  1.00  0.00           O
ATOM   9935  C32 POPE  114      17.445   5.645  38.567  1.00  0.00           C
ATOM   9938  C23 POPE  114      22.355   7.566  37.917  1.00  0.00           C
ATOM   9941  C24 POPE  114      23.255   7.056  39.057  1.00  0.00           C
ATOM   9944  C25 POPE  114      22.815   7.535  40.447  1.00  0.00           C
ATOM   9947  C26 POPE  114      23.395   6.705  41.597  1.00  0.00           C
ATOM   9950  C27 POPE  114      23.155   7.375  42.967  1.00  0.00           C
ATOM   9953  C28 POPE  114      23.565   6.495  44.167  1.00  0.00           C
ATOM   9956  C29 POPE  114      23.485   7.265  45.457  1.00  0.00           C
ATOM   9958 0C21 POPE  114      23.365   6.766  46.697  1.00  0.00           C
ATOM   9960 1C21 POPE  114      23.295   5.305  47.067  1.00  0.00           C
ATOM   9963 2C21 POPE  114      22.195   4.985  48.097  1.00  0.00           C
ATOM   9966 3C21 POPE  114      22.155   3.485  48.457  1.00  0.00           C
ATOM   9969 4C21 POPE  114      20.925   3.065  49.267  1.00  0.00           C
ATOM   9972 5C21 POPE  114      20.805   3.705  50.667  1.00  0.00           C
ATOM   9975 6C21 POPE  114      19.565   3.185  51.397  1.00  0.00           C
ATOM   9978 7C21 POPE  114      19.395   3.655  52.847  1.00  0.00           C
ATOM   9981 8C21 POPE  114      18.135   3.075  53.497  1.00  0.00           C
ATOM   9985  C33 POPE  114      18.115   5.305  39.927  1.00  0.00           C
ATOM   9988  C34 POPE  114      18.355   6.565  40.777  1.00  0.00           C
ATOM   9991  C35 POPE  114      19.235   6.385  42.037  1.00  0.00           C
ATOM   9994  C36 POPE  114      18.445   5.995  43.297  1.00  0.00           C
ATOM   9997  C37 POPE  114      19.345   5.945  44.547  1.00  0.00           C
ATOM  10000  C38 POPE  114      18.605   5.476  45.817  1.00  0.00           C
ATOM  10003  C39 POPE  114      17.805   6.565  46.537  1.00  0.00           C
ATOM  10006 0C31 POPE  114      16.875   5.936  47.587  1.00  0.00           C
ATOM  10009 1C31 POPE  114      16.045   6.935  48.397  1.00  0.00           C
ATOM  10012 2C31 POPE  114      14.715   6.335  48.897  1.00  0.00           C
ATOM  10015 3C31 POPE  114      14.845   4.935  49.527  1.00  0.00           C
ATOM  10018 4C31 POPE  114      13.555   4.505  50.247  1.00  0.00           C
ATOM  10021 5C31 POPE  114      13.635   3.085  50.807  1.00  0.00           C
ATOM  10024 6C31 POPE  114      12.415   2.705  51.657  1.00  0.00           C
ATOM  10028  NH3 POPE  115      74.685  51.315  76.317  1.00  0.00           N
ATOM  10032  C12 POPE  115      74.994  49.845  76.517  1.00  0.00           C
ATOM  10035  C11 POPE  115      73.884  48.925  75.967  1.00  0.00           C
ATOM  10038  P   POPE  115      74.765  46.526  76.597  1.00  0.00           P
ATOM  10039  O13 POPE  115      75.815  45.626  76.067  1.00  0.00           O
ATOM  10040  O14 POPE  115      75.025  47.126  77.917  1.00  0.00           O
ATOM  10041  O11 POPE  115      73.385  45.726  76.597  1.00  0.00           O
ATOM  10042  O12 POPE  115      74.424  47.656  75.547  1.00  0.00           O
ATOM  10043  C1  POPE  115      73.045  45.006  75.397  1.00  0.00           C
ATOM  10046  C2  POPE  115      71.515  44.825  75.197  1.00  0.00           C
ATOM  10048  O21 POPE  115      71.314  44.416  73.827  1.00  0.00           O
ATOM  10049  C21 POPE  115      70.905  43.196  73.597  1.00  0.00           C
ATOM  10050  O22 POPE  115      70.785  42.295  74.417  1.00  0.00           O
ATOM  10051  C22 POPE  115      70.505  43.135  72.127  1.00  0.00           C
ATOM  10054  C3  POPE  115      70.715  46.145  75.407  1.00  0.00           C
ATOM  10057  O31 POPE  115      69.275  45.955  75.417  1.00  0.00           O
ATOM  10058  C31 POPE  115      68.665  45.666  74.267  1.00  0.00           C
ATOM  10059  O32 POPE  115      68.255  44.556  73.967  1.00  0.00           O
ATOM  10060  C32 POPE  115      68.405  46.926  73.437  1.00  0.00           C
ATOM  10063  C23 POPE  115      69.733  41.856  71.807  1.00  0.00           C
ATOM  10066  C24 POPE  115      68.954  41.926  70.497  1.00  0.00           C
ATOM  10069  C25 POPE  115      67.575  42.615  70.557  1.00  0.00           C
ATOM  10072  C26 POPE  115      66.765  42.316  69.287  1.00  0.00           C
ATOM  10075  C27 POPE  115      65.265  42.565  69.427  1.00  0.00           C
ATOM  10078  C28 POPE  115      64.405  42.045  68.257  1.00  0.00           C
ATOM  10081  C29 POPE  115      64.615  42.776  66.957  1.00  0.00           C
ATOM  10083 0C21 POPE  115      63.685  43.056  66.027  1.00  0.00           C
ATOM  10085 1C21 POPE  115      62.205  42.745  66.087  1.00  0.00           C
ATOM  10088 2C21 POPE  115      61.415  44.026  65.797  1.00  0.00           C
ATOM  10091 3C21 POPE  115      59.915  43.886  66.087  1.00  0.00           C
ATOM  10094 4C21 POPE  115      59.175  45.226  65.937  1.00  0.00           C
ATOM  10097 5C21 POPE  115      57.685  45.146  66.307  1.00  0.00           C
ATOM  10100 6C21 POPE  115      56.815  44.455  65.237  1.00  0.00           C
ATOM  10103 7C21 POPE  115      55.315  44.665  65.517  1.00  0.00           C
ATOM  10106 8C21 POPE  115      54.415  44.125  64.407  1.00  0.00           C
ATOM  10110  C33 POPE  115      67.945  46.606  71.987  1.00  0.00           C
ATOM  10113  C34 POPE  115      67.745  47.875  71.147  1.00  0.00           C
ATOM  10116  C35 POPE  115      67.035  47.656  69.797  1.00  0.00           C
ATOM  10119  C36 POPE  115      67.805  46.795  68.767  1.00  0.00           C
ATOM  10122  C37 POPE  115      67.174  46.895  67.367  1.00  0.00           C
ATOM  10125  C38 POPE  115      67.825  46.016  66.287  1.00  0.00           C
ATOM  10128  C39 POPE  115      67.735  46.646  64.877  1.00  0.00           C
ATOM  10131 0C31 POPE  115      68.475  45.876  63.767  1.00  0.00           C
ATOM  10134 1C31 POPE  115      68.525  46.615  62.417  1.00  0.00           C
ATOM  10137 2C31 POPE  115      69.665  46.165  61.477  1.00  0.00           C
ATOM  10140 3C31 POPE  115      69.655  46.876  60.107  1.00  0.00           C
ATOM  10143 4C31 POPE  115      68.315  46.755  59.357  1.00  0.00           C
ATOM  10146 5C31 POPE  115      68.345  47.385  57.967  1.00  0.00           C
ATOM  10149 6C31 POPE  115      66.984  47.365  57.267  1.00  0.00           C
ATOM  10153  NH3 POPE  116      94.564  66.035  72.137  1.00  0.00           N
ATOM  10157  C12 POPE  116      93.764  66.925  73.077  1.00  0.00           C
ATOM  10160  C11 POPE  116      92.625  67.685  72.357  1.00  0.00           C
ATOM  10163  P   POPE  116      90.535  68.145  73.947  1.00  0.00           P
ATOM  10164  O13 POPE  116      90.805  67.075  74.937  1.00  0.00           O
ATOM  10165  O14 POPE  116      89.804  69.315  74.467  1.00  0.00           O
ATOM  10166  O11 POPE  116      89.675  67.505  72.777  1.00  0.00           O
ATOM  10167  O12 POPE  116      91.915  68.556  73.257  1.00  0.00           O
ATOM  10168  C1  POPE  116      88.794  68.285  71.947  1.00  0.00           C
ATOM  10171  C2  POPE  116      89.163  68.115  70.457  1.00  0.00           C
ATOM  10173  O21 POPE  116      88.685  69.245  69.677  1.00  0.00           O
ATOM  10174  C21 POPE  116      89.095  69.196  68.417  1.00  0.00           C
ATOM  10175  O22 POPE  116      89.804  68.336  67.927  1.00  0.00           O
ATOM  10176  C22 POPE  116      88.505  70.336  67.607  1.00  0.00           C
ATOM  10179  C3  POPE  116      88.664  66.736  69.937  1.00  0.00           C
ATOM  10182  O31 POPE  116      87.525  66.846  69.047  1.00  0.00           O
ATOM  10183  C31 POPE  116      87.555  66.026  68.017  1.00  0.00           C
ATOM  10184  O32 POPE  116      88.314  65.086  67.837  1.00  0.00           O
ATOM  10185  C32 POPE  116      86.515  66.535  67.027  1.00  0.00           C
ATOM  10188  C23 POPE  116      89.225  70.465  66.247  1.00  0.00           C
ATOM  10191  C24 POPE  116      88.885  71.785  65.577  1.00  0.00           C
ATOM  10194  C25 POPE  116      89.645  72.056  64.277  1.00  0.00           C
ATOM  10197  C26 POPE  116      89.214  73.395  63.677  1.00  0.00           C
ATOM  10200  C27 POPE  116      89.734  73.615  62.257  1.00  0.00           C
ATOM  10203  C28 POPE  116      89.155  74.895  61.627  1.00  0.00           C
ATOM  10206  C29 POPE  116      89.515  74.995  60.167  1.00  0.00           C
ATOM  10208 0C21 POPE  116      88.775  74.575  59.127  1.00  0.00           C
ATOM  10210 1C21 POPE  116      87.414  73.916  59.197  1.00  0.00           C
ATOM  10213 2C21 POPE  116      87.425  72.435  58.747  1.00  0.00           C
ATOM  10216 3C21 POPE  116      87.934  72.215  57.317  1.00  0.00           C
ATOM  10219 4C21 POPE  116      87.344  70.965  56.627  1.00  0.00           C
ATOM  10222 5C21 POPE  116      86.505  71.295  55.387  1.00  0.00           C
ATOM  10225 6C21 POPE  116      85.235  72.095  55.687  1.00  0.00           C
ATOM  10228 7C21 POPE  116      84.394  72.395  54.437  1.00  0.00           C
ATOM  10231 8C21 POPE  116      83.165  73.266  54.707  1.00  0.00           C
ATOM  10235  C33 POPE  116      86.415  65.626  65.787  1.00  0.00           C
ATOM  10238  C34 POPE  116      85.634  66.255  64.637  1.00  0.00           C
ATOM  10241  C35 POPE  116      86.315  67.535  64.117  1.00  0.00           C
ATOM  10244  C36 POPE  116      85.755  67.976  62.767  1.00  0.00           C
ATOM  10247  C37 POPE  116      86.375  69.285  62.277  1.00  0.00           C
ATOM  10250  C38 POPE  116      85.865  69.685  60.887  1.00  0.00           C
ATOM  10253  C39 POPE  116      84.394  70.125  60.897  1.00  0.00           C
ATOM  10256 0C31 POPE  116      83.845  70.446  59.497  1.00  0.00           C
ATOM  10259 1C31 POPE  116      82.615  71.346  59.567  1.00  0.00           C
ATOM  10262 2C31 POPE  116      82.164  71.856  58.197  1.00  0.00           C
ATOM  10265 3C31 POPE  116      81.175  73.025  58.307  1.00  0.00           C
ATOM  10268 4C31 POPE  116      79.825  72.625  58.907  1.00  0.00           C
ATOM  10271 5C31 POPE  116      79.145  73.795  59.637  1.00  0.00           C
ATOM  10274 6C31 POPE  116      77.844  73.376  60.307  1.00  0.00           C
ATOM  10278  NH3 POPE  117      15.165  52.885  72.407  1.00  0.00           N
ATOM  10282  C12 POPE  117      14.965  51.615  73.197  1.00  0.00           C
ATOM  10285  C11 POPE  117      13.515  51.105  73.077  1.00  0.00           C
ATOM  10288  P   POPE  117      11.715  53.045  72.987  1.00  0.00           P
ATOM  10289  O13 POPE  117      10.735  53.535  73.987  1.00  0.00           O
ATOM  10290  O14 POPE  117      12.695  53.985  72.407  1.00  0.00           O
ATOM  10291  O11 POPE  117      11.035  52.145  71.867  1.00  0.00           O
ATOM  10292  O12 POPE  117      12.625  52.005  73.737  1.00  0.00           O
ATOM  10293  C1  POPE  117      10.075  51.156  72.277  1.00  0.00           C
ATOM  10296  C2  POPE  117       9.655  50.346  71.037  1.00  0.00           C
ATOM  10298  O21 POPE  117       8.675  49.356  71.407  1.00  0.00           O
ATOM  10299  C21 POPE  117       7.785  49.106  70.447  1.00  0.00           C
ATOM  10300  O22 POPE  117       7.525  49.825  69.497  1.00  0.00           O
ATOM  10301  C22 POPE  117       7.295  47.675  70.567  1.00  0.00           C
ATOM  10304  C3  POPE  117      10.895  49.626  70.437  1.00  0.00           C
ATOM  10307  O31 POPE  117      10.525  48.805  69.307  1.00  0.00           O
ATOM  10308  C31 POPE  117      10.915  49.236  68.107  1.00  0.00           C
ATOM  10309  O32 POPE  117      11.725  50.115  67.897  1.00  0.00           O
ATOM  10310  C32 POPE  117      10.245  48.415  67.007  1.00  0.00           C
ATOM  10313  C23 POPE  117       7.985  46.795  69.487  1.00  0.00           C
ATOM  10316  C24 POPE  117       7.455  45.365  69.487  1.00  0.00           C
ATOM  10319  C25 POPE  117       8.315  44.376  68.687  1.00  0.00           C
ATOM  10322  C26 POPE  117       7.905  44.115  67.237  1.00  0.00           C
ATOM  10325  C27 POPE  117       8.905  43.166  66.557  1.00  0.00           C
ATOM  10328  C28 POPE  117       8.365  42.455  65.307  1.00  0.00           C
ATOM  10331  C29 POPE  117       9.415  41.635  64.587  1.00  0.00           C
ATOM  10333 0C21 POPE  117      10.155  42.025  63.537  1.00  0.00           C
ATOM  10335 1C21 POPE  117      10.115  43.365  62.847  1.00  0.00           C
ATOM  10338 2C21 POPE  117       9.745  43.246  61.357  1.00  0.00           C
ATOM  10341 3C21 POPE  117      10.875  42.646  60.507  1.00  0.00           C
ATOM  10344 4C21 POPE  117      10.565  42.716  58.997  1.00  0.00           C
ATOM  10347 5C21 POPE  117      11.785  42.295  58.177  1.00  0.00           C
ATOM  10350 6C21 POPE  117      11.565  42.275  56.657  1.00  0.00           C
ATOM  10353 7C21 POPE  117      12.775  41.685  55.927  1.00  0.00           C
ATOM  10356 8C21 POPE  117      12.625  41.615  54.407  1.00  0.00           C
ATOM  10360  C33 POPE  117       9.055  49.156  66.367  1.00  0.00           C
ATOM  10363  C34 POPE  117       8.345  48.345  65.277  1.00  0.00           C
ATOM  10366  C35 POPE  117       9.265  48.015  64.097  1.00  0.00           C
ATOM  10369  C36 POPE  117       8.525  47.425  62.887  1.00  0.00           C
ATOM  10372  C37 POPE  117       9.475  47.266  61.697  1.00  0.00           C
ATOM  10375  C38 POPE  117       8.785  46.946  60.367  1.00  0.00           C
ATOM  10378  C39 POPE  117       9.825  46.825  59.247  1.00  0.00           C
ATOM  10381 0C31 POPE  117       9.225  46.646  57.847  1.00  0.00           C
ATOM  10384 1C31 POPE  117      10.335  46.536  56.797  1.00  0.00           C
ATOM  10387 2C31 POPE  117       9.885  46.846  55.367  1.00  0.00           C
ATOM  10390 3C31 POPE  117      10.995  46.615  54.327  1.00  0.00           C
ATOM  10393 4C31 POPE  117      12.285  47.415  54.587  1.00  0.00           C
ATOM  10396 5C31 POPE  117      13.355  47.176  53.517  1.00  0.00           C
ATOM  10399 6C31 POPE  117      14.695  47.825  53.857  1.00  0.00           C
ATOM  10403  NH3 POPE  118      80.354  61.466  32.727  1.00  0.00           N
ATOM  10407  C12 POPE  118      80.324  62.495  31.647  1.00  0.00           C
ATOM  10410  C11 POPE  118      78.875  62.906  31.367  1.00  0.00           C
ATOM  10413  P   POPE  118      79.055  65.495  31.487  1.00  0.00           P
ATOM  10414  O13 POPE  118      80.255  66.136  30.917  1.00  0.00           O
ATOM  10415  O14 POPE  118      77.805  66.266  31.577  1.00  0.00           O
ATOM  10416  O11 POPE  118      79.485  64.946  32.917  1.00  0.00           O
ATOM  10417  O12 POPE  118      78.795  64.156  30.677  1.00  0.00           O
ATOM  10418  C1  POPE  118      78.884  65.395  34.137  1.00  0.00           C
ATOM  10421  C2  POPE  118      79.945  65.596  35.277  1.00  0.00           C
ATOM  10423  O21 POPE  118      80.725  64.455  35.697  1.00  0.00           O
ATOM  10424  C21 POPE  118      80.364  63.226  35.537  1.00  0.00           C
ATOM  10425  O22 POPE  118      79.405  62.755  34.967  1.00  0.00           O
ATOM  10426  C22 POPE  118      81.455  62.365  36.187  1.00  0.00           C
ATOM  10429  C3  POPE  118      79.373  66.346  36.517  1.00  0.00           C
ATOM  10432  O31 POPE  118      78.985  65.446  37.577  1.00  0.00           O
ATOM  10433  C31 POPE  118      79.935  65.196  38.477  1.00  0.00           C
ATOM  10434  O32 POPE  118      80.984  65.806  38.597  1.00  0.00           O
ATOM  10435  C32 POPE  118      79.605  63.935  39.297  1.00  0.00           C
ATOM  10438  C23 POPE  118      80.925  61.066  36.827  1.00  0.00           C
ATOM  10441  C24 POPE  118      82.085  60.136  37.227  1.00  0.00           C
ATOM  10444  C25 POPE  118      82.395  60.185  38.727  1.00  0.00           C
ATOM  10447  C26 POPE  118      81.635  59.166  39.577  1.00  0.00           C
ATOM  10450  C27 POPE  118      82.565  58.485  40.597  1.00  0.00           C
ATOM  10453  C28 POPE  118      81.844  57.786  41.757  1.00  0.00           C
ATOM  10456  C29 POPE  118      81.305  58.766  42.767  1.00  0.00           C
ATOM  10458 0C21 POPE  118      81.635  58.855  44.077  1.00  0.00           C
ATOM  10460 1C21 POPE  118      82.575  57.955  44.837  1.00  0.00           C
ATOM  10463 2C21 POPE  118      81.994  57.485  46.187  1.00  0.00           C
ATOM  10466 3C21 POPE  118      81.965  58.586  47.267  1.00  0.00           C
ATOM  10469 4C21 POPE  118      81.965  57.986  48.677  1.00  0.00           C
ATOM  10472 5C21 POPE  118      82.164  59.026  49.787  1.00  0.00           C
ATOM  10475 6C21 POPE  118      82.654  58.355  51.077  1.00  0.00           C
ATOM  10478 7C21 POPE  118      83.035  59.346  52.177  1.00  0.00           C
ATOM  10481 8C21 POPE  118      83.705  58.645  53.367  1.00  0.00           C
ATOM  10485  C33 POPE  118      79.285  64.185  40.787  1.00  0.00           C
ATOM  10488  C34 POPE  118      79.265  62.865  41.587  1.00  0.00           C
ATOM  10491  C35 POPE  118      78.915  63.035  43.077  1.00  0.00           C
ATOM  10494  C36 POPE  118      78.865  61.676  43.797  1.00  0.00           C
ATOM  10497  C37 POPE  118      78.555  61.746  45.307  1.00  0.00           C
ATOM  10500  C38 POPE  118      78.234  60.346  45.857  1.00  0.00           C
ATOM  10503  C39 POPE  118      77.995  60.276  47.377  1.00  0.00           C
ATOM  10506 0C31 POPE  118      77.595  58.845  47.797  1.00  0.00           C
ATOM  10509 1C31 POPE  118      77.405  58.665  49.307  1.00  0.00           C
ATOM  10512 2C31 POPE  118      77.135  57.196  49.667  1.00  0.00           C
ATOM  10515 3C31 POPE  118      76.995  56.955  51.177  1.00  0.00           C
ATOM  10518 4C31 POPE  118      76.865  55.455  51.517  1.00  0.00           C
ATOM  10521 5C31 POPE  118      76.835  55.185  53.027  1.00  0.00           C
ATOM  10524 6C31 POPE  118      77.055  53.705  53.367  1.00  0.00           C
ATOM  10528  NH3 POPE  119     100.725 118.115  75.667  1.00  0.00           N
ATOM  10532  C12 POPE  119     100.405 116.665  75.817  1.00  0.00           C
ATOM  10535  C11 POPE  119      99.064 116.325  75.147  1.00  0.00           C
ATOM  10538  P   POPE  119      97.355 118.206  75.977  1.00  0.00           P
ATOM  10539  O13 POPE  119      95.874 118.075  75.947  1.00  0.00           O
ATOM  10540  O14 POPE  119      97.994 118.915  77.097  1.00  0.00           O
ATOM  10541  O11 POPE  119      97.964 118.775  74.647  1.00  0.00           O
ATOM  10542  O12 POPE  119      97.954 116.746  75.937  1.00  0.00           O
ATOM  10543  C1  POPE  119      97.264 119.555  73.677  1.00  0.00           C
ATOM  10546  C2  POPE  119      97.484 119.015  72.227  1.00  0.00           C
ATOM  10548  O21 POPE  119      97.234 120.086  71.267  1.00  0.00           O
ATOM  10549  C21 POPE  119      97.854 119.916  70.097  1.00  0.00           C
ATOM  10550  O22 POPE  119      98.675 119.045  69.847  1.00  0.00           O
ATOM  10551  C22 POPE  119      97.315 120.916  69.067  1.00  0.00           C
ATOM  10554  C3  POPE  119      96.574 117.765  71.967  1.00  0.00           C
ATOM  10557  O31 POPE  119      96.614 117.285  70.607  1.00  0.00           O
ATOM  10558  C31 POPE  119      97.565 116.375  70.377  1.00  0.00           C
ATOM  10559  O32 POPE  119      98.265 115.855  71.227  1.00  0.00           O
ATOM  10560  C32 POPE  119      97.665 116.085  68.877  1.00  0.00           C
ATOM  10563  C23 POPE  119      98.045 120.865  67.697  1.00  0.00           C
ATOM  10566  C24 POPE  119      98.845 122.146  67.427  1.00  0.00           C
ATOM  10569  C25 POPE  119      97.964 123.305  66.937  1.00  0.00           C
ATOM  10572  C26 POPE  119      97.805 123.305  65.407  1.00  0.00           C
ATOM  10575  C27 POPE  119      96.765 124.325  64.917  1.00  0.00           C
ATOM  10578  C28 POPE  119      97.005 124.815  63.477  1.00  0.00           C
ATOM  10581  C29 POPE  119      96.984 123.735  62.427  1.00  0.00           C
ATOM  10583 0C21 POPE  119      97.015 123.976  61.107  1.00  0.00           C
ATOM  10585 1C21 POPE  119      97.075 125.345  60.467  1.00  0.00           C
ATOM  10588 2C21 POPE  119      98.484 125.685  59.937  1.00  0.00           C
ATOM  10591 3C21 POPE  119      98.845 124.935  58.647  1.00  0.00           C
ATOM  10594 4C21 POPE  119     100.075 125.535  57.967  1.00  0.00           C
ATOM  10597 5C21 POPE  119     100.314 124.976  56.557  1.00  0.00           C
ATOM  10600 6C21 POPE  119     101.445 125.706  55.837  1.00  0.00           C
ATOM  10603 7C21 POPE  119     101.555 125.314  54.357  1.00  0.00           C
ATOM  10606 8C21 POPE  119     102.735 125.955  53.637  1.00  0.00           C
ATOM  10610  C33 POPE  119      98.365 114.736  68.577  1.00  0.00           C
ATOM  10613  C34 POPE  119      97.435 113.705  67.917  1.00  0.00           C
ATOM  10616  C35 POPE  119      96.975 114.055  66.497  1.00  0.00           C
ATOM  10619  C36 POPE  119      98.134 114.226  65.507  1.00  0.00           C
ATOM  10622  C37 POPE  119      97.654 114.445  64.067  1.00  0.00           C
ATOM  10625  C38 POPE  119      98.815 114.726  63.087  1.00  0.00           C
ATOM  10628  C39 POPE  119      98.325 114.985  61.657  1.00  0.00           C
ATOM  10631 0C31 POPE  119      97.805 113.726  60.947  1.00  0.00           C
ATOM  10634 1C31 POPE  119      98.755 113.215  59.847  1.00  0.00           C
ATOM  10637 2C31 POPE  119      98.174 112.026  59.067  1.00  0.00           C
ATOM  10640 3C31 POPE  119      99.005 111.655  57.817  1.00  0.00           C
ATOM  10643 4C31 POPE  119     100.364 111.026  58.137  1.00  0.00           C
ATOM  10646 5C31 POPE  119     101.245 110.846  56.887  1.00  0.00           C
ATOM  10649 6C31 POPE  119     102.565 110.135  57.177  1.00  0.00           C
ATOM  10653  NH3 POPE  120      89.044 100.656  30.277  1.00  0.00           N
ATOM  10657  C12 POPE  120      87.895 101.085  31.137  1.00  0.00           C
ATOM  10660  C11 POPE  120      86.564 101.045  30.357  1.00  0.00           C
ATOM  10663  P   POPE  120      85.314 102.686  31.937  1.00  0.00           P
ATOM  10664  O13 POPE  120      85.995 103.726  31.137  1.00  0.00           O
ATOM  10665  O14 POPE  120      83.955 102.945  32.387  1.00  0.00           O
ATOM  10666  O11 POPE  120      86.234 102.385  33.197  1.00  0.00           O
ATOM  10667  O12 POPE  120      85.413 101.285  31.187  1.00  0.00           O
ATOM  10668  C1  POPE  120      85.774 102.505  34.547  1.00  0.00           C
ATOM  10671  C2  POPE  120      86.495 103.675  35.267  1.00  0.00           C
ATOM  10673  O21 POPE  120      85.984 103.836  36.607  1.00  0.00           O
ATOM  10674  C21 POPE  120      86.495 103.025  37.517  1.00  0.00           C
ATOM  10675  O22 POPE  120      87.344 102.175  37.317  1.00  0.00           O
ATOM  10676  C22 POPE  120      85.814 103.326  38.847  1.00  0.00           C
ATOM  10679  C3  POPE  120      86.294 105.025  34.517  1.00  0.00           C
ATOM  10682  O31 POPE  120      86.754 106.105  35.347  1.00  0.00           O
ATOM  10683  C31 POPE  120      85.805 106.746  36.007  1.00  0.00           C
ATOM  10684  O32 POPE  120      84.615 106.755  35.737  1.00  0.00           O
ATOM  10685  C32 POPE  120      86.395 107.416  37.247  1.00  0.00           C
ATOM  10688  C23 POPE  120      86.115 102.264  39.927  1.00  0.00           C
ATOM  10691  C24 POPE  120      85.205 102.365  41.157  1.00  0.00           C
ATOM  10694  C25 POPE  120      85.395 103.656  41.967  1.00  0.00           C
ATOM  10697  C26 POPE  120      84.515 103.656  43.227  1.00  0.00           C
ATOM  10700  C27 POPE  120      84.494 105.005  43.957  1.00  0.00           C
ATOM  10703  C28 POPE  120      83.454 105.065  45.097  1.00  0.00           C
ATOM  10706  C29 POPE  120      83.815 104.155  46.247  1.00  0.00           C
ATOM  10708 0C21 POPE  120      83.685 104.435  47.557  1.00  0.00           C
ATOM  10710 1C21 POPE  120      83.094 105.685  48.157  1.00  0.00           C
ATOM  10713 2C21 POPE  120      84.174 106.726  48.487  1.00  0.00           C
ATOM  10716 3C21 POPE  120      83.664 107.836  49.407  1.00  0.00           C
ATOM  10719 4C21 POPE  120      84.695 108.946  49.607  1.00  0.00           C
ATOM  10722 5C21 POPE  120      84.335 109.876  50.777  1.00  0.00           C
ATOM  10725 6C21 POPE  120      85.424 110.906  51.047  1.00  0.00           C
ATOM  10728 7C21 POPE  120      85.135 111.766  52.287  1.00  0.00           C
ATOM  10731 8C21 POPE  120      86.225 112.795  52.557  1.00  0.00           C
ATOM  10735  C33 POPE  120      87.505 108.435  36.917  1.00  0.00           C
ATOM  10738  C34 POPE  120      88.185 108.965  38.187  1.00  0.00           C
ATOM  10741  C35 POPE  120      89.384 109.865  37.847  1.00  0.00           C
ATOM  10744  C36 POPE  120      90.025 110.545  39.067  1.00  0.00           C
ATOM  10747  C37 POPE  120      91.124 111.545  38.697  1.00  0.00           C
ATOM  10750  C38 POPE  120      91.744 112.205  39.947  1.00  0.00           C
ATOM  10753  C39 POPE  120      92.805 113.285  39.647  1.00  0.00           C
ATOM  10756 0C31 POPE  120      94.074 112.775  38.967  1.00  0.00           C
ATOM  10759 1C31 POPE  120      95.215 113.815  38.997  1.00  0.00           C
ATOM  10762 2C31 POPE  120      96.495 113.365  38.277  1.00  0.00           C
ATOM  10765 3C31 POPE  120      97.765 114.064  38.787  1.00  0.00           C
ATOM  10768 4C31 POPE  120      98.945 113.785  37.837  1.00  0.00           C
ATOM  10771 5C31 POPE  120     100.294 114.335  38.317  1.00  0.00           C
ATOM  10774 6C31 POPE  120     101.385 114.155  37.257  1.00  0.00           C
ATOM  10778  NH3 POPE  121      94.804  27.615  73.967  1.00  0.00           N
ATOM  10782  C12 POPE  121      95.115  27.575  72.507  1.00  0.00           C
ATOM  10785  C11 POPE  121      93.815  27.786  71.707  1.00  0.00           C
ATOM  10788  P   POPE  121      92.565  29.945  72.487  1.00  0.00           P
ATOM  10789  O13 POPE  121      92.785  29.375  73.837  1.00  0.00           O
ATOM  10790  O14 POPE  121      92.785  31.415  72.397  1.00  0.00           O
ATOM  10791  O11 POPE  121      91.105  29.645  71.977  1.00  0.00           O
ATOM  10792  O12 POPE  121      93.524  29.185  71.487  1.00  0.00           O
ATOM  10793  C1  POPE  121      90.715  28.755  70.927  1.00  0.00           C
ATOM  10796  C2  POPE  121      90.314  29.496  69.607  1.00  0.00           C
ATOM  10798  O21 POPE  121      91.054  28.966  68.467  1.00  0.00           O
ATOM  10799  C21 POPE  121      90.434  29.106  67.277  1.00  0.00           C
ATOM  10800  O22 POPE  121      89.244  29.336  67.127  1.00  0.00           O
ATOM  10801  C22 POPE  121      91.404  28.836  66.127  1.00  0.00           C
ATOM  10804  C3  POPE  121      90.504  31.016  69.707  1.00  0.00           C
ATOM  10807  O31 POPE  121      89.795  31.666  68.637  1.00  0.00           O
ATOM  10808  C31 POPE  121      90.364  32.805  68.237  1.00  0.00           C
ATOM  10809  O32 POPE  121      91.275  33.356  68.837  1.00  0.00           O
ATOM  10810  C32 POPE  121      89.774  33.255  66.907  1.00  0.00           C
ATOM  10813  C23 POPE  121      90.715  28.376  64.817  1.00  0.00           C
ATOM  10816  C24 POPE  121      91.725  27.645  63.917  1.00  0.00           C
ATOM  10819  C25 POPE  121      91.164  27.145  62.577  1.00  0.00           C
ATOM  10822  C26 POPE  121      91.725  27.916  61.367  1.00  0.00           C
ATOM  10825  C27 POPE  121      91.395  27.256  60.017  1.00  0.00           C
ATOM  10828  C28 POPE  121      91.505  28.255  58.847  1.00  0.00           C
ATOM  10831  C29 POPE  121      91.185  27.826  57.427  1.00  0.00           C
ATOM  10833 0C21 POPE  121      91.035  26.606  56.877  1.00  0.00           C
ATOM  10835 1C21 POPE  121      91.164  25.245  57.517  1.00  0.00           C
ATOM  10838 2C21 POPE  121      90.874  24.095  56.517  1.00  0.00           C
ATOM  10841 3C21 POPE  121      91.854  24.025  55.337  1.00  0.00           C
ATOM  10844 4C21 POPE  121      91.485  22.946  54.307  1.00  0.00           C
ATOM  10847 5C21 POPE  121      92.075  23.215  52.917  1.00  0.00           C
ATOM  10850 6C21 POPE  121      93.605  23.165  52.857  1.00  0.00           C
ATOM  10853 7C21 POPE  121      94.145  23.556  51.467  1.00  0.00           C
ATOM  10856 8C21 POPE  121      95.674  23.525  51.377  1.00  0.00           C
ATOM  10860  C33 POPE  121      90.755  33.115  65.707  1.00  0.00           C
ATOM  10863  C34 POPE  121      90.014  32.836  64.397  1.00  0.00           C
ATOM  10866  C35 POPE  121      90.795  33.135  63.107  1.00  0.00           C
ATOM  10869  C36 POPE  121      91.994  32.215  62.827  1.00  0.00           C
ATOM  10872  C37 POPE  121      92.674  32.566  61.497  1.00  0.00           C
ATOM  10875  C38 POPE  121      94.055  31.906  61.307  1.00  0.00           C
ATOM  10878  C39 POPE  121      94.795  32.385  60.047  1.00  0.00           C
ATOM  10881 0C31 POPE  121      94.444  31.536  58.827  1.00  0.00           C
ATOM  10884 1C31 POPE  121      95.025  32.075  57.517  1.00  0.00           C
ATOM  10887 2C31 POPE  121      94.564  31.236  56.317  1.00  0.00           C
ATOM  10890 3C31 POPE  121      94.935  31.836  54.957  1.00  0.00           C
ATOM  10893 4C31 POPE  121      96.395  31.595  54.587  1.00  0.00           C
ATOM  10896 5C31 POPE  121      96.695  31.935  53.127  1.00  0.00           C
ATOM  10899 6C31 POPE  121      98.123  31.575  52.717  1.00  0.00           C
ATOM  10903  NH3 POPE  122      -0.625  43.045  77.067  1.00  0.00           N
ATOM  10907  C12 POPE  122      -1.724  43.025  78.087  1.00  0.00           C
ATOM  10910  C11 POPE  122      -2.814  44.036  77.707  1.00  0.00           C
ATOM  10913  P   POPE  122      -1.674  46.295  76.847  1.00  0.00           P
ATOM  10914  O13 POPE  122      -2.424  47.565  76.727  1.00  0.00           O
ATOM  10915  O14 POPE  122      -0.235  46.375  77.147  1.00  0.00           O
ATOM  10916  O11 POPE  122      -1.784  45.396  75.557  1.00  0.00           O
ATOM  10917  O12 POPE  122      -2.374  45.385  77.927  1.00  0.00           O
ATOM  10918  C1  POPE  122      -2.174  45.865  74.267  1.00  0.00           C
ATOM  10921  C2  POPE  122      -1.435  45.055  73.147  1.00  0.00           C
ATOM  10923  O21 POPE  122      -0.625  45.825  72.227  1.00  0.00           O
ATOM  10924  C21 POPE  122       0.305  46.656  72.677  1.00  0.00           C
ATOM  10925  O22 POPE  122       0.345  47.176  73.777  1.00  0.00           O
ATOM  10926  C22 POPE  122       1.355  46.895  71.577  1.00  0.00           C
ATOM  10929  C3  POPE  122      -2.464  44.166  72.367  1.00  0.00           C
ATOM  10932  O31 POPE  122      -1.884  43.485  71.217  1.00  0.00           O
ATOM  10933  C31 POPE  122      -2.734  42.636  70.607  1.00  0.00           C
ATOM  10934  O32 POPE  122      -3.904  42.476  70.897  1.00  0.00           O
ATOM  10935  C32 POPE  122      -1.924  41.775  69.637  1.00  0.00           C
ATOM  10938  C23 POPE  122       0.835  47.226  70.157  1.00  0.00           C
ATOM  10941  C24 POPE  122       0.975  46.075  69.147  1.00  0.00           C
ATOM  10944  C25 POPE  122       2.415  45.666  68.767  1.00  0.00           C
ATOM  10947  C26 POPE  122       2.915  46.326  67.467  1.00  0.00           C
ATOM  10950  C27 POPE  122       4.175  45.635  66.927  1.00  0.00           C
ATOM  10953  C28 POPE  122       4.995  46.445  65.907  1.00  0.00           C
ATOM  10956  C29 POPE  122       4.345  46.565  64.557  1.00  0.00           C
ATOM  10958 0C21 POPE  122       4.565  45.806  63.457  1.00  0.00           C
ATOM  10960 1C21 POPE  122       5.535  44.656  63.357  1.00  0.00           C
ATOM  10963 2C21 POPE  122       6.085  44.465  61.937  1.00  0.00           C
ATOM  10966 3C21 POPE  122       5.085  43.756  61.007  1.00  0.00           C
ATOM  10969 4C21 POPE  122       5.605  43.605  59.577  1.00  0.00           C
ATOM  10972 5C21 POPE  122       4.625  42.805  58.707  1.00  0.00           C
ATOM  10975 6C21 POPE  122       5.005  42.825  57.217  1.00  0.00           C
ATOM  10978 7C21 POPE  122       4.035  42.005  56.367  1.00  0.00           C
ATOM  10981 8C21 POPE  122       4.375  42.025  54.877  1.00  0.00           C
ATOM  10985  C33 POPE  122      -2.734  41.305  68.407  1.00  0.00           C
ATOM  10988  C34 POPE  122      -1.874  40.466  67.457  1.00  0.00           C
ATOM  10991  C35 POPE  122      -2.644  40.086  66.197  1.00  0.00           C
ATOM  10994  C36 POPE  122      -1.764  39.455  65.117  1.00  0.00           C
ATOM  10997  C37 POPE  122      -2.494  39.376  63.767  1.00  0.00           C
ATOM  11000  C38 POPE  122      -1.654  38.735  62.667  1.00  0.00           C
ATOM  11003  C39 POPE  122      -2.344  38.795  61.297  1.00  0.00           C
ATOM  11006 0C31 POPE  122      -3.624  37.946  61.227  1.00  0.00           C
ATOM  11009 1C31 POPE  122      -4.284  37.906  59.837  1.00  0.00           C
ATOM  11012 2C31 POPE  122      -3.874  36.705  58.967  1.00  0.00           C
ATOM  11015 3C31 POPE  122      -2.384  36.685  58.577  1.00  0.00           C
ATOM  11018 4C31 POPE  122      -2.004  35.486  57.707  1.00  0.00           C
ATOM  11021 5C31 POPE  122      -0.525  35.516  57.307  1.00  0.00           C
ATOM  11024 6C31 POPE  122      -0.085  34.316  56.477  1.00  0.00           C
ATOM  11028  NH3 POPE  123     116.873  93.156  32.397  1.00  0.00           N
ATOM  11032  C12 POPE  123     118.234  93.445  32.967  1.00  0.00           C
ATOM  11035  C11 POPE  123     118.675  92.435  34.057  1.00  0.00           C
ATOM  11038  P   POPE  123     120.674  91.075  32.897  1.00  0.00           P
ATOM  11039  O13 POPE  123     121.085  92.355  32.277  1.00  0.00           O
ATOM  11040  O14 POPE  123     120.564  89.865  32.057  1.00  0.00           O
ATOM  11041  O11 POPE  123     121.585  90.766  34.137  1.00  0.00           O
ATOM  11042  O12 POPE  123     119.225  91.245  33.527  1.00  0.00           O
ATOM  11043  C1  POPE  123     121.574  91.525  35.337  1.00  0.00           C
ATOM  11046  C2  POPE  123     122.924  91.385  36.097  1.00  0.00           C
ATOM  11048  O21 POPE  123     122.755  91.375  37.537  1.00  0.00           O
ATOM  11049  C21 POPE  123     122.105  92.406  38.047  1.00  0.00           C
ATOM  11050  O22 POPE  123     121.704  93.386  37.447  1.00  0.00           O
ATOM  11051  C22 POPE  123     121.894  92.156  39.547  1.00  0.00           C
ATOM  11054  C3  POPE  123     123.985  92.455  35.667  1.00  0.00           C
ATOM  11057  O31 POPE  123     124.984  92.625  36.697  1.00  0.00           O
ATOM  11058  C31 POPE  123     125.855  91.626  36.797  1.00  0.00           C
ATOM  11059  O32 POPE  123     126.045  90.766  35.957  1.00  0.00           O
ATOM  11060  C32 POPE  123     126.555  91.695  38.167  1.00  0.00           C
ATOM  11063  C23 POPE  123     121.085  93.276  40.237  1.00  0.00           C
ATOM  11066  C24 POPE  123     121.835  94.596  40.397  1.00  0.00           C
ATOM  11069  C25 POPE  123     122.994  94.586  41.407  1.00  0.00           C
ATOM  11072  C26 POPE  123     122.505  94.695  42.847  1.00  0.00           C
ATOM  11075  C27 POPE  123     123.654  94.815  43.857  1.00  0.00           C
ATOM  11078  C28 POPE  123     123.094  94.965  45.267  1.00  0.00           C
ATOM  11081  C29 POPE  123     124.135  95.314  46.297  1.00  0.00           C
ATOM  11083 0C21 POPE  123     123.865  95.445  47.607  1.00  0.00           C
ATOM  11085 1C21 POPE  123     122.505  95.245  48.227  1.00  0.00           C
ATOM  11088 2C21 POPE  123     122.535  94.235  49.387  1.00  0.00           C
ATOM  11091 3C21 POPE  123     123.225  94.825  50.627  1.00  0.00           C
ATOM  11094 4C21 POPE  123     123.374  93.836  51.787  1.00  0.00           C
ATOM  11097 5C21 POPE  123     123.985  94.505  53.027  1.00  0.00           C
ATOM  11100 6C21 POPE  123     125.424  94.976  52.807  1.00  0.00           C
ATOM  11103 7C21 POPE  123     125.954  95.846  53.947  1.00  0.00           C
ATOM  11106 8C21 POPE  123     127.365  96.365  53.657  1.00  0.00           C
ATOM  11110  C33 POPE  123     127.864  90.874  38.277  1.00  0.00           C
ATOM  11113  C34 POPE  123     128.582  91.014  39.627  1.00  0.00           C
ATOM  11116  C35 POPE  123     127.954  90.186  40.747  1.00  0.00           C
ATOM  11119  C36 POPE  123     128.383  88.705  40.757  1.00  0.00           C
ATOM  11122  C37 POPE  123     127.913  88.005  42.037  1.00  0.00           C
ATOM  11125  C38 POPE  123     128.533  86.615  42.237  1.00  0.00           C
ATOM  11128  C39 POPE  123     127.943  85.874  43.457  1.00  0.00           C
ATOM  11131 0C31 POPE  123     128.243  86.586  44.777  1.00  0.00           C
ATOM  11134 1C31 POPE  123     127.663  85.906  46.017  1.00  0.00           C
ATOM  11137 2C31 POPE  123     128.123  86.635  47.297  1.00  0.00           C
ATOM  11140 3C31 POPE  123     127.335  86.226  48.547  1.00  0.00           C
ATOM  11143 4C31 POPE  123     127.873  86.906  49.807  1.00  0.00           C
ATOM  11146 5C31 POPE  123     127.064  86.564  51.067  1.00  0.00           C
ATOM  11149 6C31 POPE  123     127.644  87.166  52.347  1.00  0.00           C
ATOM  11153  NH3 POPE  124      73.165  -1.874  27.867  1.00  0.00           N
ATOM  11157  C12 POPE  124      73.395  -1.584  29.317  1.00  0.00           C
ATOM  11160  C11 POPE  124      73.835  -0.124  29.507  1.00  0.00           C
ATOM  11163  P   POPE  124      75.185   1.905  28.597  1.00  0.00           P
ATOM  11164  O13 POPE  124      76.475   2.025  27.897  1.00  0.00           O
ATOM  11165  O14 POPE  124      74.125   2.875  28.227  1.00  0.00           O
ATOM  11166  O11 POPE  124      75.425   2.065  30.177  1.00  0.00           O
ATOM  11167  O12 POPE  124      74.595   0.416  28.427  1.00  0.00           O
ATOM  11168  C1  POPE  124      75.815   3.375  30.617  1.00  0.00           C
ATOM  11171  C2  POPE  124      76.225   3.475  32.127  1.00  0.00           C
ATOM  11173  O21 POPE  124      75.195   2.895  32.937  1.00  0.00           O
ATOM  11174  C21 POPE  124      75.594   2.165  33.977  1.00  0.00           C
ATOM  11175  O22 POPE  124      76.745   1.955  34.287  1.00  0.00           O
ATOM  11176  C22 POPE  124      74.354   1.655  34.737  1.00  0.00           C
ATOM  11179  C3  POPE  124      76.395   4.975  32.517  1.00  0.00           C
ATOM  11182  O31 POPE  124      76.645   5.215  33.927  1.00  0.00           O
ATOM  11183  C31 POPE  124      75.575   5.445  34.677  1.00  0.00           C
ATOM  11184  O32 POPE  124      74.415   5.465  34.277  1.00  0.00           O
ATOM  11185  C32 POPE  124      75.994   5.806  36.107  1.00  0.00           C
ATOM  11188  C23 POPE  124      74.545   1.535  36.267  1.00  0.00           C
ATOM  11191  C24 POPE  124      73.225   1.105  36.947  1.00  0.00           C
ATOM  11194  C25 POPE  124      72.875   1.895  38.217  1.00  0.00           C
ATOM  11197  C26 POPE  124      73.575   1.365  39.487  1.00  0.00           C
ATOM  11200  C27 POPE  124      73.025   2.025  40.767  1.00  0.00           C
ATOM  11203  C28 POPE  124      73.624   1.425  42.047  1.00  0.00           C
ATOM  11206  C29 POPE  124      73.055   2.055  43.297  1.00  0.00           C
ATOM  11208 0C21 POPE  124      73.395   1.745  44.567  1.00  0.00           C
ATOM  11210 1C21 POPE  124      74.405   0.695  44.977  1.00  0.00           C
ATOM  11213 2C21 POPE  124      73.875  -0.254  46.067  1.00  0.00           C
ATOM  11216 3C21 POPE  124      73.884   0.286  47.497  1.00  0.00           C
ATOM  11219 4C21 POPE  124      73.475  -0.794  48.507  1.00  0.00           C
ATOM  11222 5C21 POPE  124      74.075  -0.634  49.917  1.00  0.00           C
ATOM  11225 6C21 POPE  124      73.525   0.576  50.687  1.00  0.00           C
ATOM  11228 7C21 POPE  124      73.954   0.556  52.157  1.00  0.00           C
ATOM  11231 8C21 POPE  124      73.405   1.735  52.977  1.00  0.00           C
ATOM  11235  C33 POPE  124      74.915   5.505  37.177  1.00  0.00           C
ATOM  11238  C34 POPE  124      74.905   6.525  38.327  1.00  0.00           C
ATOM  11241  C35 POPE  124      75.905   6.245  39.467  1.00  0.00           C
ATOM  11244  C36 POPE  124      75.285   5.505  40.667  1.00  0.00           C
ATOM  11247  C37 POPE  124      76.075   5.685  41.977  1.00  0.00           C
ATOM  11250  C38 POPE  124      75.435   4.935  43.147  1.00  0.00           C
ATOM  11253  C39 POPE  124      76.095   5.215  44.507  1.00  0.00           C
ATOM  11256 0C31 POPE  124      75.445   4.405  45.637  1.00  0.00           C
ATOM  11259 1C31 POPE  124      75.945   4.766  47.037  1.00  0.00           C
ATOM  11262 2C31 POPE  124      75.204   3.976  48.127  1.00  0.00           C
ATOM  11265 3C31 POPE  124      75.585   4.405  49.547  1.00  0.00           C
ATOM  11268 4C31 POPE  124      74.985   5.765  49.957  1.00  0.00           C
ATOM  11271 5C31 POPE  124      75.725   6.415  51.127  1.00  0.00           C
ATOM  11274 6C31 POPE  124      75.115   7.745  51.537  1.00  0.00           C
ATOM  11278  NH3 POPE  125      94.825  48.966  28.367  1.00  0.00           N
ATOM  11282  C12 POPE  125      95.925  49.626  27.607  1.00  0.00           C
ATOM  11285  C11 POPE  125      97.295  49.185  28.117  1.00  0.00           C
ATOM  11288  P   POPE  125      98.865  50.276  26.317  1.00  0.00           P
ATOM  11289  O13 POPE  125      97.854  49.845  25.317  1.00  0.00           O
ATOM  11290  O14 POPE  125      99.505  51.596  26.157  1.00  0.00           O
ATOM  11291  O11 POPE  125      99.955  49.135  26.377  1.00  0.00           O
ATOM  11292  O12 POPE  125      98.265  50.175  27.777  1.00  0.00           O
ATOM  11293  C1  POPE  125     101.185  49.295  27.097  1.00  0.00           C
ATOM  11296  C2  POPE  125     101.094  48.815  28.577  1.00  0.00           C
ATOM  11298  O21 POPE  125     102.404  48.956  29.147  1.00  0.00           O
ATOM  11299  C21 POPE  125     102.674  50.125  29.717  1.00  0.00           C
ATOM  11300  O22 POPE  125     101.894  51.035  29.897  1.00  0.00           O
ATOM  11301  C22 POPE  125     104.155  50.146  30.047  1.00  0.00           C
ATOM  11304  C3  POPE  125     100.634  47.336  28.667  1.00  0.00           C
ATOM  11307  O31 POPE  125     101.334  46.545  29.657  1.00  0.00           O
ATOM  11308  C31 POPE  125     100.785  46.226  30.857  1.00  0.00           C
ATOM  11309  O32 POPE  125     101.124  45.235  31.487  1.00  0.00           O
ATOM  11310  C32 POPE  125      99.804  47.255  31.397  1.00  0.00           C
ATOM  11313  C23 POPE  125     104.484  50.195  31.547  1.00  0.00           C
ATOM  11316  C24 POPE  125     105.995  49.995  31.717  1.00  0.00           C
ATOM  11319  C25 POPE  125     106.424  49.696  33.147  1.00  0.00           C
ATOM  11322  C26 POPE  125     106.844  50.926  33.947  1.00  0.00           C
ATOM  11325  C27 POPE  125     107.854  50.515  35.027  1.00  0.00           C
ATOM  11328  C28 POPE  125     108.134  51.615  36.047  1.00  0.00           C
ATOM  11331  C29 POPE  125     109.214  51.175  37.007  1.00  0.00           C
ATOM  11333 0C21 POPE  125     109.064  50.845  38.307  1.00  0.00           C
ATOM  11335 1C21 POPE  125     107.785  50.825  39.107  1.00  0.00           C
ATOM  11338 2C21 POPE  125     107.605  52.056  40.007  1.00  0.00           C
ATOM  11341 3C21 POPE  125     108.805  52.355  40.917  1.00  0.00           C
ATOM  11344 4C21 POPE  125     108.615  53.635  41.737  1.00  0.00           C
ATOM  11347 5C21 POPE  125     109.895  54.096  42.447  1.00  0.00           C
ATOM  11350 6C21 POPE  125     110.995  54.556  41.467  1.00  0.00           C
ATOM  11353 7C21 POPE  125     112.245  55.065  42.197  1.00  0.00           C
ATOM  11356 8C21 POPE  125     113.405  55.426  41.257  1.00  0.00           C
ATOM  11360  C33 POPE  125      99.624  47.075  32.917  1.00  0.00           C
ATOM  11363  C34 POPE  125     100.865  47.476  33.737  1.00  0.00           C
ATOM  11366  C35 POPE  125     100.574  47.706  35.237  1.00  0.00           C
ATOM  11369  C36 POPE  125     101.075  46.606  36.167  1.00  0.00           C
ATOM  11372  C37 POPE  125     100.553  46.816  37.597  1.00  0.00           C
ATOM  11375  C38 POPE  125     101.285  45.935  38.617  1.00  0.00           C
ATOM  11378  C39 POPE  125     100.704  46.075  40.027  1.00  0.00           C
ATOM  11381 0C31 POPE  125     101.434  45.175  41.017  1.00  0.00           C
ATOM  11384 1C31 POPE  125     100.865  45.266  42.427  1.00  0.00           C
ATOM  11387 2C31 POPE  125     101.535  44.246  43.347  1.00  0.00           C
ATOM  11390 3C31 POPE  125     100.785  44.146  44.657  1.00  0.00           C
ATOM  11393 4C31 POPE  125     101.455  43.205  45.647  1.00  0.00           C
ATOM  11396 5C31 POPE  125     100.574  43.025  46.877  1.00  0.00           C
ATOM  11399 6C31 POPE  125     101.185  42.035  47.847  1.00  0.00           C
ATOM  11403  NH3 POPE  126      92.994  17.535  29.737  1.00  0.00           N
ATOM  11407  C12 POPE  126      93.645  18.896  29.847  1.00  0.00           C
ATOM  11410  C11 POPE  126      94.904  18.985  28.967  1.00  0.00           C
ATOM  11413  P   POPE  126      95.694  21.495  28.917  1.00  0.00           P
ATOM  11414  O13 POPE  126      94.344  21.736  28.367  1.00  0.00           O
ATOM  11415  O14 POPE  126      96.844  21.825  28.037  1.00  0.00           O
ATOM  11416  O11 POPE  126      95.795  22.326  30.267  1.00  0.00           O
ATOM  11417  O12 POPE  126      95.795  20.005  29.417  1.00  0.00           O
ATOM  11418  C1  POPE  126      95.205  21.845  31.487  1.00  0.00           C
ATOM  11421  C2  POPE  126      96.255  21.865  32.617  1.00  0.00           C
ATOM  11423  O21 POPE  126      95.785  21.095  33.737  1.00  0.00           O
ATOM  11424  C21 POPE  126      95.065  21.615  34.697  1.00  0.00           C
ATOM  11425  O22 POPE  126      94.634  22.745  34.777  1.00  0.00           O
ATOM  11426  C22 POPE  126      94.785  20.515  35.727  1.00  0.00           C
ATOM  11429  C3  POPE  126      96.714  23.316  32.897  1.00  0.00           C
ATOM  11432  O31 POPE  126      97.765  23.355  33.877  1.00  0.00           O
ATOM  11433  C31 POPE  126      98.685  24.295  33.637  1.00  0.00           C
ATOM  11434  O32 POPE  126      98.605  25.135  32.757  1.00  0.00           O
ATOM  11435  C32 POPE  126      99.825  24.106  34.637  1.00  0.00           C
ATOM  11438  C23 POPE  126      94.454  21.086  37.127  1.00  0.00           C
ATOM  11441  C24 POPE  126      94.204  19.985  38.177  1.00  0.00           C
ATOM  11444  C25 POPE  126      93.805  20.566  39.547  1.00  0.00           C
ATOM  11447  C26 POPE  126      93.755  19.525  40.667  1.00  0.00           C
ATOM  11450  C27 POPE  126      93.225  20.095  41.997  1.00  0.00           C
ATOM  11453  C28 POPE  126      93.575  19.195  43.197  1.00  0.00           C
ATOM  11456  C29 POPE  126      92.794  19.535  44.447  1.00  0.00           C
ATOM  11458 0C21 POPE  126      93.255  19.696  45.697  1.00  0.00           C
ATOM  11460 1C21 POPE  126      94.675  19.595  46.207  1.00  0.00           C
ATOM  11463 2C21 POPE  126      94.785  18.726  47.477  1.00  0.00           C
ATOM  11466 3C21 POPE  126      95.954  19.135  48.387  1.00  0.00           C
ATOM  11469 4C21 POPE  126      95.945  18.416  49.747  1.00  0.00           C
ATOM  11472 5C21 POPE  126      96.185  16.896  49.667  1.00  0.00           C
ATOM  11475 6C21 POPE  126      97.625  16.496  49.347  1.00  0.00           C
ATOM  11478 7C21 POPE  126      97.745  14.976  49.147  1.00  0.00           C
ATOM  11481 8C21 POPE  126      99.184  14.476  48.967  1.00  0.00           C
ATOM  11485  C33 POPE  126     100.655  22.826  34.397  1.00  0.00           C
ATOM  11488  C34 POPE  126     101.145  22.145  35.687  1.00  0.00           C
ATOM  11491  C35 POPE  126     102.105  22.996  36.537  1.00  0.00           C
ATOM  11494  C36 POPE  126     101.465  23.646  37.777  1.00  0.00           C
ATOM  11497  C37 POPE  126     102.514  23.976  38.857  1.00  0.00           C
ATOM  11500  C38 POPE  126     101.944  24.545  40.167  1.00  0.00           C
ATOM  11503  C39 POPE  126     102.994  24.615  41.287  1.00  0.00           C
ATOM  11506 0C31 POPE  126     104.015  25.746  41.137  1.00  0.00           C
ATOM  11509 1C31 POPE  126     105.345  25.486  41.877  1.00  0.00           C
ATOM  11512 2C31 POPE  126     106.275  26.705  41.867  1.00  0.00           C
ATOM  11515 3C31 POPE  126     107.735  26.415  42.267  1.00  0.00           C
ATOM  11518 4C31 POPE  126     107.934  26.086  43.757  1.00  0.00           C
ATOM  11521 5C31 POPE  126     109.415  26.125  44.187  1.00  0.00           C
ATOM  11524 6C31 POPE  126     110.095  24.756  44.227  1.00  0.00           C
ATOM  11528  NH3 POPE  127      30.385  25.025  74.477  1.00  0.00           N
ATOM  11532  C12 POPE  127      29.475  24.596  75.587  1.00  0.00           C
ATOM  11535  C11 POPE  127      28.685  23.346  75.197  1.00  0.00           C
ATOM  11538  P   POPE  127      27.045  21.896  76.587  1.00  0.00           P
ATOM  11539  O13 POPE  127      28.035  21.425  77.577  1.00  0.00           O
ATOM  11540  O14 POPE  127      25.655  22.096  77.037  1.00  0.00           O
ATOM  11541  O11 POPE  127      27.035  20.946  75.317  1.00  0.00           O
ATOM  11542  O12 POPE  127      27.505  23.295  76.007  1.00  0.00           O
ATOM  11543  C1  POPE  127      26.125  21.176  74.227  1.00  0.00           C
ATOM  11546  C2  POPE  127      26.135  20.016  73.177  1.00  0.00           C
ATOM  11548  O21 POPE  127      25.475  20.515  72.007  1.00  0.00           O
ATOM  11549  C21 POPE  127      25.865  20.066  70.817  1.00  0.00           C
ATOM  11550  O22 POPE  127      26.735  19.255  70.587  1.00  0.00           O
ATOM  11551  C22 POPE  127      25.025  20.825  69.787  1.00  0.00           C
ATOM  11554  C3  POPE  127      25.425  18.735  73.747  1.00  0.00           C
ATOM  11557  O31 POPE  127      25.185  17.705  72.747  1.00  0.00           O
ATOM  11558  C31 POPE  127      23.915  17.496  72.397  1.00  0.00           C
ATOM  11559  O32 POPE  127      22.945  18.045  72.907  1.00  0.00           O
ATOM  11560  C32 POPE  127      23.815  16.556  71.187  1.00  0.00           C
ATOM  11563  C23 POPE  127      24.745  20.076  68.457  1.00  0.00           C
ATOM  11566  C24 POPE  127      24.235  21.035  67.367  1.00  0.00           C
ATOM  11569  C25 POPE  127      22.825  21.595  67.587  1.00  0.00           C
ATOM  11572  C26 POPE  127      22.645  22.946  66.867  1.00  0.00           C
ATOM  11575  C27 POPE  127      21.335  23.105  66.087  1.00  0.00           C
ATOM  11578  C28 POPE  127      21.305  24.476  65.367  1.00  0.00           C
ATOM  11581  C29 POPE  127      20.235  24.645  64.337  1.00  0.00           C
ATOM  11583 0C21 POPE  127      18.935  24.885  64.577  1.00  0.00           C
ATOM  11585 1C21 POPE  127      18.275  24.996  65.927  1.00  0.00           C
ATOM  11588 2C21 POPE  127      17.095  25.986  65.977  1.00  0.00           C
ATOM  11591 3C21 POPE  127      16.025  25.746  64.907  1.00  0.00           C
ATOM  11594 4C21 POPE  127      14.715  26.495  65.197  1.00  0.00           C
ATOM  11597 5C21 POPE  127      13.895  26.775  63.927  1.00  0.00           C
ATOM  11600 6C21 POPE  127      13.355  25.516  63.247  1.00  0.00           C
ATOM  11603 7C21 POPE  127      12.755  25.805  61.857  1.00  0.00           C
ATOM  11606 8C21 POPE  127      13.015  24.685  60.847  1.00  0.00           C
ATOM  11610  C33 POPE  127      22.665  16.935  70.217  1.00  0.00           C
ATOM  11613  C34 POPE  127      22.965  16.566  68.747  1.00  0.00           C
ATOM  11616  C35 POPE  127      21.945  17.195  67.777  1.00  0.00           C
ATOM  11619  C36 POPE  127      22.425  17.285  66.317  1.00  0.00           C
ATOM  11622  C37 POPE  127      21.535  18.215  65.467  1.00  0.00           C
ATOM  11625  C38 POPE  127      22.135  18.605  64.097  1.00  0.00           C
ATOM  11628  C39 POPE  127      21.645  17.756  62.927  1.00  0.00           C
ATOM  11631 0C31 POPE  127      22.035  18.336  61.567  1.00  0.00           C
ATOM  11634 1C31 POPE  127      21.315  17.676  60.387  1.00  0.00           C
ATOM  11637 2C31 POPE  127      21.555  18.395  59.047  1.00  0.00           C
ATOM  11640 3C31 POPE  127      22.925  18.076  58.427  1.00  0.00           C
ATOM  11643 4C31 POPE  127      23.195  18.906  57.157  1.00  0.00           C
ATOM  11646 5C31 POPE  127      24.475  18.465  56.437  1.00  0.00           C
ATOM  11649 6C31 POPE  127      24.865  19.395  55.287  1.00  0.00           C
ATOM  11653  NH3 POPE  128       8.005  57.766  27.807  1.00  0.00           N
ATOM  11657  C12 POPE  128       6.605  58.106  27.367  1.00  0.00           C
ATOM  11660  C11 POPE  128       6.095  59.376  28.077  1.00  0.00           C
ATOM  11663  P   POPE  128       7.765  61.235  28.837  1.00  0.00           P
ATOM  11664  O13 POPE  128       8.815  60.226  29.107  1.00  0.00           O
ATOM  11665  O14 POPE  128       8.185  62.595  28.417  1.00  0.00           O
ATOM  11666  O11 POPE  128       6.795  61.295  30.067  1.00  0.00           O
ATOM  11667  O12 POPE  128       6.885  60.536  27.727  1.00  0.00           O
ATOM  11668  C1  POPE  128       7.155  61.965  31.287  1.00  0.00           C
ATOM  11671  C2  POPE  128       7.315  61.005  32.497  1.00  0.00           C
ATOM  11673  O21 POPE  128       6.005  60.816  33.067  1.00  0.00           O
ATOM  11674  C21 POPE  128       5.675  60.946  34.337  1.00  0.00           C
ATOM  11675  O22 POPE  128       6.405  61.035  35.307  1.00  0.00           O
ATOM  11676  C22 POPE  128       4.155  60.996  34.407  1.00  0.00           C
ATOM  11679  C3  POPE  128       8.435  61.516  33.457  1.00  0.00           C
ATOM  11682  O31 POPE  128       8.785  60.545  34.457  1.00  0.00           O
ATOM  11683  C31 POPE  128      10.055  60.356  34.717  1.00  0.00           C
ATOM  11684  O32 POPE  128      10.985  60.705  33.997  1.00  0.00           O
ATOM  11685  C32 POPE  128      10.185  59.615  36.047  1.00  0.00           C
ATOM  11688  C23 POPE  128       3.675  61.105  35.877  1.00  0.00           C
ATOM  11691  C24 POPE  128       2.175  61.375  36.007  1.00  0.00           C
ATOM  11694  C25 POPE  128       1.405  60.255  36.717  1.00  0.00           C
ATOM  11697  C26 POPE  128       1.825  60.065  38.177  1.00  0.00           C
ATOM  11700  C27 POPE  128       0.885  59.106  38.907  1.00  0.00           C
ATOM  11703  C28 POPE  128       1.365  58.756  40.327  1.00  0.00           C
ATOM  11706  C29 POPE  128       2.605  57.885  40.327  1.00  0.00           C
ATOM  11708 0C21 POPE  128       2.755  56.685  40.907  1.00  0.00           C
ATOM  11710 1C21 POPE  128       1.695  55.946  41.697  1.00  0.00           C
ATOM  11713 2C21 POPE  128       1.965  56.035  43.207  1.00  0.00           C
ATOM  11716 3C21 POPE  128       0.755  55.536  44.017  1.00  0.00           C
ATOM  11719 4C21 POPE  128       1.085  55.146  45.457  1.00  0.00           C
ATOM  11722 5C21 POPE  128       2.235  55.946  46.067  1.00  0.00           C
ATOM  11725 6C21 POPE  128       2.405  55.655  47.557  1.00  0.00           C
ATOM  11728 7C21 POPE  128       3.755  56.135  48.087  1.00  0.00           C
ATOM  11731 8C21 POPE  128       3.815  56.035  49.607  1.00  0.00           C
ATOM  11735  C33 POPE  128      10.655  60.525  37.217  1.00  0.00           C
ATOM  11738  C34 POPE  128      10.615  59.855  38.597  1.00  0.00           C
ATOM  11741  C35 POPE  128      10.885  60.825  39.767  1.00  0.00           C
ATOM  11744  C36 POPE  128      12.335  61.336  39.867  1.00  0.00           C
ATOM  11747  C37 POPE  128      12.465  62.586  40.747  1.00  0.00           C
ATOM  11750  C38 POPE  128      13.935  63.005  40.947  1.00  0.00           C
ATOM  11753  C39 POPE  128      14.085  64.476  41.347  1.00  0.00           C
ATOM  11756 0C31 POPE  128      13.315  64.895  42.607  1.00  0.00           C
ATOM  11759 1C31 POPE  128      13.435  66.406  42.837  1.00  0.00           C
ATOM  11762 2C31 POPE  128      12.385  66.955  43.817  1.00  0.00           C
ATOM  11765 3C31 POPE  128      12.445  68.485  43.987  1.00  0.00           C
ATOM  11768 4C31 POPE  128      12.135  69.275  42.707  1.00  0.00           C
ATOM  11771 5C31 POPE  128      12.125  70.785  42.957  1.00  0.00           C
ATOM  11774 6C31 POPE  128      11.845  71.605  41.697  1.00  0.00           C
ATOM  11778  NH3 POPE  129      59.965 119.445  75.057  1.00  0.00           N
ATOM  11782  C12 POPE  129      59.035 118.855  74.027  1.00  0.00           C
ATOM  11785  C11 POPE  129      58.155 117.736  74.647  1.00  0.00           C
ATOM  11788  P   POPE  129      60.075 116.185  75.627  1.00  0.00           P
ATOM  11789  O13 POPE  129      61.075 116.825  76.497  1.00  0.00           O
ATOM  11790  O14 POPE  129      59.755 114.736  75.797  1.00  0.00           O
ATOM  11791  O11 POPE  129      60.525 116.465  74.137  1.00  0.00           O
ATOM  11792  O12 POPE  129      58.775 117.086  75.757  1.00  0.00           O
ATOM  11793  C1  POPE  129      60.165 115.636  73.027  1.00  0.00           C
ATOM  11796  C2  POPE  129      60.715 116.226  71.697  1.00  0.00           C
ATOM  11798  O21 POPE  129      59.685 116.315  70.697  1.00  0.00           O
ATOM  11799  C21 POPE  129      59.235 115.156  70.217  1.00  0.00           C
ATOM  11800  O22 POPE  129      59.505 114.055  70.667  1.00  0.00           O
ATOM  11801  C22 POPE  129      58.345 115.415  68.997  1.00  0.00           C
ATOM  11804  C3  POPE  129      62.025 115.505  71.197  1.00  0.00           C
ATOM  11807  O31 POPE  129      62.485 115.935  69.907  1.00  0.00           O
ATOM  11808  C31 POPE  129      63.165 117.086  69.877  1.00  0.00           C
ATOM  11809  O32 POPE  129      63.475 117.745  70.857  1.00  0.00           O
ATOM  11810  C32 POPE  129      63.545 117.435  68.427  1.00  0.00           C
ATOM  11813  C23 POPE  129      58.945 114.776  67.727  1.00  0.00           C
ATOM  11816  C24 POPE  129      58.215 115.145  66.427  1.00  0.00           C
ATOM  11819  C25 POPE  129      58.605 114.185  65.297  1.00  0.00           C
ATOM  11822  C26 POPE  129      57.995 114.535  63.927  1.00  0.00           C
ATOM  11825  C27 POPE  129      58.365 113.505  62.857  1.00  0.00           C
ATOM  11828  C28 POPE  129      57.905 113.875  61.427  1.00  0.00           C
ATOM  11831  C29 POPE  129      57.135 112.755  60.767  1.00  0.00           C
ATOM  11833 0C21 POPE  129      57.615 111.795  59.967  1.00  0.00           C
ATOM  11835 1C21 POPE  129      59.035 111.635  59.497  1.00  0.00           C
ATOM  11838 2C21 POPE  129      59.055 111.014  58.097  1.00  0.00           C
ATOM  11841 3C21 POPE  129      60.475 110.785  57.577  1.00  0.00           C
ATOM  11844 4C21 POPE  129      60.465 110.115  56.187  1.00  0.00           C
ATOM  11847 5C21 POPE  129      61.865 109.845  55.627  1.00  0.00           C
ATOM  11850 6C21 POPE  129      62.735 111.105  55.547  1.00  0.00           C
ATOM  11853 7C21 POPE  129      63.935 110.965  54.607  1.00  0.00           C
ATOM  11856 8C21 POPE  129      64.765 112.245  54.517  1.00  0.00           C
ATOM  11860  C33 POPE  129      62.615 116.835  67.337  1.00  0.00           C
ATOM  11863  C34 POPE  129      62.365 117.795  66.157  1.00  0.00           C
ATOM  11866  C35 POPE  129      61.505 117.166  65.047  1.00  0.00           C
ATOM  11869  C36 POPE  129      62.325 116.406  63.997  1.00  0.00           C
ATOM  11872  C37 POPE  129      61.465 115.535  63.067  1.00  0.00           C
ATOM  11875  C38 POPE  129      62.215 115.016  61.827  1.00  0.00           C
ATOM  11878  C39 POPE  129      62.275 116.035  60.687  1.00  0.00           C
ATOM  11881 0C31 POPE  129      63.135 115.566  59.507  1.00  0.00           C
ATOM  11884 1C31 POPE  129      63.235 116.595  58.377  1.00  0.00           C
ATOM  11887 2C31 POPE  129      64.215 116.135  57.287  1.00  0.00           C
ATOM  11890 3C31 POPE  129      64.575 117.205  56.247  1.00  0.00           C
ATOM  11893 4C31 POPE  129      63.525 117.385  55.137  1.00  0.00           C
ATOM  11896 5C31 POPE  129      64.094 118.195  53.957  1.00  0.00           C
ATOM  11899 6C31 POPE  129      63.125 118.374  52.797  1.00  0.00           C
ATOM  11903  NH3 POPE  130      90.914  97.996  72.597  1.00  0.00           N
ATOM  11907  C12 POPE  130      89.605  98.656  72.927  1.00  0.00           C
ATOM  11910  C11 POPE  130      88.454  97.645  72.747  1.00  0.00           C
ATOM  11913  P   POPE  130      86.415  99.386  73.187  1.00  0.00           P
ATOM  11914  O13 POPE  130      85.604  99.605  74.397  1.00  0.00           O
ATOM  11915  O14 POPE  130      87.245 100.535  72.737  1.00  0.00           O
ATOM  11916  O11 POPE  130      85.454  99.045  71.977  1.00  0.00           O
ATOM  11917  O12 POPE  130      87.255  98.075  73.357  1.00  0.00           O
ATOM  11918  C1  POPE  130      85.895  98.336  70.827  1.00  0.00           C
ATOM  11921  C2  POPE  130      85.115  98.815  69.577  1.00  0.00           C
ATOM  11923  O21 POPE  130      85.084  97.865  68.507  1.00  0.00           O
ATOM  11924  C21 POPE  130      86.234  97.465  67.977  1.00  0.00           C
ATOM  11925  O22 POPE  130      87.355  97.726  68.377  1.00  0.00           O
ATOM  11926  C22 POPE  130      85.925  96.576  66.767  1.00  0.00           C
ATOM  11929  C3  POPE  130      85.585 100.226  69.137  1.00  0.00           C
ATOM  11932  O31 POPE  130      84.695 100.805  68.157  1.00  0.00           O
ATOM  11933  C31 POPE  130      85.025 100.594  66.897  1.00  0.00           C
ATOM  11934  O32 POPE  130      85.975  99.965  66.487  1.00  0.00           O
ATOM  11935  C32 POPE  130      83.955 101.235  66.027  1.00  0.00           C
ATOM  11938  C23 POPE  130      87.164  96.315  65.887  1.00  0.00           C
ATOM  11941  C24 POPE  130      86.844  96.306  64.397  1.00  0.00           C
ATOM  11944  C25 POPE  130      86.585  97.705  63.797  1.00  0.00           C
ATOM  11947  C26 POPE  130      87.824  98.626  63.797  1.00  0.00           C
ATOM  11950  C27 POPE  130      87.625  99.835  62.867  1.00  0.00           C
ATOM  11953  C28 POPE  130      88.865 100.715  62.577  1.00  0.00           C
ATOM  11956  C29 POPE  130      90.154 100.016  62.227  1.00  0.00           C
ATOM  11958 0C21 POPE  130      90.744  99.946  61.007  1.00  0.00           C
ATOM  11960 1C21 POPE  130      90.224 100.466  59.697  1.00  0.00           C
ATOM  11963 2C21 POPE  130      90.975  99.876  58.467  1.00  0.00           C
ATOM  11966 3C21 POPE  130      90.734  98.386  58.167  1.00  0.00           C
ATOM  11969 4C21 POPE  130      89.444  98.106  57.357  1.00  0.00           C
ATOM  11972 5C21 POPE  130      89.265  96.604  57.037  1.00  0.00           C
ATOM  11975 6C21 POPE  130      87.954  96.325  56.287  1.00  0.00           C
ATOM  11978 7C21 POPE  130      87.595  94.835  56.187  1.00  0.00           C
ATOM  11981 8C21 POPE  130      87.365  94.325  54.757  1.00  0.00           C
ATOM  11985  C33 POPE  130      84.354 101.285  64.547  1.00  0.00           C
ATOM  11988  C34 POPE  130      83.155 101.595  63.647  1.00  0.00           C
ATOM  11991  C35 POPE  130      83.554 102.096  62.257  1.00  0.00           C
ATOM  11994  C36 POPE  130      84.265 101.035  61.397  1.00  0.00           C
ATOM  11997  C37 POPE  130      85.464 101.626  60.637  1.00  0.00           C
ATOM  12000  C38 POPE  130      86.065 100.665  59.607  1.00  0.00           C
ATOM  12003  C39 POPE  130      85.275 100.645  58.297  1.00  0.00           C
ATOM  12006 0C31 POPE  130      85.665  99.484  57.377  1.00  0.00           C
ATOM  12009 1C31 POPE  130      84.734  99.395  56.157  1.00  0.00           C
ATOM  12012 2C31 POPE  130      84.925  98.094  55.367  1.00  0.00           C
ATOM  12015 3C31 POPE  130      83.955  97.996  54.187  1.00  0.00           C
ATOM  12018 4C31 POPE  130      84.155  96.716  53.357  1.00  0.00           C
ATOM  12021 5C31 POPE  130      83.174  96.615  52.187  1.00  0.00           C
ATOM  12024 6C31 POPE  130      83.405  95.376  51.317  1.00  0.00           C
ATOM  12028  NH3 POPE  131      76.815  84.335  31.917  1.00  0.00           N
ATOM  12032  C12 POPE  131      77.785  83.435  32.667  1.00  0.00           C
ATOM  12035  C11 POPE  131      78.725  82.625  31.747  1.00  0.00           C
ATOM  12038  P   POPE  131      78.825  80.056  31.157  1.00  0.00           P
ATOM  12039  O13 POPE  131      78.025  79.086  30.367  1.00  0.00           O
ATOM  12040  O14 POPE  131      80.255  80.186  30.857  1.00  0.00           O
ATOM  12041  O11 POPE  131      78.785  79.586  32.657  1.00  0.00           O
ATOM  12042  O12 POPE  131      78.094  81.476  31.167  1.00  0.00           O
ATOM  12043  C1  POPE  131      77.575  79.605  33.397  1.00  0.00           C
ATOM  12046  C2  POPE  131      77.914  79.306  34.877  1.00  0.00           C
ATOM  12048  O21 POPE  131      76.704  79.255  35.637  1.00  0.00           O
ATOM  12049  C21 POPE  131      76.155  78.045  35.597  1.00  0.00           C
ATOM  12050  O22 POPE  131      76.524  77.115  34.897  1.00  0.00           O
ATOM  12051  C22 POPE  131      75.075  77.965  36.677  1.00  0.00           C
ATOM  12054  C3  POPE  131      78.865  80.365  35.497  1.00  0.00           C
ATOM  12057  O31 POPE  131      78.945  80.385  36.937  1.00  0.00           O
ATOM  12058  C31 POPE  131      79.163  79.285  37.617  1.00  0.00           C
ATOM  12059  O32 POPE  131      79.075  78.126  37.237  1.00  0.00           O
ATOM  12060  C32 POPE  131      79.625  79.675  39.027  1.00  0.00           C
ATOM  12063  C23 POPE  131      75.725  77.935  38.077  1.00  0.00           C
ATOM  12066  C24 POPE  131      74.725  77.806  39.237  1.00  0.00           C
ATOM  12069  C25 POPE  131      73.884  76.526  39.237  1.00  0.00           C
ATOM  12072  C26 POPE  131      73.025  76.386  40.497  1.00  0.00           C
ATOM  12075  C27 POPE  131      72.475  74.965  40.687  1.00  0.00           C
ATOM  12078  C28 POPE  131      71.745  74.726  42.017  1.00  0.00           C
ATOM  12081  C29 POPE  131      72.655  74.854  43.217  1.00  0.00           C
ATOM  12083 0C21 POPE  131      72.335  74.425  44.447  1.00  0.00           C
ATOM  12085 1C21 POPE  131      71.005  73.825  44.837  1.00  0.00           C
ATOM  12088 2C21 POPE  131      70.745  73.976  46.337  1.00  0.00           C
ATOM  12091 3C21 POPE  131      71.575  73.016  47.207  1.00  0.00           C
ATOM  12094 4C21 POPE  131      71.785  73.545  48.627  1.00  0.00           C
ATOM  12097 5C21 POPE  131      72.564  72.586  49.537  1.00  0.00           C
ATOM  12100 6C21 POPE  131      72.945  73.236  50.867  1.00  0.00           C
ATOM  12103 7C21 POPE  131      73.335  72.215  51.937  1.00  0.00           C
ATOM  12106 8C21 POPE  131      73.655  72.855  53.287  1.00  0.00           C
ATOM  12110  C33 POPE  131      78.875  78.925  40.157  1.00  0.00           C
ATOM  12113  C34 POPE  131      79.255  79.446  41.557  1.00  0.00           C
ATOM  12116  C35 POPE  131      78.763  80.874  41.817  1.00  0.00           C
ATOM  12119  C36 POPE  131      79.225  81.446  43.157  1.00  0.00           C
ATOM  12122  C37 POPE  131      79.155  82.976  43.117  1.00  0.00           C
ATOM  12125  C38 POPE  131      79.745  83.696  44.337  1.00  0.00           C
ATOM  12128  C39 POPE  131      78.884  83.526  45.587  1.00  0.00           C
ATOM  12131 0C31 POPE  131      79.465  84.266  46.787  1.00  0.00           C
ATOM  12134 1C31 POPE  131      78.623  84.025  48.047  1.00  0.00           C
ATOM  12137 2C31 POPE  131      79.155  84.715  49.307  1.00  0.00           C
ATOM  12140 3C31 POPE  131      80.445  84.076  49.827  1.00  0.00           C
ATOM  12143 4C31 POPE  131      80.734  84.435  51.297  1.00  0.00           C
ATOM  12146 5C31 POPE  131      82.085  83.895  51.787  1.00  0.00           C
ATOM  12149 6C31 POPE  131      82.335  84.155  53.267  1.00  0.00           C
ATOM  12153  NH3 POPE  132      77.445  20.476  73.337  1.00  0.00           N
ATOM  12157  C12 POPE  132      76.405  19.845  72.427  1.00  0.00           C
ATOM  12160  C11 POPE  132      74.955  20.066  72.907  1.00  0.00           C
ATOM  12163  P   POPE  132      72.485  19.645  72.247  1.00  0.00           P
ATOM  12164  O13 POPE  132      72.195  18.836  73.467  1.00  0.00           O
ATOM  12165  O14 POPE  132      72.075  21.065  72.257  1.00  0.00           O
ATOM  12166  O11 POPE  132      71.795  18.865  71.047  1.00  0.00           O
ATOM  12167  O12 POPE  132      74.035  19.535  71.927  1.00  0.00           O
ATOM  12168  C1  POPE  132      72.174  19.195  69.697  1.00  0.00           C
ATOM  12171  C2  POPE  132      72.095  17.976  68.747  1.00  0.00           C
ATOM  12173  O21 POPE  132      72.455  18.505  67.457  1.00  0.00           O
ATOM  12174  C21 POPE  132      73.165  17.735  66.657  1.00  0.00           C
ATOM  12175  O22 POPE  132      73.305  16.525  66.757  1.00  0.00           O
ATOM  12176  C22 POPE  132      73.905  18.646  65.687  1.00  0.00           C
ATOM  12179  C3  POPE  132      70.655  17.355  68.777  1.00  0.00           C
ATOM  12182  O31 POPE  132      70.465  16.195  67.927  1.00  0.00           O
ATOM  12183  C31 POPE  132      69.895  16.465  66.757  1.00  0.00           C
ATOM  12184  O32 POPE  132      69.615  17.576  66.347  1.00  0.00           O
ATOM  12185  C32 POPE  132      69.674  15.176  65.967  1.00  0.00           C
ATOM  12188  C23 POPE  132      74.705  17.906  64.587  1.00  0.00           C
ATOM  12191  C24 POPE  132      73.795  17.396  63.467  1.00  0.00           C
ATOM  12194  C25 POPE  132      74.505  17.175  62.117  1.00  0.00           C
ATOM  12197  C26 POPE  132      75.145  18.425  61.487  1.00  0.00           C
ATOM  12200  C27 POPE  132      75.585  18.195  60.037  1.00  0.00           C
ATOM  12203  C28 POPE  132      76.145  19.465  59.377  1.00  0.00           C
ATOM  12206  C29 POPE  132      76.585  19.236  57.957  1.00  0.00           C
ATOM  12208 0C21 POPE  132      77.835  18.915  57.557  1.00  0.00           C
ATOM  12210 1C21 POPE  132      79.024  18.685  58.457  1.00  0.00           C
ATOM  12213 2C21 POPE  132      79.965  19.906  58.457  1.00  0.00           C
ATOM  12216 3C21 POPE  132      81.164  19.736  59.407  1.00  0.00           C
ATOM  12219 4C21 POPE  132      82.115  20.935  59.347  1.00  0.00           C
ATOM  12222 5C21 POPE  132      83.435  20.735  60.107  1.00  0.00           C
ATOM  12225 6C21 POPE  132      83.295  20.825  61.637  1.00  0.00           C
ATOM  12228 7C21 POPE  132      84.655  20.955  62.337  1.00  0.00           C
ATOM  12231 8C21 POPE  132      84.535  21.106  63.857  1.00  0.00           C
ATOM  12235  C33 POPE  132      68.735  15.375  64.747  1.00  0.00           C
ATOM  12238  C34 POPE  132      68.845  14.226  63.747  1.00  0.00           C
ATOM  12241  C35 POPE  132      68.045  14.375  62.447  1.00  0.00           C
ATOM  12244  C36 POPE  132      68.315  13.175  61.517  1.00  0.00           C
ATOM  12247  C37 POPE  132      67.435  13.156  60.257  1.00  0.00           C
ATOM  12250  C38 POPE  132      67.674  11.885  59.417  1.00  0.00           C
ATOM  12253  C39 POPE  132      66.594  11.635  58.357  1.00  0.00           C
ATOM  12256 0C31 POPE  132      66.585  12.665  57.217  1.00  0.00           C
ATOM  12259 1C31 POPE  132      65.405  12.435  56.257  1.00  0.00           C
ATOM  12262 2C31 POPE  132      65.344  13.465  55.117  1.00  0.00           C
ATOM  12265 3C31 POPE  132      63.965  13.556  54.447  1.00  0.00           C
ATOM  12268 4C31 POPE  132      63.624  12.385  53.497  1.00  0.00           C
ATOM  12271 5C31 POPE  132      62.915  11.205  54.167  1.00  0.00           C
ATOM  12274 6C31 POPE  132      62.545  10.115  53.157  1.00  0.00           C
ATOM  12278  NH3 POPE  133      40.485  50.445  74.117  1.00  0.00           N
ATOM  12282  C12 POPE  133      40.505  49.075  74.737  1.00  0.00           C
ATOM  12285  C11 POPE  133      40.105  49.125  76.237  1.00  0.00           C
ATOM  12288  P   POPE  133      37.515  49.635  76.027  1.00  0.00           P
ATOM  12289  O13 POPE  133      37.215  48.185  76.077  1.00  0.00           O
ATOM  12290  O14 POPE  133      36.525  50.525  76.667  1.00  0.00           O
ATOM  12291  O11 POPE  133      37.705  50.076  74.517  1.00  0.00           O
ATOM  12292  O12 POPE  133      38.985  49.965  76.527  1.00  0.00           O
ATOM  12293  C1  POPE  133      36.565  50.536  73.777  1.00  0.00           C
ATOM  12296  C2  POPE  133      36.955  50.996  72.347  1.00  0.00           C
ATOM  12298  O21 POPE  133      37.825  50.016  71.727  1.00  0.00           O
ATOM  12299  C21 POPE  133      37.125  49.036  71.187  1.00  0.00           C
ATOM  12300  O22 POPE  133      35.915  48.966  71.157  1.00  0.00           O
ATOM  12301  C22 POPE  133      38.065  48.036  70.497  1.00  0.00           C
ATOM  12304  C3  POPE  133      37.645  52.376  72.327  1.00  0.00           C
ATOM  12307  O31 POPE  133      38.095  52.656  70.987  1.00  0.00           O
ATOM  12308  C31 POPE  133      39.385  52.935  70.817  1.00  0.00           C
ATOM  12309  O32 POPE  133      40.195  53.085  71.717  1.00  0.00           O
ATOM  12310  C32 POPE  133      39.685  53.075  69.317  1.00  0.00           C
ATOM  12313  C23 POPE  133      38.315  48.385  68.997  1.00  0.00           C
ATOM  12316  C24 POPE  133      39.455  47.545  68.377  1.00  0.00           C
ATOM  12319  C25 POPE  133      40.435  48.336  67.487  1.00  0.00           C
ATOM  12322  C26 POPE  133      39.935  48.696  66.077  1.00  0.00           C
ATOM  12325  C27 POPE  133      41.025  49.405  65.247  1.00  0.00           C
ATOM  12328  C28 POPE  133      40.685  49.535  63.747  1.00  0.00           C
ATOM  12331  C29 POPE  133      41.825  50.076  62.937  1.00  0.00           C
ATOM  12333 0C21 POPE  133      41.765  50.935  61.897  1.00  0.00           C
ATOM  12335 1C21 POPE  133      40.535  51.565  61.277  1.00  0.00           C
ATOM  12338 2C21 POPE  133      40.705  53.066  60.977  1.00  0.00           C
ATOM  12341 3C21 POPE  133      40.604  53.976  62.207  1.00  0.00           C
ATOM  12344 4C21 POPE  133      40.885  55.445  61.867  1.00  0.00           C
ATOM  12347 5C21 POPE  133      40.545  56.396  63.007  1.00  0.00           C
ATOM  12350 6C21 POPE  133      40.835  57.865  62.667  1.00  0.00           C
ATOM  12353 7C21 POPE  133      40.275  58.826  63.727  1.00  0.00           C
ATOM  12356 8C21 POPE  133      40.535  60.305  63.457  1.00  0.00           C
ATOM  12360  C33 POPE  133      40.994  52.395  68.847  1.00  0.00           C
ATOM  12363  C34 POPE  133      41.445  52.926  67.477  1.00  0.00           C
ATOM  12366  C35 POPE  133      42.855  52.495  67.027  1.00  0.00           C
ATOM  12369  C36 POPE  133      43.985  53.115  67.857  1.00  0.00           C
ATOM  12372  C37 POPE  133      45.335  53.155  67.107  1.00  0.00           C
ATOM  12375  C38 POPE  133      46.505  53.615  67.997  1.00  0.00           C
ATOM  12378  C39 POPE  133      47.855  52.996  67.607  1.00  0.00           C
ATOM  12381 0C31 POPE  133      48.354  53.365  66.197  1.00  0.00           C
ATOM  12384 1C31 POPE  133      49.625  52.605  65.797  1.00  0.00           C
ATOM  12387 2C31 POPE  133      50.155  53.015  64.417  1.00  0.00           C
ATOM  12390 3C31 POPE  133      50.865  54.376  64.427  1.00  0.00           C
ATOM  12393 4C31 POPE  133      52.355  54.306  64.817  1.00  0.00           C
ATOM  12396 5C31 POPE  133      52.955  55.666  65.177  1.00  0.00           C
ATOM  12399 6C31 POPE  133      54.475  55.626  65.377  1.00  0.00           C
ATOM  12403  NH3 POPE  134      77.704   9.045  70.257  1.00  0.00           N
ATOM  12407  C12 POPE  134      78.594  10.175  70.687  1.00  0.00           C
ATOM  12410  C11 POPE  134      79.035  10.045  72.167  1.00  0.00           C
ATOM  12413  P   POPE  134      79.505  12.555  72.777  1.00  0.00           P
ATOM  12414  O13 POPE  134      80.413  13.175  73.757  1.00  0.00           O
ATOM  12415  O14 POPE  134      78.055  12.596  73.057  1.00  0.00           O
ATOM  12416  O11 POPE  134      79.745  13.186  71.347  1.00  0.00           O
ATOM  12417  O12 POPE  134      79.965  11.056  72.537  1.00  0.00           O
ATOM  12418  C1  POPE  134      80.434  14.425  71.207  1.00  0.00           C
ATOM  12421  C2  POPE  134      80.044  15.135  69.887  1.00  0.00           C
ATOM  12423  O21 POPE  134      80.504  16.496  69.927  1.00  0.00           O
ATOM  12424  C21 POPE  134      80.855  17.016  68.747  1.00  0.00           C
ATOM  12425  O22 POPE  134      80.995  16.385  67.717  1.00  0.00           O
ATOM  12426  C22 POPE  134      81.164  18.495  68.967  1.00  0.00           C
ATOM  12429  C3  POPE  134      78.505  15.085  69.637  1.00  0.00           C
ATOM  12432  O31 POPE  134      78.085  15.556  68.337  1.00  0.00           O
ATOM  12433  C31 POPE  134      78.454  14.806  67.297  1.00  0.00           C
ATOM  12434  O32 POPE  134      79.225  13.855  67.337  1.00  0.00           O
ATOM  12435  C32 POPE  134      77.715  15.265  66.067  1.00  0.00           C
ATOM  12438  C23 POPE  134      81.775  19.215  67.737  1.00  0.00           C
ATOM  12441  C24 POPE  134      83.305  19.096  67.617  1.00  0.00           C
ATOM  12444  C25 POPE  134      83.785  17.676  67.327  1.00  0.00           C
ATOM  12447  C26 POPE  134      85.285  17.576  66.997  1.00  0.00           C
ATOM  12450  C27 POPE  134      85.644  16.166  66.507  1.00  0.00           C
ATOM  12453  C28 POPE  134      86.975  16.096  65.717  1.00  0.00           C
ATOM  12456  C29 POPE  134      87.175  14.755  65.037  1.00  0.00           C
ATOM  12458 0C21 POPE  134      87.005  14.445  63.737  1.00  0.00           C
ATOM  12460 1C21 POPE  134      86.604  15.385  62.627  1.00  0.00           C
ATOM  12463 2C21 POPE  134      87.285  15.076  61.277  1.00  0.00           C
ATOM  12466 3C21 POPE  134      86.663  13.925  60.457  1.00  0.00           C
ATOM  12469 4C21 POPE  134      87.234  12.526  60.727  1.00  0.00           C
ATOM  12472 5C21 POPE  134      86.965  11.556  59.557  1.00  0.00           C
ATOM  12475 6C21 POPE  134      86.175  10.286  59.907  1.00  0.00           C
ATOM  12478 7C21 POPE  134      85.795   9.515  58.627  1.00  0.00           C
ATOM  12481 8C21 POPE  134      85.235   8.106  58.867  1.00  0.00           C
ATOM  12485  C33 POPE  134      77.844  14.195  64.967  1.00  0.00           C
ATOM  12488  C34 POPE  134      77.195  14.635  63.667  1.00  0.00           C
ATOM  12491  C35 POPE  134      77.595  13.725  62.507  1.00  0.00           C
ATOM  12494  C36 POPE  134      77.435  14.465  61.177  1.00  0.00           C
ATOM  12497  C37 POPE  134      77.695  13.575  59.967  1.00  0.00           C
ATOM  12500  C38 POPE  134      77.785  14.425  58.697  1.00  0.00           C
ATOM  12503  C39 POPE  134      77.914  13.556  57.447  1.00  0.00           C
ATOM  12506 0C31 POPE  134      76.585  12.945  56.997  1.00  0.00           C
ATOM  12509 1C31 POPE  134      76.775  12.095  55.737  1.00  0.00           C
ATOM  12512 2C31 POPE  134      75.475  11.815  54.977  1.00  0.00           C
ATOM  12515 3C31 POPE  134      75.705  11.016  53.687  1.00  0.00           C
ATOM  12518 4C31 POPE  134      76.545  11.765  52.637  1.00  0.00           C
ATOM  12521 5C31 POPE  134      76.935  10.875  51.457  1.00  0.00           C
ATOM  12524 6C31 POPE  134      77.905  11.556  50.497  1.00  0.00           C
ATOM  12528  NH3 POPE  135      32.755  70.355  73.707  1.00  0.00           N
ATOM  12532  C12 POPE  135      33.765  70.266  72.597  1.00  0.00           C
ATOM  12535  C11 POPE  135      34.565  68.946  72.647  1.00  0.00           C
ATOM  12538  P   POPE  135      35.225  68.485  75.137  1.00  0.00           P
ATOM  12539  O13 POPE  135      34.925  69.766  75.807  1.00  0.00           O
ATOM  12540  O14 POPE  135      34.165  67.446  75.147  1.00  0.00           O
ATOM  12541  O11 POPE  135      36.555  67.895  75.757  1.00  0.00           O
ATOM  12542  O12 POPE  135      35.585  68.906  73.647  1.00  0.00           O
ATOM  12543  C1  POPE  135      37.805  67.715  75.077  1.00  0.00           C
ATOM  12546  C2  POPE  135      38.275  66.235  74.977  1.00  0.00           C
ATOM  12548  O21 POPE  135      39.535  66.235  74.257  1.00  0.00           O
ATOM  12549  C21 POPE  135      40.245  65.105  74.307  1.00  0.00           C
ATOM  12550  O22 POPE  135      40.084  64.205  75.117  1.00  0.00           O
ATOM  12551  C22 POPE  135      41.285  65.096  73.177  1.00  0.00           C
ATOM  12554  C3  POPE  135      37.215  65.365  74.257  1.00  0.00           C
ATOM  12557  O31 POPE  135      37.035  65.775  72.877  1.00  0.00           O
ATOM  12558  C31 POPE  135      37.685  65.005  72.007  1.00  0.00           C
ATOM  12559  O32 POPE  135      38.354  64.035  72.277  1.00  0.00           O
ATOM  12560  C32 POPE  135      37.465  65.476  70.577  1.00  0.00           C
ATOM  12563  C23 POPE  135      41.595  63.645  72.707  1.00  0.00           C
ATOM  12566  C24 POPE  135      42.685  63.516  71.637  1.00  0.00           C
ATOM  12569  C25 POPE  135      42.215  63.886  70.217  1.00  0.00           C
ATOM  12572  C26 POPE  135      42.965  63.096  69.127  1.00  0.00           C
ATOM  12575  C27 POPE  135      42.565  63.496  67.697  1.00  0.00           C
ATOM  12578  C28 POPE  135      42.945  62.465  66.597  1.00  0.00           C
ATOM  12581  C29 POPE  135      44.405  62.045  66.637  1.00  0.00           C
ATOM  12583 0C21 POPE  135      45.275  61.976  65.607  1.00  0.00           C
ATOM  12585 1C21 POPE  135      45.014  62.275  64.147  1.00  0.00           C
ATOM  12588 2C21 POPE  135      45.425  61.105  63.227  1.00  0.00           C
ATOM  12591 3C21 POPE  135      45.265  61.466  61.737  1.00  0.00           C
ATOM  12594 4C21 POPE  135      45.565  60.295  60.777  1.00  0.00           C
ATOM  12597 5C21 POPE  135      47.015  60.255  60.267  1.00  0.00           C
ATOM  12600 6C21 POPE  135      47.235  59.205  59.167  1.00  0.00           C
ATOM  12603 7C21 POPE  135      48.615  59.286  58.507  1.00  0.00           C
ATOM  12606 8C21 POPE  135      48.865  58.196  57.457  1.00  0.00           C
ATOM  12610  C33 POPE  135      38.755  66.104  69.997  1.00  0.00           C
ATOM  12613  C34 POPE  135      38.885  65.915  68.487  1.00  0.00           C
ATOM  12616  C35 POPE  135      40.195  66.495  67.947  1.00  0.00           C
ATOM  12619  C36 POPE  135      40.295  66.465  66.417  1.00  0.00           C
ATOM  12622  C37 POPE  135      41.435  67.376  65.917  1.00  0.00           C
ATOM  12625  C38 POPE  135      42.095  66.885  64.627  1.00  0.00           C
ATOM  12628  C39 POPE  135      43.275  67.766  64.207  1.00  0.00           C
ATOM  12631 0C31 POPE  135      44.145  67.136  63.107  1.00  0.00           C
ATOM  12634 1C31 POPE  135      45.655  67.325  63.337  1.00  0.00           C
ATOM  12637 2C31 POPE  135      46.134  68.785  63.327  1.00  0.00           C
ATOM  12640 3C31 POPE  135      46.075  69.476  61.957  1.00  0.00           C
ATOM  12643 4C31 POPE  135      47.035  68.875  60.917  1.00  0.00           C
ATOM  12646 5C31 POPE  135      47.104  69.696  59.627  1.00  0.00           C
ATOM  12649 6C31 POPE  135      47.905  69.035  58.507  1.00  0.00           C
ATOM  12653  NH3 POPE  136      65.734  26.325  72.137  1.00  0.00           N
ATOM  12657  C12 POPE  136      67.124  26.746  71.717  1.00  0.00           C
ATOM  12660  C11 POPE  136      67.765  27.695  72.737  1.00  0.00           C
ATOM  12663  P   POPE  136      69.835  29.285  73.027  1.00  0.00           P
ATOM  12664  O13 POPE  136      69.255  29.396  74.387  1.00  0.00           O
ATOM  12665  O14 POPE  136      71.255  28.915  72.907  1.00  0.00           O
ATOM  12666  O11 POPE  136      69.615  30.705  72.317  1.00  0.00           O
ATOM  12667  O12 POPE  136      68.945  28.276  72.177  1.00  0.00           O
ATOM  12668  C1  POPE  136      68.354  31.005  71.697  1.00  0.00           C
ATOM  12671  C2  POPE  136      68.215  30.446  70.247  1.00  0.00           C
ATOM  12673  O21 POPE  136      68.835  31.306  69.277  1.00  0.00           O
ATOM  12674  C21 POPE  136      70.125  31.115  69.107  1.00  0.00           C
ATOM  12675  O22 POPE  136      70.885  30.516  69.847  1.00  0.00           O
ATOM  12676  C22 POPE  136      70.535  31.785  67.797  1.00  0.00           C
ATOM  12679  C3  POPE  136      66.725  30.305  69.827  1.00  0.00           C
ATOM  12682  O31 POPE  136      66.655  29.545  68.607  1.00  0.00           O
ATOM  12683  C31 POPE  136      66.325  30.165  67.487  1.00  0.00           C
ATOM  12684  O32 POPE  136      65.895  31.295  67.377  1.00  0.00           O
ATOM  12685  C32 POPE  136      66.615  29.196  66.347  1.00  0.00           C
ATOM  12688  C23 POPE  136      71.655  30.976  67.097  1.00  0.00           C
ATOM  12691  C24 POPE  136      71.134  29.656  66.517  1.00  0.00           C
ATOM  12694  C25 POPE  136      70.344  29.806  65.217  1.00  0.00           C
ATOM  12697  C26 POPE  136      71.185  30.396  64.077  1.00  0.00           C
ATOM  12700  C27 POPE  136      70.645  30.035  62.687  1.00  0.00           C
ATOM  12703  C28 POPE  136      71.575  30.545  61.567  1.00  0.00           C
ATOM  12706  C29 POPE  136      71.104  30.115  60.207  1.00  0.00           C
ATOM  12708 0C21 POPE  136      71.735  29.266  59.357  1.00  0.00           C
[truncated: 1,663,831 more chars]
