# Supplementary material for: Characterizing Membrane Association and Periplasmic Transfer of Bacterial Lipoproteins through Molecular Dynamics Simulations
Source: Structure. 2020 Apr 7;28(4):475–487.e3. doi: 10.1016/j.str.2020.01.012 (PMC7139219; doi:10.1016/j.str.2020.01.012)
Supplement: Data S1. Final Coordinates from Simulations (Y–Z), Related to Figure 3 [file mmc3.zip › Y-Z/YGDI-1-atomistic.pdb]

TITLE     Protein
REMARK    THIS IS A SIMULATION BOX
CRYST1  128.974  128.974  105.434  90.00  90.00  90.00 P 1           1
MODEL        1
ATOM      1  N   CYSTA   1      64.807  50.972  66.937  1.00  0.00           N
ATOM      3  CA  CYSTA   1      65.557  49.732  66.787  1.00  0.00           C
ATOM      5  C   CYSTA   1      64.887  48.562  67.517  1.00  0.00           C
ATOM      6  O   CYSTA   1      64.587  47.542  66.907  1.00  0.00           O
ATOM      7  CB  CYSTA   1      67.047  49.802  67.247  1.00  0.00           C
ATOM     10  SG  CYSTA   1      68.067  50.962  66.307  1.00  0.00           S
ATOM     11  C1  CYSTA   1      69.647  50.612  67.137  1.00  0.00           C
ATOM     14  CA1 CYSTA   1      64.527  51.902  66.017  1.00  0.00           C
ATOM     15  OA1 CYSTA   1      63.657  52.712  66.317  1.00  0.00           O
ATOM     16  CA2 CYSTA   1      65.207  52.082  64.687  1.00  0.00           C
ATOM     19  C11 CYSTA   1      70.907  51.352  66.627  1.00  0.00           C
ATOM     21  O11 CYSTA   1      70.877  52.732  67.007  1.00  0.00           O
ATOM     22  CX1 CYSTA   1      70.457  53.602  66.107  1.00  0.00           C
ATOM     23  OX1 CYSTA   1      69.547  53.432  65.317  1.00  0.00           O
ATOM     24  CX2 CYSTA   1      71.457  54.742  66.047  1.00  0.00           C
ATOM     27  C12 CYSTA   1      71.227  51.112  65.107  1.00  0.00           C
ATOM     30  O12 CYSTA   1      72.227  52.042  64.657  1.00  0.00           O
ATOM     31  CD1 CYSTA   1      72.447  52.302  63.367  1.00  0.00           C
ATOM     32  OD1 CYSTA   1      73.057  53.292  62.977  1.00  0.00           O
ATOM     33  CD2 CYSTA   1      72.017  51.172  62.447  1.00  0.00           C
ATOM     36  CA3 CYSTA   1      64.917  50.992  63.637  1.00  0.00           C
ATOM     39  CA4 CYSTA   1      66.207  50.552  62.917  1.00  0.00           C
ATOM     42  CA5 CYSTA   1      66.017  50.232  61.427  1.00  0.00           C
ATOM     45  CA6 CYSTA   1      65.787  51.512  60.617  1.00  0.00           C
ATOM     48  CA7 CYSTA   1      65.677  51.322  59.107  1.00  0.00           C
ATOM     51  CA8 CYSTA   1      65.197  52.632  58.477  1.00  0.00           C
ATOM     54  CA9 CYSTA   1      65.087  52.682  56.947  1.00  0.00           C
ATOM     57 0CA1 CYSTA   1      66.377  52.512  56.157  1.00  0.00           C
ATOM     60 1CA1 CYSTA   1      66.537  51.182  55.417  1.00  0.00           C
ATOM     63 2CA1 CYSTA   1      67.837  51.222  54.597  1.00  0.00           C
ATOM     66 3CA1 CYSTA   1      67.947  50.162  53.507  1.00  0.00           C
ATOM     69 4CA1 CYSTA   1      67.137  50.492  52.247  1.00  0.00           C
ATOM     72 5CA1 CYSTA   1      67.477  49.552  51.077  1.00  0.00           C
ATOM     75 6CA1 CYSTA   1      66.787  49.922  49.767  1.00  0.00           C
ATOM     79  CD3 CYSTA   1      73.087  50.062  62.457  1.00  0.00           C
ATOM     82  CD4 CYSTA   1      74.297  50.482  61.637  1.00  0.00           C
ATOM     85  CD5 CYSTA   1      75.467  49.502  61.777  1.00  0.00           C
ATOM     88  CD6 CYSTA   1      76.417  49.602  60.587  1.00  0.00           C
ATOM     91  CD7 CYSTA   1      75.857  48.842  59.377  1.00  0.00           C
ATOM     94  CD8 CYSTA   1      76.607  49.142  58.077  1.00  0.00           C
ATOM     97  CD9 CYSTA   1      75.967  48.402  56.897  1.00  0.00           C
ATOM    100 0CD1 CYSTA   1      76.577  48.772  55.547  1.00  0.00           C
ATOM    103 1CD1 CYSTA   1      76.207  50.172  55.067  1.00  0.00           C
ATOM    106 2CD1 CYSTA   1      76.807  50.492  53.697  1.00  0.00           C
ATOM    109 3CD1 CYSTA   1      76.367  51.882  53.227  1.00  0.00           C
ATOM    112 4CD1 CYSTA   1      76.877  52.232  51.827  1.00  0.00           C
ATOM    115 5CD1 CYSTA   1      76.227  53.532  51.327  1.00  0.00           C
ATOM    118 6CD1 CYSTA   1      76.787  54.002  49.987  1.00  0.00           C
ATOM    122  CX3 CYSTA   1      70.807  56.042  65.547  1.00  0.00           C
ATOM    125  CX4 CYSTA   1      71.857  56.992  64.977  1.00  0.00           C
ATOM    128  CX5 CYSTA   1      71.387  58.442  65.117  1.00  0.00           C
ATOM    131  CX6 CYSTA   1      70.547  58.862  63.937  1.00  0.00           C
ATOM    134  CX7 CYSTA   1      69.867  60.202  64.187  1.00  0.00           C
ATOM    137  CX8 CYSTA   1      69.077  60.632  62.967  1.00  0.00           C
ATOM    140  CX9 CYSTA   1      68.257  61.832  63.337  1.00  0.00           C
ATOM    142 0CX1 CYSTA   1      66.957  61.832  63.647  1.00  0.00           C
ATOM    144 1CX1 CYSTA   1      66.097  60.602  63.657  1.00  0.00           C
ATOM    147 2CX1 CYSTA   1      64.627  60.872  63.317  1.00  0.00           C
ATOM    150 3CX1 CYSTA   1      64.427  61.392  61.887  1.00  0.00           C
ATOM    153 4CX1 CYSTA   1      62.957  61.672  61.597  1.00  0.00           C
ATOM    156 5CX1 CYSTA   1      62.707  62.322  60.237  1.00  0.00           C
ATOM    159 6CX1 CYSTA   1      62.957  61.382  59.047  1.00  0.00           C
ATOM    162 7CX1 CYSTA   1      62.307  61.902  57.757  1.00  0.00           C
ATOM    165 8CX1 CYSTA   1      62.357  60.912  56.597  1.00  0.00           C
ATOM    169  N   SER A   2      64.737  48.572  68.867  1.00  0.00           N
ATOM    171  CA  SER A   2      63.767  49.392  69.587  1.00  0.00           C
ATOM    173  CB  SER A   2      62.487  48.612  70.007  1.00  0.00           C
ATOM    176  OG  SER A   2      61.527  49.462  70.617  1.00  0.00           O
ATOM    178  C   SER A   2      64.477  50.052  70.737  1.00  0.00           C
ATOM    179  O   SER A   2      63.947  50.512  71.747  1.00  0.00           O
ATOM    180  N   GLY A   3      65.777  50.252  70.477  1.00  0.00           N
ATOM    182  CA  GLY A   3      66.637  51.202  71.127  1.00  0.00           C
ATOM    185  C   GLY A   3      66.187  52.632  70.897  1.00  0.00           C
ATOM    186  O   GLY A   3      66.937  53.472  70.417  1.00  0.00           O
ATOM    187  N   SER A   4      64.967  52.982  71.317  1.00  0.00           N
ATOM    189  CA  SER A   4      64.517  54.352  71.437  1.00  0.00           C
ATOM    191  CB  SER A   4      62.987  54.492  71.237  1.00  0.00           C
ATOM    194  OG  SER A   4      62.697  55.542  70.317  1.00  0.00           O
ATOM    196  C   SER A   4      65.007  54.792  72.807  1.00  0.00           C
ATOM    197  O   SER A   4      64.267  54.992  73.757  1.00  0.00           O
ATOM    198  N   ASN A   5      66.357  54.792  72.927  1.00  0.00           N
ATOM    200  CA  ASN A   5      67.097  54.322  74.067  1.00  0.00           C
ATOM    202  CB  ASN A   5      67.477  52.832  73.817  1.00  0.00           C
ATOM    205  CG  ASN A   5      68.297  52.052  74.837  1.00  0.00           C
ATOM    206  OD1 ASN A   5      68.147  50.822  74.897  1.00  0.00           O
ATOM    207  ND2 ASN A   5      69.167  52.682  75.637  1.00  0.00           N
ATOM    210  C   ASN A   5      68.317  55.182  74.127  1.00  0.00           C
ATOM    211  O   ASN A   5      69.287  55.022  73.387  1.00  0.00           O
ATOM    212  N   TYR A   6      68.237  56.202  74.957  1.00  0.00           N
ATOM    214  CA  TYR A   6      68.667  57.482  74.497  1.00  0.00           C
ATOM    216  CB  TYR A   6      67.407  58.052  73.787  1.00  0.00           C
ATOM    219  CG  TYR A   6      67.587  59.072  72.707  1.00  0.00           C
ATOM    220  CD1 TYR A   6      66.927  58.902  71.477  1.00  0.00           C
ATOM    222  CE1 TYR A   6      66.627  60.012  70.667  1.00  0.00           C
ATOM    224  CZ  TYR A   6      66.997  61.282  71.097  1.00  0.00           C
ATOM    225  OH  TYR A   6      66.567  62.432  70.427  1.00  0.00           O
ATOM    227  CD2 TYR A   6      68.067  60.332  73.057  1.00  0.00           C
ATOM    229  CE2 TYR A   6      67.737  61.432  72.267  1.00  0.00           C
ATOM    231  C   TYR A   6      68.997  58.172  75.797  1.00  0.00           C
ATOM    232  O   TYR A   6      68.347  57.942  76.817  1.00  0.00           O
ATOM    233  N   VAL A   7      70.047  59.002  75.827  1.00  0.00           N
ATOM    235  CA  VAL A   7      70.437  59.652  77.047  1.00  0.00           C
ATOM    237  CB  VAL A   7      71.487  58.842  77.827  1.00  0.00           C
ATOM    239  CG1 VAL A   7      72.937  59.092  77.387  1.00  0.00           C
ATOM    243  CG2 VAL A   7      71.337  59.162  79.307  1.00  0.00           C
ATOM    247  C   VAL A   7      70.847  61.062  76.737  1.00  0.00           C
ATOM    248  O   VAL A   7      71.677  61.362  75.877  1.00  0.00           O
ATOM    249  N   MET A   8      70.217  62.032  77.407  1.00  0.00           N
ATOM    251  CA  MET A   8      70.577  63.412  77.227  1.00  0.00           C
ATOM    253  CB  MET A   8      69.307  64.282  77.067  1.00  0.00           C
ATOM    256  CG  MET A   8      68.637  64.742  78.377  1.00  0.00           C
ATOM    259  SD  MET A   8      66.947  65.352  78.147  1.00  0.00           S
ATOM    260  CE  MET A   8      66.547  65.162  79.907  1.00  0.00           C
ATOM    264  C   MET A   8      71.397  63.782  78.447  1.00  0.00           C
ATOM    265  O   MET A   8      71.237  63.202  79.527  1.00  0.00           O
ATOM    266  N   HIS A   9      72.277  64.772  78.297  1.00  0.00           N
ATOM    268  CA  HIS A   9      73.047  65.332  79.387  1.00  0.00           C
ATOM    270  CB  HIS A   9      74.547  65.422  79.027  1.00  0.00           C
ATOM    273  ND1 HIS A   9      75.877  67.392  79.867  1.00  0.00           N
ATOM    274  CG  HIS A   9      75.427  66.092  80.037  1.00  0.00           C
ATOM    275  CE1 HIS A   9      76.727  67.592  80.847  1.00  0.00           C
ATOM    277  NE2 HIS A   9      76.887  66.492  81.617  1.00  0.00           N
ATOM    279  CD2 HIS A   9      76.047  65.532  81.107  1.00  0.00           C
ATOM    281  C   HIS A   9      72.487  66.702  79.697  1.00  0.00           C
ATOM    282  O   HIS A   9      71.937  67.362  78.817  1.00  0.00           O
ATOM    283  N   THR A  10      72.507  67.142  80.967  1.00  0.00           N
ATOM    285  CA  THR A  10      71.887  68.412  81.347  1.00  0.00           C
ATOM    287  CB  THR A  10      70.767  68.242  82.367  1.00  0.00           C
ATOM    289  OG1 THR A  10      71.147  67.402  83.437  1.00  0.00           O
ATOM    291  CG2 THR A  10      69.597  67.522  81.687  1.00  0.00           C
ATOM    295  C   THR A  10      72.897  69.462  81.777  1.00  0.00           C
ATOM    296  O   THR A  10      74.057  69.192  82.067  1.00  0.00           O
ATOM    297  N   ASN A  11      72.477  70.742  81.747  1.00  0.00           N
ATOM    299  CA  ASN A  11      73.277  71.902  82.127  1.00  0.00           C
ATOM    301  CB  ASN A  11      72.447  73.182  81.807  1.00  0.00           C
ATOM    304  CG  ASN A  11      73.077  74.532  82.117  1.00  0.00           C
ATOM    305  OD1 ASN A  11      73.287  75.372  81.237  1.00  0.00           O
ATOM    306  ND2 ASN A  11      73.347  74.842  83.407  1.00  0.00           N
ATOM    309  C   ASN A  11      73.817  71.882  83.577  1.00  0.00           C
ATOM    310  O   ASN A  11      75.017  72.042  83.777  1.00  0.00           O
ATOM    311  N   ASP A  12      72.977  71.602  84.607  1.00  0.00           N
ATOM    313  CA  ASP A  12      73.477  71.002  85.837  1.00  0.00           C
ATOM    315  CB  ASP A  12      72.537  71.092  87.087  1.00  0.00           C
ATOM    318  CG  ASP A  12      71.617  72.302  87.177  1.00  0.00           C
ATOM    319  OD1 ASP A  12      71.897  73.242  87.977  1.00  0.00           O
ATOM    320  OD2 ASP A  12      70.547  72.262  86.517  1.00  0.00           O
ATOM    321  C   ASP A  12      73.697  69.532  85.477  1.00  0.00           C
ATOM    322  O   ASP A  12      72.707  68.832  85.277  1.00  0.00           O
ATOM    323  N   GLY A  13      74.967  69.082  85.337  1.00  0.00           N
ATOM    325  CA  GLY A  13      75.357  67.802  84.737  1.00  0.00           C
ATOM    328  C   GLY A  13      74.787  66.542  85.327  1.00  0.00           C
ATOM    329  O   GLY A  13      75.487  65.772  85.987  1.00  0.00           O
ATOM    330  N   ARG A  14      73.507  66.262  85.047  1.00  0.00           N
ATOM    332  CA  ARG A  14      72.877  64.992  85.327  1.00  0.00           C
ATOM    334  CB  ARG A  14      71.477  65.072  85.987  1.00  0.00           C
ATOM    337  CG  ARG A  14      71.497  65.422  87.487  1.00  0.00           C
ATOM    340  CD  ARG A  14      71.797  66.872  87.857  1.00  0.00           C
ATOM    343  NE  ARG A  14      70.737  67.712  87.207  1.00  0.00           N
ATOM    345  CZ  ARG A  14      69.647  68.162  87.817  1.00  0.00           C
ATOM    346  NH1 ARG A  14      69.427  68.002  89.107  1.00  0.00           N
ATOM    349  NH2 ARG A  14      68.747  68.862  87.167  1.00  0.00           N
ATOM    352  C   ARG A  14      72.807  64.212  84.047  1.00  0.00           C
ATOM    353  O   ARG A  14      72.837  64.762  82.947  1.00  0.00           O
ATOM    354  N   THR A  15      72.707  62.892  84.177  1.00  0.00           N
ATOM    356  CA  THR A  15      72.557  62.022  83.027  1.00  0.00           C
ATOM    358  CB  THR A  15      73.637  60.962  82.897  1.00  0.00           C
ATOM    360  OG1 THR A  15      74.907  61.572  82.757  1.00  0.00           O
ATOM    362  CG2 THR A  15      73.407  60.152  81.627  1.00  0.00           C
ATOM    366  C   THR A  15      71.207  61.362  83.177  1.00  0.00           C
ATOM    367  O   THR A  15      70.887  60.782  84.217  1.00  0.00           O
ATOM    368  N   ILE A  16      70.347  61.502  82.167  1.00  0.00           N
ATOM    370  CA  ILE A  16      68.957  61.132  82.277  1.00  0.00           C
ATOM    372  CB  ILE A  16      68.057  62.362  82.317  1.00  0.00           C
ATOM    374  CG2 ILE A  16      66.567  61.992  82.067  1.00  0.00           C
ATOM    378  CG1 ILE A  16      68.227  63.102  83.667  1.00  0.00           C
ATOM    381  CD  ILE A  16      67.887  64.582  83.567  1.00  0.00           C
ATOM    385  C   ILE A  16      68.607  60.192  81.157  1.00  0.00           C
ATOM    386  O   ILE A  16      68.577  60.562  79.977  1.00  0.00           O
ATOM    387  N   VAL A  17      68.357  58.912  81.507  1.00  0.00           N
ATOM    389  CA  VAL A  17      67.777  57.942  80.587  1.00  0.00           C
ATOM    391  CB  VAL A  17      67.907  56.502  81.117  1.00  0.00           C
ATOM    393  CG1 VAL A  17      66.567  55.752  81.207  1.00  0.00           C
ATOM    397  CG2 VAL A  17      68.907  55.732  80.227  1.00  0.00           C
ATOM    401  C   VAL A  17      66.367  58.332  80.137  1.00  0.00           C
ATOM    402  O   VAL A  17      65.577  58.892  80.917  1.00  0.00           O
ATOM    403  N   SER A  18      66.047  58.072  78.857  1.00  0.00           N
ATOM    405  CA  SER A  18      64.797  58.462  78.257  1.00  0.00           C
ATOM    407  CB  SER A  18      64.867  59.892  77.627  1.00  0.00           C
ATOM    410  OG  SER A  18      63.657  60.322  76.987  1.00  0.00           O
ATOM    412  C   SER A  18      64.327  57.442  77.247  1.00  0.00           C
ATOM    413  O   SER A  18      65.067  56.992  76.367  1.00  0.00           O
ATOM    414  N   ASP A  19      63.027  57.072  77.357  1.00  0.00           N
ATOM    416  CA  ASP A  19      62.367  56.172  76.437  1.00  0.00           C
ATOM    418  CB  ASP A  19      61.257  55.312  77.107  1.00  0.00           C
ATOM    421  CG  ASP A  19      61.837  54.182  77.917  1.00  0.00           C
ATOM    422  OD1 ASP A  19      62.907  53.652  77.517  1.00  0.00           O
ATOM    423  OD2 ASP A  19      61.107  53.692  78.817  1.00  0.00           O
ATOM    424  C   ASP A  19      61.717  56.982  75.347  1.00  0.00           C
ATOM    425  O   ASP A  19      60.877  57.852  75.577  1.00  0.00           O
ATOM    426  N   GLY A  20      62.077  56.682  74.087  1.00  0.00           N
ATOM    428  CA  GLY A  20      61.657  57.472  72.947  1.00  0.00           C
ATOM    431  C   GLY A  20      62.457  58.732  72.827  1.00  0.00           C
ATOM    432  O   GLY A  20      63.037  59.242  73.787  1.00  0.00           O
ATOM    433  N   LYS A  21      62.477  59.292  71.617  1.00  0.00           N
ATOM    435  CA  LYS A  21      62.967  60.632  71.387  1.00  0.00           C
ATOM    437  CB  LYS A  21      62.927  60.972  69.877  1.00  0.00           C
ATOM    440  CG  LYS A  21      63.097  62.462  69.577  1.00  0.00           C
ATOM    443  CD  LYS A  21      63.477  62.812  68.137  1.00  0.00           C
ATOM    446  CE  LYS A  21      64.707  62.032  67.647  1.00  0.00           C
ATOM    449  NZ  LYS A  21      65.527  62.832  66.717  1.00  0.00           N
ATOM    453  C   LYS A  21      62.257  61.702  72.227  1.00  0.00           C
ATOM    454  O   LYS A  21      61.027  61.842  72.127  1.00  0.00           O
ATOM    455  N   PRO A  22      62.937  62.482  73.067  1.00  0.00           N
ATOM    456  CD  PRO A  22      64.277  62.202  73.627  1.00  0.00           C
ATOM    459  CA  PRO A  22      62.397  63.712  73.617  1.00  0.00           C
ATOM    461  CB  PRO A  22      63.547  64.272  74.467  1.00  0.00           C
ATOM    464  CG  PRO A  22      64.267  63.002  74.917  1.00  0.00           C
ATOM    467  C   PRO A  22      61.947  64.682  72.547  1.00  0.00           C
ATOM    468  O   PRO A  22      62.567  64.752  71.497  1.00  0.00           O
ATOM    469  N   GLN A  23      60.887  65.452  72.787  1.00  0.00           N
ATOM    471  CA  GLN A  23      60.427  66.442  71.837  1.00  0.00           C
ATOM    473  CB  GLN A  23      58.897  66.372  71.637  1.00  0.00           C
ATOM    476  CG  GLN A  23      58.457  65.222  70.697  1.00  0.00           C
ATOM    479  CD  GLN A  23      59.177  65.302  69.347  1.00  0.00           C
ATOM    480  OE1 GLN A  23      59.167  66.312  68.647  1.00  0.00           O
ATOM    481  NE2 GLN A  23      59.897  64.212  68.987  1.00  0.00           N
ATOM    484  C   GLN A  23      60.877  67.832  72.197  1.00  0.00           C
ATOM    485  O   GLN A  23      60.957  68.182  73.367  1.00  0.00           O
ATOM    486  N   THR A  24      61.207  68.652  71.177  1.00  0.00           N
ATOM    488  CA  THR A  24      61.357  70.092  71.347  1.00  0.00           C
ATOM    490  CB  THR A  24      62.557  70.742  70.627  1.00  0.00           C
ATOM    492  OG1 THR A  24      62.457  70.712  69.217  1.00  0.00           O
ATOM    494  CG2 THR A  24      63.887  70.062  70.987  1.00  0.00           C
ATOM    498  C   THR A  24      60.067  70.692  70.827  1.00  0.00           C
ATOM    499  O   THR A  24      59.637  70.442  69.707  1.00  0.00           O
ATOM    500  N   ASP A  25      59.437  71.542  71.637  1.00  0.00           N
ATOM    502  CA  ASP A  25      58.367  72.402  71.187  1.00  0.00           C
ATOM    504  CB  ASP A  25      57.157  72.282  72.147  1.00  0.00           C
ATOM    507  CG  ASP A  25      56.327  71.032  71.897  1.00  0.00           C
ATOM    508  OD1 ASP A  25      56.297  70.562  70.747  1.00  0.00           O
ATOM    509  OD2 ASP A  25      55.597  70.632  72.857  1.00  0.00           O
ATOM    510  C   ASP A  25      58.947  73.802  71.247  1.00  0.00           C
ATOM    511  O   ASP A  25      59.347  74.282  72.317  1.00  0.00           O
ATOM    512  N   ASN A  26      59.067  74.512  70.097  1.00  0.00           N
ATOM    514  CA  ASN A  26      59.667  75.852  70.107  1.00  0.00           C
ATOM    516  CB  ASN A  26      59.797  76.452  68.677  1.00  0.00           C
ATOM    519  CG  ASN A  26      61.037  75.912  67.967  1.00  0.00           C
ATOM    520  OD1 ASN A  26      62.097  75.682  68.557  1.00  0.00           O
ATOM    521  ND2 ASN A  26      60.937  75.712  66.637  1.00  0.00           N
ATOM    524  C   ASN A  26      58.917  76.842  70.987  1.00  0.00           C
ATOM    525  O   ASN A  26      59.517  77.502  71.827  1.00  0.00           O
ATOM    526  N   ASP A  27      57.587  76.892  70.857  1.00  0.00           N
ATOM    528  CA  ASP A  27      56.747  77.922  71.447  1.00  0.00           C
ATOM    530  CB  ASP A  27      55.277  77.662  70.967  1.00  0.00           C
ATOM    533  CG  ASP A  27      55.057  78.212  69.557  1.00  0.00           C
ATOM    534  OD1 ASP A  27      55.957  78.952  69.097  1.00  0.00           O
ATOM    535  OD2 ASP A  27      53.957  78.032  68.977  1.00  0.00           O
ATOM    536  C   ASP A  27      56.837  78.032  72.977  1.00  0.00           C
ATOM    537  O   ASP A  27      56.997  79.102  73.557  1.00  0.00           O
ATOM    538  N   THR A  28      56.807  76.892  73.657  1.00  0.00           N
ATOM    540  CA  THR A  28      56.797  76.752  75.107  1.00  0.00           C
ATOM    542  CB  THR A  28      56.217  75.372  75.407  1.00  0.00           C
ATOM    544  OG1 THR A  28      56.197  75.012  76.777  1.00  0.00           O
ATOM    546  CG2 THR A  28      57.057  74.322  74.667  1.00  0.00           C
ATOM    550  C   THR A  28      58.157  76.882  75.777  1.00  0.00           C
ATOM    551  O   THR A  28      58.307  77.182  76.967  1.00  0.00           O
ATOM    552  N   GLY A  29      59.247  76.652  75.027  1.00  0.00           N
ATOM    554  CA  GLY A  29      60.587  76.652  75.607  1.00  0.00           C
ATOM    557  C   GLY A  29      60.887  75.532  76.557  1.00  0.00           C
ATOM    558  O   GLY A  29      61.637  75.672  77.517  1.00  0.00           O
ATOM    559  N   MET A  30      60.317  74.342  76.297  1.00  0.00           N
ATOM    561  CA  MET A  30      60.537  73.182  77.107  1.00  0.00           C
ATOM    563  CB  MET A  30      59.407  72.952  78.147  1.00  0.00           C
ATOM    566  CG  MET A  30      58.017  72.542  77.597  1.00  0.00           C
ATOM    569  SD  MET A  30      57.757  70.802  77.127  1.00  0.00           S
ATOM    570  CE  MET A  30      56.097  70.852  76.387  1.00  0.00           C
ATOM    574  C   MET A  30      60.677  72.002  76.187  1.00  0.00           C
ATOM    575  O   MET A  30      60.337  72.062  75.007  1.00  0.00           O
ATOM    576  N   ILE A  31      61.187  70.912  76.777  1.00  0.00           N
ATOM    578  CA  ILE A  31      61.317  69.572  76.237  1.00  0.00           C
ATOM    580  CB  ILE A  31      62.747  69.022  76.417  1.00  0.00           C
ATOM    582  CG2 ILE A  31      62.957  67.652  75.747  1.00  0.00           C
ATOM    586  CG1 ILE A  31      63.787  70.032  75.917  1.00  0.00           C
ATOM    589  CD  ILE A  31      63.477  70.482  74.497  1.00  0.00           C
ATOM    593  C   ILE A  31      60.387  68.702  77.047  1.00  0.00           C
ATOM    594  O   ILE A  31      60.387  68.772  78.277  1.00  0.00           O
ATOM    595  N   SER A  32      59.597  67.852  76.387  1.00  0.00           N
ATOM    597  CA  SER A  32      58.877  66.792  77.077  1.00  0.00           C
ATOM    599  CB  SER A  32      57.357  66.782  76.727  1.00  0.00           C
ATOM    602  OG  SER A  32      56.597  65.872  77.527  1.00  0.00           O
ATOM    604  C   SER A  32      59.537  65.472  76.707  1.00  0.00           C
ATOM    605  O   SER A  32      59.787  65.162  75.547  1.00  0.00           O
ATOM    606  N   TYR A  33      59.877  64.662  77.717  1.00  0.00           N
ATOM    608  CA  TYR A  33      60.627  63.442  77.537  1.00  0.00           C
ATOM    610  CB  TYR A  33      62.147  63.652  77.817  1.00  0.00           C
ATOM    613  CG  TYR A  33      62.447  63.992  79.247  1.00  0.00           C
ATOM    614  CD1 TYR A  33      62.537  65.322  79.707  1.00  0.00           C
ATOM    616  CE1 TYR A  33      62.757  65.572  81.067  1.00  0.00           C
ATOM    618  CZ  TYR A  33      62.907  64.502  81.957  1.00  0.00           C
ATOM    619  OH  TYR A  33      63.067  64.732  83.337  1.00  0.00           O
ATOM    621  CD2 TYR A  33      62.637  62.942  80.137  1.00  0.00           C
ATOM    623  CE2 TYR A  33      62.827  63.192  81.497  1.00  0.00           C
ATOM    625  C   TYR A  33      59.987  62.402  78.447  1.00  0.00           C
ATOM    626  O   TYR A  33      59.147  62.742  79.287  1.00  0.00           O
ATOM    627  N   LYS A  34      60.347  61.112  78.317  1.00  0.00           N
ATOM    629  CA  LYS A  34      59.807  60.042  79.157  1.00  0.00           C
ATOM    631  CB  LYS A  34      59.097  58.962  78.307  1.00  0.00           C
ATOM    634  CG  LYS A  34      57.707  59.392  77.807  1.00  0.00           C
ATOM    637  CD  LYS A  34      57.127  58.472  76.717  1.00  0.00           C
ATOM    640  CE  LYS A  34      55.797  59.032  76.177  1.00  0.00           C
ATOM    643  NZ  LYS A  34      55.087  58.122  75.257  1.00  0.00           N
ATOM    647  C   LYS A  34      60.897  59.422  80.007  1.00  0.00           C
ATOM    648  O   LYS A  34      62.027  59.252  79.577  1.00  0.00           O
ATOM    649  N   ASP A  35      60.607  59.112  81.287  1.00  0.00           N
ATOM    651  CA  ASP A  35      61.557  58.532  82.217  1.00  0.00           C
ATOM    653  CB  ASP A  35      61.157  58.992  83.677  1.00  0.00           C
ATOM    656  CG  ASP A  35      61.947  58.442  84.857  1.00  0.00           C
ATOM    657  OD1 ASP A  35      61.937  57.212  85.127  1.00  0.00           O
ATOM    658  OD2 ASP A  35      62.537  59.272  85.597  1.00  0.00           O
ATOM    659  C   ASP A  35      61.577  57.032  81.987  1.00  0.00           C
ATOM    660  O   ASP A  35      60.627  56.492  81.437  1.00  0.00           O
ATOM    661  N   ALA A  36      62.607  56.302  82.447  1.00  0.00           N
ATOM    663  CA  ALA A  36      62.687  54.852  82.467  1.00  0.00           C
ATOM    665  CB  ALA A  36      63.897  54.452  83.347  1.00  0.00           C
ATOM    669  C   ALA A  36      61.487  54.132  83.067  1.00  0.00           C
ATOM    670  O   ALA A  36      61.187  52.982  82.747  1.00  0.00           O
ATOM    671  N   ASN A  37      60.777  54.832  83.977  1.00  0.00           N
ATOM    673  CA  ASN A  37      59.557  54.382  84.607  1.00  0.00           C
ATOM    675  CB  ASN A  37      59.397  55.142  85.967  1.00  0.00           C
ATOM    678  CG  ASN A  37      60.267  54.532  87.057  1.00  0.00           C
ATOM    679  OD1 ASN A  37      60.917  53.502  86.937  1.00  0.00           O
ATOM    680  ND2 ASN A  37      60.307  55.212  88.237  1.00  0.00           N
ATOM    683  C   ASN A  37      58.307  54.672  83.767  1.00  0.00           C
ATOM    684  O   ASN A  37      57.197  54.382  84.207  1.00  0.00           O
ATOM    685  N   GLY A  38      58.387  55.262  82.557  1.00  0.00           N
ATOM    687  CA  GLY A  38      57.227  55.632  81.757  1.00  0.00           C
ATOM    690  C   GLY A  38      56.557  56.912  82.207  1.00  0.00           C
ATOM    691  O   GLY A  38      55.577  57.382  81.657  1.00  0.00           O
ATOM    692  N   ASN A  39      57.087  57.532  83.267  1.00  0.00           N
ATOM    694  CA  ASN A  39      56.617  58.812  83.747  1.00  0.00           C
ATOM    696  CB  ASN A  39      57.207  59.152  85.137  1.00  0.00           C
ATOM    699  CG  ASN A  39      56.837  58.172  86.257  1.00  0.00           C
ATOM    700  OD1 ASN A  39      55.727  57.672  86.387  1.00  0.00           O
ATOM    701  ND2 ASN A  39      57.827  57.922  87.147  1.00  0.00           N
ATOM    704  C   ASN A  39      57.077  59.902  82.787  1.00  0.00           C
ATOM    705  O   ASN A  39      58.267  60.032  82.487  1.00  0.00           O
ATOM    706  N   LYS A  40      56.147  60.722  82.277  1.00  0.00           N
ATOM    708  CA  LYS A  40      56.487  61.872  81.477  1.00  0.00           C
ATOM    710  CB  LYS A  40      55.297  62.202  80.547  1.00  0.00           C
ATOM    713  CG  LYS A  40      54.037  62.772  81.237  1.00  0.00           C
ATOM    716  CD  LYS A  40      54.017  64.292  81.477  1.00  0.00           C
ATOM    719  CE  LYS A  40      54.347  65.112  80.227  1.00  0.00           C
ATOM    722  NZ  LYS A  40      54.297  66.542  80.527  1.00  0.00           N
ATOM    726  C   LYS A  40      56.887  63.042  82.357  1.00  0.00           C
ATOM    727  O   LYS A  40      56.417  63.192  83.487  1.00  0.00           O
ATOM    728  N   GLN A  41      57.787  63.902  81.867  1.00  0.00           N
ATOM    730  CA  GLN A  41      58.307  65.022  82.637  1.00  0.00           C
ATOM    732  CB  GLN A  41      59.647  64.692  83.347  1.00  0.00           C
ATOM    735  CG  GLN A  41      59.957  65.482  84.637  1.00  0.00           C
ATOM    738  CD  GLN A  41      58.817  65.312  85.647  1.00  0.00           C
ATOM    739  OE1 GLN A  41      58.077  66.262  85.917  1.00  0.00           O
ATOM    740  NE2 GLN A  41      58.637  64.052  86.117  1.00  0.00           N
ATOM    743  C   GLN A  41      58.527  66.142  81.657  1.00  0.00           C
ATOM    744  O   GLN A  41      58.217  66.042  80.467  1.00  0.00           O
ATOM    745  N   GLN A  42      58.997  67.282  82.167  1.00  0.00           N
ATOM    747  CA  GLN A  42      59.197  68.472  81.377  1.00  0.00           C
ATOM    749  CB  GLN A  42      57.897  69.292  81.407  1.00  0.00           C
ATOM    752  CG  GLN A  42      57.967  70.642  80.667  1.00  0.00           C
ATOM    755  CD  GLN A  42      56.577  71.252  80.547  1.00  0.00           C
ATOM    756  OE1 GLN A  42      56.227  72.212  81.237  1.00  0.00           O
ATOM    757  NE2 GLN A  42      55.737  70.662  79.677  1.00  0.00           N
ATOM    760  C   GLN A  42      60.377  69.282  81.897  1.00  0.00           C
ATOM    761  O   GLN A  42      60.447  69.552  83.097  1.00  0.00           O
ATOM    762  N   ILE A  43      61.287  69.702  80.997  1.00  0.00           N
ATOM    764  CA  ILE A  43      62.517  70.422  81.327  1.00  0.00           C
ATOM    766  CB  ILE A  43      63.747  69.502  81.317  1.00  0.00           C
ATOM    768  CG2 ILE A  43      63.897  68.822  79.937  1.00  0.00           C
ATOM    772  CG1 ILE A  43      65.057  70.242  81.697  1.00  0.00           C
ATOM    775  CD  ILE A  43      66.247  69.322  81.977  1.00  0.00           C
ATOM    779  C   ILE A  43      62.707  71.572  80.337  1.00  0.00           C
ATOM    780  O   ILE A  43      62.277  71.482  79.187  1.00  0.00           O
ATOM    781  N   ASN A  44      63.327  72.702  80.727  1.00  0.00           N
ATOM    783  CA  ASN A  44      63.757  73.752  79.817  1.00  0.00           C
ATOM    785  CB  ASN A  44      64.417  74.912  80.647  1.00  0.00           C
ATOM    788  CG  ASN A  44      64.767  76.182  79.867  1.00  0.00           C
ATOM    789  OD1 ASN A  44      64.687  76.292  78.637  1.00  0.00           O
ATOM    790  ND2 ASN A  44      65.107  77.252  80.627  1.00  0.00           N
ATOM    793  C   ASN A  44      64.687  73.262  78.687  1.00  0.00           C
ATOM    794  O   ASN A  44      65.607  72.472  78.887  1.00  0.00           O
ATOM    795  N   ARG A  45      64.507  73.782  77.457  1.00  0.00           N
ATOM    797  CA  ARG A  45      65.397  73.602  76.327  1.00  0.00           C
ATOM    799  CB  ARG A  45      64.937  74.472  75.127  1.00  0.00           C
ATOM    802  CG  ARG A  45      63.547  74.112  74.587  1.00  0.00           C
ATOM    805  CD  ARG A  45      63.037  75.102  73.537  1.00  0.00           C
ATOM    808  NE  ARG A  45      63.947  74.972  72.377  1.00  0.00           N
ATOM    810  CZ  ARG A  45      63.777  75.652  71.257  1.00  0.00           C
ATOM    811  NH1 ARG A  45      62.937  76.662  71.117  1.00  0.00           N
ATOM    814  NH2 ARG A  45      64.457  75.252  70.197  1.00  0.00           N
ATOM    817  C   ARG A  45      66.827  74.022  76.637  1.00  0.00           C
ATOM    818  O   ARG A  45      67.797  73.402  76.217  1.00  0.00           O
ATOM    819  N   THR A  46      66.987  75.092  77.437  1.00  0.00           N
ATOM    821  CA  THR A  46      68.297  75.602  77.827  1.00  0.00           C
ATOM    823  CB  THR A  46      68.287  77.082  78.267  1.00  0.00           C
ATOM    825  OG1 THR A  46      67.907  77.282  79.617  1.00  0.00           O
ATOM    827  CG2 THR A  46      67.367  77.942  77.377  1.00  0.00           C
ATOM    831  C   THR A  46      68.947  74.752  78.927  1.00  0.00           C
ATOM    832  O   THR A  46      70.117  74.932  79.237  1.00  0.00           O
ATOM    833  N   ASP A  47      68.207  73.822  79.547  1.00  0.00           N
ATOM    835  CA  ASP A  47      68.737  73.012  80.627  1.00  0.00           C
ATOM    837  CB  ASP A  47      67.677  72.742  81.737  1.00  0.00           C
ATOM    840  CG  ASP A  47      67.517  73.862  82.747  1.00  0.00           C
ATOM    841  OD1 ASP A  47      68.227  74.902  82.657  1.00  0.00           O
ATOM    842  OD2 ASP A  47      66.667  73.682  83.667  1.00  0.00           O
ATOM    843  C   ASP A  47      69.227  71.672  80.097  1.00  0.00           C
ATOM    844  O   ASP A  47      69.847  70.902  80.837  1.00  0.00           O
ATOM    845  N   VAL A  48      69.007  71.372  78.797  1.00  0.00           N
ATOM    847  CA  VAL A  48      69.467  70.132  78.187  1.00  0.00           C
ATOM    849  CB  VAL A  48      68.397  69.332  77.457  1.00  0.00           C
ATOM    851  CG1 VAL A  48      67.307  68.912  78.467  1.00  0.00           C
ATOM    855  CG2 VAL A  48      67.757  70.142  76.327  1.00  0.00           C
ATOM    859  C   VAL A  48      70.637  70.502  77.307  1.00  0.00           C
ATOM    860  O   VAL A  48      70.647  71.472  76.557  1.00  0.00           O
ATOM    861  N   LYS A  49      71.737  69.762  77.477  1.00  0.00           N
ATOM    863  CA  LYS A  49      73.017  70.172  76.957  1.00  0.00           C
ATOM    865  CB  LYS A  49      74.087  69.512  77.857  1.00  0.00           C
ATOM    868  CG  LYS A  49      75.517  69.902  77.507  1.00  0.00           C
ATOM    871  CD  LYS A  49      75.957  71.192  78.207  1.00  0.00           C
ATOM    874  CE  LYS A  49      77.307  71.732  77.697  1.00  0.00           C
ATOM    877  NZ  LYS A  49      78.267  70.642  77.407  1.00  0.00           N
ATOM    881  C   LYS A  49      73.137  69.632  75.547  1.00  0.00           C
ATOM    882  O   LYS A  49      73.387  70.322  74.567  1.00  0.00           O
ATOM    883  N   GLU A  50      72.937  68.322  75.477  1.00  0.00           N
ATOM    885  CA  GLU A  50      73.067  67.512  74.307  1.00  0.00           C
ATOM    887  CB  GLU A  50      74.437  66.822  74.227  1.00  0.00           C
ATOM    890  CG  GLU A  50      75.607  67.792  74.017  1.00  0.00           C
ATOM    893  CD  GLU A  50      76.937  67.062  74.107  1.00  0.00           C
ATOM    894  OE1 GLU A  50      76.987  65.812  74.107  1.00  0.00           O
ATOM    895  OE2 GLU A  50      77.947  67.812  74.137  1.00  0.00           O
ATOM    896  C   GLU A  50      72.107  66.392  74.517  1.00  0.00           C
ATOM    897  O   GLU A  50      71.877  65.942  75.637  1.00  0.00           O
ATOM    898  N   MET A  51      71.567  65.872  73.417  1.00  0.00           N
ATOM    900  CA  MET A  51      70.767  64.692  73.457  1.00  0.00           C
ATOM    902  CB  MET A  51      69.417  65.012  72.797  1.00  0.00           C
ATOM    905  CG  MET A  51      68.607  66.062  73.557  1.00  0.00           C
ATOM    908  SD  MET A  51      67.167  66.542  72.587  1.00  0.00           S
ATOM    909  CE  MET A  51      66.597  67.662  73.877  1.00  0.00           C
ATOM    913  C   MET A  51      71.487  63.662  72.647  1.00  0.00           C
ATOM    914  O   MET A  51      71.617  63.802  71.437  1.00  0.00           O
ATOM    915  N   VAL A  52      71.967  62.582  73.287  1.00  0.00           N
ATOM    917  CA  VAL A  52      72.687  61.572  72.547  1.00  0.00           C
ATOM    919  CB  VAL A  52      74.067  61.242  73.097  1.00  0.00           C
ATOM    921  CG1 VAL A  52      74.967  60.832  71.917  1.00  0.00           C
ATOM    925  CG2 VAL A  52      74.717  62.442  73.827  1.00  0.00           C
ATOM    929  C   VAL A  52      71.797  60.342  72.567  1.00  0.00           C
ATOM    930  O   VAL A  52      71.357  59.822  73.587  1.00  0.00           O
ATOM    931  N   GLU A  53      71.527  59.842  71.367  1.00  0.00           N
ATOM    933  CA  GLU A  53      71.147  58.482  71.097  1.00  0.00           C
ATOM    935  CB  GLU A  53      71.057  58.472  69.567  1.00  0.00           C
ATOM    938  CG  GLU A  53      72.347  59.072  68.927  1.00  0.00           C
ATOM    941  CD  GLU A  53      73.017  58.192  67.897  1.00  0.00           C
ATOM    942  OE1 GLU A  53      72.757  56.962  67.917  1.00  0.00           O
ATOM    943  OE2 GLU A  53      73.707  58.812  67.037  1.00  0.00           O
ATOM    944  C   GLU A  53      72.227  57.542  71.607  1.00  0.00           C
ATOM    945  O   GLU A  53      73.387  57.912  71.607  1.00  0.00           O
ATOM    946  N   LEU A  54      71.907  56.352  72.157  1.00  0.00           N
ATOM    948  CA  LEU A  54      72.907  55.662  72.977  1.00  0.00           C
ATOM    950  CB  LEU A  54      72.407  55.392  74.417  1.00  0.00           C
ATOM    953  CG  LEU A  54      73.317  55.992  75.517  1.00  0.00           C
ATOM    955  CD1 LEU A  54      72.817  55.542  76.887  1.00  0.00           C
ATOM    959  CD2 LEU A  54      74.817  55.652  75.357  1.00  0.00           C
ATOM    963  C   LEU A  54      73.447  54.382  72.367  1.00  0.00           C
ATOM    964  O   LEU A  54      73.937  53.512  73.097  1.00  0.00           O
ATOM    965  N   ASP A  55      73.377  54.192  71.037  1.00  0.00           N
ATOM    967  CA  ASP A  55      73.867  52.982  70.437  1.00  0.00           C
ATOM    969  CB  ASP A  55      75.067  53.162  69.447  1.00  0.00           C
ATOM    972  CG  ASP A  55      75.317  54.512  68.767  1.00  0.00           C
ATOM    973  OD1 ASP A  55      75.467  55.542  69.457  1.00  0.00           O
ATOM    974  OD2 ASP A  55      75.697  54.392  67.557  1.00  0.00           O
ATOM    975  C   ASP A  55      72.727  51.962  70.057  1.00  0.00           C
ATOM    976  OT1 ASP A  55      71.597  52.072  70.607  1.00  0.00           O
ATOM    977  OT2 ASP A  55      73.037  50.962  69.357  1.00  0.00           O
ATOM    978  NH3 POPEB  56      18.067  25.322  67.317  1.00  0.00           N
ATOM    982  C12 POPEB  56      19.467  25.072  67.787  1.00  0.00           C
ATOM    985  C11 POPEB  56      19.767  23.582  68.007  1.00  0.00           C
ATOM    988  P   POPEB  56      19.787  21.302  66.777  1.00  0.00           P
ATOM    989  O13 POPEB  56      20.267  20.712  65.507  1.00  0.00           O
ATOM    990  O14 POPEB  56      20.387  20.742  68.007  1.00  0.00           O
ATOM    991  O11 POPEB  56      18.227  21.112  66.887  1.00  0.00           O
ATOM    992  O12 POPEB  56      19.877  22.892  66.757  1.00  0.00           O
ATOM    993  C1  POPEB  56      17.507  20.332  65.927  1.00  0.00           C
ATOM    996  C2  POPEB  56      17.107  21.142  64.647  1.00  0.00           C
ATOM    998  O21 POPEB  56      18.207  21.282  63.717  1.00  0.00           O
ATOM    999  C21 POPEB  56      18.447  20.172  63.047  1.00  0.00           C
ATOM   1000  O22 POPEB  56      17.857  19.112  63.217  1.00  0.00           O
ATOM   1001  C22 POPEB  56      19.447  20.432  61.907  1.00  0.00           C
ATOM   1004  C3  POPEB  56      16.577  22.552  64.997  1.00  0.00           C
ATOM   1007  O31 POPEB  56      16.437  23.312  63.787  1.00  0.00           O
ATOM   1008  C31 POPEB  56      16.827  24.582  63.877  1.00  0.00           C
ATOM   1009  O32 POPEB  56      16.957  25.182  64.927  1.00  0.00           O
ATOM   1010  C32 POPEB  56      16.987  25.182  62.487  1.00  0.00           C
ATOM   1013  C23 POPEB  56      19.727  19.152  61.077  1.00  0.00           C
ATOM   1016  C24 POPEB  56      20.867  19.272  60.047  1.00  0.00           C
ATOM   1019  C25 POPEB  56      20.497  20.002  58.747  1.00  0.00           C
ATOM   1022  C26 POPEB  56      20.147  19.062  57.577  1.00  0.00           C
ATOM   1025  C27 POPEB  56      19.937  19.852  56.267  1.00  0.00           C
ATOM   1028  C28 POPEB  56      19.987  19.012  54.977  1.00  0.00           C
ATOM   1031  C29 POPEB  56      18.757  18.172  54.727  1.00  0.00           C
ATOM   1033 0C21 POPEB  56      18.527  17.432  53.627  1.00  0.00           C
ATOM   1035 1C21 POPEB  56      19.467  17.242  52.457  1.00  0.00           C
ATOM   1038 2C21 POPEB  56      19.037  16.052  51.577  1.00  0.00           C
ATOM   1041 3C21 POPEB  56      19.077  14.672  52.267  1.00  0.00           C
ATOM   1044 4C21 POPEB  56      18.277  13.582  51.537  1.00  0.00           C
ATOM   1047 5C21 POPEB  56      18.727  12.172  51.937  1.00  0.00           C
ATOM   1050 6C21 POPEB  56      18.297  11.732  53.347  1.00  0.00           C
ATOM   1053 7C21 POPEB  56      19.097  10.522  53.847  1.00  0.00           C
ATOM   1056 8C21 POPEB  56      18.327   9.652  54.847  1.00  0.00           C
ATOM   1060  C33 POPEB  56      17.667  24.202  61.507  1.00  0.00           C
ATOM   1063  C34 POPEB  56      18.247  24.912  60.277  1.00  0.00           C
ATOM   1066  C35 POPEB  56      17.447  24.622  59.007  1.00  0.00           C
ATOM   1069  C36 POPEB  56      18.117  25.272  57.797  1.00  0.00           C
ATOM   1072  C37 POPEB  56      17.457  24.912  56.467  1.00  0.00           C
ATOM   1075  C38 POPEB  56      18.037  25.742  55.307  1.00  0.00           C
ATOM   1078  C39 POPEB  56      17.507  25.302  53.947  1.00  0.00           C
ATOM   1081 0C31 POPEB  56      18.257  24.072  53.397  1.00  0.00           C
ATOM   1084 1C31 POPEB  56      17.577  23.512  52.137  1.00  0.00           C
ATOM   1087 2C31 POPEB  56      18.267  22.282  51.537  1.00  0.00           C
ATOM   1090 3C31 POPEB  56      19.797  22.412  51.407  1.00  0.00           C
ATOM   1093 4C31 POPEB  56      20.417  21.282  50.577  1.00  0.00           C
ATOM   1096 5C31 POPEB  56      21.947  21.352  50.497  1.00  0.00           C
ATOM   1099 6C31 POPEB  56      22.547  20.272  49.597  1.00  0.00           C
ATOM   1103  NH3 POPEC  57      23.807  61.812  23.427  1.00  0.00           N
ATOM   1107  C12 POPEC  57      23.007  62.192  22.217  1.00  0.00           C
ATOM   1110  C11 POPEC  57      23.877  62.762  21.067  1.00  0.00           C
ATOM   1113  P   POPEC  57      24.547  65.032  22.207  1.00  0.00           P
ATOM   1114  O13 POPEC  57      25.727  65.932  22.117  1.00  0.00           O
ATOM   1115  O14 POPEC  57      23.267  65.492  21.627  1.00  0.00           O
ATOM   1116  O11 POPEC  57      24.357  64.402  23.637  1.00  0.00           O
ATOM   1117  O12 POPEC  57      24.897  63.702  21.447  1.00  0.00           O
ATOM   1118  C1  POPEC  57      24.267  65.132  24.847  1.00  0.00           C
ATOM   1121  C2  POPEC  57      24.397  64.112  26.017  1.00  0.00           C
ATOM   1123  O21 POPEC  57      23.137  63.422  26.177  1.00  0.00           O
ATOM   1124  C21 POPEC  57      22.297  63.742  27.147  1.00  0.00           C
ATOM   1125  O22 POPEC  57      22.407  64.662  27.947  1.00  0.00           O
ATOM   1126  C22 POPEC  57      21.077  62.802  27.117  1.00  0.00           C
ATOM   1129  C3  POPEC  57      25.077  64.692  27.287  1.00  0.00           C
ATOM   1132  O31 POPEC  57      25.037  63.702  28.327  1.00  0.00           O
ATOM   1133  C31 POPEC  57      26.117  62.952  28.507  1.00  0.00           C
ATOM   1134  O32 POPEC  57      27.247  63.222  28.157  1.00  0.00           O
ATOM   1135  C32 POPEC  57      25.687  61.642  29.147  1.00  0.00           C
ATOM   1138  C23 POPEC  57      20.217  62.752  28.417  1.00  0.00           C
ATOM   1141  C24 POPEC  57      20.487  61.582  29.397  1.00  0.00           C
ATOM   1144  C25 POPEC  57      19.317  61.422  30.397  1.00  0.00           C
ATOM   1147  C26 POPEC  57      19.297  60.092  31.187  1.00  0.00           C
ATOM   1150  C27 POPEC  57      19.207  60.272  32.717  1.00  0.00           C
ATOM   1153  C28 POPEC  57      18.687  59.042  33.487  1.00  0.00           C
ATOM   1156  C29 POPEC  57      19.607  57.852  33.407  1.00  0.00           C
ATOM   1158 0C21 POPEC  57      19.257  56.552  33.327  1.00  0.00           C
ATOM   1160 1C21 POPEC  57      17.867  55.982  33.337  1.00  0.00           C
ATOM   1163 2C21 POPEC  57      17.667  54.862  34.387  1.00  0.00           C
ATOM   1166 3C21 POPEC  57      17.787  55.342  35.837  1.00  0.00           C
ATOM   1169 4C21 POPEC  57      16.907  54.552  36.827  1.00  0.00           C
ATOM   1172 5C21 POPEC  57      17.307  53.082  37.037  1.00  0.00           C
ATOM   1175 6C21 POPEC  57      16.567  52.492  38.247  1.00  0.00           C
ATOM   1178 7C21 POPEC  57      16.877  51.022  38.557  1.00  0.00           C
ATOM   1181 8C21 POPEC  57      16.397  50.602  39.947  1.00  0.00           C
ATOM   1185  C33 POPEC  57      24.727  61.852  30.337  1.00  0.00           C
ATOM   1188  C34 POPEC  57      25.487  62.292  31.587  1.00  0.00           C
ATOM   1191  C35 POPEC  57      24.547  62.702  32.707  1.00  0.00           C
ATOM   1194  C36 POPEC  57      25.177  62.722  34.097  1.00  0.00           C
ATOM   1197  C37 POPEC  57      24.107  63.042  35.127  1.00  0.00           C
ATOM   1200  C38 POPEC  57      24.487  62.732  36.577  1.00  0.00           C
ATOM   1203  C39 POPEC  57      23.217  62.732  37.437  1.00  0.00           C
ATOM   1206 0C31 POPEC  57      23.447  63.042  38.917  1.00  0.00           C
ATOM   1209 1C31 POPEC  57      22.097  63.252  39.597  1.00  0.00           C
ATOM   1212 2C31 POPEC  57      22.147  63.862  41.007  1.00  0.00           C
ATOM   1215 3C31 POPEC  57      22.847  65.222  41.037  1.00  0.00           C
ATOM   1218 4C31 POPEC  57      22.507  66.012  42.307  1.00  0.00           C
ATOM   1221 5C31 POPEC  57      23.307  67.312  42.407  1.00  0.00           C
ATOM   1224 6C31 POPEC  57      22.917  68.142  43.627  1.00  0.00           C
ATOM   1228  NH3 POPED  58      81.107  38.492  25.067  1.00  0.00           N
ATOM   1232  C12 POPED  58      81.747  37.122  25.007  1.00  0.00           C
ATOM   1235  C11 POPED  58      82.117  36.672  23.597  1.00  0.00           C
ATOM   1238  P   POPED  58      80.127  37.402  22.047  1.00  0.00           P
ATOM   1239  O13 POPED  58      81.017  38.492  21.567  1.00  0.00           O
ATOM   1240  O14 POPED  58      79.297  36.732  21.037  1.00  0.00           O
ATOM   1241  O11 POPED  58      79.227  38.012  23.187  1.00  0.00           O
ATOM   1242  O12 POPED  58      80.967  36.342  22.837  1.00  0.00           O
ATOM   1243  C1  POPED  58      77.837  38.272  23.007  1.00  0.00           C
ATOM   1246  C2  POPED  58      77.037  38.162  24.347  1.00  0.00           C
ATOM   1248  O21 POPED  58      77.917  37.682  25.397  1.00  0.00           O
ATOM   1249  C21 POPED  58      77.477  38.022  26.597  1.00  0.00           C
ATOM   1250  O22 POPED  58      76.507  38.702  26.847  1.00  0.00           O
ATOM   1251  C22 POPED  58      78.367  37.392  27.657  1.00  0.00           C
ATOM   1254  C3  POPED  58      75.757  37.262  24.167  1.00  0.00           C
ATOM   1257  O31 POPED  58      74.857  37.352  25.297  1.00  0.00           O
ATOM   1258  C31 POPED  58      73.567  37.162  25.007  1.00  0.00           C
ATOM   1259  O32 POPED  58      73.147  36.602  24.017  1.00  0.00           O
ATOM   1260  C32 POPED  58      72.667  37.782  26.097  1.00  0.00           C
ATOM   1263  C23 POPED  58      77.967  35.912  27.777  1.00  0.00           C
ATOM   1266  C24 POPED  58      78.317  35.192  29.087  1.00  0.00           C
ATOM   1269  C25 POPED  58      79.757  34.722  29.247  1.00  0.00           C
ATOM   1272  C26 POPED  58      80.087  34.492  30.737  1.00  0.00           C
ATOM   1275  C27 POPED  58      79.067  33.632  31.497  1.00  0.00           C
ATOM   1278  C28 POPED  58      79.707  32.842  32.657  1.00  0.00           C
ATOM   1281  C29 POPED  58      80.497  33.752  33.557  1.00  0.00           C
ATOM   1283 0C21 POPED  58      80.097  34.262  34.727  1.00  0.00           C
ATOM   1285 1C21 POPED  58      78.777  34.012  35.407  1.00  0.00           C
ATOM   1288 2C21 POPED  58      78.927  34.272  36.917  1.00  0.00           C
ATOM   1291 3C21 POPED  58      77.627  34.012  37.697  1.00  0.00           C
ATOM   1294 4C21 POPED  58      77.787  34.412  39.167  1.00  0.00           C
ATOM   1297 5C21 POPED  58      77.017  33.522  40.147  1.00  0.00           C
ATOM   1300 6C21 POPED  58      75.497  33.632  40.037  1.00  0.00           C
ATOM   1303 7C21 POPED  58      74.797  32.952  41.217  1.00  0.00           C
ATOM   1306 8C21 POPED  58      73.277  33.082  41.187  1.00  0.00           C
ATOM   1310  C33 POPED  58      73.077  37.552  27.577  1.00  0.00           C
ATOM   1313  C34 POPED  58      72.187  38.362  28.547  1.00  0.00           C
ATOM   1316  C35 POPED  58      72.337  37.992  30.037  1.00  0.00           C
ATOM   1319  C36 POPED  58      71.167  38.522  30.887  1.00  0.00           C
ATOM   1322  C37 POPED  58      71.287  38.162  32.377  1.00  0.00           C
ATOM   1325  C38 POPED  58      70.157  38.782  33.217  1.00  0.00           C
ATOM   1328  C39 POPED  58      70.337  38.592  34.727  1.00  0.00           C
ATOM   1331 0C31 POPED  58      69.367  39.472  35.527  1.00  0.00           C
ATOM   1334 1C31 POPED  58      69.347  39.202  37.037  1.00  0.00           C
ATOM   1337 2C31 POPED  58      68.857  37.792  37.377  1.00  0.00           C
ATOM   1340 3C31 POPED  58      68.227  37.682  38.767  1.00  0.00           C
ATOM   1343 4C31 POPED  58      67.537  36.322  38.967  1.00  0.00           C
ATOM   1346 5C31 POPED  58      66.707  36.242  40.247  1.00  0.00           C
ATOM   1349 6C31 POPED  58      65.977  34.902  40.417  1.00  0.00           C
ATOM   1353  NH3 POPEE  59      17.997  83.202  27.717  1.00  0.00           N
ATOM   1357  C12 POPEE  59      17.907  83.142  26.217  1.00  0.00           C
ATOM   1360  C11 POPEE  59      18.977  84.062  25.637  1.00  0.00           C
ATOM   1363  P   POPEE  59      21.587  83.722  25.557  1.00  0.00           P
ATOM   1364  O13 POPEE  59      21.347  83.812  24.107  1.00  0.00           O
ATOM   1365  O14 POPEE  59      22.467  84.732  26.157  1.00  0.00           O
ATOM   1366  O11 POPEE  59      22.077  82.262  25.867  1.00  0.00           O
ATOM   1367  O12 POPEE  59      20.207  83.792  26.317  1.00  0.00           O
ATOM   1368  C1  POPEE  59      22.567  81.752  27.087  1.00  0.00           C
ATOM   1371  C2  POPEE  59      21.507  80.852  27.797  1.00  0.00           C
ATOM   1373  O21 POPEE  59      21.737  80.552  29.187  1.00  0.00           O
ATOM   1374  C21 POPEE  59      22.927  80.552  29.747  1.00  0.00           C
ATOM   1375  O22 POPEE  59      23.997  80.702  29.187  1.00  0.00           O
ATOM   1376  C22 POPEE  59      22.747  80.292  31.247  1.00  0.00           C
ATOM   1379  C3  POPEE  59      21.117  79.562  26.987  1.00  0.00           C
ATOM   1382  O31 POPEE  59      22.097  78.492  26.957  1.00  0.00           O
ATOM   1383  C31 POPEE  59      21.867  77.522  27.847  1.00  0.00           C
ATOM   1384  O32 POPEE  59      21.137  77.632  28.817  1.00  0.00           O
ATOM   1385  C32 POPEE  59      22.647  76.252  27.497  1.00  0.00           C
ATOM   1388  C23 POPEE  59      24.087  80.022  31.977  1.00  0.00           C
ATOM   1391  C24 POPEE  59      23.957  79.202  33.287  1.00  0.00           C
ATOM   1394  C25 POPEE  59      24.747  79.742  34.487  1.00  0.00           C
ATOM   1397  C26 POPEE  59      23.867  80.272  35.627  1.00  0.00           C
ATOM   1400  C27 POPEE  59      24.217  79.632  36.977  1.00  0.00           C
ATOM   1403  C28 POPEE  59      23.337  80.162  38.127  1.00  0.00           C
ATOM   1406  C29 POPEE  59      23.437  79.312  39.367  1.00  0.00           C
ATOM   1408 0C21 POPEE  59      23.717  79.722  40.617  1.00  0.00           C
ATOM   1410 1C21 POPEE  59      24.037  81.132  41.047  1.00  0.00           C
ATOM   1413 2C21 POPEE  59      24.717  81.162  42.427  1.00  0.00           C
ATOM   1416 3C21 POPEE  59      26.197  80.752  42.397  1.00  0.00           C
ATOM   1419 4C21 POPEE  59      26.707  80.322  43.777  1.00  0.00           C
ATOM   1422 5C21 POPEE  59      28.237  80.252  43.857  1.00  0.00           C
ATOM   1425 6C21 POPEE  59      28.737  79.742  45.217  1.00  0.00           C
ATOM   1428 7C21 POPEE  59      30.217  80.072  45.467  1.00  0.00           C
ATOM   1431 8C21 POPEE  59      30.727  79.642  46.847  1.00  0.00           C
ATOM   1435  C33 POPEE  59      23.497  75.772  28.687  1.00  0.00           C
ATOM   1438  C34 POPEE  59      24.277  74.472  28.447  1.00  0.00           C
ATOM   1441  C35 POPEE  59      25.277  74.172  29.567  1.00  0.00           C
ATOM   1444  C36 POPEE  59      24.617  74.082  30.957  1.00  0.00           C
ATOM   1447  C37 POPEE  59      25.287  73.062  31.887  1.00  0.00           C
ATOM   1450  C38 POPEE  59      24.487  72.752  33.157  1.00  0.00           C
ATOM   1453  C39 POPEE  59      24.777  73.702  34.327  1.00  0.00           C
ATOM   1456 0C31 POPEE  59      23.827  73.542  35.527  1.00  0.00           C
ATOM   1459 1C31 POPEE  59      24.137  74.562  36.637  1.00  0.00           C
ATOM   1462 2C31 POPEE  59      23.107  74.582  37.787  1.00  0.00           C
ATOM   1465 3C31 POPEE  59      23.557  73.862  39.077  1.00  0.00           C
ATOM   1468 4C31 POPEE  59      23.957  72.392  38.867  1.00  0.00           C
ATOM   1471 5C31 POPEE  59      24.227  71.652  40.177  1.00  0.00           C
ATOM   1474 6C31 POPEE  59      24.537  70.162  39.967  1.00  0.00           C
ATOM   1478  NH3 POPEF  60      94.707  60.682  20.157  1.00  0.00           N
ATOM   1482  C12 POPEF  60      93.897  60.582  18.887  1.00  0.00           C
ATOM   1485  C11 POPEF  60      93.617  59.122  18.497  1.00  0.00           C
ATOM   1488  P   POPEF  60      91.037  58.632  18.757  1.00  0.00           P
ATOM   1489  O13 POPEF  60      90.017  59.692  18.577  1.00  0.00           O
ATOM   1490  O14 POPEF  60      90.527  57.242  18.657  1.00  0.00           O
ATOM   1491  O11 POPEF  60      91.627  58.912  20.207  1.00  0.00           O
ATOM   1492  O12 POPEF  60      92.327  58.952  17.867  1.00  0.00           O
ATOM   1493  C1  POPEF  60      90.807  58.582  21.307  1.00  0.00           C
ATOM   1496  C2  POPEF  60      91.247  59.382  22.557  1.00  0.00           C
ATOM   1498  O21 POPEF  60      90.337  59.372  23.667  1.00  0.00           O
ATOM   1499  C21 POPEF  60      89.357  58.532  23.767  1.00  0.00           C
ATOM   1500  O22 POPEF  60      89.147  57.542  23.097  1.00  0.00           O
ATOM   1501  C22 POPEF  60      88.487  58.942  24.927  1.00  0.00           C
ATOM   1504  C3  POPEF  60      91.447  60.872  22.207  1.00  0.00           C
ATOM   1507  O31 POPEF  60      91.587  61.712  23.377  1.00  0.00           O
ATOM   1508  C31 POPEF  60      92.727  61.542  24.027  1.00  0.00           C
ATOM   1509  O32 POPEF  60      93.717  60.992  23.567  1.00  0.00           O
ATOM   1510  C32 POPEF  60      92.637  62.222  25.407  1.00  0.00           C
ATOM   1513  C23 POPEF  60      89.267  59.212  26.227  1.00  0.00           C
ATOM   1516  C24 POPEF  60      88.337  58.992  27.417  1.00  0.00           C
ATOM   1519  C25 POPEF  60      88.737  59.762  28.677  1.00  0.00           C
ATOM   1522  C26 POPEF  60      89.947  59.192  29.437  1.00  0.00           C
ATOM   1525  C27 POPEF  60      89.517  58.342  30.647  1.00  0.00           C
ATOM   1528  C28 POPEF  60      90.707  57.902  31.517  1.00  0.00           C
ATOM   1531  C29 POPEF  60      91.167  58.972  32.477  1.00  0.00           C
ATOM   1533 0C21 POPEF  60      91.347  58.852  33.807  1.00  0.00           C
ATOM   1535 1C21 POPEF  60      91.127  57.602  34.637  1.00  0.00           C
ATOM   1538 2C21 POPEF  60      92.417  57.042  35.267  1.00  0.00           C
ATOM   1541 3C21 POPEF  60      92.927  57.862  36.457  1.00  0.00           C
ATOM   1544 4C21 POPEF  60      93.807  57.042  37.427  1.00  0.00           C
ATOM   1547 5C21 POPEF  60      95.017  56.362  36.777  1.00  0.00           C
ATOM   1550 6C21 POPEF  60      95.747  55.472  37.797  1.00  0.00           C
ATOM   1553 7C21 POPEF  60      97.027  54.832  37.257  1.00  0.00           C
ATOM   1556 8C21 POPEF  60      97.707  53.922  38.287  1.00  0.00           C
ATOM   1560  C33 POPEF  60      93.187  61.392  26.597  1.00  0.00           C
ATOM   1563  C34 POPEF  60      92.807  62.092  27.917  1.00  0.00           C
ATOM   1566  C35 POPEF  60      93.467  61.562  29.197  1.00  0.00           C
ATOM   1569  C36 POPEF  60      92.937  62.332  30.427  1.00  0.00           C
ATOM   1572  C37 POPEF  60      93.707  62.072  31.727  1.00  0.00           C
ATOM   1575  C38 POPEF  60      93.027  62.662  32.977  1.00  0.00           C
ATOM   1578  C39 POPEF  60      92.697  64.172  32.907  1.00  0.00           C
ATOM   1581 0C31 POPEF  60      93.947  65.052  32.777  1.00  0.00           C
ATOM   1584 1C31 POPEF  60      93.597  66.542  32.647  1.00  0.00           C
ATOM   1587 2C31 POPEF  60      94.847  67.422  32.507  1.00  0.00           C
ATOM   1590 3C31 POPEF  60      94.587  68.902  32.787  1.00  0.00           C
ATOM   1593 4C31 POPEF  60      95.897  69.692  32.847  1.00  0.00           C
ATOM   1596 5C31 POPEF  60      95.657  71.182  33.107  1.00  0.00           C
ATOM   1599 6C31 POPEF  60      96.957  71.982  33.067  1.00  0.00           C
ATOM   1603  NH3 POPEG  61     107.387  65.452  21.077  1.00  0.00           N
ATOM   1607  C12 POPEG  61     107.507  64.162  20.297  1.00  0.00           C
ATOM   1610  C11 POPEG  61     107.347  62.902  21.177  1.00  0.00           C
ATOM   1613  P   POPEG  61     105.577  61.162  20.307  1.00  0.00           P
ATOM   1614  O13 POPEG  61     104.667  62.282  20.617  1.00  0.00           O
ATOM   1615  O14 POPEG  61     105.327  60.482  19.017  1.00  0.00           O
ATOM   1616  O11 POPEG  61     105.437  60.102  21.477  1.00  0.00           O
ATOM   1617  O12 POPEG  61     107.047  61.752  20.377  1.00  0.00           O
ATOM   1618  C1  POPEG  61     106.187  60.162  22.687  1.00  0.00           C
ATOM   1621  C2  POPEG  61     105.447  59.492  23.887  1.00  0.00           C
ATOM   1623  O21 POPEG  61     106.437  59.182  24.857  1.00  0.00           O
ATOM   1624  C21 POPEG  61     106.037  59.072  26.107  1.00  0.00           C
ATOM   1625  O22 POPEG  61     104.967  59.452  26.567  1.00  0.00           O
ATOM   1626  C22 POPEG  61     107.167  58.402  26.907  1.00  0.00           C
ATOM   1629  C3  POPEG  61     104.707  58.182  23.487  1.00  0.00           C
ATOM   1632  O31 POPEG  61     103.927  57.652  24.587  1.00  0.00           O
ATOM   1633  C31 POPEG  61     102.777  57.062  24.267  1.00  0.00           C
ATOM   1634  O32 POPEG  61     102.347  56.952  23.137  1.00  0.00           O
ATOM   1635  C32 POPEG  61     102.127  56.472  25.507  1.00  0.00           C
ATOM   1638  C23 POPEG  61     106.817  56.982  27.437  1.00  0.00           C
ATOM   1641  C24 POPEG  61     105.897  57.082  28.657  1.00  0.00           C
ATOM   1644  C25 POPEG  61     105.997  55.942  29.677  1.00  0.00           C
ATOM   1647  C26 POPEG  61     105.737  56.512  31.077  1.00  0.00           C
ATOM   1650  C27 POPEG  61     105.697  55.462  32.197  1.00  0.00           C
ATOM   1653  C28 POPEG  61     106.017  56.062  33.577  1.00  0.00           C
ATOM   1656  C29 POPEG  61     104.977  57.012  34.117  1.00  0.00           C
ATOM   1658 0C21 POPEG  61     104.717  57.222  35.417  1.00  0.00           C
ATOM   1660 1C21 POPEG  61     105.447  56.562  36.567  1.00  0.00           C
ATOM   1663 2C21 POPEG  61     105.887  57.512  37.707  1.00  0.00           C
ATOM   1666 3C21 POPEG  61     106.197  56.702  38.977  1.00  0.00           C
ATOM   1669 4C21 POPEG  61     106.847  57.532  40.097  1.00  0.00           C
ATOM   1672 5C21 POPEG  61     107.177  56.672  41.327  1.00  0.00           C
ATOM   1675 6C21 POPEG  61     107.607  57.502  42.537  1.00  0.00           C
ATOM   1678 7C21 POPEG  61     108.027  56.662  43.747  1.00  0.00           C
ATOM   1681 8C21 POPEG  61     108.367  57.512  44.977  1.00  0.00           C
ATOM   1685  C33 POPEG  61     102.157  57.372  26.757  1.00  0.00           C
ATOM   1688  C34 POPEG  61     101.587  56.642  27.977  1.00  0.00           C
ATOM   1691  C35 POPEG  61     101.447  57.552  29.207  1.00  0.00           C
ATOM   1694  C36 POPEG  61     101.057  56.732  30.437  1.00  0.00           C
ATOM   1697  C37 POPEG  61     100.707  57.572  31.677  1.00  0.00           C
ATOM   1700  C38 POPEG  61     100.547  56.682  32.907  1.00  0.00           C
ATOM   1703  C39 POPEG  61      99.657  57.262  34.017  1.00  0.00           C
ATOM   1706 0C31 POPEG  61     100.167  58.582  34.587  1.00  0.00           C
ATOM   1709 1C31 POPEG  61      99.527  58.932  35.937  1.00  0.00           C
ATOM   1712 2C31 POPEG  61     100.227  60.132  36.587  1.00  0.00           C
ATOM   1715 3C31 POPEG  61      99.567  60.592  37.887  1.00  0.00           C
ATOM   1718 4C31 POPEG  61     100.287  61.832  38.447  1.00  0.00           C
ATOM   1721 5C31 POPEG  61      99.477  62.612  39.487  1.00  0.00           C
ATOM   1724 6C31 POPEG  61     100.077  63.982  39.777  1.00  0.00           C
ATOM   1728  NH3 POPEH  62      91.867  24.352  25.507  1.00  0.00           N
ATOM   1732  C12 POPEH  62      91.377  25.092  24.287  1.00  0.00           C
ATOM   1735  C11 POPEH  62      90.217  26.072  24.597  1.00  0.00           C
ATOM   1738  P   POPEH  62      91.367  28.432  24.387  1.00  0.00           P
ATOM   1739  O13 POPEH  62      92.667  28.122  23.757  1.00  0.00           O
ATOM   1740  O14 POPEH  62      90.837  29.762  24.077  1.00  0.00           O
ATOM   1741  O11 POPEH  62      91.437  28.202  25.957  1.00  0.00           O
ATOM   1742  O12 POPEH  62      90.327  27.312  23.897  1.00  0.00           O
ATOM   1743  C1  POPEH  62      90.617  28.962  26.847  1.00  0.00           C
ATOM   1746  C2  POPEH  62      90.227  28.102  28.097  1.00  0.00           C
ATOM   1748  O21 POPEH  62      89.097  28.582  28.857  1.00  0.00           O
ATOM   1749  C21 POPEH  62      88.817  29.862  29.007  1.00  0.00           C
ATOM   1750  O22 POPEH  62      89.377  30.822  28.497  1.00  0.00           O
ATOM   1751  C22 POPEH  62      87.687  29.982  30.027  1.00  0.00           C
ATOM   1754  C3  POPEH  62      91.427  27.772  29.047  1.00  0.00           C
ATOM   1757  O31 POPEH  62      91.127  26.672  29.947  1.00  0.00           O
ATOM   1758  C31 POPEH  62      91.697  26.702  31.147  1.00  0.00           C
ATOM   1759  O32 POPEH  62      92.417  27.582  31.577  1.00  0.00           O
ATOM   1760  C32 POPEH  62      91.197  25.492  31.967  1.00  0.00           C
ATOM   1763  C23 POPEH  62      88.107  29.652  31.477  1.00  0.00           C
ATOM   1766  C24 POPEH  62      87.817  28.192  31.877  1.00  0.00           C
ATOM   1769  C25 POPEH  62      87.617  28.042  33.397  1.00  0.00           C
ATOM   1772  C26 POPEH  62      86.777  26.822  33.787  1.00  0.00           C
ATOM   1775  C27 POPEH  62      86.117  27.012  35.167  1.00  0.00           C
ATOM   1778  C28 POPEH  62      85.107  25.932  35.607  1.00  0.00           C
ATOM   1781  C29 POPEH  62      84.377  26.362  36.847  1.00  0.00           C
ATOM   1783 0C21 POPEH  62      84.437  25.812  38.067  1.00  0.00           C
ATOM   1785 1C21 POPEH  62      85.257  24.632  38.537  1.00  0.00           C
ATOM   1788 2C21 POPEH  62      85.287  24.622  40.077  1.00  0.00           C
ATOM   1791 3C21 POPEH  62      86.317  23.662  40.697  1.00  0.00           C
ATOM   1794 4C21 POPEH  62      86.237  23.692  42.227  1.00  0.00           C
ATOM   1797 5C21 POPEH  62      87.587  23.552  42.957  1.00  0.00           C
ATOM   1800 6C21 POPEH  62      87.417  23.722  44.467  1.00  0.00           C
ATOM   1803 7C21 POPEH  62      88.717  23.582  45.277  1.00  0.00           C
ATOM   1806 8C21 POPEH  62      88.467  23.672  46.787  1.00  0.00           C
ATOM   1810  C33 POPEH  62      91.497  25.592  33.477  1.00  0.00           C
ATOM   1813  C34 POPEH  62      90.707  24.552  34.307  1.00  0.00           C
ATOM   1816  C35 POPEH  62      91.127  24.462  35.787  1.00  0.00           C
ATOM   1819  C36 POPEH  62      90.687  25.642  36.677  1.00  0.00           C
ATOM   1822  C37 POPEH  62      89.307  25.432  37.347  1.00  0.00           C
ATOM   1825  C38 POPEH  62      88.697  26.702  37.957  1.00  0.00           C
ATOM   1828  C39 POPEH  62      89.517  27.422  39.047  1.00  0.00           C
ATOM   1831 0C31 POPEH  62      89.347  26.882  40.477  1.00  0.00           C
ATOM   1834 1C31 POPEH  62      89.857  27.932  41.477  1.00  0.00           C
ATOM   1837 2C31 POPEH  62      90.017  27.432  42.927  1.00  0.00           C
ATOM   1840 3C31 POPEH  62      88.727  27.472  43.757  1.00  0.00           C
ATOM   1843 4C31 POPEH  62      89.017  27.592  45.257  1.00  0.00           C
ATOM   1846 5C31 POPEH  62      87.757  27.742  46.107  1.00  0.00           C
ATOM   1849 6C31 POPEH  62      88.037  28.132  47.557  1.00  0.00           C
ATOM   1853  NH3 POPEI  63      56.137 127.982  25.307  1.00  0.00           N
ATOM   1857  C12 POPEI  63      56.397 126.602  25.837  1.00  0.00           C
ATOM   1860  C11 POPEI  63      57.767 126.462  26.517  1.00  0.00           C
ATOM   1863  P   POPEI  63      59.327 124.352  26.267  1.00  0.00           P
ATOM   1864  O13 POPEI  63      59.047 123.682  24.977  1.00  0.00           O
ATOM   1865  O14 POPEI  63      60.477 125.292  26.307  1.00  0.00           O
ATOM   1866  O11 POPEI  63      59.557 123.252  27.367  1.00  0.00           O
ATOM   1867  O12 POPEI  63      58.007 125.082  26.767  1.00  0.00           O
ATOM   1868  C1  POPEI  63      59.527 123.612  28.757  1.00  0.00           C
ATOM   1871  C2  POPEI  63      60.897 123.312  29.437  1.00  0.00           C
ATOM   1873  O21 POPEI  63      61.007 123.882  30.747  1.00  0.00           O
ATOM   1874  C21 POPEI  63      60.037 123.712  31.597  1.00  0.00           C
ATOM   1875  O22 POPEI  63      59.077 122.962  31.497  1.00  0.00           O
ATOM   1876  C22 POPEI  63      60.297 124.632  32.767  1.00  0.00           C
ATOM   1879  C3  POPEI  63      62.077 123.912  28.637  1.00  0.00           C
ATOM   1882  O31 POPEI  63      63.337 123.382  29.107  1.00  0.00           O
ATOM   1883  C31 POPEI  63      63.847 122.392  28.357  1.00  0.00           C
ATOM   1884  O32 POPEI  63      63.507 122.162  27.207  1.00  0.00           O
ATOM   1885  C32 POPEI  63      64.897 121.622  29.147  1.00  0.00           C
ATOM   1888  C23 POPEI  63      59.297 124.312  33.897  1.00  0.00           C
ATOM   1891  C24 POPEI  63      59.247 125.442  34.917  1.00  0.00           C
ATOM   1894  C25 POPEI  63      58.357 125.092  36.107  1.00  0.00           C
ATOM   1897  C26 POPEI  63      58.387 126.182  37.177  1.00  0.00           C
ATOM   1900  C27 POPEI  63      58.147 125.622  38.587  1.00  0.00           C
ATOM   1903  C28 POPEI  63      57.497 126.672  39.497  1.00  0.00           C
ATOM   1906  C29 POPEI  63      57.267 126.172  40.897  1.00  0.00           C
ATOM   1908 0C21 POPEI  63      56.617 126.862  41.847  1.00  0.00           C
ATOM   1910 1C21 POPEI  63      56.017 128.232  41.647  1.00  0.00           C
ATOM   1913 2C21 POPEI  63      56.807 129.346  42.367  1.00  0.00           C
ATOM   1916 3C21 POPEI  63      56.577 129.356  43.887  1.00  0.00           C
ATOM   1919 4C21 POPEI  63      57.837 129.036  44.697  1.00  0.00           C
ATOM   1922 5C21 POPEI  63      57.587 129.002  46.207  1.00  0.00           C
ATOM   1925 6C21 POPEI  63      58.897 129.086  46.987  1.00  0.00           C
ATOM   1928 7C21 POPEI  63      58.737 128.922  48.507  1.00  0.00           C
ATOM   1931 8C21 POPEI  63      60.057 129.116  49.267  1.00  0.00           C
ATOM   1935  C33 POPEI  63      64.227 120.622  30.127  1.00  0.00           C
ATOM   1938  C34 POPEI  63      63.857 121.272  31.457  1.00  0.00           C
ATOM   1941  C35 POPEI  63      63.017 120.372  32.387  1.00  0.00           C
ATOM   1944  C36 POPEI  63      63.187 120.802  33.847  1.00  0.00           C
ATOM   1947  C37 POPEI  63      62.057 120.352  34.767  1.00  0.00           C
ATOM   1950  C38 POPEI  63      62.377 120.512  36.267  1.00  0.00           C
ATOM   1953  C39 POPEI  63      61.187 120.092  37.147  1.00  0.00           C
ATOM   1956 0C31 POPEI  63      60.877 121.052  38.307  1.00  0.00           C
ATOM   1959 1C31 POPEI  63      60.437 120.332  39.587  1.00  0.00           C
ATOM   1962 2C31 POPEI  63      59.787 121.292  40.597  1.00  0.00           C
ATOM   1965 3C31 POPEI  63      59.357 120.602  41.897  1.00  0.00           C
ATOM   1968 4C31 POPEI  63      60.547 120.122  42.757  1.00  0.00           C
ATOM   1971 5C31 POPEI  63      60.107 119.562  44.117  1.00  0.00           C
ATOM   1974 6C31 POPEI  63      61.287 119.152  44.997  1.00  0.00           C
ATOM   1978  NH3 POPEJ  64      44.767  77.042  69.257  1.00  0.00           N
ATOM   1982  C12 POPEJ  64      44.157  78.352  69.627  1.00  0.00           C
ATOM   1985  C11 POPEJ  64      44.487  79.502  68.657  1.00  0.00           C
ATOM   1988  P   POPEJ  64      42.797  81.122  69.697  1.00  0.00           P
ATOM   1989  O13 POPEJ  64      42.687  82.582  69.807  1.00  0.00           O
ATOM   1990  O14 POPEJ  64      42.357  80.232  70.797  1.00  0.00           O
ATOM   1991  O11 POPEJ  64      42.037  80.702  68.387  1.00  0.00           O
ATOM   1992  O12 POPEJ  64      44.277  80.782  69.277  1.00  0.00           O
ATOM   1993  C1  POPEJ  64      40.617  80.802  68.287  1.00  0.00           C
ATOM   1996  C2  POPEJ  64      40.187  80.742  66.787  1.00  0.00           C
ATOM   1998  O21 POPEJ  64      39.807  79.402  66.447  1.00  0.00           O
ATOM   1999  C21 POPEJ  64      39.257  79.172  65.257  1.00  0.00           C
ATOM   2000  O22 POPEJ  64      39.597  78.252  64.527  1.00  0.00           O
ATOM   2001  C22 POPEJ  64      38.117  80.162  64.937  1.00  0.00           C
ATOM   2004  C3  POPEJ  64      41.347  81.202  65.847  1.00  0.00           C
ATOM   2007  O31 POPEJ  64      40.877  81.482  64.517  1.00  0.00           O
ATOM   2008  C31 POPEJ  64      41.427  80.792  63.527  1.00  0.00           C
ATOM   2009  O32 POPEJ  64      42.287  79.932  63.647  1.00  0.00           O
ATOM   2010  C32 POPEJ  64      40.717  81.202  62.247  1.00  0.00           C
ATOM   2013  C23 POPEJ  64      37.217  79.722  63.757  1.00  0.00           C
ATOM   2016  C24 POPEJ  64      36.067  80.722  63.547  1.00  0.00           C
ATOM   2019  C25 POPEJ  64      35.037  80.272  62.507  1.00  0.00           C
ATOM   2022  C26 POPEJ  64      35.527  80.372  61.067  1.00  0.00           C
ATOM   2025  C27 POPEJ  64      34.527  79.782  60.057  1.00  0.00           C
ATOM   2028  C28 POPEJ  64      34.987  80.092  58.627  1.00  0.00           C
ATOM   2031  C29 POPEJ  64      34.327  79.252  57.567  1.00  0.00           C
ATOM   2033 0C21 POPEJ  64      34.517  79.452  56.247  1.00  0.00           C
ATOM   2035 1C21 POPEJ  64      35.327  80.572  55.657  1.00  0.00           C
ATOM   2038 2C21 POPEJ  64      34.907  80.902  54.207  1.00  0.00           C
ATOM   2041 3C21 POPEJ  64      35.437  79.902  53.167  1.00  0.00           C
ATOM   2044 4C21 POPEJ  64      34.977  80.262  51.747  1.00  0.00           C
ATOM   2047 5C21 POPEJ  64      35.417  79.222  50.707  1.00  0.00           C
ATOM   2050 6C21 POPEJ  64      34.747  79.402  49.337  1.00  0.00           C
ATOM   2053 7C21 POPEJ  64      35.507  80.342  48.397  1.00  0.00           C
ATOM   2056 8C21 POPEJ  64      34.937  80.342  46.967  1.00  0.00           C
ATOM   2060  C33 POPEJ  64      41.177  80.472  60.957  1.00  0.00           C
ATOM   2063  C34 POPEJ  64      40.077  80.582  59.887  1.00  0.00           C
ATOM   2066  C35 POPEJ  64      40.577  80.632  58.447  1.00  0.00           C
ATOM   2069  C36 POPEJ  64      41.327  79.372  58.007  1.00  0.00           C
ATOM   2072  C37 POPEJ  64      41.447  79.242  56.487  1.00  0.00           C
ATOM   2075  C38 POPEJ  64      41.967  77.872  55.997  1.00  0.00           C
ATOM   2078  C39 POPEJ  64      43.427  77.882  55.517  1.00  0.00           C
ATOM   2081 0C31 POPEJ  64      43.527  78.522  54.127  1.00  0.00           C
ATOM   2084 1C31 POPEJ  64      44.947  78.592  53.547  1.00  0.00           C
ATOM   2087 2C31 POPEJ  64      44.967  79.042  52.077  1.00  0.00           C
ATOM   2090 3C31 POPEJ  64      44.237  80.382  51.827  1.00  0.00           C
ATOM   2093 4C31 POPEJ  64      44.327  80.842  50.367  1.00  0.00           C
ATOM   2096 5C31 POPEJ  64      43.797  82.262  50.167  1.00  0.00           C
ATOM   2099 6C31 POPEJ  64      44.037  82.792  48.757  1.00  0.00           C
ATOM   2103  NH3 POPEK  65      51.737 118.022  26.837  1.00  0.00           N
ATOM   2107  C12 POPEK  65      50.447 118.022  27.607  1.00  0.00           C
ATOM   2110  C11 POPEK  65      49.847 116.602  27.727  1.00  0.00           C
ATOM   2113  P   POPEK  65      50.647 114.602  26.187  1.00  0.00           P
ATOM   2114  O13 POPEK  65      50.137 113.872  24.997  1.00  0.00           O
ATOM   2115  O14 POPEK  65      52.087 114.942  26.097  1.00  0.00           O
ATOM   2116  O11 POPEK  65      50.477 113.762  27.517  1.00  0.00           O
ATOM   2117  O12 POPEK  65      49.817 115.912  26.477  1.00  0.00           O
ATOM   2118  C1  POPEK  65      49.797 112.512  27.507  1.00  0.00           C
ATOM   2121  C2  POPEK  65      49.777 111.742  28.877  1.00  0.00           C
ATOM   2123  O21 POPEK  65      50.657 112.322  29.867  1.00  0.00           O
ATOM   2124  C21 POPEK  65      50.377 111.912  31.117  1.00  0.00           C
ATOM   2125  O22 POPEK  65      49.317 111.452  31.487  1.00  0.00           O
ATOM   2126  C22 POPEK  65      51.637 111.892  31.997  1.00  0.00           C
ATOM   2129  C3  POPEK  65      50.217 110.272  28.607  1.00  0.00           C
ATOM   2132  O31 POPEK  65      49.837 109.372  29.667  1.00  0.00           O
ATOM   2133  C31 POPEK  65      50.787 108.752  30.337  1.00  0.00           C
ATOM   2134  O32 POPEK  65      51.977 108.942  30.207  1.00  0.00           O
ATOM   2135  C32 POPEK  65      50.167 107.812  31.367  1.00  0.00           C
ATOM   2138  C23 POPEK  65      51.637 113.012  33.047  1.00  0.00           C
ATOM   2141  C24 POPEK  65      52.757 112.912  34.087  1.00  0.00           C
ATOM   2144  C25 POPEK  65      54.177 112.732  33.517  1.00  0.00           C
ATOM   2147  C26 POPEK  65      55.227 112.992  34.597  1.00  0.00           C
ATOM   2150  C27 POPEK  65      56.667 112.572  34.227  1.00  0.00           C
ATOM   2153  C28 POPEK  65      57.737 113.252  35.107  1.00  0.00           C
ATOM   2156  C29 POPEK  65      57.487 113.142  36.587  1.00  0.00           C
ATOM   2158 0C21 POPEK  65      58.407 112.962  37.557  1.00  0.00           C
ATOM   2160 1C21 POPEK  65      59.907 112.842  37.387  1.00  0.00           C
ATOM   2163 2C21 POPEK  65      60.527 111.672  38.177  1.00  0.00           C
ATOM   2166 3C21 POPEK  65      60.347 111.792  39.697  1.00  0.00           C
ATOM   2169 4C21 POPEK  65      61.037 110.662  40.467  1.00  0.00           C
ATOM   2172 5C21 POPEK  65      60.837 110.752  41.977  1.00  0.00           C
ATOM   2175 6C21 POPEK  65      61.707 111.832  42.647  1.00  0.00           C
ATOM   2178 7C21 POPEK  65      61.527 111.872  44.167  1.00  0.00           C
ATOM   2181 8C21 POPEK  65      62.547 112.772  44.867  1.00  0.00           C
ATOM   2185  C33 POPEK  65      50.927 107.872  32.707  1.00  0.00           C
ATOM   2188  C34 POPEK  65      50.457 106.822  33.727  1.00  0.00           C
ATOM   2191  C35 POPEK  65      51.417 106.722  34.917  1.00  0.00           C
ATOM   2194  C36 POPEK  65      52.027 105.342  35.167  1.00  0.00           C
ATOM   2197  C37 POPEK  65      53.147 105.402  36.227  1.00  0.00           C
ATOM   2200  C38 POPEK  65      53.447 104.072  36.927  1.00  0.00           C
ATOM   2203  C39 POPEK  65      52.227 103.462  37.627  1.00  0.00           C
ATOM   2206 0C31 POPEK  65      52.597 102.542  38.797  1.00  0.00           C
ATOM   2209 1C31 POPEK  65      51.367 101.902  39.457  1.00  0.00           C
ATOM   2212 2C31 POPEK  65      51.717 100.892  40.557  1.00  0.00           C
ATOM   2215 3C31 POPEK  65      52.517 101.532  41.697  1.00  0.00           C
ATOM   2218 4C31 POPEK  65      52.517 100.712  42.987  1.00  0.00           C
ATOM   2221 5C31 POPEK  65      52.767 101.582  44.217  1.00  0.00           C
ATOM   2224 6C31 POPEK  65      52.757 100.782  45.507  1.00  0.00           C
ATOM   2228  NH3 POPEL  66     113.117  43.062  23.267  1.00  0.00           N
ATOM   2232  C12 POPEL  66     112.877  42.802  21.807  1.00  0.00           C
ATOM   2235  C11 POPEL  66     111.547  42.082  21.557  1.00  0.00           C
ATOM   2238  P   POPEL  66     110.487  42.902  19.307  1.00  0.00           P
ATOM   2239  O13 POPEL  66     111.047  42.932  17.937  1.00  0.00           O
ATOM   2240  O14 POPEL  66     109.087  42.492  19.467  1.00  0.00           O
ATOM   2241  O11 POPEL  66     110.807  44.282  20.017  1.00  0.00           O
ATOM   2242  O12 POPEL  66     111.367  41.912  20.157  1.00  0.00           O
ATOM   2243  C1  POPEL  66     109.707  45.002  20.587  1.00  0.00           C
ATOM   2246  C2  POPEL  66     110.247  46.102  21.517  1.00  0.00           C
ATOM   2248  O21 POPEL  66     109.487  46.072  22.727  1.00  0.00           O
ATOM   2249  C21 POPEL  66     109.927  45.242  23.657  1.00  0.00           C
ATOM   2250  O22 POPEL  66     110.977  44.612  23.637  1.00  0.00           O
ATOM   2251  C22 POPEL  66     108.927  45.262  24.807  1.00  0.00           C
ATOM   2254  C3  POPEL  66     110.167  47.522  20.887  1.00  0.00           C
ATOM   2257  O31 POPEL  66     110.097  48.522  21.917  1.00  0.00           O
ATOM   2258  C31 POPEL  66     111.227  48.652  22.597  1.00  0.00           C
ATOM   2259  O32 POPEL  66     112.327  48.292  22.217  1.00  0.00           O
ATOM   2260  C32 POPEL  66     110.957  49.232  23.987  1.00  0.00           C
ATOM   2263  C23 POPEL  66     109.107  44.142  25.857  1.00  0.00           C
ATOM   2266  C24 POPEL  66     110.287  44.372  26.807  1.00  0.00           C
ATOM   2269  C25 POPEL  66     110.027  43.872  28.237  1.00  0.00           C
ATOM   2272  C26 POPEL  66     109.027  44.782  28.967  1.00  0.00           C
ATOM   2275  C27 POPEL  66     108.907  44.572  30.487  1.00  0.00           C
ATOM   2278  C28 POPEL  66     107.737  45.392  31.057  1.00  0.00           C
ATOM   2281  C29 POPEL  66     106.417  44.712  30.787  1.00  0.00           C
ATOM   2283 0C21 POPEL  66     105.277  44.932  31.457  1.00  0.00           C
ATOM   2285 1C21 POPEL  66     105.117  45.942  32.557  1.00  0.00           C
ATOM   2288 2C21 POPEL  66     103.797  45.752  33.317  1.00  0.00           C
ATOM   2291 3C21 POPEL  66     102.537  46.022  32.477  1.00  0.00           C
ATOM   2294 4C21 POPEL  66     101.287  46.002  33.367  1.00  0.00           C
ATOM   2297 5C21 POPEL  66      99.967  45.932  32.587  1.00  0.00           C
ATOM   2300 6C21 POPEL  66      99.707  47.142  31.677  1.00  0.00           C
ATOM   2303 7C21 POPEL  66      98.237  47.202  31.247  1.00  0.00           C
ATOM   2306 8C21 POPEL  66      97.947  48.252  30.177  1.00  0.00           C
ATOM   2310  C33 POPEL  66     111.797  48.542  25.087  1.00  0.00           C
ATOM   2313  C34 POPEL  66     111.957  49.392  26.367  1.00  0.00           C
ATOM   2316  C35 POPEL  66     110.687  50.092  26.887  1.00  0.00           C
ATOM   2319  C36 POPEL  66     109.747  49.202  27.717  1.00  0.00           C
ATOM   2322  C37 POPEL  66     108.537  49.992  28.237  1.00  0.00           C
ATOM   2325  C38 POPEL  66     107.847  49.352  29.457  1.00  0.00           C
ATOM   2328  C39 POPEL  66     107.027  50.372  30.267  1.00  0.00           C
ATOM   2331 0C31 POPEL  66     106.417  49.792  31.547  1.00  0.00           C
ATOM   2334 1C31 POPEL  66     105.787  50.852  32.467  1.00  0.00           C
ATOM   2337 2C31 POPEL  66     105.947  50.572  33.977  1.00  0.00           C
ATOM   2340 3C31 POPEL  66     105.417  49.192  34.407  1.00  0.00           C
ATOM   2343 4C31 POPEL  66     105.387  49.012  35.937  1.00  0.00           C
ATOM   2346 5C31 POPEL  66     104.967  47.582  36.337  1.00  0.00           C
ATOM   2349 6C31 POPEL  66     105.077  47.252  37.827  1.00  0.00           C
ATOM   2353  NH3 POPEM  67     115.777  34.262  24.247  1.00  0.00           N
ATOM   2357  C12 POPEM  67     116.137  32.802  24.197  1.00  0.00           C
ATOM   2360  C11 POPEM  67     116.317  32.162  25.577  1.00  0.00           C
ATOM   2363  P   POPEM  67     118.577  30.882  25.207  1.00  0.00           P
ATOM   2364  O13 POPEM  67     119.087  29.572  25.627  1.00  0.00           O
ATOM   2365  O14 POPEM  67     118.847  31.252  23.797  1.00  0.00           O
ATOM   2366  O11 POPEM  67     119.117  32.022  26.167  1.00  0.00           O
ATOM   2367  O12 POPEM  67     117.017  30.942  25.447  1.00  0.00           O
ATOM   2368  C1  POPEM  67     120.497  32.362  26.237  1.00  0.00           C
ATOM   2371  C2  POPEM  67     121.057  32.122  27.667  1.00  0.00           C
ATOM   2373  O21 POPEM  67     122.437  32.502  27.717  1.00  0.00           O
ATOM   2374  C21 POPEM  67     123.287  31.652  27.147  1.00  0.00           C
ATOM   2375  O22 POPEM  67     122.997  30.702  26.437  1.00  0.00           O
ATOM   2376  C22 POPEM  67     124.707  32.092  27.467  1.00  0.00           C
ATOM   2379  C3  POPEM  67     120.787  30.682  28.217  1.00  0.00           C
ATOM   2382  O31 POPEM  67     121.687  30.322  29.287  1.00  0.00           O
ATOM   2383  C31 POPEM  67     121.897  29.012  29.447  1.00  0.00           C
ATOM   2384  O32 POPEM  67     121.347  28.142  28.787  1.00  0.00           O
ATOM   2385  C32 POPEM  67     123.077  28.802  30.387  1.00  0.00           C
ATOM   2388  C23 POPEM  67     125.417  31.272  28.567  1.00  0.00           C
ATOM   2391  C24 POPEM  67     126.337  32.112  29.467  1.00  0.00           C
ATOM   2394  C25 POPEM  67     125.677  32.622  30.757  1.00  0.00           C
ATOM   2397  C26 POPEM  67     126.027  31.822  32.037  1.00  0.00           C
ATOM   2400  C27 POPEM  67     125.917  32.702  33.307  1.00  0.00           C
ATOM   2403  C28 POPEM  67     125.487  31.972  34.607  1.00  0.00           C
ATOM   2406  C29 POPEM  67     126.607  31.362  35.407  1.00  0.00           C
ATOM   2408 0C21 POPEM  67     126.777  31.412  36.747  1.00  0.00           C
ATOM   2410 1C21 POPEM  67     125.877  32.042  37.797  1.00  0.00           C
ATOM   2413 2C21 POPEM  67     125.517  31.042  38.917  1.00  0.00           C
ATOM   2416 3C21 POPEM  67     124.887  31.642  40.187  1.00  0.00           C
ATOM   2419 4C21 POPEM  67     124.447  30.602  41.237  1.00  0.00           C
ATOM   2422 5C21 POPEM  67     125.607  29.952  42.017  1.00  0.00           C
ATOM   2425 6C21 POPEM  67     125.167  29.102  43.227  1.00  0.00           C
ATOM   2428 7C21 POPEM  67     126.347  28.642  44.097  1.00  0.00           C
ATOM   2431 8C21 POPEM  67     125.947  27.962  45.417  1.00  0.00           C
ATOM   2435  C33 POPEM  67     122.807  27.802  31.537  1.00  0.00           C
ATOM   2438  C34 POPEM  67     121.737  28.312  32.507  1.00  0.00           C
ATOM   2441  C35 POPEM  67     121.477  27.372  33.697  1.00  0.00           C
ATOM   2444  C36 POPEM  67     122.697  27.212  34.607  1.00  0.00           C
ATOM   2447  C37 POPEM  67     122.357  26.492  35.917  1.00  0.00           C
ATOM   2450  C38 POPEM  67     123.227  26.992  37.087  1.00  0.00           C
ATOM   2453  C39 POPEM  67     122.947  26.222  38.387  1.00  0.00           C
ATOM   2456 0C31 POPEM  67     123.697  24.882  38.467  1.00  0.00           C
ATOM   2459 1C31 POPEM  67     125.027  25.012  39.217  1.00  0.00           C
ATOM   2462 2C31 POPEM  67     125.827  23.712  39.347  1.00  0.00           C
ATOM   2465 3C31 POPEM  67     127.017  23.852  40.317  1.00  0.00           C
ATOM   2468 4C31 POPEM  67     126.577  24.122  41.767  1.00  0.00           C
ATOM   2471 5C31 POPEM  67     127.717  23.972  42.777  1.00  0.00           C
ATOM   2474 6C31 POPEM  67     127.417  24.662  44.107  1.00  0.00           C
ATOM   2478  NH3 POPEN  68      14.377 116.172  73.097  1.00  0.00           N
ATOM   2482  C12 POPEN  68      13.677 116.372  74.417  1.00  0.00           C
ATOM   2485  C11 POPEN  68      13.507 117.882  74.697  1.00  0.00           C
ATOM   2488  P   POPEN  68      13.647 120.112  73.357  1.00  0.00           P
ATOM   2489  O13 POPEN  68      12.517 120.952  73.807  1.00  0.00           O
ATOM   2490  O14 POPEN  68      14.967 120.292  73.987  1.00  0.00           O
ATOM   2491  O11 POPEN  68      13.827 120.322  71.787  1.00  0.00           O
ATOM   2492  O12 POPEN  68      13.227 118.612  73.487  1.00  0.00           O
ATOM   2493  C1  POPEN  68      14.317 121.622  71.387  1.00  0.00           C
ATOM   2496  C2  POPEN  68      15.407 121.572  70.267  1.00  0.00           C
ATOM   2498  O21 POPEN  68      14.827 122.012  69.017  1.00  0.00           O
ATOM   2499  C21 POPEN  68      15.707 122.142  68.017  1.00  0.00           C
ATOM   2500  O22 POPEN  68      16.907 121.962  68.097  1.00  0.00           O
ATOM   2501  C22 POPEN  68      14.947 122.452  66.737  1.00  0.00           C
ATOM   2504  C3  POPEN  68      16.147 120.192  70.207  1.00  0.00           C
ATOM   2507  O31 POPEN  68      15.637 119.352  69.137  1.00  0.00           O
ATOM   2508  C31 POPEN  68      16.567 118.702  68.417  1.00  0.00           C
ATOM   2509  O32 POPEN  68      17.727 118.572  68.747  1.00  0.00           O
ATOM   2510  C32 POPEN  68      15.907 118.182  67.147  1.00  0.00           C
ATOM   2513  C23 POPEN  68      15.817 122.012  65.557  1.00  0.00           C
ATOM   2516  C24 POPEN  68      15.117 122.062  64.197  1.00  0.00           C
ATOM   2519  C25 POPEN  68      16.137 121.822  63.077  1.00  0.00           C
ATOM   2522  C26 POPEN  68      15.537 121.912  61.677  1.00  0.00           C
ATOM   2525  C27 POPEN  68      16.637 122.012  60.617  1.00  0.00           C
ATOM   2528  C28 POPEN  68      16.107 122.102  59.177  1.00  0.00           C
ATOM   2531  C29 POPEN  68      15.527 120.782  58.747  1.00  0.00           C
ATOM   2533 0C21 POPEN  68      15.837 120.092  57.627  1.00  0.00           C
ATOM   2535 1C21 POPEN  68      16.807 120.512  56.557  1.00  0.00           C
ATOM   2538 2C21 POPEN  68      16.947 119.432  55.467  1.00  0.00           C
ATOM   2541 3C21 POPEN  68      17.657 118.162  55.947  1.00  0.00           C
ATOM   2544 4C21 POPEN  68      17.897 117.122  54.837  1.00  0.00           C
ATOM   2547 5C21 POPEN  68      16.627 116.372  54.387  1.00  0.00           C
ATOM   2550 6C21 POPEN  68      16.897 115.552  53.117  1.00  0.00           C
ATOM   2553 7C21 POPEN  68      15.747 114.602  52.747  1.00  0.00           C
ATOM   2556 8C21 POPEN  68      15.987 113.852  51.437  1.00  0.00           C
ATOM   2560  C33 POPEN  68      16.947 117.492  66.247  1.00  0.00           C
ATOM   2563  C34 POPEN  68      17.227 116.042  66.657  1.00  0.00           C
ATOM   2566  C35 POPEN  68      16.177 115.042  66.167  1.00  0.00           C
ATOM   2569  C36 POPEN  68      16.647 113.602  66.407  1.00  0.00           C
ATOM   2572  C37 POPEN  68      15.907 112.552  65.567  1.00  0.00           C
ATOM   2575  C38 POPEN  68      16.307 111.142  65.997  1.00  0.00           C
ATOM   2578  C39 POPEN  68      15.827 110.022  65.067  1.00  0.00           C
ATOM   2581 0C31 POPEN  68      16.947 109.472  64.167  1.00  0.00           C
ATOM   2584 1C31 POPEN  68      16.567 108.152  63.497  1.00  0.00           C
ATOM   2587 2C31 POPEN  68      17.687 107.652  62.567  1.00  0.00           C
ATOM   2590 3C31 POPEN  68      17.317 106.382  61.797  1.00  0.00           C
ATOM   2593 4C31 POPEN  68      18.477 105.892  60.927  1.00  0.00           C
ATOM   2596 5C31 POPEN  68      18.727 104.382  61.007  1.00  0.00           C
ATOM   2599 6C31 POPEN  68      19.137 103.912  62.407  1.00  0.00           C
ATOM   2603  NH3 POPEO  69      92.207 107.622  67.427  1.00  0.00           N
ATOM   2607  C12 POPEO  69      91.277 106.612  68.037  1.00  0.00           C
ATOM   2610  C11 POPEO  69      91.847 106.102  69.377  1.00  0.00           C
ATOM   2613  P   POPEO  69      91.057 103.612  69.437  1.00  0.00           P
ATOM   2614  O13 POPEO  69      92.007 102.802  70.237  1.00  0.00           O
ATOM   2615  O14 POPEO  69      89.707 103.042  69.257  1.00  0.00           O
ATOM   2616  O11 POPEO  69      91.657 103.712  67.967  1.00  0.00           O
ATOM   2617  O12 POPEO  69      91.007 105.102  69.927  1.00  0.00           O
ATOM   2618  C1  POPEO  69      92.747 102.912  67.487  1.00  0.00           C
ATOM   2621  C2  POPEO  69      93.387 103.562  66.207  1.00  0.00           C
ATOM   2623  O21 POPEO  69      92.877 102.982  64.987  1.00  0.00           O
ATOM   2624  C21 POPEO  69      93.467 101.882  64.537  1.00  0.00           C
ATOM   2625  O22 POPEO  69      94.117 101.092  65.197  1.00  0.00           O
ATOM   2626  C22 POPEO  69      93.287 101.802  63.027  1.00  0.00           C
ATOM   2629  C3  POPEO  69      94.957 103.682  66.257  1.00  0.00           C
ATOM   2632  O31 POPEO  69      95.557 104.272  65.077  1.00  0.00           O
ATOM   2633  C31 POPEO  69      95.367 105.592  64.957  1.00  0.00           C
ATOM   2634  O32 POPEO  69      94.667 106.262  65.687  1.00  0.00           O
ATOM   2635  C32 POPEO  69      96.137 106.142  63.747  1.00  0.00           C
ATOM   2638  C23 POPEO  69      94.257 102.792  62.347  1.00  0.00           C
ATOM   2641  C24 POPEO  69      93.897 103.112  60.897  1.00  0.00           C
ATOM   2644  C25 POPEO  69      93.947 101.912  59.947  1.00  0.00           C
ATOM   2647  C26 POPEO  69      93.617 102.352  58.517  1.00  0.00           C
ATOM   2650  C27 POPEO  69      93.897 101.292  57.447  1.00  0.00           C
ATOM   2653  C28 POPEO  69      93.607 101.842  56.037  1.00  0.00           C
ATOM   2656  C29 POPEO  69      93.897 100.852  54.937  1.00  0.00           C
ATOM   2658 0C21 POPEO  69      93.027 100.402  54.027  1.00  0.00           C
ATOM   2660 1C21 POPEO  69      91.567 100.772  53.967  1.00  0.00           C
ATOM   2663 2C21 POPEO  69      90.697  99.752  53.197  1.00  0.00           C
ATOM   2666 3C21 POPEO  69      90.877  99.852  51.677  1.00  0.00           C
ATOM   2669 4C21 POPEO  69      89.567  99.652  50.907  1.00  0.00           C
ATOM   2672 5C21 POPEO  69      88.927  98.262  51.047  1.00  0.00           C
ATOM   2675 6C21 POPEO  69      89.857  97.112  50.657  1.00  0.00           C
ATOM   2678 7C21 POPEO  69      89.167  95.742  50.627  1.00  0.00           C
ATOM   2681 8C21 POPEO  69      90.077  94.652  50.027  1.00  0.00           C
ATOM   2685  C33 POPEO  69      97.347 107.032  64.147  1.00  0.00           C
ATOM   2688  C34 POPEO  69      98.157 107.612  62.967  1.00  0.00           C
ATOM   2691  C35 POPEO  69      98.577 106.612  61.877  1.00  0.00           C
ATOM   2694  C36 POPEO  69      99.427 105.432  62.377  1.00  0.00           C
ATOM   2697  C37 POPEO  69      98.947 104.072  61.837  1.00  0.00           C
ATOM   2700  C38 POPEO  69      99.617 102.862  62.507  1.00  0.00           C
ATOM   2703  C39 POPEO  69     101.137 102.732  62.297  1.00  0.00           C
ATOM   2706 0C31 POPEO  69     101.567 102.812  60.817  1.00  0.00           C
ATOM   2709 1C31 POPEO  69     103.087 102.622  60.647  1.00  0.00           C
ATOM   2712 2C31 POPEO  69     103.637 103.272  59.377  1.00  0.00           C
ATOM   2715 3C31 POPEO  69     105.167 103.432  59.417  1.00  0.00           C
ATOM   2718 4C31 POPEO  69     105.737 103.952  58.087  1.00  0.00           C
ATOM   2721 5C31 POPEO  69     107.227 104.292  58.187  1.00  0.00           C
ATOM   2724 6C31 POPEO  69     107.827 104.762  56.857  1.00  0.00           C
ATOM   2728  NH3 POPEP  70      80.407   2.702  26.927  1.00  0.00           N
ATOM   2732  C12 POPEP  70      79.647   1.912  27.947  1.00  0.00           C
ATOM   2735  C11 POPEP  70      78.137   1.782  27.647  1.00  0.00           C
ATOM   2738  P   POPEP  70      76.407  -0.162  27.677  1.00  0.00           P
ATOM   2739  O13 POPEP  70      76.347  -1.542  28.207  1.00  0.00           O
ATOM   2740  O14 POPEP  70      76.377  -0.022  26.207  1.00  0.00           O
ATOM   2741  O11 POPEP  70      75.137   0.602  28.257  1.00  0.00           O
ATOM   2742  O12 POPEP  70      77.627   0.622  28.307  1.00  0.00           O
ATOM   2743  C1  POPEP  70      74.957   0.872  29.657  1.00  0.00           C
ATOM   2746  C2  POPEP  70      74.607  -0.392  30.507  1.00  0.00           C
ATOM   2748  O21 POPEP  70      73.477  -0.172  31.397  1.00  0.00           O
ATOM   2749  C21 POPEP  70      73.617   0.732  32.357  1.00  0.00           C
ATOM   2750  O22 POPEP  70      74.497   1.562  32.437  1.00  0.00           O
ATOM   2751  C22 POPEP  70      72.537   0.532  33.427  1.00  0.00           C
ATOM   2754  C3  POPEP  70      75.867  -0.942  31.247  1.00  0.00           C
ATOM   2757  O31 POPEP  70      75.517  -1.752  32.397  1.00  0.00           O
ATOM   2758  C31 POPEP  70      76.337  -1.552  33.427  1.00  0.00           C
ATOM   2759  O32 POPEP  70      77.267  -0.772  33.447  1.00  0.00           O
ATOM   2760  C32 POPEP  70      75.917  -2.482  34.557  1.00  0.00           C
ATOM   2763  C23 POPEP  70      73.127   0.672  34.857  1.00  0.00           C
ATOM   2766  C24 POPEP  70      72.087   0.612  35.987  1.00  0.00           C
ATOM   2769  C25 POPEP  70      71.167   1.842  36.067  1.00  0.00           C
ATOM   2772  C26 POPEP  70      71.427   2.732  37.307  1.00  0.00           C
ATOM   2775  C27 POPEP  70      70.937   2.162  38.637  1.00  0.00           C
ATOM   2778  C28 POPEP  70      71.307   3.102  39.807  1.00  0.00           C
ATOM   2781  C29 POPEP  70      70.847   2.542  41.117  1.00  0.00           C
ATOM   2783 0C21 POPEP  70      69.707   2.872  41.757  1.00  0.00           C
ATOM   2785 1C21 POPEP  70      68.677   3.852  41.257  1.00  0.00           C
ATOM   2788 2C21 POPEP  70      68.787   5.222  41.967  1.00  0.00           C
ATOM   2791 3C21 POPEP  70      68.367   5.182  43.437  1.00  0.00           C
ATOM   2794 4C21 POPEP  70      69.467   5.662  44.407  1.00  0.00           C
ATOM   2797 5C21 POPEP  70      69.107   5.472  45.897  1.00  0.00           C
ATOM   2800 6C21 POPEP  70      68.837   4.002  46.267  1.00  0.00           C
ATOM   2803 7C21 POPEP  70      68.617   3.772  47.767  1.00  0.00           C
ATOM   2806 8C21 POPEP  70      68.217   2.332  48.077  1.00  0.00           C
ATOM   2810  C33 POPEP  70      76.947  -2.502  35.707  1.00  0.00           C
ATOM   2813  C34 POPEP  70      76.297  -2.882  37.037  1.00  0.00           C
ATOM   2816  C35 POPEP  70      75.537  -1.722  37.687  1.00  0.00           C
ATOM   2819  C36 POPEP  70      74.797  -2.162  38.947  1.00  0.00           C
ATOM   2822  C37 POPEP  70      73.607  -1.262  39.287  1.00  0.00           C
ATOM   2825  C38 POPEP  70      72.697  -1.892  40.347  1.00  0.00           C
ATOM   2828  C39 POPEP  70      71.227  -1.992  39.907  1.00  0.00           C
ATOM   2831 0C31 POPEP  70      70.527  -3.252  40.427  1.00  0.00           C
ATOM   2834 1C31 POPEP  70      70.637  -3.492  41.937  1.00  0.00           C
ATOM   2837 2C31 POPEP  70      69.867  -4.762  42.317  1.00  0.00           C
ATOM   2840 3C31 POPEP  70      69.907  -5.122  43.807  1.00  0.00           C
ATOM   2843 4C31 POPEP  70      68.737  -6.052  44.157  1.00  0.00           C
ATOM   2846 5C31 POPEP  70      68.877  -6.792  45.487  1.00  0.00           C
ATOM   2849 6C31 POPEP  70      67.677  -7.712  45.747  1.00  0.00           C
ATOM   2853  NH3 POPEQ  71      17.917  37.572  66.807  1.00  0.00           N
ATOM   2857  C12 POPEQ  71      16.467  37.642  67.157  1.00  0.00           C
ATOM   2860  C11 POPEQ  71      16.037  36.602  68.177  1.00  0.00           C
ATOM   2863  P   POPEQ  71      13.707  35.912  69.087  1.00  0.00           P
ATOM   2864  O13 POPEQ  71      14.497  34.732  69.527  1.00  0.00           O
ATOM   2865  O14 POPEQ  71      12.887  36.542  70.137  1.00  0.00           O
ATOM   2866  O11 POPEQ  71      12.797  35.532  67.837  1.00  0.00           O
ATOM   2867  O12 POPEQ  71      14.737  36.992  68.577  1.00  0.00           O
ATOM   2868  C1  POPEQ  71      12.437  36.312  66.697  1.00  0.00           C
ATOM   2871  C2  POPEQ  71      12.467  35.462  65.367  1.00  0.00           C
ATOM   2873  O21 POPEQ  71      13.027  36.212  64.277  1.00  0.00           O
ATOM   2874  C21 POPEQ  71      12.317  37.092  63.587  1.00  0.00           C
ATOM   2875  O22 POPEQ  71      11.137  37.362  63.737  1.00  0.00           O
ATOM   2876  C22 POPEQ  71      13.217  37.692  62.487  1.00  0.00           C
ATOM   2879  C3  POPEQ  71      11.137  34.682  65.027  1.00  0.00           C
ATOM   2882  O31 POPEQ  71      11.387  33.382  64.457  1.00  0.00           O
ATOM   2883  C31 POPEQ  71      11.397  33.042  63.157  1.00  0.00           C
ATOM   2884  O32 POPEQ  71      11.657  31.922  62.747  1.00  0.00           O
ATOM   2885  C32 POPEQ  71      10.927  34.162  62.207  1.00  0.00           C
ATOM   2888  C23 POPEQ  71      12.467  38.452  61.367  1.00  0.00           C
ATOM   2891  C24 POPEQ  71      13.467  39.202  60.467  1.00  0.00           C
ATOM   2894  C25 POPEQ  71      12.877  39.922  59.257  1.00  0.00           C
ATOM   2897  C26 POPEQ  71      13.567  41.262  58.917  1.00  0.00           C
ATOM   2900  C27 POPEQ  71      13.427  41.632  57.437  1.00  0.00           C
ATOM   2903  C28 POPEQ  71      13.647  43.142  57.167  1.00  0.00           C
ATOM   2906  C29 POPEQ  71      13.727  43.452  55.687  1.00  0.00           C
ATOM   2908 0C21 POPEQ  71      13.177  44.512  55.057  1.00  0.00           C
ATOM   2910 1C21 POPEQ  71      12.367  45.622  55.667  1.00  0.00           C
ATOM   2913 2C21 POPEQ  71      13.147  46.522  56.647  1.00  0.00           C
ATOM   2916 3C21 POPEQ  71      14.257  47.362  55.997  1.00  0.00           C
ATOM   2919 4C21 POPEQ  71      15.057  48.182  57.017  1.00  0.00           C
ATOM   2922 5C21 POPEQ  71      14.267  49.362  57.607  1.00  0.00           C
ATOM   2925 6C21 POPEQ  71      14.917  49.982  58.837  1.00  0.00           C
ATOM   2928 7C21 POPEQ  71      14.067  51.102  59.457  1.00  0.00           C
ATOM   2931 8C21 POPEQ  71      14.737  51.782  60.657  1.00  0.00           C
ATOM   2935  C33 POPEQ  71      11.307  33.912  60.717  1.00  0.00           C
ATOM   2938  C34 POPEQ  71      12.807  34.122  60.467  1.00  0.00           C
ATOM   2941  C35 POPEQ  71      13.277  33.782  59.047  1.00  0.00           C
ATOM   2944  C36 POPEQ  71      12.767  34.712  57.927  1.00  0.00           C
ATOM   2947  C37 POPEQ  71      13.807  35.772  57.527  1.00  0.00           C
ATOM   2950  C38 POPEQ  71      13.577  36.412  56.147  1.00  0.00           C
ATOM   2953  C39 POPEQ  71      14.677  37.442  55.827  1.00  0.00           C
ATOM   2956 0C31 POPEQ  71      14.717  37.922  54.377  1.00  0.00           C
ATOM   2959 1C31 POPEQ  71      15.737  39.062  54.197  1.00  0.00           C
ATOM   2962 2C31 POPEQ  71      15.907  39.562  52.757  1.00  0.00           C
ATOM   2965 3C31 POPEQ  71      14.637  40.192  52.157  1.00  0.00           C
ATOM   2968 4C31 POPEQ  71      14.857  40.862  50.787  1.00  0.00           C
ATOM   2971 5C31 POPEQ  71      15.397  42.302  50.907  1.00  0.00           C
ATOM   2974 6C31 POPEQ  71      15.497  43.022  49.557  1.00  0.00           C
ATOM   2978  NH3 POPER  72     109.257  93.602  69.077  1.00  0.00           N
ATOM   2982  C12 POPER  72     110.557  92.892  69.327  1.00  0.00           C
ATOM   2985  C11 POPER  72     111.767  93.692  68.857  1.00  0.00           C
ATOM   2988  P   POPER  72     113.647  92.152  67.817  1.00  0.00           P
ATOM   2989  O13 POPER  72     114.797  92.962  67.347  1.00  0.00           O
ATOM   2990  O14 POPER  72     114.037  90.782  68.197  1.00  0.00           O
ATOM   2991  O11 POPER  72     112.537  92.102  66.697  1.00  0.00           O
ATOM   2992  O12 POPER  72     112.937  92.892  69.027  1.00  0.00           O
ATOM   2993  C1  POPER  72     112.677  92.782  65.437  1.00  0.00           C
ATOM   2996  C2  POPER  72     112.327  91.822  64.277  1.00  0.00           C
ATOM   2998  O21 POPER  72     112.837  92.392  63.057  1.00  0.00           O
ATOM   2999  C21 POPER  72     112.287  92.282  61.857  1.00  0.00           C
ATOM   3000  O22 POPER  72     111.207  91.822  61.577  1.00  0.00           O
ATOM   3001  C22 POPER  72     113.217  92.992  60.857  1.00  0.00           C
ATOM   3004  C3  POPER  72     110.827  91.402  64.327  1.00  0.00           C
ATOM   3007  O31 POPER  72     110.657  90.112  63.727  1.00  0.00           O
ATOM   3008  C31 POPER  72     109.437  89.832  63.287  1.00  0.00           C
ATOM   3009  O32 POPER  72     108.467  90.572  63.357  1.00  0.00           O
ATOM   3010  C32 POPER  72     109.487  88.432  62.717  1.00  0.00           C
ATOM   3013  C23 POPER  72     114.187  92.072  60.087  1.00  0.00           C
ATOM   3016  C24 POPER  72     115.427  92.832  59.567  1.00  0.00           C
ATOM   3019  C25 POPER  72     115.127  94.152  58.857  1.00  0.00           C
ATOM   3022  C26 POPER  72     114.247  94.022  57.597  1.00  0.00           C
ATOM   3025  C27 POPER  72     113.937  95.392  56.997  1.00  0.00           C
ATOM   3028  C28 POPER  72     113.287  95.352  55.607  1.00  0.00           C
ATOM   3031  C29 POPER  72     114.137  94.742  54.517  1.00  0.00           C
ATOM   3033 0C21 POPER  72     115.197  95.322  53.917  1.00  0.00           C
ATOM   3035 1C21 POPER  72     115.767  96.672  54.237  1.00  0.00           C
ATOM   3038 2C21 POPER  72     115.047  97.812  53.507  1.00  0.00           C
ATOM   3041 3C21 POPER  72     115.307  97.822  51.997  1.00  0.00           C
ATOM   3044 4C21 POPER  72     114.597  98.992  51.297  1.00  0.00           C
ATOM   3047 5C21 POPER  72     113.107  98.742  51.047  1.00  0.00           C
ATOM   3050 6C21 POPER  72     112.857  97.992  49.737  1.00  0.00           C
ATOM   3053 7C21 POPER  72     111.377  97.882  49.377  1.00  0.00           C
ATOM   3056 8C21 POPER  72     111.097  98.032  47.887  1.00  0.00           C
ATOM   3060  C33 POPER  72     108.157  87.982  62.087  1.00  0.00           C
ATOM   3063  C34 POPER  72     108.367  86.712  61.267  1.00  0.00           C
ATOM   3066  C35 POPER  72     107.077  86.182  60.657  1.00  0.00           C
ATOM   3069  C36 POPER  72     107.367  85.402  59.377  1.00  0.00           C
ATOM   3072  C37 POPER  72     106.127  84.762  58.757  1.00  0.00           C
ATOM   3075  C38 POPER  72     106.447  84.172  57.387  1.00  0.00           C
ATOM   3078  C39 POPER  72     105.387  83.202  56.847  1.00  0.00           C
ATOM   3081 0C31 POPER  72     103.977  83.802  56.797  1.00  0.00           C
ATOM   3084 1C31 POPER  72     103.007  82.892  56.037  1.00  0.00           C
ATOM   3087 2C31 POPER  72     101.607  83.502  55.917  1.00  0.00           C
ATOM   3090 3C31 POPER  72     100.547  82.502  55.447  1.00  0.00           C
ATOM   3093 4C31 POPER  72     100.777  81.962  54.037  1.00  0.00           C
ATOM   3096 5C31 POPER  72      99.707  80.952  53.627  1.00  0.00           C
ATOM   3099 6C31 POPER  72      99.997  80.292  52.277  1.00  0.00           C
ATOM   3103  NH3 POPES  73     114.057  70.622  23.597  1.00  0.00           N
ATOM   3107  C12 POPES  73     112.807  69.752  23.557  1.00  0.00           C
ATOM   3110  C11 POPES  73     112.217  69.632  22.137  1.00  0.00           C
ATOM   3113  P   POPES  73     110.827  67.352  22.217  1.00  0.00           P
ATOM   3114  O13 POPES  73     109.397  67.002  22.007  1.00  0.00           O
ATOM   3115  O14 POPES  73     111.837  66.732  21.337  1.00  0.00           O
ATOM   3116  O11 POPES  73     111.207  67.212  23.747  1.00  0.00           O
ATOM   3117  O12 POPES  73     110.977  68.912  22.097  1.00  0.00           O
ATOM   3118  C1  POPES  73     110.927  66.082  24.557  1.00  0.00           C
ATOM   3121  C2  POPES  73     110.017  66.472  25.747  1.00  0.00           C
ATOM   3123  O21 POPES  73     109.567  65.272  26.387  1.00  0.00           O
ATOM   3124  C21 POPES  73     110.337  64.582  27.237  1.00  0.00           C
ATOM   3125  O22 POPES  73     110.237  63.372  27.397  1.00  0.00           O
ATOM   3126  C22 POPES  73     111.227  65.442  28.157  1.00  0.00           C
ATOM   3129  C3  POPES  73     108.787  67.272  25.287  1.00  0.00           C
ATOM   3132  O31 POPES  73     107.857  67.492  26.377  1.00  0.00           O
ATOM   3133  C31 POPES  73     108.187  68.492  27.177  1.00  0.00           C
ATOM   3134  O32 POPES  73     109.177  69.192  27.067  1.00  0.00           O
ATOM   3135  C32 POPES  73     107.157  68.562  28.307  1.00  0.00           C
ATOM   3138  C23 POPES  73     111.247  64.812  29.577  1.00  0.00           C
ATOM   3141  C24 POPES  73     112.167  65.492  30.617  1.00  0.00           C
ATOM   3144  C25 POPES  73     111.717  65.182  32.057  1.00  0.00           C
ATOM   3147  C26 POPES  73     112.477  65.952  33.157  1.00  0.00           C
ATOM   3150  C27 POPES  73     111.667  66.022  34.467  1.00  0.00           C
ATOM   3153  C28 POPES  73     112.407  66.652  35.667  1.00  0.00           C
ATOM   3156  C29 POPES  73     111.477  67.132  36.767  1.00  0.00           C
ATOM   3158 0C21 POPES  73     111.137  66.522  37.927  1.00  0.00           C
ATOM   3160 1C21 POPES  73     111.597  65.172  38.417  1.00  0.00           C
ATOM   3163 2C21 POPES  73     111.997  65.052  39.907  1.00  0.00           C
ATOM   3166 3C21 POPES  73     110.837  65.112  40.917  1.00  0.00           C
ATOM   3169 4C21 POPES  73     111.317  64.792  42.347  1.00  0.00           C
ATOM   3172 5C21 POPES  73     110.237  65.002  43.427  1.00  0.00           C
ATOM   3175 6C21 POPES  73     110.657  64.502  44.817  1.00  0.00           C
ATOM   3178 7C21 POPES  73     109.647  64.902  45.897  1.00  0.00           C
ATOM   3181 8C21 POPES  73     110.007  64.452  47.317  1.00  0.00           C
ATOM   3185  C33 POPES  73     107.537  69.582  29.417  1.00  0.00           C
ATOM   3188  C34 POPES  73     106.967  69.192  30.777  1.00  0.00           C
ATOM   3191  C35 POPES  73     107.807  68.112  31.487  1.00  0.00           C
ATOM   3194  C36 POPES  73     107.177  67.702  32.827  1.00  0.00           C
ATOM   3197  C37 POPES  73     107.827  66.442  33.417  1.00  0.00           C
ATOM   3200  C38 POPES  73     106.857  65.582  34.247  1.00  0.00           C
ATOM   3203  C39 POPES  73     107.457  64.202  34.597  1.00  0.00           C
ATOM   3206 0C31 POPES  73     108.587  64.282  35.637  1.00  0.00           C
ATOM   3209 1C31 POPES  73     109.477  63.032  35.697  1.00  0.00           C
ATOM   3212 2C31 POPES  73     108.727  61.762  36.127  1.00  0.00           C
ATOM   3215 3C31 POPES  73     109.617  60.752  36.877  1.00  0.00           C
ATOM   3218 4C31 POPES  73     109.877  59.452  36.117  1.00  0.00           C
ATOM   3221 5C31 POPES  73     110.657  58.442  36.977  1.00  0.00           C
ATOM   3224 6C31 POPES  73     110.907  57.092  36.297  1.00  0.00           C
ATOM   3228  NH3 POPET  74      97.287  66.232  65.967  1.00  0.00           N
ATOM   3232  C12 POPET  74      96.447  66.282  64.717  1.00  0.00           C
ATOM   3235  C11 POPET  74      96.457  64.912  64.027  1.00  0.00           C
ATOM   3238  P   POPET  74      96.187  62.392  64.597  1.00  0.00           P
ATOM   3239  O13 POPET  74      97.627  62.072  64.677  1.00  0.00           O
ATOM   3240  O14 POPET  74      95.307  61.642  65.517  1.00  0.00           O
ATOM   3241  O11 POPET  74      95.667  62.342  63.097  1.00  0.00           O
ATOM   3242  O12 POPET  74      96.037  63.922  64.957  1.00  0.00           O
ATOM   3243  C1  POPET  74      94.247  62.162  62.947  1.00  0.00           C
ATOM   3246  C2  POPET  74      93.767  62.332  61.477  1.00  0.00           C
ATOM   3248  O21 POPET  74      93.647  61.052  60.847  1.00  0.00           O
ATOM   3249  C21 POPET  74      92.757  61.012  59.857  1.00  0.00           C
ATOM   3250  O22 POPET  74      91.787  61.732  59.747  1.00  0.00           O
ATOM   3251  C22 POPET  74      93.207  60.012  58.817  1.00  0.00           C
ATOM   3254  C3  POPET  74      94.727  63.202  60.627  1.00  0.00           C
ATOM   3257  O31 POPET  74      94.167  63.492  59.317  1.00  0.00           O
ATOM   3258  C31 POPET  74      93.297  64.502  59.307  1.00  0.00           C
ATOM   3259  O32 POPET  74      93.207  65.352  60.187  1.00  0.00           O
ATOM   3260  C32 POPET  74      92.427  64.462  58.057  1.00  0.00           C
ATOM   3263  C23 POPET  74      92.337  59.942  57.557  1.00  0.00           C
ATOM   3266  C24 POPET  74      93.177  59.592  56.327  1.00  0.00           C
ATOM   3269  C25 POPET  74      92.397  58.742  55.337  1.00  0.00           C
ATOM   3272  C26 POPET  74      93.027  58.672  53.947  1.00  0.00           C
ATOM   3275  C27 POPET  74      92.027  58.122  52.927  1.00  0.00           C
ATOM   3278  C28 POPET  74      92.497  58.232  51.477  1.00  0.00           C
ATOM   3281  C29 POPET  74      91.417  57.772  50.537  1.00  0.00           C
ATOM   3283 0C21 POPET  74      91.417  57.942  49.207  1.00  0.00           C
ATOM   3285 1C21 POPET  74      92.517  58.572  48.397  1.00  0.00           C
ATOM   3288 2C21 POPET  74      92.907  57.682  47.197  1.00  0.00           C
ATOM   3291 3C21 POPET  74      93.967  58.372  46.317  1.00  0.00           C
ATOM   3294 4C21 POPET  74      94.317  57.552  45.067  1.00  0.00           C
ATOM   3297 5C21 POPET  74      95.397  58.222  44.207  1.00  0.00           C
ATOM   3300 6C21 POPET  74      96.787  58.222  44.857  1.00  0.00           C
ATOM   3303 7C21 POPET  74      97.827  58.992  44.047  1.00  0.00           C
ATOM   3306 8C21 POPET  74      99.207  59.032  44.707  1.00  0.00           C
ATOM   3310  C33 POPET  74      93.227  64.202  56.767  1.00  0.00           C
ATOM   3313  C34 POPET  74      92.307  63.662  55.657  1.00  0.00           C
ATOM   3316  C35 POPET  74      93.027  63.422  54.327  1.00  0.00           C
ATOM   3319  C36 POPET  74      93.567  64.712  53.697  1.00  0.00           C
ATOM   3322  C37 POPET  74      94.067  64.492  52.267  1.00  0.00           C
ATOM   3325  C38 POPET  74      94.847  65.692  51.727  1.00  0.00           C
ATOM   3328  C39 POPET  74      94.977  65.642  50.207  1.00  0.00           C
ATOM   3331 0C31 POPET  74      95.567  66.912  49.587  1.00  0.00           C
ATOM   3334 1C31 POPET  74      94.807  67.292  48.317  1.00  0.00           C
ATOM   3337 2C31 POPET  74      95.397  68.472  47.547  1.00  0.00           C
ATOM   3340 3C31 POPET  74      94.567  68.822  46.297  1.00  0.00           C
ATOM   3343 4C31 POPET  74      93.157  69.372  46.577  1.00  0.00           C
ATOM   3346 5C31 POPET  74      93.127  70.642  47.447  1.00  0.00           C
ATOM   3349 6C31 POPET  74      92.037  71.642  47.047  1.00  0.00           C
ATOM   3353  NH3 POPEU  75      19.677 100.202  32.157  1.00  0.00           N
ATOM   3357  C12 POPEU  75      19.517  98.842  31.537  1.00  0.00           C
ATOM   3360  C11 POPEU  75      18.627  98.942  30.277  1.00  0.00           C
ATOM   3363  P   POPEU  75      16.877  96.982  30.237  1.00  0.00           P
ATOM   3364  O13 POPEU  75      15.797  97.962  29.917  1.00  0.00           O
ATOM   3365  O14 POPEU  75      16.757  95.602  29.727  1.00  0.00           O
ATOM   3366  O11 POPEU  75      17.127  96.952  31.797  1.00  0.00           O
ATOM   3367  O12 POPEU  75      18.267  97.652  29.767  1.00  0.00           O
ATOM   3368  C1  POPEU  75      16.077  96.712  32.737  1.00  0.00           C
ATOM   3371  C2  POPEU  75      16.577  97.122  34.157  1.00  0.00           C
ATOM   3373  O21 POPEU  75      16.047  96.302  35.217  1.00  0.00           O
ATOM   3374  C21 POPEU  75      14.727  96.242  35.337  1.00  0.00           C
ATOM   3375  O22 POPEU  75      13.927  96.972  34.767  1.00  0.00           O
ATOM   3376  C22 POPEU  75      14.327  95.042  36.197  1.00  0.00           C
ATOM   3379  C3  POPEU  75      16.417  98.652  34.407  1.00  0.00           C
ATOM   3382  O31 POPEU  75      16.927  99.052  35.687  1.00  0.00           O
ATOM   3383  C31 POPEU  75      18.177  99.502  35.697  1.00  0.00           C
ATOM   3384  O32 POPEU  75      18.937  99.532  34.737  1.00  0.00           O
ATOM   3385  C32 POPEU  75      18.507 100.082  37.067  1.00  0.00           C
ATOM   3388  C23 POPEU  75      14.387  95.222  37.727  1.00  0.00           C
ATOM   3391  C24 POPEU  75      14.167  93.862  38.417  1.00  0.00           C
ATOM   3394  C25 POPEU  75      13.567  93.922  39.837  1.00  0.00           C
ATOM   3397  C26 POPEU  75      14.467  94.562  40.897  1.00  0.00           C
ATOM   3400  C27 POPEU  75      13.757  94.612  42.257  1.00  0.00           C
ATOM   3403  C28 POPEU  75      14.467  95.452  43.327  1.00  0.00           C
ATOM   3406  C29 POPEU  75      15.647  94.752  43.957  1.00  0.00           C
ATOM   3408 0C21 POPEU  75      15.727  94.272  45.217  1.00  0.00           C
ATOM   3410 1C21 POPEU  75      14.667  94.342  46.287  1.00  0.00           C
ATOM   3413 2C21 POPEU  75      13.917  93.002  46.467  1.00  0.00           C
ATOM   3416 3C21 POPEU  75      14.847  91.852  46.897  1.00  0.00           C
ATOM   3419 4C21 POPEU  75      14.117  90.592  47.377  1.00  0.00           C
ATOM   3422 5C21 POPEU  75      15.067  89.412  47.607  1.00  0.00           C
ATOM   3425 6C21 POPEU  75      16.187  89.722  48.607  1.00  0.00           C
ATOM   3428 7C21 POPEU  75      17.247  88.622  48.687  1.00  0.00           C
ATOM   3431 8C21 POPEU  75      18.447  89.052  49.537  1.00  0.00           C
ATOM   3435  C33 POPEU  75      19.017  99.092  38.137  1.00  0.00           C
ATOM   3438  C34 POPEU  75      19.457  99.862  39.387  1.00  0.00           C
ATOM   3441  C35 POPEU  75      19.697  99.012  40.647  1.00  0.00           C
ATOM   3444  C36 POPEU  75      20.007  99.892  41.877  1.00  0.00           C
ATOM   3447  C37 POPEU  75      19.817  99.162  43.207  1.00  0.00           C
ATOM   3450  C38 POPEU  75      20.177  99.992  44.457  1.00  0.00           C
ATOM   3453  C39 POPEU  75      19.427 101.332  44.567  1.00  0.00           C
ATOM   3456 0C31 POPEU  75      19.637 102.012  45.937  1.00  0.00           C
ATOM   3459 1C31 POPEU  75      18.727 103.232  46.137  1.00  0.00           C
ATOM   3462 2C31 POPEU  75      18.317 103.492  47.607  1.00  0.00           C
ATOM   3465 3C31 POPEU  75      17.497 102.342  48.197  1.00  0.00           C
ATOM   3468 4C31 POPEU  75      16.687 102.702  49.447  1.00  0.00           C
ATOM   3471 5C31 POPEU  75      15.877 101.502  49.957  1.00  0.00           C
ATOM   3474 6C31 POPEU  75      14.887 101.882  51.067  1.00  0.00           C
ATOM   3478  NH3 POPEV  76     113.057   3.352  67.337  1.00  0.00           N
ATOM   3482  C12 POPEV  76     112.547   3.212  68.747  1.00  0.00           C
ATOM   3485  C11 POPEV  76     111.697   1.942  68.917  1.00  0.00           C
ATOM   3488  P   POPEV  76     109.307   1.682  67.777  1.00  0.00           P
ATOM   3489  O13 POPEV  76     108.757   1.662  69.157  1.00  0.00           O
ATOM   3490  O14 POPEV  76     108.867   0.612  66.847  1.00  0.00           O
ATOM   3491  O11 POPEV  76     109.007   3.102  67.137  1.00  0.00           O
ATOM   3492  O12 POPEV  76     110.887   1.722  67.767  1.00  0.00           O
ATOM   3493  C1  POPEV  76     109.317   3.362  65.767  1.00  0.00           C
ATOM   3496  C2  POPEV  76     108.107   3.042  64.837  1.00  0.00           C
ATOM   3498  O21 POPEV  76     108.467   3.022  63.447  1.00  0.00           O
ATOM   3499  C21 POPEV  76     108.887   4.132  62.877  1.00  0.00           C
ATOM   3500  O22 POPEV  76     109.077   5.192  63.437  1.00  0.00           O
ATOM   3501  C22 POPEV  76     109.167   3.822  61.407  1.00  0.00           C
ATOM   3504  C3  POPEV  76     106.857   3.942  65.127  1.00  0.00           C
ATOM   3507  O31 POPEV  76     105.897   4.012  64.057  1.00  0.00           O
ATOM   3508  C31 POPEV  76     105.187   2.962  63.587  1.00  0.00           C
ATOM   3509  O32 POPEV  76     104.517   3.032  62.577  1.00  0.00           O
ATOM   3510  C32 POPEV  76     105.197   1.682  64.437  1.00  0.00           C
ATOM   3513  C23 POPEV  76     109.617   5.042  60.567  1.00  0.00           C
ATOM   3516  C24 POPEV  76     110.637   4.662  59.467  1.00  0.00           C
ATOM   3519  C25 POPEV  76     110.017   4.532  58.067  1.00  0.00           C
ATOM   3522  C26 POPEV  76     111.077   4.452  56.947  1.00  0.00           C
ATOM   3525  C27 POPEV  76     110.517   4.222  55.537  1.00  0.00           C
ATOM   3528  C28 POPEV  76     111.537   4.592  54.437  1.00  0.00           C
ATOM   3531  C29 POPEV  76     111.417   3.802  53.157  1.00  0.00           C
ATOM   3533 0C21 POPEV  76     110.787   4.152  52.017  1.00  0.00           C
ATOM   3535 1C21 POPEV  76     109.957   5.382  51.767  1.00  0.00           C
ATOM   3538 2C21 POPEV  76     110.527   6.362  50.707  1.00  0.00           C
ATOM   3541 3C21 POPEV  76     109.417   7.262  50.127  1.00  0.00           C
ATOM   3544 4C21 POPEV  76     109.907   8.282  49.087  1.00  0.00           C
ATOM   3547 5C21 POPEV  76     108.857   9.342  48.717  1.00  0.00           C
ATOM   3550 6C21 POPEV  76     107.477   8.772  48.357  1.00  0.00           C
ATOM   3553 7C21 POPEV  76     106.557   9.822  47.717  1.00  0.00           C
ATOM   3556 8C21 POPEV  76     105.147   9.302  47.397  1.00  0.00           C
ATOM   3560  C33 POPEV  76     105.897   0.532  63.677  1.00  0.00           C
ATOM   3563  C34 POPEV  76     104.957  -0.152  62.677  1.00  0.00           C
ATOM   3566  C35 POPEV  76     105.647  -1.212  61.797  1.00  0.00           C
ATOM   3569  C36 POPEV  76     106.407  -2.242  62.637  1.00  0.00           C
ATOM   3572  C37 POPEV  76     106.467  -3.642  62.007  1.00  0.00           C
ATOM   3575  C38 POPEV  76     107.377  -4.572  62.807  1.00  0.00           C
ATOM   3578  C39 POPEV  76     107.497  -5.992  62.247  1.00  0.00           C
ATOM   3581 0C31 POPEV  76     108.087  -6.102  60.837  1.00  0.00           C
ATOM   3584 1C31 POPEV  76     108.167  -7.572  60.367  1.00  0.00           C
ATOM   3587 2C31 POPEV  76     109.077  -7.802  59.157  1.00  0.00           C
ATOM   3590 3C31 POPEV  76     108.577  -7.072  57.917  1.00  0.00           C
ATOM   3593 4C31 POPEV  76     109.397  -7.412  56.667  1.00  0.00           C
ATOM   3596 5C31 POPEV  76     108.827  -6.742  55.417  1.00  0.00           C
ATOM   3599 6C31 POPEV  76     109.747  -6.892  54.217  1.00  0.00           C
ATOM   3603  NH3 POPEW  77      52.937  62.032  67.167  1.00  0.00           N
ATOM   3607  C12 POPEW  77      53.007  60.592  66.677  1.00  0.00           C
ATOM   3610  C11 POPEW  77      54.297  60.282  65.897  1.00  0.00           C
ATOM   3613  P   POPEW  77      53.757  57.932  64.797  1.00  0.00           P
ATOM   3614  O13 POPEW  77      54.577  56.742  64.477  1.00  0.00           O
ATOM   3615  O14 POPEW  77      52.437  57.672  65.417  1.00  0.00           O
ATOM   3616  O11 POPEW  77      53.587  58.862  63.537  1.00  0.00           O
ATOM   3617  O12 POPEW  77      54.537  58.872  65.797  1.00  0.00           O
ATOM   3618  C1  POPEW  77      52.317  59.222  63.027  1.00  0.00           C
ATOM   3621  C2  POPEW  77      52.427  59.422  61.497  1.00  0.00           C
ATOM   3623  O21 POPEW  77      51.087  59.492  60.987  1.00  0.00           O
ATOM   3624  C21 POPEW  77      50.937  60.192  59.877  1.00  0.00           C
ATOM   3625  O22 POPEW  77      51.817  60.752  59.237  1.00  0.00           O
ATOM   3626  C22 POPEW  77      49.457  60.172  59.487  1.00  0.00           C
ATOM   3629  C3  POPEW  77      53.197  58.212  60.897  1.00  0.00           C
ATOM   3632  O31 POPEW  77      53.407  58.262  59.477  1.00  0.00           O
ATOM   3633  C31 POPEW  77      54.297  59.172  59.087  1.00  0.00           C
ATOM   3634  O32 POPEW  77      54.837  60.002  59.787  1.00  0.00           O
ATOM   3635  C32 POPEW  77      54.657  58.922  57.637  1.00  0.00           C
ATOM   3638  C23 POPEW  77      49.167  61.052  58.247  1.00  0.00           C
ATOM   3641  C24 POPEW  77      47.677  61.082  57.877  1.00  0.00           C
ATOM   3644  C25 POPEW  77      47.097  59.762  57.337  1.00  0.00           C
ATOM   3647  C26 POPEW  77      47.817  59.242  56.087  1.00  0.00           C
ATOM   3650  C27 POPEW  77      46.957  58.342  55.187  1.00  0.00           C
ATOM   3653  C28 POPEW  77      47.667  57.952  53.877  1.00  0.00           C
ATOM   3656  C29 POPEW  77      46.757  57.342  52.837  1.00  0.00           C
ATOM   3658 0C21 POPEW  77      46.867  56.122  52.277  1.00  0.00           C
ATOM   3660 1C21 POPEW  77      47.907  55.082  52.597  1.00  0.00           C
ATOM   3663 2C21 POPEW  77      47.687  53.822  51.727  1.00  0.00           C
ATOM   3666 3C21 POPEW  77      48.667  52.692  52.077  1.00  0.00           C
ATOM   3669 4C21 POPEW  77      48.217  51.322  51.547  1.00  0.00           C
ATOM   3672 5C21 POPEW  77      48.297  51.202  50.017  1.00  0.00           C
ATOM   3675 6C21 POPEW  77      48.167  49.742  49.557  1.00  0.00           C
ATOM   3678 7C21 POPEW  77      48.397  49.582  48.057  1.00  0.00           C
ATOM   3681 8C21 POPEW  77      48.487  48.112  47.617  1.00  0.00           C
ATOM   3685  C33 POPEW  77      53.917  59.862  56.677  1.00  0.00           C
ATOM   3688  C34 POPEW  77      53.647  59.172  55.337  1.00  0.00           C
ATOM   3691  C35 POPEW  77      53.067  60.132  54.297  1.00  0.00           C
ATOM   3694  C36 POPEW  77      54.067  61.122  53.727  1.00  0.00           C
ATOM   3697  C37 POPEW  77      53.497  61.822  52.497  1.00  0.00           C
ATOM   3700  C38 POPEW  77      54.397  62.962  51.997  1.00  0.00           C
ATOM   3703  C39 POPEW  77      54.207  63.272  50.507  1.00  0.00           C
ATOM   3706 0C31 POPEW  77      54.687  62.122  49.597  1.00  0.00           C
ATOM   3709 1C31 POPEW  77      53.567  61.222  49.037  1.00  0.00           C
ATOM   3712 2C31 POPEW  77      53.157  61.572  47.597  1.00  0.00           C
ATOM   3715 3C31 POPEW  77      52.367  62.882  47.467  1.00  0.00           C
ATOM   3718 4C31 POPEW  77      52.157  63.222  45.987  1.00  0.00           C
ATOM   3721 5C31 POPEW  77      51.527  64.592  45.737  1.00  0.00           C
ATOM   3724 6C31 POPEW  77      51.727  65.042  44.287  1.00  0.00           C
ATOM   3728  NH3 POPEX  78      92.267  88.052  68.497  1.00  0.00           N
ATOM   3732  C12 POPEX  78      93.637  88.152  69.137  1.00  0.00           C
ATOM   3735  C11 POPEX  78      94.507  86.882  68.987  1.00  0.00           C
ATOM   3738  P   POPEX  78      94.017  86.282  66.527  1.00  0.00           P
ATOM   3739  O13 POPEX  78      92.947  85.442  67.097  1.00  0.00           O
ATOM   3740  O14 POPEX  78      93.507  87.542  65.957  1.00  0.00           O
ATOM   3741  O11 POPEX  78      94.867  85.462  65.487  1.00  0.00           O
ATOM   3742  O12 POPEX  78      95.027  86.672  67.667  1.00  0.00           O
ATOM   3743  C1  POPEX  78      94.207  84.742  64.457  1.00  0.00           C
ATOM   3746  C2  POPEX  78      95.277  84.312  63.417  1.00  0.00           C
ATOM   3748  O21 POPEX  78      94.817  84.362  62.047  1.00  0.00           O
ATOM   3749  C21 POPEX  78      94.527  85.582  61.607  1.00  0.00           C
ATOM   3750  O22 POPEX  78      94.767  86.632  62.177  1.00  0.00           O
ATOM   3751  C22 POPEX  78      93.827  85.482  60.267  1.00  0.00           C
ATOM   3754  C3  POPEX  78      95.897  82.922  63.777  1.00  0.00           C
ATOM   3757  O31 POPEX  78      95.407  81.892  62.877  1.00  0.00           O
ATOM   3758  C31 POPEX  78      96.347  81.292  62.157  1.00  0.00           C
ATOM   3759  O32 POPEX  78      97.457  80.972  62.567  1.00  0.00           O
ATOM   3760  C32 POPEX  78      95.877  81.232  60.697  1.00  0.00           C
ATOM   3763  C23 POPEX  78      93.577  86.882  59.667  1.00  0.00           C
ATOM   3766  C24 POPEX  78      92.447  86.912  58.627  1.00  0.00           C
ATOM   3769  C25 POPEX  78      92.737  86.132  57.337  1.00  0.00           C
ATOM   3772  C26 POPEX  78      92.397  84.642  57.427  1.00  0.00           C
ATOM   3775  C27 POPEX  78      92.407  83.932  56.067  1.00  0.00           C
ATOM   3778  C28 POPEX  78      91.777  82.522  56.107  1.00  0.00           C
ATOM   3781  C29 POPEX  78      92.517  81.582  57.027  1.00  0.00           C
ATOM   3783 0C21 POPEX  78      92.027  80.472  57.587  1.00  0.00           C
ATOM   3785 1C21 POPEX  78      90.637  79.922  57.437  1.00  0.00           C
ATOM   3788 2C21 POPEX  78      90.597  78.482  56.877  1.00  0.00           C
ATOM   3791 3C21 POPEX  78      90.467  78.402  55.347  1.00  0.00           C
ATOM   3794 4C21 POPEX  78      90.177  76.962  54.887  1.00  0.00           C
ATOM   3797 5C21 POPEX  78      89.897  76.802  53.377  1.00  0.00           C
ATOM   3800 6C21 POPEX  78      88.397  76.712  53.037  1.00  0.00           C
ATOM   3803 7C21 POPEX  78      88.137  76.072  51.657  1.00  0.00           C
ATOM   3806 8C21 POPEX  78      86.657  75.802  51.367  1.00  0.00           C
ATOM   3810  C33 POPEX  78      96.417  80.022  59.897  1.00  0.00           C
ATOM   3813  C34 POPEX  78      95.817  79.992  58.477  1.00  0.00           C
ATOM   3816  C35 POPEX  78      96.437  78.932  57.537  1.00  0.00           C
ATOM   3819  C36 POPEX  78      95.557  78.622  56.317  1.00  0.00           C
ATOM   3822  C37 POPEX  78      95.407  77.132  55.977  1.00  0.00           C
ATOM   3825  C38 POPEX  78      94.117  76.812  55.197  1.00  0.00           C
ATOM   3828  C39 POPEX  78      94.057  77.342  53.757  1.00  0.00           C
ATOM   3831 0C31 POPEX  78      95.027  76.622  52.807  1.00  0.00           C
ATOM   3834 1C31 POPEX  78      94.547  76.562  51.337  1.00  0.00           C
ATOM   3837 2C31 POPEX  78      95.467  77.302  50.337  1.00  0.00           C
ATOM   3840 3C31 POPEX  78      95.557  76.592  48.977  1.00  0.00           C
ATOM   3843 4C31 POPEX  78      94.227  76.482  48.217  1.00  0.00           C
ATOM   3846 5C31 POPEX  78      94.337  75.642  46.937  1.00  0.00           C
ATOM   3849 6C31 POPEX  78      93.077  75.682  46.067  1.00  0.00           C
ATOM   3853  NH3 POPEY  79      97.987  87.572  25.227  1.00  0.00           N
ATOM   3857  C12 POPEY  79      98.107  86.762  23.977  1.00  0.00           C
ATOM   3860  C11 POPEY  79      98.707  85.362  24.207  1.00  0.00           C
ATOM   3863  P   POPEY  79     101.087  85.922  25.267  1.00  0.00           P
ATOM   3864  O13 POPEY  79     102.467  85.882  24.737  1.00  0.00           O
ATOM   3865  O14 POPEY  79     100.577  87.242  25.677  1.00  0.00           O
ATOM   3866  O11 POPEY  79     100.987  84.902  26.467  1.00  0.00           O
ATOM   3867  O12 POPEY  79     100.137  85.332  24.157  1.00  0.00           O
ATOM   3868  C1  POPEY  79      99.927  84.962  27.427  1.00  0.00           C
ATOM   3871  C2  POPEY  79     100.377  85.582  28.777  1.00  0.00           C
ATOM   3873  O21 POPEY  79      99.167  85.852  29.507  1.00  0.00           O
ATOM   3874  C21 POPEY  79      99.217  85.652  30.807  1.00  0.00           C
ATOM   3875  O22 POPEY  79     100.057  84.992  31.397  1.00  0.00           O
ATOM   3876  C22 POPEY  79      97.997  86.272  31.457  1.00  0.00           C
ATOM   3879  C3  POPEY  79     101.117  86.932  28.677  1.00  0.00           C
ATOM   3882  O31 POPEY  79     101.807  87.202  29.907  1.00  0.00           O
ATOM   3883  C31 POPEY  79     103.127  87.112  30.067  1.00  0.00           C
ATOM   3884  O32 POPEY  79     103.707  87.292  31.127  1.00  0.00           O
ATOM   3885  C32 POPEY  79     103.907  86.832  28.767  1.00  0.00           C
ATOM   3888  C23 POPEY  79      98.327  87.272  32.587  1.00  0.00           C
ATOM   3891  C24 POPEY  79      97.067  88.022  33.057  1.00  0.00           C
ATOM   3894  C25 POPEY  79      95.997  87.172  33.747  1.00  0.00           C
ATOM   3897  C26 POPEY  79      96.327  86.902  35.217  1.00  0.00           C
ATOM   3900  C27 POPEY  79      95.287  86.022  35.907  1.00  0.00           C
ATOM   3903  C28 POPEY  79      95.367  86.102  37.447  1.00  0.00           C
ATOM   3906  C29 POPEY  79      96.727  85.682  37.937  1.00  0.00           C
ATOM   3908 0C21 POPEY  79      96.997  84.722  38.837  1.00  0.00           C
ATOM   3910 1C21 POPEY  79      95.977  83.892  39.577  1.00  0.00           C
ATOM   3913 2C21 POPEY  79      95.497  84.582  40.867  1.00  0.00           C
ATOM   3916 3C21 POPEY  79      96.647  85.022  41.787  1.00  0.00           C
ATOM   3919 4C21 POPEY  79      96.187  85.652  43.107  1.00  0.00           C
ATOM   3922 5C21 POPEY  79      97.317  85.692  44.147  1.00  0.00           C
ATOM   3925 6C21 POPEY  79      98.587  86.432  43.707  1.00  0.00           C
ATOM   3928 7C21 POPEY  79      99.707  86.282  44.747  1.00  0.00           C
ATOM   3931 8C21 POPEY  79     101.017  86.952  44.327  1.00  0.00           C
ATOM   3935  C33 POPEY  79     105.437  86.722  28.987  1.00  0.00           C
ATOM   3938  C34 POPEY  79     105.847  85.362  29.567  1.00  0.00           C
ATOM   3941  C35 POPEY  79     107.197  85.412  30.307  1.00  0.00           C
ATOM   3944  C36 POPEY  79     108.347  84.682  29.607  1.00  0.00           C
ATOM   3947  C37 POPEY  79     108.857  85.392  28.357  1.00  0.00           C
ATOM   3950  C38 POPEY  79     110.087  84.712  27.737  1.00  0.00           C
ATOM   3953  C39 POPEY  79     111.417  85.422  28.037  1.00  0.00           C
ATOM   3956 0C31 POPEY  79     112.007  85.142  29.417  1.00  0.00           C
ATOM   3959 1C31 POPEY  79     113.407  85.752  29.557  1.00  0.00           C
ATOM   3962 2C31 POPEY  79     114.117  85.352  30.867  1.00  0.00           C
ATOM   3965 3C31 POPEY  79     115.587  85.802  30.917  1.00  0.00           C
ATOM   3968 4C31 POPEY  79     116.417  85.192  29.787  1.00  0.00           C
ATOM   3971 5C31 POPEY  79     117.887  85.622  29.777  1.00  0.00           C
ATOM   3974 6C31 POPEY  79     118.557  85.162  28.487  1.00  0.00           C
ATOM   3978  NH3 POPEZ  80      35.877  42.982  19.307  1.00  0.00           N
ATOM   3982  C12 POPEZ  80      34.697  42.422  20.057  1.00  0.00           C
ATOM   3985  C11 POPEZ  80      34.727  40.892  20.167  1.00  0.00           C
ATOM   3988  P   POPEZ  80      33.077  38.902  19.717  1.00  0.00           P
ATOM   3989  O13 POPEZ  80      31.657  38.822  19.287  1.00  0.00           O
ATOM   3990  O14 POPEZ  80      33.967  37.882  19.127  1.00  0.00           O
ATOM   3991  O11 POPEZ  80      33.077  38.772  21.277  1.00  0.00           O
ATOM   3992  O12 POPEZ  80      33.637  40.362  19.437  1.00  0.00           O
ATOM   3993  C1  POPEZ  80      31.807  38.852  21.937  1.00  0.00           C
ATOM   3996  C2  POPEZ  80      32.027  39.152  23.427  1.00  0.00           C
ATOM   3998  O21 POPEZ  80      30.837  39.562  24.117  1.00  0.00           O
ATOM   3999  C21 POPEZ  80      29.747  38.822  24.057  1.00  0.00           C
ATOM   4000  O22 POPEZ  80      29.267  38.322  23.047  1.00  0.00           O
ATOM   4001  C22 POPEZ  80      29.197  38.602  25.457  1.00  0.00           C
ATOM   4004  C3  POPEZ  80      33.097  40.272  23.517  1.00  0.00           C
ATOM   4007  O31 POPEZ  80      33.207  40.872  24.827  1.00  0.00           O
ATOM   4008  C31 POPEZ  80      33.777  42.072  24.747  1.00  0.00           C
ATOM   4009  O32 POPEZ  80      34.267  42.542  23.727  1.00  0.00           O
ATOM   4010  C32 POPEZ  80      33.707  42.772  26.107  1.00  0.00           C
ATOM   4013  C23 POPEZ  80      30.297  38.332  26.507  1.00  0.00           C
ATOM   4016  C24 POPEZ  80      29.817  38.592  27.937  1.00  0.00           C
ATOM   4019  C25 POPEZ  80      30.997  38.662  28.907  1.00  0.00           C
ATOM   4022  C26 POPEZ  80      30.577  39.072  30.327  1.00  0.00           C
ATOM   4025  C27 POPEZ  80      30.187  37.892  31.217  1.00  0.00           C
ATOM   4028  C28 POPEZ  80      30.627  38.132  32.667  1.00  0.00           C
ATOM   4031  C29 POPEZ  80      30.227  36.962  33.527  1.00  0.00           C
ATOM   4033 0C21 POPEZ  80      30.847  36.522  34.637  1.00  0.00           C
ATOM   4035 1C21 POPEZ  80      32.047  37.132  35.327  1.00  0.00           C
ATOM   4038 2C21 POPEZ  80      31.687  37.522  36.767  1.00  0.00           C
ATOM   4041 3C21 POPEZ  80      32.917  37.842  37.627  1.00  0.00           C
ATOM   4044 4C21 POPEZ  80      32.567  38.322  39.047  1.00  0.00           C
ATOM   4047 5C21 POPEZ  80      31.527  37.462  39.797  1.00  0.00           C
ATOM   4050 6C21 POPEZ  80      31.237  38.002  41.207  1.00  0.00           C
ATOM   4053 7C21 POPEZ  80      29.977  37.402  41.827  1.00  0.00           C
ATOM   4056 8C21 POPEZ  80      29.727  37.872  43.267  1.00  0.00           C
ATOM   4060  C33 POPEZ  80      35.057  42.772  26.857  1.00  0.00           C
ATOM   4063  C34 POPEZ  80      34.937  43.142  28.337  1.00  0.00           C
ATOM   4066  C35 POPEZ  80      34.167  42.122  29.187  1.00  0.00           C
ATOM   4069  C36 POPEZ  80      34.727  42.002  30.607  1.00  0.00           C
ATOM   4072  C37 POPEZ  80      33.747  41.292  31.537  1.00  0.00           C
ATOM   4075  C38 POPEZ  80      34.187  41.372  33.007  1.00  0.00           C
ATOM   4078  C39 POPEZ  80      33.087  40.972  33.997  1.00  0.00           C
ATOM   4081 0C31 POPEZ  80      31.957  42.012  34.057  1.00  0.00           C
ATOM   4084 1C31 POPEZ  80      30.847  41.712  35.067  1.00  0.00           C
ATOM   4087 2C31 POPEZ  80      31.347  41.732  36.517  1.00  0.00           C
ATOM   4090 3C31 POPEZ  80      30.197  41.842  37.527  1.00  0.00           C
ATOM   4093 4C31 POPEZ  80      30.707  42.002  38.967  1.00  0.00           C
ATOM   4096 5C31 POPEZ  80      29.577  41.872  39.997  1.00  0.00           C
ATOM   4099 6C31 POPEZ  80      30.067  42.022  41.437  1.00  0.00           C
ATOM   4103  NH3 POPEa  81      77.987 125.712  70.707  1.00  0.00           N
ATOM   4107  C12 POPEa  81      76.607 125.242  70.327  1.00  0.00           C
ATOM   4110  C11 POPEa  81      76.167 125.722  68.927  1.00  0.00           C
ATOM   4113  P   POPEa  81      74.187 124.072  68.467  1.00  0.00           P
ATOM   4114  O13 POPEa  81      74.267 122.602  68.367  1.00  0.00           O
ATOM   4115  O14 POPEa  81      73.707 124.602  69.757  1.00  0.00           O
ATOM   4116  O11 POPEa  81      73.327 124.692  67.297  1.00  0.00           O
ATOM   4117  O12 POPEa  81      75.617 124.642  68.177  1.00  0.00           O
ATOM   4118  C1  POPEa  81      72.967 126.092  67.327  1.00  0.00           C
ATOM   4121  C2  POPEa  81      73.487 126.862  66.087  1.00  0.00           C
ATOM   4123  O21 POPEa  81      72.387 127.632  65.547  1.00  0.00           O
ATOM   4124  C21 POPEa  81      72.617 128.942  65.417  1.00  0.00           C
ATOM   4125  O22 POPEa  81      73.607 129.516  65.807  1.00  0.00           O
ATOM   4126  C22 POPEa  81      71.537 129.576  64.527  1.00  0.00           C
ATOM   4129  C3  POPEa  81      74.027 125.892  64.997  1.00  0.00           C
ATOM   4132  O31 POPEa  81      74.187 126.542  63.727  1.00  0.00           O
ATOM   4133  C31 POPEa  81      75.297 127.212  63.507  1.00  0.00           C
ATOM   4134  O32 POPEa  81      76.227 127.342  64.287  1.00  0.00           O
ATOM   4135  C32 POPEa  81      75.227 127.712  62.057  1.00  0.00           C
ATOM   4138  C23 POPEa  81      72.047 129.656  63.067  1.00  0.00           C
ATOM   4141  C24 POPEa  81      71.017 130.186  62.067  1.00  0.00           C
ATOM   4144  C25 POPEa  81      71.487 130.006  60.607  1.00  0.00           C
ATOM   4147  C26 POPEa  81      71.097 128.642  60.017  1.00  0.00           C
ATOM   4150  C27 POPEa  81      71.547 128.422  58.557  1.00  0.00           C
ATOM   4153  C28 POPEa  81      72.697 127.392  58.437  1.00  0.00           C
ATOM   4156  C29 POPEa  81      73.197 127.242  57.017  1.00  0.00           C
ATOM   4158 0C21 POPEa  81      73.327 126.092  56.327  1.00  0.00           C
ATOM   4160 1C21 POPEa  81      73.027 124.692  56.807  1.00  0.00           C
ATOM   4163 2C21 POPEa  81      74.137 123.682  56.457  1.00  0.00           C
ATOM   4166 3C21 POPEa  81      73.887 122.322  57.117  1.00  0.00           C
ATOM   4169 4C21 POPEa  81      74.997 121.292  56.887  1.00  0.00           C
ATOM   4172 5C21 POPEa  81      74.717 119.952  57.587  1.00  0.00           C
ATOM   4175 6C21 POPEa  81      75.377 118.762  56.867  1.00  0.00           C
ATOM   4178 7C21 POPEa  81      75.267 117.442  57.637  1.00  0.00           C
ATOM   4181 8C21 POPEa  81      75.987 116.282  56.937  1.00  0.00           C
ATOM   4185  C33 POPEa  81      75.707 129.166  61.847  1.00  0.00           C
ATOM   4188  C34 POPEa  81      75.607 129.556  60.367  1.00  0.00           C
ATOM   4191  C35 POPEa  81      75.877 131.036  60.057  1.00  0.00           C
ATOM   4194  C36 POPEa  81      75.967 131.266  58.537  1.00  0.00           C
ATOM   4197  C37 POPEa  81      76.227 132.726  58.127  1.00  0.00           C
ATOM   4200  C38 POPEa  81      74.947 133.536  57.817  1.00  0.00           C
ATOM   4203  C39 POPEa  81      75.047 134.316  56.497  1.00  0.00           C
ATOM   4206 0C31 POPEa  81      74.867 133.426  55.257  1.00  0.00           C
ATOM   4209 1C31 POPEa  81      75.037 134.186  53.937  1.00  0.00           C
ATOM   4212 2C31 POPEa  81      74.957 133.246  52.727  1.00  0.00           C
ATOM   4215 3C31 POPEa  81      74.707 133.976  51.397  1.00  0.00           C
ATOM   4218 4C31 POPEa  81      75.937 134.676  50.807  1.00  0.00           C
ATOM   4221 5C31 POPEa  81      75.637 135.266  49.427  1.00  0.00           C
ATOM   4224 6C31 POPEa  81      76.867 135.536  48.567  1.00  0.00           C
ATOM   4228  NH3 POPEb  82      52.947  86.682  70.107  1.00  0.00           N
ATOM   4232  C12 POPEb  82      52.117  87.822  70.657  1.00  0.00           C
ATOM   4235  C11 POPEb  82      52.297  89.172  69.927  1.00  0.00           C
ATOM   4238  P   POPEb  82      50.807  91.372  70.337  1.00  0.00           P
ATOM   4239  O13 POPEb  82      49.437  91.132  70.847  1.00  0.00           O
ATOM   4240  O14 POPEb  82      51.467  92.622  70.787  1.00  0.00           O
ATOM   4241  O11 POPEb  82      50.777  91.392  68.757  1.00  0.00           O
ATOM   4242  O12 POPEb  82      51.757  90.192  70.757  1.00  0.00           O
ATOM   4243  C1  POPEb  82      49.987  92.432  68.147  1.00  0.00           C
ATOM   4246  C2  POPEb  82      50.137  92.382  66.597  1.00  0.00           C
ATOM   4248  O21 POPEb  82      49.807  93.682  66.007  1.00  0.00           O
ATOM   4249  C21 POPEb  82      50.797  94.242  65.307  1.00  0.00           C
ATOM   4250  O22 POPEb  82      51.947  93.862  65.287  1.00  0.00           O
ATOM   4251  C22 POPEb  82      50.337  95.482  64.527  1.00  0.00           C
ATOM   4254  C3  POPEb  82      49.247  91.262  66.017  1.00  0.00           C
ATOM   4257  O31 POPEb  82      49.687  90.892  64.697  1.00  0.00           O
ATOM   4258  C31 POPEb  82      49.147  91.572  63.687  1.00  0.00           C
ATOM   4259  O32 POPEb  82      48.177  92.312  63.767  1.00  0.00           O
ATOM   4260  C32 POPEb  82      49.947  91.312  62.427  1.00  0.00           C
ATOM   4263  C23 POPEb  82      49.477  95.172  63.277  1.00  0.00           C
ATOM   4266  C24 POPEb  82      49.327  96.362  62.317  1.00  0.00           C
ATOM   4269  C25 POPEb  82      50.617  96.772  61.597  1.00  0.00           C
ATOM   4272  C26 POPEb  82      50.377  97.652  60.357  1.00  0.00           C
ATOM   4275  C27 POPEb  82      51.577  98.532  59.987  1.00  0.00           C
ATOM   4278  C28 POPEb  82      51.447  99.242  58.627  1.00  0.00           C
ATOM   4281  C29 POPEb  82      51.617  98.292  57.467  1.00  0.00           C
ATOM   4283 0C21 POPEb  82      52.497  98.412  56.457  1.00  0.00           C
ATOM   4285 1C21 POPEb  82      53.437  99.572  56.267  1.00  0.00           C
ATOM   4288 2C21 POPEb  82      53.937  99.722  54.807  1.00  0.00           C
ATOM   4291 3C21 POPEb  82      54.697 101.042  54.617  1.00  0.00           C
ATOM   4294 4C21 POPEb  82      55.317 101.192  53.217  1.00  0.00           C
ATOM   4297 5C21 POPEb  82      56.007 102.552  53.047  1.00  0.00           C
ATOM   4300 6C21 POPEb  82      56.897 102.612  51.797  1.00  0.00           C
ATOM   4303 7C21 POPEb  82      57.407 104.022  51.517  1.00  0.00           C
ATOM   4306 8C21 POPEb  82      58.657 104.062  50.637  1.00  0.00           C
ATOM   4310  C33 POPEb  82      49.937  89.822  62.017  1.00  0.00           C
ATOM   4313  C34 POPEb  82      50.847  89.512  60.827  1.00  0.00           C
ATOM   4316  C35 POPEb  82      50.517  90.352  59.587  1.00  0.00           C
ATOM   4319  C36 POPEb  82      51.117  89.772  58.297  1.00  0.00           C
ATOM   4322  C37 POPEb  82      50.557  90.432  57.027  1.00  0.00           C
ATOM   4325  C38 POPEb  82      51.017  89.712  55.757  1.00  0.00           C
ATOM   4328  C39 POPEb  82      50.287  90.192  54.497  1.00  0.00           C
ATOM   4331 0C31 POPEb  82      49.017  89.382  54.217  1.00  0.00           C
ATOM   4334 1C31 POPEb  82      48.267  89.872  52.977  1.00  0.00           C
ATOM   4337 2C31 POPEb  82      46.787  89.432  52.977  1.00  0.00           C
ATOM   4340 3C31 POPEb  82      45.917  90.122  51.897  1.00  0.00           C
ATOM   4343 4C31 POPEb  82      45.237  91.432  52.357  1.00  0.00           C
ATOM   4346 5C31 POPEb  82      46.197  92.622  52.507  1.00  0.00           C
ATOM   4349 6C31 POPEb  82      45.507  93.922  52.887  1.00  0.00           C
ATOM   4353  NH3 POPEc  83      88.357 108.502  28.317  1.00  0.00           N
ATOM   4357  C12 POPEc  83      87.797 109.592  27.447  1.00  0.00           C
ATOM   4360  C11 POPEc  83      87.677 110.912  28.237  1.00  0.00           C
ATOM   4363  P   POPEc  83      85.907 112.402  26.987  1.00  0.00           P
ATOM   4364  O13 POPEc  83      85.167 111.192  26.567  1.00  0.00           O
ATOM   4365  O14 POPEc  83      85.937 113.602  26.107  1.00  0.00           O
ATOM   4366  O11 POPEc  83      85.287 112.832  28.357  1.00  0.00           O
ATOM   4367  O12 POPEc  83      87.377 111.982  27.357  1.00  0.00           O
ATOM   4368  C1  POPEc  83      84.047 113.562  28.327  1.00  0.00           C
ATOM   4371  C2  POPEc  83      84.037 114.482  29.557  1.00  0.00           C
ATOM   4373  O21 POPEc  83      83.747 113.692  30.717  1.00  0.00           O
ATOM   4374  C21 POPEc  83      84.657 113.762  31.657  1.00  0.00           C
ATOM   4375  O22 POPEc  83      85.737 114.332  31.597  1.00  0.00           O
ATOM   4376  C22 POPEc  83      84.027 113.162  32.907  1.00  0.00           C
ATOM   4379  C3  POPEc  83      82.997 115.602  29.487  1.00  0.00           C
ATOM   4382  O31 POPEc  83      83.327 116.642  30.437  1.00  0.00           O
ATOM   4383  C31 POPEc  83      84.207 117.562  30.017  1.00  0.00           C
ATOM   4384  O32 POPEc  83      84.577 117.672  28.857  1.00  0.00           O
ATOM   4385  C32 POPEc  83      84.617 118.472  31.187  1.00  0.00           C
ATOM   4388  C23 POPEc  83      85.037 113.022  34.047  1.00  0.00           C
ATOM   4391  C24 POPEc  83      84.397 113.402  35.377  1.00  0.00           C
ATOM   4394  C25 POPEc  83      85.357 113.092  36.517  1.00  0.00           C
ATOM   4397  C26 POPEc  83      84.927 113.622  37.877  1.00  0.00           C
ATOM   4400  C27 POPEc  83      85.967 113.202  38.917  1.00  0.00           C
ATOM   4403  C28 POPEc  83      85.607 113.652  40.337  1.00  0.00           C
ATOM   4406  C29 POPEc  83      86.497 112.952  41.337  1.00  0.00           C
ATOM   4408 0C21 POPEc  83      86.177 111.862  42.057  1.00  0.00           C
ATOM   4410 1C21 POPEc  83      84.867 111.112  42.007  1.00  0.00           C
ATOM   4413 2C21 POPEc  83      83.987 111.422  43.217  1.00  0.00           C
ATOM   4416 3C21 POPEc  83      82.587 110.792  43.147  1.00  0.00           C
ATOM   4419 4C21 POPEc  83      82.547 109.262  43.297  1.00  0.00           C
ATOM   4422 5C21 POPEc  83      81.177 108.752  43.767  1.00  0.00           C
ATOM   4425 6C21 POPEc  83      80.997 108.852  45.297  1.00  0.00           C
ATOM   4428 7C21 POPEc  83      79.817 108.032  45.817  1.00  0.00           C
ATOM   4431 8C21 POPEc  83      79.827 107.862  47.337  1.00  0.00           C
ATOM   4435  C33 POPEc  83      84.417 117.882  32.607  1.00  0.00           C
ATOM   4438  C34 POPEc  83      84.547 118.952  33.717  1.00  0.00           C
ATOM   4441  C35 POPEc  83      84.217 118.402  35.117  1.00  0.00           C
ATOM   4444  C36 POPEc  83      84.397 119.442  36.237  1.00  0.00           C
ATOM   4447  C37 POPEc  83      83.817 118.972  37.577  1.00  0.00           C
ATOM   4450  C38 POPEc  83      83.807 120.052  38.667  1.00  0.00           C
ATOM   4453  C39 POPEc  83      83.387 119.562  40.067  1.00  0.00           C
ATOM   4456 0C31 POPEc  83      84.327 118.512  40.677  1.00  0.00           C
ATOM   4459 1C31 POPEc  83      83.737 117.872  41.947  1.00  0.00           C
ATOM   4462 2C31 POPEc  83      84.617 116.752  42.527  1.00  0.00           C
ATOM   4465 3C31 POPEc  83      83.907 115.882  43.577  1.00  0.00           C
ATOM   4468 4C31 POPEc  83      83.537 116.652  44.847  1.00  0.00           C
ATOM   4471 5C31 POPEc  83      83.297 115.732  46.047  1.00  0.00           C
ATOM   4474 6C31 POPEc  83      82.947 116.482  47.337  1.00  0.00           C
ATOM   4478  NH3 POPEd  84      82.767  40.642  21.337  1.00  0.00           N
ATOM   4482  C12 POPEd  84      83.677  39.642  20.667  1.00  0.00           C
ATOM   4485  C11 POPEd  84      84.817  40.292  19.837  1.00  0.00           C
ATOM   4488  P   POPEd  84      86.017  41.882  21.517  1.00  0.00           P
ATOM   4489  O13 POPEd  84      87.037  40.842  21.627  1.00  0.00           O
ATOM   4490  O14 POPEd  84      86.567  43.242  21.487  1.00  0.00           O
ATOM   4491  O11 POPEd  84      84.947  41.732  22.637  1.00  0.00           O
ATOM   4492  O12 POPEd  84      85.157  41.632  20.227  1.00  0.00           O
ATOM   4493  C1  POPEd  84      85.337  41.952  23.987  1.00  0.00           C
ATOM   4496  C2  POPEd  84      85.257  40.622  24.757  1.00  0.00           C
ATOM   4498  O21 POPEd  84      84.927  40.872  26.127  1.00  0.00           O
ATOM   4499  C21 POPEd  84      85.787  41.532  26.867  1.00  0.00           C
ATOM   4500  O22 POPEd  84      86.927  41.842  26.577  1.00  0.00           O
ATOM   4501  C22 POPEd  84      85.147  41.722  28.247  1.00  0.00           C
ATOM   4504  C3  POPEd  84      86.477  39.682  24.527  1.00  0.00           C
ATOM   4507  O31 POPEd  84      86.447  38.592  25.467  1.00  0.00           O
ATOM   4508  C31 POPEd  84      87.067  37.452  25.117  1.00  0.00           C
ATOM   4509  O32 POPEd  84      87.577  37.212  24.037  1.00  0.00           O
ATOM   4510  C32 POPEd  84      87.017  36.482  26.307  1.00  0.00           C
ATOM   4513  C23 POPEd  84      86.117  42.242  29.337  1.00  0.00           C
ATOM   4516  C24 POPEd  84      85.897  41.512  30.667  1.00  0.00           C
ATOM   4519  C25 POPEd  84      86.817  41.942  31.817  1.00  0.00           C
ATOM   4522  C26 POPEd  84      86.227  43.032  32.707  1.00  0.00           C
ATOM   4525  C27 POPEd  84      86.887  43.082  34.097  1.00  0.00           C
ATOM   4528  C28 POPEd  84      86.177  44.052  35.067  1.00  0.00           C
ATOM   4531  C29 POPEd  84      84.857  43.502  35.557  1.00  0.00           C
ATOM   4533 0C21 POPEd  84      84.597  43.042  36.797  1.00  0.00           C
ATOM   4535 1C21 POPEd  84      85.587  43.022  37.927  1.00  0.00           C
ATOM   4538 2C21 POPEd  84      84.917  42.622  39.257  1.00  0.00           C
ATOM   4541 3C21 POPEd  84      85.907  42.662  40.427  1.00  0.00           C
ATOM   4544 4C21 POPEd  84      85.297  42.152  41.727  1.00  0.00           C
ATOM   4547 5C21 POPEd  84      86.217  42.362  42.937  1.00  0.00           C
ATOM   4550 6C21 POPEd  84      85.527  42.042  44.267  1.00  0.00           C
ATOM   4553 7C21 POPEd  84      86.457  42.292  45.457  1.00  0.00           C
ATOM   4556 8C21 POPEd  84      85.827  42.052  46.837  1.00  0.00           C
ATOM   4560  C33 POPEd  84      88.447  36.062  26.727  1.00  0.00           C
ATOM   4563  C34 POPEd  84      88.567  35.492  28.157  1.00  0.00           C
ATOM   4566  C35 POPEd  84      88.647  36.562  29.257  1.00  0.00           C
ATOM   4569  C36 POPEd  84      89.007  36.002  30.637  1.00  0.00           C
ATOM   4572  C37 POPEd  84      88.977  37.072  31.737  1.00  0.00           C
ATOM   4575  C38 POPEd  84      89.107  36.482  33.147  1.00  0.00           C
ATOM   4578  C39 POPEd  84      89.227  37.572  34.227  1.00  0.00           C
ATOM   4581 0C31 POPEd  84      87.917  38.302  34.557  1.00  0.00           C
ATOM   4584 1C31 POPEd  84      87.047  37.542  35.557  1.00  0.00           C
ATOM   4587 2C31 POPEd  84      85.707  38.222  35.867  1.00  0.00           C
ATOM   4590 3C31 POPEd  84      84.637  37.962  34.787  1.00  0.00           C
ATOM   4593 4C31 POPEd  84      83.247  38.422  35.237  1.00  0.00           C
ATOM   4596 5C31 POPEd  84      82.117  37.732  34.457  1.00  0.00           C
ATOM   4599 6C31 POPEd  84      80.727  37.962  35.067  1.00  0.00           C
ATOM   4603  NH3 POPEe  85      62.677  17.872  21.777  1.00  0.00           N
ATOM   4607  C12 POPEe  85      61.657  18.842  22.327  1.00  0.00           C
ATOM   4610  C11 POPEe  85      61.857  20.292  21.847  1.00  0.00           C
ATOM   4613  P   POPEe  85      59.687  21.752  22.367  1.00  0.00           P
ATOM   4614  O13 POPEe  85      59.817  23.102  21.787  1.00  0.00           O
ATOM   4615  O14 POPEe  85      58.947  20.712  21.607  1.00  0.00           O
ATOM   4616  O11 POPEe  85      59.037  21.922  23.807  1.00  0.00           O
ATOM   4617  O12 POPEe  85      61.127  21.172  22.697  1.00  0.00           O
ATOM   4618  C1  POPEe  85      59.867  22.062  24.967  1.00  0.00           C
ATOM   4621  C2  POPEe  85      59.167  22.972  26.007  1.00  0.00           C
ATOM   4623  O21 POPEe  85      60.057  23.262  27.097  1.00  0.00           O
ATOM   4624  C21 POPEe  85      60.707  24.412  26.967  1.00  0.00           C
ATOM   4625  O22 POPEe  85      60.727  25.112  25.967  1.00  0.00           O
ATOM   4626  C22 POPEe  85      61.407  24.712  28.287  1.00  0.00           C
ATOM   4629  C3  POPEe  85      57.867  22.332  26.547  1.00  0.00           C
ATOM   4632  O31 POPEe  85      57.237  23.182  27.527  1.00  0.00           O
ATOM   4633  C31 POPEe  85      57.127  22.682  28.757  1.00  0.00           C
ATOM   4634  O32 POPEe  85      57.447  21.572  29.117  1.00  0.00           O
ATOM   4635  C32 POPEe  85      56.567  23.792  29.657  1.00  0.00           C
ATOM   4638  C23 POPEe  85      60.437  24.782  29.487  1.00  0.00           C
ATOM   4641  C24 POPEe  85      61.167  25.192  30.777  1.00  0.00           C
ATOM   4644  C25 POPEe  85      61.267  26.722  30.977  1.00  0.00           C
ATOM   4647  C26 POPEe  85      60.067  27.292  31.747  1.00  0.00           C
ATOM   4650  C27 POPEe  85      60.407  28.572  32.527  1.00  0.00           C
ATOM   4653  C28 POPEe  85      59.407  28.812  33.687  1.00  0.00           C
ATOM   4656  C29 POPEe  85      59.867  29.892  34.637  1.00  0.00           C
ATOM   4658 0C21 POPEe  85      60.087  29.742  35.957  1.00  0.00           C
ATOM   4660 1C21 POPEe  85      59.917  28.472  36.757  1.00  0.00           C
ATOM   4663 2C21 POPEe  85      59.607  28.702  38.247  1.00  0.00           C
ATOM   4666 3C21 POPEe  85      59.767  27.412  39.067  1.00  0.00           C
ATOM   4669 4C21 POPEe  85      59.377  27.572  40.547  1.00  0.00           C
ATOM   4672 5C21 POPEe  85      59.857  26.402  41.437  1.00  0.00           C
ATOM   4675 6C21 POPEe  85      58.987  25.142  41.347  1.00  0.00           C
ATOM   4678 7C21 POPEe  85      59.477  24.042  42.297  1.00  0.00           C
ATOM   4681 8C21 POPEe  85      58.497  22.882  42.467  1.00  0.00           C
ATOM   4685  C33 POPEe  85      56.837  23.522  31.157  1.00  0.00           C
ATOM   4688  C34 POPEe  85      57.007  24.802  31.997  1.00  0.00           C
ATOM   4691  C35 POPEe  85      55.687  25.532  32.277  1.00  0.00           C
ATOM   4694  C36 POPEe  85      55.877  26.592  33.377  1.00  0.00           C
ATOM   4697  C37 POPEe  85      54.537  27.212  33.807  1.00  0.00           C
ATOM   4700  C38 POPEe  85      54.627  28.142  35.027  1.00  0.00           C
ATOM   4703  C39 POPEe  85      55.027  27.382  36.297  1.00  0.00           C
ATOM   4706 0C31 POPEe  85      54.797  28.182  37.587  1.00  0.00           C
ATOM   4709 1C31 POPEe  85      55.367  27.442  38.807  1.00  0.00           C
ATOM   4712 2C31 POPEe  85      55.137  28.182  40.137  1.00  0.00           C
ATOM   4715 3C31 POPEe  85      53.787  27.852  40.767  1.00  0.00           C
ATOM   4718 4C31 POPEe  85      53.397  28.792  41.907  1.00  0.00           C
ATOM   4721 5C31 POPEe  85      52.127  28.342  42.637  1.00  0.00           C
ATOM   4724 6C31 POPEe  85      51.567  29.352  43.637  1.00  0.00           C
ATOM   4728  NH3 POPEf  86      58.487 120.422  27.647  1.00  0.00           N
ATOM   4732  C12 POPEf  86      58.017 120.312  26.217  1.00  0.00           C
ATOM   4735  C11 POPEf  86      56.657 121.012  25.987  1.00  0.00           C
ATOM   4738  P   POPEf  86      54.127 120.852  26.567  1.00  0.00           P
ATOM   4739  O13 POPEf  86      53.627 120.962  25.177  1.00  0.00           O
ATOM   4740  O14 POPEf  86      53.267 120.072  27.477  1.00  0.00           O
ATOM   4741  O11 POPEf  86      54.287 122.322  27.147  1.00  0.00           O
ATOM   4742  O12 POPEf  86      55.607 120.282  26.617  1.00  0.00           O
ATOM   4743  C1  POPEf  86      53.917 122.662  28.487  1.00  0.00           C
ATOM   4746  C2  POPEf  86      55.087 123.362  29.257  1.00  0.00           C
ATOM   4748  O21 POPEf  86      55.317 122.712  30.517  1.00  0.00           O
ATOM   4749  C21 POPEf  86      56.077 121.602  30.477  1.00  0.00           C
ATOM   4750  O22 POPEf  86      56.617 121.172  29.467  1.00  0.00           O
ATOM   4751  C22 POPEf  86      55.967 120.862  31.817  1.00  0.00           C
ATOM   4754  C3  POPEf  86      54.737 124.862  29.497  1.00  0.00           C
ATOM   4757  O31 POPEf  86      55.887 125.662  29.817  1.00  0.00           O
ATOM   4758  C31 POPEf  86      56.547 125.462  30.977  1.00  0.00           C
ATOM   4759  O32 POPEf  86      57.757 125.592  31.097  1.00  0.00           O
ATOM   4760  C32 POPEf  86      55.647 125.222  32.187  1.00  0.00           C
ATOM   4763  C23 POPEf  86      56.587 121.542  33.057  1.00  0.00           C
ATOM   4766  C24 POPEf  86      56.357 120.712  34.327  1.00  0.00           C
ATOM   4769  C25 POPEf  86      56.687 121.452  35.637  1.00  0.00           C
ATOM   4772  C26 POPEf  86      55.587 121.292  36.687  1.00  0.00           C
ATOM   4775  C27 POPEf  86      55.877 122.052  37.987  1.00  0.00           C
ATOM   4778  C28 POPEf  86      54.937 121.622  39.127  1.00  0.00           C
ATOM   4781  C29 POPEf  86      55.437 122.062  40.477  1.00  0.00           C
ATOM   4783 0C21 POPEf  86      55.837 121.242  41.467  1.00  0.00           C
ATOM   4785 1C21 POPEf  86      55.777 119.732  41.417  1.00  0.00           C
ATOM   4788 2C21 POPEf  86      55.847 119.092  42.807  1.00  0.00           C
ATOM   4791 3C21 POPEf  86      54.707 119.522  43.737  1.00  0.00           C
ATOM   4794 4C21 POPEf  86      54.577 118.652  44.997  1.00  0.00           C
ATOM   4797 5C21 POPEf  86      55.847 118.542  45.857  1.00  0.00           C
ATOM   4800 6C21 POPEf  86      56.237 119.842  46.567  1.00  0.00           C
ATOM   4803 7C21 POPEf  86      57.567 119.702  47.307  1.00  0.00           C
ATOM   4806 8C21 POPEf  86      57.967 120.972  48.067  1.00  0.00           C
ATOM   4810  C33 POPEf  86      54.907 126.492  32.637  1.00  0.00           C
ATOM   4813  C34 POPEf  86      53.927 126.172  33.777  1.00  0.00           C
ATOM   4816  C35 POPEf  86      53.107 127.402  34.187  1.00  0.00           C
ATOM   4819  C36 POPEf  86      53.837 128.342  35.147  1.00  0.00           C
ATOM   4822  C37 POPEf  86      52.997 129.606  35.417  1.00  0.00           C
ATOM   4825  C38 POPEf  86      53.407 130.376  36.677  1.00  0.00           C
ATOM   4828  C39 POPEf  86      52.927 129.686  37.967  1.00  0.00           C
ATOM   4831 0C31 POPEf  86      53.277 130.486  39.227  1.00  0.00           C
ATOM   4834 1C31 POPEf  86      52.747 129.836  40.507  1.00  0.00           C
ATOM   4837 2C31 POPEf  86      53.107 130.646  41.767  1.00  0.00           C
ATOM   4840 3C31 POPEf  86      52.497 130.056  43.037  1.00  0.00           C
ATOM   4843 4C31 POPEf  86      53.017 130.736  44.317  1.00  0.00           C
ATOM   4846 5C31 POPEf  86      52.477 130.086  45.597  1.00  0.00           C
ATOM   4849 6C31 POPEf  86      53.247 130.506  46.857  1.00  0.00           C
ATOM   4853  NH3 POPEg  87      62.907 125.352  69.287  1.00  0.00           N
ATOM   4857  C12 POPEg  87      61.737 126.122  68.747  1.00  0.00           C
ATOM   4860  C11 POPEg  87      60.547 125.202  68.397  1.00  0.00           C
ATOM   4863  P   POPEg  87      58.607 124.122  69.837  1.00  0.00           P
ATOM   4864  O13 POPEg  87      58.447 123.182  68.707  1.00  0.00           O
ATOM   4865  O14 POPEg  87      58.887 123.462  71.127  1.00  0.00           O
ATOM   4866  O11 POPEg  87      57.267 124.932  70.017  1.00  0.00           O
ATOM   4867  O12 POPEg  87      59.697 125.192  69.517  1.00  0.00           O
ATOM   4868  C1  POPEg  87      57.037 126.222  69.487  1.00  0.00           C
ATOM   4871  C2  POPEg  87      56.437 126.102  68.067  1.00  0.00           C
ATOM   4873  O21 POPEg  87      57.347 126.632  67.097  1.00  0.00           O
ATOM   4874  C21 POPEg  87      57.277 127.902  66.767  1.00  0.00           C
ATOM   4875  O22 POPEg  87      56.787 128.812  67.417  1.00  0.00           O
ATOM   4876  C22 POPEg  87      57.817 128.032  65.347  1.00  0.00           C
ATOM   4879  C3  POPEg  87      54.977 126.632  67.957  1.00  0.00           C
ATOM   4882  O31 POPEg  87      54.547 126.862  66.597  1.00  0.00           O
ATOM   4883  C31 POPEg  87      54.617 125.812  65.767  1.00  0.00           C
ATOM   4884  O32 POPEg  87      55.217 125.792  64.717  1.00  0.00           O
ATOM   4885  C32 POPEg  87      53.737 124.652  66.267  1.00  0.00           C
ATOM   4888  C23 POPEg  87      58.877 129.136  65.217  1.00  0.00           C
ATOM   4891  C24 POPEg  87      59.427 129.236  63.797  1.00  0.00           C
ATOM   4894  C25 POPEg  87      58.377 129.696  62.777  1.00  0.00           C
ATOM   4897  C26 POPEg  87      58.957 129.946  61.377  1.00  0.00           C
ATOM   4900  C27 POPEg  87      57.877 130.336  60.357  1.00  0.00           C
ATOM   4903  C28 POPEg  87      58.397 130.476  58.907  1.00  0.00           C
ATOM   4906  C29 POPEg  87      57.387 131.216  58.057  1.00  0.00           C
ATOM   4908 0C21 POPEg  87      57.337 131.286  56.717  1.00  0.00           C
ATOM   4910 1C21 POPEg  87      58.297 130.656  55.727  1.00  0.00           C
ATOM   4913 2C21 POPEg  87      57.677 129.406  55.067  1.00  0.00           C
ATOM   4916 3C21 POPEg  87      58.417 128.982  53.787  1.00  0.00           C
ATOM   4919 4C21 POPEg  87      58.107 127.542  53.347  1.00  0.00           C
ATOM   4922 5C21 POPEg  87      56.687 127.322  52.797  1.00  0.00           C
ATOM   4925 6C21 POPEg  87      56.517 127.752  51.327  1.00  0.00           C
ATOM   4928 7C21 POPEg  87      55.117 127.472  50.767  1.00  0.00           C
ATOM   4931 8C21 POPEg  87      54.967 127.822  49.287  1.00  0.00           C
ATOM   4935  C33 POPEg  87      52.807 124.122  65.157  1.00  0.00           C
ATOM   4938  C34 POPEg  87      51.537 124.962  64.987  1.00  0.00           C
ATOM   4941  C35 POPEg  87      51.787 126.472  64.807  1.00  0.00           C
ATOM   4944  C36 POPEg  87      50.477 127.192  64.517  1.00  0.00           C
ATOM   4947  C37 POPEg  87      50.497 128.712  64.487  1.00  0.00           C
ATOM   4950  C38 POPEg  87      49.077 129.146  64.137  1.00  0.00           C
ATOM   4953  C39 POPEg  87      48.767 130.586  64.497  1.00  0.00           C
ATOM   4956 0C31 POPEg  87      49.307 131.566  63.457  1.00  0.00           C
ATOM   4959 1C31 POPEg  87      48.617 132.916  63.607  1.00  0.00           C
ATOM   4962 2C31 POPEg  87      47.607 133.206  62.497  1.00  0.00           C
ATOM   4965 3C31 POPEg  87      46.287 132.416  62.487  1.00  0.00           C
ATOM   4968 4C31 POPEg  87      45.337 133.006  61.417  1.00  0.00           C
ATOM   4971 5C31 POPEg  87      43.917 132.436  61.407  1.00  0.00           C
ATOM   4974 6C31 POPEg  87      43.087 132.976  60.237  1.00  0.00           C
ATOM   4978  NH3 POPEh  88      88.237  76.062  64.467  1.00  0.00           N
ATOM   4982  C12 POPEh  88      87.037  75.422  65.107  1.00  0.00           C
ATOM   4985  C11 POPEh  88      87.027  75.702  66.617  1.00  0.00           C
ATOM   4988  P   POPEh  88      88.297  77.912  67.337  1.00  0.00           P
ATOM   4989  O13 POPEh  88      89.397  77.342  66.527  1.00  0.00           O
ATOM   4990  O14 POPEh  88      88.377  77.892  68.807  1.00  0.00           O
ATOM   4991  O11 POPEh  88      87.977  79.352  66.807  1.00  0.00           O
ATOM   4992  O12 POPEh  88      87.017  77.112  66.867  1.00  0.00           O
ATOM   4993  C1  POPEh  88      88.117  79.692  65.417  1.00  0.00           C
ATOM   4996  C2  POPEh  88      86.787  79.532  64.647  1.00  0.00           C
ATOM   4998  O21 POPEh  88      87.007  80.052  63.317  1.00  0.00           O
ATOM   4999  C21 POPEh  88      87.337  79.162  62.387  1.00  0.00           C
ATOM   5000  O22 POPEh  88      87.637  77.992  62.597  1.00  0.00           O
ATOM   5001  C22 POPEh  88      87.117  79.872  61.037  1.00  0.00           C
ATOM   5004  C3  POPEh  88      85.617  80.292  65.347  1.00  0.00           C
ATOM   5007  O31 POPEh  88      84.387  80.332  64.577  1.00  0.00           O
ATOM   5008  C31 POPEh  88      84.277  81.342  63.717  1.00  0.00           C
ATOM   5009  O32 POPEh  88      85.007  82.322  63.677  1.00  0.00           O
ATOM   5010  C32 POPEh  88      83.047  81.162  62.827  1.00  0.00           C
ATOM   5013  C23 POPEh  88      87.397  79.092  59.727  1.00  0.00           C
ATOM   5016  C24 POPEh  88      86.377  79.442  58.637  1.00  0.00           C
ATOM   5019  C25 POPEh  88      86.817  79.132  57.207  1.00  0.00           C
ATOM   5022  C26 POPEh  88      86.167  80.102  56.217  1.00  0.00           C
ATOM   5025  C27 POPEh  88      86.477  79.812  54.747  1.00  0.00           C
ATOM   5028  C28 POPEh  88      86.127  81.032  53.867  1.00  0.00           C
ATOM   5031  C29 POPEh  88      85.917  80.682  52.407  1.00  0.00           C
ATOM   5033 0C21 POPEh  88      86.807  80.862  51.417  1.00  0.00           C
ATOM   5035 1C21 POPEh  88      88.207  81.382  51.587  1.00  0.00           C
ATOM   5038 2C21 POPEh  88      89.127  80.962  50.417  1.00  0.00           C
ATOM   5041 3C21 POPEh  88      89.367  79.452  50.307  1.00  0.00           C
ATOM   5044 4C21 POPEh  88      90.547  79.122  49.377  1.00  0.00           C
ATOM   5047 5C21 POPEh  88      90.687  77.622  49.087  1.00  0.00           C
ATOM   5050 6C21 POPEh  88      89.687  77.092  48.047  1.00  0.00           C
ATOM   5053 7C21 POPEh  88      89.697  75.562  47.947  1.00  0.00           C
ATOM   5056 8C21 POPEh  88      89.127  75.022  46.637  1.00  0.00           C
ATOM   5060  C33 POPEh  88      83.237  81.802  61.427  1.00  0.00           C
ATOM   5063  C34 POPEh  88      82.397  81.092  60.347  1.00  0.00           C
ATOM   5066  C35 POPEh  88      82.527  81.772  58.977  1.00  0.00           C
ATOM   5069  C36 POPEh  88      81.847  80.992  57.837  1.00  0.00           C
ATOM   5072  C37 POPEh  88      80.527  81.602  57.347  1.00  0.00           C
ATOM   5075  C38 POPEh  88      79.997  80.892  56.097  1.00  0.00           C
ATOM   5078  C39 POPEh  88      78.597  81.322  55.647  1.00  0.00           C
ATOM   5081 0C31 POPEh  88      78.497  82.592  54.787  1.00  0.00           C
ATOM   5084 1C31 POPEh  88      77.717  82.322  53.477  1.00  0.00           C
ATOM   5087 2C31 POPEh  88      77.687  83.492  52.497  1.00  0.00           C
ATOM   5090 3C31 POPEh  88      76.777  84.642  52.947  1.00  0.00           C
ATOM   5093 4C31 POPEh  88      76.987  85.912  52.107  1.00  0.00           C
ATOM   5096 5C31 POPEh  88      76.387  87.152  52.777  1.00  0.00           C
ATOM   5099 6C31 POPEh  88      76.557  88.432  51.957  1.00  0.00           C
ATOM   5103  NH3 POPEi  89       5.207  36.252  24.537  1.00  0.00           N
ATOM   5107  C12 POPEi  89       5.067  35.042  23.707  1.00  0.00           C
ATOM   5110  C11 POPEi  89       4.627  33.892  24.587  1.00  0.00           C
ATOM   5113  P   POPEi  89       2.567  33.012  25.817  1.00  0.00           P
ATOM   5114  O13 POPEi  89       2.637  31.942  24.777  1.00  0.00           O
ATOM   5115  O14 POPEi  89       2.697  32.572  27.237  1.00  0.00           O
ATOM   5116  O11 POPEi  89       1.237  33.842  25.597  1.00  0.00           O
ATOM   5117  O12 POPEi  89       3.567  34.192  25.477  1.00  0.00           O
ATOM   5118  C1  POPEi  89       0.737  34.722  26.617  1.00  0.00           C
ATOM   5121  C2  POPEi  89       1.697  35.852  27.087  1.00  0.00           C
ATOM   5123  O21 POPEi  89       2.097  35.522  28.427  1.00  0.00           O
ATOM   5124  C21 POPEi  89       3.367  35.622  28.727  1.00  0.00           C
ATOM   5125  O22 POPEi  89       4.277  35.932  27.977  1.00  0.00           O
ATOM   5126  C22 POPEi  89       3.487  35.402  30.237  1.00  0.00           C
ATOM   5129  C3  POPEi  89       1.047  37.272  27.057  1.00  0.00           C
ATOM   5132  O31 POPEi  89      -0.167  37.372  27.837  1.00  0.00           O
ATOM   5133  C31 POPEi  89      -0.997  38.362  27.497  1.00  0.00           C
ATOM   5134  O32 POPEi  89      -0.887  39.092  26.517  1.00  0.00           O
ATOM   5135  C32 POPEi  89      -2.057  38.462  28.567  1.00  0.00           C
ATOM   5138  C23 POPEi  89       2.547  36.352  31.017  1.00  0.00           C
ATOM   5141  C24 POPEi  89       2.897  36.592  32.497  1.00  0.00           C
ATOM   5144  C25 POPEi  89       2.637  35.392  33.417  1.00  0.00           C
ATOM   5147  C26 POPEi  89       2.627  35.772  34.917  1.00  0.00           C
ATOM   5150  C27 POPEi  89       1.317  35.412  35.647  1.00  0.00           C
ATOM   5153  C28 POPEi  89       1.047  36.252  36.917  1.00  0.00           C
ATOM   5156  C29 POPEi  89       2.097  36.112  37.997  1.00  0.00           C
ATOM   5158 0C21 POPEi  89       1.927  35.662  39.267  1.00  0.00           C
ATOM   5160 1C21 POPEi  89       0.673  35.142  39.907  1.00  0.00           C
ATOM   5163 2C21 POPEi  89       0.797  33.652  40.287  1.00  0.00           C
ATOM   5166 3C21 POPEi  89       1.777  33.362  41.437  1.00  0.00           C
ATOM   5169 4C21 POPEi  89       2.087  31.872  41.567  1.00  0.00           C
ATOM   5172 5C21 POPEi  89       2.337  31.412  43.007  1.00  0.00           C
ATOM   5175 6C21 POPEi  89       3.697  31.832  43.557  1.00  0.00           C
ATOM   5178 7C21 POPEi  89       3.787  31.622  45.067  1.00  0.00           C
ATOM   5181 8C21 POPEi  89       5.157  31.942  45.657  1.00  0.00           C
ATOM   5185  C33 POPEi  89      -1.557  39.262  29.797  1.00  0.00           C
ATOM   5188  C34 POPEi  89      -2.137  40.692  29.867  1.00  0.00           C
ATOM   5191  C35 POPEi  89      -1.667  41.522  31.077  1.00  0.00           C
ATOM   5194  C36 POPEi  89      -1.327  40.682  32.317  1.00  0.00           C
ATOM   5197  C37 POPEi  89      -0.987  41.462  33.597  1.00  0.00           C
ATOM   5200  C38 POPEi  89      -0.577  40.472  34.697  1.00  0.00           C
ATOM   5203  C39 POPEi  89      -0.447  41.062  36.107  1.00  0.00           C
ATOM   5206 0C31 POPEi  89      -0.197  39.942  37.127  1.00  0.00           C
ATOM   5209 1C31 POPEi  89      -0.327  40.382  38.597  1.00  0.00           C
ATOM   5212 2C31 POPEi  89      -0.417  39.162  39.537  1.00  0.00           C
ATOM   5215 3C31 POPEi  89      -0.907  39.512  40.957  1.00  0.00           C
ATOM   5218 4C31 POPEi  89       0.203  39.982  41.897  1.00  0.00           C
ATOM   5221 5C31 POPEi  89      -0.337  40.382  43.277  1.00  0.00           C
ATOM   5224 6C31 POPEi  89       0.747  40.892  44.227  1.00  0.00           C
ATOM   5228  NH3 POPEj  90      17.337  37.722  20.877  1.00  0.00           N
ATOM   5232  C12 POPEj  90      18.747  37.202  20.847  1.00  0.00           C
ATOM   5235  C11 POPEj  90      19.297  36.932  22.247  1.00  0.00           C
ATOM   5238  P   POPEj  90      21.797  36.402  21.547  1.00  0.00           P
ATOM   5239  O13 POPEj  90      22.717  35.292  21.837  1.00  0.00           O
ATOM   5240  O14 POPEj  90      21.627  36.862  20.157  1.00  0.00           O
ATOM   5241  O11 POPEj  90      22.157  37.692  22.387  1.00  0.00           O
ATOM   5242  O12 POPEj  90      20.397  36.042  22.187  1.00  0.00           O
ATOM   5243  C1  POPEj  90      23.047  37.612  23.507  1.00  0.00           C
ATOM   5246  C2  POPEj  90      22.357  38.132  24.787  1.00  0.00           C
ATOM   5248  O21 POPEj  90      23.297  38.222  25.867  1.00  0.00           O
ATOM   5249  C21 POPEj  90      24.307  39.052  25.807  1.00  0.00           C
ATOM   5250  O22 POPEj  90      24.517  39.862  24.917  1.00  0.00           O
ATOM   5251  C22 POPEj  90      25.207  38.742  27.017  1.00  0.00           C
ATOM   5254  C3  POPEj  90      21.207  37.202  25.247  1.00  0.00           C
ATOM   5257  O31 POPEj  90      20.527  37.772  26.387  1.00  0.00           O
ATOM   5258  C31 POPEj  90      19.887  36.872  27.137  1.00  0.00           C
ATOM   5259  O32 POPEj  90      19.437  35.812  26.747  1.00  0.00           O
ATOM   5260  C32 POPEj  90      19.937  37.332  28.597  1.00  0.00           C
ATOM   5263  C23 POPEj  90      25.867  39.982  27.667  1.00  0.00           C
ATOM   5266  C24 POPEj  90      26.317  39.742  29.127  1.00  0.00           C
ATOM   5269  C25 POPEj  90      26.867  41.022  29.787  1.00  0.00           C
ATOM   5272  C26 POPEj  90      27.037  40.962  31.307  1.00  0.00           C
ATOM   5275  C27 POPEj  90      27.067  42.372  31.927  1.00  0.00           C
ATOM   5278  C28 POPEj  90      27.007  42.372  33.467  1.00  0.00           C
ATOM   5281  C29 POPEj  90      26.687  43.742  34.017  1.00  0.00           C
ATOM   5283 0C21 POPEj  90      25.897  44.002  35.067  1.00  0.00           C
ATOM   5285 1C21 POPEj  90      25.257  42.992  35.987  1.00  0.00           C
ATOM   5288 2C21 POPEj  90      25.047  43.532  37.417  1.00  0.00           C
ATOM   5291 3C21 POPEj  90      26.357  43.842  38.177  1.00  0.00           C
ATOM   5294 4C21 POPEj  90      26.197  44.952  39.227  1.00  0.00           C
ATOM   5297 5C21 POPEj  90      25.427  44.542  40.487  1.00  0.00           C
ATOM   5300 6C21 POPEj  90      26.317  43.832  41.517  1.00  0.00           C
ATOM   5303 7C21 POPEj  90      25.617  43.602  42.857  1.00  0.00           C
ATOM   5306 8C21 POPEj  90      26.487  42.892  43.897  1.00  0.00           C
ATOM   5310  C33 POPEj  90      19.057  38.562  28.947  1.00  0.00           C
ATOM   5313  C34 POPEj  90      19.117  38.972  30.437  1.00  0.00           C
ATOM   5316  C35 POPEj  90      20.527  39.152  31.047  1.00  0.00           C
ATOM   5319  C36 POPEj  90      20.457  39.442  32.557  1.00  0.00           C
ATOM   5322  C37 POPEj  90      21.827  39.812  33.177  1.00  0.00           C
ATOM   5325  C38 POPEj  90      21.787  39.862  34.707  1.00  0.00           C
ATOM   5328  C39 POPEj  90      22.117  38.512  35.357  1.00  0.00           C
ATOM   5331 0C31 POPEj  90      21.897  38.492  36.877  1.00  0.00           C
ATOM   5334 1C31 POPEj  90      22.237  37.132  37.507  1.00  0.00           C
ATOM   5337 2C31 POPEj  90      22.217  37.132  39.047  1.00  0.00           C
ATOM   5340 3C31 POPEj  90      20.957  37.772  39.667  1.00  0.00           C
ATOM   5343 4C31 POPEj  90      20.867  37.582  41.187  1.00  0.00           C
ATOM   5346 5C31 POPEj  90      19.657  38.302  41.797  1.00  0.00           C
ATOM   5349 6C31 POPEj  90      19.527  38.092  43.307  1.00  0.00           C
ATOM   5353  NH3 POPEk  91       8.427   9.102  70.387  1.00  0.00           N
ATOM   5357  C12 POPEk  91       7.767   8.022  69.597  1.00  0.00           C
ATOM   5360  C11 POPEk  91       6.897   7.152  70.507  1.00  0.00           C
ATOM   5363  P   POPEk  91       5.427   5.732  68.837  1.00  0.00           P
ATOM   5364  O13 POPEk  91       5.217   4.272  68.717  1.00  0.00           O
ATOM   5365  O14 POPEk  91       4.277   6.572  69.207  1.00  0.00           O
ATOM   5366  O11 POPEk  91       5.977   6.272  67.457  1.00  0.00           O
ATOM   5367  O12 POPEk  91       6.607   5.942  69.827  1.00  0.00           O
ATOM   5368  C1  POPEk  91       5.067   6.702  66.427  1.00  0.00           C
ATOM   5371  C2  POPEk  91       5.267   5.912  65.127  1.00  0.00           C
ATOM   5373  O21 POPEk  91       4.157   6.212  64.247  1.00  0.00           O
ATOM   5374  C21 POPEk  91       4.517   6.722  63.077  1.00  0.00           C
ATOM   5375  O22 POPEk  91       5.657   6.962  62.727  1.00  0.00           O
ATOM   5376  C22 POPEk  91       3.267   6.922  62.217  1.00  0.00           C
ATOM   5379  C3  POPEk  91       5.347   4.372  65.337  1.00  0.00           C
ATOM   5382  O31 POPEk  91       5.507   3.702  64.067  1.00  0.00           O
ATOM   5383  C31 POPEk  91       6.757   3.792  63.607  1.00  0.00           C
ATOM   5384  O32 POPEk  91       7.707   4.232  64.227  1.00  0.00           O
ATOM   5385  C32 POPEk  91       6.817   3.222  62.187  1.00  0.00           C
ATOM   5388  C23 POPEk  91       3.407   7.942  61.067  1.00  0.00           C
ATOM   5391  C24 POPEk  91       2.037   8.302  60.457  1.00  0.00           C
ATOM   5394  C25 POPEk  91       1.617   7.452  59.247  1.00  0.00           C
ATOM   5397  C26 POPEk  91       2.287   7.882  57.947  1.00  0.00           C
ATOM   5400  C27 POPEk  91       2.387   6.742  56.917  1.00  0.00           C
ATOM   5403  C28 POPEk  91       2.657   7.212  55.477  1.00  0.00           C
ATOM   5406  C29 POPEk  91       3.917   8.022  55.317  1.00  0.00           C
ATOM   5408 0C21 POPEk  91       4.707   8.182  54.237  1.00  0.00           C
ATOM   5410 1C21 POPEk  91       4.597   7.642  52.827  1.00  0.00           C
ATOM   5413 2C21 POPEk  91       3.387   6.792  52.387  1.00  0.00           C
ATOM   5416 3C21 POPEk  91       3.427   6.472  50.887  1.00  0.00           C
ATOM   5419 4C21 POPEk  91       4.757   5.832  50.447  1.00  0.00           C
ATOM   5422 5C21 POPEk  91       4.697   5.142  49.087  1.00  0.00           C
ATOM   5425 6C21 POPEk  91       4.227   6.032  47.927  1.00  0.00           C
ATOM   5428 7C21 POPEk  91       3.467   5.202  46.887  1.00  0.00           C
ATOM   5431 8C21 POPEk  91       2.847   5.972  45.727  1.00  0.00           C
ATOM   5435  C33 POPEk  91       6.807   4.302  61.067  1.00  0.00           C
ATOM   5438  C34 POPEk  91       7.077   3.682  59.687  1.00  0.00           C
ATOM   5441  C35 POPEk  91       7.087   4.662  58.487  1.00  0.00           C
ATOM   5444  C36 POPEk  91       7.807   4.082  57.247  1.00  0.00           C
ATOM   5447  C37 POPEk  91       7.707   4.982  55.997  1.00  0.00           C
ATOM   5450  C38 POPEk  91       8.707   4.632  54.867  1.00  0.00           C
ATOM   5453  C39 POPEk  91      10.167   4.832  55.277  1.00  0.00           C
ATOM   5456 0C31 POPEk  91      11.147   5.192  54.147  1.00  0.00           C
ATOM   5459 1C31 POPEk  91      12.467   5.792  54.697  1.00  0.00           C
ATOM   5462 2C31 POPEk  91      13.227   6.682  53.697  1.00  0.00           C
ATOM   5465 3C31 POPEk  91      14.377   6.002  52.947  1.00  0.00           C
ATOM   5468 4C31 POPEk  91      15.747   6.122  53.637  1.00  0.00           C
ATOM   5471 5C31 POPEk  91      16.917   5.942  52.657  1.00  0.00           C
ATOM   5474 6C31 POPEk  91      18.287   5.892  53.337  1.00  0.00           C
ATOM   5478  NH3 POPEl  92      49.507  95.592  26.507  1.00  0.00           N
ATOM   5482  C12 POPEl  92      48.947  94.212  26.227  1.00  0.00           C
ATOM   5485  C11 POPEl  92      49.767  93.072  26.837  1.00  0.00           C
ATOM   5488  P   POPEl  92      49.697  90.812  25.507  1.00  0.00           P
ATOM   5489  O13 POPEl  92      48.617  90.182  24.737  1.00  0.00           O
ATOM   5490  O14 POPEl  92      50.817  91.422  24.757  1.00  0.00           O
ATOM   5491  O11 POPEl  92      50.277  89.822  26.607  1.00  0.00           O
ATOM   5492  O12 POPEl  92      49.087  91.862  26.517  1.00  0.00           O
ATOM   5493  C1  POPEl  92      49.347  89.162  27.497  1.00  0.00           C
ATOM   5496  C2  POPEl  92      49.797  89.062  29.007  1.00  0.00           C
ATOM   5498  O21 POPEl  92      48.607  89.372  29.747  1.00  0.00           O
ATOM   5499  C21 POPEl  92      48.417  88.862  30.937  1.00  0.00           C
ATOM   5500  O22 POPEl  92      49.177  88.132  31.547  1.00  0.00           O
ATOM   5501  C22 POPEl  92      47.037  89.302  31.387  1.00  0.00           C
ATOM   5504  C3  POPEl  92      50.947  90.042  29.417  1.00  0.00           C
ATOM   5507  O31 POPEl  92      51.427  89.822  30.767  1.00  0.00           O
ATOM   5508  C31 POPEl  92      50.937  90.582  31.737  1.00  0.00           C
ATOM   5509  O32 POPEl  92      50.217  91.562  31.577  1.00  0.00           O
ATOM   5510  C32 POPEl  92      51.507  90.122  33.077  1.00  0.00           C
ATOM   5513  C23 POPEl  92      46.857  89.462  32.907  1.00  0.00           C
ATOM   5516  C24 POPEl  92      45.527  90.172  33.187  1.00  0.00           C
ATOM   5519  C25 POPEl  92      45.387  90.632  34.637  1.00  0.00           C
ATOM   5522  C26 POPEl  92      44.927  89.532  35.577  1.00  0.00           C
ATOM   5525  C27 POPEl  92      44.947  90.002  37.037  1.00  0.00           C
ATOM   5528  C28 POPEl  92      44.507  88.892  37.987  1.00  0.00           C
ATOM   5531  C29 POPEl  92      44.917  89.182  39.407  1.00  0.00           C
ATOM   5533 0C21 POPEl  92      44.407  88.582  40.487  1.00  0.00           C
ATOM   5535 1C21 POPEl  92      43.327  87.532  40.497  1.00  0.00           C
ATOM   5538 2C21 POPEl  92      42.687  87.382  41.877  1.00  0.00           C
ATOM   5541 3C21 POPEl  92      43.617  86.872  42.987  1.00  0.00           C
ATOM   5544 4C21 POPEl  92      43.007  87.032  44.387  1.00  0.00           C
ATOM   5547 5C21 POPEl  92      41.717  86.232  44.617  1.00  0.00           C
ATOM   5550 6C21 POPEl  92      41.967  84.722  44.717  1.00  0.00           C
ATOM   5553 7C21 POPEl  92      40.707  83.902  44.457  1.00  0.00           C
ATOM   5556 8C21 POPEl  92      40.947  82.402  44.557  1.00  0.00           C
ATOM   5560  C33 POPEl  92      50.757  90.682  34.317  1.00  0.00           C
ATOM   5563  C34 POPEl  92      51.697  90.882  35.527  1.00  0.00           C
ATOM   5566  C35 POPEl  92      52.207  89.572  36.137  1.00  0.00           C
ATOM   5569  C36 POPEl  92      53.197  89.832  37.297  1.00  0.00           C
ATOM   5572  C37 POPEl  92      53.907  88.562  37.777  1.00  0.00           C
ATOM   5575  C38 POPEl  92      54.897  88.822  38.917  1.00  0.00           C
ATOM   5578  C39 POPEl  92      54.257  88.822  40.307  1.00  0.00           C
ATOM   5581 0C31 POPEl  92      54.067  87.412  40.877  1.00  0.00           C
ATOM   5584 1C31 POPEl  92      53.307  87.422  42.207  1.00  0.00           C
ATOM   5587 2C31 POPEl  92      53.027  86.012  42.767  1.00  0.00           C
ATOM   5590 3C31 POPEl  92      54.287  85.242  43.177  1.00  0.00           C
ATOM   5593 4C31 POPEl  92      53.937  83.982  43.987  1.00  0.00           C
ATOM   5596 5C31 POPEl  92      55.147  83.062  44.227  1.00  0.00           C
ATOM   5599 6C31 POPEl  92      54.767  81.742  44.917  1.00  0.00           C
ATOM   5603  NH3 POPEm  93      50.417  25.522  66.877  1.00  0.00           N
ATOM   5607  C12 POPEm  93      50.537  26.962  66.427  1.00  0.00           C
ATOM   5610  C11 POPEm  93      49.647  27.302  65.227  1.00  0.00           C
ATOM   5613  P   POPEm  93      50.237  29.542  63.907  1.00  0.00           P
ATOM   5614  O13 POPEm  93      49.947  30.972  64.087  1.00  0.00           O
ATOM   5615  O14 POPEm  93      51.657  29.142  63.797  1.00  0.00           O
ATOM   5616  O11 POPEm  93      49.447  29.072  62.607  1.00  0.00           O
ATOM   5617  O12 POPEm  93      49.537  28.712  65.067  1.00  0.00           O
ATOM   5618  C1  POPEm  93      48.917  30.072  61.727  1.00  0.00           C
ATOM   5621  C2  POPEm  93      47.647  29.582  60.967  1.00  0.00           C
ATOM   5623  O21 POPEm  93      48.027  29.042  59.687  1.00  0.00           O
ATOM   5624  C21 POPEm  93      48.067  27.712  59.627  1.00  0.00           C
ATOM   5625  O22 POPEm  93      47.827  26.962  60.547  1.00  0.00           O
ATOM   5626  C22 POPEm  93      48.357  27.232  58.217  1.00  0.00           C
ATOM   5629  C3  POPEm  93      46.707  30.802  60.757  1.00  0.00           C
ATOM   5632  O31 POPEm  93      45.557  30.472  59.977  1.00  0.00           O
ATOM   5633  C31 POPEm  93      45.467  30.712  58.667  1.00  0.00           C
ATOM   5634  O32 POPEm  93      44.527  30.362  57.977  1.00  0.00           O
ATOM   5635  C32 POPEm  93      46.657  31.462  58.047  1.00  0.00           C
ATOM   5638  C23 POPEm  93      47.097  27.372  57.337  1.00  0.00           C
ATOM   5641  C24 POPEm  93      47.217  26.822  55.907  1.00  0.00           C
ATOM   5644  C25 POPEm  93      47.717  25.372  55.767  1.00  0.00           C
ATOM   5647  C26 POPEm  93      47.637  24.942  54.287  1.00  0.00           C
ATOM   5650  C27 POPEm  93      47.747  23.432  54.067  1.00  0.00           C
ATOM   5653  C28 POPEm  93      47.547  23.022  52.587  1.00  0.00           C
ATOM   5656  C29 POPEm  93      48.747  23.252  51.707  1.00  0.00           C
ATOM   5658 0C21 POPEm  93      49.667  22.312  51.387  1.00  0.00           C
ATOM   5660 1C21 POPEm  93      49.687  20.892  51.897  1.00  0.00           C
ATOM   5663 2C21 POPEm  93      49.147  19.832  50.907  1.00  0.00           C
ATOM   5666 3C21 POPEm  93      50.147  19.462  49.797  1.00  0.00           C
ATOM   5669 4C21 POPEm  93      49.577  19.662  48.387  1.00  0.00           C
ATOM   5672 5C21 POPEm  93      50.647  19.592  47.277  1.00  0.00           C
ATOM   5675 6C21 POPEm  93      51.187  18.172  47.067  1.00  0.00           C
ATOM   5678 7C21 POPEm  93      52.107  17.982  45.847  1.00  0.00           C
ATOM   5681 8C21 POPEm  93      52.227  16.522  45.407  1.00  0.00           C
ATOM   5685  C33 POPEm  93      46.407  31.682  56.537  1.00  0.00           C
ATOM   5688  C34 POPEm  93      47.567  32.422  55.837  1.00  0.00           C
ATOM   5691  C35 POPEm  93      47.137  32.922  54.447  1.00  0.00           C
ATOM   5694  C36 POPEm  93      48.297  33.462  53.607  1.00  0.00           C
ATOM   5697  C37 POPEm  93      47.827  33.772  52.177  1.00  0.00           C
ATOM   5700  C38 POPEm  93      48.957  34.202  51.227  1.00  0.00           C
ATOM   5703  C39 POPEm  93      49.107  35.722  51.097  1.00  0.00           C
ATOM   5706 0C31 POPEm  93      50.147  36.112  50.037  1.00  0.00           C
ATOM   5709 1C31 POPEm  93      50.517  37.602  50.057  1.00  0.00           C
ATOM   5712 2C31 POPEm  93      51.637  37.952  49.067  1.00  0.00           C
ATOM   5715 3C31 POPEm  93      51.127  38.212  47.637  1.00  0.00           C
ATOM   5718 4C31 POPEm  93      51.427  39.642  47.167  1.00  0.00           C
ATOM   5721 5C31 POPEm  93      50.827  39.962  45.797  1.00  0.00           C
ATOM   5724 6C31 POPEm  93      51.057  41.422  45.367  1.00  0.00           C
ATOM   5728  NH3 POPEn  94      73.437  73.002  22.377  1.00  0.00           N
ATOM   5732  C12 POPEn  94      72.767  73.882  21.367  1.00  0.00           C
ATOM   5735  C11 POPEn  94      71.647  74.682  22.017  1.00  0.00           C
ATOM   5738  P   POPEn  94      70.267  73.782  24.007  1.00  0.00           P
ATOM   5739  O13 POPEn  94      69.717  75.132  24.267  1.00  0.00           O
ATOM   5740  O14 POPEn  94      69.407  72.612  24.287  1.00  0.00           O
ATOM   5741  O11 POPEn  94      71.687  73.672  24.687  1.00  0.00           O
ATOM   5742  O12 POPEn  94      70.667  73.782  22.497  1.00  0.00           O
ATOM   5743  C1  POPEn  94      72.057  74.722  25.607  1.00  0.00           C
ATOM   5746  C2  POPEn  94      72.397  74.132  26.987  1.00  0.00           C
ATOM   5748  O21 POPEn  94      71.867  75.032  27.987  1.00  0.00           O
ATOM   5749  C21 POPEn  94      71.367  74.472  29.077  1.00  0.00           C
ATOM   5750  O22 POPEn  94      71.617  73.342  29.477  1.00  0.00           O
ATOM   5751  C22 POPEn  94      70.367  75.422  29.757  1.00  0.00           C
ATOM   5754  C3  POPEn  94      73.937  73.982  27.017  1.00  0.00           C
ATOM   5757  O31 POPEn  94      74.327  73.062  28.037  1.00  0.00           O
ATOM   5758  C31 POPEn  94      75.027  73.562  29.027  1.00  0.00           C
ATOM   5759  O32 POPEn  94      75.487  74.682  29.107  1.00  0.00           O
ATOM   5760  C32 POPEn  94      75.157  72.452  30.057  1.00  0.00           C
ATOM   5763  C23 POPEn  94      70.657  75.582  31.277  1.00  0.00           C
ATOM   5766  C24 POPEn  94      69.477  75.962  32.187  1.00  0.00           C
ATOM   5769  C25 POPEn  94      69.787  75.472  33.617  1.00  0.00           C
ATOM   5772  C26 POPEn  94      68.927  76.052  34.747  1.00  0.00           C
ATOM   5775  C27 POPEn  94      69.147  75.262  36.057  1.00  0.00           C
ATOM   5778  C28 POPEn  94      68.567  75.932  37.317  1.00  0.00           C
ATOM   5781  C29 POPEn  94      67.067  75.832  37.417  1.00  0.00           C
ATOM   5783 0C21 POPEn  94      66.367  75.122  38.327  1.00  0.00           C
ATOM   5785 1C21 POPEn  94      66.947  74.242  39.417  1.00  0.00           C
ATOM   5788 2C21 POPEn  94      67.397  75.032  40.667  1.00  0.00           C
ATOM   5791 3C21 POPEn  94      67.677  74.122  41.877  1.00  0.00           C
ATOM   5794 4C21 POPEn  94      68.947  74.502  42.637  1.00  0.00           C
ATOM   5797 5C21 POPEn  94      69.157  73.672  43.917  1.00  0.00           C
ATOM   5800 6C21 POPEn  94      70.557  73.812  44.527  1.00  0.00           C
ATOM   5803 7C21 POPEn  94      70.857  72.702  45.547  1.00  0.00           C
ATOM   5806 8C21 POPEn  94      72.077  73.002  46.427  1.00  0.00           C
ATOM   5810  C33 POPEn  94      76.137  72.772  31.197  1.00  0.00           C
ATOM   5813  C34 POPEn  94      75.657  72.062  32.457  1.00  0.00           C
ATOM   5816  C35 POPEn  94      76.687  72.092  33.577  1.00  0.00           C
ATOM   5819  C36 POPEn  94      76.127  71.312  34.767  1.00  0.00           C
ATOM   5822  C37 POPEn  94      77.097  71.332  35.937  1.00  0.00           C
ATOM   5825  C38 POPEn  94      76.477  70.702  37.187  1.00  0.00           C
ATOM   5828  C39 POPEn  94      77.477  70.642  38.337  1.00  0.00           C
ATOM   5831 0C31 POPEn  94      76.867  70.072  39.617  1.00  0.00           C
ATOM   5834 1C31 POPEn  94      77.947  69.722  40.647  1.00  0.00           C
ATOM   5837 2C31 POPEn  94      77.407  69.542  42.077  1.00  0.00           C
ATOM   5840 3C31 POPEn  94      76.457  68.352  42.267  1.00  0.00           C
ATOM   5843 4C31 POPEn  94      77.147  66.982  42.157  1.00  0.00           C
ATOM   5846 5C31 POPEn  94      76.297  65.862  42.757  1.00  0.00           C
ATOM   5849 6C31 POPEn  94      76.907  64.462  42.627  1.00  0.00           C
ATOM   5853  NH3 POPEo  95      27.807 119.422  30.377  1.00  0.00           N
ATOM   5857  C12 POPEo  95      28.737 118.252  30.307  1.00  0.00           C
ATOM   5860  C11 POPEo  95      28.507 117.412  29.047  1.00  0.00           C
ATOM   5863  P   POPEo  95      29.197 115.072  28.137  1.00  0.00           P
ATOM   5864  O13 POPEo  95      29.127 115.522  26.737  1.00  0.00           O
ATOM   5865  O14 POPEo  95      30.257 114.062  28.377  1.00  0.00           O
ATOM   5866  O11 POPEo  95      27.837 114.392  28.567  1.00  0.00           O
ATOM   5867  O12 POPEo  95      29.397 116.292  29.127  1.00  0.00           O
ATOM   5868  C1  POPEo  95      27.677 114.202  29.987  1.00  0.00           C
ATOM   5871  C2  POPEo  95      26.697 113.032  30.307  1.00  0.00           C
ATOM   5873  O21 POPEo  95      25.687 113.502  31.217  1.00  0.00           O
ATOM   5874  C21 POPEo  95      26.117 113.882  32.417  1.00  0.00           C
ATOM   5875  O22 POPEo  95      27.177 113.592  32.927  1.00  0.00           O
ATOM   5876  C22 POPEo  95      25.087 114.822  33.037  1.00  0.00           C
ATOM   5879  C3  POPEo  95      27.387 111.712  30.767  1.00  0.00           C
ATOM   5882  O31 POPEo  95      26.457 110.922  31.527  1.00  0.00           O
ATOM   5883  C31 POPEo  95      26.997 109.852  32.117  1.00  0.00           C
ATOM   5884  O32 POPEo  95      28.067 109.352  31.827  1.00  0.00           O
ATOM   5885  C32 POPEo  95      26.037 109.392  33.227  1.00  0.00           C
ATOM   5888  C23 POPEo  95      24.947 114.662  34.557  1.00  0.00           C
ATOM   5891  C24 POPEo  95      23.977 115.702  35.117  1.00  0.00           C
ATOM   5894  C25 POPEo  95      23.757 115.602  36.627  1.00  0.00           C
ATOM   5897  C26 POPEo  95      24.727 116.472  37.437  1.00  0.00           C
ATOM   5900  C27 POPEo  95      24.187 116.722  38.847  1.00  0.00           C
ATOM   5903  C28 POPEo  95      25.007 117.742  39.657  1.00  0.00           C
ATOM   5906  C29 POPEo  95      24.127 118.452  40.657  1.00  0.00           C
ATOM   5908 0C21 POPEo  95      23.847 118.042  41.907  1.00  0.00           C
ATOM   5910 1C21 POPEo  95      24.377 116.822  42.607  1.00  0.00           C
ATOM   5913 2C21 POPEo  95      25.167 117.202  43.877  1.00  0.00           C
ATOM   5916 3C21 POPEo  95      24.337 117.932  44.957  1.00  0.00           C
ATOM   5919 4C21 POPEo  95      25.237 118.502  46.057  1.00  0.00           C
ATOM   5922 5C21 POPEo  95      24.617 119.672  46.847  1.00  0.00           C
ATOM   5925 6C21 POPEo  95      25.557 120.082  47.997  1.00  0.00           C
ATOM   5928 7C21 POPEo  95      25.187 121.402  48.677  1.00  0.00           C
ATOM   5931 8C21 POPEo  95      25.897 121.602  50.007  1.00  0.00           C
ATOM   5935  C33 POPEo  95      26.267 107.972  33.787  1.00  0.00           C
ATOM   5938  C34 POPEo  95      25.097 107.542  34.697  1.00  0.00           C
ATOM   5941  C35 POPEo  95      25.017 106.032  34.977  1.00  0.00           C
ATOM   5944  C36 POPEo  95      25.997 105.502  36.037  1.00  0.00           C
ATOM   5947  C37 POPEo  95      25.617 105.832  37.487  1.00  0.00           C
ATOM   5950  C38 POPEo  95      26.627 105.242  38.477  1.00  0.00           C
ATOM   5953  C39 POPEo  95      26.507 105.692  39.937  1.00  0.00           C
ATOM   5956 0C31 POPEo  95      27.537 104.912  40.767  1.00  0.00           C
ATOM   5959 1C31 POPEo  95      27.717 105.312  42.237  1.00  0.00           C
ATOM   5962 2C31 POPEo  95      28.647 104.282  42.897  1.00  0.00           C
ATOM   5965 3C31 POPEo  95      29.177 104.642  44.287  1.00  0.00           C
ATOM   5968 4C31 POPEo  95      28.117 105.192  45.247  1.00  0.00           C
ATOM   5971 5C31 POPEo  95      28.657 105.212  46.677  1.00  0.00           C
ATOM   5974 6C31 POPEo  95      27.807 106.032  47.647  1.00  0.00           C
ATOM   5978  NH3 POPEp  96      82.767 100.612  28.117  1.00  0.00           N
ATOM   5982  C12 POPEp  96      83.757  99.802  28.867  1.00  0.00           C
ATOM   5985  C11 POPEp  96      84.877 100.692  29.377  1.00  0.00           C
ATOM   5988  P   POPEp  96      85.807  99.402  31.477  1.00  0.00           P
ATOM   5989  O13 POPEp  96      85.417  97.972  31.527  1.00  0.00           O
ATOM   5990  O14 POPEp  96      87.157  99.752  31.977  1.00  0.00           O
ATOM   5991  O11 POPEp  96      84.667 100.312  32.087  1.00  0.00           O
ATOM   5992  O12 POPEp  96      85.847  99.852  29.967  1.00  0.00           O
ATOM   5993  C1  POPEp  96      83.667  99.842  33.007  1.00  0.00           C
ATOM   5996  C2  POPEp  96      83.037 101.022  33.797  1.00  0.00           C
ATOM   5998  O21 POPEp  96      82.167 100.512  34.837  1.00  0.00           O
ATOM   5999  C21 POPEp  96      82.497 100.922  36.067  1.00  0.00           C
ATOM   6000  O22 POPEp  96      81.767 101.592  36.777  1.00  0.00           O
ATOM   6001  C22 POPEp  96      83.827 100.322  36.517  1.00  0.00           C
ATOM   6004  C3  POPEp  96      82.227 102.002  32.917  1.00  0.00           C
ATOM   6007  O31 POPEp  96      82.037 103.252  33.627  1.00  0.00           O
ATOM   6008  C31 POPEp  96      80.907 103.882  33.327  1.00  0.00           C
ATOM   6009  O32 POPEp  96      80.137 103.542  32.427  1.00  0.00           O
ATOM   6010  C32 POPEp  96      80.637 105.012  34.317  1.00  0.00           C
ATOM   6013  C23 POPEp  96      84.047 100.452  38.037  1.00  0.00           C
ATOM   6016  C24 POPEp  96      85.267  99.612  38.437  1.00  0.00           C
ATOM   6019  C25 POPEp  96      85.657  99.662  39.927  1.00  0.00           C
ATOM   6022  C26 POPEp  96      84.547  99.232  40.877  1.00  0.00           C
ATOM   6025  C27 POPEp  96      85.017  99.092  42.327  1.00  0.00           C
ATOM   6028  C28 POPEp  96      83.857  98.712  43.267  1.00  0.00           C
ATOM   6031  C29 POPEp  96      84.257  98.732  44.717  1.00  0.00           C
ATOM   6033 0C21 POPEp  96      83.887  99.652  45.627  1.00  0.00           C
ATOM   6035 1C21 POPEp  96      83.047 100.872  45.367  1.00  0.00           C
ATOM   6038 2C21 POPEp  96      83.437 102.062  46.257  1.00  0.00           C
ATOM   6041 3C21 POPEp  96      82.977 101.992  47.707  1.00  0.00           C
ATOM   6044 4C21 POPEp  96      82.647 103.402  48.227  1.00  0.00           C
ATOM   6047 5C21 POPEp  96      82.067 103.432  49.647  1.00  0.00           C
ATOM   6050 6C21 POPEp  96      83.057 104.002  50.667  1.00  0.00           C
ATOM   6053 7C21 POPEp  96      82.407 104.222  52.037  1.00  0.00           C
ATOM   6056 8C21 POPEp  96      83.367 104.872  53.027  1.00  0.00           C
ATOM   6060  C33 POPEp  96      80.207 104.462  35.697  1.00  0.00           C
ATOM   6063  C34 POPEp  96      79.317 105.412  36.517  1.00  0.00           C
ATOM   6066  C35 POPEp  96      78.907 104.802  37.877  1.00  0.00           C
ATOM   6069  C36 POPEp  96      78.267 105.782  38.897  1.00  0.00           C
ATOM   6072  C37 POPEp  96      78.357 105.282  40.357  1.00  0.00           C
ATOM   6075  C38 POPEp  96      78.417 106.382  41.447  1.00  0.00           C
ATOM   6078  C39 POPEp  96      77.397 107.502  41.237  1.00  0.00           C
ATOM   6081 0C31 POPEp  96      77.237 108.532  42.377  1.00  0.00           C
ATOM   6084 1C31 POPEp  96      75.997 109.432  42.147  1.00  0.00           C
ATOM   6087 2C31 POPEp  96      75.857 110.592  43.137  1.00  0.00           C
ATOM   6090 3C31 POPEp  96      74.497 111.322  43.107  1.00  0.00           C
ATOM   6093 4C31 POPEp  96      73.757 111.322  41.757  1.00  0.00           C
ATOM   6096 5C31 POPEp  96      72.567 112.302  41.757  1.00  0.00           C
ATOM   6099 6C31 POPEp  96      71.807 112.362  40.437  1.00  0.00           C
ATOM   6103  NH3 POPEq  97      15.927 124.742  29.177  1.00  0.00           N
ATOM   6107  C12 POPEq  97      16.937 125.282  28.217  1.00  0.00           C
ATOM   6110  C11 POPEq  97      18.267 124.642  28.597  1.00  0.00           C
ATOM   6113  P   POPEq  97      19.207 122.202  28.187  1.00  0.00           P
ATOM   6114  O13 POPEq  97      18.617 120.932  27.707  1.00  0.00           O
ATOM   6115  O14 POPEq  97      20.237 122.852  27.357  1.00  0.00           O
ATOM   6116  O11 POPEq  97      19.737 121.912  29.647  1.00  0.00           O
ATOM   6117  O12 POPEq  97      18.057 123.232  28.547  1.00  0.00           O
ATOM   6118  C1  POPEq  97      18.737 121.482  30.587  1.00  0.00           C
ATOM   6121  C2  POPEq  97      19.067 121.922  32.027  1.00  0.00           C
ATOM   6123  O21 POPEq  97      17.877 121.622  32.757  1.00  0.00           O
ATOM   6124  C21 POPEq  97      18.077 121.152  33.967  1.00  0.00           C
ATOM   6125  O22 POPEq  97      19.167 120.982  34.487  1.00  0.00           O
ATOM   6126  C22 POPEq  97      16.737 121.032  34.667  1.00  0.00           C
ATOM   6129  C3  POPEq  97      19.417 123.442  32.127  1.00  0.00           C
ATOM   6132  O31 POPEq  97      20.297 123.742  33.217  1.00  0.00           O
ATOM   6133  C31 POPEq  97      19.977 124.372  34.357  1.00  0.00           C
ATOM   6134  O32 POPEq  97      20.817 124.802  35.137  1.00  0.00           O
ATOM   6135  C32 POPEq  97      18.457 124.532  34.557  1.00  0.00           C
ATOM   6138  C23 POPEq  97      16.867 120.992  36.197  1.00  0.00           C
ATOM   6141  C24 POPEq  97      15.477 121.052  36.837  1.00  0.00           C
ATOM   6144  C25 POPEq  97      15.477 120.632  38.297  1.00  0.00           C
ATOM   6147  C26 POPEq  97      14.047 120.492  38.827  1.00  0.00           C
ATOM   6150  C27 POPEq  97      13.997 119.682  40.127  1.00  0.00           C
ATOM   6153  C28 POPEq  97      12.567 119.522  40.667  1.00  0.00           C
ATOM   6156  C29 POPEq  97      12.557 118.982  42.077  1.00  0.00           C
ATOM   6158 0C21 POPEq  97      11.687 119.302  43.047  1.00  0.00           C
ATOM   6160 1C21 POPEq  97      10.477 120.192  42.877  1.00  0.00           C
ATOM   6163 2C21 POPEq  97      10.737 121.712  43.027  1.00  0.00           C
ATOM   6166 3C21 POPEq  97      11.157 122.182  44.427  1.00  0.00           C
ATOM   6169 4C21 POPEq  97      11.157 123.722  44.527  1.00  0.00           C
ATOM   6172 5C21 POPEq  97      11.507 124.232  45.927  1.00  0.00           C
ATOM   6175 6C21 POPEq  97      11.617 125.752  46.027  1.00  0.00           C
ATOM   6178 7C21 POPEq  97      11.817 126.202  47.487  1.00  0.00           C
ATOM   6181 8C21 POPEq  97      11.847 127.712  47.677  1.00  0.00           C
ATOM   6185  C33 POPEq  97      18.067 125.102  35.947  1.00  0.00           C
ATOM   6188  C34 POPEq  97      16.647 124.702  36.367  1.00  0.00           C
ATOM   6191  C35 POPEq  97      16.357 124.852  37.877  1.00  0.00           C
ATOM   6194  C36 POPEq  97      17.287 124.082  38.847  1.00  0.00           C
ATOM   6197  C37 POPEq  97      18.057 125.022  39.797  1.00  0.00           C
ATOM   6200  C38 POPEq  97      18.807 124.292  40.927  1.00  0.00           C
ATOM   6203  C39 POPEq  97      19.237 125.222  42.077  1.00  0.00           C
ATOM   6206 0C31 POPEq  97      18.837 124.652  43.437  1.00  0.00           C
ATOM   6209 1C31 POPEq  97      19.307 125.492  44.627  1.00  0.00           C
ATOM   6212 2C31 POPEq  97      19.127 124.772  45.977  1.00  0.00           C
ATOM   6215 3C31 POPEq  97      17.687 124.822  46.517  1.00  0.00           C
ATOM   6218 4C31 POPEq  97      17.577 125.752  47.737  1.00  0.00           C
ATOM   6221 5C31 POPEq  97      16.147 125.902  48.277  1.00  0.00           C
ATOM   6224 6C31 POPEq  97      16.107 126.732  49.567  1.00  0.00           C
ATOM   6228  NH3 POPEr  98      39.917  19.112  24.057  1.00  0.00           N
ATOM   6232  C12 POPEr  98      38.657  19.322  23.277  1.00  0.00           C
ATOM   6235  C11 POPEr  98      38.127  20.742  23.497  1.00  0.00           C
ATOM   6238  P   POPEr  98      35.507  20.872  23.817  1.00  0.00           P
ATOM   6239  O13 POPEr  98      34.347  20.972  22.907  1.00  0.00           O
ATOM   6240  O14 POPEr  98      35.467  19.732  24.757  1.00  0.00           O
ATOM   6241  O11 POPEr  98      35.627  22.242  24.607  1.00  0.00           O
ATOM   6242  O12 POPEr  98      36.817  20.852  22.947  1.00  0.00           O
ATOM   6243  C1  POPEr  98      36.287  22.352  25.887  1.00  0.00           C
ATOM   6246  C2  POPEr  98      35.547  23.282  26.907  1.00  0.00           C
ATOM   6248  O21 POPEr  98      34.897  22.592  27.997  1.00  0.00           O
ATOM   6249  C21 POPEr  98      33.887  21.782  27.687  1.00  0.00           C
ATOM   6250  O22 POPEr  98      33.557  21.472  26.567  1.00  0.00           O
ATOM   6251  C22 POPEr  98      33.107  21.252  28.897  1.00  0.00           C
ATOM   6254  C3  POPEr  98      34.607  24.302  26.197  1.00  0.00           C
ATOM   6257  O31 POPEr  98      33.657  24.902  27.107  1.00  0.00           O
ATOM   6258  C31 POPEr  98      34.207  25.772  27.947  1.00  0.00           C
ATOM   6259  O32 POPEr  98      35.357  26.162  27.907  1.00  0.00           O
ATOM   6260  C32 POPEr  98      33.137  26.272  28.927  1.00  0.00           C
ATOM   6263  C23 POPEr  98      33.387  21.902  30.267  1.00  0.00           C
ATOM   6266  C24 POPEr  98      34.077  20.912  31.217  1.00  0.00           C
ATOM   6269  C25 POPEr  98      34.357  21.542  32.577  1.00  0.00           C
ATOM   6272  C26 POPEr  98      35.057  20.582  33.527  1.00  0.00           C
ATOM   6275  C27 POPEr  98      35.287  21.262  34.877  1.00  0.00           C
ATOM   6278  C28 POPEr  98      35.717  20.272  35.967  1.00  0.00           C
ATOM   6281  C29 POPEr  98      35.827  21.002  37.277  1.00  0.00           C
ATOM   6283 0C21 POPEr  98      36.167  20.432  38.437  1.00  0.00           C
ATOM   6285 1C21 POPEr  98      36.527  18.972  38.597  1.00  0.00           C
ATOM   6288 2C21 POPEr  98      37.227  18.722  39.947  1.00  0.00           C
ATOM   6291 3C21 POPEr  98      36.247  18.842  41.117  1.00  0.00           C
ATOM   6294 4C21 POPEr  98      36.877  18.582  42.487  1.00  0.00           C
ATOM   6297 5C21 POPEr  98      37.797  19.702  42.997  1.00  0.00           C
ATOM   6300 6C21 POPEr  98      37.927  19.682  44.527  1.00  0.00           C
ATOM   6303 7C21 POPEr  98      38.537  20.962  45.077  1.00  0.00           C
ATOM   6306 8C21 POPEr  98      38.407  21.152  46.597  1.00  0.00           C
ATOM   6310  C33 POPEr  98      33.627  26.092  30.367  1.00  0.00           C
ATOM   6313  C34 POPEr  98      32.717  26.712  31.437  1.00  0.00           C
ATOM   6316  C35 POPEr  98      32.857  25.992  32.787  1.00  0.00           C
ATOM   6319  C36 POPEr  98      34.197  26.132  33.537  1.00  0.00           C
ATOM   6322  C37 POPEr  98      34.257  25.272  34.817  1.00  0.00           C
ATOM   6325  C38 POPEr  98      35.587  25.312  35.577  1.00  0.00           C
ATOM   6328  C39 POPEr  98      35.417  25.032  37.087  1.00  0.00           C
ATOM   6331 0C31 POPEr  98      36.747  24.812  37.817  1.00  0.00           C
ATOM   6334 1C31 POPEr  98      36.557  24.702  39.337  1.00  0.00           C
ATOM   6337 2C31 POPEr  98      37.817  24.242  40.097  1.00  0.00           C
ATOM   6340 3C31 POPEr  98      38.907  25.322  40.207  1.00  0.00           C
ATOM   6343 4C31 POPEr  98      39.457  25.452  41.637  1.00  0.00           C
ATOM   6346 5C31 POPEr  98      40.517  26.552  41.777  1.00  0.00           C
ATOM   6349 6C31 POPEr  98      40.927  26.852  43.217  1.00  0.00           C
ATOM   6353  NH3 POPEs  99      77.927  26.332  66.557  1.00  0.00           N
ATOM   6357  C12 POPEs  99      77.197  26.432  65.247  1.00  0.00           C
ATOM   6360  C11 POPEs  99      77.577  27.692  64.477  1.00  0.00           C
ATOM   6363  P   POPEs  99      77.577  30.272  64.697  1.00  0.00           P
ATOM   6364  O13 POPEs  99      76.957  31.272  65.597  1.00  0.00           O
ATOM   6365  O14 POPEs  99      79.047  30.362  64.497  1.00  0.00           O
ATOM   6366  O11 POPEs  99      76.797  30.312  63.317  1.00  0.00           O
ATOM   6367  O12 POPEs  99      77.197  28.842  65.237  1.00  0.00           O
ATOM   6368  C1  POPEs  99      76.537  31.592  62.707  1.00  0.00           C
ATOM   6371  C2  POPEs  99      75.537  31.512  61.507  1.00  0.00           C
ATOM   6373  O21 POPEs  99      75.867  32.522  60.537  1.00  0.00           O
ATOM   6374  C21 POPEs  99      76.807  32.242  59.667  1.00  0.00           C
ATOM   6375  O22 POPEs  99      77.497  31.232  59.647  1.00  0.00           O
ATOM   6376  C22 POPEs  99      76.827  33.332  58.597  1.00  0.00           C
ATOM   6379  C3  POPEs  99      74.057  31.742  61.957  1.00  0.00           C
ATOM   6382  O31 POPEs  99      73.037  31.402  60.977  1.00  0.00           O
ATOM   6383  C31 POPEs  99      72.767  32.302  60.027  1.00  0.00           C
ATOM   6384  O32 POPEs  99      73.367  33.342  59.837  1.00  0.00           O
ATOM   6385  C32 POPEs  99      71.557  31.882  59.197  1.00  0.00           C
ATOM   6388  C23 POPEs  99      77.637  32.892  57.357  1.00  0.00           C
ATOM   6391  C24 POPEs  99      77.357  33.722  56.097  1.00  0.00           C
ATOM   6394  C25 POPEs  99      78.547  33.652  55.127  1.00  0.00           C
ATOM   6397  C26 POPEs  99      78.197  33.852  53.657  1.00  0.00           C
ATOM   6400  C27 POPEs  99      79.327  34.532  52.887  1.00  0.00           C
ATOM   6403  C28 POPEs  99      79.017  34.722  51.387  1.00  0.00           C
ATOM   6406  C29 POPEs  99      79.917  35.742  50.757  1.00  0.00           C
ATOM   6408 0C21 POPEs  99      80.507  35.662  49.547  1.00  0.00           C
ATOM   6410 1C21 POPEs  99      80.337  34.532  48.557  1.00  0.00           C
ATOM   6413 2C21 POPEs  99      81.487  33.502  48.657  1.00  0.00           C
ATOM   6416 3C21 POPEs  99      82.717  33.792  47.767  1.00  0.00           C
ATOM   6419 4C21 POPEs  99      83.377  35.162  47.867  1.00  0.00           C
ATOM   6422 5C21 POPEs  99      84.597  35.292  46.937  1.00  0.00           C
ATOM   6425 6C21 POPEs  99      85.797  34.422  47.367  1.00  0.00           C
ATOM   6428 7C21 POPEs  99      86.077  33.242  46.427  1.00  0.00           C
ATOM   6431 8C21 POPEs  99      87.307  32.422  46.847  1.00  0.00           C
ATOM   6435  C33 POPEs  99      71.647  32.452  57.757  1.00  0.00           C
ATOM   6438  C34 POPEs  99      70.387  32.152  56.947  1.00  0.00           C
ATOM   6441  C35 POPEs  99      70.357  32.852  55.577  1.00  0.00           C
ATOM   6444  C36 POPEs  99      71.517  32.422  54.667  1.00  0.00           C
ATOM   6447  C37 POPEs  99      71.247  32.632  53.167  1.00  0.00           C
ATOM   6450  C38 POPEs  99      72.227  31.872  52.257  1.00  0.00           C
ATOM   6453  C39 POPEs  99      73.627  32.502  52.167  1.00  0.00           C
ATOM   6456 0C31 POPEs  99      74.537  31.682  51.237  1.00  0.00           C
ATOM   6459 1C31 POPEs  99      75.837  32.402  50.867  1.00  0.00           C
ATOM   6462 2C31 POPEs  99      76.677  31.662  49.807  1.00  0.00           C
ATOM   6465 3C31 POPEs  99      75.957  31.522  48.457  1.00  0.00           C
ATOM   6468 4C31 POPEs  99      76.817  30.862  47.367  1.00  0.00           C
ATOM   6471 5C31 POPEs  99      76.047  30.722  46.037  1.00  0.00           C
ATOM   6474 6C31 POPEs  99      76.887  30.112  44.907  1.00  0.00           C
ATOM   6478  NH3 POPEt 100      17.947  43.112  19.607  1.00  0.00           N
ATOM   6482  C12 POPEt 100      17.517  42.842  18.197  1.00  0.00           C
ATOM   6485  C11 POPEt 100      17.347  41.332  17.977  1.00  0.00           C
ATOM   6488  P   POPEt 100      15.117  40.082  18.687  1.00  0.00           P
ATOM   6489  O13 POPEt 100      15.197  38.712  19.257  1.00  0.00           O
ATOM   6490  O14 POPEt 100      14.747  40.252  17.257  1.00  0.00           O
ATOM   6491  O11 POPEt 100      14.187  40.972  19.607  1.00  0.00           O
ATOM   6492  O12 POPEt 100      16.517  40.782  18.987  1.00  0.00           O
ATOM   6493  C1  POPEt 100      13.857  40.652  20.967  1.00  0.00           C
ATOM   6496  C2  POPEt 100      15.097  40.632  21.917  1.00  0.00           C
ATOM   6498  O21 POPEt 100      14.797  40.102  23.217  1.00  0.00           O
ATOM   6499  C21 POPEt 100      14.117  40.862  24.077  1.00  0.00           C
ATOM   6500  O22 POPEt 100      13.807  42.032  23.907  1.00  0.00           O
ATOM   6501  C22 POPEt 100      13.837  40.032  25.327  1.00  0.00           C
ATOM   6504  C3  POPEt 100      15.917  41.962  21.937  1.00  0.00           C
ATOM   6507  O31 POPEt 100      17.327  41.692  21.797  1.00  0.00           O
ATOM   6508  C31 POPEt 100      17.847  40.982  22.797  1.00  0.00           C
ATOM   6509  O32 POPEt 100      18.027  39.772  22.757  1.00  0.00           O
ATOM   6510  C32 POPEt 100      18.207  41.882  23.987  1.00  0.00           C
ATOM   6513  C23 POPEt 100      13.717  40.852  26.637  1.00  0.00           C
ATOM   6516  C24 POPEt 100      14.917  40.742  27.597  1.00  0.00           C
ATOM   6519  C25 POPEt 100      14.407  40.702  29.047  1.00  0.00           C
ATOM   6522  C26 POPEt 100      15.467  40.872  30.137  1.00  0.00           C
ATOM   6525  C27 POPEt 100      14.827  40.782  31.537  1.00  0.00           C
ATOM   6528  C28 POPEt 100      15.797  41.052  32.697  1.00  0.00           C
ATOM   6531  C29 POPEt 100      15.177  40.742  34.047  1.00  0.00           C
ATOM   6533 0C21 POPEt 100      14.707  41.642  34.917  1.00  0.00           C
ATOM   6535 1C21 POPEt 100      14.677  43.132  34.717  1.00  0.00           C
ATOM   6538 2C21 POPEt 100      13.867  43.912  35.777  1.00  0.00           C
ATOM   6541 3C21 POPEt 100      14.467  43.882  37.197  1.00  0.00           C
ATOM   6544 4C21 POPEt 100      13.737  42.962  38.187  1.00  0.00           C
ATOM   6547 5C21 POPEt 100      14.257  43.102  39.627  1.00  0.00           C
ATOM   6550 6C21 POPEt 100      15.557  42.332  39.887  1.00  0.00           C
ATOM   6553 7C21 POPEt 100      15.927  42.312  41.377  1.00  0.00           C
ATOM   6556 8C21 POPEt 100      16.827  41.132  41.767  1.00  0.00           C
ATOM   6560  C33 POPEt 100      19.657  41.642  24.487  1.00  0.00           C
ATOM   6563  C34 POPEt 100      20.107  42.682  25.527  1.00  0.00           C
ATOM   6566  C35 POPEt 100      21.557  42.532  25.997  1.00  0.00           C
ATOM   6569  C36 POPEt 100      22.257  43.872  26.267  1.00  0.00           C
ATOM   6572  C37 POPEt 100      23.687  43.682  26.767  1.00  0.00           C
ATOM   6575  C38 POPEt 100      24.427  45.002  26.997  1.00  0.00           C
ATOM   6578  C39 POPEt 100      24.447  45.422  28.467  1.00  0.00           C
ATOM   6581 0C31 POPEt 100      25.057  46.802  28.677  1.00  0.00           C
ATOM   6584 1C31 POPEt 100      25.047  47.232  30.147  1.00  0.00           C
ATOM   6587 2C31 POPEt 100      25.637  48.642  30.337  1.00  0.00           C
ATOM   6590 3C31 POPEt 100      25.607  49.122  31.797  1.00  0.00           C
ATOM   6593 4C31 POPEt 100      26.477  48.262  32.727  1.00  0.00           C
ATOM   6596 5C31 POPEt 100      26.687  48.902  34.107  1.00  0.00           C
ATOM   6599 6C31 POPEt 100      27.567  48.052  35.027  1.00  0.00           C
ATOM   6603  NH3 POPEu 101      -2.457  -2.112  26.997  1.00  0.00           N
ATOM   6607  C12 POPEu 101      -1.367  -1.372  26.257  1.00  0.00           C
ATOM   6610  C11 POPEu 101       0.043  -1.942  26.577  1.00  0.00           C
ATOM   6613  P   POPEu 101       1.677   0.102  26.407  1.00  0.00           P
ATOM   6614  O13 POPEu 101       2.607  -0.532  25.447  1.00  0.00           O
ATOM   6615  O14 POPEu 101       0.717   1.112  25.927  1.00  0.00           O
ATOM   6616  O11 POPEu 101       2.557   0.832  27.507  1.00  0.00           O
ATOM   6617  O12 POPEu 101       0.867  -0.982  27.247  1.00  0.00           O
ATOM   6618  C1  POPEu 101       2.857   0.282  28.787  1.00  0.00           C
ATOM   6621  C2  POPEu 101       2.227   1.142  29.917  1.00  0.00           C
ATOM   6623  O21 POPEu 101       2.127   0.332  31.107  1.00  0.00           O
ATOM   6624  C21 POPEu 101       2.867   0.752  32.127  1.00  0.00           C
ATOM   6625  O22 POPEu 101       3.637   1.682  32.107  1.00  0.00           O
ATOM   6626  C22 POPEu 101       2.577  -0.152  33.337  1.00  0.00           C
ATOM   6629  C3  POPEu 101       0.797   1.652  29.557  1.00  0.00           C
ATOM   6632  O31 POPEu 101       0.303   2.582  30.537  1.00  0.00           O
ATOM   6633  C31 POPEu 101      -1.007   2.822  30.477  1.00  0.00           C
ATOM   6634  O32 POPEu 101      -1.767   2.332  29.657  1.00  0.00           O
ATOM   6635  C32 POPEu 101      -1.427   3.742  31.627  1.00  0.00           C
ATOM   6638  C23 POPEu 101       3.217   0.382  34.627  1.00  0.00           C
ATOM   6641  C24 POPEu 101       2.647  -0.292  35.887  1.00  0.00           C
ATOM   6644  C25 POPEu 101       3.187   0.352  37.177  1.00  0.00           C
ATOM   6647  C26 POPEu 101       2.327   0.028  38.397  1.00  0.00           C
ATOM   6650  C27 POPEu 101       3.007   0.442  39.717  1.00  0.00           C
ATOM   6653  C28 POPEu 101       2.267  -0.032  40.977  1.00  0.00           C
ATOM   6656  C29 POPEu 101       1.057   0.812  41.237  1.00  0.00           C
ATOM   6658 0C21 POPEu 101       0.777   1.502  42.347  1.00  0.00           C
ATOM   6660 1C21 POPEu 101       1.577   1.532  43.617  1.00  0.00           C
ATOM   6663 2C21 POPEu 101       0.643   1.642  44.837  1.00  0.00           C
ATOM   6666 3C21 POPEu 101      -0.257   0.422  45.067  1.00  0.00           C
ATOM   6669 4C21 POPEu 101      -1.037   0.562  46.377  1.00  0.00           C
ATOM   6672 5C21 POPEu 101      -2.007  -0.582  46.677  1.00  0.00           C
ATOM   6675 6C21 POPEu 101      -1.377  -1.832  47.317  1.00  0.00           C
ATOM   6678 7C21 POPEu 101      -2.427  -2.642  48.087  1.00  0.00           C
ATOM   6681 8C21 POPEu 101      -1.887  -3.922  48.727  1.00  0.00           C
ATOM   6685  C33 POPEu 101      -0.777   3.422  33.007  1.00  0.00           C
ATOM   6688  C34 POPEu 101       0.413   4.342  33.327  1.00  0.00           C
ATOM   6691  C35 POPEu 101       1.137   4.042  34.647  1.00  0.00           C
ATOM   6694  C36 POPEu 101       0.233   4.042  35.887  1.00  0.00           C
ATOM   6697  C37 POPEu 101       1.047   3.822  37.167  1.00  0.00           C
ATOM   6700  C38 POPEu 101       0.193   3.782  38.447  1.00  0.00           C
ATOM   6703  C39 POPEu 101       0.757   4.722  39.517  1.00  0.00           C
ATOM   6706 0C31 POPEu 101      -0.147   4.872  40.757  1.00  0.00           C
ATOM   6709 1C31 POPEu 101       0.443   5.912  41.727  1.00  0.00           C
ATOM   6712 2C31 POPEu 101      -0.477   6.342  42.877  1.00  0.00           C
ATOM   6715 3C31 POPEu 101      -0.797   5.242  43.897  1.00  0.00           C
ATOM   6718 4C31 POPEu 101      -1.517   5.842  45.107  1.00  0.00           C
ATOM   6721 5C31 POPEu 101      -1.877   4.842  46.207  1.00  0.00           C
ATOM   6724 6C31 POPEu 101      -2.577   5.502  47.397  1.00  0.00           C
ATOM   6728  NH3 POPEv 102      56.337  46.722  64.857  1.00  0.00           N
ATOM   6732  C12 POPEv 102      55.147  46.492  65.737  1.00  0.00           C
ATOM   6735  C11 POPEv 102      55.387  45.282  66.647  1.00  0.00           C
ATOM   6738  P   POPEv 102      56.007  42.832  66.777  1.00  0.00           P
ATOM   6739  O13 POPEv 102      57.127  43.112  67.697  1.00  0.00           O
ATOM   6740  O14 POPEv 102      54.797  42.292  67.437  1.00  0.00           O
ATOM   6741  O11 POPEv 102      56.577  41.772  65.747  1.00  0.00           O
ATOM   6742  O12 POPEv 102      55.647  44.092  65.907  1.00  0.00           O
ATOM   6743  C1  POPEv 102      56.687  42.132  64.367  1.00  0.00           C
ATOM   6746  C2  POPEv 102      56.877  40.852  63.527  1.00  0.00           C
ATOM   6748  O21 POPEv 102      57.617  41.012  62.297  1.00  0.00           O
ATOM   6749  C21 POPEv 102      57.487  42.092  61.557  1.00  0.00           C
ATOM   6750  O22 POPEv 102      57.117  43.202  61.887  1.00  0.00           O
ATOM   6751  C22 POPEv 102      57.907  41.742  60.127  1.00  0.00           C
ATOM   6754  C3  POPEv 102      55.487  40.232  63.257  1.00  0.00           C
ATOM   6757  O31 POPEv 102      55.527  38.802  62.987  1.00  0.00           O
ATOM   6758  C31 POPEv 102      55.507  38.512  61.677  1.00  0.00           C
ATOM   6759  O32 POPEv 102      55.687  39.322  60.787  1.00  0.00           O
ATOM   6760  C32 POPEv 102      55.307  37.032  61.497  1.00  0.00           C
ATOM   6763  C23 POPEv 102      56.767  41.912  59.107  1.00  0.00           C
ATOM   6766  C24 POPEv 102      57.187  41.572  57.667  1.00  0.00           C
ATOM   6769  C25 POPEv 102      57.797  40.172  57.487  1.00  0.00           C
ATOM   6772  C26 POPEv 102      57.997  39.782  56.007  1.00  0.00           C
ATOM   6775  C27 POPEv 102      58.867  38.532  55.837  1.00  0.00           C
ATOM   6778  C28 POPEv 102      59.187  38.232  54.357  1.00  0.00           C
ATOM   6781  C29 POPEv 102      60.227  37.142  54.187  1.00  0.00           C
ATOM   6783 0C21 POPEv 102      61.487  37.282  53.727  1.00  0.00           C
ATOM   6785 1C21 POPEv 102      62.177  38.562  53.317  1.00  0.00           C
ATOM   6788 2C21 POPEv 102      63.547  38.752  54.007  1.00  0.00           C
ATOM   6791 3C21 POPEv 102      64.007  40.212  53.987  1.00  0.00           C
ATOM   6794 4C21 POPEv 102      65.387  40.422  54.637  1.00  0.00           C
ATOM   6797 5C21 POPEv 102      65.437  41.622  55.597  1.00  0.00           C
ATOM   6800 6C21 POPEv 102      65.177  42.972  54.917  1.00  0.00           C
ATOM   6803 7C21 POPEv 102      65.137  44.142  55.907  1.00  0.00           C
ATOM   6806 8C21 POPEv 102      64.677  45.462  55.277  1.00  0.00           C
ATOM   6810  C33 POPEv 102      54.667  36.702  60.137  1.00  0.00           C
ATOM   6813  C34 POPEv 102      54.577  35.192  59.937  1.00  0.00           C
ATOM   6816  C35 POPEv 102      55.937  34.562  59.577  1.00  0.00           C
ATOM   6819  C36 POPEv 102      56.267  34.732  58.097  1.00  0.00           C
ATOM   6822  C37 POPEv 102      57.507  34.012  57.587  1.00  0.00           C
ATOM   6825  C38 POPEv 102      57.537  33.922  56.057  1.00  0.00           C
ATOM   6828  C39 POPEv 102      58.867  33.442  55.457  1.00  0.00           C
ATOM   6831 0C31 POPEv 102      58.797  33.462  53.927  1.00  0.00           C
ATOM   6834 1C31 POPEv 102      60.057  32.932  53.217  1.00  0.00           C
ATOM   6837 2C31 POPEv 102      60.077  33.262  51.707  1.00  0.00           C
ATOM   6840 3C31 POPEv 102      58.697  33.072  51.057  1.00  0.00           C
ATOM   6843 4C31 POPEv 102      58.677  33.152  49.527  1.00  0.00           C
ATOM   6846 5C31 POPEv 102      57.247  33.422  49.027  1.00  0.00           C
ATOM   6849 6C31 POPEv 102      56.957  32.962  47.597  1.00  0.00           C
ATOM   6853  NH3 POPEw 103      65.037  97.002  69.247  1.00  0.00           N
ATOM   6857  C12 POPEw 103      65.147  98.322  69.947  1.00  0.00           C
ATOM   6860  C11 POPEw 103      66.197  98.262  71.087  1.00  0.00           C
ATOM   6863  P   POPEw 103      68.497  98.652  69.897  1.00  0.00           P
ATOM   6864  O13 POPEw 103      69.537  99.702  69.887  1.00  0.00           O
ATOM   6865  O14 POPEw 103      68.907  97.252  70.157  1.00  0.00           O
ATOM   6866  O11 POPEw 103      67.817  98.692  68.467  1.00  0.00           O
ATOM   6867  O12 POPEw 103      67.307  99.112  70.817  1.00  0.00           O
ATOM   6868  C1  POPEw 103      68.517  98.002  67.427  1.00  0.00           C
ATOM   6871  C2  POPEw 103      68.147  98.522  66.027  1.00  0.00           C
ATOM   6873  O21 POPEw 103      68.997  97.862  65.087  1.00  0.00           O
ATOM   6874  C21 POPEw 103      70.277  98.202  65.027  1.00  0.00           C
ATOM   6875  O22 POPEw 103      70.807  99.152  65.587  1.00  0.00           O
ATOM   6876  C22 POPEw 103      71.007  97.062  64.317  1.00  0.00           C
ATOM   6879  C3  POPEw 103      68.157 100.082  65.917  1.00  0.00           C
ATOM   6882  O31 POPEw 103      68.287 100.492  64.527  1.00  0.00           O
ATOM   6883  C31 POPEw 103      67.137 100.652  63.897  1.00  0.00           C
ATOM   6884  O32 POPEw 103      66.087 101.012  64.407  1.00  0.00           O
ATOM   6885  C32 POPEw 103      67.307 100.272  62.427  1.00  0.00           C
ATOM   6888  C23 POPEw 103      71.857  97.512  63.117  1.00  0.00           C
ATOM   6891  C24 POPEw 103      71.917  96.452  62.017  1.00  0.00           C
ATOM   6894  C25 POPEw 103      72.597  95.132  62.427  1.00  0.00           C
ATOM   6897  C26 POPEw 103      72.377  94.072  61.347  1.00  0.00           C
ATOM   6900  C27 POPEw 103      73.127  92.752  61.577  1.00  0.00           C
ATOM   6903  C28 POPEw 103      72.927  91.722  60.437  1.00  0.00           C
ATOM   6906  C29 POPEw 103      73.317  92.312  59.107  1.00  0.00           C
ATOM   6908 0C21 POPEw 103      72.797  92.052  57.887  1.00  0.00           C
ATOM   6910 1C21 POPEw 103      71.717  91.052  57.547  1.00  0.00           C
ATOM   6913 2C21 POPEw 103      72.217  89.932  56.597  1.00  0.00           C
ATOM   6916 3C21 POPEw 103      72.587  90.412  55.177  1.00  0.00           C
ATOM   6919 4C21 POPEw 103      73.437  89.402  54.387  1.00  0.00           C
ATOM   6922 5C21 POPEw 103      72.627  88.482  53.467  1.00  0.00           C
ATOM   6925 6C21 POPEw 103      72.247  89.152  52.137  1.00  0.00           C
ATOM   6928 7C21 POPEw 103      71.577  88.172  51.157  1.00  0.00           C
ATOM   6931 8C21 POPEw 103      70.867  88.862  49.987  1.00  0.00           C
ATOM   6935  C33 POPEw 103      66.087  99.472  61.937  1.00  0.00           C
ATOM   6938  C34 POPEw 103      66.177  99.052  60.467  1.00  0.00           C
ATOM   6941  C35 POPEw 103      65.797 100.172  59.487  1.00  0.00           C
ATOM   6944  C36 POPEw 103      65.497  99.622  58.077  1.00  0.00           C
ATOM   6947  C37 POPEw 103      64.807 100.672  57.187  1.00  0.00           C
ATOM   6950  C38 POPEw 103      64.607 100.202  55.737  1.00  0.00           C
ATOM   6953  C39 POPEw 103      63.967 101.272  54.827  1.00  0.00           C
ATOM   6956 0C31 POPEw 103      62.587 101.752  55.307  1.00  0.00           C
ATOM   6959 1C31 POPEw 103      61.927 102.752  54.337  1.00  0.00           C
ATOM   6962 2C31 POPEw 103      60.497 103.152  54.747  1.00  0.00           C
ATOM   6965 3C31 POPEw 103      60.367 103.812  56.127  1.00  0.00           C
ATOM   6968 4C31 POPEw 103      61.297 105.012  56.327  1.00  0.00           C
ATOM   6971 5C31 POPEw 103      61.037 105.782  57.627  1.00  0.00           C
ATOM   6974 6C31 POPEw 103      62.057 106.902  57.887  1.00  0.00           C
ATOM   6978  NH3 POPEx 104      31.317 106.952  69.487  1.00  0.00           N
ATOM   6982  C12 POPEx 104      30.207 105.932  69.377  1.00  0.00           C
ATOM   6985  C11 POPEx 104      28.807 106.542  69.127  1.00  0.00           C
ATOM   6988  P   POPEx 104      27.047 104.552  69.397  1.00  0.00           P
ATOM   6989  O13 POPEx 104      25.607 104.842  69.187  1.00  0.00           O
ATOM   6990  O14 POPEx 104      27.557 104.562  70.777  1.00  0.00           O
ATOM   6991  O11 POPEx 104      27.487 103.192  68.677  1.00  0.00           O
ATOM   6992  O12 POPEx 104      27.907 105.582  68.567  1.00  0.00           O
ATOM   6993  C1  POPEx 104      26.647 102.582  67.677  1.00  0.00           C
ATOM   6996  C2  POPEx 104      26.887 103.162  66.247  1.00  0.00           C
ATOM   6998  O21 POPEx 104      26.197 102.422  65.217  1.00  0.00           O
ATOM   6999  C21 POPEx 104      26.667 101.252  64.797  1.00  0.00           C
ATOM   7000  O22 POPEx 104      27.547 100.602  65.327  1.00  0.00           O
ATOM   7001  C22 POPEx 104      25.997 100.872  63.457  1.00  0.00           C
ATOM   7004  C3  POPEx 104      28.397 103.362  65.927  1.00  0.00           C
ATOM   7007  O31 POPEx 104      28.597 103.882  64.607  1.00  0.00           O
ATOM   7008  C31 POPEx 104      28.597 105.182  64.267  1.00  0.00           C
ATOM   7009  O32 POPEx 104      28.877 105.572  63.157  1.00  0.00           O
ATOM   7010  C32 POPEx 104      28.257 106.192  65.367  1.00  0.00           C
ATOM   7013  C23 POPEx 104      26.457  99.532  62.827  1.00  0.00           C
ATOM   7016  C24 POPEx 104      26.117  99.462  61.327  1.00  0.00           C
ATOM   7019  C25 POPEx 104      26.477  98.132  60.647  1.00  0.00           C
ATOM   7022  C26 POPEx 104      26.127  98.112  59.137  1.00  0.00           C
ATOM   7025  C27 POPEx 104      26.317  96.732  58.487  1.00  0.00           C
ATOM   7028  C28 POPEx 104      26.017  96.732  56.967  1.00  0.00           C
ATOM   7031  C29 POPEx 104      26.247  95.392  56.317  1.00  0.00           C
ATOM   7033 0C21 POPEx 104      25.947  95.082  55.047  1.00  0.00           C
ATOM   7035 1C21 POPEx 104      25.367  96.052  54.047  1.00  0.00           C
ATOM   7038 2C21 POPEx 104      25.707  95.692  52.597  1.00  0.00           C
ATOM   7041 3C21 POPEx 104      25.087  96.682  51.607  1.00  0.00           C
ATOM   7044 4C21 POPEx 104      25.447  96.402  50.147  1.00  0.00           C
ATOM   7047 5C21 POPEx 104      24.997  97.512  49.187  1.00  0.00           C
ATOM   7050 6C21 POPEx 104      23.477  97.782  49.167  1.00  0.00           C
ATOM   7053 7C21 POPEx 104      23.027  98.922  50.087  1.00  0.00           C
ATOM   7056 8C21 POPEx 104      21.627  99.452  49.737  1.00  0.00           C
ATOM   7060  C33 POPEx 104      26.807 106.742  65.257  1.00  0.00           C
ATOM   7063  C34 POPEx 104      26.697 107.952  64.317  1.00  0.00           C
ATOM   7066  C35 POPEx 104      26.467 107.582  62.847  1.00  0.00           C
ATOM   7069  C36 POPEx 104      25.927 108.742  62.017  1.00  0.00           C
ATOM   7072  C37 POPEx 104      25.657 108.282  60.587  1.00  0.00           C
ATOM   7075  C38 POPEx 104      24.977 109.352  59.727  1.00  0.00           C
ATOM   7078  C39 POPEx 104      24.407 108.742  58.447  1.00  0.00           C
ATOM   7081 0C31 POPEx 104      23.807 109.802  57.527  1.00  0.00           C
ATOM   7084 1C31 POPEx 104      23.377 109.242  56.167  1.00  0.00           C
ATOM   7087 2C31 POPEx 104      22.437 110.202  55.427  1.00  0.00           C
ATOM   7090 3C31 POPEx 104      21.987 109.672  54.067  1.00  0.00           C
ATOM   7093 4C31 POPEx 104      22.767 110.272  52.887  1.00  0.00           C
ATOM   7096 5C31 POPEx 104      22.037 110.042  51.557  1.00  0.00           C
ATOM   7099 6C31 POPEx 104      22.797 110.552  50.337  1.00  0.00           C
ATOM   7103  NH3 POPEy 105      43.267  -3.562  69.507  1.00  0.00           N
ATOM   7107  C12 POPEy 105      42.127  -2.652  69.867  1.00  0.00           C
ATOM   7110  C11 POPEy 105      40.827  -3.102  69.187  1.00  0.00           C
ATOM   7113  P   POPEy 105      38.907  -1.452  68.617  1.00  0.00           P
ATOM   7114  O13 POPEy 105      38.177  -2.312  67.677  1.00  0.00           O
ATOM   7115  O14 POPEy 105      38.097  -0.412  69.277  1.00  0.00           O
ATOM   7116  O11 POPEy 105      40.117  -0.742  67.847  1.00  0.00           O
ATOM   7117  O12 POPEy 105      39.727  -2.322  69.657  1.00  0.00           O
ATOM   7118  C1  POPEy 105      40.187  -0.842  66.437  1.00  0.00           C
ATOM   7121  C2  POPEy 105      39.097  -0.012  65.747  1.00  0.00           C
ATOM   7123  O21 POPEy 105      39.357  -0.022  64.347  1.00  0.00           O
ATOM   7124  C21 POPEy 105      40.337   0.672  63.817  1.00  0.00           C
ATOM   7125  O22 POPEy 105      41.087   1.462  64.397  1.00  0.00           O
ATOM   7126  C22 POPEy 105      40.397   0.262  62.347  1.00  0.00           C
ATOM   7129  C3  POPEy 105      38.887   1.412  66.347  1.00  0.00           C
ATOM   7132  O31 POPEy 105      38.137   2.252  65.457  1.00  0.00           O
ATOM   7133  C31 POPEy 105      36.857   1.882  65.297  1.00  0.00           C
ATOM   7134  O32 POPEy 105      36.267   1.082  66.007  1.00  0.00           O
ATOM   7135  C32 POPEy 105      36.317   2.572  64.037  1.00  0.00           C
ATOM   7138  C23 POPEy 105      40.487   1.452  61.377  1.00  0.00           C
ATOM   7141  C24 POPEy 105      40.317   1.002  59.917  1.00  0.00           C
ATOM   7144  C25 POPEy 105      41.617   0.482  59.277  1.00  0.00           C
ATOM   7147  C26 POPEy 105      41.597   0.582  57.747  1.00  0.00           C
ATOM   7150  C27 POPEy 105      42.967   0.322  57.117  1.00  0.00           C
ATOM   7153  C28 POPEy 105      42.967   0.502  55.587  1.00  0.00           C
ATOM   7156  C29 POPEy 105      44.177   0.018  54.817  1.00  0.00           C
ATOM   7158 0C21 POPEy 105      45.477  -0.012  55.177  1.00  0.00           C
ATOM   7160 1C21 POPEy 105      46.097   0.492  56.457  1.00  0.00           C
ATOM   7163 2C21 POPEy 105      47.637   0.312  56.487  1.00  0.00           C
ATOM   7166 3C21 POPEy 105      48.077  -1.142  56.697  1.00  0.00           C
ATOM   7169 4C21 POPEy 105      49.577  -1.292  56.987  1.00  0.00           C
ATOM   7172 5C21 POPEy 105      49.987  -2.762  57.187  1.00  0.00           C
ATOM   7175 6C21 POPEy 105      51.407  -2.922  57.737  1.00  0.00           C
ATOM   7178 7C21 POPEy 105      51.847  -4.392  57.817  1.00  0.00           C
ATOM   7181 8C21 POPEy 105      53.147  -4.592  58.587  1.00  0.00           C
ATOM   7185  C33 POPEy 105      35.227   1.742  63.307  1.00  0.00           C
ATOM   7188  C34 POPEy 105      34.987   2.142  61.847  1.00  0.00           C
ATOM   7191  C35 POPEy 105      36.147   1.782  60.917  1.00  0.00           C
ATOM   7194  C36 POPEy 105      35.717   1.612  59.457  1.00  0.00           C
ATOM   7197  C37 POPEy 105      36.907   1.452  58.507  1.00  0.00           C
ATOM   7200  C38 POPEy 105      36.507   1.462  57.027  1.00  0.00           C
ATOM   7203  C39 POPEy 105      37.737   1.382  56.097  1.00  0.00           C
ATOM   7206 0C31 POPEy 105      37.387   1.812  54.667  1.00  0.00           C
ATOM   7209 1C31 POPEy 105      38.607   2.012  53.737  1.00  0.00           C
ATOM   7212 2C31 POPEy 105      38.167   2.672  52.427  1.00  0.00           C
ATOM   7215 3C31 POPEy 105      39.297   2.942  51.417  1.00  0.00           C
ATOM   7218 4C31 POPEy 105      38.697   3.442  50.097  1.00  0.00           C
ATOM   7221 5C31 POPEy 105      39.727   3.992  49.097  1.00  0.00           C
ATOM   7224 6C31 POPEy 105      39.097   4.362  47.757  1.00  0.00           C
ATOM   7228  NH3 POPEz 106      35.527 128.562  68.577  1.00  0.00           N
ATOM   7232  C12 POPEz 106      35.207 127.592  69.697  1.00  0.00           C
ATOM   7235  C11 POPEz 106      33.867 126.842  69.537  1.00  0.00           C
ATOM   7238  P   POPEz 106      34.087 124.282  70.077  1.00  0.00           P
ATOM   7239  O13 POPEz 106      32.967 123.712  69.287  1.00  0.00           O
ATOM   7240  O14 POPEz 106      34.527 123.512  71.257  1.00  0.00           O
ATOM   7241  O11 POPEz 106      35.357 124.472  69.157  1.00  0.00           O
ATOM   7242  O12 POPEz 106      33.777 125.772  70.477  1.00  0.00           O
ATOM   7243  C1  POPEz 106      35.697 123.502  68.157  1.00  0.00           C
ATOM   7246  C2  POPEz 106      35.037 123.822  66.797  1.00  0.00           C
ATOM   7248  O21 POPEz 106      35.527 122.862  65.847  1.00  0.00           O
ATOM   7249  C21 POPEz 106      34.737 122.652  64.797  1.00  0.00           C
ATOM   7250  O22 POPEz 106      33.617 123.092  64.647  1.00  0.00           O
ATOM   7251  C22 POPEz 106      35.487 121.792  63.777  1.00  0.00           C
ATOM   7254  C3  POPEz 106      35.367 125.272  66.317  1.00  0.00           C
ATOM   7257  O31 POPEz 106      34.597 125.622  65.147  1.00  0.00           O
ATOM   7258  C31 POPEz 106      35.157 126.542  64.367  1.00  0.00           C
ATOM   7259  O32 POPEz 106      36.107 127.232  64.677  1.00  0.00           O
ATOM   7260  C32 POPEz 106      34.487 126.532  63.007  1.00  0.00           C
ATOM   7263  C23 POPEz 106      34.617 121.242  62.617  1.00  0.00           C
ATOM   7266  C24 POPEz 106      35.367 121.262  61.277  1.00  0.00           C
ATOM   7269  C25 POPEz 106      34.647 120.462  60.177  1.00  0.00           C
ATOM   7272  C26 POPEz 106      35.437 120.462  58.857  1.00  0.00           C
ATOM   7275  C27 POPEz 106      34.687 119.772  57.707  1.00  0.00           C
ATOM   7278  C28 POPEz 106      35.457 119.932  56.377  1.00  0.00           C
ATOM   7281  C29 POPEz 106      34.677 119.522  55.147  1.00  0.00           C
ATOM   7283 0C21 POPEz 106      34.727 118.332  54.527  1.00  0.00           C
ATOM   7285 1C21 POPEz 106      35.527 117.122  54.947  1.00  0.00           C
ATOM   7288 2C21 POPEz 106      34.677 116.212  55.857  1.00  0.00           C
ATOM   7291 3C21 POPEz 106      35.397 114.932  56.287  1.00  0.00           C
ATOM   7294 4C21 POPEz 106      34.617 114.182  57.377  1.00  0.00           C
ATOM   7297 5C21 POPEz 106      35.337 112.912  57.857  1.00  0.00           C
ATOM   7300 6C21 POPEz 106      34.457 112.062  58.787  1.00  0.00           C
ATOM   7303 7C21 POPEz 106      35.267 111.142  59.707  1.00  0.00           C
ATOM   7306 8C21 POPEz 106      34.417 110.382  60.727  1.00  0.00           C
ATOM   7310  C33 POPEz 106      35.527 126.772  61.897  1.00  0.00           C
ATOM   7313  C34 POPEz 106      34.907 126.732  60.497  1.00  0.00           C
ATOM   7316  C35 POPEz 106      35.987 126.742  59.417  1.00  0.00           C
ATOM   7319  C36 POPEz 106      35.407 126.712  57.997  1.00  0.00           C
ATOM   7322  C37 POPEz 106      36.477 126.522  56.907  1.00  0.00           C
ATOM   7325  C38 POPEz 106      36.047 125.552  55.797  1.00  0.00           C
ATOM   7328  C39 POPEz 106      34.767 125.962  55.057  1.00  0.00           C
ATOM   7331 0C31 POPEz 106      34.907 127.212  54.177  1.00  0.00           C
ATOM   7334 1C31 POPEz 106      33.587 127.532  53.467  1.00  0.00           C
ATOM   7337 2C31 POPEz 106      33.717 128.522  52.297  1.00  0.00           C
ATOM   7340 3C31 POPEz 106      32.377 128.662  51.577  1.00  0.00           C
ATOM   7343 4C31 POPEz 106      32.427 129.486  50.287  1.00  0.00           C
ATOM   7346 5C31 POPEz 106      31.047 129.536  49.627  1.00  0.00           C
ATOM   7349 6C31 POPEz 106      30.997 130.286  48.287  1.00  0.00           C
ATOM   7353  NH3 POPE0 107      31.297 105.842  26.607  1.00  0.00           N
ATOM   7357  C12 POPE0 107      30.077 106.472  25.997  1.00  0.00           C
ATOM   7360  C11 POPE0 107      28.767 105.732  26.347  1.00  0.00           C
ATOM   7363  P   POPE0 107      29.277 103.122  26.647  1.00  0.00           P
ATOM   7364  O13 POPE0 107      28.177 102.132  26.757  1.00  0.00           O
ATOM   7365  O14 POPE0 107      30.507 102.682  25.957  1.00  0.00           O
ATOM   7366  O11 POPE0 107      29.617 103.682  28.097  1.00  0.00           O
ATOM   7367  O12 POPE0 107      28.767 104.392  25.877  1.00  0.00           O
ATOM   7368  C1  POPE0 107      29.157 102.852  29.187  1.00  0.00           C
ATOM   7371  C2  POPE0 107      29.677 103.332  30.567  1.00  0.00           C
ATOM   7373  O21 POPE0 107      28.777 102.812  31.567  1.00  0.00           O
ATOM   7374  C21 POPE0 107      29.387 102.452  32.707  1.00  0.00           C
ATOM   7375  O22 POPE0 107      30.577 102.562  32.937  1.00  0.00           O
ATOM   7376  C22 POPE0 107      28.397 101.892  33.727  1.00  0.00           C
ATOM   7379  C3  POPE0 107      29.807 104.882  30.637  1.00  0.00           C
ATOM   7382  O31 POPE0 107      30.537 105.302  31.817  1.00  0.00           O
ATOM   7383  C31 POPE0 107      29.777 105.652  32.847  1.00  0.00           C
ATOM   7384  O32 POPE0 107      28.557 105.662  32.857  1.00  0.00           O
ATOM   7385  C32 POPE0 107      30.657 105.922  34.057  1.00  0.00           C
ATOM   7388  C23 POPE0 107      29.137 101.582  35.047  1.00  0.00           C
ATOM   7391  C24 POPE0 107      28.217 101.232  36.227  1.00  0.00           C
ATOM   7394  C25 POPE0 107      28.817 101.732  37.547  1.00  0.00           C
ATOM   7397  C26 POPE0 107      28.147 101.202  38.817  1.00  0.00           C
ATOM   7400  C27 POPE0 107      29.057 101.332  40.057  1.00  0.00           C
ATOM   7403  C28 POPE0 107      28.447 100.722  41.347  1.00  0.00           C
ATOM   7406  C29 POPE0 107      28.167  99.242  41.247  1.00  0.00           C
ATOM   7408 0C21 POPE0 107      29.047  98.242  41.367  1.00  0.00           C
ATOM   7410 1C21 POPE0 107      30.527  98.372  41.637  1.00  0.00           C
ATOM   7413 2C21 POPE0 107      31.067  97.242  42.527  1.00  0.00           C
ATOM   7416 3C21 POPE0 107      32.587  97.352  42.727  1.00  0.00           C
ATOM   7419 4C21 POPE0 107      33.197  96.192  43.527  1.00  0.00           C
ATOM   7422 5C21 POPE0 107      34.737  96.202  43.497  1.00  0.00           C
ATOM   7425 6C21 POPE0 107      35.317  95.572  42.227  1.00  0.00           C
ATOM   7428 7C21 POPE0 107      36.837  95.662  42.117  1.00  0.00           C
ATOM   7431 8C21 POPE0 107      37.367  94.982  40.857  1.00  0.00           C
ATOM   7435  C33 POPE0 107      29.977 106.852  35.077  1.00  0.00           C
ATOM   7438  C34 POPE0 107      30.937 107.262  36.197  1.00  0.00           C
ATOM   7441  C35 POPE0 107      30.347 108.382  37.057  1.00  0.00           C
ATOM   7444  C36 POPE0 107      31.007 108.482  38.437  1.00  0.00           C
ATOM   7447  C37 POPE0 107      30.817 109.862  39.077  1.00  0.00           C
ATOM   7450  C38 POPE0 107      31.367 109.962  40.507  1.00  0.00           C
ATOM   7453  C39 POPE0 107      30.697 108.972  41.467  1.00  0.00           C
ATOM   7456 0C31 POPE0 107      30.957 109.312  42.937  1.00  0.00           C
ATOM   7459 1C31 POPE0 107      30.217 108.392  43.897  1.00  0.00           C
ATOM   7462 2C31 POPE0 107      30.307 108.832  45.367  1.00  0.00           C
ATOM   7465 3C31 POPE0 107      31.737 108.812  45.937  1.00  0.00           C
ATOM   7468 4C31 POPE0 107      31.727 108.762  47.467  1.00  0.00           C
ATOM   7471 5C31 POPE0 107      33.107 108.712  48.137  1.00  0.00           C
ATOM   7474 6C31 POPE0 107      32.997 108.382  49.627  1.00  0.00           C
ATOM   7478  NH3 POPE1 108     121.177  87.702  28.527  1.00  0.00           N
ATOM   7482  C12 POPE1 108     120.787  89.052  28.057  1.00  0.00           C
ATOM   7485  C11 POPE1 108     121.577  90.082  28.847  1.00  0.00           C
ATOM   7488  P   POPE1 108     121.797  92.612  28.957  1.00  0.00           P
ATOM   7489  O13 POPE1 108     122.997  92.532  28.097  1.00  0.00           O
ATOM   7490  O14 POPE1 108     120.977  93.842  28.867  1.00  0.00           O
ATOM   7491  O11 POPE1 108     122.237  92.402  30.457  1.00  0.00           O
ATOM   7492  O12 POPE1 108     120.917  91.332  28.707  1.00  0.00           O
ATOM   7493  C1  POPE1 108     121.537  93.012  31.537  1.00  0.00           C
ATOM   7496  C2  POPE1 108     120.597  92.012  32.207  1.00  0.00           C
ATOM   7498  O21 POPE1 108     119.747  92.782  33.077  1.00  0.00           O
ATOM   7499  C21 POPE1 108     118.627  92.172  33.407  1.00  0.00           C
ATOM   7500  O22 POPE1 108     118.237  91.102  32.967  1.00  0.00           O
ATOM   7501  C22 POPE1 108     117.917  93.042  34.447  1.00  0.00           C
ATOM   7504  C3  POPE1 108     121.407  90.942  32.987  1.00  0.00           C
ATOM   7507  O31 POPE1 108     122.257  91.532  33.997  1.00  0.00           O
ATOM   7508  C31 POPE1 108     121.697  91.682  35.187  1.00  0.00           C
ATOM   7509  O32 POPE1 108     120.607  91.242  35.507  1.00  0.00           O
ATOM   7510  C32 POPE1 108     122.577  92.562  36.067  1.00  0.00           C
ATOM   7513  C23 POPE1 108     116.717  92.332  35.107  1.00  0.00           C
ATOM   7516  C24 POPE1 108     117.137  91.242  36.117  1.00  0.00           C
ATOM   7519  C25 POPE1 108     115.967  90.402  36.637  1.00  0.00           C
ATOM   7522  C26 POPE1 108     115.257  89.622  35.517  1.00  0.00           C
ATOM   7525  C27 POPE1 108     114.237  88.592  35.997  1.00  0.00           C
ATOM   7528  C28 POPE1 108     113.547  87.922  34.787  1.00  0.00           C
ATOM   7531  C29 POPE1 108     112.467  86.932  35.127  1.00  0.00           C
ATOM   7533 0C21 POPE1 108     112.637  85.742  35.727  1.00  0.00           C
ATOM   7535 1C21 POPE1 108     113.947  85.162  36.207  1.00  0.00           C
ATOM   7538 2C21 POPE1 108     114.027  85.122  37.737  1.00  0.00           C
ATOM   7541 3C21 POPE1 108     115.347  84.512  38.237  1.00  0.00           C
ATOM   7544 4C21 POPE1 108     115.367  84.302  39.747  1.00  0.00           C
ATOM   7547 5C21 POPE1 108     116.197  83.082  40.167  1.00  0.00           C
ATOM   7550 6C21 POPE1 108     115.497  81.772  39.837  1.00  0.00           C
ATOM   7553 7C21 POPE1 108     115.977  80.582  40.677  1.00  0.00           C
ATOM   7556 8C21 POPE1 108     115.067  79.372  40.527  1.00  0.00           C
ATOM   7560  C33 POPE1 108     121.837  93.072  37.317  1.00  0.00           C
ATOM   7563  C34 POPE1 108     121.597  91.982  38.387  1.00  0.00           C
ATOM   7566  C35 POPE1 108     121.547  92.552  39.807  1.00  0.00           C
ATOM   7569  C36 POPE1 108     121.257  91.472  40.847  1.00  0.00           C
ATOM   7572  C37 POPE1 108     121.617  91.872  42.287  1.00  0.00           C
ATOM   7575  C38 POPE1 108     120.987  90.982  43.367  1.00  0.00           C
ATOM   7578  C39 POPE1 108     119.457  91.092  43.437  1.00  0.00           C
ATOM   7581 0C31 POPE1 108     118.867  90.402  44.677  1.00  0.00           C
ATOM   7584 1C31 POPE1 108     117.347  90.592  44.777  1.00  0.00           C
ATOM   7587 2C31 POPE1 108     116.767  90.082  46.097  1.00  0.00           C
ATOM   7590 3C31 POPE1 108     115.297  90.472  46.297  1.00  0.00           C
ATOM   7593 4C31 POPE1 108     114.297  89.452  45.727  1.00  0.00           C
ATOM   7596 5C31 POPE1 108     112.857  89.972  45.747  1.00  0.00           C
ATOM   7599 6C31 POPE1 108     111.817  88.882  45.487  1.00  0.00           C
ATOM   7603  NH3 POPE2 109      62.887  93.312  66.637  1.00  0.00           N
ATOM   7607  C12 POPE2 109      62.167  92.002  66.727  1.00  0.00           C
ATOM   7610  C11 POPE2 109      62.687  91.102  65.617  1.00  0.00           C
ATOM   7613  P   POPE2 109      62.807  88.512  65.817  1.00  0.00           P
ATOM   7614  O13 POPE2 109      63.347  88.492  67.207  1.00  0.00           O
ATOM   7615  O14 POPE2 109      61.957  87.372  65.407  1.00  0.00           O
ATOM   7616  O11 POPE2 109      63.977  88.702  64.767  1.00  0.00           O
ATOM   7617  O12 POPE2 109      61.997  89.852  65.677  1.00  0.00           O
ATOM   7618  C1  POPE2 109      63.587  88.852  63.387  1.00  0.00           C
ATOM   7621  C2  POPE2 109      64.807  89.212  62.507  1.00  0.00           C
ATOM   7623  O21 POPE2 109      64.467  89.022  61.117  1.00  0.00           O
ATOM   7624  C21 POPE2 109      63.857  90.052  60.547  1.00  0.00           C
ATOM   7625  O22 POPE2 109      63.427  91.042  61.117  1.00  0.00           O
ATOM   7626  C22 POPE2 109      63.777  89.822  59.037  1.00  0.00           C
ATOM   7629  C3  POPE2 109      66.017  88.302  62.887  1.00  0.00           C
ATOM   7632  O31 POPE2 109      67.047  88.222  61.867  1.00  0.00           O
ATOM   7633  C31 POPE2 109      68.137  88.942  62.077  1.00  0.00           C
ATOM   7634  O32 POPE2 109      68.227  89.922  62.787  1.00  0.00           O
ATOM   7635  C32 POPE2 109      69.327  88.322  61.327  1.00  0.00           C
ATOM   7638  C23 POPE2 109      64.027  91.122  58.227  1.00  0.00           C
ATOM   7641  C24 POPE2 109      64.447  90.882  56.757  1.00  0.00           C
ATOM   7644  C25 POPE2 109      65.747  90.072  56.637  1.00  0.00           C
ATOM   7647  C26 POPE2 109      66.387  90.112  55.237  1.00  0.00           C
ATOM   7650  C27 POPE2 109      67.277  91.332  54.977  1.00  0.00           C
ATOM   7653  C28 POPE2 109      68.107  91.152  53.697  1.00  0.00           C
ATOM   7656  C29 POPE2 109      68.947  92.362  53.347  1.00  0.00           C
ATOM   7658 0C21 POPE2 109      68.897  93.092  52.217  1.00  0.00           C
ATOM   7660 1C21 POPE2 109      67.987  92.882  51.027  1.00  0.00           C
ATOM   7663 2C21 POPE2 109      68.727  92.462  49.747  1.00  0.00           C
ATOM   7666 3C21 POPE2 109      69.397  93.612  48.967  1.00  0.00           C
ATOM   7669 4C21 POPE2 109      70.827  93.952  49.407  1.00  0.00           C
ATOM   7672 5C21 POPE2 109      71.857  93.822  48.277  1.00  0.00           C
ATOM   7675 6C21 POPE2 109      72.197  92.362  47.927  1.00  0.00           C
ATOM   7678 7C21 POPE2 109      73.367  92.252  46.937  1.00  0.00           C
ATOM   7681 8C21 POPE2 109      73.817  90.812  46.677  1.00  0.00           C
ATOM   7685  C33 POPE2 109      68.977  87.592  60.007  1.00  0.00           C
ATOM   7688  C34 POPE2 109      68.697  88.562  58.857  1.00  0.00           C
ATOM   7691  C35 POPE2 109      68.507  87.872  57.487  1.00  0.00           C
ATOM   7694  C36 POPE2 109      69.627  86.862  57.157  1.00  0.00           C
ATOM   7697  C37 POPE2 109      69.937  86.752  55.667  1.00  0.00           C
ATOM   7700  C38 POPE2 109      69.127  85.672  54.917  1.00  0.00           C
ATOM   7703  C39 POPE2 109      69.377  85.782  53.407  1.00  0.00           C
ATOM   7706 0C31 POPE2 109      68.317  85.102  52.527  1.00  0.00           C
ATOM   7709 1C31 POPE2 109      68.817  84.962  51.087  1.00  0.00           C
ATOM   7712 2C31 POPE2 109      67.727  84.772  50.027  1.00  0.00           C
ATOM   7715 3C31 POPE2 109      67.907  83.512  49.177  1.00  0.00           C
ATOM   7718 4C31 POPE2 109      67.237  83.602  47.797  1.00  0.00           C
ATOM   7721 5C31 POPE2 109      65.707  83.552  47.827  1.00  0.00           C
ATOM   7724 6C31 POPE2 109      65.067  83.602  46.437  1.00  0.00           C
ATOM   7728  NH3 POPE3 110      37.477 102.152  68.027  1.00  0.00           N
ATOM   7732  C12 POPE3 110      36.427 101.472  68.857  1.00  0.00           C
ATOM   7735  C11 POPE3 110      35.157 102.332  69.057  1.00  0.00           C
ATOM   7738  P   POPE3 110      33.167 100.972  68.107  1.00  0.00           P
ATOM   7739  O13 POPE3 110      33.797  99.862  68.847  1.00  0.00           O
ATOM   7740  O14 POPE3 110      31.887 101.452  68.687  1.00  0.00           O
ATOM   7741  O11 POPE3 110      32.857 100.482  66.657  1.00  0.00           O
ATOM   7742  O12 POPE3 110      34.217 102.182  67.987  1.00  0.00           O
ATOM   7743  C1  POPE3 110      33.547 100.902  65.487  1.00  0.00           C
ATOM   7746  C2  POPE3 110      32.627 101.812  64.637  1.00  0.00           C
ATOM   7748  O21 POPE3 110      33.057 101.812  63.267  1.00  0.00           O
ATOM   7749  C21 POPE3 110      34.187 102.362  62.937  1.00  0.00           C
ATOM   7750  O22 POPE3 110      34.877 103.092  63.637  1.00  0.00           O
ATOM   7751  C22 POPE3 110      34.497 101.872  61.537  1.00  0.00           C
ATOM   7754  C3  POPE3 110      32.387 103.212  65.267  1.00  0.00           C
ATOM   7757  O31 POPE3 110      31.637 104.062  64.367  1.00  0.00           O
ATOM   7758  C31 POPE3 110      32.287 105.102  63.887  1.00  0.00           C
ATOM   7759  O32 POPE3 110      33.227 105.662  64.447  1.00  0.00           O
ATOM   7760  C32 POPE3 110      31.757 105.452  62.507  1.00  0.00           C
ATOM   7763  C23 POPE3 110      35.897 102.232  61.017  1.00  0.00           C
ATOM   7766  C24 POPE3 110      36.527 101.082  60.217  1.00  0.00           C
ATOM   7769  C25 POPE3 110      35.697 100.552  59.037  1.00  0.00           C
ATOM   7772  C26 POPE3 110      35.607 101.542  57.867  1.00  0.00           C
ATOM   7775  C27 POPE3 110      35.037 100.902  56.587  1.00  0.00           C
ATOM   7778  C28 POPE3 110      35.577 101.552  55.297  1.00  0.00           C
ATOM   7781  C29 POPE3 110      34.947 102.892  54.997  1.00  0.00           C
ATOM   7783 0C21 POPE3 110      35.577 104.072  54.897  1.00  0.00           C
ATOM   7785 1C21 POPE3 110      37.057 104.332  55.067  1.00  0.00           C
ATOM   7788 2C21 POPE3 110      37.407 105.812  54.797  1.00  0.00           C
ATOM   7791 3C21 POPE3 110      37.377 106.152  53.297  1.00  0.00           C
ATOM   7794 4C21 POPE3 110      37.147 107.632  52.987  1.00  0.00           C
ATOM   7797 5C21 POPE3 110      37.177 107.882  51.467  1.00  0.00           C
ATOM   7800 6C21 POPE3 110      36.787 109.302  51.037  1.00  0.00           C
ATOM   7803 7C21 POPE3 110      36.927 109.462  49.517  1.00  0.00           C
ATOM   7806 8C21 POPE3 110      36.527 110.842  48.997  1.00  0.00           C
ATOM   7810  C33 POPE3 110      32.897 105.572  61.487  1.00  0.00           C
ATOM   7813  C34 POPE3 110      32.477 106.352  60.237  1.00  0.00           C
ATOM   7816  C35 POPE3 110      33.607 106.362  59.207  1.00  0.00           C
ATOM   7819  C36 POPE3 110      33.347 107.332  58.047  1.00  0.00           C
ATOM   7822  C37 POPE3 110      34.547 107.382  57.097  1.00  0.00           C
ATOM   7825  C38 POPE3 110      34.717 108.752  56.437  1.00  0.00           C
ATOM   7828  C39 POPE3 110      33.597 109.102  55.457  1.00  0.00           C
ATOM   7831 0C31 POPE3 110      33.937 110.382  54.687  1.00  0.00           C
ATOM   7834 1C31 POPE3 110      32.927 110.722  53.597  1.00  0.00           C
ATOM   7837 2C31 POPE3 110      33.277 112.062  52.927  1.00  0.00           C
ATOM   7840 3C31 POPE3 110      32.337 112.402  51.767  1.00  0.00           C
ATOM   7843 4C31 POPE3 110      32.667 113.752  51.137  1.00  0.00           C
ATOM   7846 5C31 POPE3 110      31.817 114.032  49.897  1.00  0.00           C
ATOM   7849 6C31 POPE3 110      32.047 115.412  49.277  1.00  0.00           C
ATOM   7853  NH3 POPE4 111      32.307 121.192  69.717  1.00  0.00           N
ATOM   7857  C12 POPE4 111      32.817 120.972  71.117  1.00  0.00           C
ATOM   7860  C11 POPE4 111      32.807 119.492  71.527  1.00  0.00           C
ATOM   7863  P   POPE4 111      31.377 117.372  71.777  1.00  0.00           P
ATOM   7864  O13 POPE4 111      32.657 116.822  72.287  1.00  0.00           O
ATOM   7865  O14 POPE4 111      30.147 117.072  72.527  1.00  0.00           O
ATOM   7866  O11 POPE4 111      31.197 116.662  70.377  1.00  0.00           O
ATOM   7867  O12 POPE4 111      31.497 118.912  71.407  1.00  0.00           O
ATOM   7868  C1  POPE4 111      30.407 117.142  69.287  1.00  0.00           C
ATOM   7871  C2  POPE4 111      31.177 118.192  68.467  1.00  0.00           C
ATOM   7873  O21 POPE4 111      30.427 118.672  67.357  1.00  0.00           O
ATOM   7874  C21 POPE4 111      30.307 117.952  66.257  1.00  0.00           C
ATOM   7875  O22 POPE4 111      30.717 116.822  66.077  1.00  0.00           O
ATOM   7876  C22 POPE4 111      29.647 118.842  65.187  1.00  0.00           C
ATOM   7879  C3  POPE4 111      32.657 117.812  68.137  1.00  0.00           C
ATOM   7882  O31 POPE4 111      33.367 119.002  67.737  1.00  0.00           O
ATOM   7883  C31 POPE4 111      33.767 119.132  66.457  1.00  0.00           C
ATOM   7884  O32 POPE4 111      33.637 120.162  65.837  1.00  0.00           O
ATOM   7885  C32 POPE4 111      34.497 117.892  65.897  1.00  0.00           C
ATOM   7888  C23 POPE4 111      30.297 118.752  63.777  1.00  0.00           C
ATOM   7891  C24 POPE4 111      29.617 119.682  62.757  1.00  0.00           C
ATOM   7894  C25 POPE4 111      30.187 119.562  61.327  1.00  0.00           C
ATOM   7897  C26 POPE4 111      29.497 120.502  60.307  1.00  0.00           C
ATOM   7900  C27 POPE4 111      29.687 120.102  58.827  1.00  0.00           C
ATOM   7903  C28 POPE4 111      28.617 120.712  57.897  1.00  0.00           C
ATOM   7906  C29 POPE4 111      28.747 120.232  56.467  1.00  0.00           C
ATOM   7908 0C21 POPE4 111      27.757 120.082  55.557  1.00  0.00           C
ATOM   7910 1C21 POPE4 111      26.287 120.412  55.697  1.00  0.00           C
ATOM   7913 2C21 POPE4 111      25.877 121.432  54.617  1.00  0.00           C
ATOM   7916 3C21 POPE4 111      24.367 121.722  54.547  1.00  0.00           C
ATOM   7919 4C21 POPE4 111      24.077 122.992  53.727  1.00  0.00           C
ATOM   7922 5C21 POPE4 111      22.657 123.112  53.167  1.00  0.00           C
ATOM   7925 6C21 POPE4 111      21.537 123.262  54.207  1.00  0.00           C
ATOM   7928 7C21 POPE4 111      20.187 123.542  53.527  1.00  0.00           C
ATOM   7931 8C21 POPE4 111      19.017 123.732  54.497  1.00  0.00           C
ATOM   7935  C33 POPE4 111      33.767 117.142  64.747  1.00  0.00           C
ATOM   7938  C34 POPE4 111      34.747 116.362  63.857  1.00  0.00           C
ATOM   7941  C35 POPE4 111      35.287 117.192  62.687  1.00  0.00           C
ATOM   7944  C36 POPE4 111      36.207 116.372  61.767  1.00  0.00           C
ATOM   7947  C37 POPE4 111      36.657 117.132  60.517  1.00  0.00           C
ATOM   7950  C38 POPE4 111      37.777 116.382  59.787  1.00  0.00           C
ATOM   7953  C39 POPE4 111      38.337 117.142  58.577  1.00  0.00           C
ATOM   7956 0C31 POPE4 111      39.847 116.932  58.447  1.00  0.00           C
ATOM   7959 1C31 POPE4 111      40.507 117.712  57.307  1.00  0.00           C
ATOM   7962 2C31 POPE4 111      40.157 117.212  55.907  1.00  0.00           C
ATOM   7965 3C31 POPE4 111      40.717 115.812  55.607  1.00  0.00           C
ATOM   7968 4C31 POPE4 111      40.507 115.372  54.147  1.00  0.00           C
ATOM   7971 5C31 POPE4 111      39.037 115.152  53.777  1.00  0.00           C
ATOM   7974 6C31 POPE4 111      38.827 114.802  52.297  1.00  0.00           C
ATOM   7978  NH3 POPE5 112      86.447  51.152  65.247  1.00  0.00           N
ATOM   7982  C12 POPE5 112      86.027  51.142  66.697  1.00  0.00           C
ATOM   7985  C11 POPE5 112      85.077  49.972  66.977  1.00  0.00           C
ATOM   7988  P   POPE5 112      84.447  48.522  69.087  1.00  0.00           P
ATOM   7989  O13 POPE5 112      85.657  47.792  69.537  1.00  0.00           O
ATOM   7990  O14 POPE5 112      83.437  48.852  70.107  1.00  0.00           O
ATOM   7991  O11 POPE5 112      83.777  47.642  67.927  1.00  0.00           O
ATOM   7992  O12 POPE5 112      84.907  49.842  68.377  1.00  0.00           O
ATOM   7993  C1  POPE5 112      82.577  48.052  67.237  1.00  0.00           C
ATOM   7996  C2  POPE5 112      82.707  47.792  65.707  1.00  0.00           C
ATOM   7998  O21 POPE5 112      81.777  48.602  64.947  1.00  0.00           O
ATOM   7999  C21 POPE5 112      82.287  49.392  64.007  1.00  0.00           C
ATOM   8000  O22 POPE5 112      83.457  49.442  63.667  1.00  0.00           O
ATOM   8001  C22 POPE5 112      81.147  50.212  63.417  1.00  0.00           C
ATOM   8004  C3  POPE5 112      82.497  46.292  65.397  1.00  0.00           C
ATOM   8007  O31 POPE5 112      83.737  45.752  64.917  1.00  0.00           O
ATOM   8008  C31 POPE5 112      83.997  45.742  63.607  1.00  0.00           C
ATOM   8009  O32 POPE5 112      85.117  45.912  63.157  1.00  0.00           O
ATOM   8010  C32 POPE5 112      82.807  45.422  62.707  1.00  0.00           C
ATOM   8013  C23 POPE5 112      81.587  51.342  62.477  1.00  0.00           C
ATOM   8016  C24 POPE5 112      80.387  52.152  61.957  1.00  0.00           C
ATOM   8019  C25 POPE5 112      79.677  51.542  60.737  1.00  0.00           C
ATOM   8022  C26 POPE5 112      80.457  51.672  59.417  1.00  0.00           C
ATOM   8025  C27 POPE5 112      79.587  51.302  58.217  1.00  0.00           C
ATOM   8028  C28 POPE5 112      80.187  51.642  56.837  1.00  0.00           C
ATOM   8031  C29 POPE5 112      81.257  50.692  56.367  1.00  0.00           C
ATOM   8033 0C21 POPE5 112      82.297  51.032  55.587  1.00  0.00           C
ATOM   8035 1C21 POPE5 112      82.567  52.422  55.057  1.00  0.00           C
ATOM   8038 2C21 POPE5 112      83.737  52.462  54.047  1.00  0.00           C
ATOM   8041 3C21 POPE5 112      83.507  51.682  52.747  1.00  0.00           C
ATOM   8044 4C21 POPE5 112      84.717  51.802  51.797  1.00  0.00           C
ATOM   8047 5C21 POPE5 112      84.467  51.212  50.397  1.00  0.00           C
ATOM   8050 6C21 POPE5 112      84.847  49.732  50.257  1.00  0.00           C
ATOM   8053 7C21 POPE5 112      84.547  49.202  48.847  1.00  0.00           C
ATOM   8056 8C21 POPE5 112      84.847  47.712  48.647  1.00  0.00           C
ATOM   8060  C33 POPE5 112      83.337  44.782  61.407  1.00  0.00           C
ATOM   8063  C34 POPE5 112      82.267  44.232  60.457  1.00  0.00           C
ATOM   8066  C35 POPE5 112      82.867  43.652  59.167  1.00  0.00           C
ATOM   8069  C36 POPE5 112      81.857  43.032  58.197  1.00  0.00           C
ATOM   8072  C37 POPE5 112      82.277  43.202  56.727  1.00  0.00           C
ATOM   8075  C38 POPE5 112      81.547  42.252  55.767  1.00  0.00           C
ATOM   8078  C39 POPE5 112      81.817  42.582  54.287  1.00  0.00           C
ATOM   8081 0C31 POPE5 112      81.547  41.382  53.357  1.00  0.00           C
ATOM   8084 1C31 POPE5 112      81.557  41.772  51.877  1.00  0.00           C
ATOM   8087 2C31 POPE5 112      81.767  40.562  50.937  1.00  0.00           C
ATOM   8090 3C31 POPE5 112      81.427  40.852  49.467  1.00  0.00           C
ATOM   8093 4C31 POPE5 112      82.247  42.002  48.837  1.00  0.00           C
ATOM   8096 5C31 POPE5 112      81.797  42.302  47.397  1.00  0.00           C
ATOM   8099 6C31 POPE5 112      82.247  43.672  46.877  1.00  0.00           C
ATOM   8103  NH3 POPE6 113      14.667  58.052  23.727  1.00  0.00           N
ATOM   8107  C12 POPE6 113      14.977  59.352  23.027  1.00  0.00           C
ATOM   8110  C11 POPE6 113      13.797  60.352  22.977  1.00  0.00           C
ATOM   8113  P   POPE6 113      13.837  62.672  24.247  1.00  0.00           P
ATOM   8114  O13 POPE6 113      14.627  63.922  24.247  1.00  0.00           O
ATOM   8115  O14 POPE6 113      12.367  62.822  24.247  1.00  0.00           O
ATOM   8116  O11 POPE6 113      14.297  61.832  25.497  1.00  0.00           O
ATOM   8117  O12 POPE6 113      14.267  61.712  23.037  1.00  0.00           O
ATOM   8118  C1  POPE6 113      13.367  61.182  26.377  1.00  0.00           C
ATOM   8121  C2  POPE6 113      13.117  61.982  27.697  1.00  0.00           C
ATOM   8123  O21 POPE6 113      13.977  61.592  28.787  1.00  0.00           O
ATOM   8124  C21 POPE6 113      13.787  60.372  29.247  1.00  0.00           C
ATOM   8125  O22 POPE6 113      13.127  59.492  28.727  1.00  0.00           O
ATOM   8126  C22 POPE6 113      14.517  60.212  30.587  1.00  0.00           C
ATOM   8129  C3  POPE6 113      11.627  62.012  28.137  1.00  0.00           C
ATOM   8132  O31 POPE6 113      11.397  63.032  29.127  1.00  0.00           O
ATOM   8133  C31 POPE6 113      11.437  62.682  30.407  1.00  0.00           C
ATOM   8134  O32 POPE6 113      11.547  61.542  30.827  1.00  0.00           O
ATOM   8135  C32 POPE6 113      11.317  63.932  31.277  1.00  0.00           C
ATOM   8138  C23 POPE6 113      13.937  59.022  31.367  1.00  0.00           C
ATOM   8141  C24 POPE6 113      14.777  58.582  32.577  1.00  0.00           C
ATOM   8144  C25 POPE6 113      14.587  59.402  33.867  1.00  0.00           C
ATOM   8147  C26 POPE6 113      14.767  58.492  35.087  1.00  0.00           C
ATOM   8150  C27 POPE6 113      14.847  59.172  36.467  1.00  0.00           C
ATOM   8153  C28 POPE6 113      15.127  58.112  37.557  1.00  0.00           C
ATOM   8156  C29 POPE6 113      15.667  58.642  38.867  1.00  0.00           C
ATOM   8158 0C21 POPE6 113      15.677  57.992  40.047  1.00  0.00           C
ATOM   8160 1C21 POPE6 113      15.147  56.612  40.337  1.00  0.00           C
ATOM   8163 2C21 POPE6 113      16.177  55.622  40.937  1.00  0.00           C
ATOM   8166 3C21 POPE6 113      16.737  56.052  42.307  1.00  0.00           C
ATOM   8169 4C21 POPE6 113      17.337  54.902  43.147  1.00  0.00           C
ATOM   8172 5C21 POPE6 113      18.347  54.022  42.387  1.00  0.00           C
ATOM   8175 6C21 POPE6 113      19.167  53.092  43.297  1.00  0.00           C
ATOM   8178 7C21 POPE6 113      20.177  52.222  42.527  1.00  0.00           C
ATOM   8181 8C21 POPE6 113      21.187  51.482  43.407  1.00  0.00           C
ATOM   8185  C33 POPE6 113      10.897  63.622  32.737  1.00  0.00           C
ATOM   8188  C34 POPE6 113       9.437  63.152  32.857  1.00  0.00           C
ATOM   8191  C35 POPE6 113       8.827  63.402  34.247  1.00  0.00           C
ATOM   8194  C36 POPE6 113       9.377  62.512  35.387  1.00  0.00           C
ATOM   8197  C37 POPE6 113       9.037  63.102  36.767  1.00  0.00           C
ATOM   8200  C38 POPE6 113       9.537  62.302  37.977  1.00  0.00           C
ATOM   8203  C39 POPE6 113      11.067  62.162  38.067  1.00  0.00           C
ATOM   8206 0C31 POPE6 113      11.567  61.812  39.487  1.00  0.00           C
ATOM   8209 1C31 POPE6 113      13.077  61.522  39.517  1.00  0.00           C
ATOM   8212 2C31 POPE6 113      13.607  61.052  40.887  1.00  0.00           C
ATOM   8215 3C31 POPE6 113      13.827  62.162  41.927  1.00  0.00           C
ATOM   8218 4C31 POPE6 113      14.637  61.652  43.137  1.00  0.00           C
ATOM   8221 5C31 POPE6 113      14.747  62.662  44.287  1.00  0.00           C
ATOM   8224 6C31 POPE6 113      15.767  62.252  45.357  1.00  0.00           C
ATOM   8228  NH3 POPE7 114      33.127  73.082  69.047  1.00  0.00           N
ATOM   8232  C12 POPE7 114      33.227  74.492  69.567  1.00  0.00           C
ATOM   8235  C11 POPE7 114      32.737  74.652  71.037  1.00  0.00           C
ATOM   8238  P   POPE7 114      30.647  73.052  71.277  1.00  0.00           P
ATOM   8239  O13 POPE7 114      31.677  72.052  71.627  1.00  0.00           O
ATOM   8240  O14 POPE7 114      29.407  73.052  72.077  1.00  0.00           O
ATOM   8241  O11 POPE7 114      30.327  72.842  69.747  1.00  0.00           O
ATOM   8242  O12 POPE7 114      31.327  74.482  71.217  1.00  0.00           O
ATOM   8243  C1  POPE7 114      29.047  73.142  69.187  1.00  0.00           C
ATOM   8246  C2  POPE7 114      29.257  73.312  67.657  1.00  0.00           C
ATOM   8248  O21 POPE7 114      28.147  73.992  67.027  1.00  0.00           O
ATOM   8249  C21 POPE7 114      27.447  73.322  66.127  1.00  0.00           C
ATOM   8250  O22 POPE7 114      26.987  72.212  66.267  1.00  0.00           O
ATOM   8251  C22 POPE7 114      27.297  74.192  64.877  1.00  0.00           C
ATOM   8254  C3  POPE7 114      29.777  72.012  66.957  1.00  0.00           C
ATOM   8257  O31 POPE7 114      30.087  72.282  65.577  1.00  0.00           O
ATOM   8258  C31 POPE7 114      31.267  72.872  65.397  1.00  0.00           C
ATOM   8259  O32 POPE7 114      32.047  73.162  66.287  1.00  0.00           O
ATOM   8260  C32 POPE7 114      31.437  73.082  63.887  1.00  0.00           C
ATOM   8263  C23 POPE7 114      27.457  73.422  63.547  1.00  0.00           C
ATOM   8266  C24 POPE7 114      27.887  74.352  62.397  1.00  0.00           C
ATOM   8269  C25 POPE7 114      27.957  73.672  61.027  1.00  0.00           C
ATOM   8272  C26 POPE7 114      26.587  73.532  60.347  1.00  0.00           C
ATOM   8275  C27 POPE7 114      26.147  74.802  59.597  1.00  0.00           C
ATOM   8278  C28 POPE7 114      24.657  74.802  59.217  1.00  0.00           C
ATOM   8281  C29 POPE7 114      24.247  73.622  58.377  1.00  0.00           C
ATOM   8283 0C21 POPE7 114      23.757  73.652  57.127  1.00  0.00           C
ATOM   8285 1C21 POPE7 114      23.547  74.892  56.287  1.00  0.00           C
ATOM   8288 2C21 POPE7 114      23.117  74.522  54.857  1.00  0.00           C
ATOM   8291 3C21 POPE7 114      24.237  73.882  54.027  1.00  0.00           C
ATOM   8294 4C21 POPE7 114      23.737  72.942  52.927  1.00  0.00           C
ATOM   8297 5C21 POPE7 114      23.447  71.532  53.457  1.00  0.00           C
ATOM   8300 6C21 POPE7 114      23.737  70.432  52.427  1.00  0.00           C
ATOM   8303 7C21 POPE7 114      23.747  69.022  53.037  1.00  0.00           C
ATOM   8306 8C21 POPE7 114      24.297  67.952  52.087  1.00  0.00           C
ATOM   8310  C33 POPE7 114      32.677  73.912  63.487  1.00  0.00           C
ATOM   8313  C34 POPE7 114      32.437  75.432  63.577  1.00  0.00           C
ATOM   8316  C35 POPE7 114      31.707  76.062  62.397  1.00  0.00           C
ATOM   8319  C36 POPE7 114      31.657  77.582  62.577  1.00  0.00           C
ATOM   8322  C37 POPE7 114      30.827  78.262  61.497  1.00  0.00           C
ATOM   8325  C38 POPE7 114      30.397  79.682  61.887  1.00  0.00           C
ATOM   8328  C39 POPE7 114      29.467  80.272  60.827  1.00  0.00           C
ATOM   8331 0C31 POPE7 114      28.807  81.582  61.237  1.00  0.00           C
ATOM   8334 1C31 POPE7 114      27.487  81.852  60.497  1.00  0.00           C
ATOM   8337 2C31 POPE7 114      27.597  82.112  58.987  1.00  0.00           C
ATOM   8340 3C31 POPE7 114      27.777  80.862  58.107  1.00  0.00           C
ATOM   8343 4C31 POPE7 114      27.107  80.982  56.737  1.00  0.00           C
ATOM   8346 5C31 POPE7 114      27.427  79.802  55.807  1.00  0.00           C
ATOM   8349 6C31 POPE7 114      26.567  79.762  54.537  1.00  0.00           C
ATOM   8353  NH3 POPE8 115     118.657  64.452  22.667  1.00  0.00           N
ATOM   8357  C12 POPE8 115     117.577  64.292  23.697  1.00  0.00           C
ATOM   8360  C11 POPE8 115     116.467  63.332  23.247  1.00  0.00           C
ATOM   8363  P   POPE8 115     114.227  64.262  24.197  1.00  0.00           P
ATOM   8364  O13 POPE8 115     113.067  63.442  23.817  1.00  0.00           O
ATOM   8365  O14 POPE8 115     114.537  65.412  23.337  1.00  0.00           O
ATOM   8366  O11 POPE8 115     114.077  64.732  25.717  1.00  0.00           O
ATOM   8367  O12 POPE8 115     115.477  63.282  24.257  1.00  0.00           O
ATOM   8368  C1  POPE8 115     114.367  63.862  26.807  1.00  0.00           C
ATOM   8371  C2  POPE8 115     115.557  64.372  27.687  1.00  0.00           C
ATOM   8373  O21 POPE8 115     115.457  63.832  29.027  1.00  0.00           O
ATOM   8374  C21 POPE8 115     115.597  62.512  29.057  1.00  0.00           C
ATOM   8375  O22 POPE8 115     115.957  61.802  28.127  1.00  0.00           O
ATOM   8376  C22 POPE8 115     115.127  61.972  30.407  1.00  0.00           C
ATOM   8379  C3  POPE8 115     115.607  65.932  27.767  1.00  0.00           C
ATOM   8382  O31 POPE8 115     116.847  66.432  28.317  1.00  0.00           O
ATOM   8383  C31 POPE8 115     116.947  67.092  29.477  1.00  0.00           C
ATOM   8384  O32 POPE8 115     117.847  67.862  29.747  1.00  0.00           O
ATOM   8385  C32 POPE8 115     115.877  66.732  30.507  1.00  0.00           C
ATOM   8388  C23 POPE8 115     115.947  60.742  30.847  1.00  0.00           C
ATOM   8391  C24 POPE8 115     115.187  59.832  31.817  1.00  0.00           C
ATOM   8394  C25 POPE8 115     116.037  59.402  33.017  1.00  0.00           C
ATOM   8397  C26 POPE8 115     116.347  60.532  34.007  1.00  0.00           C
ATOM   8400  C27 POPE8 115     115.057  61.102  34.617  1.00  0.00           C
ATOM   8403  C28 POPE8 115     115.307  62.092  35.767  1.00  0.00           C
ATOM   8406  C29 POPE8 115     113.967  62.522  36.317  1.00  0.00           C
ATOM   8408 0C21 POPE8 115     113.497  62.332  37.567  1.00  0.00           C
ATOM   8410 1C21 POPE8 115     114.187  61.682  38.727  1.00  0.00           C
ATOM   8413 2C21 POPE8 115     113.307  60.612  39.407  1.00  0.00           C
ATOM   8416 3C21 POPE8 115     112.017  61.132  40.067  1.00  0.00           C
ATOM   8419 4C21 POPE8 115     111.307  60.022  40.847  1.00  0.00           C
ATOM   8422 5C21 POPE8 115     110.217  60.552  41.787  1.00  0.00           C
ATOM   8425 6C21 POPE8 115     108.917  60.942  41.067  1.00  0.00           C
ATOM   8428 7C21 POPE8 115     107.877  61.472  42.047  1.00  0.00           C
ATOM   8431 8C21 POPE8 115     106.447  61.352  41.517  1.00  0.00           C
ATOM   8435  C33 POPE8 115     116.157  67.362  31.907  1.00  0.00           C
ATOM   8438  C34 POPE8 115     116.987  66.452  32.817  1.00  0.00           C
ATOM   8441  C35 POPE8 115     117.347  67.032  34.197  1.00  0.00           C
ATOM   8444  C36 POPE8 115     116.157  67.392  35.097  1.00  0.00           C
ATOM   8447  C37 POPE8 115     116.557  67.502  36.567  1.00  0.00           C
ATOM   8450  C38 POPE8 115     115.397  67.932  37.467  1.00  0.00           C
ATOM   8453  C39 POPE8 115     115.487  67.392  38.907  1.00  0.00           C
ATOM   8456 0C31 POPE8 115     116.637  67.972  39.727  1.00  0.00           C
ATOM   8459 1C31 POPE8 115     116.577  67.532  41.197  1.00  0.00           C
ATOM   8462 2C31 POPE8 115     117.797  67.982  42.017  1.00  0.00           C
ATOM   8465 3C31 POPE8 115     117.767  69.482  42.347  1.00  0.00           C
ATOM   8468 4C31 POPE8 115     119.167  70.112  42.377  1.00  0.00           C
ATOM   8471 5C31 POPE8 115     119.097  71.642  42.387  1.00  0.00           C
ATOM   8474 6C31 POPE8 115     120.467  72.322  42.307  1.00  0.00           C
ATOM   8478  NH3 POPE9 116     118.687 117.882  66.137  1.00  0.00           N
ATOM   8482  C12 POPE9 116     117.777 119.032  65.817  1.00  0.00           C
ATOM   8485  C11 POPE9 116     117.717 120.072  66.957  1.00  0.00           C
ATOM   8488  P   POPE9 116     117.497 122.212  65.497  1.00  0.00           P
ATOM   8489  O13 POPE9 116     118.967 122.202  65.507  1.00  0.00           O
ATOM   8490  O14 POPE9 116     116.857 123.542  65.627  1.00  0.00           O
ATOM   8491  O11 POPE9 116     117.007 121.452  64.227  1.00  0.00           O
ATOM   8492  O12 POPE9 116     116.937 121.232  66.617  1.00  0.00           O
ATOM   8493  C1  POPE9 116     116.537 121.922  62.987  1.00  0.00           C
ATOM   8496  C2  POPE9 116     115.957 120.712  62.237  1.00  0.00           C
ATOM   8498  O21 POPE9 116     115.517 121.142  60.927  1.00  0.00           O
ATOM   8499  C21 POPE9 116     115.407 120.122  60.067  1.00  0.00           C
ATOM   8500  O22 POPE9 116     115.607 118.962  60.337  1.00  0.00           O
ATOM   8501  C22 POPE9 116     115.097 120.652  58.667  1.00  0.00           C
ATOM   8504  C3  POPE9 116     114.817 120.072  63.087  1.00  0.00           C
ATOM   8507  O31 POPE9 116     113.827 121.062  63.457  1.00  0.00           O
ATOM   8508  C31 POPE9 116     112.867 121.182  62.547  1.00  0.00           C
ATOM   8509  O32 POPE9 116     112.657 120.432  61.617  1.00  0.00           O
ATOM   8510  C32 POPE9 116     112.117 122.482  62.767  1.00  0.00           C
ATOM   8513  C23 POPE9 116     115.497 119.632  57.567  1.00  0.00           C
ATOM   8516  C24 POPE9 116     115.637 120.282  56.177  1.00  0.00           C
ATOM   8519  C25 POPE9 116     115.807 119.282  55.017  1.00  0.00           C
ATOM   8522  C26 POPE9 116     116.857 118.162  55.207  1.00  0.00           C
ATOM   8525  C27 POPE9 116     116.747 117.072  54.117  1.00  0.00           C
ATOM   8528  C28 POPE9 116     117.547 115.792  54.427  1.00  0.00           C
ATOM   8531  C29 POPE9 116     118.947 115.762  53.847  1.00  0.00           C
ATOM   8533 0C21 POPE9 116     119.417 114.902  52.917  1.00  0.00           C
ATOM   8535 1C21 POPE9 116     118.627 113.822  52.207  1.00  0.00           C
ATOM   8538 2C21 POPE9 116     119.037 113.642  50.737  1.00  0.00           C
ATOM   8541 3C21 POPE9 116     118.057 112.732  49.967  1.00  0.00           C
ATOM   8544 4C21 POPE9 116     118.507 112.462  48.527  1.00  0.00           C
ATOM   8547 5C21 POPE9 116     117.457 111.752  47.657  1.00  0.00           C
ATOM   8550 6C21 POPE9 116     116.187 112.592  47.407  1.00  0.00           C
ATOM   8553 7C21 POPE9 116     115.387 112.102  46.197  1.00  0.00           C
ATOM   8556 8C21 POPE9 116     114.107 112.902  45.947  1.00  0.00           C
ATOM   8560  C33 POPE9 116     112.817 123.532  61.907  1.00  0.00           C
ATOM   8563  C34 POPE9 116     112.597 123.172  60.437  1.00  0.00           C
ATOM   8566  C35 POPE9 116     112.487 124.362  59.507  1.00  0.00           C
ATOM   8569  C36 POPE9 116     112.617 123.892  58.067  1.00  0.00           C
ATOM   8572  C37 POPE9 116     112.407 125.032  57.077  1.00  0.00           C
ATOM   8575  C38 POPE9 116     113.627 125.212  56.177  1.00  0.00           C
ATOM   8578  C39 POPE9 116     113.297 126.092  54.977  1.00  0.00           C
ATOM   8581 0C31 POPE9 116     112.647 125.272  53.867  1.00  0.00           C
ATOM   8584 1C31 POPE9 116     112.147 126.122  52.697  1.00  0.00           C
ATOM   8587 2C31 POPE9 116     111.587 125.232  51.577  1.00  0.00           C
ATOM   8590 3C31 POPE9 116     111.027 126.042  50.407  1.00  0.00           C
ATOM   8593 4C31 POPE9 116     112.087 126.412  49.367  1.00  0.00           C
ATOM   8596 5C31 POPE9 116     111.477 127.202  48.197  1.00  0.00           C
ATOM   8599 6C31 POPE9 116     112.527 127.682  47.187  1.00  0.00           C
ATOM   8603  NH3 POPE  117      97.027   8.722  69.797  1.00  0.00           N
ATOM   8607  C12 POPE  117      97.717   9.842  70.527  1.00  0.00           C
ATOM   8610  C11 POPE  117      96.697  10.822  71.087  1.00  0.00           C
ATOM   8613  P   POPE  117      95.277  12.662  69.927  1.00  0.00           P
ATOM   8614  O13 POPE  117      94.377  13.002  71.047  1.00  0.00           O
ATOM   8615  O14 POPE  117      96.447  13.542  69.667  1.00  0.00           O
ATOM   8616  O11 POPE  117      94.487  12.542  68.577  1.00  0.00           O
ATOM   8617  O12 POPE  117      95.827  11.202  70.047  1.00  0.00           O
ATOM   8618  C1  POPE  117      95.207  12.092  67.417  1.00  0.00           C
ATOM   8621  C2  POPE  117      94.997  10.582  67.127  1.00  0.00           C
ATOM   8623  O21 POPE  117      96.227   9.842  66.897  1.00  0.00           O
ATOM   8624  C21 POPE  117      96.797   9.842  65.697  1.00  0.00           C
ATOM   8625  O22 POPE  117      96.587  10.662  64.817  1.00  0.00           O
ATOM   8626  C22 POPE  117      97.707   8.602  65.637  1.00  0.00           C
ATOM   8629  C3  POPE  117      93.877  10.432  66.047  1.00  0.00           C
ATOM   8632  O31 POPE  117      93.567   9.052  65.787  1.00  0.00           O
ATOM   8633  C31 POPE  117      94.017   8.472  64.657  1.00  0.00           C
ATOM   8634  O32 POPE  117      94.417   7.322  64.627  1.00  0.00           O
ATOM   8635  C32 POPE  117      93.907   9.372  63.427  1.00  0.00           C
ATOM   8638  C23 POPE  117      98.117   8.132  64.227  1.00  0.00           C
ATOM   8641  C24 POPE  117      98.507   6.642  64.187  1.00  0.00           C
ATOM   8644  C25 POPE  117      99.157   6.222  62.857  1.00  0.00           C
ATOM   8647  C26 POPE  117      99.397   4.712  62.737  1.00  0.00           C
ATOM   8650  C27 POPE  117     100.107   4.312  61.437  1.00  0.00           C
ATOM   8653  C28 POPE  117      99.987   2.822  61.047  1.00  0.00           C
ATOM   8656  C29 POPE  117      98.567   2.392  60.727  1.00  0.00           C
ATOM   8658 0C21 POPE  117      98.087   1.902  59.567  1.00  0.00           C
ATOM   8660 1C21 POPE  117      98.847   1.642  58.287  1.00  0.00           C
ATOM   8663 2C21 POPE  117      98.147   2.062  56.977  1.00  0.00           C
ATOM   8666 3C21 POPE  117      97.027   1.092  56.547  1.00  0.00           C
ATOM   8669 4C21 POPE  117      96.577   1.322  55.097  1.00  0.00           C
ATOM   8672 5C21 POPE  117      95.577   0.252  54.617  1.00  0.00           C
ATOM   8675 6C21 POPE  117      94.997   0.572  53.237  1.00  0.00           C
ATOM   8678 7C21 POPE  117      93.957  -0.462  52.757  1.00  0.00           C
ATOM   8681 8C21 POPE  117      93.387  -0.132  51.367  1.00  0.00           C
ATOM   8685  C33 POPE  117      93.827   8.572  62.127  1.00  0.00           C
ATOM   8688  C34 POPE  117      94.047   9.442  60.887  1.00  0.00           C
ATOM   8691  C35 POPE  117      93.797   8.632  59.617  1.00  0.00           C
ATOM   8694  C36 POPE  117      94.297   9.282  58.327  1.00  0.00           C
ATOM   8697  C37 POPE  117      93.907   8.472  57.097  1.00  0.00           C
ATOM   8700  C38 POPE  117      95.117   8.072  56.227  1.00  0.00           C
ATOM   8703  C39 POPE  117      94.767   7.002  55.187  1.00  0.00           C
ATOM   8706 0C31 POPE  117      93.447   7.322  54.467  1.00  0.00           C
ATOM   8709 1C31 POPE  117      93.197   6.472  53.217  1.00  0.00           C
ATOM   8712 2C31 POPE  117      91.807   6.762  52.647  1.00  0.00           C
ATOM   8715 3C31 POPE  117      91.617   6.312  51.197  1.00  0.00           C
ATOM   8718 4C31 POPE  117      91.767   4.802  50.997  1.00  0.00           C
ATOM   8721 5C31 POPE  117      91.517   4.372  49.557  1.00  0.00           C
ATOM   8724 6C31 POPE  117      92.347   3.152  49.157  1.00  0.00           C
ATOM   8728  NH3 POPE  118     114.137 111.652  28.257  1.00  0.00           N
ATOM   8732  C12 POPE  118     113.387 110.442  27.747  1.00  0.00           C
ATOM   8735  C11 POPE  118     113.167 110.482  26.227  1.00  0.00           C
ATOM   8738  P   POPE  118     111.227 112.192  25.737  1.00  0.00           P
ATOM   8739  O13 POPE  118     111.137 113.642  25.987  1.00  0.00           O
ATOM   8740  O14 POPE  118     110.557 111.682  24.517  1.00  0.00           O
ATOM   8741  O11 POPE  118     110.557 111.492  26.997  1.00  0.00           O
ATOM   8742  O12 POPE  118     112.767 111.782  25.827  1.00  0.00           O
ATOM   8743  C1  POPE  118     109.657 112.262  27.837  1.00  0.00           C
ATOM   8746  C2  POPE  118     110.377 112.702  29.127  1.00  0.00           C
ATOM   8748  O21 POPE  118     110.427 111.542  29.957  1.00  0.00           O
ATOM   8749  C21 POPE  118     111.487 111.392  30.697  1.00  0.00           C
ATOM   8750  O22 POPE  118     112.577 111.932  30.527  1.00  0.00           O
ATOM   8751  C22 POPE  118     111.057 110.472  31.847  1.00  0.00           C
ATOM   8754  C3  POPE  118     109.657 113.842  29.907  1.00  0.00           C
ATOM   8757  O31 POPE  118     110.277 114.112  31.187  1.00  0.00           O
ATOM   8758  C31 POPE  118     111.367 114.892  31.167  1.00  0.00           C
ATOM   8759  O32 POPE  118     111.887 115.332  30.157  1.00  0.00           O
ATOM   8760  C32 POPE  118     111.857 115.072  32.607  1.00  0.00           C
ATOM   8763  C23 POPE  118     112.177 110.022  32.797  1.00  0.00           C
ATOM   8766  C24 POPE  118     111.877 110.392  34.257  1.00  0.00           C
ATOM   8769  C25 POPE  118     113.027 109.932  35.147  1.00  0.00           C
ATOM   8772  C26 POPE  118     112.827 110.222  36.637  1.00  0.00           C
ATOM   8775  C27 POPE  118     114.027 109.792  37.487  1.00  0.00           C
ATOM   8778  C28 POPE  118     115.237 110.722  37.357  1.00  0.00           C
ATOM   8781  C29 POPE  118     116.517 109.982  37.677  1.00  0.00           C
ATOM   8783 0C21 POPE  118     116.957 109.672  38.907  1.00  0.00           C
ATOM   8785 1C21 POPE  118     116.307 110.032  40.217  1.00  0.00           C
ATOM   8788 2C21 POPE  118     117.247 109.752  41.397  1.00  0.00           C
ATOM   8791 3C21 POPE  118     118.507 110.652  41.397  1.00  0.00           C
ATOM   8794 4C21 POPE  118     119.607 110.132  42.337  1.00  0.00           C
ATOM   8797 5C21 POPE  118     119.237 110.152  43.817  1.00  0.00           C
ATOM   8800 6C21 POPE  118     120.347 109.562  44.697  1.00  0.00           C
ATOM   8803 7C21 POPE  118     120.257 109.982  46.157  1.00  0.00           C
ATOM   8806 8C21 POPE  118     121.487 109.552  46.977  1.00  0.00           C
ATOM   8810  C33 POPE  118     112.487 116.462  32.857  1.00  0.00           C
ATOM   8813  C34 POPE  118     111.487 117.632  32.837  1.00  0.00           C
ATOM   8816  C35 POPE  118     110.887 117.982  34.217  1.00  0.00           C
ATOM   8819  C36 POPE  118     109.777 119.042  34.167  1.00  0.00           C
ATOM   8822  C37 POPE  118     108.697 118.772  35.217  1.00  0.00           C
ATOM   8825  C38 POPE  118     107.557 119.802  35.307  1.00  0.00           C
ATOM   8828  C39 POPE  118     107.927 121.222  35.787  1.00  0.00           C
ATOM   8831 0C31 POPE  118     106.677 121.992  36.227  1.00  0.00           C
ATOM   8834 1C31 POPE  118     106.847 123.502  36.487  1.00  0.00           C
ATOM   8837 2C31 POPE  118     107.817 123.902  37.607  1.00  0.00           C
ATOM   8840 3C31 POPE  118     107.427 123.412  39.017  1.00  0.00           C
ATOM   8843 4C31 POPE  118     107.177 124.542  40.027  1.00  0.00           C
ATOM   8846 5C31 POPE  118     107.097 124.012  41.467  1.00  0.00           C
ATOM   8849 6C31 POPE  118     107.127 125.102  42.547  1.00  0.00           C
ATOM   8853  NH3 POPE  119     128.747  73.672  26.287  1.00  0.00           N
ATOM   8857  C12 POPE  119     129.237  74.062  24.927  1.00  0.00           C
ATOM   8860  C11 POPE  119     130.621  74.712  25.007  1.00  0.00           C
ATOM   8863  P   POPE  119     130.441  77.172  24.167  1.00  0.00           P
ATOM   8864  O13 POPE  119     131.291  77.592  25.297  1.00  0.00           O
ATOM   8865  O14 POPE  119     130.631  77.892  22.887  1.00  0.00           O
ATOM   8866  O11 POPE  119     128.897  77.182  24.567  1.00  0.00           O
ATOM   8867  O12 POPE  119     130.761  75.662  23.957  1.00  0.00           O
ATOM   8868  C1  POPE  119     128.297  78.372  25.097  1.00  0.00           C
ATOM   8871  C2  POPE  119     127.437  78.072  26.357  1.00  0.00           C
ATOM   8873  O21 POPE  119     126.137  78.682  26.277  1.00  0.00           O
ATOM   8874  C21 POPE  119     126.027  79.942  26.687  1.00  0.00           C
ATOM   8875  O22 POPE  119     126.817  80.842  26.487  1.00  0.00           O
ATOM   8876  C22 POPE  119     124.667  80.072  27.387  1.00  0.00           C
ATOM   8879  C3  POPE  119     128.157  78.332  27.707  1.00  0.00           C
ATOM   8882  O31 POPE  119     127.527  77.672  28.827  1.00  0.00           O
ATOM   8883  C31 POPE  119     127.807  76.382  28.907  1.00  0.00           C
ATOM   8884  O32 POPE  119     128.257  75.702  27.997  1.00  0.00           O
ATOM   8885  C32 POPE  119     127.567  75.862  30.297  1.00  0.00           C
ATOM   8888  C23 POPE  119     124.597  81.052  28.577  1.00  0.00           C
ATOM   8891  C24 POPE  119     123.487  80.632  29.567  1.00  0.00           C
ATOM   8894  C25 POPE  119     122.547  81.752  30.017  1.00  0.00           C
ATOM   8897  C26 POPE  119     121.527  81.252  31.057  1.00  0.00           C
ATOM   8900  C27 POPE  119     120.447  82.282  31.417  1.00  0.00           C
ATOM   8903  C28 POPE  119     119.157  81.612  31.907  1.00  0.00           C
ATOM   8906  C29 POPE  119     118.047  82.572  32.247  1.00  0.00           C
ATOM   8908 0C21 POPE  119     117.287  82.612  33.347  1.00  0.00           C
ATOM   8910 1C21 POPE  119     117.327  81.682  34.537  1.00  0.00           C
ATOM   8913 2C21 POPE  119     116.037  81.752  35.397  1.00  0.00           C
ATOM   8916 3C21 POPE  119     115.107  80.532  35.277  1.00  0.00           C
ATOM   8919 4C21 POPE  119     113.647  80.852  35.617  1.00  0.00           C
ATOM   8922 5C21 POPE  119     113.397  81.142  37.107  1.00  0.00           C
ATOM   8925 6C21 POPE  119     111.897  81.172  37.447  1.00  0.00           C
ATOM   8928 7C21 POPE  119     111.597  81.732  38.837  1.00  0.00           C
ATOM   8931 8C21 POPE  119     110.097  81.742  39.147  1.00  0.00           C
ATOM   8935  C33 POPE  119     128.527  76.492  31.307  1.00  0.00           C
ATOM   8938  C34 POPE  119     128.147  76.062  32.717  1.00  0.00           C
ATOM   8941  C35 POPE  119     128.567  74.622  33.027  1.00  0.00           C
ATOM   8944  C36 POPE  119     127.987  74.182  34.367  1.00  0.00           C
ATOM   8947  C37 POPE  119     128.557  72.872  34.897  1.00  0.00           C
ATOM   8950  C38 POPE  119     128.747  72.982  36.407  1.00  0.00           C
ATOM   8953  C39 POPE  119     128.997  71.632  37.047  1.00  0.00           C
ATOM   8956 0C31 POPE  119     129.207  71.762  38.557  1.00  0.00           C
ATOM   8959 1C31 POPE  119     129.607  70.432  39.177  1.00  0.00           C
ATOM   8962 2C31 POPE  119     129.701  70.502  40.697  1.00  0.00           C
ATOM   8965 3C31 POPE  119     130.101  69.142  41.237  1.00  0.00           C
ATOM   8968 4C31 POPE  119     130.321  69.152  42.747  1.00  0.00           C
ATOM   8971 5C31 POPE  119     130.621  67.742  43.247  1.00  0.00           C
ATOM   8974 6C31 POPE  119     130.961  67.672  44.727  1.00  0.00           C
ATOM   8978  NH3 POPE  120      34.687  19.952  65.907  1.00  0.00           N
ATOM   8982  C12 POPE  120      33.947  19.002  66.827  1.00  0.00           C
ATOM   8985  C11 POPE  120      32.487  19.432  67.047  1.00  0.00           C
ATOM   8988  P   POPE  120      30.357  17.952  67.587  1.00  0.00           P
ATOM   8989  O13 POPE  120      29.367  18.942  68.067  1.00  0.00           O
ATOM   8990  O14 POPE  120      30.277  16.572  68.097  1.00  0.00           O
ATOM   8991  O11 POPE  120      30.347  17.942  66.007  1.00  0.00           O
ATOM   8992  O12 POPE  120      31.827  18.492  67.907  1.00  0.00           O
ATOM   8993  C1  POPE  120      29.217  17.522  65.247  1.00  0.00           C
ATOM   8996  C2  POPE  120      29.577  17.562  63.737  1.00  0.00           C
ATOM   8998  O21 POPE  120      28.367  17.492  62.977  1.00  0.00           O
ATOM   8999  C21 POPE  120      28.307  18.052  61.767  1.00  0.00           C
ATOM   9000  O22 POPE  120      29.187  18.692  61.237  1.00  0.00           O
ATOM   9001  C22 POPE  120      26.877  17.802  61.227  1.00  0.00           C
ATOM   9004  C3  POPE  120      30.547  16.412  63.407  1.00  0.00           C
ATOM   9007  O31 POPE  120      31.547  16.842  62.467  1.00  0.00           O
ATOM   9008  C31 POPE  120      31.487  16.342  61.257  1.00  0.00           C
ATOM   9009  O32 POPE  120      30.657  15.542  60.847  1.00  0.00           O
ATOM   9010  C32 POPE  120      32.667  16.892  60.437  1.00  0.00           C
ATOM   9013  C23 POPE  120      26.427  18.332  59.847  1.00  0.00           C
ATOM   9016  C24 POPE  120      24.907  18.062  59.677  1.00  0.00           C
ATOM   9019  C25 POPE  120      24.417  17.822  58.237  1.00  0.00           C
ATOM   9022  C26 POPE  120      24.317  19.092  57.377  1.00  0.00           C
ATOM   9025  C27 POPE  120      23.857  18.802  55.937  1.00  0.00           C
ATOM   9028  C28 POPE  120      23.587  20.072  55.087  1.00  0.00           C
ATOM   9031  C29 POPE  120      24.847  20.802  54.707  1.00  0.00           C
ATOM   9033 0C21 POPE  120      24.947  22.092  54.327  1.00  0.00           C
ATOM   9035 1C21 POPE  120      23.817  23.072  54.147  1.00  0.00           C
ATOM   9038 2C21 POPE  120      23.897  23.762  52.767  1.00  0.00           C
ATOM   9041 3C21 POPE  120      22.797  24.802  52.537  1.00  0.00           C
ATOM   9044 4C21 POPE  120      22.747  25.342  51.097  1.00  0.00           C
ATOM   9047 5C21 POPE  120      24.137  25.782  50.587  1.00  0.00           C
ATOM   9050 6C21 POPE  120      24.117  26.422  49.197  1.00  0.00           C
ATOM   9053 7C21 POPE  120      25.547  26.582  48.667  1.00  0.00           C
ATOM   9056 8C21 POPE  120      25.627  27.372  47.357  1.00  0.00           C
ATOM   9060  C33 POPE  120      32.287  17.282  58.987  1.00  0.00           C
ATOM   9063  C34 POPE  120      33.037  16.502  57.887  1.00  0.00           C
ATOM   9066  C35 POPE  120      34.567  16.712  57.867  1.00  0.00           C
ATOM   9069  C36 POPE  120      35.247  15.892  56.757  1.00  0.00           C
ATOM   9072  C37 POPE  120      36.747  16.212  56.597  1.00  0.00           C
ATOM   9075  C38 POPE  120      37.537  15.102  55.887  1.00  0.00           C
ATOM   9078  C39 POPE  120      36.957  14.682  54.527  1.00  0.00           C
ATOM   9081 0C31 POPE  120      37.807  13.602  53.807  1.00  0.00           C
ATOM   9084 1C31 POPE  120      37.127  13.082  52.537  1.00  0.00           C
ATOM   9087 2C31 POPE  120      37.897  11.952  51.837  1.00  0.00           C
ATOM   9090 3C31 POPE  120      39.127  12.422  51.047  1.00  0.00           C
ATOM   9093 4C31 POPE  120      38.787  13.112  49.717  1.00  0.00           C
ATOM   9096 5C31 POPE  120      40.037  13.542  48.937  1.00  0.00           C
ATOM   9099 6C31 POPE  120      39.727  14.192  47.587  1.00  0.00           C
ATOM   9103  NH3 POPE  121     118.517  57.392  66.297  1.00  0.00           N
ATOM   9107  C12 POPE  121     118.517  55.982  65.787  1.00  0.00           C
ATOM   9110  C11 POPE  121     118.627  54.982  66.947  1.00  0.00           C
ATOM   9113  P   POPE  121     117.787  52.982  65.407  1.00  0.00           P
ATOM   9114  O13 POPE  121     117.997  51.512  65.417  1.00  0.00           O
ATOM   9115  O14 POPE  121     116.407  53.492  65.487  1.00  0.00           O
ATOM   9116  O11 POPE  121     118.407  53.602  64.097  1.00  0.00           O
ATOM   9117  O12 POPE  121     118.707  53.632  66.507  1.00  0.00           O
ATOM   9118  C1  POPE  121     119.197  52.862  63.157  1.00  0.00           C
ATOM   9121  C2  POPE  121     120.727  53.062  63.357  1.00  0.00           C
ATOM   9123  O21 POPE  121     121.357  53.632  62.187  1.00  0.00           O
ATOM   9124  C21 POPE  121     120.997  54.802  61.757  1.00  0.00           C
ATOM   9125  O22 POPE  121     120.247  55.602  62.317  1.00  0.00           O
ATOM   9126  C22 POPE  121     121.687  55.092  60.427  1.00  0.00           C
ATOM   9129  C3  POPE  121     121.427  51.712  63.737  1.00  0.00           C
ATOM   9132  O31 POPE  121     122.117  51.002  62.687  1.00  0.00           O
ATOM   9133  C31 POPE  121     121.567  50.792  61.507  1.00  0.00           C
ATOM   9134  O32 POPE  121     120.417  51.032  61.167  1.00  0.00           O
ATOM   9135  C32 POPE  121     122.647  50.192  60.577  1.00  0.00           C
ATOM   9138  C23 POPE  121     120.697  55.182  59.237  1.00  0.00           C
ATOM   9141  C24 POPE  121     120.447  53.842  58.527  1.00  0.00           C
ATOM   9144  C25 POPE  121     121.647  53.292  57.737  1.00  0.00           C
ATOM   9147  C26 POPE  121     122.117  54.152  56.557  1.00  0.00           C
ATOM   9150  C27 POPE  121     123.327  53.492  55.867  1.00  0.00           C
ATOM   9153  C28 POPE  121     123.977  54.352  54.767  1.00  0.00           C
ATOM   9156  C29 POPE  121     123.167  54.522  53.507  1.00  0.00           C
ATOM   9158 0C21 POPE  121     123.167  55.622  52.727  1.00  0.00           C
ATOM   9160 1C21 POPE  121     123.947  56.882  52.987  1.00  0.00           C
ATOM   9163 2C21 POPE  121     125.437  56.792  52.627  1.00  0.00           C
ATOM   9166 3C21 POPE  121     125.767  57.072  51.147  1.00  0.00           C
ATOM   9169 4C21 POPE  121     126.067  55.832  50.287  1.00  0.00           C
ATOM   9172 5C21 POPE  121     124.847  55.002  49.877  1.00  0.00           C
ATOM   9175 6C21 POPE  121     125.027  54.332  48.507  1.00  0.00           C
ATOM   9178 7C21 POPE  121     123.987  53.252  48.197  1.00  0.00           C
ATOM   9181 8C21 POPE  121     124.187  52.612  46.827  1.00  0.00           C
ATOM   9185  C33 POPE  121     122.127  49.792  59.177  1.00  0.00           C
ATOM   9188  C34 POPE  121     123.247  49.592  58.147  1.00  0.00           C
ATOM   9191  C35 POPE  121     122.677  49.362  56.727  1.00  0.00           C
ATOM   9194  C36 POPE  121     123.717  48.782  55.757  1.00  0.00           C
ATOM   9197  C37 POPE  121     123.187  48.642  54.317  1.00  0.00           C
ATOM   9200  C38 POPE  121     123.437  49.882  53.457  1.00  0.00           C
ATOM   9203  C39 POPE  121     122.757  49.832  52.087  1.00  0.00           C
ATOM   9206 0C31 POPE  121     123.357  48.792  51.127  1.00  0.00           C
ATOM   9209 1C31 POPE  121     122.617  48.772  49.777  1.00  0.00           C
ATOM   9212 2C31 POPE  121     122.847  47.482  48.977  1.00  0.00           C
ATOM   9215 3C31 POPE  121     122.107  47.482  47.627  1.00  0.00           C
ATOM   9218 4C31 POPE  121     122.367  46.192  46.837  1.00  0.00           C
ATOM   9221 5C31 POPE  121     121.607  46.112  45.507  1.00  0.00           C
ATOM   9224 6C31 POPE  121     121.967  44.872  44.687  1.00  0.00           C
ATOM   9228  NH3 POPE  122     117.197  56.012  19.837  1.00  0.00           N
ATOM   9232  C12 POPE  122     115.897  56.722  20.107  1.00  0.00           C
ATOM   9235  C11 POPE  122     115.977  58.252  20.247  1.00  0.00           C
ATOM   9238  P   POPE  122     113.437  59.042  19.917  1.00  0.00           P
ATOM   9239  O13 POPE  122     112.777  57.782  19.507  1.00  0.00           O
ATOM   9240  O14 POPE  122     113.827  59.922  18.797  1.00  0.00           O
ATOM   9241  O11 POPE  122     112.507  59.842  20.927  1.00  0.00           O
ATOM   9242  O12 POPE  122     114.727  58.712  20.767  1.00  0.00           O
ATOM   9243  C1  POPE  122     112.187  59.432  22.267  1.00  0.00           C
ATOM   9246  C2  POPE  122     113.137  60.012  23.367  1.00  0.00           C
ATOM   9248  O21 POPE  122     114.447  59.412  23.457  1.00  0.00           O
ATOM   9249  C21 POPE  122     114.547  58.112  23.587  1.00  0.00           C
ATOM   9250  O22 POPE  122     113.667  57.272  23.507  1.00  0.00           O
ATOM   9251  C22 POPE  122     116.007  57.702  23.837  1.00  0.00           C
ATOM   9254  C3  POPE  122     112.507  60.132  24.807  1.00  0.00           C
ATOM   9257  O31 POPE  122     112.607  58.922  25.577  1.00  0.00           O
ATOM   9258  C31 POPE  122     111.547  58.122  25.647  1.00  0.00           C
ATOM   9259  O32 POPE  122     110.417  58.422  25.327  1.00  0.00           O
ATOM   9260  C32 POPE  122     112.017  56.752  26.157  1.00  0.00           C
ATOM   9263  C23 POPE  122     116.097  56.582  24.897  1.00  0.00           C
ATOM   9266  C24 POPE  122     115.947  57.122  26.317  1.00  0.00           C
ATOM   9269  C25 POPE  122     115.897  56.042  27.407  1.00  0.00           C
ATOM   9272  C26 POPE  122     115.867  56.622  28.827  1.00  0.00           C
ATOM   9275  C27 POPE  122     115.677  55.542  29.907  1.00  0.00           C
ATOM   9278  C28 POPE  122     115.977  56.072  31.327  1.00  0.00           C
ATOM   9281  C29 POPE  122     114.767  56.232  32.217  1.00  0.00           C
ATOM   9283 0C21 POPE  122     114.647  55.732  33.457  1.00  0.00           C
ATOM   9285 1C21 POPE  122     115.707  54.902  34.137  1.00  0.00           C
ATOM   9288 2C21 POPE  122     115.427  54.512  35.607  1.00  0.00           C
ATOM   9291 3C21 POPE  122     114.067  53.832  35.827  1.00  0.00           C
ATOM   9294 4C21 POPE  122     113.967  53.072  37.157  1.00  0.00           C
ATOM   9297 5C21 POPE  122     112.527  52.592  37.397  1.00  0.00           C
ATOM   9300 6C21 POPE  122     112.287  51.962  38.767  1.00  0.00           C
ATOM   9303 7C21 POPE  122     110.797  51.972  39.117  1.00  0.00           C
ATOM   9306 8C21 POPE  122     110.467  51.382  40.487  1.00  0.00           C
ATOM   9310  C33 POPE  122     111.007  56.012  27.067  1.00  0.00           C
ATOM   9313  C34 POPE  122     111.557  54.642  27.487  1.00  0.00           C
ATOM   9316  C35 POPE  122     110.817  54.002  28.677  1.00  0.00           C
ATOM   9319  C36 POPE  122     111.047  54.742  29.997  1.00  0.00           C
ATOM   9322  C37 POPE  122     110.457  54.032  31.227  1.00  0.00           C
ATOM   9325  C38 POPE  122     110.847  54.722  32.537  1.00  0.00           C
ATOM   9328  C39 POPE  122     110.567  53.892  33.787  1.00  0.00           C
ATOM   9331 0C31 POPE  122     109.177  54.102  34.397  1.00  0.00           C
ATOM   9334 1C31 POPE  122     109.037  53.312  35.707  1.00  0.00           C
ATOM   9337 2C31 POPE  122     107.687  53.502  36.407  1.00  0.00           C
ATOM   9340 3C31 POPE  122     107.377  52.372  37.397  1.00  0.00           C
ATOM   9343 4C31 POPE  122     106.017  52.542  38.077  1.00  0.00           C
ATOM   9346 5C31 POPE  122     105.747  51.472  39.137  1.00  0.00           C
ATOM   9349 6C31 POPE  122     104.427  51.702  39.867  1.00  0.00           C
ATOM   9353  NH3 POPE  123     133.381 119.792  72.147  1.00  0.00           N
ATOM   9357  C12 POPE  123     132.031 120.452  72.237  1.00  0.00           C
ATOM   9360  C11 POPE  123     131.731 121.362  71.027  1.00  0.00           C
ATOM   9363  P   POPE  123     129.841 122.982  70.197  1.00  0.00           P
ATOM   9364  O13 POPE  123     128.567 122.282  69.887  1.00  0.00           O
ATOM   9365  O14 POPE  123     129.657 124.392  70.597  1.00  0.00           O
ATOM   9366  O11 POPE  123     130.761 123.022  68.887  1.00  0.00           O
ATOM   9367  O12 POPE  123     130.681 122.272  71.357  1.00  0.00           O
ATOM   9368  C1  POPE  123     130.061 123.612  67.757  1.00  0.00           C
ATOM   9371  C2  POPE  123     130.731 123.362  66.367  1.00  0.00           C
ATOM   9373  O21 POPE  123     130.351 124.362  65.397  1.00  0.00           O
ATOM   9374  C21 POPE  123     129.057 124.592  65.147  1.00  0.00           C
ATOM   9375  O22 POPE  123     128.117 124.152  65.807  1.00  0.00           O
ATOM   9376  C22 POPE  123     128.877 125.472  63.907  1.00  0.00           C
ATOM   9379  C3  POPE  123     130.431 121.932  65.847  1.00  0.00           C
ATOM   9382  O31 POPE  123     131.101 121.622  64.607  1.00  0.00           O
ATOM   9383  C31 POPE  123     130.341 121.572  63.517  1.00  0.00           C
ATOM   9384  O32 POPE  123     129.177 121.932  63.437  1.00  0.00           O
ATOM   9385  C32 POPE  123     131.131 120.912  62.387  1.00  0.00           C
ATOM   9388  C23 POPE  123     127.827 124.892  62.907  1.00  0.00           C
ATOM   9391  C24 POPE  123     127.267 125.932  61.917  1.00  0.00           C
ATOM   9394  C25 POPE  123     125.887 125.522  61.357  1.00  0.00           C
ATOM   9397  C26 POPE  123     125.347 126.472  60.287  1.00  0.00           C
ATOM   9400  C27 POPE  123     124.107 125.922  59.547  1.00  0.00           C
ATOM   9403  C28 POPE  123     123.847 126.572  58.167  1.00  0.00           C
ATOM   9406  C29 POPE  123     124.867 126.072  57.167  1.00  0.00           C
ATOM   9408 0C21 POPE  123     124.667 125.692  55.887  1.00  0.00           C
ATOM   9410 1C21 POPE  123     123.387 125.712  55.107  1.00  0.00           C
ATOM   9413 2C21 POPE  123     123.397 126.942  54.167  1.00  0.00           C
ATOM   9416 3C21 POPE  123     122.257 126.952  53.137  1.00  0.00           C
ATOM   9419 4C21 POPE  123     122.247 128.252  52.307  1.00  0.00           C
ATOM   9422 5C21 POPE  123     123.407 128.332  51.287  1.00  0.00           C
ATOM   9425 6C21 POPE  123     123.547 129.716  50.627  1.00  0.00           C
ATOM   9428 7C21 POPE  123     124.567 129.696  49.487  1.00  0.00           C
ATOM   9431 8C21 POPE  123     124.757 131.046  48.787  1.00  0.00           C
ATOM   9435  C33 POPE  123     130.381 119.752  61.687  1.00  0.00           C
ATOM   9438  C34 POPE  123     131.091 119.262  60.407  1.00  0.00           C
ATOM   9441  C35 POPE  123     130.551 119.912  59.127  1.00  0.00           C
ATOM   9444  C36 POPE  123     131.281 119.432  57.867  1.00  0.00           C
ATOM   9447  C37 POPE  123     130.761 120.052  56.567  1.00  0.00           C
ATOM   9450  C38 POPE  123     131.381 119.392  55.327  1.00  0.00           C
ATOM   9453  C39 POPE  123     130.691 119.772  54.017  1.00  0.00           C
ATOM   9456 0C31 POPE  123     131.331 119.072  52.807  1.00  0.00           C
ATOM   9459 1C31 POPE  123     130.661 119.442  51.477  1.00  0.00           C
ATOM   9462 2C31 POPE  123     131.331 118.812  50.237  1.00  0.00           C
ATOM   9465 3C31 POPE  123     132.851 119.042  50.187  1.00  0.00           C
ATOM   9468 4C31 POPE  123     133.501 118.572  48.877  1.00  0.00           C
ATOM   9471 5C31 POPE  123     135.011 118.322  49.047  1.00  0.00           C
ATOM   9474 6C31 POPE  123     135.721 117.932  47.747  1.00  0.00           C
ATOM   9478  NH3 POPE  124      98.527  51.082  64.387  1.00  0.00           N
ATOM   9482  C12 POPE  124      98.077  51.152  62.967  1.00  0.00           C
ATOM   9485  C11 POPE  124      96.577  50.892  62.937  1.00  0.00           C
ATOM   9488  P   POPE  124      95.507  52.672  61.407  1.00  0.00           P
ATOM   9489  O13 POPE  124      94.417  52.882  62.397  1.00  0.00           O
ATOM   9490  O14 POPE  124      96.687  53.562  61.437  1.00  0.00           O
ATOM   9491  O11 POPE  124      94.887  52.582  59.947  1.00  0.00           O
ATOM   9492  O12 POPE  124      96.037  51.212  61.657  1.00  0.00           O
ATOM   9493  C1  POPE  124      95.557  51.852  58.907  1.00  0.00           C
ATOM   9496  C2  POPE  124      95.167  52.342  57.477  1.00  0.00           C
ATOM   9498  O21 POPE  124      96.337  52.322  56.627  1.00  0.00           O
ATOM   9499  C21 POPE  124      96.627  51.132  56.147  1.00  0.00           C
ATOM   9500  O22 POPE  124      95.937  50.132  56.247  1.00  0.00           O
ATOM   9501  C22 POPE  124      98.037  51.162  55.537  1.00  0.00           C
ATOM   9504  C3  POPE  124      94.597  53.782  57.427  1.00  0.00           C
ATOM   9507  O31 POPE  124      94.627  54.392  56.117  1.00  0.00           O
ATOM   9508  C31 POPE  124      93.857  53.852  55.177  1.00  0.00           C
ATOM   9509  O32 POPE  124      93.197  52.832  55.267  1.00  0.00           O
ATOM   9510  C32 POPE  124      93.817  54.772  53.957  1.00  0.00           C
ATOM   9513  C23 POPE  124      98.357  50.002  54.567  1.00  0.00           C
ATOM   9516  C24 POPE  124      98.387  50.432  53.087  1.00  0.00           C
ATOM   9519  C25 POPE  124      97.017  50.812  52.487  1.00  0.00           C
ATOM   9522  C26 POPE  124      96.107  49.602  52.227  1.00  0.00           C
ATOM   9525  C27 POPE  124      94.937  49.952  51.287  1.00  0.00           C
ATOM   9528  C28 POPE  124      93.957  48.782  51.047  1.00  0.00           C
ATOM   9531  C29 POPE  124      94.627  47.622  50.357  1.00  0.00           C
ATOM   9533 0C21 POPE  124      94.497  47.242  49.067  1.00  0.00           C
ATOM   9535 1C21 POPE  124      93.617  47.862  48.017  1.00  0.00           C
ATOM   9538 2C21 POPE  124      92.807  46.782  47.257  1.00  0.00           C
ATOM   9541 3C21 POPE  124      93.657  45.942  46.287  1.00  0.00           C
ATOM   9544 4C21 POPE  124      93.207  44.482  46.207  1.00  0.00           C
ATOM   9547 5C21 POPE  124      93.887  43.572  47.257  1.00  0.00           C
ATOM   9550 6C21 POPE  124      93.327  42.142  47.217  1.00  0.00           C
ATOM   9553 7C21 POPE  124      94.327  41.102  47.737  1.00  0.00           C
ATOM   9556 8C21 POPE  124      93.787  39.672  47.707  1.00  0.00           C
ATOM   9560  C33 POPE  124      94.377  54.102  52.677  1.00  0.00           C
ATOM   9563  C34 POPE  124      94.587  55.122  51.547  1.00  0.00           C
ATOM   9566  C35 POPE  124      95.507  54.612  50.437  1.00  0.00           C
ATOM   9569  C36 POPE  124      94.847  53.592  49.507  1.00  0.00           C
ATOM   9572  C37 POPE  124      95.837  53.032  48.487  1.00  0.00           C
ATOM   9575  C38 POPE  124      95.167  52.152  47.417  1.00  0.00           C
ATOM   9578  C39 POPE  124      96.057  51.892  46.187  1.00  0.00           C
ATOM   9581 0C31 POPE  124      96.337  53.162  45.377  1.00  0.00           C
ATOM   9584 1C31 POPE  124      96.897  52.882  43.967  1.00  0.00           C
ATOM   9587 2C31 POPE  124      97.107  54.172  43.157  1.00  0.00           C
ATOM   9590 3C31 POPE  124      98.547  54.702  43.197  1.00  0.00           C
ATOM   9593 4C31 POPE  124      99.467  53.932  42.237  1.00  0.00           C
ATOM   9596 5C31 POPE  124     100.897  54.492  42.207  1.00  0.00           C
ATOM   9599 6C31 POPE  124     101.817  53.702  41.287  1.00  0.00           C
ATOM   9603  NH3 POPE  125      83.437  46.902  23.217  1.00  0.00           N
ATOM   9607  C12 POPE  125      83.277  45.452  22.817  1.00  0.00           C
ATOM   9610  C11 POPE  125      82.347  44.662  23.767  1.00  0.00           C
ATOM   9613  P   POPE  125      81.477  42.232  24.207  1.00  0.00           P
ATOM   9614  O13 POPE  125      80.117  42.542  23.727  1.00  0.00           O
ATOM   9615  O14 POPE  125      81.977  40.842  24.017  1.00  0.00           O
ATOM   9616  O11 POPE  125      81.577  42.662  25.727  1.00  0.00           O
ATOM   9617  O12 POPE  125      82.407  43.272  23.447  1.00  0.00           O
ATOM   9618  C1  POPE  125      80.687  42.062  26.697  1.00  0.00           C
ATOM   9621  C2  POPE  125      79.637  43.082  27.237  1.00  0.00           C
ATOM   9623  O21 POPE  125      78.687  42.462  28.147  1.00  0.00           O
ATOM   9624  C21 POPE  125      77.847  41.572  27.627  1.00  0.00           C
ATOM   9625  O22 POPE  125      77.847  41.202  26.467  1.00  0.00           O
ATOM   9626  C22 POPE  125      76.897  41.022  28.717  1.00  0.00           C
ATOM   9629  C3  POPE  125      78.967  43.922  26.097  1.00  0.00           C
ATOM   9632  O31 POPE  125      77.987  44.902  26.517  1.00  0.00           O
ATOM   9633  C31 POPE  125      78.537  45.982  27.097  1.00  0.00           C
ATOM   9634  O32 POPE  125      79.667  46.022  27.517  1.00  0.00           O
ATOM   9635  C32 POPE  125      77.577  47.172  27.117  1.00  0.00           C
ATOM   9638  C23 POPE  125      76.057  42.012  29.567  1.00  0.00           C
ATOM   9641  C24 POPE  125      74.777  41.392  30.157  1.00  0.00           C
ATOM   9644  C25 POPE  125      73.927  42.352  31.007  1.00  0.00           C
ATOM   9647  C26 POPE  125      74.047  42.092  32.517  1.00  0.00           C
ATOM   9650  C27 POPE  125      73.017  42.852  33.377  1.00  0.00           C
ATOM   9653  C28 POPE  125      72.717  42.142  34.707  1.00  0.00           C
ATOM   9656  C29 POPE  125      73.957  41.872  35.527  1.00  0.00           C
ATOM   9658 0C21 POPE  125      74.227  42.282  36.777  1.00  0.00           C
ATOM   9660 1C21 POPE  125      73.347  43.122  37.667  1.00  0.00           C
ATOM   9663 2C21 POPE  125      74.097  44.332  38.237  1.00  0.00           C
ATOM   9666 3C21 POPE  125      73.147  45.252  39.027  1.00  0.00           C
ATOM   9669 4C21 POPE  125      73.887  46.242  39.927  1.00  0.00           C
ATOM   9672 5C21 POPE  125      74.447  45.602  41.197  1.00  0.00           C
ATOM   9675 6C21 POPE  125      75.327  46.582  41.977  1.00  0.00           C
ATOM   9678 7C21 POPE  125      75.817  46.002  43.307  1.00  0.00           C
ATOM   9681 8C21 POPE  125      76.797  46.942  44.017  1.00  0.00           C
ATOM   9685  C33 POPE  125      77.967  48.282  28.137  1.00  0.00           C
ATOM   9688  C34 POPE  125      77.297  48.242  29.527  1.00  0.00           C
ATOM   9691  C35 POPE  125      77.927  47.282  30.557  1.00  0.00           C
ATOM   9694  C36 POPE  125      77.417  47.552  31.987  1.00  0.00           C
ATOM   9697  C37 POPE  125      77.607  46.372  32.937  1.00  0.00           C
ATOM   9700  C38 POPE  125      77.027  46.592  34.347  1.00  0.00           C
ATOM   9703  C39 POPE  125      77.257  45.432  35.347  1.00  0.00           C
ATOM   9706 0C31 POPE  125      78.747  45.122  35.607  1.00  0.00           C
ATOM   9709 1C31 POPE  125      78.977  43.982  36.607  1.00  0.00           C
ATOM   9712 2C31 POPE  125      80.387  43.382  36.477  1.00  0.00           C
ATOM   9715 3C31 POPE  125      80.637  42.162  37.387  1.00  0.00           C
ATOM   9718 4C31 POPE  125      80.617  42.502  38.877  1.00  0.00           C
ATOM   9721 5C31 POPE  125      81.087  41.322  39.747  1.00  0.00           C
ATOM   9724 6C31 POPE  125      80.937  41.612  41.237  1.00  0.00           C
ATOM   9728  NH3 POPE  126      52.257  63.982  22.677  1.00  0.00           N
ATOM   9732  C12 POPE  126      52.757  62.922  23.607  1.00  0.00           C
ATOM   9735  C11 POPE  126      54.227  62.622  23.327  1.00  0.00           C
ATOM   9738  P   POPE  126      54.667  60.372  24.477  1.00  0.00           P
ATOM   9739  O13 POPE  126      53.347  59.942  23.967  1.00  0.00           O
ATOM   9740  O14 POPE  126      55.877  59.912  23.757  1.00  0.00           O
ATOM   9741  O11 POPE  126      54.707  60.052  26.037  1.00  0.00           O
ATOM   9742  O12 POPE  126      54.757  61.952  24.467  1.00  0.00           O
ATOM   9743  C1  POPE  126      53.547  60.492  26.767  1.00  0.00           C
ATOM   9746  C2  POPE  126      53.747  60.462  28.317  1.00  0.00           C
ATOM   9748  O21 POPE  126      53.377  59.202  28.907  1.00  0.00           O
ATOM   9749  C21 POPE  126      52.097  58.872  28.947  1.00  0.00           C
ATOM   9750  O22 POPE  126      51.187  59.452  28.377  1.00  0.00           O
ATOM   9751  C22 POPE  126      51.887  57.682  29.887  1.00  0.00           C
ATOM   9754  C3  POPE  126      53.047  61.702  28.957  1.00  0.00           C
ATOM   9757  O31 POPE  126      53.317  61.812  30.367  1.00  0.00           O
ATOM   9758  C31 POPE  126      53.677  63.012  30.787  1.00  0.00           C
ATOM   9759  O32 POPE  126      53.737  64.032  30.117  1.00  0.00           O
ATOM   9760  C32 POPE  126      53.987  62.992  32.277  1.00  0.00           C
ATOM   9763  C23 POPE  126      52.407  57.872  31.327  1.00  0.00           C
ATOM   9766  C24 POPE  126      52.037  56.672  32.217  1.00  0.00           C
ATOM   9769  C25 POPE  126      51.607  57.042  33.647  1.00  0.00           C
ATOM   9772  C26 POPE  126      50.227  57.732  33.717  1.00  0.00           C
ATOM   9775  C27 POPE  126      49.827  58.132  35.157  1.00  0.00           C
ATOM   9778  C28 POPE  126      48.557  57.442  35.717  1.00  0.00           C
ATOM   9781  C29 POPE  126      48.647  55.942  35.807  1.00  0.00           C
ATOM   9783 0C21 POPE  126      48.837  55.202  36.917  1.00  0.00           C
ATOM   9785 1C21 POPE  126      49.047  55.702  38.327  1.00  0.00           C
ATOM   9788 2C21 POPE  126      47.917  55.342  39.317  1.00  0.00           C
ATOM   9791 3C21 POPE  126      48.337  55.582  40.777  1.00  0.00           C
ATOM   9794 4C21 POPE  126      47.337  55.082  41.827  1.00  0.00           C
ATOM   9797 5C21 POPE  126      47.847  55.362  43.257  1.00  0.00           C
ATOM   9800 6C21 POPE  126      46.867  54.972  44.367  1.00  0.00           C
ATOM   9803 7C21 POPE  126      47.257  55.562  45.727  1.00  0.00           C
ATOM   9806 8C21 POPE  126      46.507  54.922  46.897  1.00  0.00           C
ATOM   9810  C33 POPE  126      52.687  63.062  33.097  1.00  0.00           C
ATOM   9813  C34 POPE  126      52.127  61.672  33.397  1.00  0.00           C
ATOM   9816  C35 POPE  126      51.567  61.582  34.817  1.00  0.00           C
ATOM   9819  C36 POPE  126      52.677  61.532  35.877  1.00  0.00           C
ATOM   9822  C37 POPE  126      52.127  61.752  37.287  1.00  0.00           C
ATOM   9825  C38 POPE  126      53.227  61.572  38.337  1.00  0.00           C
ATOM   9828  C39 POPE  126      52.727  61.782  39.767  1.00  0.00           C
ATOM   9831 0C31 POPE  126      53.857  61.612  40.777  1.00  0.00           C
ATOM   9834 1C31 POPE  126      53.417  61.902  42.207  1.00  0.00           C
ATOM   9837 2C31 POPE  126      54.597  61.892  43.197  1.00  0.00           C
ATOM   9840 3C31 POPE  126      55.327  60.542  43.277  1.00  0.00           C
ATOM   9843 4C31 POPE  126      56.227  60.492  44.517  1.00  0.00           C
ATOM   9846 5C31 POPE  126      57.137  59.262  44.547  1.00  0.00           C
ATOM   9849 6C31 POPE  126      58.237  59.392  45.597  1.00  0.00           C
ATOM   9853  NH3 POPE  127      35.397   5.222  26.977  1.00  0.00           N
ATOM   9857  C12 POPE  127      34.997   4.322  25.827  1.00  0.00           C
ATOM   9860  C11 POPE  127      33.677   3.602  26.157  1.00  0.00           C
ATOM   9863  P   POPE  127      34.047   1.302  24.827  1.00  0.00           P
ATOM   9864  O13 POPE  127      33.937   1.262  23.347  1.00  0.00           O
ATOM   9865  O14 POPE  127      35.397   1.262  25.437  1.00  0.00           O
ATOM   9866  O11 POPE  127      33.157   0.132  25.457  1.00  0.00           O
ATOM   9867  O12 POPE  127      33.297   2.612  25.217  1.00  0.00           O
ATOM   9868  C1  POPE  127      33.487  -0.432  26.727  1.00  0.00           C
ATOM   9871  C2  POPE  127      33.037   0.522  27.857  1.00  0.00           C
ATOM   9873  O21 POPE  127      33.287  -0.032  29.177  1.00  0.00           O
ATOM   9874  C21 POPE  127      34.147   0.662  29.927  1.00  0.00           C
ATOM   9875  O22 POPE  127      34.657   1.732  29.627  1.00  0.00           O
ATOM   9876  C22 POPE  127      34.377  -0.032  31.267  1.00  0.00           C
ATOM   9879  C3  POPE  127      31.537   0.852  27.657  1.00  0.00           C
ATOM   9882  O31 POPE  127      31.027   1.712  28.697  1.00  0.00           O
ATOM   9883  C31 POPE  127      30.607   1.082  29.787  1.00  0.00           C
ATOM   9884  O32 POPE  127      30.467  -0.122  29.907  1.00  0.00           O
ATOM   9885  C32 POPE  127      30.427   2.122  30.887  1.00  0.00           C
ATOM   9888  C23 POPE  127      35.427   0.742  32.097  1.00  0.00           C
ATOM   9891  C24 POPE  127      36.117  -0.122  33.167  1.00  0.00           C
ATOM   9894  C25 POPE  127      35.377  -0.172  34.507  1.00  0.00           C
ATOM   9897  C26 POPE  127      35.707   1.012  35.447  1.00  0.00           C
ATOM   9900  C27 POPE  127      35.247   0.742  36.887  1.00  0.00           C
ATOM   9903  C28 POPE  127      36.017   1.462  38.007  1.00  0.00           C
ATOM   9906  C29 POPE  127      35.497   2.852  38.277  1.00  0.00           C
ATOM   9908 0C21 POPE  127      35.117   3.372  39.467  1.00  0.00           C
ATOM   9910 1C21 POPE  127      35.147   2.702  40.817  1.00  0.00           C
ATOM   9913 2C21 POPE  127      36.417   3.072  41.607  1.00  0.00           C
ATOM   9916 3C21 POPE  127      36.417   2.542  43.057  1.00  0.00           C
ATOM   9919 4C21 POPE  127      37.837   2.282  43.587  1.00  0.00           C
ATOM   9922 5C21 POPE  127      37.877   1.542  44.927  1.00  0.00           C
ATOM   9925 6C21 POPE  127      39.307   1.222  45.397  1.00  0.00           C
ATOM   9928 7C21 POPE  127      39.337   0.342  46.657  1.00  0.00           C
ATOM   9931 8C21 POPE  127      40.717  -0.262  46.947  1.00  0.00           C
ATOM   9935  C33 POPE  127      31.447   1.902  32.027  1.00  0.00           C
ATOM   9938  C34 POPE  127      31.207   2.892  33.157  1.00  0.00           C
ATOM   9941  C35 POPE  127      32.017   2.672  34.447  1.00  0.00           C
ATOM   9944  C36 POPE  127      31.677   3.782  35.447  1.00  0.00           C
ATOM   9947  C37 POPE  127      32.087   3.482  36.897  1.00  0.00           C
ATOM   9950  C38 POPE  127      31.647   4.592  37.867  1.00  0.00           C
ATOM   9953  C39 POPE  127      32.307   5.972  37.617  1.00  0.00           C
ATOM   9956 0C31 POPE  127      31.537   7.142  38.247  1.00  0.00           C
ATOM   9959 1C31 POPE  127      31.457   7.122  39.777  1.00  0.00           C
ATOM   9962 2C31 POPE  127      30.207   7.842  40.297  1.00  0.00           C
ATOM   9965 3C31 POPE  127      30.077   7.802  41.817  1.00  0.00           C
ATOM   9968 4C31 POPE  127      30.307   9.172  42.457  1.00  0.00           C
ATOM   9971 5C31 POPE  127      30.337   9.122  43.987  1.00  0.00           C
ATOM   9974 6C31 POPE  127      30.347  10.512  44.607  1.00  0.00           C
ATOM   9978  NH3 POPE  128      74.617  61.702  23.177  1.00  0.00           N
ATOM   9982  C12 POPE  128      73.367  61.972  23.967  1.00  0.00           C
ATOM   9985  C11 POPE  128      72.087  61.722  23.177  1.00  0.00           C
ATOM   9988  P   POPE  128      70.307  62.342  25.007  1.00  0.00           P
ATOM   9989  O13 POPE  128      68.947  62.922  24.917  1.00  0.00           O
ATOM   9990  O14 POPE  128      70.457  60.922  25.447  1.00  0.00           O
ATOM   9991  O11 POPE  128      71.087  63.252  26.057  1.00  0.00           O
ATOM   9992  O12 POPE  128      71.067  62.592  23.647  1.00  0.00           O
ATOM   9993  C1  POPE  128      71.907  62.682  27.097  1.00  0.00           C
ATOM   9996  C2  POPE  128      71.127  62.352  28.417  1.00  0.00           C
ATOM   9998  O21 POPE  128      70.927  63.492  29.277  1.00  0.00           O
ATOM   9999  C21 POPE  128      71.967  63.962  29.947  1.00  0.00           C
ATOM  10000  O22 POPE  128      73.137  63.672  29.737  1.00  0.00           O
ATOM  10001  C22 POPE  128      71.487  64.842  31.107  1.00  0.00           C
ATOM  10004  C3  POPE  128      71.767  61.132  29.167  1.00  0.00           C
ATOM  10007  O31 POPE  128      70.937  60.592  30.227  1.00  0.00           O
ATOM  10008  C31 POPE  128      71.487  59.472  30.737  1.00  0.00           C
ATOM  10009  O32 POPE  128      72.627  59.102  30.547  1.00  0.00           O
ATOM  10010  C32 POPE  128      70.407  58.632  31.417  1.00  0.00           C
ATOM  10013  C23 POPE  128      72.637  65.262  32.067  1.00  0.00           C
ATOM  10016  C24 POPE  128      72.167  66.022  33.317  1.00  0.00           C
ATOM  10019  C25 POPE  128      71.537  65.122  34.407  1.00  0.00           C
ATOM  10022  C26 POPE  128      72.537  64.592  35.457  1.00  0.00           C
ATOM  10025  C27 POPE  128      72.577  65.452  36.737  1.00  0.00           C
ATOM  10028  C28 POPE  128      73.547  64.932  37.817  1.00  0.00           C
ATOM  10031  C29 POPE  128      73.447  65.782  39.057  1.00  0.00           C
ATOM  10033 0C21 POPE  128      73.377  65.372  40.337  1.00  0.00           C
ATOM  10035 1C21 POPE  128      73.457  63.962  40.877  1.00  0.00           C
ATOM  10038 2C21 POPE  128      72.077  63.462  41.337  1.00  0.00           C
ATOM  10041 3C21 POPE  128      72.137  62.302  42.337  1.00  0.00           C
ATOM  10044 4C21 POPE  128      70.757  61.772  42.737  1.00  0.00           C
ATOM  10047 5C21 POPE  128      69.827  62.832  43.347  1.00  0.00           C
ATOM  10050 6C21 POPE  128      68.487  62.242  43.787  1.00  0.00           C
ATOM  10053 7C21 POPE  128      67.537  63.282  44.417  1.00  0.00           C
ATOM  10056 8C21 POPE  128      66.137  62.722  44.677  1.00  0.00           C
ATOM  10060  C33 POPE  128      70.957  57.832  32.617  1.00  0.00           C
ATOM  10063  C34 POPE  128      71.117  58.702  33.857  1.00  0.00           C
ATOM  10066  C35 POPE  128      71.537  57.942  35.127  1.00  0.00           C
ATOM  10069  C36 POPE  128      71.307  58.852  36.337  1.00  0.00           C
ATOM  10072  C37 POPE  128      71.857  58.302  37.647  1.00  0.00           C
ATOM  10075  C38 POPE  128      71.837  59.382  38.747  1.00  0.00           C
ATOM  10078  C39 POPE  128      72.827  59.092  39.867  1.00  0.00           C
ATOM  10081 0C31 POPE  128      72.267  58.182  40.977  1.00  0.00           C
ATOM  10084 1C31 POPE  128      73.367  57.812  41.977  1.00  0.00           C
ATOM  10087 2C31 POPE  128      72.897  56.922  43.137  1.00  0.00           C
ATOM  10090 3C31 POPE  128      71.917  57.642  44.077  1.00  0.00           C
ATOM  10093 4C31 POPE  128      71.547  56.822  45.317  1.00  0.00           C
ATOM  10096 5C31 POPE  128      71.687  57.622  46.617  1.00  0.00           C
ATOM  10099 6C31 POPE  128      73.137  57.822  47.057  1.00  0.00           C
ATOM  10103  NH3 POPE  129     115.107  20.932  28.287  1.00  0.00           N
ATOM  10107  C12 POPE  129     114.197  20.292  27.287  1.00  0.00           C
ATOM  10110  C11 POPE  129     112.717  20.532  27.637  1.00  0.00           C
ATOM  10113  P   POPE  129     110.997  22.362  28.147  1.00  0.00           P
ATOM  10114  O13 POPE  129     110.177  21.452  28.957  1.00  0.00           O
ATOM  10115  O14 POPE  129     110.507  22.592  26.787  1.00  0.00           O
ATOM  10116  O11 POPE  129     111.167  23.762  28.857  1.00  0.00           O
ATOM  10117  O12 POPE  129     112.507  21.872  28.047  1.00  0.00           O
ATOM  10118  C1  POPE  129     111.117  23.842  30.287  1.00  0.00           C
ATOM  10121  C2  POPE  129     112.517  23.622  30.897  1.00  0.00           C
ATOM  10123  O21 POPE  129     112.577  24.232  32.177  1.00  0.00           O
ATOM  10124  C21 POPE  129     112.067  23.572  33.187  1.00  0.00           C
ATOM  10125  O22 POPE  129     111.597  22.452  33.167  1.00  0.00           O
ATOM  10126  C22 POPE  129     112.237  24.462  34.427  1.00  0.00           C
ATOM  10129  C3  POPE  129     113.617  24.312  30.037  1.00  0.00           C
ATOM  10132  O31 POPE  129     114.857  24.522  30.757  1.00  0.00           O
ATOM  10133  C31 POPE  129     115.517  23.412  31.057  1.00  0.00           C
ATOM  10134  O32 POPE  129     115.257  22.292  30.647  1.00  0.00           O
ATOM  10135  C32 POPE  129     116.687  23.752  31.987  1.00  0.00           C
ATOM  10138  C23 POPE  129     112.157  25.992  34.157  1.00  0.00           C
ATOM  10141  C24 POPE  129     112.977  26.802  35.167  1.00  0.00           C
ATOM  10144  C25 POPE  129     112.667  26.492  36.627  1.00  0.00           C
ATOM  10147  C26 POPE  129     111.197  26.682  37.027  1.00  0.00           C
ATOM  10150  C27 POPE  129     110.877  25.942  38.337  1.00  0.00           C
ATOM  10153  C28 POPE  129     109.407  26.102  38.757  1.00  0.00           C
ATOM  10156  C29 POPE  129     109.117  25.212  39.947  1.00  0.00           C
ATOM  10158 0C21 POPE  129     108.437  25.552  41.057  1.00  0.00           C
ATOM  10160 1C21 POPE  129     107.757  26.862  41.337  1.00  0.00           C
ATOM  10163 2C21 POPE  129     106.297  26.692  41.807  1.00  0.00           C
ATOM  10166 3C21 POPE  129     106.147  25.842  43.087  1.00  0.00           C
ATOM  10169 4C21 POPE  129     105.057  26.382  44.007  1.00  0.00           C
ATOM  10172 5C21 POPE  129     104.517  25.352  45.007  1.00  0.00           C
ATOM  10175 6C21 POPE  129     103.477  25.972  45.947  1.00  0.00           C
ATOM  10178 7C21 POPE  129     103.527  25.442  47.377  1.00  0.00           C
ATOM  10181 8C21 POPE  129     102.637  26.242  48.337  1.00  0.00           C
ATOM  10185  C33 POPE  129     116.267  24.112  33.437  1.00  0.00           C
ATOM  10188  C34 POPE  129     117.447  24.712  34.217  1.00  0.00           C
ATOM  10191  C35 POPE  129     117.427  24.452  35.737  1.00  0.00           C
ATOM  10194  C36 POPE  129     116.447  25.312  36.537  1.00  0.00           C
ATOM  10197  C37 POPE  129     116.507  24.982  38.037  1.00  0.00           C
ATOM  10200  C38 POPE  129     115.847  26.062  38.907  1.00  0.00           C
ATOM  10203  C39 POPE  129     115.677  25.642  40.377  1.00  0.00           C
ATOM  10206 0C31 POPE  129     114.857  26.652  41.177  1.00  0.00           C
ATOM  10209 1C31 POPE  129     114.597  26.192  42.617  1.00  0.00           C
ATOM  10212 2C31 POPE  129     113.827  27.232  43.447  1.00  0.00           C
ATOM  10215 3C31 POPE  129     113.377  26.712  44.817  1.00  0.00           C
ATOM  10218 4C31 POPE  129     114.497  26.092  45.667  1.00  0.00           C
ATOM  10221 5C31 POPE  129     113.997  25.572  47.017  1.00  0.00           C
ATOM  10224 6C31 POPE  129     115.117  24.972  47.877  1.00  0.00           C
ATOM  10228  NH3 POPE  130      58.607 120.592  69.597  1.00  0.00           N
ATOM  10232  C12 POPE  130      60.027 120.282  70.037  1.00  0.00           C
ATOM  10235  C11 POPE  130      61.047 121.242  69.417  1.00  0.00           C
ATOM  10238  P   POPE  130      63.547 121.842  69.597  1.00  0.00           P
ATOM  10239  O13 POPE  130      63.197 123.012  70.397  1.00  0.00           O
ATOM  10240  O14 POPE  130      64.877 121.202  69.817  1.00  0.00           O
ATOM  10241  O11 POPE  130      63.347 122.242  68.067  1.00  0.00           O
ATOM  10242  O12 POPE  130      62.367 120.792  69.767  1.00  0.00           O
ATOM  10243  C1  POPE  130      63.907 121.412  67.057  1.00  0.00           C
ATOM  10246  C2  POPE  130      63.427 121.802  65.617  1.00  0.00           C
ATOM  10248  O21 POPE  130      63.197 123.202  65.427  1.00  0.00           O
ATOM  10249  C21 POPE  130      64.137 124.062  65.737  1.00  0.00           C
ATOM  10250  O22 POPE  130      65.247 123.822  66.167  1.00  0.00           O
ATOM  10251  C22 POPE  130      63.627 125.472  65.417  1.00  0.00           C
ATOM  10254  C3  POPE  130      62.117 121.042  65.227  1.00  0.00           C
ATOM  10257  O31 POPE  130      61.517 121.492  63.987  1.00  0.00           O
ATOM  10258  C31 POPE  130      62.137 121.132  62.877  1.00  0.00           C
ATOM  10259  O32 POPE  130      63.177 120.502  62.797  1.00  0.00           O
ATOM  10260  C32 POPE  130      61.227 121.502  61.697  1.00  0.00           C
ATOM  10263  C23 POPE  130      64.737 126.382  64.837  1.00  0.00           C
ATOM  10266  C24 POPE  130      64.797 126.362  63.307  1.00  0.00           C
ATOM  10269  C25 POPE  130      65.257 125.022  62.707  1.00  0.00           C
ATOM  10272  C26 POPE  130      66.777 124.822  62.777  1.00  0.00           C
ATOM  10275  C27 POPE  130      67.487 125.262  61.487  1.00  0.00           C
ATOM  10278  C28 POPE  130      68.987 124.942  61.507  1.00  0.00           C
ATOM  10281  C29 POPE  130      69.677 125.112  60.187  1.00  0.00           C
ATOM  10283 0C21 POPE  130      70.067 124.132  59.357  1.00  0.00           C
ATOM  10285 1C21 POPE  130      69.877 122.642  59.547  1.00  0.00           C
ATOM  10288 2C21 POPE  130      71.217 121.892  59.617  1.00  0.00           C
ATOM  10291 3C21 POPE  130      71.797 121.812  61.027  1.00  0.00           C
ATOM  10294 4C21 POPE  130      73.257 121.352  61.057  1.00  0.00           C
ATOM  10297 5C21 POPE  130      73.777 121.102  62.477  1.00  0.00           C
ATOM  10300 6C21 POPE  130      75.277 120.762  62.477  1.00  0.00           C
ATOM  10303 7C21 POPE  130      75.817 120.382  63.847  1.00  0.00           C
ATOM  10306 8C21 POPE  130      77.347 120.302  63.847  1.00  0.00           C
ATOM  10310  C33 POPE  130      61.877 121.222  60.317  1.00  0.00           C
ATOM  10313  C34 POPE  130      61.867 122.452  59.397  1.00  0.00           C
ATOM  10316  C35 POPE  130      62.647 123.662  59.917  1.00  0.00           C
ATOM  10319  C36 POPE  130      62.217 124.932  59.177  1.00  0.00           C
ATOM  10322  C37 POPE  130      62.917 126.212  59.637  1.00  0.00           C
ATOM  10325  C38 POPE  130      62.327 127.522  59.057  1.00  0.00           C
ATOM  10328  C39 POPE  130      61.827 127.422  57.607  1.00  0.00           C
ATOM  10331 0C31 POPE  130      62.917 127.102  56.577  1.00  0.00           C
ATOM  10334 1C31 POPE  130      62.337 126.562  55.267  1.00  0.00           C
ATOM  10337 2C31 POPE  130      63.397 126.332  54.177  1.00  0.00           C
ATOM  10340 3C31 POPE  130      62.917 125.392  53.057  1.00  0.00           C
ATOM  10343 4C31 POPE  130      61.717 125.912  52.267  1.00  0.00           C
ATOM  10346 5C31 POPE  130      61.197 124.862  51.267  1.00  0.00           C
ATOM  10349 6C31 POPE  130      60.107 125.372  50.327  1.00  0.00           C
ATOM  10353  NH3 POPE  131       6.457  31.842  66.317  1.00  0.00           N
ATOM  10357  C12 POPE  131       6.557  31.652  67.817  1.00  0.00           C
ATOM  10360  C11 POPE  131       6.387  30.162  68.227  1.00  0.00           C
ATOM  10363  P   POPE  131       8.577  28.702  68.297  1.00  0.00           P
ATOM  10364  O13 POPE  131       8.857  29.622  69.417  1.00  0.00           O
ATOM  10365  O14 POPE  131       8.267  27.292  68.637  1.00  0.00           O
ATOM  10366  O11 POPE  131       9.737  28.812  67.237  1.00  0.00           O
ATOM  10367  O12 POPE  131       7.287  29.282  67.547  1.00  0.00           O
ATOM  10368  C1  POPE  131       9.767  29.732  66.147  1.00  0.00           C
ATOM  10371  C2  POPE  131      10.007  28.982  64.797  1.00  0.00           C
ATOM  10373  O21 POPE  131       9.807  29.722  63.587  1.00  0.00           O
ATOM  10374  C21 POPE  131       8.877  30.632  63.387  1.00  0.00           C
ATOM  10375  O22 POPE  131       8.127  31.132  64.207  1.00  0.00           O
ATOM  10376  C22 POPE  131       8.847  30.962  61.897  1.00  0.00           C
ATOM  10379  C3  POPE  131       9.237  27.632  64.697  1.00  0.00           C
ATOM  10382  O31 POPE  131       9.587  26.902  63.487  1.00  0.00           O
ATOM  10383  C31 POPE  131       8.807  27.142  62.447  1.00  0.00           C
ATOM  10384  O32 POPE  131       7.727  27.702  62.487  1.00  0.00           O
ATOM  10385  C32 POPE  131       9.507  26.692  61.167  1.00  0.00           C
ATOM  10388  C23 POPE  131       7.427  31.182  61.337  1.00  0.00           C
ATOM  10391  C24 POPE  131       7.547  31.732  59.917  1.00  0.00           C
ATOM  10394  C25 POPE  131       6.217  31.802  59.157  1.00  0.00           C
ATOM  10397  C26 POPE  131       6.417  32.442  57.777  1.00  0.00           C
ATOM  10400  C27 POPE  131       6.167  31.462  56.607  1.00  0.00           C
ATOM  10403  C28 POPE  131       6.597  32.022  55.237  1.00  0.00           C
ATOM  10406  C29 POPE  131       5.827  33.252  54.837  1.00  0.00           C
ATOM  10408 0C21 POPE  131       5.817  33.852  53.627  1.00  0.00           C
ATOM  10410 1C21 POPE  131       6.577  33.422  52.397  1.00  0.00           C
ATOM  10413 2C21 POPE  131       5.747  33.552  51.097  1.00  0.00           C
ATOM  10416 3C21 POPE  131       4.547  32.602  51.007  1.00  0.00           C
ATOM  10419 4C21 POPE  131       3.947  32.502  49.597  1.00  0.00           C
ATOM  10422 5C21 POPE  131       2.587  31.782  49.577  1.00  0.00           C
ATOM  10425 6C21 POPE  131       2.057  31.562  48.157  1.00  0.00           C
ATOM  10428 7C21 POPE  131       0.697  30.842  48.117  1.00  0.00           C
ATOM  10431 8C21 POPE  131       0.113  30.752  46.707  1.00  0.00           C
ATOM  10435  C33 POPE  131       8.537  26.442  59.987  1.00  0.00           C
ATOM  10438  C34 POPE  131       9.217  26.552  58.617  1.00  0.00           C
ATOM  10441  C35 POPE  131       8.247  26.352  57.437  1.00  0.00           C
ATOM  10444  C36 POPE  131       8.947  26.462  56.067  1.00  0.00           C
ATOM  10447  C37 POPE  131       8.597  25.302  55.117  1.00  0.00           C
ATOM  10450  C38 POPE  131       9.267  25.452  53.737  1.00  0.00           C
ATOM  10453  C39 POPE  131       9.607  24.112  53.057  1.00  0.00           C
ATOM  10456 0C31 POPE  131       8.397  23.252  52.647  1.00  0.00           C
ATOM  10459 1C31 POPE  131       8.827  21.882  52.097  1.00  0.00           C
ATOM  10462 2C31 POPE  131       7.697  21.122  51.387  1.00  0.00           C
ATOM  10465 3C31 POPE  131       8.157  19.792  50.757  1.00  0.00           C
ATOM  10468 4C31 POPE  131       7.267  19.352  49.587  1.00  0.00           C
ATOM  10471 5C31 POPE  131       7.707  18.032  48.937  1.00  0.00           C
ATOM  10474 6C31 POPE  131       6.907  17.682  47.677  1.00  0.00           C
ATOM  10478  NH3 POPE  132      13.407  60.732  67.637  1.00  0.00           N
ATOM  10482  C12 POPE  132      13.907  59.442  67.037  1.00  0.00           C
ATOM  10485  C11 POPE  132      15.267  59.632  66.337  1.00  0.00           C
ATOM  10488  P   POPE  132      17.277  59.872  68.047  1.00  0.00           P
ATOM  10489  O13 POPE  132      17.437  60.822  69.167  1.00  0.00           O
ATOM  10490  O14 POPE  132      17.067  58.452  68.407  1.00  0.00           O
ATOM  10491  O11 POPE  132      18.557  60.052  67.147  1.00  0.00           O
ATOM  10492  O12 POPE  132      16.147  60.422  67.137  1.00  0.00           O
ATOM  10493  C1  POPE  132      19.097  59.032  66.317  1.00  0.00           C
ATOM  10496  C2  POPE  132      19.057  59.422  64.827  1.00  0.00           C
ATOM  10498  O21 POPE  132      17.887  58.892  64.187  1.00  0.00           O
ATOM  10499  C21 POPE  132      17.857  57.592  63.957  1.00  0.00           C
ATOM  10500  O22 POPE  132      18.667  56.762  64.317  1.00  0.00           O
ATOM  10501  C22 POPE  132      16.537  57.242  63.287  1.00  0.00           C
ATOM  10504  C3  POPE  132      20.377  59.052  64.087  1.00  0.00           C
ATOM  10507  O31 POPE  132      20.217  59.192  62.667  1.00  0.00           O
ATOM  10508  C31 POPE  132      21.247  58.742  61.947  1.00  0.00           C
ATOM  10509  O32 POPE  132      22.257  58.232  62.417  1.00  0.00           O
ATOM  10510  C32 POPE  132      20.937  59.072  60.497  1.00  0.00           C
ATOM  10513  C23 POPE  132      16.667  56.132  62.227  1.00  0.00           C
ATOM  10516  C24 POPE  132      16.547  56.582  60.777  1.00  0.00           C
ATOM  10519  C25 POPE  132      16.657  55.342  59.877  1.00  0.00           C
ATOM  10522  C26 POPE  132      16.547  55.612  58.377  1.00  0.00           C
ATOM  10525  C27 POPE  132      15.107  55.852  57.897  1.00  0.00           C
ATOM  10528  C28 POPE  132      15.037  56.412  56.457  1.00  0.00           C
ATOM  10531  C29 POPE  132      13.687  56.242  55.827  1.00  0.00           C
ATOM  10533 0C21 POPE  132      13.377  55.762  54.607  1.00  0.00           C
ATOM  10535 1C21 POPE  132      14.307  55.252  53.527  1.00  0.00           C
ATOM  10538 2C21 POPE  132      13.927  53.852  52.977  1.00  0.00           C
ATOM  10541 3C21 POPE  132      13.547  53.862  51.487  1.00  0.00           C
ATOM  10544 4C21 POPE  132      12.687  52.672  51.037  1.00  0.00           C
ATOM  10547 5C21 POPE  132      13.437  51.332  50.927  1.00  0.00           C
ATOM  10550 6C21 POPE  132      12.597  50.272  50.207  1.00  0.00           C
ATOM  10553 7C21 POPE  132      13.097  48.832  50.437  1.00  0.00           C
ATOM  10556 8C21 POPE  132      12.237  47.782  49.747  1.00  0.00           C
ATOM  10560  C33 POPE  132      21.817  58.332  59.467  1.00  0.00           C
ATOM  10563  C34 POPE  132      21.097  58.372  58.117  1.00  0.00           C
ATOM  10566  C35 POPE  132      21.997  58.012  56.937  1.00  0.00           C
ATOM  10569  C36 POPE  132      22.547  56.572  56.957  1.00  0.00           C
ATOM  10572  C37 POPE  132      23.317  56.362  55.657  1.00  0.00           C
ATOM  10575  C38 POPE  132      23.937  54.992  55.417  1.00  0.00           C
ATOM  10578  C39 POPE  132      24.607  54.992  54.027  1.00  0.00           C
ATOM  10581 0C31 POPE  132      25.237  53.662  53.637  1.00  0.00           C
ATOM  10584 1C31 POPE  132      25.897  53.732  52.257  1.00  0.00           C
ATOM  10587 2C31 POPE  132      26.307  52.342  51.767  1.00  0.00           C
ATOM  10590 3C31 POPE  132      26.717  52.322  50.287  1.00  0.00           C
ATOM  10593 4C31 POPE  132      26.737  50.902  49.707  1.00  0.00           C
ATOM  10596 5C31 POPE  132      26.947  50.902  48.187  1.00  0.00           C
ATOM  10599 6C31 POPE  132      26.767  49.532  47.537  1.00  0.00           C
ATOM  10603  NH3 POPE  133      46.797  13.302  24.807  1.00  0.00           N
ATOM  10607  C12 POPE  133      47.837  12.392  24.217  1.00  0.00           C
ATOM  10610  C11 POPE  133      49.167  12.502  24.987  1.00  0.00           C
ATOM  10613  P   POPE  133      49.007  10.522  26.637  1.00  0.00           P
ATOM  10614  O13 POPE  133      47.597  10.062  26.497  1.00  0.00           O
ATOM  10615  O14 POPE  133      50.067   9.832  25.887  1.00  0.00           O
ATOM  10616  O11 POPE  133      49.427  10.492  28.167  1.00  0.00           O
ATOM  10617  O12 POPE  133      49.017  12.082  26.337  1.00  0.00           O
ATOM  10618  C1  POPE  133      48.737  11.222  29.177  1.00  0.00           C
ATOM  10621  C2  POPE  133      49.717  12.052  30.057  1.00  0.00           C
ATOM  10623  O21 POPE  133      48.927  12.612  31.127  1.00  0.00           O
ATOM  10624  C21 POPE  133      49.577  12.752  32.287  1.00  0.00           C
ATOM  10625  O22 POPE  133      50.787  12.832  32.407  1.00  0.00           O
ATOM  10626  C22 POPE  133      48.587  12.812  33.437  1.00  0.00           C
ATOM  10629  C3  POPE  133      50.467  13.112  29.187  1.00  0.00           C
ATOM  10632  O31 POPE  133      51.687  13.572  29.817  1.00  0.00           O
ATOM  10633  C31 POPE  133      51.767  14.862  30.117  1.00  0.00           C
ATOM  10634  O32 POPE  133      50.937  15.712  29.817  1.00  0.00           O
ATOM  10635  C32 POPE  133      53.067  15.122  30.887  1.00  0.00           C
ATOM  10638  C23 POPE  133      48.977  11.832  34.567  1.00  0.00           C
ATOM  10641  C24 POPE  133      48.947  10.352  34.167  1.00  0.00           C
ATOM  10644  C25 POPE  133      49.587   9.422  35.217  1.00  0.00           C
ATOM  10647  C26 POPE  133      48.907   9.492  36.587  1.00  0.00           C
ATOM  10650  C27 POPE  133      49.727   8.852  37.717  1.00  0.00           C
ATOM  10653  C28 POPE  133      49.697   9.722  38.987  1.00  0.00           C
ATOM  10656  C29 POPE  133      50.497   9.152  40.127  1.00  0.00           C
ATOM  10658 0C21 POPE  133      50.277   9.392  41.427  1.00  0.00           C
ATOM  10660 1C21 POPE  133      49.197  10.272  42.017  1.00  0.00           C
ATOM  10663 2C21 POPE  133      48.477   9.612  43.207  1.00  0.00           C
ATOM  10666 3C21 POPE  133      47.527  10.592  43.897  1.00  0.00           C
ATOM  10669 4C21 POPE  133      47.067  10.152  45.297  1.00  0.00           C
ATOM  10672 5C21 POPE  133      48.217   9.932  46.297  1.00  0.00           C
ATOM  10675 6C21 POPE  133      47.837  10.302  47.737  1.00  0.00           C
ATOM  10678 7C21 POPE  133      48.927   9.962  48.747  1.00  0.00           C
ATOM  10681 8C21 POPE  133      48.837  10.792  50.037  1.00  0.00           C
ATOM  10685  C33 POPE  133      52.937  16.172  32.027  1.00  0.00           C
ATOM  10688  C34 POPE  133      53.707  15.782  33.297  1.00  0.00           C
ATOM  10691  C35 POPE  133      53.067  14.612  34.047  1.00  0.00           C
ATOM  10694  C36 POPE  133      53.897  14.092  35.227  1.00  0.00           C
ATOM  10697  C37 POPE  133      53.277  12.832  35.847  1.00  0.00           C
ATOM  10700  C38 POPE  133      52.917  12.982  37.327  1.00  0.00           C
ATOM  10703  C39 POPE  133      51.857  14.062  37.587  1.00  0.00           C
ATOM  10706 0C31 POPE  133      51.327  14.052  39.027  1.00  0.00           C
ATOM  10709 1C31 POPE  133      49.927  14.682  39.127  1.00  0.00           C
ATOM  10712 2C31 POPE  133      49.387  14.792  40.567  1.00  0.00           C
ATOM  10715 3C31 POPE  133      50.107  15.852  41.407  1.00  0.00           C
ATOM  10718 4C31 POPE  133      49.377  17.202  41.437  1.00  0.00           C
ATOM  10721 5C31 POPE  133      50.207  18.292  42.127  1.00  0.00           C
ATOM  10724 6C31 POPE  133      49.447  19.002  43.247  1.00  0.00           C
ATOM  10728  NH3 POPE  134      51.697 117.162  67.547  1.00  0.00           N
ATOM  10732  C12 POPE  134      52.187 116.712  68.897  1.00  0.00           C
ATOM  10735  C11 POPE  134      52.847 117.882  69.637  1.00  0.00           C
ATOM  10738  P   POPE  134      55.427 117.812  69.207  1.00  0.00           P
ATOM  10739  O13 POPE  134      56.237 118.852  69.897  1.00  0.00           O
ATOM  10740  O14 POPE  134      55.347 116.512  69.917  1.00  0.00           O
ATOM  10741  O11 POPE  134      56.107 117.482  67.817  1.00  0.00           O
ATOM  10742  O12 POPE  134      53.977 118.342  68.887  1.00  0.00           O
ATOM  10743  C1  POPE  134      55.737 117.672  66.457  1.00  0.00           C
ATOM  10746  C2  POPE  134      56.737 116.962  65.467  1.00  0.00           C
ATOM  10748  O21 POPE  134      57.197 117.862  64.417  1.00  0.00           O
ATOM  10749  C21 POPE  134      56.357 118.152  63.437  1.00  0.00           C
ATOM  10750  O22 POPE  134      55.167 117.872  63.417  1.00  0.00           O
ATOM  10751  C22 POPE  134      57.097 118.872  62.307  1.00  0.00           C
ATOM  10754  C3  POPE  134      56.277 115.542  64.957  1.00  0.00           C
ATOM  10757  O31 POPE  134      57.177 115.012  63.947  1.00  0.00           O
ATOM  10758  C31 POPE  134      57.177 113.692  63.767  1.00  0.00           C
ATOM  10759  O32 POPE  134      56.447 112.882  64.317  1.00  0.00           O
ATOM  10760  C32 POPE  134      58.267 113.332  62.737  1.00  0.00           C
ATOM  10763  C23 POPE  134      56.127 119.322  61.187  1.00  0.00           C
ATOM  10766  C24 POPE  134      56.827 119.772  59.887  1.00  0.00           C
ATOM  10769  C25 POPE  134      55.807 120.172  58.807  1.00  0.00           C
ATOM  10772  C26 POPE  134      56.387 120.172  57.377  1.00  0.00           C
ATOM  10775  C27 POPE  134      55.307 120.392  56.297  1.00  0.00           C
ATOM  10778  C28 POPE  134      55.867 120.402  54.867  1.00  0.00           C
ATOM  10781  C29 POPE  134      54.867 120.812  53.797  1.00  0.00           C
ATOM  10783 0C21 POPE  134      54.337 122.042  53.647  1.00  0.00           C
ATOM  10785 1C21 POPE  134      54.647 123.242  54.507  1.00  0.00           C
ATOM  10788 2C21 POPE  134      54.407 124.612  53.847  1.00  0.00           C
ATOM  10791 3C21 POPE  134      52.947 125.092  53.837  1.00  0.00           C
ATOM  10794 4C21 POPE  134      52.857 126.632  53.737  1.00  0.00           C
ATOM  10797 5C21 POPE  134      51.437 127.212  53.797  1.00  0.00           C
ATOM  10800 6C21 POPE  134      50.707 127.242  52.447  1.00  0.00           C
ATOM  10803 7C21 POPE  134      49.357 127.962  52.537  1.00  0.00           C
ATOM  10806 8C21 POPE  134      48.367 127.532  51.457  1.00  0.00           C
ATOM  10810  C33 POPE  134      58.347 111.822  62.417  1.00  0.00           C
ATOM  10813  C34 POPE  134      59.627 111.422  61.647  1.00  0.00           C
ATOM  10816  C35 POPE  134      59.687 111.862  60.177  1.00  0.00           C
ATOM  10819  C36 POPE  134      61.117 111.742  59.617  1.00  0.00           C
ATOM  10822  C37 POPE  134      61.217 111.932  58.097  1.00  0.00           C
ATOM  10825  C38 POPE  134      62.637 112.322  57.667  1.00  0.00           C
ATOM  10828  C39 POPE  134      63.177 111.562  56.447  1.00  0.00           C
ATOM  10831 0C31 POPE  134      62.457 111.912  55.137  1.00  0.00           C
ATOM  10834 1C31 POPE  134      63.237 111.462  53.887  1.00  0.00           C
ATOM  10837 2C31 POPE  134      62.687 112.062  52.577  1.00  0.00           C
ATOM  10840 3C31 POPE  134      61.967 111.042  51.687  1.00  0.00           C
ATOM  10843 4C31 POPE  134      61.437 111.692  50.407  1.00  0.00           C
ATOM  10846 5C31 POPE  134      60.627 110.722  49.527  1.00  0.00           C
ATOM  10849 6C31 POPE  134      60.297 111.302  48.147  1.00  0.00           C
ATOM  10853  NH3 POPE  135     131.501   9.312  28.437  1.00  0.00           N
ATOM  10857  C12 POPE  135     130.351   8.472  28.937  1.00  0.00           C
ATOM  10860  C11 POPE  135     128.967   9.062  28.577  1.00  0.00           C
ATOM  10863  P   POPE  135     127.357   7.022  28.137  1.00  0.00           P
ATOM  10864  O13 POPE  135     126.787   6.362  26.947  1.00  0.00           O
ATOM  10865  O14 POPE  135     128.147   6.202  29.087  1.00  0.00           O
ATOM  10866  O11 POPE  135     126.167   7.722  28.917  1.00  0.00           O
ATOM  10867  O12 POPE  135     128.217   8.262  27.677  1.00  0.00           O
ATOM  10868  C1  POPE  135     125.277   6.742  29.497  1.00  0.00           C
ATOM  10871  C2  POPE  135     123.917   7.362  29.937  1.00  0.00           C
ATOM  10873  O21 POPE  135     123.617   6.972  31.297  1.00  0.00           O
ATOM  10874  C21 POPE  135     124.447   7.552  32.167  1.00  0.00           C
ATOM  10875  O22 POPE  135     125.267   8.412  31.907  1.00  0.00           O
ATOM  10876  C22 POPE  135     124.257   7.002  33.577  1.00  0.00           C
ATOM  10879  C3  POPE  135     122.837   6.882  28.907  1.00  0.00           C
ATOM  10882  O31 POPE  135     121.577   7.572  28.977  1.00  0.00           O
ATOM  10883  C31 POPE  135     120.597   6.882  29.577  1.00  0.00           C
ATOM  10884  O32 POPE  135     120.737   5.892  30.277  1.00  0.00           O
ATOM  10885  C32 POPE  135     119.267   7.442  29.087  1.00  0.00           C
ATOM  10888  C23 POPE  135     125.467   6.182  34.087  1.00  0.00           C
ATOM  10891  C24 POPE  135     125.337   5.782  35.577  1.00  0.00           C
ATOM  10894  C25 POPE  135     125.457   6.952  36.557  1.00  0.00           C
ATOM  10897  C26 POPE  135     125.247   6.552  38.027  1.00  0.00           C
ATOM  10900  C27 POPE  135     125.197   7.802  38.917  1.00  0.00           C
ATOM  10903  C28 POPE  135     125.707   7.612  40.357  1.00  0.00           C
ATOM  10906  C29 POPE  135     126.337   8.892  40.857  1.00  0.00           C
ATOM  10908 0C21 POPE  135     126.117   9.562  41.987  1.00  0.00           C
ATOM  10910 1C21 POPE  135     125.207   9.202  43.137  1.00  0.00           C
ATOM  10913 2C21 POPE  135     125.897   9.502  44.477  1.00  0.00           C
ATOM  10916 3C21 POPE  135     124.907   9.592  45.657  1.00  0.00           C
ATOM  10919 4C21 POPE  135     125.617  10.042  46.937  1.00  0.00           C
ATOM  10922 5C21 POPE  135     124.637  10.452  48.047  1.00  0.00           C
ATOM  10925 6C21 POPE  135     125.327  11.172  49.217  1.00  0.00           C
ATOM  10928 7C21 POPE  135     124.387  11.422  50.397  1.00  0.00           C
ATOM  10931 8C21 POPE  135     125.027  12.222  51.547  1.00  0.00           C
ATOM  10935  C33 POPE  135     118.087   7.142  30.027  1.00  0.00           C
ATOM  10938  C34 POPE  135     118.047   8.052  31.267  1.00  0.00           C
ATOM  10941  C35 POPE  135     118.627   7.382  32.527  1.00  0.00           C
ATOM  10944  C36 POPE  135     118.287   8.162  33.807  1.00  0.00           C
ATOM  10947  C37 POPE  135     118.597   7.382  35.097  1.00  0.00           C
ATOM  10950  C38 POPE  135     118.617   8.292  36.337  1.00  0.00           C
ATOM  10953  C39 POPE  135     118.417   7.572  37.677  1.00  0.00           C
ATOM  10956 0C31 POPE  135     118.427   8.562  38.857  1.00  0.00           C
ATOM  10959 1C31 POPE  135     117.377   8.212  39.917  1.00  0.00           C
ATOM  10962 2C31 POPE  135     117.327   9.232  41.067  1.00  0.00           C
ATOM  10965 3C31 POPE  135     115.897   9.502  41.557  1.00  0.00           C
ATOM  10968 4C31 POPE  135     115.247   8.322  42.297  1.00  0.00           C
ATOM  10971 5C31 POPE  135     115.807   8.132  43.717  1.00  0.00           C
ATOM  10974 6C31 POPE  135     116.287   6.702  43.977  1.00  0.00           C
ATOM  10978  NH3 POPE  136      29.817  43.982  64.717  1.00  0.00           N
ATOM  10982  C12 POPE  136      28.787  43.192  63.957  1.00  0.00           C
ATOM  10985  C11 POPE  136      27.837  42.432  64.897  1.00  0.00           C
ATOM  10988  P   POPE  136      25.507  43.662  65.157  1.00  0.00           P
ATOM  10989  O13 POPE  136      25.027  44.752  66.037  1.00  0.00           O
ATOM  10990  O14 POPE  136      24.667  42.452  65.067  1.00  0.00           O
ATOM  10991  O11 POPE  136      25.747  44.242  63.707  1.00  0.00           O
ATOM  10992  O12 POPE  136      26.977  43.322  65.597  1.00  0.00           O
ATOM  10993  C1  POPE  136      25.657  43.452  62.537  1.00  0.00           C
ATOM  10996  C2  POPE  136      25.437  44.362  61.297  1.00  0.00           C
ATOM  10998  O21 POPE  136      25.707  43.662  60.077  1.00  0.00           O
ATOM  10999  C21 POPE  136      24.677  42.922  59.657  1.00  0.00           C
ATOM  11000  O22 POPE  136      23.707  42.642  60.327  1.00  0.00           O
ATOM  11001  C22 POPE  136      24.927  42.542  58.187  1.00  0.00           C
ATOM  11004  C3  POPE  136      26.337  45.652  61.337  1.00  0.00           C
ATOM  11007  O31 POPE  136      26.357  46.402  60.097  1.00  0.00           O
ATOM  11008  C31 POPE  136      25.217  47.012  59.767  1.00  0.00           C
ATOM  11009  O32 POPE  136      24.217  47.082  60.467  1.00  0.00           O
ATOM  11010  C32 POPE  136      25.297  47.622  58.367  1.00  0.00           C
ATOM  11013  C23 POPE  136      23.757  42.982  57.267  1.00  0.00           C
ATOM  11016  C24 POPE  136      24.187  43.162  55.807  1.00  0.00           C
ATOM  11019  C25 POPE  136      24.267  41.852  55.007  1.00  0.00           C
ATOM  11022  C26 POPE  136      24.467  42.122  53.507  1.00  0.00           C
ATOM  11025  C27 POPE  136      24.617  40.852  52.637  1.00  0.00           C
ATOM  11028  C28 POPE  136      25.067  41.132  51.187  1.00  0.00           C
ATOM  11031  C29 POPE  136      24.077  41.972  50.427  1.00  0.00           C
ATOM  11033 0C21 POPE  136      23.817  41.952  49.107  1.00  0.00           C
ATOM  11035 1C21 POPE  136      24.477  41.102  48.047  1.00  0.00           C
ATOM  11038 2C21 POPE  136      23.477  40.182  47.347  1.00  0.00           C
ATOM  11041 3C21 POPE  136      24.017  39.612  46.027  1.00  0.00           C
ATOM  11044 4C21 POPE  136      22.947  38.882  45.207  1.00  0.00           C
ATOM  11047 5C21 POPE  136      23.097  37.352  45.187  1.00  0.00           C
ATOM  11050 6C21 POPE  136      24.157  36.852  44.197  1.00  0.00           C
ATOM  11053 7C21 POPE  136      24.127  35.322  44.027  1.00  0.00           C
ATOM  11056 8C21 POPE  136      25.197  34.812  43.057  1.00  0.00           C
ATOM  11060  C33 POPE  136      25.407  46.632  57.167  1.00  0.00           C
ATOM  11063  C34 POPE  136      25.827  47.372  55.877  1.00  0.00           C
ATOM  11066  C35 POPE  136      26.827  46.602  54.987  1.00  0.00           C
ATOM  11069  C36 POPE  136      27.117  47.322  53.657  1.00  0.00           C
ATOM  11072  C37 POPE  136      28.127  46.542  52.797  1.00  0.00           C
ATOM  11075  C38 POPE  136      28.397  47.132  51.407  1.00  0.00           C
ATOM  11078  C39 POPE  136      29.417  46.282  50.627  1.00  0.00           C
ATOM  11081 0C31 POPE  136      29.587  46.712  49.167  1.00  0.00           C
ATOM  11084 1C31 POPE  136      30.587  45.842  48.397  1.00  0.00           C
ATOM  11087 2C31 POPE  136      30.987  46.422  47.027  1.00  0.00           C
ATOM  11090 3C31 POPE  136      29.797  46.962  46.227  1.00  0.00           C
ATOM  11093 4C31 POPE  136      30.177  47.392  44.807  1.00  0.00           C
ATOM  11096 5C31 POPE  136      29.057  48.202  44.127  1.00  0.00           C
ATOM  11099 6C31 POPE  136      29.227  48.362  42.617  1.00  0.00           C
ATOM  11103  NH3 POPE  137      31.147 114.142  71.257  1.00  0.00           N
ATOM  11107  C12 POPE  137      31.197 113.732  72.697  1.00  0.00           C
ATOM  11110  C11 POPE  137      31.837 112.342  72.777  1.00  0.00           C
ATOM  11113  P   POPE  137      31.817 110.452  70.957  1.00  0.00           P
ATOM  11114  O13 POPE  137      33.167 110.152  71.407  1.00  0.00           O
ATOM  11115  O14 POPE  137      30.957 109.272  70.717  1.00  0.00           O
ATOM  11116  O11 POPE  137      31.997 111.312  69.657  1.00  0.00           O
ATOM  11117  O12 POPE  137      31.107 111.452  71.937  1.00  0.00           O
ATOM  11118  C1  POPE  137      30.897 111.602  68.817  1.00  0.00           C
ATOM  11121  C2  POPE  137      30.507 110.392  67.937  1.00  0.00           C
ATOM  11123  O21 POPE  137      31.297 110.372  66.737  1.00  0.00           O
ATOM  11124  C21 POPE  137      31.737 109.182  66.357  1.00  0.00           C
ATOM  11125  O22 POPE  137      31.687 108.162  67.037  1.00  0.00           O
ATOM  11126  C22 POPE  137      32.187 109.262  64.907  1.00  0.00           C
ATOM  11129  C3  POPE  137      29.017 110.522  67.597  1.00  0.00           C
ATOM  11132  O31 POPE  137      28.767 111.832  67.057  1.00  0.00           O
ATOM  11133  C31 POPE  137      28.177 111.812  65.867  1.00  0.00           C
ATOM  11134  O32 POPE  137      27.647 110.822  65.387  1.00  0.00           O
ATOM  11135  C32 POPE  137      28.237 113.192  65.247  1.00  0.00           C
ATOM  11138  C23 POPE  137      31.017 109.672  63.977  1.00  0.00           C
ATOM  11141  C24 POPE  137      31.277 109.332  62.497  1.00  0.00           C
ATOM  11144  C25 POPE  137      29.987 109.072  61.697  1.00  0.00           C
ATOM  11147  C26 POPE  137      29.487 110.292  60.907  1.00  0.00           C
ATOM  11150  C27 POPE  137      29.957 110.342  59.447  1.00  0.00           C
ATOM  11153  C28 POPE  137      28.817 110.782  58.507  1.00  0.00           C
ATOM  11156  C29 POPE  137      29.257 111.152  57.117  1.00  0.00           C
ATOM  11158 0C21 POPE  137      29.447 110.312  56.077  1.00  0.00           C
ATOM  11160 1C21 POPE  137      29.347 108.802  56.117  1.00  0.00           C
ATOM  11163 2C21 POPE  137      27.987 108.272  55.617  1.00  0.00           C
ATOM  11166 3C21 POPE  137      27.977 106.732  55.567  1.00  0.00           C
ATOM  11169 4C21 POPE  137      26.567 106.122  55.557  1.00  0.00           C
ATOM  11172 5C21 POPE  137      25.717 106.442  54.317  1.00  0.00           C
ATOM  11175 6C21 POPE  137      26.037 105.552  53.107  1.00  0.00           C
ATOM  11178 7C21 POPE  137      24.887 105.512  52.087  1.00  0.00           C
ATOM  11181 8C21 POPE  137      25.117 104.532  50.937  1.00  0.00           C
ATOM  11185  C33 POPE  137      28.207 113.092  63.707  1.00  0.00           C
ATOM  11188  C34 POPE  137      28.497 114.422  62.997  1.00  0.00           C
ATOM  11191  C35 POPE  137      28.557 114.182  61.487  1.00  0.00           C
ATOM  11194  C36 POPE  137      28.937 115.382  60.617  1.00  0.00           C
ATOM  11197  C37 POPE  137      29.197 114.932  59.177  1.00  0.00           C
ATOM  11200  C38 POPE  137      29.527 116.052  58.187  1.00  0.00           C
ATOM  11203  C39 POPE  137      29.807 115.502  56.787  1.00  0.00           C
ATOM  11206 0C31 POPE  137      30.237 116.582  55.787  1.00  0.00           C
ATOM  11209 1C31 POPE  137      30.567 116.042  54.387  1.00  0.00           C
ATOM  11212 2C31 POPE  137      31.307 117.052  53.487  1.00  0.00           C
ATOM  11215 3C31 POPE  137      30.807 118.492  53.657  1.00  0.00           C
ATOM  11218 4C31 POPE  137      31.397 119.522  52.697  1.00  0.00           C
ATOM  11221 5C31 POPE  137      30.807 120.912  52.967  1.00  0.00           C
ATOM  11224 6C31 POPE  137      31.477 122.052  52.207  1.00  0.00           C
ATOM  11228  NH3 POPE  138      90.027   8.352  24.317  1.00  0.00           N
ATOM  11232  C12 POPE  138      90.857   9.412  24.997  1.00  0.00           C
ATOM  11235  C11 POPE  138      91.947   8.742  25.817  1.00  0.00           C
ATOM  11238  P   POPE  138      94.217   9.332  26.867  1.00  0.00           P
ATOM  11239  O13 POPE  138      94.237   7.842  26.817  1.00  0.00           O
ATOM  11240  O14 POPE  138      95.207  10.072  26.067  1.00  0.00           O
ATOM  11241  O11 POPE  138      94.287   9.822  28.367  1.00  0.00           O
ATOM  11242  O12 POPE  138      92.757   9.752  26.427  1.00  0.00           O
ATOM  11243  C1  POPE  138      94.627  11.202  28.567  1.00  0.00           C
ATOM  11246  C2  POPE  138      94.177  11.682  29.957  1.00  0.00           C
ATOM  11248  O21 POPE  138      95.167  11.322  30.937  1.00  0.00           O
ATOM  11249  C21 POPE  138      95.527  12.302  31.767  1.00  0.00           C
ATOM  11250  O22 POPE  138      94.997  13.402  31.847  1.00  0.00           O
ATOM  11251  C22 POPE  138      96.847  11.912  32.447  1.00  0.00           C
ATOM  11254  C3  POPE  138      92.797  11.072  30.287  1.00  0.00           C
ATOM  11257  O31 POPE  138      91.997  11.982  31.057  1.00  0.00           O
ATOM  11258  C31 POPE  138      91.157  12.722  30.337  1.00  0.00           C
ATOM  11259  O32 POPE  138      90.947  12.602  29.147  1.00  0.00           O
ATOM  11260  C32 POPE  138      90.547  13.762  31.267  1.00  0.00           C
ATOM  11263  C23 POPE  138      96.837  11.912  33.997  1.00  0.00           C
ATOM  11266  C24 POPE  138      96.307  10.582  34.577  1.00  0.00           C
ATOM  11269  C25 POPE  138      96.487  10.392  36.087  1.00  0.00           C
ATOM  11272  C26 POPE  138      96.077  11.642  36.887  1.00  0.00           C
ATOM  11275  C27 POPE  138      95.587  11.392  38.317  1.00  0.00           C
ATOM  11278  C28 POPE  138      95.007  12.682  38.957  1.00  0.00           C
ATOM  11281  C29 POPE  138      94.297  12.422  40.267  1.00  0.00           C
ATOM  11283 0C21 POPE  138      94.767  12.672  41.507  1.00  0.00           C
ATOM  11285 1C21 POPE  138      96.117  13.232  41.857  1.00  0.00           C
ATOM  11288 2C21 POPE  138      96.057  14.592  42.587  1.00  0.00           C
ATOM  11291 3C21 POPE  138      97.427  15.282  42.657  1.00  0.00           C
ATOM  11294 4C21 POPE  138      97.427  16.552  43.507  1.00  0.00           C
ATOM  11297 5C21 POPE  138      98.737  17.352  43.397  1.00  0.00           C
ATOM  11300 6C21 POPE  138      98.967  18.212  44.647  1.00  0.00           C
ATOM  11303 7C21 POPE  138     100.107  19.232  44.527  1.00  0.00           C
ATOM  11306 8C21 POPE  138     100.187  20.162  45.737  1.00  0.00           C
ATOM  11310  C33 POPE  138      91.647  14.662  31.867  1.00  0.00           C
ATOM  11313  C34 POPE  138      91.067  15.792  32.727  1.00  0.00           C
ATOM  11316  C35 POPE  138      92.127  16.582  33.507  1.00  0.00           C
ATOM  11319  C36 POPE  138      93.047  15.672  34.327  1.00  0.00           C
ATOM  11322  C37 POPE  138      93.607  16.332  35.587  1.00  0.00           C
ATOM  11325  C38 POPE  138      92.617  16.312  36.757  1.00  0.00           C
ATOM  11328  C39 POPE  138      93.287  16.612  38.107  1.00  0.00           C
ATOM  11331 0C31 POPE  138      92.327  16.522  39.297  1.00  0.00           C
ATOM  11334 1C31 POPE  138      93.097  16.552  40.617  1.00  0.00           C
ATOM  11337 2C31 POPE  138      92.227  16.512  41.877  1.00  0.00           C
ATOM  11340 3C31 POPE  138      93.097  16.432  43.137  1.00  0.00           C
ATOM  11343 4C31 POPE  138      92.417  16.962  44.407  1.00  0.00           C
ATOM  11346 5C31 POPE  138      93.167  16.502  45.657  1.00  0.00           C
ATOM  11349 6C31 POPE  138      92.457  16.862  46.967  1.00  0.00           C
ATOM  11353  NH3 POPE  139     110.897 116.032  27.107  1.00  0.00           N
ATOM  11357  C12 POPE  139     110.807 116.712  25.787  1.00  0.00           C
ATOM  11360  C11 POPE  139     111.427 118.102  25.847  1.00  0.00           C
ATOM  11363  P   POPE  139     111.797 119.722  23.817  1.00  0.00           P
ATOM  11364  O13 POPE  139     113.077 120.022  23.127  1.00  0.00           O
ATOM  11365  O14 POPE  139     110.557 119.612  23.007  1.00  0.00           O
ATOM  11366  O11 POPE  139     111.667 120.762  25.017  1.00  0.00           O
ATOM  11367  O12 POPE  139     112.017 118.372  24.587  1.00  0.00           O
ATOM  11368  C1  POPE  139     112.907 121.092  25.677  1.00  0.00           C
ATOM  11371  C2  POPE  139     112.767 122.022  26.917  1.00  0.00           C
ATOM  11373  O21 POPE  139     113.127 121.362  28.147  1.00  0.00           O
ATOM  11374  C21 POPE  139     112.207 120.632  28.747  1.00  0.00           C
ATOM  11375  O22 POPE  139     111.177 120.212  28.267  1.00  0.00           O
ATOM  11376  C22 POPE  139     112.607 120.382  30.177  1.00  0.00           C
ATOM  11379  C3  POPE  139     111.427 122.812  26.997  1.00  0.00           C
ATOM  11382  O31 POPE  139     111.327 123.552  28.227  1.00  0.00           O
ATOM  11383  C31 POPE  139     112.037 124.662  28.277  1.00  0.00           C
ATOM  11384  O32 POPE  139     112.807 125.072  27.417  1.00  0.00           O
ATOM  11385  C32 POPE  139     111.827 125.322  29.627  1.00  0.00           C
ATOM  11388  C23 POPE  139     112.607 121.682  31.017  1.00  0.00           C
ATOM  11391  C24 POPE  139     112.377 121.352  32.497  1.00  0.00           C
ATOM  11394  C25 POPE  139     112.547 122.552  33.427  1.00  0.00           C
ATOM  11397  C26 POPE  139     112.857 122.102  34.857  1.00  0.00           C
ATOM  11400  C27 POPE  139     111.747 122.402  35.887  1.00  0.00           C
ATOM  11403  C28 POPE  139     112.117 121.832  37.267  1.00  0.00           C
ATOM  11406  C29 POPE  139     110.977 121.862  38.247  1.00  0.00           C
ATOM  11408 0C21 POPE  139     110.397 120.792  38.827  1.00  0.00           C
ATOM  11410 1C21 POPE  139     110.777 119.352  38.607  1.00  0.00           C
ATOM  11413 2C21 POPE  139     109.947 118.352  39.447  1.00  0.00           C
ATOM  11416 3C21 POPE  139     108.437 118.302  39.107  1.00  0.00           C
ATOM  11419 4C21 POPE  139     107.657 117.312  39.987  1.00  0.00           C
ATOM  11422 5C21 POPE  139     107.277 116.012  39.257  1.00  0.00           C
ATOM  11425 6C21 POPE  139     106.387 115.082  40.107  1.00  0.00           C
ATOM  11428 7C21 POPE  139     106.117 113.732  39.417  1.00  0.00           C
ATOM  11431 8C21 POPE  139     105.437 112.682  40.307  1.00  0.00           C
ATOM  11435  C33 POPE  139     111.747 126.862  29.537  1.00  0.00           C
ATOM  11438  C34 POPE  139     111.577 127.492  30.917  1.00  0.00           C
ATOM  11441  C35 POPE  139     111.797 129.002  30.937  1.00  0.00           C
ATOM  11444  C36 POPE  139     111.577 129.566  32.337  1.00  0.00           C
ATOM  11447  C37 POPE  139     111.337 131.076  32.377  1.00  0.00           C
ATOM  11450  C38 POPE  139     110.317 131.476  33.427  1.00  0.00           C
ATOM  11453  C39 POPE  139     110.797 131.136  34.837  1.00  0.00           C
ATOM  11456 0C31 POPE  139     109.877 131.726  35.897  1.00  0.00           C
ATOM  11459 1C31 POPE  139     110.367 131.476  37.327  1.00  0.00           C
ATOM  11462 2C31 POPE  139     109.337 131.986  38.337  1.00  0.00           C
ATOM  11465 3C31 POPE  139     109.597 131.496  39.757  1.00  0.00           C
ATOM  11468 4C31 POPE  139     110.857 132.096  40.397  1.00  0.00           C
ATOM  11471 5C31 POPE  139     111.007 131.646  41.847  1.00  0.00           C
ATOM  11474 6C31 POPE  139     112.267 132.196  42.507  1.00  0.00           C
ATOM  11478  NH3 POPE  140      78.187  56.382  25.757  1.00  0.00           N
ATOM  11482  C12 POPE  140      76.847  56.702  26.337  1.00  0.00           C
ATOM  11485  C11 POPE  140      75.897  55.522  26.157  1.00  0.00           C
ATOM  11488  P   POPE  140      73.357  55.122  26.767  1.00  0.00           P
ATOM  11489  O13 POPE  140      72.607  56.142  26.007  1.00  0.00           O
ATOM  11490  O14 POPE  140      73.517  53.772  26.167  1.00  0.00           O
ATOM  11491  O11 POPE  140      72.817  55.032  28.247  1.00  0.00           O
ATOM  11492  O12 POPE  140      74.787  55.722  27.017  1.00  0.00           O
ATOM  11493  C1  POPE  140      73.317  55.912  29.257  1.00  0.00           C
ATOM  11496  C2  POPE  140      74.227  55.182  30.287  1.00  0.00           C
ATOM  11498  O21 POPE  140      74.607  56.182  31.257  1.00  0.00           O
ATOM  11499  C21 POPE  140      74.797  55.682  32.467  1.00  0.00           C
ATOM  11500  O22 POPE  140      74.567  54.532  32.807  1.00  0.00           O
ATOM  11501  C22 POPE  140      75.287  56.782  33.397  1.00  0.00           C
ATOM  11504  C3  POPE  140      75.517  54.542  29.667  1.00  0.00           C
ATOM  11507  O31 POPE  140      76.307  53.832  30.667  1.00  0.00           O
ATOM  11508  C31 POPE  140      76.197  52.502  30.617  1.00  0.00           C
ATOM  11509  O32 POPE  140      75.707  51.862  29.717  1.00  0.00           O
ATOM  11510  C32 POPE  140      76.737  51.862  31.897  1.00  0.00           C
ATOM  11513  C23 POPE  140      75.607  56.202  34.797  1.00  0.00           C
ATOM  11516  C24 POPE  140      75.647  57.252  35.907  1.00  0.00           C
ATOM  11519  C25 POPE  140      75.787  56.652  37.327  1.00  0.00           C
ATOM  11522  C26 POPE  140      74.827  55.482  37.597  1.00  0.00           C
ATOM  11525  C27 POPE  140      74.617  55.112  39.077  1.00  0.00           C
ATOM  11528  C28 POPE  140      75.887  54.702  39.857  1.00  0.00           C
ATOM  11531  C29 POPE  140      76.647  55.832  40.527  1.00  0.00           C
ATOM  11533 0C21 POPE  140      76.847  55.962  41.857  1.00  0.00           C
ATOM  11535 1C21 POPE  140      76.347  55.012  42.907  1.00  0.00           C
ATOM  11538 2C21 POPE  140      76.757  55.382  44.347  1.00  0.00           C
ATOM  11541 3C21 POPE  140      78.247  55.162  44.657  1.00  0.00           C
ATOM  11544 4C21 POPE  140      78.627  55.462  46.127  1.00  0.00           C
ATOM  11547 5C21 POPE  140      78.387  56.932  46.527  1.00  0.00           C
ATOM  11550 6C21 POPE  140      78.807  57.272  47.957  1.00  0.00           C
ATOM  11553 7C21 POPE  140      78.547  58.752  48.307  1.00  0.00           C
ATOM  11556 8C21 POPE  140      78.847  59.112  49.757  1.00  0.00           C
ATOM  11560  C33 POPE  140      75.757  50.732  32.317  1.00  0.00           C
ATOM  11563  C34 POPE  140      75.947  50.152  33.717  1.00  0.00           C
ATOM  11566  C35 POPE  140      75.737  51.182  34.837  1.00  0.00           C
ATOM  11569  C36 POPE  140      75.417  50.512  36.177  1.00  0.00           C
ATOM  11572  C37 POPE  140      75.497  51.482  37.367  1.00  0.00           C
ATOM  11575  C38 POPE  140      74.927  50.882  38.667  1.00  0.00           C
ATOM  11578  C39 POPE  140      75.807  49.782  39.277  1.00  0.00           C
ATOM  11581 0C31 POPE  140      76.327  50.112  40.677  1.00  0.00           C
ATOM  11584 1C31 POPE  140      77.337  51.272  40.677  1.00  0.00           C
ATOM  11587 2C31 POPE  140      77.827  51.632  42.077  1.00  0.00           C
ATOM  11590 3C31 POPE  140      78.567  50.482  42.757  1.00  0.00           C
ATOM  11593 4C31 POPE  140      79.237  50.922  44.047  1.00  0.00           C
ATOM  11596 5C31 POPE  140      79.677  49.742  44.907  1.00  0.00           C
ATOM  11599 6C31 POPE  140      80.277  50.222  46.217  1.00  0.00           C
ATOM  11603  NH3 POPE  141      44.197 100.742  28.837  1.00  0.00           N
ATOM  11607  C12 POPE  141      44.827  99.432  29.267  1.00  0.00           C
ATOM  11610  C11 POPE  141      44.697  98.362  28.167  1.00  0.00           C
ATOM  11613  P   POPE  141      45.927  96.132  27.507  1.00  0.00           P
ATOM  11614  O13 POPE  141      44.887  95.392  26.757  1.00  0.00           O
ATOM  11615  O14 POPE  141      47.027  96.812  26.747  1.00  0.00           O
ATOM  11616  O11 POPE  141      46.647  95.082  28.427  1.00  0.00           O
ATOM  11617  O12 POPE  141      45.307  97.142  28.577  1.00  0.00           O
ATOM  11618  C1  POPE  141      46.317  94.862  29.797  1.00  0.00           C
ATOM  11621  C2  POPE  141      47.497  95.302  30.667  1.00  0.00           C
ATOM  11623  O21 POPE  141      47.147  94.992  32.027  1.00  0.00           O
ATOM  11624  C21 POPE  141      48.167  94.562  32.757  1.00  0.00           C
ATOM  11625  O22 POPE  141      49.347  94.692  32.457  1.00  0.00           O
ATOM  11626  C22 POPE  141      47.667  93.952  34.047  1.00  0.00           C
ATOM  11629  C3  POPE  141      47.817  96.812  30.437  1.00  0.00           C
ATOM  11632  O31 POPE  141      49.007  97.272  31.087  1.00  0.00           O
ATOM  11633  C31 POPE  141      49.047  97.812  32.307  1.00  0.00           C
ATOM  11634  O32 POPE  141      50.077  98.042  32.917  1.00  0.00           O
ATOM  11635  C32 POPE  141      47.657  98.172  32.867  1.00  0.00           C
ATOM  11638  C23 POPE  141      48.187  94.722  35.287  1.00  0.00           C
ATOM  11641  C24 POPE  141      47.457  94.312  36.567  1.00  0.00           C
ATOM  11644  C25 POPE  141      47.717  92.872  37.037  1.00  0.00           C
ATOM  11647  C26 POPE  141      48.797  92.772  38.117  1.00  0.00           C
ATOM  11650  C27 POPE  141      48.737  91.412  38.837  1.00  0.00           C
ATOM  11653  C28 POPE  141      49.817  91.242  39.917  1.00  0.00           C
ATOM  11656  C29 POPE  141      49.587  90.032  40.797  1.00  0.00           C
ATOM  11658 0C21 POPE  141      49.547  90.062  42.147  1.00  0.00           C
ATOM  11660 1C21 POPE  141      49.707  91.322  42.947  1.00  0.00           C
ATOM  11663 2C21 POPE  141      49.397  91.202  44.457  1.00  0.00           C
ATOM  11666 3C21 POPE  141      49.367  92.612  45.077  1.00  0.00           C
ATOM  11669 4C21 POPE  141      48.967  92.682  46.557  1.00  0.00           C
ATOM  11672 5C21 POPE  141      50.137  92.462  47.517  1.00  0.00           C
ATOM  11675 6C21 POPE  141      49.777  92.852  48.967  1.00  0.00           C
ATOM  11678 7C21 POPE  141      50.987  92.832  49.907  1.00  0.00           C
ATOM  11681 8C21 POPE  141      50.607  93.012  51.377  1.00  0.00           C
ATOM  11685  C33 POPE  141      47.757  99.022  34.147  1.00  0.00           C
ATOM  11688  C34 POPE  141      46.467  99.152  34.967  1.00  0.00           C
ATOM  11691  C35 POPE  141      45.217  99.542  34.167  1.00  0.00           C
ATOM  11694  C36 POPE  141      44.157 100.262  35.017  1.00  0.00           C
ATOM  11697  C37 POPE  141      44.387 101.772  35.087  1.00  0.00           C
ATOM  11700  C38 POPE  141      43.387 102.562  35.947  1.00  0.00           C
ATOM  11703  C39 POPE  141      43.697 102.452  37.447  1.00  0.00           C
ATOM  11706 0C31 POPE  141      42.617 103.062  38.347  1.00  0.00           C
ATOM  11709 1C31 POPE  141      42.957 102.862  39.837  1.00  0.00           C
ATOM  11712 2C31 POPE  141      41.787 103.162  40.767  1.00  0.00           C
ATOM  11715 3C31 POPE  141      42.007 102.682  42.217  1.00  0.00           C
ATOM  11718 4C31 POPE  141      43.217 103.322  42.897  1.00  0.00           C
ATOM  11721 5C31 POPE  141      43.407 102.842  44.337  1.00  0.00           C
ATOM  11724 6C31 POPE  141      44.637 103.462  45.027  1.00  0.00           C
ATOM  11728  NH3 POPE  142      11.067  13.772  69.207  1.00  0.00           N
ATOM  11732  C12 POPE  142       9.577  13.942  69.077  1.00  0.00           C
ATOM  11735  C11 POPE  142       9.127  15.342  69.507  1.00  0.00           C
ATOM  11738  P   POPE  142      10.707  17.462  69.387  1.00  0.00           P
ATOM  11739  O13 POPE  142       9.907  18.072  70.467  1.00  0.00           O
ATOM  11740  O14 POPE  142      12.037  16.902  69.717  1.00  0.00           O
ATOM  11741  O11 POPE  142      10.817  18.482  68.167  1.00  0.00           O
ATOM  11742  O12 POPE  142       9.847  16.312  68.747  1.00  0.00           O
ATOM  11743  C1  POPE  142       9.827  18.572  67.127  1.00  0.00           C
ATOM  11746  C2  POPE  142      10.297  17.892  65.797  1.00  0.00           C
ATOM  11748  O21 POPE  142       9.247  17.942  64.797  1.00  0.00           O
ATOM  11749  C21 POPE  142       9.707  18.012  63.547  1.00  0.00           C
ATOM  11750  O22 POPE  142      10.817  18.382  63.237  1.00  0.00           O
ATOM  11751  C22 POPE  142       8.647  17.572  62.537  1.00  0.00           C
ATOM  11754  C3  POPE  142      10.677  16.422  66.067  1.00  0.00           C
ATOM  11757  O31 POPE  142      11.217  15.762  64.917  1.00  0.00           O
ATOM  11758  C31 POPE  142      11.937  14.702  65.257  1.00  0.00           C
ATOM  11759  O32 POPE  142      12.047  14.262  66.397  1.00  0.00           O
ATOM  11760  C32 POPE  142      12.687  14.162  64.027  1.00  0.00           C
ATOM  11763  C23 POPE  142       8.897  16.122  62.057  1.00  0.00           C
ATOM  11766  C24 POPE  142       8.187  15.782  60.737  1.00  0.00           C
ATOM  11769  C25 POPE  142       8.477  14.342  60.277  1.00  0.00           C
ATOM  11772  C26 POPE  142       8.647  14.182  58.757  1.00  0.00           C
ATOM  11775  C27 POPE  142       7.337  14.102  57.957  1.00  0.00           C
ATOM  11778  C28 POPE  142       7.577  14.212  56.437  1.00  0.00           C
ATOM  11781  C29 POPE  142       6.267  14.152  55.687  1.00  0.00           C
ATOM  11783 0C21 POPE  142       6.017  13.532  54.527  1.00  0.00           C
ATOM  11785 1C21 POPE  142       6.987  12.802  53.627  1.00  0.00           C
ATOM  11788 2C21 POPE  142       7.017  13.482  52.247  1.00  0.00           C
ATOM  11791 3C21 POPE  142       7.777  12.682  51.177  1.00  0.00           C
ATOM  11794 4C21 POPE  142       8.097  13.542  49.947  1.00  0.00           C
ATOM  11797 5C21 POPE  142       8.467  12.752  48.687  1.00  0.00           C
ATOM  11800 6C21 POPE  142       9.597  11.732  48.887  1.00  0.00           C
ATOM  11803 7C21 POPE  142      10.147  11.212  47.547  1.00  0.00           C
ATOM  11806 8C21 POPE  142      11.367  10.292  47.687  1.00  0.00           C
ATOM  11810  C33 POPE  142      13.107  15.242  62.987  1.00  0.00           C
ATOM  11813  C34 POPE  142      12.967  14.782  61.527  1.00  0.00           C
ATOM  11816  C35 POPE  142      13.247  15.922  60.537  1.00  0.00           C
ATOM  11819  C36 POPE  142      14.737  16.302  60.407  1.00  0.00           C
ATOM  11822  C37 POPE  142      14.887  17.672  59.737  1.00  0.00           C
ATOM  11825  C38 POPE  142      16.327  18.182  59.727  1.00  0.00           C
ATOM  11828  C39 POPE  142      16.437  19.602  59.157  1.00  0.00           C
ATOM  11831 0C31 POPE  142      16.297  19.652  57.627  1.00  0.00           C
ATOM  11834 1C31 POPE  142      16.337  21.082  57.087  1.00  0.00           C
ATOM  11837 2C31 POPE  142      14.947  21.732  56.947  1.00  0.00           C
ATOM  11840 3C31 POPE  142      14.087  21.172  55.807  1.00  0.00           C
ATOM  11843 4C31 POPE  142      14.827  21.022  54.467  1.00  0.00           C
ATOM  11846 5C31 POPE  142      13.917  20.662  53.297  1.00  0.00           C
ATOM  11849 6C31 POPE  142      14.687  20.412  51.997  1.00  0.00           C
ATOM  11853  NH3 POPE  143      31.597 114.152  26.107  1.00  0.00           N
ATOM  11857  C12 POPE  143      31.837 112.872  25.347  1.00  0.00           C
ATOM  11860  C11 POPE  143      30.817 111.762  25.657  1.00  0.00           C
ATOM  11863  P   POPE  143      32.367 109.682  25.777  1.00  0.00           P
ATOM  11864  O13 POPE  143      32.337 108.272  25.317  1.00  0.00           O
ATOM  11865  O14 POPE  143      33.617 110.442  25.637  1.00  0.00           O
ATOM  11866  O11 POPE  143      31.877 109.742  27.267  1.00  0.00           O
ATOM  11867  O12 POPE  143      31.217 110.512  25.077  1.00  0.00           O
ATOM  11868  C1  POPE  143      32.357 108.922  28.327  1.00  0.00           C
ATOM  11871  C2  POPE  143      32.237 109.712  29.647  1.00  0.00           C
ATOM  11873  O21 POPE  143      33.047 109.252  30.737  1.00  0.00           O
ATOM  11874  C21 POPE  143      33.227 107.992  31.017  1.00  0.00           C
ATOM  11875  O22 POPE  143      32.917 107.012  30.347  1.00  0.00           O
ATOM  11876  C22 POPE  143      33.767 107.922  32.467  1.00  0.00           C
ATOM  11879  C3  POPE  143      30.757 109.882  30.107  1.00  0.00           C
ATOM  11882  O31 POPE  143      30.627 110.952  31.057  1.00  0.00           O
ATOM  11883  C31 POPE  143      30.877 110.662  32.327  1.00  0.00           C
ATOM  11884  O32 POPE  143      30.987 109.562  32.827  1.00  0.00           O
ATOM  11885  C32 POPE  143      31.147 111.992  33.047  1.00  0.00           C
ATOM  11888  C23 POPE  143      34.657 109.112  32.947  1.00  0.00           C
ATOM  11891  C24 POPE  143      34.777 109.242  34.477  1.00  0.00           C
ATOM  11894  C25 POPE  143      35.447 108.042  35.177  1.00  0.00           C
ATOM  11897  C26 POPE  143      35.817 108.312  36.647  1.00  0.00           C
ATOM  11900  C27 POPE  143      34.607 108.382  37.587  1.00  0.00           C
ATOM  11903  C28 POPE  143      34.977 108.292  39.087  1.00  0.00           C
ATOM  11906  C29 POPE  143      35.797 109.462  39.547  1.00  0.00           C
ATOM  11908 0C21 POPE  143      35.737 110.112  40.727  1.00  0.00           C
ATOM  11910 1C21 POPE  143      34.877 109.822  41.927  1.00  0.00           C
ATOM  11913 2C21 POPE  143      35.677 109.802  43.257  1.00  0.00           C
ATOM  11916 3C21 POPE  143      36.377 111.132  43.617  1.00  0.00           C
ATOM  11919 4C21 POPE  143      36.877 111.142  45.077  1.00  0.00           C
ATOM  11922 5C21 POPE  143      37.897 112.252  45.397  1.00  0.00           C
ATOM  11925 6C21 POPE  143      37.297 113.662  45.557  1.00  0.00           C
ATOM  11928 7C21 POPE  143      38.367 114.692  45.957  1.00  0.00           C
ATOM  11931 8C21 POPE  143      37.847 116.132  45.977  1.00  0.00           C
ATOM  11935  C33 POPE  143      30.197 112.272  34.217  1.00  0.00           C
ATOM  11938  C34 POPE  143      30.377 113.722  34.677  1.00  0.00           C
ATOM  11941  C35 POPE  143      29.257 114.282  35.567  1.00  0.00           C
ATOM  11944  C36 POPE  143      28.977 113.472  36.837  1.00  0.00           C
ATOM  11947  C37 POPE  143      27.547 112.912  36.857  1.00  0.00           C
ATOM  11950  C38 POPE  143      27.317 111.852  37.937  1.00  0.00           C
ATOM  11953  C39 POPE  143      27.197 112.402  39.367  1.00  0.00           C
ATOM  11956 0C31 POPE  143      28.537 112.562  40.117  1.00  0.00           C
ATOM  11959 1C31 POPE  143      28.527 113.802  41.027  1.00  0.00           C
ATOM  11962 2C31 POPE  143      29.857 114.052  41.767  1.00  0.00           C
ATOM  11965 3C31 POPE  143      29.997 113.292  43.097  1.00  0.00           C
ATOM  11968 4C31 POPE  143      31.337 113.562  43.797  1.00  0.00           C
ATOM  11971 5C31 POPE  143      31.637 112.572  44.927  1.00  0.00           C
ATOM  11974 6C31 POPE  143      32.887 112.912  45.757  1.00  0.00           C
ATOM  11978  NH3 POPE  144      67.717  19.692  65.537  1.00  0.00           N
ATOM  11982  C12 POPE  144      66.807  20.592  66.317  1.00  0.00           C
ATOM  11985  C11 POPE  144      67.487  21.172  67.557  1.00  0.00           C
ATOM  11988  P   POPE  144      66.477  23.342  68.657  1.00  0.00           P
ATOM  11989  O13 POPE  144      65.277  23.612  69.487  1.00  0.00           O
ATOM  11990  O14 POPE  144      67.807  23.722  69.167  1.00  0.00           O
ATOM  11991  O11 POPE  144      66.277  24.062  67.237  1.00  0.00           O
ATOM  11992  O12 POPE  144      66.487  21.802  68.337  1.00  0.00           O
ATOM  11993  C1  POPE  144      66.507  25.482  67.267  1.00  0.00           C
ATOM  11996  C2  POPE  144      66.377  26.172  65.867  1.00  0.00           C
ATOM  11998  O21 POPE  144      67.547  25.882  65.097  1.00  0.00           O
ATOM  11999  C21 POPE  144      67.397  25.392  63.897  1.00  0.00           C
ATOM  12000  O22 POPE  144      66.347  24.992  63.407  1.00  0.00           O
ATOM  12001  C22 POPE  144      68.757  25.462  63.177  1.00  0.00           C
ATOM  12004  C3  POPE  144      66.297  27.722  66.037  1.00  0.00           C
ATOM  12007  O31 POPE  144      65.867  28.422  64.837  1.00  0.00           O
ATOM  12008  C31 POPE  144      66.807  28.732  63.947  1.00  0.00           C
ATOM  12009  O32 POPE  144      67.987  28.482  64.037  1.00  0.00           O
ATOM  12010  C32 POPE  144      66.157  29.512  62.817  1.00  0.00           C
ATOM  12013  C23 POPE  144      68.767  25.232  61.647  1.00  0.00           C
ATOM  12016  C24 POPE  144      69.247  26.462  60.827  1.00  0.00           C
ATOM  12019  C25 POPE  144      70.757  26.712  60.977  1.00  0.00           C
ATOM  12022  C26 POPE  144      71.347  27.842  60.107  1.00  0.00           C
ATOM  12025  C27 POPE  144      72.857  27.962  60.387  1.00  0.00           C
ATOM  12028  C28 POPE  144      73.697  28.732  59.347  1.00  0.00           C
ATOM  12031  C29 POPE  144      73.797  28.102  57.987  1.00  0.00           C
ATOM  12033 0C21 POPE  144      74.837  28.232  57.147  1.00  0.00           C
ATOM  12035 1C21 POPE  144      76.107  29.022  57.417  1.00  0.00           C
ATOM  12038 2C21 POPE  144      77.417  28.392  56.887  1.00  0.00           C
ATOM  12041 3C21 POPE  144      77.927  28.932  55.537  1.00  0.00           C
ATOM  12044 4C21 POPE  144      79.447  29.152  55.617  1.00  0.00           C
ATOM  12047 5C21 POPE  144      80.077  29.832  54.397  1.00  0.00           C
ATOM  12050 6C21 POPE  144      81.517  30.262  54.697  1.00  0.00           C
ATOM  12053 7C21 POPE  144      82.217  31.012  53.557  1.00  0.00           C
ATOM  12056 8C21 POPE  144      82.267  30.232  52.247  1.00  0.00           C
ATOM  12060  C33 POPE  144      67.137  29.712  61.637  1.00  0.00           C
ATOM  12063  C34 POPE  144      66.697  30.832  60.687  1.00  0.00           C
ATOM  12066  C35 POPE  144      67.537  30.862  59.397  1.00  0.00           C
ATOM  12069  C36 POPE  144      67.067  29.792  58.407  1.00  0.00           C
ATOM  12072  C37 POPE  144      67.797  29.732  57.067  1.00  0.00           C
ATOM  12075  C38 POPE  144      66.977  28.902  56.057  1.00  0.00           C
ATOM  12078  C39 POPE  144      67.777  28.482  54.817  1.00  0.00           C
ATOM  12081 0C31 POPE  144      68.427  27.102  54.977  1.00  0.00           C
ATOM  12084 1C31 POPE  144      69.257  26.672  53.757  1.00  0.00           C
ATOM  12087 2C31 POPE  144      69.917  25.302  53.977  1.00  0.00           C
ATOM  12090 3C31 POPE  144      70.767  24.802  52.797  1.00  0.00           C
ATOM  12093 4C31 POPE  144      69.937  24.302  51.607  1.00  0.00           C
ATOM  12096 5C31 POPE  144      70.767  23.532  50.577  1.00  0.00           C
ATOM  12099 6C31 POPE  144      69.937  22.962  49.427  1.00  0.00           C
ATOM  12103  NH3 POPE  145     126.617  -5.642  68.437  1.00  0.00           N
ATOM  12107  C12 POPE  145     126.257  -4.442  69.287  1.00  0.00           C
ATOM  12110  C11 POPE  145     126.517  -3.102  68.567  1.00  0.00           C
ATOM  12113  P   POPE  145     127.197  -0.642  69.037  1.00  0.00           P
ATOM  12114  O13 POPE  145     127.407   0.222  70.217  1.00  0.00           O
ATOM  12115  O14 POPE  145     128.427  -0.982  68.297  1.00  0.00           O
ATOM  12116  O11 POPE  145     126.097   0.028  68.127  1.00  0.00           O
ATOM  12117  O12 POPE  145     126.477  -1.992  69.497  1.00  0.00           O
ATOM  12118  C1  POPE  145     126.397   0.842  66.987  1.00  0.00           C
ATOM  12121  C2  POPE  145     125.187   0.932  65.997  1.00  0.00           C
ATOM  12123  O21 POPE  145     125.617   0.842  64.637  1.00  0.00           O
ATOM  12124  C21 POPE  145     126.247   1.882  64.117  1.00  0.00           C
ATOM  12125  O22 POPE  145     126.617   2.882  64.717  1.00  0.00           O
ATOM  12126  C22 POPE  145     126.437   1.592  62.627  1.00  0.00           C
ATOM  12129  C3  POPE  145     124.197   2.132  66.217  1.00  0.00           C
ATOM  12132  O31 POPE  145     123.287   2.242  65.087  1.00  0.00           O
ATOM  12133  C31 POPE  145     122.817   3.462  64.837  1.00  0.00           C
ATOM  12134  O32 POPE  145     122.967   4.432  65.567  1.00  0.00           O
ATOM  12135  C32 POPE  145     121.997   3.422  63.537  1.00  0.00           C
ATOM  12138  C23 POPE  145     127.577   2.402  61.957  1.00  0.00           C
ATOM  12141  C24 POPE  145     128.467   1.522  61.077  1.00  0.00           C
ATOM  12144  C25 POPE  145     127.777   0.962  59.827  1.00  0.00           C
ATOM  12147  C26 POPE  145     127.427   2.072  58.817  1.00  0.00           C
ATOM  12150  C27 POPE  145     127.257   1.532  57.397  1.00  0.00           C
ATOM  12153  C28 POPE  145     127.467   2.622  56.327  1.00  0.00           C
ATOM  12156  C29 POPE  145     126.337   3.612  56.267  1.00  0.00           C
ATOM  12158 0C21 POPE  145     125.617   3.902  55.167  1.00  0.00           C
ATOM  12160 1C21 POPE  145     125.807   3.272  53.817  1.00  0.00           C
ATOM  12163 2C21 POPE  145     127.067   3.762  53.087  1.00  0.00           C
ATOM  12166 3C21 POPE  145     127.037   3.402  51.597  1.00  0.00           C
ATOM  12169 4C21 POPE  145     128.117   4.132  50.787  1.00  0.00           C
ATOM  12172 5C21 POPE  145     129.467   3.422  50.807  1.00  0.00           C
ATOM  12175 6C21 POPE  145     129.557   2.312  49.757  1.00  0.00           C
ATOM  12178 7C21 POPE  145     130.981   1.812  49.597  1.00  0.00           C
ATOM  12181 8C21 POPE  145     131.071   0.582  48.707  1.00  0.00           C
ATOM  12185  C33 POPE  145     122.757   3.842  62.247  1.00  0.00           C
ATOM  12188  C34 POPE  145     121.807   3.982  61.047  1.00  0.00           C
ATOM  12191  C35 POPE  145     122.027   2.952  59.927  1.00  0.00           C
ATOM  12194  C36 POPE  145     121.447   3.372  58.567  1.00  0.00           C
ATOM  12197  C37 POPE  145     120.937   2.182  57.737  1.00  0.00           C
ATOM  12200  C38 POPE  145     120.047   2.602  56.557  1.00  0.00           C
ATOM  12203  C39 POPE  145     120.847   2.972  55.297  1.00  0.00           C
ATOM  12206 0C31 POPE  145     119.967   3.662  54.237  1.00  0.00           C
ATOM  12209 1C31 POPE  145     120.447   3.492  52.787  1.00  0.00           C
ATOM  12212 2C31 POPE  145     121.947   3.702  52.527  1.00  0.00           C
ATOM  12215 3C31 POPE  145     122.487   5.122  52.747  1.00  0.00           C
ATOM  12218 4C31 POPE  145     123.517   5.512  51.677  1.00  0.00           C
ATOM  12221 5C31 POPE  145     124.647   6.442  52.147  1.00  0.00           C
ATOM  12224 6C31 POPE  145     125.517   6.962  51.007  1.00  0.00           C
ATOM  12228  NH3 POPE  146      85.787 116.632  26.407  1.00  0.00           N
ATOM  12232  C12 POPE  146      87.117 117.092  25.857  1.00  0.00           C
ATOM  12235  C11 POPE  146      87.207 118.622  25.657  1.00  0.00           C
ATOM  12238  P   POPE  146      84.857 119.612  24.897  1.00  0.00           P
ATOM  12239  O13 POPE  146      84.337 120.162  23.627  1.00  0.00           O
ATOM  12240  O14 POPE  146      84.117 118.482  25.477  1.00  0.00           O
ATOM  12241  O11 POPE  146      84.957 120.782  25.977  1.00  0.00           O
ATOM  12242  O12 POPE  146      86.327 119.122  24.647  1.00  0.00           O
ATOM  12243  C1  POPE  146      84.797 120.522  27.377  1.00  0.00           C
ATOM  12246  C2  POPE  146      84.537 121.812  28.207  1.00  0.00           C
ATOM  12248  O21 POPE  146      84.997 121.512  29.527  1.00  0.00           O
ATOM  12249  C21 POPE  146      85.437 122.552  30.197  1.00  0.00           C
ATOM  12250  O22 POPE  146      85.347 123.722  29.857  1.00  0.00           O
ATOM  12251  C22 POPE  146      86.197 122.072  31.427  1.00  0.00           C
ATOM  12254  C3  POPE  146      83.027 122.172  28.217  1.00  0.00           C
ATOM  12257  O31 POPE  146      82.637 123.382  28.937  1.00  0.00           O
ATOM  12258  C31 POPE  146      82.047 123.112  30.117  1.00  0.00           C
ATOM  12259  O32 POPE  146      82.247 122.092  30.767  1.00  0.00           O
ATOM  12260  C32 POPE  146      80.927 124.102  30.427  1.00  0.00           C
ATOM  12263  C23 POPE  146      87.707 122.272  31.217  1.00  0.00           C
ATOM  12266  C24 POPE  146      88.587 121.282  31.997  1.00  0.00           C
ATOM  12269  C25 POPE  146      88.557 121.472  33.517  1.00  0.00           C
ATOM  12272  C26 POPE  146      89.907 121.112  34.157  1.00  0.00           C
ATOM  12275  C27 POPE  146      89.927 121.032  35.687  1.00  0.00           C
ATOM  12278  C28 POPE  146      89.697 122.372  36.417  1.00  0.00           C
ATOM  12281  C29 POPE  146      88.247 122.782  36.447  1.00  0.00           C
ATOM  12283 0C21 POPE  146      87.347 122.372  37.357  1.00  0.00           C
ATOM  12285 1C21 POPE  146      87.627 121.472  38.527  1.00  0.00           C
ATOM  12288 2C21 POPE  146      87.727 122.262  39.857  1.00  0.00           C
ATOM  12291 3C21 POPE  146      86.597 123.292  40.047  1.00  0.00           C
ATOM  12294 4C21 POPE  146      86.597 123.962  41.427  1.00  0.00           C
ATOM  12297 5C21 POPE  146      85.547 123.392  42.387  1.00  0.00           C
ATOM  12300 6C21 POPE  146      84.107 123.582  41.887  1.00  0.00           C
ATOM  12303 7C21 POPE  146      83.057 123.312  42.977  1.00  0.00           C
ATOM  12306 8C21 POPE  146      81.627 123.502  42.467  1.00  0.00           C
ATOM  12310  C33 POPE  146      79.697 123.372  31.037  1.00  0.00           C
ATOM  12313  C34 POPE  146      78.517 124.322  31.287  1.00  0.00           C
ATOM  12316  C35 POPE  146      77.267 123.592  31.797  1.00  0.00           C
ATOM  12319  C36 POPE  146      77.377 123.092  33.247  1.00  0.00           C
ATOM  12322  C37 POPE  146      76.077 122.402  33.697  1.00  0.00           C
ATOM  12325  C38 POPE  146      76.097 121.862  35.137  1.00  0.00           C
ATOM  12328  C39 POPE  146      76.957 120.602  35.337  1.00  0.00           C
ATOM  12331 0C31 POPE  146      76.787 120.002  36.747  1.00  0.00           C
ATOM  12334 1C31 POPE  146      75.477 119.222  36.927  1.00  0.00           C
ATOM  12337 2C31 POPE  146      75.137 118.982  38.407  1.00  0.00           C
ATOM  12340 3C31 POPE  146      75.907 117.822  39.047  1.00  0.00           C
ATOM  12343 4C31 POPE  146      75.177 116.482  38.947  1.00  0.00           C
ATOM  12346 5C31 POPE  146      75.737 115.472  39.937  1.00  0.00           C
ATOM  12349 6C31 POPE  146      75.107 114.092  39.767  1.00  0.00           C
ATOM  12353  NH3 POPE  147      89.757  94.902  69.317  1.00  0.00           N
ATOM  12357  C12 POPE  147      89.257  93.752  68.507  1.00  0.00           C
ATOM  12360  C11 POPE  147      90.247  92.602  68.597  1.00  0.00           C
ATOM  12363  P   POPE  147      92.747  92.042  68.517  1.00  0.00           P
ATOM  12364  O13 POPE  147      93.577  92.372  69.707  1.00  0.00           O
ATOM  12365  O14 POPE  147      92.137  90.702  68.497  1.00  0.00           O
ATOM  12366  O11 POPE  147      93.597  92.392  67.217  1.00  0.00           O
ATOM  12367  O12 POPE  147      91.577  93.112  68.457  1.00  0.00           O
ATOM  12368  C1  POPE  147      93.567  91.622  66.017  1.00  0.00           C
ATOM  12371  C2  POPE  147      92.687  92.272  64.907  1.00  0.00           C
ATOM  12373  O21 POPE  147      92.397  91.292  63.887  1.00  0.00           O
ATOM  12374  C21 POPE  147      91.437  90.442  64.227  1.00  0.00           C
ATOM  12375  O22 POPE  147      90.807  90.442  65.267  1.00  0.00           O
ATOM  12376  C22 POPE  147      91.177  89.472  63.077  1.00  0.00           C
ATOM  12379  C3  POPE  147      93.397  93.512  64.257  1.00  0.00           C
ATOM  12382  O31 POPE  147      93.107  93.732  62.847  1.00  0.00           O
ATOM  12383  C31 POPE  147      91.897  94.182  62.547  1.00  0.00           C
ATOM  12384  O32 POPE  147      90.997  94.382  63.327  1.00  0.00           O
ATOM  12385  C32 POPE  147      91.827  94.492  61.057  1.00  0.00           C
ATOM  12388  C23 POPE  147      90.797  90.172  61.757  1.00  0.00           C
ATOM  12391  C24 POPE  147      90.017  89.202  60.877  1.00  0.00           C
ATOM  12394  C25 POPE  147      89.737  89.692  59.447  1.00  0.00           C
ATOM  12397  C26 POPE  147      89.007  88.592  58.677  1.00  0.00           C
ATOM  12400  C27 POPE  147      89.127  88.712  57.157  1.00  0.00           C
ATOM  12403  C28 POPE  147      88.387  87.562  56.427  1.00  0.00           C
ATOM  12406  C29 POPE  147      88.957  86.202  56.757  1.00  0.00           C
ATOM  12408 0C21 POPE  147      88.497  85.042  56.277  1.00  0.00           C
ATOM  12410 1C21 POPE  147      87.357  84.922  55.297  1.00  0.00           C
ATOM  12413 2C21 POPE  147      87.867  85.142  53.867  1.00  0.00           C
ATOM  12416 3C21 POPE  147      86.767  84.972  52.807  1.00  0.00           C
ATOM  12419 4C21 POPE  147      87.267  85.462  51.437  1.00  0.00           C
ATOM  12422 5C21 POPE  147      86.267  85.212  50.307  1.00  0.00           C
ATOM  12425 6C21 POPE  147      86.787  85.772  48.977  1.00  0.00           C
ATOM  12428 7C21 POPE  147      85.697  85.892  47.907  1.00  0.00           C
ATOM  12431 8C21 POPE  147      86.247  86.282  46.537  1.00  0.00           C
ATOM  12435  C33 POPE  147      91.847  93.202  60.207  1.00  0.00           C
ATOM  12438  C34 POPE  147      92.317  93.452  58.777  1.00  0.00           C
ATOM  12441  C35 POPE  147      92.587  92.132  58.037  1.00  0.00           C
ATOM  12444  C36 POPE  147      93.227  92.342  56.657  1.00  0.00           C
ATOM  12447  C37 POPE  147      93.707  91.022  56.037  1.00  0.00           C
ATOM  12450  C38 POPE  147      94.147  91.202  54.577  1.00  0.00           C
ATOM  12453  C39 POPE  147      94.567  89.882  53.907  1.00  0.00           C
ATOM  12456 0C31 POPE  147      94.767  90.042  52.397  1.00  0.00           C
ATOM  12459 1C31 POPE  147      95.207  88.732  51.727  1.00  0.00           C
ATOM  12462 2C31 POPE  147      95.377  88.832  50.207  1.00  0.00           C
ATOM  12465 3C31 POPE  147      95.837  87.522  49.547  1.00  0.00           C
ATOM  12468 4C31 POPE  147      97.307  87.162  49.827  1.00  0.00           C
ATOM  12471 5C31 POPE  147      97.737  85.842  49.167  1.00  0.00           C
ATOM  12474 6C31 POPE  147      99.187  85.452  49.467  1.00  0.00           C
ATOM  12478  NH3 POPE  148     111.817  35.582  69.607  1.00  0.00           N
ATOM  12482  C12 POPE  148     111.717  36.612  68.517  1.00  0.00           C
ATOM  12485  C11 POPE  148     113.027  36.812  67.697  1.00  0.00           C
ATOM  12488  P   POPE  148     114.967  35.152  68.327  1.00  0.00           P
ATOM  12489  O13 POPE  148     115.567  33.902  67.827  1.00  0.00           O
ATOM  12490  O14 POPE  148     114.457  35.112  69.717  1.00  0.00           O
ATOM  12491  O11 POPE  148     116.047  36.312  68.227  1.00  0.00           O
ATOM  12492  O12 POPE  148     113.747  35.602  67.407  1.00  0.00           O
ATOM  12493  C1  POPE  148     117.257  36.152  67.477  1.00  0.00           C
ATOM  12496  C2  POPE  148     117.247  37.032  66.187  1.00  0.00           C
ATOM  12498  O21 POPE  148     116.307  36.582  65.197  1.00  0.00           O
ATOM  12499  C21 POPE  148     116.467  35.412  64.617  1.00  0.00           C
ATOM  12500  O22 POPE  148     117.407  34.652  64.727  1.00  0.00           O
ATOM  12501  C22 POPE  148     115.297  35.162  63.677  1.00  0.00           C
ATOM  12504  C3  POPE  148     118.647  37.342  65.607  1.00  0.00           C
ATOM  12507  O31 POPE  148     118.517  38.542  64.837  1.00  0.00           O
ATOM  12508  C31 POPE  148     118.377  38.542  63.507  1.00  0.00           C
ATOM  12509  O32 POPE  148     117.837  39.462  62.917  1.00  0.00           O
ATOM  12510  C32 POPE  148     118.957  37.332  62.787  1.00  0.00           C
ATOM  12513  C23 POPE  148     115.377  35.992  62.377  1.00  0.00           C
ATOM  12516  C24 POPE  148     113.987  36.482  61.937  1.00  0.00           C
ATOM  12519  C25 POPE  148     113.027  35.332  61.577  1.00  0.00           C
ATOM  12522  C26 POPE  148     112.767  35.162  60.077  1.00  0.00           C
ATOM  12525  C27 POPE  148     111.947  36.332  59.487  1.00  0.00           C
ATOM  12528  C28 POPE  148     111.277  35.982  58.137  1.00  0.00           C
ATOM  12531  C29 POPE  148     110.267  37.022  57.727  1.00  0.00           C
ATOM  12533 0C21 POPE  148     109.767  37.222  56.497  1.00  0.00           C
ATOM  12535 1C21 POPE  148     110.137  36.472  55.247  1.00  0.00           C
ATOM  12538 2C21 POPE  148     110.397  37.412  54.057  1.00  0.00           C
ATOM  12541 3C21 POPE  148     111.287  36.782  52.977  1.00  0.00           C
ATOM  12544 4C21 POPE  148     111.387  37.662  51.717  1.00  0.00           C
ATOM  12547 5C21 POPE  148     112.777  37.662  51.067  1.00  0.00           C
ATOM  12550 6C21 POPE  148     113.207  36.362  50.397  1.00  0.00           C
ATOM  12553 7C21 POPE  148     114.617  36.522  49.807  1.00  0.00           C
ATOM  12556 8C21 POPE  148     115.167  35.312  49.057  1.00  0.00           C
ATOM  12560  C33 POPE  148     118.937  37.542  61.257  1.00  0.00           C
ATOM  12563  C34 POPE  148     119.797  36.552  60.477  1.00  0.00           C
ATOM  12566  C35 POPE  148     119.687  36.832  58.977  1.00  0.00           C
ATOM  12569  C36 POPE  148     120.557  35.942  58.087  1.00  0.00           C
ATOM  12572  C37 POPE  148     120.367  36.352  56.617  1.00  0.00           C
ATOM  12575  C38 POPE  148     121.387  35.712  55.667  1.00  0.00           C
ATOM  12578  C39 POPE  148     120.937  34.362  55.107  1.00  0.00           C
ATOM  12581 0C31 POPE  148     121.947  33.842  54.087  1.00  0.00           C
ATOM  12584 1C31 POPE  148     121.567  32.502  53.447  1.00  0.00           C
ATOM  12587 2C31 POPE  148     122.687  32.022  52.517  1.00  0.00           C
ATOM  12590 3C31 POPE  148     122.237  31.002  51.477  1.00  0.00           C
ATOM  12593 4C31 POPE  148     123.417  30.632  50.557  1.00  0.00           C
ATOM  12596 5C31 POPE  148     123.017  29.782  49.357  1.00  0.00           C
ATOM  12599 6C31 POPE  148     124.237  29.392  48.527  1.00  0.00           C
ATOM  12603  NH3 POPE  149     111.197  17.172  67.587  1.00  0.00           N
ATOM  12607  C12 POPE  149     110.307  17.772  66.517  1.00  0.00           C
ATOM  12610  C11 POPE  149     109.507  18.992  66.997  1.00  0.00           C
ATOM  12613  P   POPE  149     107.137  19.672  66.057  1.00  0.00           P
ATOM  12614  O13 POPE  149     106.397  18.492  65.577  1.00  0.00           O
ATOM  12615  O14 POPE  149     106.827  20.042  67.467  1.00  0.00           O
ATOM  12616  O11 POPE  149     106.827  20.912  65.117  1.00  0.00           O
ATOM  12617  O12 POPE  149     108.687  19.442  65.917  1.00  0.00           O
ATOM  12618  C1  POPE  149     106.427  20.692  63.757  1.00  0.00           C
ATOM  12621  C2  POPE  149     105.767  21.962  63.127  1.00  0.00           C
ATOM  12623  O21 POPE  149     104.587  21.632  62.347  1.00  0.00           O
ATOM  12624  C21 POPE  149     104.757  20.822  61.327  1.00  0.00           C
ATOM  12625  O22 POPE  149     105.817  20.382  60.927  1.00  0.00           O
ATOM  12626  C22 POPE  149     103.397  20.492  60.697  1.00  0.00           C
ATOM  12629  C3  POPE  149     106.797  22.892  62.387  1.00  0.00           C
ATOM  12632  O31 POPE  149     106.137  23.962  61.677  1.00  0.00           O
ATOM  12633  C31 POPE  149     106.917  24.772  60.947  1.00  0.00           C
ATOM  12634  O32 POPE  149     108.137  24.722  60.887  1.00  0.00           O
ATOM  12635  C32 POPE  149     106.037  25.712  60.117  1.00  0.00           C
ATOM  12638  C23 POPE  149     103.517  19.292  59.727  1.00  0.00           C
ATOM  12641  C24 POPE  149     102.197  18.792  59.137  1.00  0.00           C
ATOM  12644  C25 POPE  149     101.727  19.542  57.877  1.00  0.00           C
ATOM  12647  C26 POPE  149     100.517  18.842  57.227  1.00  0.00           C
[truncated: 1,667,860 more chars]
